# Supplementary material for: Distribution Analyzer, a methodology for identifying and clustering outlier conditions from single-cell distributions, and its application to a Nanog reporter RNAi screen
Source: BMC Bioinformatics. 2015 Jul 22;16:225. doi: 10.1186/s12859-015-0636-7 (PMC4511455; doi:10.1186/s12859-015-0636-7)
Supplement: Additional file 1: Code S1. — R source code and sample data for distribution-based high-content screen analysis [file 12859_2015_636_MOESM1_ESM.zip]

Archive with 1,174 entries (1,169 files):
- DistributionAnalyzer-1.1/code/
- DistributionAnalyzer-1.1/code/distribanalysisfxns.R
- DistributionAnalyzer-1.1/code/ksstat.R
- DistributionAnalyzer-1.1/code/makemasterdensity.R
- DistributionAnalyzer-1.1/code/normalizeanddens.R
- DistributionAnalyzer-1.1/code/subsetfile-separatefiles.pl
- DistributionAnalyzer-1.1/configuration.R
- DistributionAnalyzer-1.1/instructions.txt
- DistributionAnalyzer-1.1/Plates/
- DistributionAnalyzer-1.1/Plates/files10004/
- DistributionAnalyzer-1.1/Plates/files10004/A01
- DistributionAnalyzer-1.1/Plates/files10004/A02
- DistributionAnalyzer-1.1/Plates/files10004/A03
- DistributionAnalyzer-1.1/Plates/files10004/A04
- DistributionAnalyzer-1.1/Plates/files10004/A05
- DistributionAnalyzer-1.1/Plates/files10004/A06
- DistributionAnalyzer-1.1/Plates/files10004/A07
- DistributionAnalyzer-1.1/Plates/files10004/A08
- DistributionAnalyzer-1.1/Plates/files10004/A09
- DistributionAnalyzer-1.1/Plates/files10004/A10
- DistributionAnalyzer-1.1/Plates/files10004/A11
- DistributionAnalyzer-1.1/Plates/files10004/A12
- DistributionAnalyzer-1.1/Plates/files10004/A13
- DistributionAnalyzer-1.1/Plates/files10004/A14
- DistributionAnalyzer-1.1/Plates/files10004/A15
- DistributionAnalyzer-1.1/Plates/files10004/A16
- DistributionAnalyzer-1.1/Plates/files10004/A17
- DistributionAnalyzer-1.1/Plates/files10004/A18
- DistributionAnalyzer-1.1/Plates/files10004/A19
- DistributionAnalyzer-1.1/Plates/files10004/A20
- DistributionAnalyzer-1.1/Plates/files10004/A21
- DistributionAnalyzer-1.1/Plates/files10004/A22
- DistributionAnalyzer-1.1/Plates/files10004/A23
- DistributionAnalyzer-1.1/Plates/files10004/A24
- DistributionAnalyzer-1.1/Plates/files10004/B01
- DistributionAnalyzer-1.1/Plates/files10004/B02
- DistributionAnalyzer-1.1/Plates/files10004/B03
- DistributionAnalyzer-1.1/Plates/files10004/B04
- DistributionAnalyzer-1.1/Plates/files10004/B05
- DistributionAnalyzer-1.1/Plates/files10004/B06
- DistributionAnalyzer-1.1/Plates/files10004/B07
- DistributionAnalyzer-1.1/Plates/files10004/B08
- DistributionAnalyzer-1.1/Plates/files10004/B09
- DistributionAnalyzer-1.1/Plates/files10004/B10
- DistributionAnalyzer-1.1/Plates/files10004/B11
- DistributionAnalyzer-1.1/Plates/files10004/B12
- DistributionAnalyzer-1.1/Plates/files10004/B13
- DistributionAnalyzer-1.1/Plates/files10004/B14
- DistributionAnalyzer-1.1/Plates/files10004/B15
- DistributionAnalyzer-1.1/Plates/files10004/B16
- DistributionAnalyzer-1.1/Plates/files10004/B17
- DistributionAnalyzer-1.1/Plates/files10004/B18
- DistributionAnalyzer-1.1/Plates/files10004/B19
- DistributionAnalyzer-1.1/Plates/files10004/B20
- DistributionAnalyzer-1.1/Plates/files10004/B21
- DistributionAnalyzer-1.1/Plates/files10004/B22
- DistributionAnalyzer-1.1/Plates/files10004/B23
- DistributionAnalyzer-1.1/Plates/files10004/B24
- DistributionAnalyzer-1.1/Plates/files10004/C01
- DistributionAnalyzer-1.1/Plates/files10004/C02
- DistributionAnalyzer-1.1/Plates/files10004/C03
- DistributionAnalyzer-1.1/Plates/files10004/C04
- DistributionAnalyzer-1.1/Plates/files10004/C05
- DistributionAnalyzer-1.1/Plates/files10004/C06
- DistributionAnalyzer-1.1/Plates/files10004/C07
- DistributionAnalyzer-1.1/Plates/files10004/C08
- DistributionAnalyzer-1.1/Plates/files10004/C09
- DistributionAnalyzer-1.1/Plates/files10004/C10
- DistributionAnalyzer-1.1/Plates/files10004/C11
- DistributionAnalyzer-1.1/Plates/files10004/C12
- DistributionAnalyzer-1.1/Plates/files10004/C13
- DistributionAnalyzer-1.1/Plates/files10004/C14
- DistributionAnalyzer-1.1/Plates/files10004/C15
- DistributionAnalyzer-1.1/Plates/files10004/C16
- DistributionAnalyzer-1.1/Plates/files10004/C17
- DistributionAnalyzer-1.1/Plates/files10004/C18
- DistributionAnalyzer-1.1/Plates/files10004/C19
- DistributionAnalyzer-1.1/Plates/files10004/C20
- DistributionAnalyzer-1.1/Plates/files10004/C21
- DistributionAnalyzer-1.1/Plates/files10004/C22
- DistributionAnalyzer-1.1/Plates/files10004/C23
- DistributionAnalyzer-1.1/Plates/files10004/C24
- DistributionAnalyzer-1.1/Plates/files10004/D01
- DistributionAnalyzer-1.1/Plates/files10004/D02
- DistributionAnalyzer-1.1/Plates/files10004/D03
- DistributionAnalyzer-1.1/Plates/files10004/D04
- DistributionAnalyzer-1.1/Plates/files10004/D05
- DistributionAnalyzer-1.1/Plates/files10004/D06
- DistributionAnalyzer-1.1/Plates/files10004/D07
- DistributionAnalyzer-1.1/Plates/files10004/D08
- DistributionAnalyzer-1.1/Plates/files10004/D09
- DistributionAnalyzer-1.1/Plates/files10004/D10
- DistributionAnalyzer-1.1/Plates/files10004/D11
- DistributionAnalyzer-1.1/Plates/files10004/D12
- DistributionAnalyzer-1.1/Plates/files10004/D13
- DistributionAnalyzer-1.1/Plates/files10004/D14
- DistributionAnalyzer-1.1/Plates/files10004/D15
- DistributionAnalyzer-1.1/Plates/files10004/D16
- DistributionAnalyzer-1.1/Plates/files10004/D17
- DistributionAnalyzer-1.1/Plates/files10004/D18
- DistributionAnalyzer-1.1/Plates/files10004/D19
- DistributionAnalyzer-1.1/Plates/files10004/D20
- DistributionAnalyzer-1.1/Plates/files10004/D21
- DistributionAnalyzer-1.1/Plates/files10004/D22
- DistributionAnalyzer-1.1/Plates/files10004/D23
- DistributionAnalyzer-1.1/Plates/files10004/D24
- DistributionAnalyzer-1.1/Plates/files10004/E01
- DistributionAnalyzer-1.1/Plates/files10004/E02
- DistributionAnalyzer-1.1/Plates/files10004/E03
- DistributionAnalyzer-1.1/Plates/files10004/E04
- DistributionAnalyzer-1.1/Plates/files10004/E05
- DistributionAnalyzer-1.1/Plates/files10004/E06
- DistributionAnalyzer-1.1/Plates/files10004/E07
- DistributionAnalyzer-1.1/Plates/files10004/E08
- DistributionAnalyzer-1.1/Plates/files10004/E09
- DistributionAnalyzer-1.1/Plates/files10004/E10
- DistributionAnalyzer-1.1/Plates/files10004/E11
- DistributionAnalyzer-1.1/Plates/files10004/E12
- DistributionAnalyzer-1.1/Plates/files10004/E13
- DistributionAnalyzer-1.1/Plates/files10004/E14
- DistributionAnalyzer-1.1/Plates/files10004/E15
- DistributionAnalyzer-1.1/Plates/files10004/E16
- DistributionAnalyzer-1.1/Plates/files10004/E17
- DistributionAnalyzer-1.1/Plates/files10004/E18
- DistributionAnalyzer-1.1/Plates/files10004/E19
- DistributionAnalyzer-1.1/Plates/files10004/E20
- DistributionAnalyzer-1.1/Plates/files10004/E21
- DistributionAnalyzer-1.1/Plates/files10004/E22
- DistributionAnalyzer-1.1/Plates/files10004/E23
- DistributionAnalyzer-1.1/Plates/files10004/E24
- DistributionAnalyzer-1.1/Plates/files10004/F01
- DistributionAnalyzer-1.1/Plates/files10004/F02
- DistributionAnalyzer-1.1/Plates/files10004/F03
- DistributionAnalyzer-1.1/Plates/files10004/F04
- DistributionAnalyzer-1.1/Plates/files10004/F05
- DistributionAnalyzer-1.1/Plates/files10004/F06
- DistributionAnalyzer-1.1/Plates/files10004/F07
- DistributionAnalyzer-1.1/Plates/files10004/F08
- DistributionAnalyzer-1.1/Plates/files10004/F09
- DistributionAnalyzer-1.1/Plates/files10004/F10
- DistributionAnalyzer-1.1/Plates/files10004/F11
- DistributionAnalyzer-1.1/Plates/files10004/F12
- DistributionAnalyzer-1.1/Plates/files10004/F13
- DistributionAnalyzer-1.1/Plates/files10004/F14
- DistributionAnalyzer-1.1/Plates/files10004/F15
- DistributionAnalyzer-1.1/Plates/files10004/F16
- DistributionAnalyzer-1.1/Plates/files10004/F17
- DistributionAnalyzer-1.1/Plates/files10004/F18
- DistributionAnalyzer-1.1/Plates/files10004/F19
- DistributionAnalyzer-1.1/Plates/files10004/F20
- DistributionAnalyzer-1.1/Plates/files10004/F21
- DistributionAnalyzer-1.1/Plates/files10004/F22
- DistributionAnalyzer-1.1/Plates/files10004/F23
- DistributionAnalyzer-1.1/Plates/files10004/F24
- DistributionAnalyzer-1.1/Plates/files10004/G01
- DistributionAnalyzer-1.1/Plates/files10004/G02
- DistributionAnalyzer-1.1/Plates/files10004/G03
- DistributionAnalyzer-1.1/Plates/files10004/G04
- DistributionAnalyzer-1.1/Plates/files10004/G05
- DistributionAnalyzer-1.1/Plates/files10004/G06
- DistributionAnalyzer-1.1/Plates/files10004/G07
- DistributionAnalyzer-1.1/Plates/files10004/G08
- DistributionAnalyzer-1.1/Plates/files10004/G09
- DistributionAnalyzer-1.1/Plates/files10004/G10
- DistributionAnalyzer-1.1/Plates/files10004/G11
- DistributionAnalyzer-1.1/Plates/files10004/G12
- DistributionAnalyzer-1.1/Plates/files10004/G13
- DistributionAnalyzer-1.1/Plates/files10004/G14
- DistributionAnalyzer-1.1/Plates/files10004/G15
- DistributionAnalyzer-1.1/Plates/files10004/G16
- DistributionAnalyzer-1.1/Plates/files10004/G17
- DistributionAnalyzer-1.1/Plates/files10004/G18
- DistributionAnalyzer-1.1/Plates/files10004/G19
- DistributionAnalyzer-1.1/Plates/files10004/G20
- DistributionAnalyzer-1.1/Plates/files10004/G21
- DistributionAnalyzer-1.1/Plates/files10004/G22
- DistributionAnalyzer-1.1/Plates/files10004/G23
- DistributionAnalyzer-1.1/Plates/files10004/G24
- DistributionAnalyzer-1.1/Plates/files10004/H01
- DistributionAnalyzer-1.1/Plates/files10004/H02
- DistributionAnalyzer-1.1/Plates/files10004/H03
- DistributionAnalyzer-1.1/Plates/files10004/H04
- DistributionAnalyzer-1.1/Plates/files10004/H05
- DistributionAnalyzer-1.1/Plates/files10004/H06
- DistributionAnalyzer-1.1/Plates/files10004/H07
- DistributionAnalyzer-1.1/Plates/files10004/H08
- DistributionAnalyzer-1.1/Plates/files10004/H09
- DistributionAnalyzer-1.1/Plates/files10004/H10
- DistributionAnalyzer-1.1/Plates/files10004/H11
- DistributionAnalyzer-1.1/Plates/files10004/H12
- DistributionAnalyzer-1.1/Plates/files10004/H13
- DistributionAnalyzer-1.1/Plates/files10004/H14
- DistributionAnalyzer-1.1/Plates/files10004/H15
- DistributionAnalyzer-1.1/Plates/files10004/H16
- DistributionAnalyzer-1.1/Plates/files10004/H17
- DistributionAnalyzer-1.1/Plates/files10004/H18
- DistributionAnalyzer-1.1/Plates/files10004/H19
- DistributionAnalyzer-1.1/Plates/files10004/H20
- DistributionAnalyzer-1.1/Plates/files10004/H21
- DistributionAnalyzer-1.1/Plates/files10004/H22
- DistributionAnalyzer-1.1/Plates/files10004/H23
- DistributionAnalyzer-1.1/Plates/files10004/H24
- DistributionAnalyzer-1.1/Plates/files10004/head
- DistributionAnalyzer-1.1/Plates/files10004/I01
- DistributionAnalyzer-1.1/Plates/files10004/I02
- DistributionAnalyzer-1.1/Plates/files10004/I03
- DistributionAnalyzer-1.1/Plates/files10004/I04
- DistributionAnalyzer-1.1/Plates/files10004/I05
- DistributionAnalyzer-1.1/Plates/files10004/I06
- DistributionAnalyzer-1.1/Plates/files10004/I07
- DistributionAnalyzer-1.1/Plates/files10004/I08
- DistributionAnalyzer-1.1/Plates/files10004/I09
- DistributionAnalyzer-1.1/Plates/files10004/I10
- DistributionAnalyzer-1.1/Plates/files10004/I11
- DistributionAnalyzer-1.1/Plates/files10004/I12
- DistributionAnalyzer-1.1/Plates/files10004/I13
- DistributionAnalyzer-1.1/Plates/files10004/I14
- DistributionAnalyzer-1.1/Plates/files10004/I15
- DistributionAnalyzer-1.1/Plates/files10004/I16
- DistributionAnalyzer-1.1/Plates/files10004/I17
- DistributionAnalyzer-1.1/Plates/files10004/I18
- DistributionAnalyzer-1.1/Plates/files10004/I19
- DistributionAnalyzer-1.1/Plates/files10004/I20
- DistributionAnalyzer-1.1/Plates/files10004/I21
- DistributionAnalyzer-1.1/Plates/files10004/I22
- DistributionAnalyzer-1.1/Plates/files10004/I23
- DistributionAnalyzer-1.1/Plates/files10004/I24
- DistributionAnalyzer-1.1/Plates/files10004/J01
- DistributionAnalyzer-1.1/Plates/files10004/J02
- DistributionAnalyzer-1.1/Plates/files10004/J03
- DistributionAnalyzer-1.1/Plates/files10004/J04
- DistributionAnalyzer-1.1/Plates/files10004/J05
- DistributionAnalyzer-1.1/Plates/files10004/J06
- DistributionAnalyzer-1.1/Plates/files10004/J07
- DistributionAnalyzer-1.1/Plates/files10004/J08
- DistributionAnalyzer-1.1/Plates/files10004/J09
- DistributionAnalyzer-1.1/Plates/files10004/J10
- DistributionAnalyzer-1.1/Plates/files10004/J11
- DistributionAnalyzer-1.1/Plates/files10004/J12
- DistributionAnalyzer-1.1/Plates/files10004/J13
- DistributionAnalyzer-1.1/Plates/files10004/J14
- DistributionAnalyzer-1.1/Plates/files10004/J15
- DistributionAnalyzer-1.1/Plates/files10004/J16
- DistributionAnalyzer-1.1/Plates/files10004/J17
- DistributionAnalyzer-1.1/Plates/files10004/J18
- DistributionAnalyzer-1.1/Plates/files10004/J19
- DistributionAnalyzer-1.1/Plates/files10004/J20
- DistributionAnalyzer-1.1/Plates/files10004/J21
- DistributionAnalyzer-1.1/Plates/files10004/J22
- DistributionAnalyzer-1.1/Plates/files10004/J23
- DistributionAnalyzer-1.1/Plates/files10004/J24
- DistributionAnalyzer-1.1/Plates/files10004/K01
- DistributionAnalyzer-1.1/Plates/files10004/K02
- DistributionAnalyzer-1.1/Plates/files10004/K03
- DistributionAnalyzer-1.1/Plates/files10004/K04
- DistributionAnalyzer-1.1/Plates/files10004/K05
- DistributionAnalyzer-1.1/Plates/files10004/K06
- DistributionAnalyzer-1.1/Plates/files10004/K07
- DistributionAnalyzer-1.1/Plates/files10004/K08
- DistributionAnalyzer-1.1/Plates/files10004/K09
- DistributionAnalyzer-1.1/Plates/files10004/K10
- DistributionAnalyzer-1.1/Plates/files10004/K11
- DistributionAnalyzer-1.1/Plates/files10004/K12
- DistributionAnalyzer-1.1/Plates/files10004/K13
- DistributionAnalyzer-1.1/Plates/files10004/K14
- DistributionAnalyzer-1.1/Plates/files10004/K15
- DistributionAnalyzer-1.1/Plates/files10004/K16
- DistributionAnalyzer-1.1/Plates/files10004/K17
- DistributionAnalyzer-1.1/Plates/files10004/K18
- DistributionAnalyzer-1.1/Plates/files10004/K19
- DistributionAnalyzer-1.1/Plates/files10004/K20
- DistributionAnalyzer-1.1/Plates/files10004/K21
- DistributionAnalyzer-1.1/Plates/files10004/K22
- DistributionAnalyzer-1.1/Plates/files10004/K23
- DistributionAnalyzer-1.1/Plates/files10004/K24
- DistributionAnalyzer-1.1/Plates/files10004/L01
- DistributionAnalyzer-1.1/Plates/files10004/L02
- DistributionAnalyzer-1.1/Plates/files10004/L03
- DistributionAnalyzer-1.1/Plates/files10004/L04
- DistributionAnalyzer-1.1/Plates/files10004/L05
- DistributionAnalyzer-1.1/Plates/files10004/L06
- DistributionAnalyzer-1.1/Plates/files10004/L07
- DistributionAnalyzer-1.1/Plates/files10004/L08
- DistributionAnalyzer-1.1/Plates/files10004/L09
- DistributionAnalyzer-1.1/Plates/files10004/L10
- DistributionAnalyzer-1.1/Plates/files10004/L11
- DistributionAnalyzer-1.1/Plates/files10004/L12
- DistributionAnalyzer-1.1/Plates/files10004/L13
- DistributionAnalyzer-1.1/Plates/files10004/L14
- DistributionAnalyzer-1.1/Plates/files10004/L15
- DistributionAnalyzer-1.1/Plates/files10004/L16
- DistributionAnalyzer-1.1/Plates/files10004/L17
- DistributionAnalyzer-1.1/Plates/files10004/L18
- DistributionAnalyzer-1.1/Plates/files10004/L19
- DistributionAnalyzer-1.1/Plates/files10004/L20
- DistributionAnalyzer-1.1/Plates/files10004/L21
- DistributionAnalyzer-1.1/Plates/files10004/L22
- DistributionAnalyzer-1.1/Plates/files10004/L23
- DistributionAnalyzer-1.1/Plates/files10004/L24
- DistributionAnalyzer-1.1/Plates/files10004/M01
[truncated: 874 more entries]
