# Supplementary material for: Distribution Analyzer, a methodology for identifying and clustering outlier conditions from single-cell distributions, and its application to a Nanog reporter RNAi screen
Source: BMC Bioinformatics. 2015 Jul 22;16:225. doi: 10.1186/s12859-015-0636-7 (PMC4511455; doi:10.1186/s12859-015-0636-7)
Supplement: Additional file 1: Code S1. — R source code and sample data for distribution-based high-content screen analysis [file 12859_2015_636_MOESM1_ESM.zip › DistributionAnalyzer-1.1/code/distribanalysisfxns.R]

loadHellinger<-function(mydatafile,numPCs,platedir=getwd(),recalculate=F,calcKS=F,kscutoff=0.05,minimumcells=100){
	if(recalculate | !file.exists(mydatafile)){
		print("Loading Data")
		load(file.path(platedir,"masterannot.RData"))
		load(file.path(platedir,"masterdensity.RData"))
		load(file.path(platedir,"mastercellcount.RData"))
		if(calcKS) {load(file.path(platedir,"masterKScount.RData"))}
		#excludedsites<-is.na(masterdensity[,10])
		excludedsites<-(mastercellcount<minimumcells) 
		if(calcKS) {excludedsites<-(excludedsites|(masterKScount>kscutoff))}
		
		masterdensity<-masterdensity[!excludedsites,]
		masterannot<-masterannot[!excludedsites,]
		mdsums<-apply(masterdensity,1,sum) 
		masterdensitynorm<-masterdensity/mdsums #scale so the sum of each distrib is 1
		masterdensitynormsqrt<-sqrt(masterdensitynorm)
		exactdistfile<-file.path(platedir,"masterdensitynormsqrtexact.RData")
		print(paste("Saving Full Sqrt Density Matrix to",exactdistfile))
		save(masterdensitynormsqrt,excludedsites,masterannot,file=exactdistfile)
		print("Calculating SVD")
		msvd<-svd(masterdensitynormsqrt,nu=numPCs,nv=numPCs)
		rm(masterdensitynormsqrt)
		rm(masterdensitynorm)
		rm(masterdensity)
		if(max(msvd$v[,1])<0) { #for convenience, make sure first PC (R sing vector) is positive and looks like a distribution, then scale the L sing vect accordingly
			msvd$v[,1]<- (-1)*msvd$v[,1]
			msvd$u[,1]<- (-1)*msvd$u[,1]
		}

		print(paste("Saving Data to",mydatafile))
		save(msvd,excludedsites,mdsums,masterannot,file=mydatafile)
	} 
	print("Loading Calculations")
	load(mydatafile,.GlobalEnv)
}


plotgene<-function(name,loc,...,masterdensityfile=masterdensityest,annot=masterannot,minlength=10,exact=T,ymax=2/130,bg="black",logrange=list(from=-2,to=2,center=0),numintervals=512) {
	#is.element(locations,which(masterannotnoNAs[,3]=="TEST"))
	#testwells<-grep(name,rownames(masterdensity),ignore.case = TRUE) #wells I'm interested in, such as those with GFP siRNA
	xintervals<-seq(logrange$from,logrange$to,length=numintervals)
	if(!missing(name)){
		if(exact) {
			testwells<-which(annot[,4]==name)
		}else {
			testwells<-grep(name,annot[,4],ignore.case = TRUE)
		}
	}
	#testvalues<-grep(name,rownames(masterdensity),value=TRUE,ignore.case = TRUE)
	#minlength<-10 #dont plot more than 10 things unless loc specified
	if(!missing(loc)){ 
		print("Making distribution plot using user-submitted locations") 
		testwells<-loc #these supercede any named sites
		minlength<-length(loc)
	}
	testvalues<-rownames(masterdensityfile)[testwells]
	if((length(testwells)>0) || !missing(loc)){
		#testwells<-grep("GFP Duplex",rownames(masterdensity)) #wells I'm interested in, such as those with GFP siRNA
		plot(xintervals,masterdensityfile[1,],type="l",xlab="Centered Normalized Density Function",ylab="Density",ylim=c(0,ymax),col=bg) #as control
		plotevery<-73
		for (i in 1:min(85,floor(dim(masterdensityfile)[1]/plotevery))){
			if(annot[73*i,3]=="TEST"){ #only plot non-control sites
				lines(xintervals,masterdensityfile[(73*i),],col=bg) #as typical control
			}
		}

		for (i in 1:min(minlength,length(testwells))){
		#for (i in 1:min(length(testwells))){
			lines(xintervals,masterdensityfile[testwells[i],],lwd=4,col="red")
		}
		testvalues
	}else { print("Gene not found")}
}
 
plotPCs<-function(RightSingularVectors=msvd$v,logrange=list(from=-2,to=2,center=0),numintervals=512){
	#take cluster centers, multiply them to get them to surface of sphere, then multiply by matrix msvd$v and then square it all to get back to probability distribution space
	pdf(width=5,height=5,file="eigendistributions-Hellingerdist.pdf")
	xintervals<-seq(logrange$from,logrange$to,length=numintervals)
	plot(xintervals,RightSingularVectors[,1],type="l",xlab="Normalized Sqrt Log Fluorescence",ylab="Frequency",lwd=4,ylim=c(-0.12,0.12))
	lines(xintervals,RightSingularVectors[,2],lwd=4,col="red")
	lines(xintervals,RightSingularVectors[,3],lwd=4,col="blue")
	lines(xintervals,RightSingularVectors[,4],lwd=4,col="grey")
	abline(h=0)
	#legend(0.5,-0.07,c("PC1","PC2","PC3","PC4"),text.col=c("black","red","blue","grey"),col=c("black","red","blue","grey"),pch=20,cex=1,pt.cex=4)
	#legend(1.2,-0.045,c("PC1","PC2","PC3","PC4"),text.col=c("black"),col=c("black","red","blue","grey"),pch=20,cex=1,pt.cex=1.5)
	legend("bottomleft",c("PC1","PC2","PC3","PC4"),text.col=c("black"),col=c("black","red","blue","grey"),pch=20,cex=1,pt.cex=1.5)
	dev.off()
}

makeresidualplot<-function(SingularValues=msvd$d){
	pdf(width=5,height=5,file="residualplot.pdf")
	plot(sqrt((cumsum(SingularValues^2))/sum(SingularValues^2))[1:10],type="b",xlab="Number of Components",ylab="Residual Fit",pch=20) ###spectral decay indicates that residual (as opposed to residual sum of squares = residual^2)
	dev.off()
	pdf(width=5,height=5,file="residualplot2.pdf")
	plot(2:10,sqrt((cumsum(SingularValues[-1]^2))/sum(SingularValues[-1]^2))[1:9],type="b",xlab="Number of Components",ylab="Residual Fit Beyond PC1",pch=20) ###spectral decay indicates that residual (as opposed to residual sum of squares = residual^2)
	dev.off()
	CumulativeResidFit<-list(all=sqrt((cumsum(SingularValues^2))/sum(SingularValues^2)),fromPC2=sqrt((cumsum((msvd$d^2)[2:length(msvd$d)]))/sum((msvd$d^2)[2:length(msvd$d)])))
	return(CumulativeResidFit)
}

regenmasterdensity<-function(msvd,numPCs){
	masterdensityest<-msvd$u%*%diag(msvd$d[1:numPCs])%*%t(msvd$v) #reconstruct masterdensity matrix from svd
	masterdensityest[(masterdensityest<0)]<-0 #deal with approximation error--set all negative values in distribution to be zero
	masterdensityest<-masterdensityest^2 #get back to distribution space
}

withnames<-function(x){cbind(names(x),x)}

compareanalysismethods<-function(disttonull,masterdensityest,testsites,numintervals=512,saveresultstofile=TRUE) {
	#medianeffects<-sort(unlist(lapply(split(abs(scale(disttonull[testsites])),names(disttonull[testsites])),median)),decr=T) #sorts the list of z-score of distances by its names and then takes the median--this does the zscore on just the test ones; finally sorts list by effect with biggest first
	distribeffectsbycondition<-scale(disttonull,center=mean(disttonull[testsites]),scale=sd(disttonull[testsites]))
	names(distribeffectsbycondition)<-names(disttonull)
	#medianeffects<-unlist(lapply(split(abs(scale(disttonull[],center=mean(disttonull[testsites]),scale=sd(disttonull[testsites]))),names(disttonull[])),median)) #scale all sites, but use mean and sd of only test sites
	distribeffectsbygene<-unlist(lapply(split(distribeffectsbycondition,names(disttonull)),median)) #scale all sites, but use mean and sd of only test sites
	medianeffectsbycondition<-apply(masterdensityest,1,function(x){sum(cumsum(x)<0.5)})/numintervals #calculate the fraction of the way along the 512 points that the median cell occurs (in effect the median fluor)
	medianeffectsbycondition<-(scale(medianeffectsbycondition[],center=mean(medianeffectsbycondition[testsites]),scale=sd(medianeffectsbycondition[testsites])))
	#masterannot[which(abs(scale(mediancellfluor))>2),4]
	#myhitsfromb<-names(which(table(masterannot[which(abs(scale(disttonull))>2),4])>=2))
	#myhitsfrommedian<-names(which(table(masterannot[which(abs(scale(mediancellfluor))>2),4])>=2))  #conditions whose median fluor zscore>2 in 2+ reps
	names(medianeffectsbycondition)<-names(disttonull)

	medianeffectsbygene<-unlist(lapply(split(medianeffectsbycondition,names(medianeffectsbycondition[])),median)) #sorts the list of z-score of distances by its names and then takes the median
	analysisadvantages<-setdiff(names(distribeffectsbygene[abs(distribeffectsbygene)>2]),names(medianeffectsbygene[abs(medianeffectsbygene)>2])) #conditions that the distribution based analysis captures
	analysisdisadvantages<-setdiff(names(medianeffectsbygene[abs(medianeffectsbygene)>2]),names(distribeffectsbygene[abs(distribeffectsbygene)>2])) #conditions that the distribution based analysis captures
	if(saveresultstofile){
		write.table(withnames(distribeffectsbygene[abs(distribeffectsbygene)>2]),quote=F,file="hitsbydistribution.txt",sep="\t",col.names=c("Gene","DistributionEffects"),row.names=F)
		write.table(withnames(medianeffectsbygene[abs(medianeffectsbygene)>2]),quote=F,file="hitsbymedian.txt",sep="\t",col.names=c("Gene","MedianEffects"),row.names=F)
		write.table(analysisadvantages,quote=F,file="analysisadvantages.txt",sep="\t",col.names=c("AnalysisAdvantages"),row.names=F)
		write.table(analysisdisadvantages,quote=F,file="analysisdisadvantages.txt",sep="\t",col.names=c("AnalysisDisadvantages"),row.names=F)
		write.table(cbind(withnames(distribeffectsbygene),medianeffectsbygene),quote=F,file="distribvsmediandistance.txt",sep="\t",col.names=c("Gene","DistributionEffects","MedianEffects"),row.names=F)
		write.table(cbind(withnames(disttonull),medianeffectsbycondition),quote=F,file="distribvsmediandistancebycondition.txt",sep="\t",col.names=c("Gene","DistributionEffects","MedianEffects"),row.names=F)
	}
	x<-list(distribeffectsbygene=distribeffectsbygene,distribeffectsbycondition=distribeffectsbycondition,medianeffectsbygene=medianeffectsbygene,medianeffectsbycondition=medianeffectsbycondition,analysisadvantages=analysisadvantages,analysisdisadvantages=analysisdisadvantages)
	return(x)
}

hellingdisttonullplot<-function(disttonull){
	pdf(width=5,height=5,file="HellingerdisttoNull.pdf")
	hist(disttonull,xlab="Hellinger Distance from Null Distribution",main="Effect of Screen Conditions on Distribution")
	dev.off() 
	return()
	#readline("press return to continue") 
}

makemedianeffectplot<-function(medianeffects){
	pdf(width=10,height=8,file="Hellingerdistancetonull-medianZscore.pdf")
	plot(which(abs(medianeffects)<2),medianeffects[which(abs(medianeffects)<2)],xlab="Screened Gene Condition",ylab="Median |Z-score| of Hellinger Distance to Null-Effect",pch=20,ylim=1.1*range(abs(medianeffects)))
	outliersites<-which(abs(medianeffects)>=2)
	points(outliersites,medianeffects[outliersites],pch=20,col="blue")
	toprint<-is.element(names(medianeffects[outliersites]),names(medianeffects[outliersites]))
	if(sum(toprint)>0){text(outliersites[toprint],medianeffects[outliersites[toprint]],as.character(names(medianeffects[outliersites[toprint]])), cex=0.6, pos=4,col="red")}
	outliersitesextra<-setdiff(which(medianeffects>=4),outliersites[toprint])
	if(length(outliersitesextra)>0){text(outliersitesextra,medianeffects[outliersitesextra],as.character(names(medianeffects[outliersitesextra])), cex=0.6, pos=4,col="black")}
	abline(h=2,lty=2)
	title("Gene Median Effects")
	dev.off()
	return()
}

make3dplot<-function(msvdwt,k,fit2,makepdf=T,makepng=T,pcs3dplot=1:3,...){
	if (!"rgl" %in% installed.packages()) install.packages("rgl",dep=T)
	require(rgl)
	r3dDefaults$windowRect  <- c(0,50, 700, 700)
	myplotlims<-matrix(c(-0.7,0.7),nrow=2,ncol=3) 
	myplotlims[,pcs3dplot[1:3]==1]<-c(0,1.4)
	plot3d(fit2$meancenterscaled[pcs3dplot[1]],fit2$meancenterscaled[pcs3dplot[2]],fit2$meancenterscaled[pcs3dplot[3]],size=2,col="grey",
	xlab=paste("PC",pcs3dplot[1],sep=""),ylab=paste("PC",pcs3dplot[2],sep=""),zlab=paste("PC",pcs3dplot[3],sep=""),xlim=myplotlims[,1],ylim=myplotlims[,2],zlim=myplotlims[,3],...) #plot all outliers
	plot3d(msvdwt[k,pcs3dplot[1]],msvdwt[k,pcs3dplot[2]],msvdwt[k,pcs3dplot[3]],size=2,col=fit2$clustering,add=T) #plot all outliers
	#j<-intersect(grep("CTRL",masterannot[,3]),k) #find the controls
	#l<-setdiff(k,j)#noncontrols
	spherescale<-300
	spheres3d(apply(msvdwt,2,mean)[pcs3dplot],add=T,radius=30/spherescale,col="grey") #show the mean over all conditions
	mycol<-seq(dim(fit2$centersscaled)[1])
	if(dim(fit2$centersscaled)[1]==2){mycol<-unique(allfits[[1]]$clustering)}
	spheres3d(fit2$centersscaled[,pcs3dplot],radius=30/spherescale,add=T,col=mycol)
	if(makepng){rgl.snapshot(paste("cluster3dplot-",numclusters,"clusters.png",sep=""))}
	if(makepdf){rgl.postscript(paste("cluster3dplot-",numclusters,"clusters.pdf",sep=""),"pdf")}
	return()
}

plotoutlierbyPC<-function(msvd,myPC,testsites,myctltypes,myctltypelabels){
	pdf(width=7,height=5.5,file=paste("outliers-hellingerdist-PC",myPC,".pdf",sep=""))
	mypch<-20
	mycex<-1
	scaledmsvd<-scale(msvd$u[,myPC])
	defmar<-par()$mar
	par(mar=defmar+c(0,0,4,0))
	plot(seq(scaledmsvd),scaledmsvd,xlab="Screen Condition",ylab=paste("Weight in PC",myPC),pch=mypch,cex=mycex)
	j<-intersect(testsites,which(abs(scale(scaledmsvd))>2))#find the outlier test sites
	points(j,scaledmsvd[j],col="blue",pch=mypch,cex=mycex) #plot outliers with z-score on PC1 >2

	for(i in seq(myctltypes)){
		#j<-grep(myctltypes[i],masterannot[,3]) #find the controls
		j<-which(myctltypes[i]==masterannot[,3]) #find the controls
		points(j,scaledmsvd[j],col=rep(c("red","green","yellow","grey","purple"),20)[i],pch=mypch,cex=mycex)
	}
	add_legend <- function(...) {
		opar <- par(fig=c(0, 1, 0, 1), oma=c(0, 0, 0, 0), 
		mar=c(0, 0, 0, 0), new=TRUE)
		on.exit(par(opar))
		plot(0, 0, type='n', bty='n', xaxt='n', yaxt='n')
		legend(...)
	}
	#if(length(myctltypelabels)>0){legend("bottomright",(mean(range(scaledmsvd))+max(scaledmsvd))/2,c("Non-control Outliers",myctltypelabels),col=c("blue",rep(c("red","green","yellow","grey","purple"),20)[seq(myctltypelabels)]),pch=mypch,cex=mycex)}
	abline(h=2,lty=2)
	abline(h=-2,lty=2)
	par(xpd=T)
	if(length(myctltypelabels)>0){
		legend("topright",(mean(range(scaledmsvd))+max(scaledmsvd))/2,c("Non-control Outliers",myctltypelabels),col=c("blue",rep(c("red","green","yellow","grey","purple"),20)[seq(myctltypelabels)]),pch=mypch,cex=mycex,inset=c(0,-0.5))
		}
	par(mar=defmar,xpd=F)
	dev.off()
	return()
}

plothellingdisttonull<-function(disttonull,testsites,myctltypes,myctltypelabels){
	pdf(width=7,height=5.5,file=paste("outliers-hellingerdisttonull.pdf",sep=""))
	mypch<-20
	mycex<-1
	scaledmsvd<-scale(disttonull)
	defmar<-par()$mar
	par(mar=defmar+c(0,0,4,0))
	plot(seq(scaledmsvd),scaledmsvd,xlab="Screen Condition",ylab=paste("Z-score of Hellinger Distance to Null Effect"),pch=mypch,cex=mycex)
	j<-intersect(testsites,which(abs(scale(scaledmsvd))>2))#find the outlier test sites
	points(j,scaledmsvd[j],col="blue",pch=mypch,cex=mycex) #plot outliers with z-score on PC1 >2

	for(i in seq(myctltypes)){
		#j<-grep(myctltypes[i],masterannot[,3]) #find the controls
		j<-which(myctltypes[i]==masterannot[,3]) #find the controls
		points(j,scaledmsvd[j],col=rep(c("red","green","yellow","grey","purple"),20)[i],pch=mypch,cex=mycex)
	}
	add_legend <- function(...) {
		opar <- par(fig=c(0, 1, 0, 1), oma=c(0, 0, 0, 0), 
		mar=c(0, 0, 0, 0), new=TRUE)
		on.exit(par(opar))
		plot(0, 0, type='n', bty='n', xaxt='n', yaxt='n')
		legend(...)
	}
	#if(length(myctltypelabels)>0){legend("bottomright",(mean(range(scaledmsvd))+max(scaledmsvd))/2,c("Non-control Outliers",myctltypelabels),col=c("blue",rep(c("red","green","yellow","grey","purple"),20)[seq(myctltypelabels)]),pch=mypch,cex=mycex)}
	abline(h=2,lty=2)
	abline(h=-2,lty=2)
	par(xpd=T)
	if(length(myctltypelabels)>0){
		legend("topright",(mean(range(scaledmsvd))+max(scaledmsvd))/2,c("Non-control Outliers",myctltypelabels),col=c("blue",rep(c("red","green","yellow","grey","purple"),20)[seq(myctltypelabels)]),pch=mypch,cex=mycex,inset=c(0,-0.5))
		}
	par(mar=defmar,xpd=F)
	dev.off()
	return()

}


performclustering<-function(msvdwt,k,redo=T,optimalnumclusters=c(),minclusterstotry=c(2,5,6),platedir=getwd(),outputname="optimalclustering.RData",silhouetteplotname="clustering-averagesilhouettewidth.pdf"){
	outputfile<-file.path(platedir,outputname)
	if(!file.exists(outputfile) | redo) {
		#perform clustering
		if (!"cluster" %in% installed.packages()) install.packages("cluster",dep=T)
		require(cluster)
		if(length(optimalnumclusters)!=1){
			if (!"fpc" %in% installed.packages()) install.packages("fpc",dep=T)
			require(fpc)
			print("Computing optimal number of clusters using pamk")
			pamkclust<-pamk(msvdwt[k,],krange=2:10) 
			pdf(width=5,height=5,file=silhouetteplotname)
			plot(pamkclust$crit,type="b",xlab="Number of Clusters",ylab="Average Silhouette Width",pch=20)
			dev.off()
			optimalnumclusters<-pamkclust$nc
		}
		print(paste("Using",optimalnumclusters,"clusters as optimum"))
		#fit2<-pamkclust$pamobject
		####alternatively, if you want to specify the # of clusters
		#numclusters<-2
		clusterstotry<-unique(c(optimalnumclusters,minclusterstotry)) #try a few combinations of clustering, always doing it for 2 5 and 6 clusters and the optimal combo
		allfits<-list()
		for (numclusters in clusterstotry){
			if((numclusters==optimalnumclusters) & exists("pamkclust")) {
				fit2<-pamkclust$pamobject
			} else {
				print(paste("Computing clustering for",numclusters,"clusters"))
				fit2<-pam(msvdwt[k,], numclusters)
			}
			fit2$centersscaled<- fit2$medoids/apply(fit2$medoids,1,function(x){sqrt(sum(x^2))}) #for pam object
			fit2$meancenterscaled<- apply(msvdwt,2,mean)/sqrt(sum(apply(msvdwt,2,mean)^2)) #for pam object
			#save(fit2,file=paste("optimalclustering-",numclusters,"clusters.RData",sep=""))
			allfits[[length(allfits)+1]]<-fit2
			names(allfits)[length(allfits)]<-as.character(numclusters)
		}
		attr(allfits,"optimalnumberclusters")<-optimalnumclusters
		if(exists("pamkclust")) {
		save(allfits,pamkclust,file=outputfile)
		} else {save(allfits,file=outputfile)}
	} #to check if file exists already 
	#load(outputfile,.GlobalEnv) #load allfits and pamkclust
	load(outputfile) #load allfits and pamkclust
	return(allfits)
}

get3dviews<-function(msvdwt,k,fit2,pcs3dplot=1:3){
	make3dplot(msvdwt,k,fit2,makepdf=F,makepng=F,pcs3dplot=pcs3dplot) #requires rgl library
	#play around with the plot view and then resave it with a new name
	Morig<-par3d("userMatrix") #original orientation
	rgl.close()
	M<-rotate3d(Morig, pi/2, 0, 0, 1)
	views<-list(M,rotate3d(M, -pi/2, 0, 1,  0.000001))
	return(views)
	#par3d(userMatrix =rotate3d(M, pi/2, 1, 0, 0))
	#par3d(userMatrix =rotate3d(M, -pi/2, 0, 1, 0))
	#par3d(userMatrix =rotate3d(M, pi/2, 0, 0, 1))
}

makeclusteringplots<-function(allfits,RightSingularVectors=msvd$v,masterdensityest,logrange=list(from=-2,to=2,center=0),make3dplots=F,numintervals=512,pcs3dplot=1:3,...,msvdwt,k,views){
	olddir<-getwd()
	clusteringdir<-"clustering"
	dir.create(clusteringdir,showWarnings = F)
	setwd(clusteringdir)
	for (i in seq(allfits)){
		extratext<-c()
		if(exists("optimalnumclusters")){
			if(as.numeric(optimalnumclusters)==as.numeric(names(allfits)[i])){
				extratext<-"optimal-"
			}
		}
		plotclustersasdistrib(allfits[[i]],RightSingularVectors=RightSingularVectors,masterdensityest,logrange=logrange,numintervals=numintervals,extratext=extratext,relevantPCs=ncol(msvdwt))
	}
	if(make3dplots){
		print("Making 3D Plots. Please be patient")
		for (i in seq(allfits)){
			make3dplot(msvdwt,k,allfits[[i]],makepdf=F,makepng=F,pcs3dplot=pcs3dplot,...)  #requires rgl library
			par3d(windowRect=c(0,22,1000,1022))
			for (j in seq(views)){
				par3d(userMatrix =views[[j]])
				extratext<-c()
				if(exists("optimalnumclusters")){
					if(as.numeric(optimalnumclusters)==as.numeric(names(allfits)[i])){
						extratext<-"optimal-"
					}
				}
				rgl.snapshot(paste("cluster3dplot-",extratext,names(allfits)[i],"clusters-view",j,".png",sep=""))
				rgl.postscript(paste("cluster3dplot-",extratext,names(allfits)[i],"clusters-view",j,".pdf",sep=""),"pdf")
			}
		}
		rgl.close()
	}
	setwd(olddir)
}

plotclustersasdistrib<-function(fit2,RightSingularVectors=msvd$v,masterdensityest,logrange=list(from=-2,to=2,center=0),numintervals=512,extratext=c(),relevantPCs=3){
	xintervals<-seq(logrange$from,logrange$to,length=numintervals)
	a<-(fit2$centersscaled%*%t(RightSingularVectors[,1:relevantPCs]))^2 #get back to the distributions that correspond to each cluster
	pdf(width=5,height=5,file=paste("cluster-distributions-",extratext,length(fit2$id.med),"clusters.pdf",sep=""))
	myymax=2/130*512/numintervals*(logrange$to-logrange$from)/4
	tryCatch(plotgene(loc=NA,masterdensityfile=masterdensityest,ymax=myymax,bg="lightgrey",numintervals=numintervals,logrange=logrange), error=function(e) NULL)
	numclusters<-length(a)/numintervals
	for (i in seq(numclusters)){
	#for (i in 1:min(length(testwells))){
		lines(xintervals,a[i,],lwd=4,col=i) #color them in the same style
	}
	meandistrib<-(fit2$meancenterscaled%*%t(RightSingularVectors[,1:relevantPCs]))^2
	lines(xintervals,meandistrib,lwd=4,col="grey")
	title(paste("Mean Fluorescence Distribution for ",numclusters," Clusters",sep=""))
	legend((logrange$to-logrange$from)/8,myymax*24/25,c(paste("Cluster",seq(numclusters)),"Null Effect"),col=c(seq(numclusters),"grey"),pch=19,cex=1.2,pt.cex=2)
	dev.off()
}

getcenters<-function(groupname=allctlids,locations=allctlsites,scaledmatrix=msvdwt){ #function not used
	ctlsgrouped<-split(locations,factor(groupname))
	ctlscenters<-t(sapply(ctlsgrouped,function(x){apply(scaledmatrix[x,],2,mean)})) #get mean over all control sites
	ctlscenters<-ctlscenters/apply(ctlscenters,1,function(x){sqrt(sum(x^2))})#scale them
	ctlscenters
}

Mode <- function(x) {
	ux <- unique(x)
	ux[which.max(tabulate(match(x, ux)))]
}

ModeJG <- function(x) {
	ux <- unique(x)
	maxfreq<-tabulate(match(x, ux))
	whichmaxfreq<-which(maxfreq==max(maxfreq))
	#if(length(whichmaxfreq)==1) {result<-ux[whichmaxfreq]}
	#if(length(whichmaxfreq)>2) {result<-NA}
	#if(length(whichmaxfreq)==2) {result<-paste(ux[whichmaxfreq],collapse="-")}
	result<-paste(ux[whichmaxfreq],collapse="-")
	return(result)
}

makeclustermatrix<-function(scores,clustering,mapping=k){
	totalclustering<-rep(0,length(scores))
	totalclustering[mapping]<-clustering
	names(totalclustering)<-names(scores)
	totalclusteringbygene<-unlist(lapply(split(totalclustering,names(totalclustering)),ModeJG)) #deal with replicate issues
	#totalclusteringbygene[totalclusteringbygene!=0]
	#grep(0,totalclusteringbygene,invert=T,value=T)
	totalclusteringbygenecleaned<-totalclusteringbygene
	totalclusteringbygenecleaned[grep(0,totalclusteringbygene)]<-0 #if the null-effect cluster is included in any form, it's zero
	totalclusteringbygenecleaned[grep("-",totalclusteringbygene)]<-0 #if there is any ambiguity, it's zero
	uniqueclusters<-sort(unique(totalclusteringbygenecleaned))
	#uniqueclusters<-grep("-",uniqueclusters,invert=T,val=T)  #get rid of any clusters with a dash (namely an imperfect assignment)
	#tmp<-lapply(uniqueclusters,function(x){totalclusteringbygenecleaned==x})
	clustermatrix<-t(matrix(unlist(lapply(uniqueclusters,function(x){totalclusteringbygenecleaned==x})),nrow=length(uniqueclusters),byrow=T)) #arrange it into a matrix with a new column for each cluster category
	colnames(clustermatrix)<-paste("Cluster",uniqueclusters)
	rownames(clustermatrix)<-names(totalclusteringbygenecleaned)
	mode(clustermatrix)<-"numeric"
	return(list(clustermatrix=clustermatrix,uniqueclusters=uniqueclusters,totalclustering=totalclustering,totalclusteringbygene=totalclusteringbygenecleaned))
}  

summarizeeffects<-function(summaryresultfiles=summaryresultfiles,msvdwt=msvdwt,allfits=allfits,analysiscomparison=analysiscomparison,masterannot=masterannot,repeatcalc=F){
	if( (!file.exists(summaryresultfiles[1])| repeatcalc)){
		#make suppl table 1
		overallclustering<-matrix(0,nrow=dim(msvdwt)[1],ncol=length(allfits))
		colnames(overallclustering)<-paste("Membership",names(allfits),"Clusters")
		for (i in seq(allfits)){overallclustering[k,i]<-allfits[[i]]$clustering}
		suptab1<-cbind(masterannot,analysiscomparison$distribeffectsbycondition,msvdwt,analysiscomparison$medianeffectsbycondition,overallclustering)
		colnames(suptab1)<-c("Plate","Well","Category","Plate Gene Name","Hellinger Distance To Null Effect Z-score",paste("Principal Component",seq(ncol(msvdwt)),"Score"),"Z-score of Median Fluorescence",paste("Membership",names(allfits),"Clusters"))
		write.table(suptab1,quote=F,file=paste("SupplementaryTable1.txt",sep=""),sep="\t")
		save(suptab1,overallclustering,file=summaryresultfiles[1])
	} else{print(paste("Reloading saved results from",summaryresultfiles[1]))
	load(summaryresultfiles[1])} 
	#make suppl table 2
	if( (!file.exists(summaryresultfiles[2])| repeatcalc)){
		uniqconditions<-sort(unique(masterannot[,4]))
		overallclustering2<-matrix(0,nrow=length(unique(masterannot[,4])),ncol=length(allfits))
		for (i in seq(allfits)){overallclustering2[,i]<-makeclustermatrix(analysiscomparison$distribeffectsbycondition,allfits[[i]]$clustering)$totalclusteringbygene}
		colnames(overallclustering2)<-paste("Membership",names(allfits),"Clusters")
		rownames(overallclustering2)<-uniqconditions
#		msvdwtbygene<-matrix(0,nrow=length(unique(masterannot[,4])),ncol=length(allfits))
		msvdwtbygene<-matrix(0,nrow=length(unique(masterannot[,4])),ncol=ncol(msvdwt))
		for (i in seq(ncol(msvdwt))){msvdwtbygene[,i]<-unlist(lapply(split(msvdwt[,i],masterannot[,4]),mean)) }
		colnames(msvdwtbygene)<-paste("Principal Component",seq(ncol(msvdwt)),"Score")
		rownames(msvdwtbygene)<-uniqconditions

		suptab2<-cbind(uniqconditions,analysiscomparison$distribeffectsbygene,msvdwtbygene,analysiscomparison$medianeffectsbygene,overallclustering2)
		colnames(suptab2)<-c("Unique Conditions","Median Hellinger Distance To Null Effect Z-score",colnames(msvdwtbygene),"Median Z-score of Median Fluorescence",colnames(overallclustering2))
		write.table(suptab2,quote=F,file=paste("SupplementaryTable2.txt",sep=""),sep="\t")
		save(suptab2,msvdwtbygene,overallclustering2,uniqconditions,file=summaryresultfiles[2])
	} else{print(paste("Reloading saved results from",summaryresultfiles[2]))
	load(summaryresultfiles[2])} 
	results<-list(effectsbycondition=suptab1,effectsbygene=suptab2,clusteringbycondition=overallclustering,uniqconditions=uniqconditions,clusteringbygene=overallclustering2,msvdwtbygene=msvdwtbygene)
	return(results)
}
