# Supplementary material for: Distribution Analyzer, a methodology for identifying and clustering outlier conditions from single-cell distributions, and its application to a Nanog reporter RNAi screen
Source: BMC Bioinformatics. 2015 Jul 22;16:225. doi: 10.1186/s12859-015-0636-7 (PMC4511455; doi:10.1186/s12859-015-0636-7)
Supplement: Additional file 1: Code S1. — R source code and sample data for distribution-based high-content screen analysis [file 12859_2015_636_MOESM1_ESM.zip › DistributionAnalyzer-1.1/code/ksstat.R]

ks.test2<-function (x, y, ..., alternative = c("two.sided", "less", "greater"), 
    exact = NULL) 
{
    alternative <- match.arg(alternative)
    DNAME <- deparse(substitute(x))
    x <- x[!is.na(x)]
    n <- length(x)
    if (n < 1L) 
        stop("not enough 'x' data")
    if (is.numeric(y)) {
        DNAME <- paste(DNAME, "and", deparse(substitute(y)))
        y <- y[!is.na(y)]
        n.x <- as.double(n)
        n.y <- length(y)
        if (n.y < 1L) 
            stop("not enough 'y' data")
        if (is.null(exact)) 
            exact <- (n.x * n.y < 10000)
        METHOD <- "Two-sample Kolmogorov-Smirnov test"
        TIES <- FALSE
        n <- n.x * n.y/(n.x + n.y)
        w <- c(x, y)
        z <- cumsum(ifelse(order(w) <= n.x, 1/n.x, -1/n.y))
        if (length(unique(w)) < (n.x + n.y)) {
            z <- z[c(which(diff(sort(w)) != 0), n.x + n.y)]
            TIES <- TRUE
        }
        STATISTIC <- switch(alternative, two.sided = max(abs(z)), 
            greater = max(z), less = -min(z))
        nm_alternative <- switch(alternative, two.sided = "two-sided", 
            less = "the CDF of x lies below that of y", greater = "the CDF of x lies above that of y")
        
    }
    names(STATISTIC) <- switch(alternative, two.sided = "D", 
        greater = "D^+", less = "D^-")
    RVAL <- list(statistic = STATISTIC, p.value = NA, alternative = nm_alternative, 
        method = METHOD, data.name = DNAME)
    class(RVAL) <- "htest"
    return(RVAL)
}
