# Supplementary material for: Distribution Analyzer, a methodology for identifying and clustering outlier conditions from single-cell distributions, and its application to a Nanog reporter RNAi screen
Source: BMC Bioinformatics. 2015 Jul 22;16:225. doi: 10.1186/s12859-015-0636-7 (PMC4511455; doi:10.1186/s12859-015-0636-7)
Supplement: Additional file 1: Code S1. — R source code and sample data for distribution-based high-content screen analysis [file 12859_2015_636_MOESM1_ESM.zip › DistributionAnalyzer-1.1/code/makemasterdensity.R]

makemasterdensity<-function(densfiles,platedir,getannotation=T,numintervals=512,reassemblemasterdensity=F){
if (reassemblemasterdensity | !file.exists(file.path(platedir,"masterdensity.RData")) | !file.exists(file.path(platedir,"masterannot.RData"))){ 
wellsperplate<-384
numberplates<-length(densfiles)
n<-wellsperplate*numberplates
#if(!require(data.table)){print("MISSING PACKAGE: Please run install.packages(\"data.table\")")}
masterdensity <- matrix(0, nrow = n, ncol = numintervals)
masterannot <- matrix(nrow = n, ncol = 4)
mastercellcount<- matrix(0, nrow = n, ncol = 1)
masterKScount<- matrix(0, nrow = n, ncol = 1)


for (i in seq(densfiles)){
#for (i in 111:165){
print(paste("Working on file",i,densfiles[i]))
platename<- strsplit(strsplit(densfiles[i],split="_")[[1]][2],split=".RData")[[1]]
load(file.path(platedir,densfiles[i]))
if(dim(densityall[[1]]$densitymatrix)[2]!=numintervals){stop(paste('\nSaved kernel density estimation files calculated at \n\tdifferent number of points than ',numintervals,'.\nEither delete the density*.RData files \n\tor set recalculatedensity=T in configuration file',sep=""))}
masterdensity[wellsperplate*(i-1)+1:wellsperplate,]<-densityall[[1]]$densitymatrix
if("cellcounts" %in% names(densityall[[1]])) {mastercellcount[wellsperplate*(i-1)+1:wellsperplate,]<-densityall[[1]]$cellcounts}
if("kscounts" %in% names(densityall[[1]])) {masterKScount[wellsperplate*(i-1)+1:wellsperplate,]<-densityall[[1]]$kscounts}
if(getannotation){
masterannot[wellsperplate*(i-1)+1:wellsperplate,1:4]<-as.matrix(annotation[,1:4])
}
rm(densityall)
rm(annotation)
gc()
}
#rownames(masterdensity)<-paste("well",seq(dim(masterdensity)[1]),sep="")
#rownames(masterannot)<-paste("well",seq(dim(masterdensity)[1]),sep="")
save(masterdensity,file=file.path(platedir,"masterdensity.RData"))
save(mastercellcount,file=file.path(platedir,"mastercellcount.RData"))
save(masterKScount,file=file.path(platedir,"masterKScount.RData"))

if(getannotation){
save(masterannot,file=file.path(platedir,"masterannot.RData"))
}

} else {print("Masterdensity and masterannot already exist--not overwriting")}

}
