# Supplementary material for: Distribution Analyzer, a methodology for identifying and clustering outlier conditions from single-cell distributions, and its application to a Nanog reporter RNAi screen
Source: BMC Bioinformatics. 2015 Jul 22;16:225. doi: 10.1186/s12859-015-0636-7 (PMC4511455; doi:10.1186/s12859-015-0636-7)
Supplement: Additional file 1: Code S1. — R source code and sample data for distribution-based high-content screen analysis [file 12859_2015_636_MOESM1_ESM.zip › DistributionAnalyzer-1.1/code/normalizeanddens.R]

##this R program takes the output from the perl script and performs quantile normalization 
#and then calculates the density for each site
#to run it in R, navigate to the directory of the file and run it

# This is the quantile-based non-parametric normalization with a log transformation. 
# It reads in the data, normalizes it and calculates the density functions.
# At the top, there are a few parameters.  Most significantly, you
# should specify which plate is to be the reference plate to which the
# overall fluorescences should be normalized.  

# The code reads in the directory structure created by the above perl
# script using the function readtocellvals (it log-transforms the
# numbers in the process)
# The values for the refplate are sorted and saved.

# All the plates are then read in by readtocellvals, normalized to the
# reference plate with the function quantilenormalizepresort2. Then the
# kernel density estimate is calculated using R's built-in density
# function (density).
# This is done via the function densityfromvals, which centers the
# fluorescence around the median cell (we only care about whether siRNAs
# shift the histogram one way or another, not what the center is) and
# calculates the density function for all wells with >100 cells,
# describing it at 512 points over a 4-log fluorescence intensity range.

# It saves the output in both text and RData format for each plate.
#refplatenum<-"12147" #this is the REFERENCE PLATE to which other plate distributions are normalized
#in this example the code will look for a directory named files12147

normalizeanddens2<-function(refplatenum,platedir=getwd(),mincells=100,getannotation=T,logrange=list(from=-2,to=2,center=0),recalculate=F,numintervals=512,files=c(),controlbasednormalization=F,controlconditions=c(),calcKS=F,kscutoff=0.05){
origdir<-getwd()
refplatefile<-paste("refplate-",refplatenum,".RData",sep="") #refplate data will be saved here for faster normalization on other plates


setwd(platedir)
print(paste("Processing refplate",refplatenum))
if(!file.exists(refplatefile)| recalculate){
#compute distrib for the reference plate
refplatefolder<-paste("files",refplatenum,sep="")
if(!file.exists(refplatefolder)){
setwd(origdir)
stop('\nReference plate data not found.\nPlease check configuration file and fix refplatenum')
}
refplatewithloc<-readtocellvals(refplatefolder)  #reads in cell values and log normalizes them
refplate<-sort(unlist(refplatewithloc))
refplateannotation<-readplateannotation(refplatefolder)
save(refplate,refplatewithloc,refplateannotation,file=file.path(platedir,refplatefile))
} else {if(!exists("refplate")){load(file.path(platedir,refplatefile))}}
if("recalculate" %in% names(logrange)){
	if (logrange$recalculate==T) {
	logrange$from=min(refplate)
	logrange$to=max(refplate)
	logrange$center=0
	}
}
print(paste("Using Log Range from",logrange$from,"to",logrange$to,"and centering data by",logrange$center))

if(length(files)==0){
files<-dir(path=platedir,pattern="^files[0-9]{4,6}") #all the directories names filesXXXXX 
}
setwd(platedir)
for (i in 1:length(files)) {
densitytofile2(files[i],refplate,refplatewithloc,refplateannotation,mincells=mincells,getannotation=getannotation,logrange=logrange,platedir=platedir,numintervals=numintervals,recalculate=recalculate,controlbasednormalization=controlbasednormalization,controlconditions=controlconditions,calcKS=calcKS,kscutoff=kscutoff)
}
setwd(origdir)
return(logrange)
}


#defaultparams=list(mincells=100,getannotation=T,logrange=4,platedir=getwd(),numintervals=512,recalculate=F,controlbasednormalization=T,controlconditions=myparam$controlsfornormalization)

densitytofile2<-function(myfile,refplate,refplatewithloc,refplateannotation,mincells=100,getannotation=T,logrange=list(from=-2,to=2,center=0),platedir=getwd(),numintervals=512,recalculate=F,controlbasednormalization=F,controlconditions=c(),calcKS=F,kscutoff=0.05){
densityall<-list()
print(paste("Processing file",myfile))
platename<-substr(myfile,6,100) #cuts off the "files" at the beginning of the directory name
fullname<-paste("plate_",platename,sep="")
savename<-paste(fullname,"_density.txt",sep="")
savenameR<-paste(fullname,".RData",sep="")
if(!file.exists(file.path(platedir,savename))| recalculate) { #only if plate file has not already been processed
annotation<-c()
if(getannotation){
annotation<-readplateannotation(myfile)
}
plate<-readtocellvals(myfile) #reads in cell values and log normalizes them
#plateunlist=unlist(plate)
platebreaks<-cumsum(sapply(plate,length)) #which cell is the end of each well in the vector
names(platebreaks)<-names(plate) 
if(controlbasednormalization==TRUE & getannotation==T & length(refplateannotation)>0 & length(intersect(controlconditions,names(table(refplateannotation[,3])))>0) ) { #need to have an annotated reference plate annotated with control conditions in the third column
#cellcountsbytypeinref=aggregate(sapply(refplatewithloc,length),by=list(refplateannotation[,3]),sum) #tally number of cells with each condition in the reference plate

platenormalized<-quantilenormalizetocontrols(plate=plate,annotation=annotation,refplatewithloc=refplatewithloc,refplateannotation=refplateannotation,controlconditions=controlconditions)
} else {
platenormalized<-quantilenormalizepresort2(unlist(plate),refplate) #all cells in plate in 1 vector

} 

densityall[[length(densityall)+1]]<-densityfromvals2(platenormalized,platebreaks,mincells,logrange=logrange,numintervals=numintervals,calcKS=calcKS,kscutoff=kscutoff,deletebaddata=F)

names(densityall)[length(densityall)]<-fullname

write.csv(densityall[[length(densityall)]]$densitymatrix,file=file.path(platedir,savename)) #save densities as csv--necessary if joining files using makemasterdensityfromcat.R
write.csv(densityall[[length(densityall)]]$cellcounts,file=file.path(platedir,paste(fullname,"_CellCounts.txt",sep=""))) #save cell counts as csv
if(calcKS){write.csv(densityall[[length(densityall)]]$kscounts,file=file.path(platedir,paste(fullname,"_KSScores.txt",sep="")))} #save KS scores as csv
save(densityall,annotation,file=file.path(platedir,savenameR)) #and save densities and annotations as R files--necessary if joining files using makemasterdensity.R
}
}


quantilenormalize <- function(x,refx) { #function not used
refl<-length(refx)
xl<-length(x)
refsort<-sort(refx)

xr<-round(c(0,1:(xl-1))/(xl-1)*(refl-1)+1)
xo<-order(x)
result<-x
result[xo]<-refsort[xr]
result
}

quantilenormalizepresort2 <- function(x,refsort) {
result<-approx(seq(0,1,length.out=length(refsort)), refsort,(rank(unlist(x))-1)/(length(unlist(x))-1),method="linear",rule=2)$y #interpolate the cell values using the mapping from all test plate cells to all reference plate cells
result
}

quantilenormalizepresort <- function(x,refsort) {
refl<-length(refsort)
xl<-length(x)
#refsort<-sort(refx)
#xr<-round((1:xl)/(xl-1)*(refl-1))
xr<-round((0:(xl-1))/(xl-1)*(refl-1)+1)
xo<-order(x)
result<-x
result[xo]<-refsort[xr]
result
}

quantilenormalizetocontrols<-function(plate=plate,annotation=annotation,refplatewithloc=refplatewithloc,refplateannotation=refplateannotation,controlconditions=controlconditions) {
WellsByTypeRef=split(refplateannotation[,2],refplateannotation[,3]) #split up the wells by each type of condition they have (ex pos ctl, neg ctl, empty, TEST) 
controlconditions=intersect(names(WellsByTypeRef),controlconditions) #control conditions are only those specified AND in existence on the reference plate
CellsByTypeRef=sapply(WellsByTypeRef, function(x){unlist(refplatewithloc[ x])}) #assign the cells based on their condition (ex pos ctl, neg ctl, empty, TEST) 

WellsByType=split(annotation[,2],annotation[,3]) #split up the wells by each type of condition they have (ex pos ctl, neg ctl, empty, TEST) 
cellcountsbytype=aggregate(sapply(plate,length),by=list(annotation[,3]),sum) #tally number of cells with each condition in the plate (will need it to simulate fluorescence values from the refplate for the non-parametric normalization)
#CellsByType=sapply(WellsByType, function(x){unlist(plate[ x])}) #the cell values from each condition type in the test plate

set.seed(sum(subset(cellcountsbytype,Group.1 %in% controlconditions,x))) #for consistency associated with number of control cells on each plate
#set.seed(1)
SampledRefPlateControls=sapply( intersect(intersect(names(WellsByType),controlconditions), cellcountsbytype$Group.1),
	function(y){sample(CellsByTypeRef[y][[1]],subset(cellcountsbytype,Group.1==y,x)[[1]],replace=T)}) #over all the condition types in the test plate considered control, sample from the reference plate at the frequency that the categories in the test plate appear
#SampledRefPlateControlVals=unlist(SampledRefPlateControls)

plateannot=rep(names(plate),sapply(plate,length))
result<-approx( #using the mapping from the sorted test plate control cells to the sorted reference plate control cells, interpolate the rest of the cell values
	sort(unlist(plate)[plateannot %in% unlist(WellsByType[names(WellsByType) %in% controlconditions ])]), #actual values of all the control wells in the plate
	sort(unlist(SampledRefPlateControls)), #simulated values of all the control wells in the plate using the refplate values
	unlist(plate),method="linear",rule=2
	)$y
result
}

readtocellvals <- function(name) {
olddir<-getwd()
setwd(name)
#wells<-dir()
wells<-dir(pattern="[[:upper:]][[:digit:]]{2}")
wells<-setdiff(wells,c("summary","status","errors","head"))
cellvalues <-list()
for(i in seq(wells)) {
cells<-read.csv(wells[i])
cellvalues[[i]]<-log(as.numeric(cells[,1]))
}
setwd(olddir)
names(cellvalues)<-wells
cellvalues
}


readplateannotation <- function(name) {
olddir<-getwd()
setwd(name)
if(file.exists("summary2")){ #first try to read in the data from summary2 (add updated annotation here to get it included)
summaryfile<-read.table("summary2")
} else if(file.exists("summary")) {
summaryfile<-read.table("summary")
} else {
print("error: Summary File not found")
summaryfile<-c()
}
setwd(olddir)
summaryfile
}

densityfromvals2 <- function(normvals,breaks,mincells=100,logrange=list(from=-2,to=2,center=0),numintervals=512,calcKS=F,kscutoff=0.05,deletebaddata=T) {
if(length(logrange)<2 | !is.numeric(logrange$from) | !is.numeric(logrange$to) | !is.numeric(logrange$center)) {
logrange<-list(from=-2,to=2,center=0)
print("Log Range NOT list of 2 numerics. Using default of list(from=-2, to=2,center=0)")
} 

wells<-names(breaks)
#mediancell<-median(normvals)
mediancell<-logrange$center
densitymatrix<-matrix(NA,nrow=length(wells),ncol=numintervals)
rownames(densitymatrix)<-wells
breakswithzero<-c(0,breaks)
cellcounts<-kscounts<-breaks
for(i in seq(breaks)) {
numbercells<-(breakswithzero[i+1]-breakswithzero[i])
if(numbercells>2){
tmpdensity<-density((normvals[(breakswithzero[i]+1):breakswithzero[i+1]]-mediancell),na.rm=TRUE,n=numintervals,from=logrange$from,to=logrange$to)
} else {tmpdensity<-list(x=rep(NA,numintervals),y=rep(NA,numintervals))}
if(calcKS & kscutoff>=0 & kscutoff<=1){
ksstat<-NA
if(numbercells>2){
	samplea=rep(tmpdensity$x,times=round(tmpdensity$y*100000/sum(tmpdensity$y)))
	ksstat<-ks.test(samplea, (normvals[(breakswithzero[i]+1):breakswithzero[i+1]]-mediancell), exact = FALSE )$statistic
	}
kscounts[i]=ksstat
}
cellcounts[i]<-(breakswithzero[i+1]-breakswithzero[i])
		densitymatrix[i,]<-tmpdensity$y
if ((breakswithzero[i+1]-breakswithzero[i]) > mincells) {
#print(paste("KS Statistic for density estimation error for well", i, "is",ksstat))
	if(calcKS & kscutoff>=0 & kscutoff<=1){
		if(ksstat>=kscutoff | is.na(ksstat)) {
			print(paste("Kolmogorov-Smirnov Statistic of density estimation error for well", i,wells[i], "exceeds error limits:",(breakswithzero[i+1]-breakswithzero[i]) ,"cells",ksstat))
			if(deletebaddata){densitymatrix[i,]<-NA}
			}
		}
	}
else{
	if(calcKS & kscutoff>=0 & kscutoff<=1){
		print(paste("Insufficient cells to construct probability density function for well", i,wells[i], "with KS stat of:", (breakswithzero[i+1]-breakswithzero[i]) ,"cells",ksstat))
		} else{ 
		print(paste("Insufficient cells to construct probability density function for well", i,wells[i], ":", (breakswithzero[i+1]-breakswithzero[i]) ,"cells"))
		}
	if(deletebaddata){densitymatrix[i,]<-NA}
		
	}
}
result<-list(densitymatrix=densitymatrix,cellcounts=cellcounts,kscounts=kscounts)
result
}


mediansfromvals <- function(normvals,breaks) {#function not used
wells<-names(breaks)
medianvector<-breaks
breakswithzero<-c(0,breaks)
for(i in seq(breaks)) {
medianvector[i]<-median((normvals[(breakswithzero[i]+1):breakswithzero[i+1]]))
}
medianvector
}

histvsdens<-function(refplatenum,platedir=getwd()){
pdf(width=10,height=5,file="histvsdens.pdf")
par(mfrow=c(1,2))
#plot histogram vs probability density function
refplatefile<-paste("refplate-",refplatenum,".RData",sep="")
load(file.path(platedir,refplatefile))
a<-sample(refplate,10000)
hist(a,xlim=range(a),main="Histogram of Fluorescence",labels=20,xlab="Log Fluorescence")
plot(density(a,from=min(a),to=max(a)),main="Kernel Density Estimate of Fluorescence",xlab="Log Fluorescence")
dev.off()
}
