# Supplementary material for: Distribution Analyzer, a methodology for identifying and clustering outlier conditions from single-cell distributions, and its application to a Nanog reporter RNAi screen
Source: BMC Bioinformatics. 2015 Jul 22;16:225. doi: 10.1186/s12859-015-0636-7 (PMC4511455; doi:10.1186/s12859-015-0636-7)
Supplement: Additional file 1: Code S1. — R source code and sample data for distribution-based high-content screen analysis [file 12859_2015_636_MOESM1_ESM.zip › DistributionAnalyzer-1.1/code/subsetfile-separatefiles.pl]

#!/usr/bin/perl -w

#use this program to quickly separate the raw files and check them for errors 
#makes dealing with the data in R easier and reduces memory requirements
#navigate into the directory with the raw files and run program from the command line
#cd methodspapercode/Plates 
#perl ../subsetfile-separatefiles.pl


####PROGRAM DESIGNED FOR OUTPUT OF ACUITYXPRESS TAB-SEPARATED FILE FORMAT WITH AT LEAST 6 COLUMNS
#6th column MUST have the fluorescence value (ex 12345.6789)
#each line must also mention somewhere the well location in QUOTES (ex "B03")
#if the first column has the well location then you can run the program perl ../subsetfile-separatefiles.pl 1

#all input files MUST END in Translocation.txt or Scoring.txt and begin with [ ID_XXXXX ] where X is a digit (for example [ ID_12345 ]) 
#	the SPACES are critical to this format and later R programs assume between 4 and 6 digits
#also zip files that end in Translocation.txt.zip or Scoring.txt.zip and unzip into the above files can be 
#	automatically unzipped and processed
#	note that this assumes that each zip file just contains the one txt file of the same name
#program will create a directory named filesXXXXX and create files, one for each unique well location
#Each file will contain the raw fluorescence values per cell associated with that well location, one per line

#summary file will contain the first row in the input file for each well site (at least 1 per well but potentially more)
#these summary files can be concatenated together into a masterannotation file

#status file is created once the input file is processed. If the status file exists in the appropriate directory, program will skip processing the file
#Thus, if you update the Plate directory with more exported plates
# this program will only expand the new plates while preserving existing directories.

#head file is created to output the first 50 lines of each input file, in case some metadata is present and needed for future parsing

#sample input file that would work well with future pipeline would look like (minus the # at the beginning of the line):
#"Plate ID"	"Well Name"	"Group"	"Compound"	"Cell ID"	"MEASUREMENT SET ID"	"Cell: Mean Marked Intensity W2 (MultiWaveTransData)"	"Cell: Integrated Marked Intensity W2 (MultiWaveTransData)"	"Cell: Compartment Stained Area (MultiWaveTransData)"
#9668	"A01"	"Empty"	"Undefined"	"9668_477120_477480_1"	12205	2137.411377	301375	64.639999
#9668	"A22"	"TEST"	"MLLT10"	"9668_478524_478884_1"	12205	1501.140625	192146	58.240002
#9668	"A23"	"POS-CTRL2"	"Dharmacon GFP Duplex"	"9668_478528_478888_1"	12205	1394.40686	202189	60.799999

# essential columns and their meanings:
# "Plate ID" = name of the particular 384-well plate
# "Well Name" = location on 384-well plate from A01 to P24
# "Group" = if the screened site is part of the libary then it's TEST. Otherwise it's a control (ex POS-CTRL, NEG-CTRL, etc) or EMPTY
# "Compound" = gene or compound being tested
# "Cell: Mean Marked Intensity W2 (MultiWaveTransData)" = fluorescence or whatever relevant parameter readout is desired for analysis

#note that the remaining columns can just be dummy values

use Cwd;
use File::Path;
use strict;
use warnings;
use Archive::Extract;
#my @files = <*Translocation.txt>; #######ALL FILES TO SEPARATE WITH THIS SCRIPT MATCH THIS PATTERN and end in Translocation.txt
my @files = <*Translocation.txt.zip *Translocation.txt *Scoring.txt.zip *Scoring.txt>; #######ALL FILES TO SEPARATE WITH THIS SCRIPT MATCH THIS PATTERN and end in Translocation.txt
#my @files = <*Translocation.txt *Scoring.txt>; #######ALL FILES TO SEPARATE WITH THIS SCRIPT MATCH THIS PATTERN and end in Translocation.txt
foreach my $file (@files) {


my $platename = $file;
if ($file =~ /\[\sID_(\d+)\s\].*/) { #FILE NAMES CONTAIN PATTERN [ ID_XXXXX ] 
my $platename = $1; #platename is XXXXX and then process file
print "Processing $file\n";
my $outputdir="files".$platename;
my $statusfile =$outputdir."/status";
#print "$statusfile\n";
next if (-e $statusfile); #if the statusfile exists in the directory, processing is already done
if (-d $outputdir) {
print "Removing $outputdir\n";
rmtree($outputdir);
}
mkdir $outputdir or die "$!";
my $truefile = $file;
if ($file =~ /.*.zip/)
{
my $ae = Archive::Extract->new( archive => $file );
print "Extracting $file\n";
my $ok = $ae->extract  or die $ae->error;
$truefile   = ${$ae->files}[0]; #only considers the first file in the archive
print "Files in $truefile\n";

}

open(MYINPUTFILE, "<$truefile");
chdir($outputdir) or die "$!";
my $cwd = getcwd();
open FILESUMMARY, ">>summary" or die $!;
print "Writing to directory $cwd\n";
my $lastloc = "nothing";
my $GFP;
my $well;
my $lc=0;
open HEADFILE, ">>head" or die $!;
while (my $line = <MYINPUTFILE>) {
$lc=$lc+1;
if($lc<50){print HEADFILE $line;} #extract the first 50 lines of the file
chomp($line);
my @fullline = split(/\t+/, $line); 
next unless ( @fullline > 6 ); #you have to have enough columns to indicate that this is worth parsing and not just header info
my $parsestring = "\t";
if ($#ARGV >= 0){
if ($ARGV[0] == "18"){
$parsestring=$fullline[6]."\t".$fullline[18];
}
if ($ARGV[0] == "1"){
my $parsestring = $fullline[6]."\t".$fullline[1];
#print "$parsestring\n";
}

} else{
$parsestring=$fullline[6]."\t".$line;
}
#if ($parsestring =~ /(\d+\.?\d*)\t\"([A-P][0-2][0-9])\"/) { #the 6th column is a float and the 1st column is a well location between A01 and P99
if ($parsestring =~ /(\d+\.?\d*)\t.*\"([A-P][0-2][0-9])\".*/) { #a float and a well location between A01 and P99

$GFP = $1;
$well = $2;
if(($well ne $lastloc)&& (defined $well) ){ # if we've moved on to data for a new well site
$lastloc = $well;
close FILE;
#print "Writing to $well\n";
print FILESUMMARY "$line\n";
open FILE, ">>$well" or die $!;
}
print FILE "$GFP\n";
} #for pattern matching
} #for while
open FILESTATUS, ">>status" or die $!;
print FILESTATUS "completed\n";
close FILESTATUS;
close FILESUMMARY;
close HEADFILE;

chdir("../") or die "$!";
if ($file =~ /.*.zip/) {
print "Deleting temp file $truefile\n";
unlink($truefile); } #get rid of the unzipped file

}
} # for all files
