# Supplementary material for: Distribution Analyzer, a methodology for identifying and clustering outlier conditions from single-cell distributions, and its application to a Nanog reporter RNAi screen
Source: BMC Bioinformatics. 2015 Jul 22;16:225. doi: 10.1186/s12859-015-0636-7 (PMC4511455; doi:10.1186/s12859-015-0636-7)
Supplement: Additional file 1: Code S1. — R source code and sample data for distribution-based high-content screen analysis [file 12859_2015_636_MOESM1_ESM.zip › DistributionAnalyzer-1.1/configuration.R]

#if you wish to rerun this script after changing any parameters, 
#you MUST either delete the distribution data RData files and everything derived from them 
#or set the variables below (recalculatedensity, reassemblemasterdensity, recalculatesvd and redonumclusterestimate) to T to tell 
#the software to ignore its earlier calculations

#The annotation file for each plate is assumed to be in each plate directory in a file named named either "summary" or "summary2"

masterdir<-getwd() #the folder of the relevant files
platedir<-file.path(masterdir,"Plates")
codedir<-file.path(masterdir,"code")
plotdir<-file.path(masterdir,"analysis")

myparam<-list(
#####parameters that should be adjusted to fit your screen 
refplatenum="10004",#this is the REFERENCE PLATE to which other plate distributions are normalized--MUST BE CHANGED to reflect name of your own data

testlabel="TEST", #A test site (i.e. a well containing an siRNA that isn't a control) has this label in the 3rd column of its annotation file. 

controlbasednormalization=F, #to specify type of normalization between datasets (plates). If controlbasednormalization=T, a non-parametric normalization will be performed to normalize all cell values on a plate to a reference plate by using only the control cell values on the respective plates. If controlbasednormalization=F, a non-parametric normalization will be performed to normalize all cell values on a plate to a reference plate by using all the cell values on the respective plates

controlsfornormalization=c("Cell Death Control","Empty","Non-Targeting Control","NEG-CTRL","NEG-CTRL 2","POS-CTRL"), #If controlbasednormalization=T, these are the names of the control conditions (in the 3th column of each annotation file) on both the reference and test plates that are to be used for non-parametric normalization. This can (and preferably should) include empty wells to ensure a good sample of cells in the null-effect range. This variable is ignored if controlbasednormalization=F

myctltypes=c("POS-CTRL","NEG-CTRL","NEG-CTRL 2"), #These are the labels of the different control types (in the 3th column of each annotation file) to be plotted in separate colors (presumably because they are expected to have outlier effects). Null-effect empty wells would not be in this category.terms in masterannot[,3] (the 3rd column of the summary annotation) that label the controls such as NLK, GFP, Sox2

myctltypelabels=c("Ctl 1: siNlk","Ctl 2: siGFP","Ctl 3: siSox2"), #Custom text for the labels plotting myctltypes. This can be identical to myctltypes

#####parameters that need not be altered without a clear reason. Primarily for technical users. 
numintervals=512, #density is estimated at this many points. This number can be increased safely to any power of 2, although the calculations might run more slowly. In general this does not need to be adjusted

ResidFitCutoff=0.001, #any PC that explains less that this amount of marginal residual fit is to be ignored. This parameter is used to calculate relevantPCs, whose minimum will be minrelevantPCs. A smaller ResidFitCutoff will lead to more PCs being included

numPCs=15, #calculate the svd using this many components, rather than entire SVD (with numintervals components). This is just to speed the computation since higher-order components will add very little. In general this does not need to be adjusted

minrelevantPCs=3, #the minimum number of PCs to ultimately use for clustering and other analysis. This must be <=numPCs

logrange=list(from=-2,to=2,center=0,recalculate=T), #if recalculate=T, the software will ignore the listed logrange values and instead use the domain of the reference plate named refplatenum. This generally does not need to be adjusted unless the distribution is to be calculated only over a particular domain

minimumcells=100, #fewer than this number of cells per condition and the cell data are ignored

calcKS=F, #if calcKS=T, then any distribution in which the estimated probability distribution whose Kolmogorov-Smirnov distance from the actual histogram of cell values is > kscutoff away is rejected as being an inaccurate estimate. Note that calcKS=T makes the normalization take much longer

kscutoff=0.05,

pcs3dplot=1:3, #which PCs to plot in the 3d plots (alternatively can plot 2:4)

separaterawfiles=F,#run perl script on the raw files (ex from MetaXpress) into directories, set to F if files already preprocessed
recalculatedensity=F, #if true, use the original filesXXXXX directories to (re)calculate the refplate and well-speific probability distribution functions
reassemblemasterdensity=F, #if true, recreate master density from the individual density .RData files, rather than reading it in from the big RData file  
recalculatesvd=F, #if true, use the masterdensity file to perform the SVD again, rather than loading in already computed values
redonumclusterestimate=F, #if true, re(do) the pamk clustering to automatically choose an optimal clustering and also calculate clustering for 2,5, and 6 clusters for comparison
make3dplots=T, #plot first 3 principal component weightings (first 3 left singular values) for the outliers (colored by their clusters), along with the center of all screened conditions in grey

masterdir=masterdir,
platedir=platedir,
codedir=codedir,
plotdir=plotdir

)

rm(masterdir,platedir,codedir,plotdir)
