# Supplementary material for: Distribution Analyzer, a methodology for identifying and clustering outlier conditions from single-cell distributions, and its application to a Nanog reporter RNAi screen
Source: BMC Bioinformatics. 2015 Jul 22;16:225. doi: 10.1186/s12859-015-0636-7 (PMC4511455; doi:10.1186/s12859-015-0636-7)
Supplement: Additional file 1: Code S1. — R source code and sample data for distribution-based high-content screen analysis [file 12859_2015_636_MOESM1_ESM.zip › DistributionAnalyzer-1.1/instructions.txt]

This code is for automated analysis of single-cell data, as decribed in the paper "DistributionAnalyzer, A Methodology for Identifying and Clustering Outlier Conditions from Single-Cell Distributions, and its Application to a Nanog Reporter RNAi Screen," 
by Julian A. Gingold, Edward S. Coakley, Jie Su, Dung-Fang Lee, Wingshan Lau, Hongwei Zhou, Dan P. Felsenfeld, Christoph Schaniel and Ihor R. Lemischka.

All code copyright 2015, Julian A. Gingold. This code can be freely used, distributed and modified as long as the original work is cited.

With this tool, the effects of a large number of conditions, each of which results in a different reporter probability distribution, can be compared using the Hellinger distance metric. The conditions with outlier distributions are calculated and their effects clustered and plotted.

#######################
To perform the analysis (using the included sample files), change to the directory with the rundistribanalysis.R script in R and run it in R.
#######################

The individual steps listed below are detailed to allow users to create a custom workflow incorporating this tool.
Main user-adjustable parameters are found in the configuration.R file.

The Plates directory contains sample data that has already been processed in step 1 with the included perl script (not needed to run the code). 

When you run rundistribanalysis.R, the code will perform the analysis steps below, starting from step 2. 
Step 1 is skipped with the flag separaterawfiles=F in configuration.R. 

Several of these parameters must be adjusted to your screen-specific data in order to work.

#######################
Step 1 Check the input files and export them into a format for direct analysis in R.
The script is written based on several assumptions about the underlying file structure and is optimized for use in tab-separated plate files exported in MetaXpress. 
Input files (data acquisition sets corresponding to each 384-well plate) should be end in Translocation.txt or Scoring.txt 
and start with [ ID_XXXXX ], where XXXXX are numbers

Relevant lines in the input file should look like
"Plate ID"	"Well Name"	"Group"	"Compound"	"Cell ID"	"MEASUREMENT SET ID"	"Cell: Mean Marked Intensity W2 (MultiWaveTransData)"	"Cell: Integrated Marked Intensity W2 (MultiWaveTransData)"	"Cell: Compartment Stained Area (MultiWaveTransData)"
9608	"K03"	"TEST"	"NEURL2"	"9608_472680_473040_114"	12147	3546.183838	1138325	154.880005
for more details, see the explanation at the beginning of the attached perl script subsetfile-separatefiles.pl

(AT THE COMMAND LINE or via system call in R)
cd Plates
perl ../subsetfile-separatefiles.pl  

The script will output the data from each plate (data acquisition set) into a directory named "filesXXXXX". 
Within each directory, the script creates a text file named for the well location (e.g. B02). Within this file, the measurements for each cell are listed, one per line. 
A tab-separated summary file (named "summary") in each directory contains the mapping for each condition. The first 4 columns will be importted and should specify: plate name (different plates should have different names), well, condition type (e.g. control, test, empty, etc), condition name (e.g. gene being tested).

If you wish to create these files on your own, then you can skip to step 2 (check perl script for appropriate output format details).

#######################
Step 2 Non-parametric normalization of the plates to a reference plate and reduction to a discrete probability distribution
(R code executed in the R programming environment)

The function normalizeanddens2 reads in the plates, takes the log, performs non-parametric normalization and calculates the discrete probability distribution for each well. The function returns the domain values from the reference plate, here saved as myparam$lograngeused. 
You must specify which plate is to be the reference plate to which the overall fluorescences should be normalized.  

Note that this normalization has several optionally adjustable parameters, including logrange, mincells, numintervals, logrange, kscutoff and calcKS. See the paper and configuration.R for details.

setwd(myparam$plotdir) #where all the analysis plots go
source(file.path(myparam$codedir,"normalizeanddens.R"))
myparam$lograngeused<-normalizeanddens2(myparam$refplatenum,platedir=myparam$platedir,mincells=myparam$minimumcells,getannotation=T,logrange=myparam$logrange,recalculate=myparam$recalculatedensity,numintervals=myparam$numintervals,files=platedatafolders,controlbasednormalization=myparam$controlbasednormalization,controlconditions=myparam$controlsfornormalization,calcKS=myparam$calcKS,kscutoff=myparam$kscutoff)


Step 2.5 (optional) in  unix cmd line: to print out cell counts for all sites 
find . -name '???' -type f | xargs wc -l > cellcount.txt 
#######################
Step 3
Join all the density files together with their annotations into a big matrix
densfiles is the names of the files you wish to join together. In this example, it's all files that have 4-6 numbers in their plate ID, ex plate_43251.RData

(option 1: in R environment) {
source(file.path(myparam$codedir,"makemasterdensity.R"))
densfiles<-dir(path=myparam$platedir,pattern="^plate_[0-9]{4,6}.RData")
makemasterdensity(densfiles,myparam$platedir,getannotation=T,numintervals=myparam$numintervals,reassemblemasterdensity=myparam$reassemblemasterdensity)
}

(option 2: If R crashes in previous step, you can just concatenate the files in the Unix command line) {
in Unix:
find . -name summary -type f | xargs cat > masterannot.txt
find . -name 'plate_*_density.txt' -type f | xargs tail -q -n +2 > masterdensity.txt

then R code to read in the concatenated text files:
setwd("Plates")
source("../makemasterdensityfromcatfile.R")
}

#######################
Step 4 in R 
Compute SVD and do analysis
mydatafile<-file.path(myparam$platedir,"Hellingersvd.RData")
source(file.path(myparam$codedir,"distribanalysisfxns.R"))
loadHellinger(mydatafile,myparam$numPCs,platedir=myparam$platedir,recalculate=myparam$recalculatesvd,calcKS=myparam$calcKS,kscutoff=myparam$kscutoff,minimumcells=myparam$minimumcells) #calculates and loads in Hellinger dist data and svd

#######################
Step 5 Process weightings from svd into plots of outliers, scores for each condition, quality-control metrics and various clustering figures

See remainder of rundistribanalysis.R for these details
