# Supplementary material for: Distribution Analyzer, a methodology for identifying and clustering outlier conditions from single-cell distributions, and its application to a Nanog reporter RNAi screen
Source: BMC Bioinformatics. 2015 Jul 22;16:225. doi: 10.1186/s12859-015-0636-7 (PMC4511455; doi:10.1186/s12859-015-0636-7)
Supplement: Additional file 1: Code S1. — R source code and sample data for distribution-based high-content screen analysis [file 12859_2015_636_MOESM1_ESM.zip › DistributionAnalyzer-1.1/Plates/files10004/A01]

3791.083252
6384.479004
5578.259766
1415.049561
3987.944336
4635.402832
1560.440308
3566.40918
1635.340698
4339.275879
4056.191895
1519.372559
4634.806152
8231.678711
2220.564209
1387.805786
1933.408447
5037.431641
4322.325684
2456.935059
1965.699341
4739.913574
5436.451172
6214.65918
1500.93457
3196.662842
3400.181396
1964.5802
2601.565186
1263.09436
1648.22644
4365.774414
2445.743652
4370.257324
2442.420166
3459.899414
3785.432861
3557.783203
5561.282227
3918.963135
2656.055664
4446.634766
2036.655762
1246.327271
2277.951904
3317.421387
1439.636353
4421.607422
2761.783203
2526.774658
4212.674316
1693.714233
4647.526855
3425.128906
4547.729004
3074.537109
3092.732422
1775.578979
1849.070068
2029.647095
1465.13269
3532.847412
3092.854004
1759.150391
2318.829346
3216.970459
6129.369629
2522.615479
4193.29248
2542.671875
5012.269043
4356.077148
2081.106445
4299.473145
4035.453857
7887.320313
1791.938965
1618.393677
2004.513916
3484.98584
3929.622559
2757.777832
1536.655762
1981.292358
2529.284668
1854.343384
2957.563232
2425.621582
6016.362305
3767.783691
11549.163086
1850.074097
1650.92688
4499.464355
1282.333374
2692
4842.483887
3298.285645
4586.222168
2024.239258
1522.314087
3923.344971
2278.689941
4253.916016
1923.606567
6037.421387
5176.510254
1635.606567
1725.209351
3864.990723
6441.831055
2774.473633
3692.993408
4010.258789
1684.747925
1501.398315
2475.98291
4203.090332
2774.916748
3327.801025
2692.508057
1561.053833
3973.21875
1577.921509
4120.293457
3590.732178
3176.623535
2333.798584
1530.23999
4357.771484
3423.92041
1790.666626
3750.185547
5437.729492
4335.685547
2857.751709
3366.05127
2395.527832
3795.641357
3278.771973
3457.34375
3992.244873
6012.677734
5835.45166
3940.220459
2129.733398
2362.931396
6702.839844
3116.264893
5910.469238
1330.666626
3981.660156
3090.043457
3847.476074
1888.790161
4796.414551
4926.590332
2809.256104
1520
1739.344604
6764.523438
5123.575684
5034.244141
2108.434814
3027.921631
4457.546387
6600.652832
6292.312012
4249.57959
1587.212158
2971.232666
4486.20752
1815.458618
7503.055664
2002.797852
5424.244629
3201.078125
3696.447266
1900.932007
3987.974854
4978.212891
4969.900879
3104.639893
3932.460205
2605.399902
1396.906616
3964.439209
4892.872559
6259.717285
1585.684204
5921.324219
1926.4198
2927.666748
3576.446289
2269.757568
1101.230713
7843.80957
3060.77417
8165.754883
4221.796387
1355.544312
1281.721558
2819.600098
2459.199951
3336.363525
2086.883789
6867.145508
1632.983643
1749.783813
2878.795166
1740.049438
1450.243896
4592.1875
6094.304199
3764.204834
6437.583984
2371.478271
1482.120483
3155.09668
3057.818115
1125.333374
4057.226318
4622.758301
3859.408203
3446.675537
1885.640991
5003.362793
6696.869629
2253.122314
3403.692383
2466.818115
3821.113281
1664.282349
2824.938965
2503.485352
1329.129395
4346.840332
3516.722168
3332.275146
3774.6604
5890.32959
2421.487549
2277.159668
5568.19043
7108.244141
4897.365723
3959.177979
1611.386841
1676.943848
1939.497681
2731.846924
3285.14502
1562.556641
1817.75
3085.962646
2664.228516
4702.444336
2831.853271
2730.222168
7765.516113
1323.076904
2683.333252
3855.852295
1785.657715
5413.70459
2280.562988
3635.356689
4624
4395.911133
1198.107544
5731.084473
2591.07251
5685.678223
1495.483887
2218.159912
5991.782227
3024.258057
1376.680908
1502.967773
2191.29126
2832.310059
3359.320557
4151.084473
3452.646973
1928.685669
1804.378906
3955.645996
5286.03418
6053.004883
3166.923096
3278.350586
3568
3883.969971
4441.219238
3429.09082
1426.226807
4380.192871
3732.493164
5573.763184
1744.620117
3744.487061
4696
1898.800049
3188.19043
2623.762451
3918.244873
5444.416992
1970.47998
5726.493652
1465.256592
6950.45752
4051.797119
5477.709961
1513.018921
2559.541504
3685.436279
1718.922241
1809.461182
2451.673096
1462.714966
3407.646973
2945.276611
3141.978027
3561.624023
2691.349609
3887.310303
4061.651367
5195.078613
4720.277832
3862.036377
2934.023438
5931.795898
1657.501343
4439.716797
6882.549316
3537.287842
5110.305664
3553.909912
5021.290527
3666.285645
2183.093018
4970.041504
4215.436035
1478.020142
2334.806641
3016.070557
4412.540527
4438.469238
5576.26709
3166.359619
3327.341064
1841
1395.959961
1908.728271
3077.333252
1439.482544
1966.157593
2725.670898
1415.005005
1845.9375
2759.179443
4325.125488
2782.805908
3125.707275
3928.527588
4476.560547
5194.61084
4158.082031
4866.395508
3769.91626
3780.937988
1797.5
3676.639893
4145.994141
1712.672241
2004.769287
2041.293457
5097.560547
1468.027588
1520.150269
5744.961426
5204.112793
1560.026489
2716.591309
2422.303955
2039.663574
5238.452148
4116.932617
3381.042725
3568.913574
3765.787354
2742.703369
4796.205078
3014.657959
4908.574707
1748.904297
2844.222168
3872.752686
1372.966797
3655.846191
1703.192993
1650.067749
2504.568848
2810.339844
4524.288086
4254.399902
4259.321777
1712.410278
1889.078491
1679.125
1352.863892
2242.754395
1914.201782
2396.468018
2334.16333
3864.162842
2608.099121
5161.990234
5793.742676
1693.14502
3553.26709
1987.68396
2301.958008
2377.378662
3924.135254
3672.383301
4978.90918
2471.782959
5965.764648
3197.449707
3166.186035
4023.696289
1602.617676
2136.551025
3915.862061
1676.626831
3284.416992
2148.252441
4009.324219
2086.871826
3905.943359
4932.618652
13310.727539
2085.431641
3411.851807
1354.785767
1768.250732
2935.836182
2533.014893
3847.658936
3182.393311
5032.167969
2316.746094
1499.914185
3007.313232
1852.939087
1458.995605
2240.261475
4740.164551
5458.818359
2272.993408
2214.945557
6975.969238
4150.574219
3008.376465
2819.954834
2768.845459
2170.018066
6392.129395
3182.716309
2098.063721
5292.799805
2073.203125
2010.650146
3814.440674
5023.486816
2648.404785
3467.412109
2750.471191
9114.233398
1601.672119
1764.366333
2426.487549
3133.757813
2579.26709
1911.160645
2258.847412
1554.779663
3252.369385
3686.666748
2377.800049
3552.797607
3875.411621
3296.127441
5308.484375
2022.676514
3393.585693
1483.733276
1778.673584
1949.988647
4622.592285
4003.993896
2668.816162
3592.388428
2043.264526
2497.888672
1739.049194
1536.268311
1743.0802
1642.569092
1835.227173
4907.007813
4333.389648
3503.471436
1973.776733
3325.256348
1739.906982
2028.817261
4631.743164
5824.122559
1650.330322
3186.383789
3265.189209
1597.574829
2944.304199
5765.247559
2992.01709
2160.292969
1564.346436
2911.807373
1557.047363
4504.951172
3607.465088
1486.34375
1655.5
5888.296387
1725.93103
2286.415771
1338.00769
1772.053955
5845.133789
1606.228027
1911.154663
1549.618286
1808.056519
6037.779785
1835.054932
2072.982422
3422.072266
3253.734863
3626.474121
2100.328613
2930.219238
5690.399902
5064.774414
1922.293335
2587.189453
3015.417236
4386.35791
1758.429443
2590.851563
11222.248047
2044.028809
5571.441406
4430.109863
2181.019531
5680.475098
2166.984619
2581.515869
1789.163696
3177.006104
1547.318237
3820.703125
2225.824463
3259.013916
4702.453613
5592.217285
7996.429688
3846.918945
3399.45752
4968.026367
3004.495605
6394.491211
5751.487793
1765.51355
5701.621094
3354.995361
4337.405273
4279.29541
3469.77124
4118.116699
2875.22876
1567.417236
3489.026367
2622.924072
4846.164063
5005.598145
3164.901855
5593.63623
3395.518066
2238.138184
2142.333252
1845.422852
2162.368408
5518.083984
4068.143799
6458.116211
2029.473633
5303.095703
4325.514648
4713.422852
1340.556274
3716.543945
2055.714355
3187.604492
4957.380371
4921.4375
4183.59082
2891.569336
2517.100342
3605.886719
3686.147461
6531.632324
2127.26001
2026.714233
4034.82251
2107.018066
1460.259766
2096.620605
2239.333252
7110.535645
1845.555542
2131.338867
3671.31665
5214.153809
4800.35498
3196.406494
3019.353271
3318.740479
3708.937744
7491.422852
4847.353516
1576.80896
4369.411621
6841.697754
3372.866699
6412.354004
2823.904541
3934.167236
1703.099976
1889.137695
2913.326172
2835.878906
1844.52356
1896
4611.75293
2928.059814
4107.344727
1952.312988
5986.308105
1374.448486
3298.097412
3429.428467
3744.821533
4994.538086
4125.958984
3384.174805
4048.253174
3074.18042
1575.855469
3794.860107
3640.63623
2002.055298
4751.21875
2616.810059
4168.649414
4058.293213
3158.817627
5078.427246
4936.953125
1640.359497
2341.423096
4397.128418
2871.893311
3732.578857
3610.810791
3741.557373
2589.080078
4573.717285
7150.821289
2247.930664
1988.619263
4103.384766
2900.420654
5615.453125
3651.927979
3725.017822
2888.223389
11273.993164
3243.743164
4184.418457
1454.549683
3909.920654
1698.807007
4758.629395
3021.866699
5808.90625
6359.951172
3815.693848
6087.845703
1435.953491
4813.771973
2301.883301
3158.785889
2136.42041
2744.963867
1461.333374
5802.121582
3826.973389
3547.199951
4520.84668
2145.612305
3952.686768
4331.704102
1883.103882
2939.657227
3147.525879
2282.872314
4248.016602
5443.780273
4786.120605
2819.686035
3191.506836
5457.39209
6640.143066
4747.153809
3962.281006
2768.794922
5235.708984
1595.028809
4326.734863
2246.036133
4715.583008
2809.827393
1409.911133
4857.911133
2262.16626
1750.937744
2191.187256
5659.958496
4267.666504
4187.148926
5497.98584
1931.093384
2731.804932
7767.245117
2739.649658
2072.465088
3962.993652
2157.919189
7467.919434
3173.067383
1624.17395
5678.222168
2985.030762
3814.832031
4059.917725
3989.166016
4455.027832
7307.320801
1950.802246
2977.362305
2064
4345.921875
3192.180664
3620.90918
2094.423584
4789.606445
2060.131348
4290.106445
2036.179443
3930.948975
1362.905273
4854.337891
2375.102051
2081.882324
3988.27124
2060.881104
7097.5
1602.047485
1536.414185
1534.114014
2594.290527
2699.030518
5379.741699
5264.399902
2341.684814
2089.865723
1787.571411
1951.17688
4962.688965
1424.359497
4043.080322
1526.87085
3562.078857
2217.537598
3675.795166
1676.847534
2520.466309
5681.871094
3537.777832
3038.767822
4525.519043
1564.75
2447.141846
3808.042236
1633.150146
4063.265625
2224.266602
4061.13916
3087.794434
1482.171387
4791.225586
3595.076172
2115.289551
5356.10498
1897.543823
2105.875488
3498.04126
2207.519531
4803.396973
2469.15918
1716.968628
1428.880859
4286.569824
1479.364624
4074.263672
2286.705811
1995.13147
4943.09375
2446.753174
4748.022461
2769.253662
1715.9823
4312.959473
1999.578979
2624.407227
1695.017578
2630.33374
3760.812744
1595.022217
1614.818237
3471.199951
3012.995361
1851.946655
2881.711182
2742.055664
1553.475952
2077.78125
2062.070313
1789.62793
1591.22168
3911.258301
4470.045898
3951.728516
1424.718872
1841.163696
5557.508789
3928.055176
1806.167725
2046.208618
1623.604126
2630.233154
2430.178467
2339.331543
2322.146729
1952.2771
3832.754883
3036.034424
3334.75
6057.751953
1965.87561
2158.606201
2476.269775
1423.148438
6173.959473
4020.077637
1892.414917
4641.919434
3092.882324
4199.9375
1845.628296
5099.711914
4972.881836
2333.011475
4716.023926
2586.251953
3463.088379
2174.472412
5007.907715
1801.220337
1428.829346
3523.501953
1558.971069
1550.102417
2515.854248
5973.746582
3154.383789
1583.307129
1650.431519
2515.803223
2266.260986
4153.829102
2044.557861
1768.629395
1884.967285
1574.501221
2234.515625
5285.600098
2301.775635
1443.012939
3294.763916
1876.857178
5981.977539
1356.419434
3899.773193
3267.31665
4159.837891
3434.477051
3015.532715
1595.586914
2685.294189
1541.487427
1566.035034
2018.371704
2151.303955
1571.97998
1770.144897
4875.48291
4041.451416
1390.929443
1439.636353
1312.217773
1509.511108
3314.391357
2325.604004
1501.508545
1515.498779
1716.800049
4913.446777
1937.385254
1740.964355
1844.041748
3225.214355
1423.26062
1952.245605
1607.083496
2030.666626
2031.319946
1386.063965
5652.937012
2434.320557
1619.213257
2110.679199
1595.499023
5344.384766
1517.308716
1456.281006
2291.772949
1513.46936
2452.584961
2019.800537
2314.024414
4437.527344
1568.783081
1569.373047
4958.658203
1833.338257
1552.340454
1883.430908
2370.330811
3778.151123
1584.593262
1601.623413
1561.00647
3356.447998
1406.421265
3058.45874
3315.166748
2635.109619
1778.887573
1553.103027
1559.738525
4211.699219
2970.369873
4988.099121
1530.379272
1770.161255
2021.935913
2543.12207
2367.645752
2083.723633
2571.222168
4465.714844
1783.041138
1665.828125
5218.707031
1237.144043
1648.066772
1525.9375
1587.24353
2281.290771
1820.71106
4411.69873
1538.845825
5471.772461
1896.230957
2309.129639
3432.974854
1665.851807
1447.880371
1456.21814
4591.731445
1987.697388
1684.933594
2310.791016
1747.432861
2063.574951
1535.239136
1752.640991
2219.751221
3468.406982
1493.13855
4592.41748
4212.182129
1794.15918
1609.734619
2021.631104
1402.826538
2116.987793
1676.587646
1791.124634
1871.543213
1394.591187
2268.614258
3875.90918
2772.639648
1633.729126
1579.827148
2789.153809
1655.051758
4562.369141
1554.755981
1929.441772
1594.817261
3303.155273
1451.331543
1329.781128
3023.077148
2036.30249
2749.275635
1376.506836
1498.805176
1631.800049
1992.260864
2286.823486
2051.289551
2643.047607
1905.846191
1583.762939
3047.515137
2525.138184
2056.324219
2622.945801
4663.575684
2108.90332
1607.439941
1424.538452
2503.88501
3663.606445
2011.540405
4303.095215
1940.578979
1558.159302
2293.4104
2065.982666
2318.821533
4897.860352
2861.51123
5304.240234
1671.914551
2146.911133
1443.94519
3906.930176
1314.184448
1535.801392
10587.890625
1379.577515
1715.045898
1590.054077
5336.084473
1661.942871
1721.166626
3364.188721
3245.735107
5093.015137
4067.088379
2052.157471
2274.631592
4484.486328
1388.955078
2646.138916
1600.674927
2082.830078
1796.658203
2007.484619
2032.849976
1321.347046
3592.531738
1940.263794
2785.006836
3227.279541
2549.453125
4508.8125
2188.281494
2473.076904
3372.256592
2067.755127
4313.788574
1585.665527
4007.718506
4426.818359
3637.289551
3878.342285
2096.496826
6493.19873
2378.47876
4246.607422
1504.816772
2163.30249
2092.175537
3250.135986
1879.733887
4468.148926
3451.612793
5794.299316
2848.101318
1758.369141
2541.407959
2147.498535
3080.173584
3233.239746
4393.536133
4150.883301
1850.106323
4040.456543
1828.983276
3207.797119
1632.368408
1588.66272
4210.254883
4356.588867
1780.670166
1745.699219
1513.693237
2341.492188
4093.729492
2042.688843
4687.010742
8800.170898
2591.124023
5633.373535
3482.521973
2351.167725
2601.267578
6246.022461
1326.773193
2578.984131
4116.651367
2493.18335
2198.23999
3071.191162
1976.79541
1490.75
4242.708984
2873.557373
1339.974854
2685.212402
2752.560059
3969.858154
4482.071289
1434.866089
3851.569092
4499.960938
3514.222168
3644.898193
3467.075195
3450.535156
1473.284546
1620.613525
1447.092041
1567.1698
4358.737793
3750.008789
2118.358887
2262.07251
3599.281738
1879.569214
1918.666626
2510.104004
3705.087891
3418.142822
4036.883057
5817.960938
4342.226563
4475.42627
3688.049072
5825.895508
3103.831055
4531.44873
3514.181885
6004.90332
3839.851807
4177.145996
3022.050293
4737.399902
2171.469971
4418.64209
4234.277344
2284.424561
4104.924805
3191.111084
6929.04834
3085.333252
1488.957764
4016.472412
5831.306152
1759.884033
3810.659424
1876.412109
5943.246094
4283.917969
3218.356689
4319.59668
1928.203857
2287.623535
1982.851685
3592.63916
3445.451416
3048.666748
2147.444336
2272.864014
1329.540405
2315.643555
3409.688721
3418.628662
3793.201904
1628.809204
4683.13623
4498.541992
6000.162109
2755.380859
6116.091797
2662.075928
1492.473633
11612.134766
3900.462402
1924.825928
5632.664063
6608
1832.883057
2762.540283
4399.841309
2691.491943
3856.775879
3743.718994
6999.274414
1499.058838
6334.65332
3933.744141
2533.466064
3679.9021
1288.717896
3334.143555
6389.459473
1417.2229
2979.829834
2844.472656
3516.591309
2981.935059
2331.697998
1648.60376
5244.24707
2853.930176
5203.54248
3610.750732
2481.114502
4320.911621
2333.984863
5087.892578
4141.966309
2182.394287
1604.584229
1830.787842
4480.566895
5264.030762
3896.407471
2664.24292
1871.014038
3226.414795
5088.765625
3678.414795
4709.789551
3166.356445
3272.260498
3061.644043
1972.35144
1819.690308
4405.641113
1869.124512
1735.959839
1626.927612
2509.733398
2506.958008
3017.012207
3399.145508
3212.062256
4491.989746
2607.215576
4965.043945
3205.497314
3908.920898
3174.924805
5760.821289
2395.513184
3829.173584
1817.45459
1510.994263
3359.6521
3249.958496
3134.709717
3777.679688
6029.895996
6055.141602
2450.991211
1708.043945
3948.163574
1487.865112
1511.748657
1709.344971
3403.488037
3051.333252
4314.89502
1701.277344
5101.64209
3830.96875
5621.376465
4285.669434
3220.99585
1651.470947
1611.609253
2474.955566
3844.80835
1875.699585
2702.307129
2351
4469.651855
4625.958496
1859.55896
1651.297974
1836.681885
3273.035645
2966.861572
3647.6521
2506.243652
5927.699219
2537.569336
5296.289063
2360.326416
4272
3457.733398
4660.649902
5814.827148
1886.283936
1793.079834
2938.280029
5331.682617
3711.706299
2770.131104
5146.430176
2657.223633
3514.227295
1994.597046
2829.843018
2455.029541
3945.046387
1452.316772
4764.222656
3637.65332
5302.98584
1457.137207
1711.563599
1569.992065
3063.553955
3934.355713
1470.213623
4427.601074
3116.350586
3150.225586
2516.10498
4260.969238
5909.944336
4090.814697
3008.860352
1996.880981
3340.058594
3379.106689
3254.326172
3958.438965
3791.007813
2211.111084
3800.970215
3964.23877
1358.616821
2938.041992
2644.670898
3288.049561
3070.609863
5826.536621
2987.101563
3788.583008
4347.895508
1677.70459
1446.414795
2550.70166
1674.165161
4022.979004
5168.869141
5465.821777
3670.507813
3808.684082
1634.009155
1600.349243
5013.231445
4101.594238
2365.244141
5622.906738
3004.417236
1912.94519
1593.172363
2760.105225
2020.322998
2991.016357
1585.090942
1542.361938
2666.503662
1550.25354
1930.762329
2389.403076
1782.226196
5029.966797
1350.56958
2506.806396
1515.345459
2415.506836
3642.351807
3045.441895
2987.791748
2652.599121
2452.660645
1899.75
3260.576416
1934.442993
2182.353516
1904.822754
2718.012939
1863.537964
2486.153809
1845.354126
1432.995361
3799.479004
2659.883057
4043.534912
3221.548828
1836.813843
2744.028809
3434.61084
3148.368408
2169.122803
1735.83606
1888.664795
2518.035156
2765.551758
2160.5
2221.589355
2224.72876
2379.387451
1530.656982
2314.474121
4617.052246
2990.437744
1716.158081
3261.376953
2312.217773
2977.452637
2576.520508
2493.885986
2541.784912
3885.895996
1617.404419
2345.16333
2497.615723
2330.10083
1682.618896
1687.166626
1637.375
2097.197266
2044.886597
1477.353882
2543.876709
2107.992676
2354.185303
1444.690308
2349.484375
1816.606323
1852
2466.497314
2307.314697
2216.05542
2762.234619
1606.285767
2565.047852
1868.381348
2478.487549
1585.945923
1761.466187
1555.658813
2772.530029
1540.133545
2128.950195
3688.847412
2671.701416
1956.852173
1792.200806
2675.111084
5491.963379
2405.575684
2384.230713
2820
8617.674805
7502.98291
3125.926025
1713.428589
2297.571533
7024.589355
2364.421143
4841.870117
4357.450684
2940.075928
2941.727295
4535.46875
2427.705811
2574.821045
3017.15625
4885.777832
4869.843262
5005.508301
2237.605957
3439.763428
6362.869629
4478.244141
2652.92749
2186.357666
5066.237305
1700.187866
1855.087769
2645.514648
1245.176514
1457.839111
4041.103516
4311.187988
2300.91333
6125.59375
6487.148926
2295.591553
5534.998047
4061.034424
2892.740723
8175.924316
3342.300781
5675.572754
2368.597656
2813.055908
2785.851807
1882.368042
4484.439941
1405.416626
4638.144043
7925.795898
4052.235352
3403.889404
5918.216309
2910.760498
2537.834961
4824.46875
3903.445557
6053.630859
2511.86499
4226.632813
2449.927002
2081.007324
5473.123047
1979.358765
1790.963013
3520.776123
1708.261719
3696
4586.944824
1434.980347
3554.468018
2939.525879
3849.674316
1983.364258
2554.23999
2575.16748
3147.826172
1419.199951
3393.714355
1361.6604
3059.513916
2042.987549
4153.460449
4007.298096
2023.148315
2631.756348
6662.250977
1989.866699
3670.709717
6586.626953
2165.913086
4025.193604
3239.751953
2424.056396
2239.523926
3216.964844
2260.199951
4357.519043
1597.891479
2208.063721
2595.376709
1906.175415
2878.426758
2958.505615
2864.268799
7843.498047
6141.559082
3123.561523
5341.081543
3635.251953
3398.582764
4295.182617
1738.987915
7418.208984
3412.381836
2594.409424
4022.694824
3291.372803
1339.599976
1836.134277
3148.740723
2082.220947
1866.97998
2971.547607
4468.710449
6161.808105
2717.604736
2338.961426
4792.282715
2515.523926
3783.538574
2788.978516
4012.23291
3998.884766
2888.059326
3128.649902
2511.61084
1456.692871
9286.53418
1782.495728
1910.197144
1697.160278
2606.732178
6327.125977
1687.945068
2784.260498
2148.39209
4518.56543
4193.70166
1610.723389
1527
2584.255859
3192.534912
2901.176514
2569.61377
2990.314453
2952.299072
1557.427368
1711.366699
2334.072266
3154.427246
1977.230713
3124.032959
2658.310791
2284.969971
1881.625977
2151.973389
3058.881104
2210.340088
2150.463379
4363.007324
1368.033081
4204.208496
3454.197021
3298.15918
4978.866699
1879.537964
1920.297241
3135.633789
1573.046509
1314.30957
1526.728027
1491.575073
4600.554688
6292.121094
2850.239014
3627.345947
5138.726074
1737.358521
1655.437988
3800.141357
2735.89917
1679.74707
4599.037109
3746.303467
3415.553223
2846.050049
1919.439819
3738.195068
5133
2287.066162
1580.584961
5308.035156
2082.671875
2022.103882
6100.045898
3401.804443
1948.782227
3460.04248
2244.463623
2528.53125
1370.482788
4806.894531
1552.849976
1818.280273
2222.527344
1483.824097
1534.512207
1589.530884
1732.15686
1787.574951
3337.609131
3732.704346
2516.425293
1719.822266
1441.140137
1837.166626
2803.104492
2467.533691
6863.717285
2144.787842
1738.174072
3374.527588
3438.703613
1911.176636
1967.307495
2794.479248
1534.224487
1320.982422
2683.609375
1345.780396
3046.719971
1791.179932
2005.440674
2440.464844
2330.90918
2584.053467
5025.161621
2316.254395
3783.332031
2490.720215
1430.242798
3471.348877
3126.183594
2233.75
2283.153076
2856.180176
1710.340332
3897.122314
2626.300537
1514.203857
1450.659058
6720.112305
1660.442139
2017.761597
1874.008667
1866.989014
1894.653076
1614.857178
3281.518555
1988.659058
1471.108643
3970.057617
1605.059082
1710.027344
1342.969116
6031.40332
2299.135986
1417.183594
1491.723389
1601.56897
2510.272461
1746.804932
2822.304199
1610.640625
2099.035156
1481.788452
4641.116211
2572.585449
1592.755127
1472.077148
1961.49231
1553.263184
1597.389526
2808.652344
4458.23291
1751.880127
3525.631348
1601.754517
1551.686646
2377.156006
1495.541626
1741.9104
1684.828369
2081.654053
3898.39502
5906.584961
1781.333374
1463.536499
1830.918091
1893.913818
1409.037354
1799.795898
1832.439941
1400.441284
1638.533691
1639.422119
6627.377441
5623.029785
1691.907349
1434.366455
2584.861328
1577.978882
2480.439941
6391.785645
2122.342041
1627.342163
3158.883301
3090.962158
4535.154785
1859.254761
2077.293701
2249.962646
1952.481323
6097.535156
2537.485596
4117.495117
2237.223389
1511.981812
3085.261963
6334.21875
3200.194336
4077.273926
2083.150391
1659.507813
1752.233032
1541.169678
1519.719971
3806.722168
1355.763672
4896.452148
7660.537109
1246
7071.66748
3018.83374
2209.044678
1421.928467
1417.831909
1438.010864
3643.273193
1699.817139
2591.927979
4116.41748
1903.341309
2794.835205
1738.100708
1463.794434
1771.531616
2042.605469
1417.10083
1442.691406
2577.783936
4045.19458
1389.894775
1764.198608
5189.76416
1379.011108
1316.644653
2330.034424
3448.708008
2163.398926
1367.276611
3358.538574
1468.937012
1597.521851
2653.224609
2380.269043
1842.231689
1299.186523
1425.92688
3034.654541
1633.957764
1848.819702
1735.384644
1789.778687
1859.758301
2135.923584
1966.293823
1522.306274
1667.867065
3111.083496
2001.170532
2194.358398
1997.857178
1519
1964.394409
3658.529297
2886.754639
3253.886719
1821.06665
1828.03418
3041.226563
2132.923096
1938.379761
1125.913086
1406.97876
2052.551758
5661.401855
1660.206177
3196.478516
1754.400024
1847.775757
1388
2386.574707
1340.296265
1379.522949
3461.151855
3720.108154
2592.810059
3144.05127
4499.916992
2930.847412
3546.052246
1727.081909
3079.488281
2429.3125
2314.576172
4327.548828
3227.40918
1246.742798
2474.898438
2640.318115
1802.262085
2455.481934
2219.645264
3509.918457
2088.670898
2919.673584
2439.918457
3205.154053
1721.80249
2668.184814
3030.907959
3310.758789
1709.107666
1581.883301
4783.803711
3307.773682
7927.293457
3058.097412
2568.129883
8393.210938
1586.125
2543.333252
1502.35022
1603.610107
1946.27002
2559.962891
2955.484375
1486.483276
2453.1521
3071.528076
3097.611084
3758.034668
3512.680908
1718.255371
5180.047852
3256.394043
2980.302979
1977.872314
4481.709961
2508.607666
1530.903687
2392.82251
2115.506592
2608.543457
3508.844238
2750.169922
2362.529297
2840.170654
3583.193359
4345.28125
9702.547852
5369.548828
3580.124268
2041.093018
2764.273926
1844.577271
4171.977051
3150.892578
2697.111084
6975.61084
1730.158691
3402.92334
2990.468506
3317.202637
2116.839355
2002.174561
1648.299072
3333.941162
1747.271851
1896.039185
2985.078369
4294.859375
3839.269775
2646.608398
1511.916138
1799.448853
1493.333374
1574.267456
1485.776245
3246.974854
3894.986816
1821.835327
3990.496338
1581.178101
2208
2134.892334
1941.485718
1673.5
1506.603394
5977.772461
1386.243286
2453.774902
2454.146973
1471.463135
1825.780396
5586.152344
5277.812988
3578.490723
1631.34021
1667.923706
3552.381592
3894.026367
4643.752441
1693.938232
2534.381592
1564.695068
1681.323608
2774.096191
1241.57373
5320.760742
1363.061035
4420.137695
1458.935059
1430.285767
1473.012939
2337.469238
1938.588623
2600.134033
2977.494385
2869.248047
2247.161133
1617.009277
5715.632324
1575.854492
3025.050049
3299.382813
2697.840576
2006.231201
1471.075195
1675.862061
3181.671875
2748.417969
8112.848633
1314.408569
3491.124023
2225.839111
2918.871094
2590.381348
5507.602539
3698.61499
3299.004883
1792.590576
2694.441406
1517.904785
1315.342773
2068.917236
1802.327271
2273.983154
2890.666748
4839.182129
1897.873047
2744.828613
2043.246582
2339.298096
4232.520508
1986.125854
3275.497559
1516.381714
2325.737061
3023.989014
3175.010254
2584.293213
4903.389648
3011.445557
3629.404053
2809.679199
2445.176514
2622.707031
3592.36084
2341.516846
2245.430908
1702.54541
2285.297607
1970.919312
2001.727417
2495.893555
2115.612305
3089.921875
2262.18335
1478.583618
2257.446777
1528.286621
3777.056152
1357.299683
2583.98877
2274.439697
1796.972534
2295.369629
3467.248291
2708.622559
1735.911377
2192.813965
1811.833374
1829.326904
2006.807739
2132.829102
2545.17041
2649.799072
2853.69043
1679.020386
1678.758667
2167.663574
1608.537598
4007.989502
2741.116455
2011.078735
1353.054565
2807.421875
1628.800049
1863.657593
2699.003418
3067.658691
1489.944702
3382.616943
3464.133789
1701.807007
1859.96582
1575.464478
1277.049561
