# Supplementary material for: Distribution Analyzer, a methodology for identifying and clustering outlier conditions from single-cell distributions, and its application to a Nanog reporter RNAi screen
Source: BMC Bioinformatics. 2015 Jul 22;16:225. doi: 10.1186/s12859-015-0636-7 (PMC4511455; doi:10.1186/s12859-015-0636-7)
Supplement: Additional file 1: Code S1. — R source code and sample data for distribution-based high-content screen analysis [file 12859_2015_636_MOESM1_ESM.zip › DistributionAnalyzer-1.1/Plates/files10004/A02]

1513.860474
2000.250977
2397.827148
1787.123291
2476.549072
3908.469238
2567.646973
1230.5
3990.292969
8155.981934
2855.339355
2276.031006
4007.104248
4330.338867
2122.496094
2032.346313
2133.507324
5207.85791
4572.39209
2022.258545
4553.482422
2220.327148
4455.737793
2979.014404
3773.122559
2154.796143
2172.607666
4935.069824
4554.37207
4235.394043
5658.288086
1791.157837
1418.013306
3394.679443
4925.702148
4174.074219
3497.95874
5958.317383
7391.12793
2297.043457
5129.243652
3759.507813
4231.111328
4205.514648
3338.885742
4079.295654
2739.294189
3354.966064
3908.817139
2145.114014
5748.82666
4507.716797
2040.234253
3051.959229
2049.012695
2642.418701
6273.119629
3089.637207
3020.176758
2369.54834
3151.885742
3383.143799
2304.291016
2496.074463
4602.495605
2216.282715
4060.36084
3871.949951
3369.993408
1305.904785
8225.822266
2872.60498
4190.424805
3822.677002
2509.515869
1913.739136
2243.841064
1819.53125
1744.810791
1281.729736
4806.399902
1657.108276
5657.901855
2411.688965
2266.480957
4464
1410.026611
3419.77417
4049.895996
3173.707275
2499.118652
3916.838623
4887.778809
7587.315918
7424.583008
3106.480713
3228.977783
2248.186035
2034.744141
1752.448608
4825.149414
2380.022461
1827.414063
5238.474121
3392.701172
3021.029785
2228.942627
3272.151611
3205.798096
2526.126465
5278.543457
2235.618408
3253.978271
1407.496826
1649.699097
4891.717285
2535.441895
2939.633789
5886.483887
2549.5
1644.937744
2041.580811
3143.747559
1796.044434
4478.513672
4737.877441
4804.911621
1456.800049
1625.083374
3673.829834
2918.711914
4406.891602
1470.579468
2402.474121
2472.672852
2997.161377
3088.240967
2029.769653
1490.22644
3169.591797
2617.664795
4249.369629
2762.693359
5493.484375
2647.970459
4370.825195
3963.52002
2881.653809
3800.292969
2512.309082
4687.102051
6618.833008
4339.694336
3581.008057
3990.407471
3869.806396
4377.072754
3073.355957
1639.485352
3060.553955
3090.958252
3251.125244
1983.437988
2953.535889
3280.482666
5692.427734
1506.866089
2609.619141
2509.876709
2231.482422
4505.422852
3964.330322
4547.077148
1998.156006
3751.901611
1635.605591
1583.315552
3558.740234
2182.378662
3023.337402
1447.775269
2434.06958
2271.019287
5754.247559
1727.166626
5126.013672
4440.217773
1946.156006
5574.790039
2075.036621
3081.646973
5402.27832
1479.775391
3265.408691
1806.395752
2276.511963
1816.406738
1865.106323
6444.074707
2362.743896
1392.432373
1916.085083
2986.830811
4396.376953
1856.151489
3215.037109
3440.871338
3854.918213
3474.126221
2011.095947
4560.904785
1467.343872
3844.748291
3874.083008
1468.346191
4900.622559
2799.240967
1278.115234
2934.656738
4912.351074
2555.661865
3851.736084
4803.206055
2107.805176
1693.02771
2025.254883
2507.762939
1954.085327
3757.910156
5075.391602
4520.782227
4537.052734
3535.351807
4837.20166
1467.289307
2391.541992
1601.979858
3199.793457
2863.324219
1546.078491
2826.101318
6833.88623
5489.657715
3223.147217
4987.841797
3983.515137
1964.835205
3419.705322
6429.681641
4500.058594
1092.947388
5974.222168
3502.54541
3442.981445
4923.138672
1701.238037
4652.166504
1779.276611
3446.963623
2390.936035
2520.482666
2615.39502
2072.459717
1281.086426
1379.804932
4658.486328
2851.747803
4579.08252
3108.300781
2013.928101
1336.476196
3041.263184
1574.117676
2553.263184
4718.969238
2594.399902
3087.575195
4396.671387
2910.342285
3058.016357
1350
5010.89209
1358.921387
4445.028809
3590.81543
3425.552246
1604.266724
3264.992188
2019.4646
2763.905518
2483.606445
3227.914795
4279.637207
2015.769287
2890.775391
2820.785156
3498.382324
1556.25
5539.915527
3334.848633
2653.623779
1023.483887
1717.669922
3323.465576
2120.383301
2868.032471
4158.863281
1319.410522
2727.075195
1724.325928
3286.269775
7619.048828
2422.117676
5536.881836
3375.012939
2364.335449
5310.70166
3236.564697
3247.097168
5877.847656
1922.925415
2524.591309
1933.679443
3588.608398
3013.215576
2074.796143
1397.747559
2402.377441
1331.060913
4207.830566
5148.06543
1317.692261
4171.104492
5740.44043
5808.845215
4037.443359
1622.810791
3531.615479
1842.616089
2858.857178
1680.331055
2600.663574
1976.470581
3721.976563
3215.947266
1789.697021
6094.891113
2526.275391
3383.842529
2430.315674
2557.315674
5074.082031
2025.408447
2454.785645
3814.117676
5565.177246
4558.63623
3606.581055
1952.466675
3580.648193
1171.368408
4932.23291
1516.926514
1893.786255
1469.060181
3405.503418
5759.142578
17726.908203
2538.941162
1638.76062
1638.894287
1653.298218
2254.169434
3236.712646
3762.883789
3666.295166
4901.05957
1337.546265
3596.584717
2534.969238
1823.188354
1470.533325
5714.437012
2498.584717
2885.272705
5371.794434
1944.321899
3828.746582
3165.862305
6838.383301
2244.317383
2737.333252
4695.168457
3469.880859
4238.01416
2039.043701
2874.801758
5219.357422
1753.411743
2374.358154
2882.919434
2034.364014
3937.233154
3367.350098
2243.137695
2203.690918
5598.402344
3958.364502
1480.106689
2586.391846
2213.682373
1485.58728
6174.343262
2111.804932
2768.669434
2579.332275
2908.128174
6213.595215
1704.097534
3330.914063
3445.774414
1499.060913
1660.484253
2039.265259
3708.266602
1635.068481
1718.045044
1918.606079
1140.884644
7294.650391
3416.134277
1510.23877
4290.070801
4729.989746
4678.81543
4380.16748
3879.312988
3193.524902
2887.217285
1992.233276
3471.148926
3462.124756
4292.945313
1873.883667
1299.433472
2113.328369
1651.445801
2485.984131
1890.538696
2203.600098
2535.96875
2970.721924
2744.123047
2086.672119
3112.50415
4098.111328
5599.723633
1723.842285
4124.008301
2352.376465
2265.109619
2509.653809
1036.221436
4701.198242
1206.828003
3726
3198.126221
4227.463379
2066.635254
2836.95752
1983.459229
1397.971069
1733.273926
1776.740356
1469.468628
2928.788818
5940.862305
3328.645996
2781.765625
3544.791504
2567.067871
3396.835693
1893.361694
2699.741211
2570.285645
1436.648926
2112.447266
2124.898682
3773.329346
3216.921631
2512.29541
3172.324951
3946.897705
2358.19873
2122.881592
1322.463623
4201.330078
4072.163574
3134.791504
2811.294922
1436.575195
3077.764648
2188.320801
3625.729736
2570.722168
3439.763916
4556.384766
1909.311523
2371.952881
1765.893066
2019.324951
3576.776611
1353.01001
1641.394653
3146.77832
2175.225098
3774.047852
4218.455078
3584.26123
1527.317993
2689.083008
3208.315674
1338.375366
1567.64502
4295.231934
3435.351807
2259.76001
1424.914307
3183.063232
3051.71875
1740.670776
3228.80957
1597.95459
5246.632813
5718.990723
3960.24707
4328.216309
3585.119385
4938.01123
1305.640381
3801.076416
3499.693604
1510.717041
2096.174561
1562.321289
1919.054932
3582.583008
7089.908203
1707.512939
2398.105957
3614.812988
2067.62915
1977.787231
1727.293457
1350.7229
1637.868042
1394.990845
1293.74231
5413.179688
3742.931396
5736.725586
1250.3927
2956.459473
2491.759521
1718.463501
3690.699707
1841.490967
4992.72168
2316.272461
1398.54541
1573.337646
2017.156006
2315.185547
3378.236816
2858.320801
1352.989014
1497.344482
2419.140869
1348.670532
3931.95459
4707.975586
4255.547852
3131.184326
5613.042969
1612.239136
5434.324707
1868.113403
3569.05957
1812.092041
4120.576172
5645.395508
2338.679199
3550.203857
3402.805664
2130.330811
4292.533203
1533.644409
4234.507324
3388.652344
1495.608398
2026.903564
3393.396729
1361.139771
1360.49292
2459.313721
1584.847778
4926.957031
2770.975586
2207.68457
1343.397827
4374.598145
1579.538696
4848.194824
1883.779907
6178.998535
1403.871704
1236.714722
1828.996338
4052.321289
2469.004395
2239.881104
2581.558105
3983.922363
1466.652832
3078.722168
1488.055054
2253.452148
1575.16626
4355.521484
4562.852051
1485.741211
1286.984741
1315.553345
3653.70166
2867.576416
4370.152832
1488.496338
1576.91272
1758.859863
1390.859985
1649.311157
1608.690918
4072.371338
1325.853638
1556.800049
2373.995605
3275.464111
1656.958496
1862.67749
4079.545654
3322.322754
3749.232666
1514.815552
1243.796631
1255.050903
1623.807739
2189.386475
1431.534668
1610.835449
2657.634766
2208.85791
1410.35083
1128.615356
4039.059326
1276.717896
1679.282593
3323.677734
1451.907349
1250.180176
5353.42334
2820.30957
3324.040039
1316.336548
3765.087646
2503.73877
3571.805664
1803.060181
1592.692749
1924.108521
1583.856812
1836.110962
1486.516602
1365.050903
2858.589844
1647.934448
1341.20166
4530.945801
4259.754883
3718.175049
1567.210205
1363.734497
5619.961914
3131.038574
1358.927856
2947.33252
2508.124756
2121.008789
3204.521729
4336.787598
4939.48877
1121.846191
1304.158081
2196.243652
4808.97168
1405.22522
4730.382813
2242.765625
5486.556641
2364.858643
2846.306152
5702.870117
2295.084717
1375.004028
3799.218018
2892.146484
1867.13269
1828.35376
2631.653564
4312.796387
4088.192627
2807.703613
1003.524231
6948.763184
1494.491211
3831.961914
1553.648071
4605.433594
4563.555664
1701.750977
5633.235352
1754.181763
3046.772705
3539.292725
4695.289063
4312.480957
5188.92627
2462.316895
2494.049561
5428.64502
1786.967773
1354.80603
1921.793701
1517.525391
2418.925537
5725.583984
1547.533325
2779.253174
6971.983398
5187.390625
1653.365112
1857.494263
1552.77002
1077.378174
5543.622559
4451.354492
3850.493896
1341.060547
3129.993652
3820.983643
1504.366699
3412.942627
5396.469238
4870.748047
2487.496582
4172.36084
3985.902588
3063.217773
4401.128418
4280.510254
3523.286133
2117.811768
4179.877441
1585.436768
4591.717285
3220.442139
1445.105713
3038.298584
2687.681152
2088.524658
1815.907349
1484.275269
2325.656006
1984.120117
1519.582275
3656.616455
3270.030762
4280.887207
3849.371826
4153.117188
2661.435303
3889.13501
1557.657837
3346.774658
3441.145996
2132.272217
1744.25415
1252.17395
3057.574463
3608.615723
1448.242432
3383.761475
1756.164429
3371.236572
2619.302734
2834.891357
1990.71521
2183.89502
3587.119629
3332.38916
2599.54541
2827.779053
2733.703613
3896.703613
3298.398438
3910.116211
1392.285767
1326.542969
5391.286621
1909.634644
2080.071289
8332.844727
3564.653809
1739.230347
2887.2146
3542.375977
4269.635254
2993.869629
2663.585693
2948.913818
3714.194092
2790.416748
1697.603638
3647.807373
3283.046631
3847.694092
2285.733643
4089.709473
4193.584473
1572.719482
2527.166016
2042.651611
5179.760742
2352.990234
2553.571533
2898.754639
2840.372803
2494.428467
1480.428833
2819.078125
3232.298584
3103.983643
2103.55249
2201.227539
4229.338867
2610.729736
2999.299316
2760.794922
3811.505371
5019.125977
1409.375854
2129.718506
4437.877441
3848.814697
1887.854492
4737.526855
1771.652222
2652.826416
949.684204
3712.029297
2190.980469
2062.165039
4045.189209
1442.936768
1800.101318
6593.607422
1760.326538
2610.113281
1139.900024
2274.285645
2846
3509.743652
2635.919922
1171.259277
1338.765381
3462.50415
1089.463379
1483.951782
2097.270264
1668.579712
3585.275391
1281.349365
1678.769287
1768.068359
1633.061279
1735.45459
3041.165527
5167.682617
3295.75415
2265.172363
7313.146484
2139.270508
1565.393921
3534.86792
6957.312012
4508.531738
1642.636353
2668.49585
1864.834839
2736.145508
3008.75293
1276.177734
1432.977783
3702.573242
2935.555664
2086.891846
2701.646973
1761.955566
2124.338867
3460.52832
1126.893677
3677.302002
4082.419922
1663
1051.333374
7980.558594
3029.666748
4144.671875
3812.93335
3725.176514
2475.645508
1598.47998
2928.727295
2830.935059
1744.92041
2936.052246
1527.604004
1856.740723
6280.43457
3059.281982
1771.445313
3906.695068
2384.305176
2875.856689
1795.622681
1691.1698
3226.251709
5127.5
1592.897217
3864.056396
2006.736816
2800
4910.509766
3295.971924
3196.028076
1417.333374
1506.814819
4787.777832
3800.168457
1877.748779
3475.082031
1521.599976
3592
1965.128174
3884.192871
3426.364014
1311.78186
4049.358398
2654.22583
3492.369629
2287.428467
1512.447998
1500.330811
3365.498047
3292.602783
2036.742065
1288.140381
4695.446777
2906.326904
4308.683105
3152.134766
6976.413086
2005.113892
1298.624023
4800.779785
1684.212158
4191.807617
1845.333374
1782.696655
4947.553711
2898.753174
3784.571533
3146.257324
2604.888916
3146.463867
4324.200195
1220.638672
2888.333252
5342.554688
5461.774414
3470.252441
2390.536865
2965.703613
2468.071533
4469.287598
3918.958008
1954.275269
3428.171387
2334.16626
4435.984375
2228.690918
4508.722656
1890.244629
1796.607544
4507.200195
4600.334473
3768.861572
3181.794678
4569.192383
2697.026611
4248
4706.648438
5249.230957
5131.034668
1504.984619
2501.864014
4113.131348
1671.497925
2467.470703
3145.064697
1369.470581
1241.393921
2399.268066
1823.539551
1519.522339
4089.30127
2364.688232
3103.291992
1954.453369
3473.307129
3379.834961
1242.411743
3490.733887
3852.015381
3658.122559
2429.448242
1579.422485
1219.82605
2502.111816
6104.928223
4969.844727
2006.922485
1903.185791
1572.363647
2000.22583
3425.302246
1739.878784
3015.60498
2331.681885
3726.913818
1628.333374
2694.756592
1253.019653
3410.360596
2207.169922
2832.39502
3728.906738
1159.852417
2719.860107
1434.264771
1669.411255
1511.459595
2050.390625
1764.942993
4009.924072
1910.198364
1252.053955
3892.135254
3232.126953
1249.05542
1537.443848
1172.369019
1390.258545
1150.823486
2245.884766
1926.882813
1426.07251
3431.769287
1532.509033
4221.957031
2259.837891
1953.965088
1558.498413
1630.896606
4851.521973
3397.493652
1237.355957
1747.329102
1734.283325
1790.588257
3743.508545
2930.060303
2492.885742
1465.182373
2245.290283
1480.631226
1627.529785
3135.424072
1263.437622
1408.663086
1402.699097
1341.413574
3137.315918
2171.365967
1520.047974
2468.970947
3381.166748
4411.276367
3264.300049
3352.383545
4153
1479.341187
2766.181885
3164.285645
4277.811523
2388.307617
2480.921631
2101.808105
2529.297363
4790.978516
2297.834961
3252
3805.975098
3647.594971
4955.522949
1965.618286
2450.049561
3450.920166
12408.62793
1532.342896
1821.655151
4366.270508
2669.32251
1632.576538
1603.230713
3567.625
2645.006104
6014.717773
2064.649658
1688.424805
3255.053223
2675.633545
3179.826172
3199.794922
5272.753906
2155.525391
4956.727051
2609.286133
2702.636963
2427.543701
2964.19751
4356.387207
2527.370117
1574.781494
4569.077148
3936.459473
2990.406982
3178.508057
3067.550537
1832.283203
5014.702637
4366.988281
1547.094849
8045.063965
2095.442383
4544.964355
1613.450562
1475.261108
3047.952148
2974.590576
3213.468262
1840.685669
2381.923096
2131.538574
3658.133301
3692.418701
4315
3764.610107
2363.292236
2479.605957
2942.25293
2866.466553
2330.699707
3342.111084
1555.800903
4902.902344
1785.590332
3948.828857
3313.533203
2636.537842
3168.078369
1725.333374
3106.919922
4625.797363
4684.671387
4508.804688
3108.928467
3534.773193
6514.76416
3328
1806.122925
1223.333374
4176.818848
2150.955078
2634.830322
3881.248535
5561.138672
8871.889648
2465.245605
4499.647949
3899.936523
3842.981201
4294.518555
2310.936035
3601.105957
3210.450928
1714.02771
2868.353027
7859.614746
1929.777832
3085.169678
3746.199463
1854.716675
2529.742676
2743.683105
2645.052734
2074.366455
2923.186523
2715.124756
2174.23877
2432.708008
4320.243652
4349.16748
5092.418945
2103.358887
3642.218262
3449.179932
2480.501953
3364.822266
1971.135498
1957.911743
1809.134766
3488.935791
1764.225952
3529.146484
3477.296631
2824.911621
4564.56543
3788.446777
2303.566406
2505.607666
3874.686523
2947.615967
2330.42334
3730.207764
2551.894531
2573.326416
2205.800049
2462.610352
2506.308838
2634.544678
2976.784424
2593.866699
3858.625488
3535.753662
3142.543701
2974.056885
6223.63623
4161.466797
2791.757568
2276.716309
2258.349121
3259.13623
3549.669434
2382.130615
2068.898438
2550.232666
1323.775635
2627.455566
3134.429688
1753.005249
3476.556396
2844.219971
2080
2076.24585
3259.506348
2061.703125
3175.830566
3334.082031
2165.291748
4581.194824
1780.188477
1370.292725
3094.376953
3531.030029
3740.070801
6753.591309
3976.789063
3034.012207
3372.835449
2147.433105
4467.228027
4667.359863
2577.693604
2549.978516
1802.111084
5033.146484
4879.907227
5256.623535
3176.338623
3253.037109
3472.927979
5644.212891
6975.926758
4824.843262
4678.856934
1730.882935
2182.804932
1965.923096
5192.439453
5409.397949
4170.869629
2498.70874
2321.805664
2906.490967
3501.666748
4165.738281
3370.018066
5175.099121
2953.36084
4346.793457
4222.736816
1510.233765
2822.15918
1551.775757
3580.121094
1027.333374
1350.765381
1648
1479.897461
5232.723145
1657.530884
4899.379883
2437.927002
5096.224121
2850.489746
3356.095703
1448.539917
3385.482422
3574.968994
5286.765137
1740.508301
4159.973145
7698.430664
2449.902344
1663.709106
1843.853271
4270.688477
1732.239014
3429.070068
3294.196777
4348.238281
4357.300293
2185.339111
1229.668335
2047.691284
1682.186401
1518.421509
1924.025024
1367.641846
3256.833984
5214.687012
4120
3033.791992
1690.081787
2357.114746
3056.260254
1652.84729
5166.61084
5201.541504
1904.439575
1427.395142
1539.766968
2250.644043
2298.656006
1575.184448
3010.04541
5556.414551
2258.379883
2693.144043
3642.596924
2168.170898
1770.171387
2935.173096
2946.351318
1374.372437
2978.707275
1577.437744
2449.847656
1564.141602
6078.094238
1665.546509
3324.702637
3389.119141
5213.399902
1464.6698
1496.297729
1546.259277
5109.523438
1475.359375
2674.75
1863.876221
2095.505371
4830
1624.493408
2871.936523
2768.458496
4805.123047
4484.627441
4674.166504
3880.745117
1290.082153
2424.254883
1763.977173
4219.835449
1777.531616
2056.076416
1512.64209
1330.280518
4778.887695
1621.738525
5008.479492
3366.717529
1878.549561
2701.702881
1330.289551
2603.479492
1984.780518
1591.646606
2064.524658
1794.337402
1649.789429
1819.564941
2473.463623
2247.827881
2360.938232
3274.658691
1699.739502
2804.194824
2684.32373
2898.175293
2076.887451
1639.089111
2739.727783
1508.334717
1763.77356
2280.848877
3965.720703
5754.287109
2488.808838
1833.45459
4339.575684
2031.556763
2761.297363
2118.864258
2753.757324
3441.721436
2985.181152
1383.430786
1396.113403
2134.600098
1497.97876
4900.725098
2731.658691
2520.439941
3722.086914
1221.466675
1703.369263
1515.501465
1597.785156
1636.760376
1785.724365
2272.99292
2179.348877
3619.730225
1824.063232
3332.893066
4845.125488
3145.252197
1396.342896
3352.394043
2661.303955
4103.514648
3051.981201
3470.131836
1615.216797
1262.153809
1909.954834
2755.178955
2843.037842
2304.197266
3037.451904
1189.911621
2300.130615
2060.337402
4101.070313
2106.993408
2951.501953
3260.087402
2988.812256
2858.248291
3190.108154
4272.684082
2482.982666
2648.140869
3382.697021
1216.567139
1967.900757
3442.377197
2860.262451
2848.941162
3260.112305
2628.807617
2191.411865
4287.436035
1208.95752
1703.96936
1354.892334
2196.19043
1862.433716
2996.981689
3416.025879
2136.438477
1352.486694
3650.144287
4139.068359
1530.706299
2518.347412
3381.463867
3432.78125
4081.326172
1544.578613
1355.671631
1490.071899
4742.663574
3151.335693
2766.419434
4099.54248
3014.476074
2252.458984
1580.786377
1464.843628
4004.935791
1614.698242
1101.285156
2603.407471
2393.325928
5014.505371
2515.56543
1822.834229
1772.32959
1351.212646
2474.577881
1488.961182
2080.65332
2626.91333
1437.315674
1608.548706
1425.436646
1804.275635
3635.352051
1894.878906
2489.670898
1776.167236
5040.898926
3153.785645
3702.610352
2386.744873
3518.874023
1519.890015
3853.141846
1483.988892
3989.757568
1379.537476
1475.405884
1742.554443
1710.67688
4718.450684
3469.576172
1589.305664
1673.020752
2633.6521
2268.305664
1261.903564
1704.370605
1454.837646
2802.463135
2768.937256
3763.227051
6639.574707
5741.024414
1134.341431
3873.603271
3544.768555
4131.974121
2852.567383
2443.898193
1237.04248
1550.807861
2619.846191
1777.605469
3214.516846
2769.592041
5159.489746
1248.142822
3756.60498
5009.10498
3101.63501
3555.317871
4192.265137
3063.631348
2288.797363
1569.110229
5951.878906
2929.981934
2325.261963
3841.337402
3324.765381
1421.425293
1264.790649
2393.347656
2549.974609
3852.720703
2608.089111
1876.022827
1200.909058
2077.27124
3003.568848
3306.256348
1647.636353
4193.157715
1171.382813
1983.562134
2552.843262
3428.05835
2161.687988
5258.595703
2282.478516
1683.269287
1548.817627
4183.59375
4050.724854
1987.199951
2265.67627
2857
4841.017578
3086.622314
5973.154785
2031.503906
1698.231567
2376.514404
2115.540527
2312.789307
2348.395508
1893.688354
1701.706299
3998.523926
2504.775635
1909.785767
5509.060059
2233.966797
1822.697632
4702.894531
3187.145996
3184.013672
3247.859131
1457.217407
1499.157837
6452.243652
3149.670898
1490.099976
1783.139771
1493.634399
2366.75
2068.426758
1966.935791
2335.600098
1637.262207
2928.264893
4484.677246
3186.927979
3409.977539
3858.399902
3352.210449
3444.268311
3346.728271
2308.605469
3161.244385
3610.886475
3727.930664
4508.699219
1149.375
2140.624268
3836.29541
2436.95874
1685.270142
3207.044434
3899.26001
1613.059814
2358.757324
4123.775391
1476.111084
2451.954834
1673.171509
8181.700684
3382.651123
1857.818237
4521.053223
1643.899536
2286.344727
1678.580688
1793.023315
2755.070801
5292.226563
1737.485718
2027.249634
3258.315674
1726.106079
1580
2705.098145
2954.460205
1743.304321
2632.358154
4239.949707
1384.081665
5035.43457
2482.40918
1477.477417
2842.615479
1906.629395
1734.365234
1363.137207
1901.031494
3199.220703
4078.568115
4626.988281
1657.584961
1669.294067
3807.529297
3008.405518
5552.147949
2258.651611
1811.52002
1531.185791
3256.804688
3611.526367
1894.711914
1483.719238
1490.208984
2043.979492
4539.764648
1193.075684
5441.526367
2639.847656
1531.466675
1289.800049
1653.182373
1931.741943
2035.498047
2122.442627
1706.480591
2864.210449
1903.058838
3626.931396
1618.060547
1252.606079
1177.791016
5821.263184
7470.539551
1570.548096
1647.148438
1287.940796
1813.810913
1266.474854
3368
4872.561523
4854.941895
1477.464844
1748.438965
1921.504639
2715.90625
3194.693359
4579.605957
1621.588989
2266.586914
2696.16333
1683.040894
4317.365723
3658.006836
1307.946655
2945.803467
3020.838379
1157.244995
6334.257324
1887.969116
2425.568115
1891.152344
2427.503418
3029.306885
1624.567749
2592.336914
1389.910889
1767.711304
1691.699951
2167.027588
1392.100586
1886.5
1426.349976
2542.68335
2166.068848
2535.885742
2017.076904
1397.707275
1838.899414
1861.173462
2339.258301
1491.976074
1184.095215
3939.020752
1930.483643
1778.203735
1853.209351
2103.882324
3635.315186
1609.757202
3344.099609
1947.439575
2456.526855
1943.85498
2029.860962
1122.292114
2058.614258
1458.229492
1651.130493
4786.084961
1696.884155
1937.558105
2464.564209
1781.750854
1664.902588
1647.623047
2088.617432
2838.192627
2210.570801
3054.111816
2059.010742
4519.431641
1768.49292
2619.088867
4062.390869
1624.358765
1952.118774
2888.852295
4460.376953
1784.886108
2596.557373
1784.112183
1810.859009
1882.272949
2725.476563
3762.169434
2913.442627
1747.243286
3416.714844
3180.839844
1847.945557
3537.084229
4816.9375
1725.839233
1727.42395
5338.537109
1688.626709
2955.963623
2803.320801
1688.199951
4145.629395
1562.363647
3156.973389
2602.696533
2649.883301
1727.080444
3129.595947
1938.475098
2641.55957
4428.351074
5051.26709
2244.732178
2289.756104
2107.592041
2427.936523
1962.746216
4497.631348
2109.053955
1662.525635
1881.130981
1583.083008
1777.593628
3176.82251
1571.585449
1912.056763
2044.877441
6008.751953
3172.341553
1630.539917
5856.650879
4004.142822
1914.596802
3317.447754
4668.330078
2115.195557
4847.393066
2229.366699
3684.061279
1781.285767
1662.114258
1744.966797
1971.63501
1289.284668
1790.412842
1328.418091
2169.425537
2151.7771
1272.822754
1665.074219
1663.154907
5289.62793
6000.47168
5035.831055
2073.420654
1823.705322
1882.118774
4733.125977
1830.6427
2750.085449
2154.865479
3339.091309
1842.190796
2109.926025
4671.224121
1787.791992
1592.130249
1797.272339
1836.49707
6623.289063
2221.719482
1913.66272
2491.889404
2142.17334
1695.034424
1802.65625
2218.387207
1902.97876
2355.060791
4972.938477
3394.969482
2238.351074
2247.81958
4453.111816
2891.942383
1906.590942
2921.741943
2146.698486
2207.318604
3054.202881
1770.880005
1761.938477
2829.933594
1395.333374
1495.156494
3771.217041
2090.47583
1270.712891
5397.567383
3951.559326
2861.607422
1242
1735.722656
1313.892944
1626.401611
1515.866211
1463.019287
5121.208008
1737.133911
1739.022949
1843.523804
1732.378052
1237.647095
2470.868164
2651.921387
2308.684326
1808.375
2850.516846
1224.894287
2699.071045
3702.047607
1650.108521
1502.910156
1485.804932
1342.146606
1375.781128
1436.05603
3082.127441
3594.81543
1556.011963
1648.932251
1484.01123
1541.708374
6142.59375
3860.915771
4165.411621
2782.220459
1637.872559
3255.213867
1263.064331
2999.107422
2971.784668
3367.469727
1682.713013
2690.383301
4799.270996
1300.055054
1814.585693
1553.085083
1637.19519
1455.356812
3937.084717
2519.400391
2892.644531
3715.527832
3819.34375
2720.412598
1504.909058
1626.35791
1717.632568
3216.927734
1740.878052
1287.525391
3413.766113
1625.229126
3790.983887
2972.245605
2961.656006
1929.32019
2627.753174
1598.781128
1786.890015
4136.575195
1637.673096
3208.26709
1632.283691
2557.57959
2015.807251
1993.721069
1847.012939
2237.860596
1812.683838
2335.751221
4423.260254
3023.890381
2678.240723
2774.309326
1716.450928
6064.524902
2669.716553
2944.528076
2208.074219
1698.039429
1066.350464
1426.69043
1293.306152
2394.058105
2603.858643
1355.684448
2147.154785
5132.548828
3907.74707
1366.793945
1325.553833
2939.037598
1713.034302
3855.619141
4114.699707
1480.23645
1577.8927
1389.848267
1364.4021
1374.763306
1888.289063
2629.290527
1603.151001
3194.017822
3779.074951
1279.682983
1187.739502
3641.946045
3327.772461
1259.612915
1955.294067
1415.671265
1772.741943
1186.952148
1251.854492
2441.119385
1936.569092
1587.457031
2905.28125
1569.010742
2029.375366
3938.331055
1483.657593
1800.837646
1337.886108
1542.5177
1803.546021
1491.409546
1768.406616
1725.862305
1269.265381
3756.379883
3579.910645
2431.331299
1444.354004
2115.730469
1704.765381
1445.344482
1389.955566
3207.581055
2971.246094
1369.387085
1346.125732
3034.740967
1225.631958
1917.345215
6440.089844
1323.352173
1589.794678
1799.447754
1603.763184
3506.869629
1349.910889
3094.779541
1266.080933
1173.556396
1552.676025
2106.955811
3023.806641
2132.502441
2103.612061
1727.820557
3185.98999
1254.51123
1375.652222
3066.013916
1710.991577
1605.619019
3970.462646
1648.196533
2529.815918
2458.272217
1541.791016
3358.455566
1444.603516
1380.290039
1739.564453
1941.454956
1438.226563
1462.114624
3768.761475
1453.205444
1931.680054
4202.506348
5180.128906
4923.868164
1375.569946
1598.977905
1408.364136
1535.328613
1356.438599
1905.533569
3152.193604
1354.210815
4019.523193
1360.607178
1244.653687
1593.135498
1432.222778
2748.709229
1653.50647
1225.94873
1532.717896
5286.080078
1447.900024
3664.147217
1779.199951
1740.619263
3595.321045
2651.686279
1714.060547
2199.953613
1286.097534
2712.431152
5259.328125
3822.618652
1762.575195
3512.654297
1774.514038
2634.4104
1843.464478
1311.306396
1659.041016
2002.175781
6099.15332
3789.22583
1785.19873
1946.429321
1814.860352
1951.635132
1837.752808
1755.71582
1966.411743
1805.010132
1689.877075
1616.30188
1707.921509
1598.236938
2459.909668
1624.483521
3346.959473
1745.032227
1881.321045
2122.126221
1727.446533
1885.614014
5826.411621
1716.832031
1989.961426
4826.832031
2303.116455
1684.113647
1853.959351
3238.339844
2885.566895
4018.160645
12409.426758
1935.192871
3025.887939
3912.935791
2260.55249
1948.602783
3442.944824
1801.501709
1769.866699
1784.685425
1716.727295
1170.851807
2441.833252
1535.145508
1721.68335
1690.329102
1635.106567
1631.591064
1766.188965
3021.878418
1701
1436.654907
1488.653442
1789.687378
2301.116455
1838.220581
1663.367554
1685.661743
1904.442383
2319.870117
2003.692261
1635.199951
2944.109131
1936.093018
1774.218628
2890.981934
4163.914551
1898.843262
2522.378174
1805.101929
1513.005615
4530.821289
2514.020752
2127.723877
1780.602661
2063.649658
1528.359741
1677.207397
1482.63916
2215.350098
1641.369507
1634.01355
1573.578613
1374.178223
2081.815674
2485.204834
2969.434082
1585.498657
1741.266357
1644.682495
1611.510376
1760.892456
2491.47583
3211.591064
1954.73938
1690.115601
1998.980225
