# Supplementary material for: Distribution Analyzer, a methodology for identifying and clustering outlier conditions from single-cell distributions, and its application to a Nanog reporter RNAi screen
Source: BMC Bioinformatics. 2015 Jul 22;16:225. doi: 10.1186/s12859-015-0636-7 (PMC4511455; doi:10.1186/s12859-015-0636-7)
Supplement: Additional file 1: Code S1. — R source code and sample data for distribution-based high-content screen analysis [file 12859_2015_636_MOESM1_ESM.zip › DistributionAnalyzer-1.1/Plates/files10004/A03]

2336.745117
4322.099121
4159.244629
2566.355225
4591.713867
7078.930176
1005.422241
3530.340088
5483.904297
1311.555542
3443.801758
1503.022217
2630.550293
4154.942871
3796.358154
4550.723145
4019.237305
4981.443848
1743.401855
3224.966553
2708.58252
6108.416504
3064.416748
1848.680908
1832.391602
6281.338867
2285.708984
2984.840576
3923.241455
1494.537598
3615.022461
2021.284424
3627.766357
2452.672607
5417.735352
5205.710938
2599.148926
2379.600098
4074.14502
7457.830078
3679.91626
4149.190918
2397.071777
2509.788574
2593.322266
2160.078369
3756.033936
5309.125488
1721.224487
2737.818115
5337.051758
2944.5
1413.443359
4248.468262
3156.551758
6629.583984
4262.282715
3740.014893
1620.533325
2169.798096
2326.893555
3932.21875
6281.47168
4025.481445
4355.248047
10226.517578
7763.983398
2996.489746
4355.371094
3447.140625
4383.381836
2726.755615
4137.743652
2173.938232
1977.636353
2289.09082
1951.942871
4739.055664
4658.55127
5552.430664
1502.757324
6875.932617
4246.881836
1870.711426
4271.842285
1918.198242
3480.959961
5404.145996
5752.243652
4027.905762
1956.252197
3614.631836
3520
3567.931641
3429.734863
4256.804688
1579.703735
4826.371582
3597.204346
2929.523926
5113.651367
3216.941162
1445.282959
2202.03833
4414.270996
1766.160889
2668.905762
1781.57373
4820.388672
5564.714844
2523.924561
3803.966309
2954.385986
1800.081665
3440.390137
2477.195313
4825.201172
2549.286621
3977.025635
3814.897705
5619.858887
3806.179688
3855.199951
5363.827637
8212.447266
2332.70166
2407.629639
1745.090942
2531.885742
1973.333374
3551.920898
2150.558594
2659.818115
2444.533447
4798.381348
2739.25415
3016.945068
5746.118164
1965.555542
1248.708008
3324.52417
5997.692383
4516.537109
4361.414551
4228.325684
4174.08252
2712.367432
2570.178711
2067.105225
5257.45459
5215.764648
2816.498535
1844.140381
2944.591553
1572.521729
3012.971436
2002.488892
4588.208984
5124.099609
2851.901855
3354.495117
5356.40332
4448.731934
3005.014893
4636
1548.24353
3985.833252
2958.914307
4357.973633
2724.689697
3818.227783
3748.229492
1164.786377
2383.337158
4511.904785
3429.579346
2911.258301
1976.056763
3101.303467
1713.310913
1544.358154
2895.659668
2338.582764
2358.892334
4122.216797
2936.067871
4372.027344
4179.538574
3396.429443
3125.133057
4676.3125
1605.445435
2440.099365
3233.473633
4110.012695
4397.346191
2050.894775
4963.26123
4422.280273
3733.969727
2299.94873
1618.800049
2703.144775
5674.340332
2221.417236
2904.502686
1405.984253
3009.648926
3388.281738
4292.728516
3116.293701
1348.196777
2431.638672
7667.884766
3362.341064
4524.173828
2499.28125
4362.976563
5233.452148
3871.485352
3606.469238
4360.102539
4733.632813
1121.161255
4699.696289
4784.55957
3747.022217
4107.989746
4826.380859
4351
3625.528076
5284.969727
2200.481201
1419.456055
4147.988281
3717.883789
4994.818359
4193.321777
3670.640381
4519.324707
1802.137451
1983.025635
1855.466675
2962.384521
3393.09082
3179.333252
1573.728394
1629.203857
1926.315796
2237.743652
4691.418945
4036.736816
2485.278809
3226.601563
1911.792236
2765.031006
5889.79248
2046.416626
3669.126221
4393.257813
2917.363525
1916.408203
3896.058838
3327.9375
3428.423584
2681.484619
1611.230713
4079.648926
1740.641968
2009.664429
3876.045654
2478.248291
5866.225098
2864.338135
2605.25708
3577.062012
3169.951172
3817.694824
3216.042969
4923.898926
3447.761963
2894.681885
3206.399902
1659.523315
5572.643066
1536.941162
1141.552979
5393.854492
7415.740234
1503.811768
1874.222168
3552.073486
3391.241455
2592.384766
4857.678711
2604.321777
3454.54541
4649.50293
2261.481445
2346.873779
1983.090942
1723.168335
2607
5816.17334
5023.830566
3807.228027
4395.086914
2331.921631
1660.282837
3721.995605
2745.116211
3172.319336
2566.938721
3670.475098
2656.624023
3879.786621
6060.969727
1329.647095
4175.604004
2691.138672
4289.887695
3678.366455
1395.011719
5240.062012
1530.103149
3318.65332
4092.205322
4083.627197
1184.561401
2329.713135
1544.186035
1942.01001
4042.428223
2428.71875
4958.870605
4628.916992
4031.279541
1809.835205
5027.693359
2630.596436
1838.26355
1694.38147
3602.943359
3810.56665
2513.525635
2698.838623
4549.194336
2045.768188
2578.273438
1730.823486
4104.036133
4294.103516
2092.065674
1526.565796
1843.7677
2695.944824
4719.438965
5435.910645
2141.839844
3417.947754
3182.271729
4336.109863
3164.727295
3024.38208
1967.420288
1782.577759
5885.506348
6906.514648
7517.895996
2694.913574
3534.666748
3563.682373
5363.046387
2159.460693
2114.848389
4227.262695
3950.143799
1810.90271
1370.165161
1613.162598
2519.881348
3523.252441
3400.393555
2661.661865
3292.455811
2057.709717
4495.927246
2411.192627
5357.171875
1649.988892
3680.445557
7555.715332
6693.556152
1612.425537
4547.743652
3662.374512
5346.584961
2576.615479
4635.503906
4072.82251
4670.618164
4963.789551
3077.008301
4496.722656
1974.043213
1389.526611
3554.233887
4820.320313
6747.291504
3898.57373
4492.179688
1890.317749
6438.510742
3439.860596
1847.599976
4129.666504
3649.59375
4627.683105
3219.273438
4144.400879
1585.389526
4455.004395
5092.304199
1377.02124
1127.322754
6617.34082
3153.555664
5057.466309
2389.508301
1093.473633
1993.57373
4339.04834
3158.736816
5719.384766
3071.428467
5410.633301
1711.748657
4641.41748
3261.431396
2176.669922
2784.437988
5918.567871
2314.214355
2096.568604
4358.612793
3136.460693
5563.52002
5043.746582
7062.205078
2499.678467
3538.992188
3654.539795
1461.991089
3387.948486
5388.490723
2678.931396
1547.827759
3650.648926
5737.678711
1467.920044
1652.384644
1376.861572
4334.209473
4305.799316
2915.402832
2209.540283
6087.880371
1557.076172
3948.438477
2976.761963
1700.989624
3740.413818
2273.935791
1837.673462
2497.166748
2022.742798
3934.800049
1929.950195
4504.057617
4780.640625
4808.473145
4505.716797
2636.953369
2969.293945
2444.871826
4423.412598
3384.878662
1387.53772
3042.023438
2982.20752
2472.666748
3674.08252
1331.280029
1088.640015
7176.700684
3722.945313
3622.123779
3850.798828
3005.164063
3725.546631
1895.122559
1528.994995
1395.089111
2134.937744
3258.185791
2671.727539
2276.477539
3514.890869
2394.346436
3743.481445
4978.407227
2522.391357
3222.365967
4670.491699
2091.580811
1829.704956
2546.050537
3415.466553
2687.255127
3293.637939
4725.277832
1890.403809
3042.706055
2137.156494
3888.344727
2432.359863
3103.326416
2218.947266
5120.862305
4158.155762
3147.5
2408.383789
3010.949219
2125.539795
2414.530029
4074.141357
5120.533203
3848.623291
3207.313721
2017.894775
2117.885498
2750.656494
2689.165283
2264.593262
4059.571777
3240.910645
3087.104736
3758.153809
4450.344727
4277.731934
3686.557373
2473.876465
4268.299316
2863.16748
5828.582031
4861.791992
5102.210449
1648.95813
2971.817139
2802.440918
1926.736816
2219.318115
4171.073242
3938.80957
3520.813477
2245.006836
3486.179932
1887.822266
4824.958984
2546.450439
2650.478271
3115.606445
5316.896973
5008.595703
1375.876953
2738.987061
4452.279297
4638.117676
3906.040771
3150.425293
4165.40332
4782.92627
3327.237061
3051.494141
4182.309082
5360.867676
4610.362305
4169.483887
5108.025391
4377.496582
4118.702637
6363.331543
4278.906738
1395.708618
3577.675049
2963.481934
3988.076416
2721.199951
3111.238037
2251.875732
4257.389648
3119.472412
4024.46875
3442.274414
7303.884277
3959.53125
3339.01416
1541.065308
1409.324097
2432.414795
3573.156738
4542.354004
2730.232666
3576.902588
1380.823486
4648.833496
3011.476074
7704.470703
4765.521973
3972.272705
3354.709717
1766.388916
4039.836182
2627.238037
3150.282959
4017.858887
3566
9279.021484
3702.693848
4396.508301
4097.058594
4814.005859
1669.007202
1931.165771
4728.464844
6858.356934
2422.196045
1930.973022
5977.803711
2749.333252
3685.676025
7725.282227
1924.745117
1727.902832
1685.459473
5752.986328
5563.982422
2597.910889
2966.895264
3302.795166
4566.371094
3131.315674
2724.631592
4887.238281
3669.232178
3091.063721
4778.733398
3139.382813
1545.958008
1608.341431
1573.748779
3338.813721
5600.594238
1347.463379
2022.783325
2485.135254
3832.712158
5038.916992
4362.081055
4096.533203
2664.699951
2898.493408
2356
1784.333374
2759.341797
2785.114014
3657.941162
4319.188477
3780.827637
3011.363037
1655.452026
1790.542847
1512.163208
2691.510254
4082.464111
3609.766113
3743.020508
2001.077759
2425.024902
3390.928711
1531.444458
2376.384521
2822.960449
4005.580811
3452.260254
2529.42334
2271.204346
1996.695679
2323.086914
2718.293701
4067.665283
3091.407471
6170.603516
4383.170898
1870.918945
3981.173828
4017.921143
1474.834595
2391.87085
2664.311768
4939.375488
2390.890137
6001.066895
6371.551758
1649.394531
2554.550781
3924.493408
2517.09082
4441.376953
3021.09082
1932.611328
2261.545898
4989.480957
2719.403809
5825.222656
2856.809082
2517.828613
2951.416016
2449.96167
2328.26416
3716.615479
5924.323242
1833.783447
3621.052734
4074.988281
5425.927246
2249.864014
3170.901123
1699.952393
1859.03125
4738.249023
2307.340088
4737.071777
3205.051025
3540.259521
2344.843994
1853.531372
3926.865723
1347.849976
5087.872559
5015.111328
1918.257813
5004.729492
2494.169678
1976.636841
1709.41687
2740.935303
5261.127441
2978.144287
3926.379639
4249.426758
3292.270508
1929.842407
2747.331055
3077.59082
2067.208496
4039.749023
2790.735107
3701.775635
1539.07312
6133.704102
2423.067627
2296
2801.8396
3742.051758
3969.826172
3240.725586
6180.201172
4879.157715
5417.888184
1759.373169
4856.799805
5654.722656
4669.365234
2094.848145
1484.881348
5359.253906
2845.85376
3942.085205
1746.296021
1341.861694
4163.115234
1547.424072
1961.813354
1985.547119
2240.491211
5845.973633
3038.179688
1102.046997
2174.732666
4554.621094
5449.708984
1584.403076
2405.404785
4100.660156
2671.947266
2753.984863
3777.812012
3226.359131
3805.204346
2417.374023
2010.925171
2629.51416
1625.569824
2482.445068
3274.87793
5805.768555
3281.790527
1280.959961
1856.903809
1462.234253
3202.76416
3605.597656
5517.23877
3375.973633
5917.683594
2252.596924
2410.097168
1426.04187
3556.996338
1985.130737
3092.32251
3920.104004
2789.344238
3548.262695
2676.199219
4060.988037
3882.879639
1849.312256
5345.302246
3528.483398
4810.472656
6035.575195
2094.813232
2096.86377
3310.779053
1646.300903
3921.583984
4362.152832
3950.597656
3801.681641
3015.011719
2766.363525
2044.498291
2736.530273
3623.261963
4033.420166
3800.615479
2116.086914
3368.927979
2995.705078
2906.517334
3732.354248
2186.140869
2142.057373
2281.244873
3603.983154
3275.342041
1769.348633
3820.396729
1878.857178
2140.879395
2346.236328
2001.569092
4109.339844
4514.580078
2624.126465
2572.482422
2892.881348
3866.091797
2928.057373
4467.453125
1890.887207
2182.460449
4959.019531
1941.281006
1501.924805
1863.015381
3776.094482
3368.419434
1902.148315
3150.767334
5379.693848
3678.584961
4481.552246
4207.149414
3397.086914
4094.781494
1712.242432
1887.428589
3835.380371
1246.248169
7589.61377
6720.263184
2344.645508
2442.459473
2061.291504
2532.650146
3836.09082
3951.36792
5032.324219
1626.939209
4488.967773
4910
2310.450684
1759.786133
3358.134277
1276.616455
1537.846191
3686.078857
3970.40918
3094.012939
3128.983154
2477.24292
1631.634033
3432.068359
1658.922119
4812.465332
1589.879883
1898.097534
1957.208618
2594.565918
2077.724854
1654.124268
3575.931396
1170.125854
1524.264771
1616.802734
1570.206055
1597.767456
2678.338867
2227.881592
1588.217773
3525.515381
1235.354004
4110.464355
1705.665527
3235.470703
4149.001953
1507.199951
2930.443115
1380.408203
1833.339233
4343.682129
1641.67395
1517.825195
3369.703125
4863.104492
3095.625
4192.894531
3971.981445
4709.863281
3018.928955
2270.579834
3693.722168
1784.678223
1247.626709
1862.411621
1592.857178
6132.061523
4226.865234
1994.065552
2677.653076
2575.325195
3666.365967
2743.497803
5289.788574
1301.434937
3722.777588
2279.830078
2766.425781
5047.626465
7933.268066
1749.071655
1922.980591
2984.994141
5302.278809
3728.422852
4727.98877
1476.151855
2036.704956
1736.691406
2007.240479
1326.536255
3821.101074
1327.799316
5093.521484
2311.605469
1985.083862
1472.264404
1521.76416
2274.947266
1712.17395
1797.257202
3151.022217
1915.099609
1675.844482
2465.025879
1595.394409
1538.314087
1558.170776
2075.265137
2957.443359
4109.669922
2917.894775
1795.847046
1641.705933
3018.409424
1766.448975
2021.953491
5666.046875
3733.469482
4640.684082
4664.777832
3480.220215
3387.92334
1354.599487
2757.426025
3081.43457
1481.794189
2059.123779
1676.062378
4257.004395
1789.376709
2102.640137
2984.394043
3881.776855
3876.303223
1594.94519
3459.339111
1966.520996
1586.085938
1436.498535
4918.836426
1356.380371
3465.467285
2419.227051
1119.495728
2458.583008
4046.066895
1978.377197
4258.606445
1781.348511
1550.28418
2167.499268
4557.307129
4477.20166
1681.760376
3796.276123
2957.636719
3842.055664
4356.482422
2318.073975
1500.880493
1517.627563
1454.626099
2613.501221
1949.897705
3234.932129
5302.140625
1624.946899
2356.50293
2592.580566
1467.643188
2537.380859
1284.207031
4830.447266
2591.259521
5903.603027
4074.0354
3051.105957
1786.129028
4367.165039
4413.459961
3701.169678
1809.094238
2298.612793
1696.017944
1911.011963
1265.178589
3433.139648
2356.473389
1059.377808
2751.429932
2380.899414
3325.530762
4536.836426
1468.052856
3704.789307
1428.868164
7561.688477
3039.393555
3056.280273
6011.860352
2048.642578
2184.614014
5744.859375
5080.467773
3491.879639
3073.260498
4548.018066
2074.821045
2563.652832
5480.280762
1480.489136
1714.62854
4364.52002
1547.213989
1742.016113
3572
4580.392578
2168.780518
1638.254028
1526.622925
4137.591797
2774.03833
3825.53418
2497.641846
2905.533447
2274.90918
4249.269043
2686.83667
2236.039063
1556.800049
3872.84668
2656.27002
1229.208496
2242.666748
4104.905273
1889.516113
1938.005859
1944.345093
4681.386719
1622.987793
1597.540527
2482.490234
1544.689697
1383.661011
3708.328613
3177.521729
4640.429688
2124.265381
4280.120117
2750.427002
3095.524658
3222.48877
2440.881104
1653.30481
2259.67627
2151.632813
4034.023926
2817.062012
3769.342773
3381.733887
2720.972412
1485.266724
1414.946533
2851.691162
5699.042969
2361.152344
2802.144287
5558.981445
4686.258301
1843.672119
3129.780762
6078.566895
4040.690186
1861.048706
2478.234375
2188.397461
2853.479004
3803.950928
2146.470947
4195.804688
2281.794922
4609.846191
3782.830078
6178.255371
3152.941162
1933.457153
4672.841309
3174.259766
4477.864258
1965.103394
1630.463989
3364.147461
5368.262207
3944.77832
2529.895264
1957.002197
2688.709717
4845.112793
1299.401611
1786.715332
1360.335693
2943.837158
2053.708496
3996.365723
3824.511963
2501.679932
3605.665771
1473.739136
2197.631348
3910.375732
1753.780518
1191.437012
2003.86438
1368.174561
3579.488037
6553.039063
1785.362183
3076.617676
1498.301392
2106.765625
3978.611084
2163.067871
2796.084229
3741.52417
1663.114014
1702.775146
2494.993164
1999.185669
3470.421143
2085.435547
1992.494873
1616.213867
1823.060059
3881.695068
1684.255981
1805.796875
5449.92627
3254.153809
2014.593018
3088.851318
2372.317383
2404.10083
1723.171753
1684
4177.147461
1925.308716
4761.728516
1573.682251
2542.256836
3073.843994
2558.174316
2097.878906
2400.225098
3244.982422
1728.898926
3599.265137
1273.392578
2149.333252
3506.408936
4137.131348
1239.807251
4580.882324
6285.197266
2357.437012
2329.040039
4623.87207
3033.493408
2196.219727
2044
1253.714233
6400.087402
4811.508789
2900.923096
4993.388672
2645.831299
2927.683105
4936.080566
4164.610352
5024.744141
4475.949219
8729.625977
7634.049316
2049.466553
6069.217285
2283.365967
2589.439941
3769.480469
1586.557129
2647.551514
5732.380859
4413.275391
3448.352539
6971.160645
2840.741211
3989.403564
6209.378906
3085.247314
1405.960815
3808.733398
5224.473145
3464.712402
4283.251465
4445.432617
5691.084473
5009.858398
3170.654297
5266.992676
2830.5
5277.281738
4004.336426
1571.184448
1727.848999
2013.787231
3703.421631
1867.658081
5489.284668
6242.161621
4988.717773
4720.600098
4012.623779
3209.506592
3341.333252
3692.761963
2211.769287
3094.634033
3050.79248
2702.171387
2984.504395
4483.570801
5248.666504
4550.583008
3110.424805
5873.88916
2984.121094
4272.154297
5027.847656
2702.42041
6796.503906
7749.128418
3628.757813
4093.818115
1890.843018
3896.851074
3667.159424
3633.761475
4442.450195
2349.016846
5387.262207
1608
5761.069824
2016.060547
3610.177002
2349.476807
2853.660889
4085.8396
1268.371094
1539.29895
2073.655273
4508.599121
4414.901855
3290.975342
1446.407715
3944.838623
5938.168457
2261.549561
3914.063721
1736.210571
3200.467041
4624.885742
3599.95752
4191.425293
3514.958984
2082.729736
2270.315674
5534.3125
2467.956055
2677.693604
1704.319946
3263.788574
4070.366211
5232.06543
2892.298584
3601.514648
5502.95459
2853.075684
4595.768555
4885.303223
1500.474609
1877.445435
3914.5625
1962.342285
4868.436035
1856.521729
1135.846191
5010.428223
5120.177734
2982.626953
1572.760376
3569.01416
4632.473145
2790.744385
2788.448486
2595.094971
3989.722656
3996.73877
5182.464844
3259.902344
4406.26709
2773.553711
4150.133301
3097.300781
3473.418457
2115.156494
4442.705078
3741.030273
1606.641479
3288.533447
1790.523071
5839.653809
2868.094482
2985.311523
5498.897461
3906.031738
1927.089478
1810.16394
5712.511719
4448.595703
2425.307129
1907.697021
1490.450439
3035.804932
5265.5
3471.740234
2407.292236
6759.649414
3671.323975
5518.750977
3748.389404
4418.884277
4025.489746
1540.248291
4124.782227
2354.394043
2800.623291
2475.641846
1270.775757
3792.257568
1492.637695
2568.016602
2051.144775
4163.418945
2178.648682
1274.140259
1912.444458
3675.186279
1619.324463
2931.724854
1796.008911
1548.733887
1407.450439
1662.354004
3167.553711
1368.616943
2806.012939
1904.488647
3505.363037
3867.611816
5370.723633
2044.658081
2131.094727
2583.437256
2650.229248
1423.243774
3059.483643
5813.774414
1381.490234
1504.997681
1566.143677
2045.204468
1721.475098
1775.353149
4814.29834
2302.399902
3251.541992
1768.014038
5600.574219
3187.461426
1576.97937
2853.29126
1723.135498
2989.824707
5873.285645
3568.166992
2954.808105
2058.441895
6908.937988
3429.208496
1941.888062
1817.652466
3498.084229
1180.835938
3968.868408
3472.111084
1415
1392.133667
4258.354004
2090.069092
8921.254883
4882.70459
3146.537354
1849.079468
6074.512207
3839.109863
1433.058105
2658.662598
2683.163574
2469.409424
1552.75354
2333.4104
1772.38501
1202.803223
1696.562744
1372.394409
2764.124268
1487.052002
2186.68335
1410.220459
1605.666626
3108.451904
2282.077881
1786.714966
5159.208496
1444.051758
1592.666626
1757.84729
5490.48291
1938.214844
1275.618652
2723.977539
1257.718506
2011.471436
2358.219238
2983.303223
2920.608398
2491.515381
3467.323975
4669.030762
5180.141602
1303.686279
2439.751221
1479.480347
1673.608032
2695.520752
1469.394531
3023.953125
5482.273926
4355.335938
5778.538574
1723.378174
2104.279053
3275.607178
2423.706299
1530.567749
2259.093262
2540.31665
2607.681641
3246.159912
4693.770508
2266.54541
2236.744141
2290.836914
2712.300049
3883.182861
4551.389648
3526.857178
4279.93457
3747.114502
2478.751465
3215.333252
5225.29248
2350.300049
4287.304199
4338.103516
4452.294922
5583.058594
2939.77002
1211.324707
4719.460449
3838.412109
3520.327881
4112.237793
3754.942139
5248.55957
3323.466064
2603.047607
6040.106934
2009.223511
3938.24707
4647.66748
3576.466553
2755.083252
5119.017578
3598.266602
1919.319092
5716.992676
1719.714233
5148.368652
1881.379272
2992.161621
6805.986816
3312.75
3766.083252
3469.849365
2559.595947
2581.463379
2332.857178
2964.755615
2869.239502
5745.785156
1874.127686
4849.612305
3646.896484
2745.087402
5078.849121
3170.863037
2208.683838
5847.980957
2286.97998
2146.14624
1328.096436
4848.503418
3064.388916
1954.313232
5263.032227
2037.633789
2500.923096
5637.070313
3076.710205
1951.759399
3919.21875
1433.381836
1550.054077
1635.325317
2775.398926
2008.708862
1629.059814
2192.318848
1971.274902
4278.242676
2437.479492
3396.820557
3567.466553
5303.603516
5288.444336
5143.549805
1999.71167
2901.50293
1815.015381
2977.057373
1738.098389
1855.8396
2231.251953
4883.63623
1366.105225
1501.449951
4718.240723
2922.313477
2454.894287
3917.730469
2604.62085
1290.475098
2593.038574
4393.771484
2028.099609
3745.717041
2095.244385
1861.688843
1810.514282
1844.200562
1364.097534
2591.116943
1668.842163
4085.47168
1905.758911
2822.878906
3181.286865
2075.124512
2689.932617
3186.709717
1365.672729
4509.211426
3520.727295
2338.285645
1446.717529
2905.246826
3710.624756
3536.097168
3265.138916
3108.634521
3570.384033
1801.479004
1777.108887
4555.205566
2863.401367
3904.781494
4211.166504
3821.56958
2821.323486
1684.088867
1261.857178
2166.372803
4538.925293
2850.333252
5252.782715
5070.42334
4191.797363
3453.043457
1467.885742
2306.105225
3658.138672
2086.678223
6004.546387
4063.272705
3330.9729
2645.021973
2046.716431
3699.067383
5134.208496
4071.372559
5214.134766
1754.795654
1796.781006
3304.550049
2903.521484
3594.836914
2318.28125
4032.10083
4468.220215
4312.272949
3465.239014
3891.480957
4727.757813
1486.148804
3173.13208
2130.493408
2593.078613
3852.756836
1199.733276
6753.717773
4722.924805
1573.904785
3435.933105
1522.582031
5135.575684
4452.755859
4975.75
1752.699585
3166.133301
4535.747559
3496.197998
2729.803223
5373.465332
1516.661865
1655.774658
8125.56543
4229.397949
4122.997559
2616.561768
5204.672852
5427.291504
1188.114258
5196.697266
4690.297363
3782.877686
2690.809814
3605.35791
4008.560791
3370.439453
2948.512939
3413.838623
1676.139893
3557.678955
5557.907715
4265.458008
4865.295898
5155.796875
1967.496338
3126.709717
1533.370605
4095.786377
2307.975098
6428.055664
2748.421143
6024.984863
4707.964355
5900.964844
3836.248047
3853.342773
3304.151367
2117.009033
2657.414551
4422.056641
3423.806885
2281.349854
3434.943115
2849.820313
4094.687256
5817.592285
2034.105225
5295.22168
2986.711182
4564.085938
4316.216309
2469.741699
3438.041748
3202.554199
4159.204102
4983.74707
2965.597168
3120.717041
3077.02124
4672.478516
1605.567627
5128.644531
1164.054077
4928.793457
1160.210571
3119.845215
1932.684204
5493.678223
4509.837891
2953.310059
3085.945068
4523.476074
5587.621582
4932.839355
4390.785645
2206.950928
4347.575684
1401.729736
2332.215576
3307.686279
5429.578125
3213.989258
6025.060059
3878.833252
3739.863525
3555.100342
3119.668945
5069.503906
3845.016357
1612.915039
3867.402344
5035.349609
4259.876953
1138.666626
2701.522461
3027.175537
2352.11499
3836.173828
4220.429688
4021.045654
2524.896973
3330.565186
3522.666748
5461.508789
3331.901855
4482.149902
1377.137451
3903.28125
2928.461426
4691.981934
2320.584229
3354.127686
3891.191406
3979.93042
2142.821045
3348.408203
3370.147705
4209.730469
4350.78125
4552.689941
5148.779297
1510.471313
4103.668457
10394.308594
4622.728027
2460.195068
3880.523926
3655.612305
2522.184326
1516.075439
2037.042847
2490.436279
1963.182373
4235.207031
3874.657471
3806.831299
1476.384155
5343.570313
3021.82373
1555.961914
4085.917236
4557.629395
1451.978394
7510.548828
4940.810547
3991.736328
2950.466553
2309.448242
5801.039063
1340.740723
3381.111084
2849.167969
1871
1311.506226
4068.836426
4522.224609
7372.059082
3257.957764
3996.923096
1656.331421
3735.868896
4495.227051
4589.333496
5732.683105
3961.022461
5932.72168
1351.560425
1409.348267
2988.993896
2168.349365
3750.160889
2162.037354
1911.807983
5324.218262
5080.657227
3349.425781
3348.161133
3376
2904.076904
4956.945801
7067.966309
1520.750732
2665.058594
2594.774902
2619.555664
2925.14624
5018.237305
2140.688232
3479.511719
5898.615234
3284.589844
1549.831787
2495.721436
4839.044922
3051.823242
2940.085205
3586.91626
5276.349609
3233.749023
6270.011719
1265.183472
3241.379395
2585.132568
4271.594238
1972.229858
3206.110352
3137.777832
4793.238281
3975.565186
1968
3772.944336
4043.109131
4245.953613
3568.398193
3935.94043
5375.972168
5212.444336
3068.777344
1613.805542
3305.109131
4038.567871
2600.425537
1998.769287
2396.640869
1463.13147
2240.135498
2453.844482
2575.078857
1344.507935
3758.985596
5203.587402
3826.627441
3756.727295
2734.598633
4700.893066
4360.957031
3583.37085
1606.409912
3735.366943
5239.70752
2182.864502
2850.315674
3783.597656
2448.608154
5928.512695
4126.960938
3202.987305
4176.578613
3602.278076
1507.870972
3860.481934
3906.876465
5090.797363
1083.22583
2181.142822
3015
1960.137085
5018.861328
2168.270264
1685.025146
3539.050049
4268.624512
3307.529297
2867.533936
5062.132324
3488.467041
3694.474854
3107.069824
2557.22876
1875.920532
3258.976807
3775.854492
2527.726074
3370.795654
3022.786865
3810.007568
4243.940918
1767.724121
4154.489746
1549.033081
4017.414551
1958.285767
1371.548828
1280.842163
2263.939453
7009.338379
3200.189697
5044.35498
1435.376587
3720.279297
2102.0979
2315.28125
3693.904785
4039.25
5962.24707
6521.701172
8374.537109
3303.543945
4872.250977
9472.180664
1988.484863
5120.537109
6418.867676
1354.447754
2682.95752
3454.368896
1473.212158
1795.156494
5525.308594
3491.688721
5711
2760.350098
4822.502441
3900.104248
2426.260986
3009.894775
6164.868164
2140.617432
2060.770996
2599.166748
2362.593018
4944.802246
4336.914063
5390.609863
2774.162842
4273.498047
1965.786621
2025.651611
4329.645996
2434.776367
3892.913086
1485.176514
3927.369873
3877.015137
1623.470581
3758.944092
2423.012451
3330.502686
2437.439941
5581.659668
3672.095459
6740.236328
4468.104492
2664.692383
3656.888916
4521.674316
3146.75
1788.217285
3508.831055
4132.764648
1633.718994
2047.7229
2432.270508
5341.983398
6939.52832
4015.83374
2888.632324
5076.584473
2975.272705
3255.233887
3891.832031
1539.793091
5307.973145
1443.314697
2646.0271
5609.905273
2840.11377
4444.353516
1940.677856
1474.121704
5130.832031
3567.462646
3202.183105
1313.894775
4592.035156
3728.181396
3065.382324
2823.025146
4852.904785
3904.510986
4098.063477
4051.432617
1601.564697
3320.211426
3511.863525
3875.399902
2480.634521
4387.52832
2635.146973
3581.438232
2213.775391
4873.240234
4238.086914
3240.379639
2138.504639
4029.474854
5241.46875
4381.111328
3649.403809
5158.5
1328.92041
3826.088135
1310.061646
6199.907715
3022.782715
3136.864258
4841.192383
6219.053711
4451.703613
3116.911377
1598.437378
2114.916504
2902.718262
1576.620728
3938.592529
4813.48291
1369.192993
3487.306885
4636.09668
3591.464844
3665.633301
4456.059082
3485.407959
4631.36377
1765.82251
1274.445435
3028.683594
3323.008545
4346.793945
1293.25
2668.75
2360.947266
1719.255371
2995.363525
5028.749512
1447.034424
2762.392334
7039.381348
2857.810303
3513.506836
1696.101318
3026.737793
3842.791992
1416.995728
2441.794434
6056.855469
5006.987305
3211.804932
2966.704346
4991.593262
3939.791016
1455.221924
3794.537354
5513.183594
5563.01709
3134.926514
3707.288574
4028.068604
2833.97583
7178.019043
1251.341797
1840.868042
3507.126221
4259.824219
2700.512939
5570.281738
1708.857178
4331.863281
2571.25415
2422.897461
1944.460449
6149.141602
2829.142822
5654.15332
4282.731934
2801.540771
3545.750977
1963.384644
1379.529419
1749.430664
2758.595947
2332.78833
3732.178711
4598.236328
1771.39624
2751.010986
2883.52417
5947.527832
4066.118408
5230.05957
1916.638184
5049.035156
1238.811279
1714.993042
3051.028564
2653.812988
4196.939453
3569.342529
1702.915649
2566.435303
4868.744629
3608.729736
4759.681152
1380.519043
4757.70459
3743.35376
1706.188477
2459.256836
3607.954102
3638.988037
1587.012329
4213.699219
3931.958008
5737.104004
5151.770508
2840.508057
3069.374512
1588.077881
2007.54248
3003.25415
4729.072754
4196.926758
1392.645142
3072.662842
5636.282715
3137.882324
1646.135742
1536.911743
1353.488403
3061.370117
5637.758301
1674.231201
3464.061768
3864.042969
3857.891846
3836.614014
1418.849365
4467.994141
2680.377197
2232.113037
4329.668945
2400.22168
2219.909424
1470.329468
1584.921875
3760.277588
3199.065918
1570.424194
2774.24292
1700.029907
1932.622192
5013.67334
4596.649902
1340.709473
2901.664307
2514.1521
1823.311768
4036.927979
1796.501343
2513.868408
2108.459961
3315.286377
1793.832642
2983.12793
2946.436279
1380.450562
1523.895874
4324.30127
3549.298096
3009.847168
4635.773438
1187.031616
1763.935303
2216.689941
1823.359253
2848.914307
1609.399048
4240.626465
1612.742798
4582.113281
1862.249268
1982.640259
1900.427612
3105.134521
1723.282104
4436.777832
1443.329468
1410.5896
1920.618774
5101.509277
2904.329834
3100.087402
1918.022461
4415.557129
4634.076172
3103.197021
3501.13208
2095.918701
3884.013184
2129.607666
1949.00354
1248.504883
2798.769287
2756.218262
3184.539795
1481.340576
1444.38855
3754.270264
1570.73877
1948.754272
3058.212646
8263.022461
4270.358887
2938.745361
1606.994507
4377.830566
3485.280762
4606.769043
3915.227295
4349.476563
4312.208984
2884.412354
3273.271729
2629.398926
6306.174316
3662.057861
2642.455078
3967.116943
3667.020264
2267.759277
1668.40979
5294.76416
3391.537354
4715.440918
4401.082031
4372.323242
1340.648071
4078.12915
2511.340088
2623.610596
3635.479492
5956.741699
5522.945801
5500.285645
5646.395508
5191.436035
1638.40625
1824.612915
3737.914063
1947.158936
3106.852539
4611.325195
2868.880371
3599.934082
2378.790771
12237.12207
2594.385254
2535.950195
5336.317871
1992.04187
3069.408936
2929.983154
1156.703247
4560.168457
3746.660645
3597.52124
1858.449585
3193.182373
5547.446289
4251.511719
3025.730469
4139.342285
2301.950928
5701.675293
2538.827881
5157.289063
1997.622681
3316
4783.958008
3091.347656
2491.092773
2753.199951
2452.764893
2284.727295
6468.769531
2846.117676
5246.89502
2281.538086
1903.322632
3989.453125
3009.711426
3298.135254
5237.230957
1372.553223
3295.334229
2046.192261
1843.293335
3107.484375
4076.431641
2975.7229
3526.560547
2619.820801
1395.723511
4089.125732
6804.740723
6005.828613
5892.209473
3576.026123
3402.48877
1863.466675
3718.959229
3312.29126
4270.977051
1523.416626
4291.536621
5109.801758
2658.040039
5621.044922
4666.733398
2915.626709
3481.092773
2117.051758
3531.38916
1944.870483
3900.032471
1713.639771
4674.329102
2400.555176
3273.790527
3074.275391
1982.022461
4711.444824
4699.76709
3144.511963
5894.149902
4820.447266
2128.557373
4383.485352
3375.157959
4751.71875
3168.600098
1466.585815
1444.830933
1745.552246
2480.763916
1135.962036
4047.984131
2208.160889
4580.789063
3342.749268
3451.837646
4704.638184
4246.111816
4524.376465
2671.43335
3190.249512
3142.0896
2225.130859
4391.505371
4791.743652
2634.830078
2521.013672
4691.282715
3515.908936
2328.267578
3345.333252
3696.741211
2317.786133
3152.950439
3746.69043
2835.583496
3775.336914
3713.033203
5476.336914
4259.789551
3321.460205
2061.536865
1449.88623
4053.914307
1955.814209
2684.427246
4808.866211
1978.060913
4250.056641
3385.667969
5742.076172
3961.002197
4091.178467
4767.664551
3965.09082
3866.435547
2626.764404
2264.445801
6301.041992
3801.34375
1378.884644
1477.769287
2222.833252
2228.988525
3420.235352
4440.149902
4844.73877
3553.700684
2822.944092
4722.431152
2174.458496
5083.490234
2404.794434
1900.398315
1659.323486
1445.876831
4529.067871
2693.954834
4040.189453
1957.09729
3147.438721
1816.498291
1444.717896
3797.631348
2133.98291
3269.323242
4334.477051
1490.64563
1335.06543
3809.726563
2922.710205
1535.465088
1992.150146
1501.137573
1747.153809
4010.660156
1657.466675
2594.794678
3868.11792
3767.378174
1586.708862
1315.915527
1408.056396
3947.559326
3266.246338
1292.238647
2483.056641
3415.716553
1663.331299
1831.861816
2785.925049
6457.588867
3665.345703
4329.787109
4303.53125
5573.166504
4305.820313
2274.941895
3735.02832
3890.080322
4161.188477
1405.342285
5696.617676
2480.453369
1362.40271
1455.317383
1982.017334
2135.981689
1507.340088
1412.405762
1374.89563
1382.385376
1462.615845
3144.327637
1432.126221
3381.577881
1900.390503
1418.293945
3619.507568
2619.683594
3158.359375
2772.476074
5042.204102
3937.581543
5595.598633
2521.513428
3030.33252
1671.202393
3548.736572
2036.986572
3748.921387
3131.93042
6592.402832
3778.193115
1603.318237
5223.931641
1459.5354
3122.660156
1643.11499
3557.821045
1467.400024
1922.379517
4646.968262
5166.170898
4918.509277
4184.183105
4721.181152
1728.511475
3925.883789
1814.99231
1233.120972
5300.355957
3079.317871
2031.125488
4488.565918
3371.129639
2570.9646
1453.075684
1982.61792
2619.534424
2964.554199
4229.111328
1591.625732
7800.81543
3236.607422
2030.301147
1281.228882
2193.131836
3114.193848
3340.325195
4697.370605
3198.836182
1283.073608
3389.843994
2055.127197
2588.034668
5328.960938
2275.030029
1627.407349
1226.172852
3691.309326
2101.774414
1415.042969
3901.76001
7296.201172
1437.453613
5750.409668
3511.437012
1758.964722
1171.697876
4795.943359
4244.95752
2597.58667
6634.05957
2410.215332
2175.395264
1467.16626
1638.223755
2179.407471
4855.380371
1339.347168
3757.514404
1547.1073
4409.59668
2712.889648
3984.885254
3558.375488
3649.809814
3838.38501
3137.586182
2243.025391
4156.364746
6747.306641
1525.977295
4011.14624
5060.643555
2047.480835
1288.283203
1474.05127
3558.149414
2461.355713
1374.081787
1859.735474
3670.367432
3834.023682
1306.930664
1506.263428
3610.319336
2194.116699
3884.770752
2327.055664
3588.299805
4552.227539
4157.324707
2434.246826
1411.97876
2139.709717
5212.602051
3325.147217
2918.375244
2310.623047
6299.29248
3395.265381
4571.757324
1778.026855
3350.251465
3261.074951
2108.556152
5105.136719
3384.97998
1693.078613
3089.869141
1834.909058
1799.104492
1354.32373
4007.807129
4262.54541
2928.416748
2177.757813
1738.174072
2161.890381
2805.507324
2876.645752
5337.539551
4277.641602
2691.592773
3487.57666
3722.86377
3672.701416
1788.552734
2373.733887
2685.560547
1155.331665
3487.330322
1416.62854
2801.691406
3799.166016
1392.326172
1933.056274
1816.390259
4479.897949
3504.89624
1520.427856
1486.18103
4351.455566
5440.208984
3888.695557
4231.120605
1892.681396
3406.255127
4052.333008
1077.735107
2443.253906
1712.75415
4395.461914
1866.548218
3795.937988
4276.161621
3494.797363
2199.449219
1953.352905
3480.816162
2339.197266
1421.633423
1155.265625
1104.825806
3560.702393
3455.275391
1275.406738
1710.330322
4099.183105
5373.303223
4216.968262
1964.814331
1345.102905
1372.617188
4739.890625
3239.809814
1972.179077
1870.075928
2570.416992
1256.478027
3504.363281
1469.266846
4831.202637
3386.220703
1433.536133
1833.86499
1364.921875
4958.925781
4218.866211
2190.108154
4304.274414
4823.444824
1582.276245
3133.874268
1120.6604
4493.216309
3562.872314
1447.525024
2826.664063
1211.904541
2941.673096
1429.896851
2792.462646
2099.092285
2347.082031
1237.145752
2654.390625
2495.919678
1387.806274
4059.356689
1506.936523
4432.192383
3926.971191
4036.765869
1383.244629
1856.423218
1440.308105
6100.913574
4064.334717
4743.799805
1440.578857
3011.109375
1916.879395
1429.943359
1311.75293
1788.935791
1442.030884
4080.233154
1463.221069
1721.185181
3970.105225
1679.012817
1972.655762
3331.651611
2360.527832
3483.472656
3202.036377
3040.613281
3251.858398
1798.179077
3024.788818
1387.549072
1459.748413
1633.621338
2257.633545
1562.288574
1642.416626
1572.655762
1939.153809
2254.229492
1685.598022
4415.464355
2004.808472
1730.802246
4607.954102
1391.041138
1670.342407
1838.518555
1366.219238
1402.931519
2763.919189
3249.073975
1397.62854
