# Supplementary material for: Distribution Analyzer, a methodology for identifying and clustering outlier conditions from single-cell distributions, and its application to a Nanog reporter RNAi screen
Source: BMC Bioinformatics. 2015 Jul 22;16:225. doi: 10.1186/s12859-015-0636-7 (PMC4511455; doi:10.1186/s12859-015-0636-7)
Supplement: Additional file 1: Code S1. — R source code and sample data for distribution-based high-content screen analysis [file 12859_2015_636_MOESM1_ESM.zip › DistributionAnalyzer-1.1/Plates/files10004/A04]

1837.142822
4893.744141
2920.876709
4772.04248
6455.607422
2841.627197
2396.930176
2224.533447
4948.71875
3090.450928
2331.267578
8124.922852
3425.238037
1743.71228
6539.245117
3671.828857
2222.068848
1704.186035
1778.609985
6109.887695
3178.826172
1609.407349
4739.954102
4247.820801
2634.722412
4475.217773
9226.259766
3033.676758
4235.550781
4220.959473
5548.208496
5812.414551
2367.448242
6484.845215
4599.343262
3176.193848
2609.770508
2974.611572
1272.642822
6741.64502
3800.068359
3222.399902
2953.345215
2471.114014
3683.727783
2373.714355
5866.238281
2732.432373
3006.622314
4610.149414
3480.412598
1603.298218
3942.783447
4841.048828
5619.398926
1230.857178
2567.512695
5119.036621
6584.677734
7287.462402
5672.76709
1908.550415
3836.706787
1811.42041
1595.707764
3812.073486
3408.928467
4866.270508
3244.885254
1605.703979
3032.535645
2050.838623
1480.7052
1670.96936
1497.14563
1479.760742
1781.43396
1591.891357
3115.674072
1818.027954
1643.569946
1915.202515
6023.349609
1490.331543
3930.705566
4626.271484
2939.99292
2369.234619
5134.875977
1989.52063
2081.414063
1971.256104
4330.034668
5445.73877
3131.641846
4503.119141
4197.921387
1346.314697
1474.527466
1498.9375
6244.847656
1445.300049
1523.434204
3410.604248
2330.203369
4231.494629
3248.257568
5996.840332
2367.625977
2842.086182
4403.677734
2987.954102
2300.709717
4019.761719
1313.44165
1600.33606
4214.993652
1374.703247
3020.19751
2350.389893
2894.888428
3194.121582
1474.199951
1827.61438
4005.983643
2383.336426
1842.142822
1458.285767
1891.079712
1386.214478
1590.552612
1859.199951
3233.287598
1362.928833
1726.623657
1950.983765
2327.677246
1612.994385
3042.341553
4105.221191
3391.74292
1549.234619
1235.081055
1539.279053
2976.704834
1578.20874
3861.252441
4015.438477
1419.052612
3860.5
1601.277588
1443.738647
3667.764648
2045.67395
5381.329102
2520.931396
2935.981445
2362.050049
3452.977783
1581.72168
1801.125
2573.120605
2976.262451
8902.46582
1692.119019
1521.794922
3280.93335
1804.819946
1872.277344
1866.652954
1596.79541
3641.621826
3290.542969
2760.476563
1675.30481
1527.708374
1248.049683
1878.522217
1748.389526
2569.269287
3210.817871
1206.620728
1544.344849
4263.740723
2247.091797
3110.987793
2107.647705
3371.784912
3411.132813
1732.198364
1794.666626
2495.800781
1951.822266
2218.785156
1562.576294
3342.112061
2827.972412
3887.705811
3418.181885
4836.932617
3359.019775
1453.567993
2206.539307
3125.714355
5047.031738
3649.089111
3276.651123
2048.378906
1550
4301.050781
4100.25
3041.230713
9265.882813
1961.476929
2936.189941
4297.344727
2986.703369
3565.325439
8175.238281
2209.087402
1697.322266
2605.252197
3970.611328
6059.68457
2927.918457
4357.818359
3553.939453
5256.915039
4267.628906
4289.450195
2677.931152
4601.571289
2441.216064
2758.110352
3907.435547
8005.77002
2833.42627
3980.970459
3696.816895
6176.184082
4148.07373
2456.681152
2013.88916
5022.023438
1402.542847
3346.565918
4567.649414
1389.443115
8428.37793
4845.595703
3008.399902
2184.024658
1815.195923
3241.19751
1393.368164
1710.839844
4225.663574
3190.318115
4365.859375
3122.938477
3193.403809
4097.219727
2052.061768
4436.94873
2256.106934
1688.894165
5344.910645
3118.079346
2889.617432
1766.714844
2875.024414
1640.871704
3208.508301
3459.814941
1519.792603
3086.304199
2686.22876
1996.012939
2385.498291
2028.039063
3996.718506
2587.387451
1938.482788
3773.879639
1465.234619
1771.40686
3338.26123
2382.853271
1840.212524
1351.335938
1641.541138
1755.963257
4136.719238
2906.626465
2927.140381
2491.410889
5578.704102
1536.968384
1446.312744
6244.203125
4781.881348
5129.991699
1948.045166
1428.307739
1743.591797
2478.504395
3364.205322
1357.487793
1529.186035
2551.6604
4428.180664
4483.980469
1643.873169
3033.293213
2243.589844
7362.234375
2542.082764
2733.714355
1534.238037
1338.896118
1604.711914
2047.089722
1526.494629
1620.521729
2560.016113
1426.439941
1636.948486
2860.843994
1514.711426
2437.232178
1644.568481
2791.029297
1723.300293
5347.048828
3375.373779
3153.02002
1898.950928
1365.280029
2046.476196
2147.031494
1743.041626
2638.979736
2058.503662
1624.911621
1917.722168
3220.298096
3257.935547
8356.662109
4791.648926
2121.503662
2938.509766
2351.242676
2723.964355
3440.716309
1579.541992
1609.507813
4359.098145
1983.688354
2602.481934
1639.107544
4445.778809
4383.876465
1836.666626
2314.820801
1456.19043
3814.976318
7973.333496
1910.828003
3089.850342
2623.957031
4695.074219
4137.439941
5983.027832
3067.645508
3027.25708
2232.5
4257.054199
4409.244629
2613.947754
5404.693359
7010.913086
4463.479004
2545.17334
3596.217285
4906.043945
8154.676758
2119.879639
2607.24585
5485.290527
3538.96582
6645.086914
2169.9021
4974.470215
5271.737793
3606.834961
2279.444092
2539.696533
7241.765137
5400.013672
2006.754517
9764.046875
1589.834595
2317.700439
2791.816162
3519.562256
3760.037109
7571.068359
3274.363525
3150.138184
1798.949707
7758.5
3179.047607
2868.786621
3201.355957
3192.387207
3971.953369
4031.339111
1724.148193
4735.146484
3890.716064
4687.119629
3938.185059
1587.891479
2074.293457
1708.197266
1450.724243
1626.381958
1706.099609
2241.907227
1728.283447
1602.128662
2902.557861
3775.099609
1853.953125
3120.532471
1599.228516
1848.213379
1505.734985
1620.102539
3203.974121
3321.828613
1842.297852
4325.826172
1432.481934
1766.45166
5441.189453
5229.303711
2247.664307
1634.040771
1663.583374
1376.51062
2049.794922
3364
2400
1541.142822
2652.444336
1479.676758
1394.47998
2255.938965
2461.443604
1593.568604
1605.747559
1929.973999
2184.679199
1155.738281
3791.007813
2884.760742
2727.091797
1401.441406
2576.275879
1763.743164
1777.862061
1823.736816
2648.9375
2802.986572
1762.258057
4542.03418
1381.291382
3508.246826
2750.674805
3814.363525
2516.989746
2832.687256
1518.949097
1800.564453
2130.71167
3889.199951
5254.802734
1646.750488
1559.552734
4732.087891
2417.907227
1505.20105
2451.664063
1475.133179
1474.748047
5348.759277
2898.32373
1495.504761
2318.924072
2019.919067
2829.100342
3227.255859
2008.975586
2252.422852
3509.010498
4980.90332
6576.129883
1613.645142
1560.942261
5178.670898
1247.424438
3047.122314
2168.256104
1533.339722
2030.852417
1608.933594
3627.428467
1877.198486
1581.729736
6556.300781
2100.165771
2306.344727
5048.812988
1739.462524
3929.393555
2603.461182
1359.580688
2430.67627
1466.084717
1393.885498
3009.0354
3621.945068
2046.546631
4000.606445
6493.604004
1557.289429
1543.531372
2039.790649
2644.975098
1457.821899
4121.679199
2627.149902
5366.914551
1531.647095
4048.273193
3136.562256
1781.408447
1686.831055
5415.362793
4409.293945
4408.754883
3028.949951
4188.396484
6200.686523
6479.867676
2595.918457
5366.98877
5491.679199
8334.423828
3219.811035
2907.886719
4888.965332
4571.299316
3633.959961
5384.304199
2048.971191
2242.07251
1870.244873
3807.55249
6006.866699
5505.567871
2015.864014
5255.058594
4494.670898
2276.625
1539.833374
2338.014648
4415.579102
4941.896484
3991.797119
4835.322266
3388.88208
4616.27832
3542.219727
3672.907959
6258.802734
3904.489746
4534.856934
3640.711914
1947.098267
1746.054077
2912.255371
2243.333252
4053.758789
2431.78833
5478.898438
2425.745361
4521.511719
3018.636963
3114.786865
1268.246094
1448
2475.432129
1695.636353
2981.544189
2174.831055
1740.444458
3913.28833
1604.470581
1890.601929
1849.93335
3150.263916
4600.407227
1910.412842
2345.872314
3235.131348
1435.792236
3728.276855
2216.298828
2054.600098
4264.30127
1454.25647
1393.861694
1762.86792
2022.824585
1755.46521
2851.702393
2736.812988
4322.815918
2007.230713
3070.201416
2785.0896
2122.995117
3920.51123
5030.747559
1753.892822
2731.62793
2574.05957
4676.841309
1973.301147
1553.516602
3531.11499
3551.910156
2207.751221
4061.22876
4865.143066
2991.476074
1621.777832
5528.794922
1590.623657
3445.5625
1498.116455
3099.588379
2826.639893
1630.345947
1712.708374
2192.542969
3473.768066
1347.85791
1925.171509
1827.962402
3341.302734
2753.778564
1713.996338
2323.768311
1611.963867
3854.313721
1420.533813
1560.772705
1278.714844
3106.836426
1462.699829
2295.46582
1750.794678
1336.814575
1357.343018
2857.307617
2757.861816
1558.975098
3626.901367
1391.505859
1675.326782
1597.158936
2599.075195
3038.034912
3183.282715
1593.31958
1048.668823
3303.911133
1253.601196
2705.462646
1361.762085
2236.787354
4112.824707
1470.378906
1569.836548
2634.75
2798.255615
2851.375732
2610.353027
1451
3007.636475
3597.101563
2261.638672
1404.231445
5571.489258
1748.988281
3005.369385
1201.868652
1758.19751
1235.916138
4557.245117
1591.528564
1964.407593
4786.241211
2931.541016
3443.820313
3240.199951
5235.833008
3389.778809
5401.380859
4187.858887
3412.184082
3516
4957.947754
2710.980957
5467.587402
3492.662842
4099.40625
5516
3462.666748
5684.631348
4389.600098
2615.472412
3617.397217
5843.916504
3057.825195
3739.955078
8183.070801
1764.014648
2288.95166
2389.840576
1216.052979
4481.631348
4797.416992
3539.272705
1922.368896
3024
2174.628662
1815.199951
1840.235352
4599.604004
3373.171387
3118.894775
2584.034424
2516.645264
3468.428467
3501
4206.745605
3384.677979
3328.408203
3382.366455
4151.326172
3840
3558.117676
5075.530273
2468.556885
3236.766602
2132.955322
1242.167725
3926.765869
3901.452881
3439.049805
1636.645142
4541.159668
4182.538574
5325.619141
5482.720215
2869.749268
4306.409668
6702.94873
2908.196289
2704.125
2862.290283
1512.423096
4267.657715
2117.733398
1906.714233
2148.149414
3223.012939
3722.633301
1933.709839
1822.281494
4002.629639
3637.75
3433.889404
1620.807007
3608.19458
1198.672485
2080.661865
2911.679199
1639.936035
1645.214111
1930.811523
2433.737305
1710.03772
2999.73877
2198.5271
2261.8479
4182.276855
3187.682617
3003.731445
3713.805664
2590.432617
2525.738281
2848.354736
2575.181396
2880.075928
2496.280273
2819.944092
1611.130493
3072.658203
1949.631836
3403.503662
3265.406494
2437.417725
1445.374023
3926.883301
2040.528564
2151.286133
3825.816162
1569.605835
4047.527832
1565.359985
2240.5625
1905.685669
3153.785889
2889.272705
1996.591064
2869.600098
1832.952393
3667.367676
1834.949341
2650.791992
1743.430542
1719.953247
3580.62915
4014.514893
1975.395508
2196.85376
2832.355469
3703.45166
2167.232178
1285.084473
1721.970459
3428.32666
2988.532227
2807.807617
1642.089844
1529.223511
2972.588135
1897.188354
2304.106201
1550.005371
2099.054932
5589.312988
4129.486328
3874.468994
1639.976685
1798.760254
3954.30127
3795.661377
1961.296631
1622.007446
1876.47998
1549.865112
1786.689819
3942.395752
3342.605713
1620.5271
2334.755371
2546.281006
5042.121582
1788.556519
1515.070313
2432.168213
3783.9729
1895.314087
3147.740723
1755.623535
4125.166016
4661.08252
4264.034668
4130.035645
4215.358398
3635.929443
6878.184082
3270.476074
2481.617676
4441.054199
3421.850586
4052.615479
3823.712158
4139.727539
2884.421631
6414.533203
3011.812012
3446.934082
5037.212891
3027.615723
5831.219727
3035.558594
1968.395386
2670.814697
3771.587891
5546.181641
3138.666748
4904.337891
2851.375
3532.677002
3009.804443
1854.673218
2182.209229
2482.981934
3272.490967
2585.244385
1695.414673
2707.068604
1803.127319
3994.071777
3855.505127
1665.637451
3065.758301
3889.653564
1943.004028
2682.202148
4200.518066
5113.232422
3346.666748
3258.512695
3073.978516
2289.758545
3231.39624
3063.351318
4308.558594
6566.224609
2323.80542
1648.66272
3896.860596
3021.287842
3397.205566
1699.920044
1617.870972
1577.436523
2074.098389
1741.047363
1789.544556
3081.981689
1955.045776
2082.605957
2615.722656
4060.509033
1659.609009
3813.259033
2675.49585
1772.952393
1860.615356
2132.214111
1513.887939
2830.588135
1733.797119
2854.489014
1603.41272
1622.688843
1702.204956
1511.39624
2011.546753
2407.192383
2628.471924
1594.509033
2079.446777
1548.627441
3111.322266
3639.905029
3486.726807
1881.075806
1462.960815
4498.070313
3428.790283
3996.286133
4119.205566
2907.633545
3745.777832
1531.64624
2770.245361
2215.491943
2188.988281
2129.665283
2065.875488
2883.715088
3441.258301
1458.713501
2165.26123
1884.814087
2696.01001
1978.795288
2158.66333
3459.02832
2071.834229
4705.815918
3874.387451
1268.800049
2993.70752
2038.331909
2060.195801
2828.768555
3935.600098
5817.884277
4733.765137
2371.877441
3393.221191
4719.040527
3585.993164
1668.444458
4729.356445
2689.895996
4518.315918
2607.900391
4046.643799
4458.666504
5229.08252
4117.072754
2572.222168
3586.019531
4670.13916
2231.843018
4027.820068
3964.946533
2681.403076
2738.083252
5974.730957
2840.458252
2367.928223
2833
1563.366089
4394.448242
4100.986816
4886.697754
4964.262695
3904.26001
2996.477539
3082.47876
1508.022583
2762.257324
2689.150879
2074.309326
3193.219727
3539.665039
3643.891846
3385.178955
3992.264404
5772.14209
2652.682129
4008.897217
2796.474609
2822.429199
4157.733398
3074.462891
2326.98291
2165.067383
2920.348877
4172.8125
1562.419678
2057.390381
2279.369629
3471.419678
5625.873535
3602.704346
2812.229004
1654.088379
3929.688965
4202.842773
5316.235352
2444
1757.808594
6849.901855
2927.217285
3371.906982
1105.846191
5202.393066
5419.165039
1640.992676
1040.307739
2080.585449
2226.775391
1167.088623
3541.151123
1215.594971
2309.542969
3504.333252
1293.951172
3004.187012
3737.363525
3935.92334
3457.664551
2400.449463
2618.193604
2958.956543
1658.418579
1330.505981
1294.36145
1166.843384
2605.389404
1667.047607
3157.439941
1149.552979
1873.484497
1115.720947
3301.055176
2766.095215
2156.041992
1924.1875
2704.081543
4030.52832
2745.079834
4679.104004
1467.28894
5012.145508
2920.538574
5595.143066
1741.094971
2425.612061
4363.297363
4741.974609
5449.175781
5880.801758
2909.132568
5201.586914
2522.888916
3680.513428
3381.121338
2615.236084
3380.649902
2486.917236
5041.562988
5770.851074
5405.45752
8506.657227
4539.134766
3103.269287
1941.37439
2918.943115
3623.513916
3577.089844
2996.282227
2991.333252
4657.797363
4630.535156
3328.976807
5365.054688
5613.039551
4669.016602
4454.758789
1879.932251
1672.77417
3805.594238
2623.672363
3714.166016
5074.807617
3279.796387
3476.263916
4090.995361
5572.257813
3674.973633
1916.143555
4356.264648
2819.146973
3167.876953
3924.308838
1581.829834
3223.902832
2589.157959
3334.929688
5185.275879
2575.473145
1684.021118
1467.015015
2453.440674
3538.838623
3943.515625
4119.238281
9043.178711
3269.233154
1246.553223
2426.127686
4095.322021
1122.105225
2869.018066
2351.244141
1796.25
6342.198242
2677.14502
2561.070801
3494.173828
1918.133301
2182.658447
3739.568359
2206.697754
3168.256104
2996.153809
4641.579102
1252.606079
2293.305664
4801.382324
3725.310059
4000.560059
1348.470581
2471.313477
1135.137207
1936.549561
2066.174805
2193.192871
2675.243164
1784.897949
5527.852051
2043.571411
1853.964966
2305.437012
5641.163086
5158.410156
1342.153809
2343.645264
2270.690918
2545.791992
3120.861328
1871.186401
5881.499023
1763.107422
1713.06189
8395.597656
2735.244873
5692.467285
2912.708252
4009.142822
2887.352295
3041.087402
3226.452881
1839.743286
4286.274414
1977.206787
2442.049561
7770.808594
3926.543213
5508.596191
5049.895508
3592.212402
1626.045654
3005.602051
3011.073242
1493
1532.491211
4076.072754
3353.214355
2018.734741
1421.416626
3444.300293
2317.213623
1404.865967
3705.880859
3258.178955
2105.349854
3792.422363
5063.064941
1607.033325
6554.259277
3052.282227
3376.80835
1882.384277
3674.520508
1650.25647
1657.456909
2940.242432
2521.98291
4525.124023
3793.949463
3363.965576
2521.402832
2106.353027
4294.055176
3775.043945
5918.050293
5024.256348
4028.777588
4417.70752
2557.322754
1952.259888
4107.280762
2784.503662
2295.968994
4619.798828
4818.427734
2256.549316
5800.20752
1398.351807
3210.839844
1967.505127
4921.607422
3287.837646
3824.41748
2474.633301
4064.39917
4897.981445
2186.421143
3271.209229
4725.173828
1697.426392
2461.470703
6093.955078
2184.213867
2116.993652
1574.216553
3127.030273
2990.498779
3279.351318
2446.646973
2413.605957
2274.724609
3062.54541
4518.75
1998.509521
6123.333496
1978.8125
4010.196045
3579.714844
3711.311279
3317.390625
2323.550049
5787.612305
5252.679688
2748.436279
1243.428589
1642.931274
4841.212891
4917.456543
3887.255859
7357.273926
1476.903198
4802.585449
5913.835938
1199.3125
1593.290283
7458.648438
1698.79248
1449.599976
4345.655273
1860.867188
3151.227783
4714.407715
1469.818237
2330
2912.761963
4475.153809
3213.812744
4557.106445
1852.471558
3649.507324
2540.365967
5745.256348
1338.844482
4195.844238
1674.268066
5457.844238
1749.63855
1856.702393
2997.559814
2750.804932
3641.403564
3980.839355
3552.773926
2994.968506
1587.445557
3558.26709
3809.877441
2158.354736
1476.738892
4971.614258
3667.784668
2281.45874
1304.627441
5004.264648
2745.103516
5898.217773
2900.098877
4900.09375
5945.483398
5284.571289
4871.01416
5375.899902
2616.295166
1556.776733
3885.76001
4601.01416
3073.219971
4863.893555
2031.147583
6050.244141
2018.650269
3653.305176
1508.952393
1879.925903
2641.38916
1477.804932
4360.214844
4295.185059
2600.484863
3805.518311
3195.657227
3942.887939
2285.467773
2526.462646
1970.995239
1480.113159
3096.561523
4665.421387
3711.718018
4981.47998
2156.666748
2060.348633
3206.198486
3700.405029
2155.721436
5430.698242
4326.412109
4014.719971
3123.551514
2910.304443
1490.335815
2331.722168
2999.168945
3760
2059.456787
2686.32251
2721.896484
6775.86377
3015.407471
1411.774658
6461.712891
2409.320801
2570.803223
1363.132813
2704.842041
5324.344727
1799.58667
1795.363647
2242.063721
1534.520508
1536.099365
1699.694092
2095.323975
2449.230713
2236.485596
2461.991455
7180.950684
1478.540527
3379.57251
2586.117676
2765.696533
1557.21521
2166.123535
2829.136475
3555.485352
2724.705811
2512.472656
2896.888916
2614.966064
2686.988525
1185.105225
1588.748657
1383.006592
3860.792725
2615.708008
2464.0979
3879.85791
3145.806396
2903.646729
4433.388184
2681.978027
3351.433105
1861.614868
1347.668823
1961.465698
3395.117188
2146.125488
2217.018555
2965.028564
3394.643311
3419.550293
2836.17627
5585.272949
3614.184082
4611.477539
2892.830811
2756.382813
2128.444336
1262.857178
4145.514648
3899.44165
4353.572266
1736.884766
2665.429443
2174
1957.855225
4561.972168
1910.25354
1395.41333
3357.73584
3215.657959
3149.128662
3451.732666
2953.423584
1870.86731
2934
2796.345703
1674.214233
4137.027832
1308.214233
5648.609863
2554.915771
4755.883789
5401.00293
3905.458252
3657.088135
3818.812988
1784.533325
1841.635498
2167.035645
1623.1073
4413.787598
4394.895508
1719.892578
3094.047363
2772.033936
2796.929932
1566.471313
1857.418091
1770.742798
5238.004395
2581.444092
1722.869141
1583.534546
3623.501953
2019.510498
5639.424316
2994.165771
4687.498047
1205.534546
2367.10498
3201.595215
3386.181885
2744.099121
1789.652832
2864.51123
4701.047852
4936.453613
2899.310303
1379.386475
2434.989014
3596.917236
1955.208984
2174.557861
3807.203613
5053.178223
3010.570557
4421.11377
4037.893555
6888.870605
2565.846191
3017.725586
1523.257446
2547.098877
4508.372559
3030.292725
1619.881714
7287.745605
4379.242188
2464.911133
3410.39209
1483.883057
3727.593506
1670.141357
2749.058838
2981.799316
1400.488892
1670.337646
3485.339111
3039.757568
1825.240601
2956.096191
5323.664063
3286.039551
4658.714844
2499.045654
3582.399902
2766.689209
2067.206787
1688.378906
2542.646729
2725.898438
2337.977051
3438.281006
3489.575684
1758.444458
1984.037964
3696.391846
2180.564941
2872.083984
5128.099609
2969.284912
2497.736816
2903.596924
2793.26416
2505.810547
1731.124512
4103.15332
3834.804688
4729.458984
2847.619141
2217.862305
2487.678711
4361.064941
3786.894287
1715.27832
1534.169434
3545.099121
4247.898926
2691.210205
3476.664795
4762.105957
1978.375977
3564.238037
2948.430664
2692.524414
8823.977539
5817.459473
3379.822754
4891.060059
6701.704102
2676.726318
1922.26355
2654.906494
5500.306152
3006.426025
1975.792847
1460.950317
2963.4021
4803.801758
1540.458984
2050.205078
2262.381592
4586.888672
8908.239258
1464.271606
1643.505981
2734.841797
4165.074707
1866.994141
1922.823486
3585.556641
4208.382813
1827.002319
3534.8396
2547.777832
1967.603149
2444.428955
1579.576904
1845.088989
2348.155762
2172.37793
4713.36084
1778.969482
1542.64856
1912.306274
1979.164429
1321.538452
2779.555664
6720.067383
1898.481445
1698.305664
3546.613525
2742.434082
1342.709717
3127.196533
2819.335938
8102.250488
2814.55127
3218.942139
2120.732178
6784.233887
1535.574463
2147.103516
4314.248535
1722.07019
1365.852661
4432.201172
1734.078247
2958.771973
6962.135254
4796.731934
1318.743408
4261.287598
5796.407715
3649.323486
2647.429688
7138.140625
2855.404541
4157.464844
1575.244873
3464.229248
4473.569336
4306.453125
2956.0896
3938.4729
1420.348755
3077.254395
2339.041504
1937.340088
1851.461548
1509.626343
1650.615356
3424.311279
2143.90918
3513.700439
1838.408081
4175.074707
4357.147949
2005.65332
5230.459473
3338.430908
3748.384521
4926.795898
2961.434082
5447.065918
3804.450439
4657.463867
3848
3579.900879
2539.317139
2351.696289
2345.707031
2206.716064
4157.873047
3514.902588
4723.75293
2293.009033
5068.168457
3631.936523
2442.791992
3529.292969
3093.978271
4401.40918
1615.307495
4103.779297
2489.012939
1420.770386
5630.07666
2717.557373
1794.299194
3189.362549
1674.71228
4075.980713
2934.784424
2841.700684
4200.861328
2229.703125
2187.71582
2737.461914
1471.118164
2342.481689
3709.813477
6131.14209
1899.598633
3233.300293
2442.841309
2466.852295
1562.937012
2571.772217
4570.335449
5270.531738
7049.694336
2379.937744
2791.314697
1725.086548
4346.831543
1869.95166
3666.064941
3277.03833
5689.492676
4000.348389
3458.423584
3486.169434
2565.038086
9213.073242
6090.543945
2481.655273
2254.741943
5355.796875
4918.399902
2572.470703
1865.167114
2371.952393
2588.311768
4843.163086
1565.769287
2917.367432
4524.730957
3010.655029
4910.467773
7125.606934
1372.549072
3668.470703
3990.22583
2034.340576
5158.600098
3701.85376
1547.437988
1354.755981
1924.907837
3259.720947
3931.861084
3196.196289
2868.399902
1631.115356
1374.752319
3210.174805
1882.05127
1662.837646
2329.658447
3683.73584
5300.126465
3293.040039
4596.084473
3728.179932
3947.436279
3810.353027
2280.077393
1723.458496
2541.236328
2983.013672
1525.896729
1375.850464
1805.936646
4449.452637
1675.03772
2466.931641
1088.595337
2029.754883
2108.54248
2204.635986
2957.795654
1809.181763
1362.169434
2874.644531
3076.851318
1620.016724
4360.168457
2609.926025
4418.444336
1287.279297
2035.633057
3466.442383
1850.995972
2805.917725
2806.447266
4847.939453
2868.746094
4168.649414
8743.192383
4658.832031
2827.304443
2261.152588
1460.717896
2972.700439
3321.016357
4809.737793
4501.709473
4502.801758
2270.49707
1495.5
2753.476074
3645.768799
4871.905762
5157.963379
1984.77417
4936.142578
1148.915649
2884.397461
3495.39917
3952.592529
5023.322754
1539.54541
4386.181641
8824.615234
4537.833496
3101.493896
2371.512207
2550.709717
2330.433105
2317.945068
5139.858398
4089.962158
4000.179443
3777.416748
2303.242432
1800.898926
3108.373291
1761.395386
1628.335938
5105.759766
1868.219238
4215.272949
5075.821289
4298.200195
1149.082397
1984.075439
2908.770264
5472.745117
5718.343262
8358.669922
2216.222168
5196.809082
2789.281494
2332.583252
2394.448242
3272.261475
3410.925293
1601.818237
2385.130371
2936.272705
2311.942139
3068.962158
5735.682617
1856.474976
1860.422974
4829.647949
3365.543945
1501.368408
4310.142578
1775.03479
3259.570313
3271.672607
3378.406982
3426.378418
2623.683105
5123.64209
2730.925049
4870.092773
2344.31665
1635.664307
2183
2721.697021
4403.105469
4621.897461
4358.725586
2162.192871
2750.337891
1516.322144
6824.739746
2891.071533
2122.921631
2703.127686
2130.019043
1277.281494
1481.122803
1363.135742
4574.450684
2631.771973
2680.571533
2051.067139
3318.025391
4829.444336
3836.561279
5007.259277
1770.99646
3588.113281
3106.686523
1342.985962
3412.87793
5117.118164
1799.876953
1581.119995
5074.867676
3099.446777
2035.013794
5953.707031
1847.149414
4553.59375
1474.282349
3884
5305.641602
3260.928711
1452.701782
2491.982422
1668.111572
1701.139526
3394.107422
3095.049561
1594.724121
1923.552979
8031.408203
5043.572266
1403.845459
2039.209839
4458.403809
3747.472168
4337.071777
1289.559326
3779.434326
3450.020264
1605.063965
2452.580811
2873.606201
1666.737549
2877.638916
7939.227051
2121.046387
2163.625488
3427.010254
1468.219727
1324.966675
8038.690918
1893.745972
1974.817627
2250.17749
1975.134155
2101.913086
1290.323608
2149.326416
4484.481934
1865.564087
1615.590576
1569.3927
2018.977905
1616.391846
1313.861206
5078.166016
1942.443115
2827.197266
2367.63501
1515.098755
1728.44751
3528.587158
4331.706543
2494.487793
1546.981567
3416.399902
1576.346436
2266.597168
3563.664063
2400
1250.876465
2731.504883
3154.467285
5508.540039
8059.410645
3783.105469
5254.348145
2683.95874
2926.055664
7536.1875
3553.046143
3765.399902
2998.677734
3585.261475
3915.156982
2566.4646
3448.126953
2930.808594
1678.417603
2583.840088
9529.984375
2767.793213
4403.625977
2698.705078
2347.406006
4930.629395
2514.944336
1870.848022
5036.19873
3294.867676
3015.088623
6459.101563
3215.63208
3290.638184
2269.199951
4102.122559
3796.036133
2829.203125
5595.896973
4139.955566
3134.060547
4172.832031
4463.040039
3627.275635
7231.765625
1393.223999
5537.104492
5016.816406
2392.643799
3218.961426
6387.365723
1376.163208
1522.5
6563.402832
1632.634399
4615.016113
4470.231934
3282.982422
3095.111084
3265.014404
3687.481201
1485.81311
2220.331543
4826.533203
4368.436523
5921.76709
4825.498047
1454.240601
6060.118652
5164.182617
1629.920532
1947.803833
3290.583496
4246.258789
1343.945435
1393.993164
2337.395264
3370.714355
4556.288574
2946.970703
1411.564575
1815.894409
1572.054443
2199.116699
3565.598145
2384.218994
3374.381836
2205.683594
3515.553955
3504.971924
2405.650879
1636.791382
1505.982666
2317.430176
5419.016602
1509.180664
1886.599976
1927.054932
1804.465088
3278.224121
1828.044189
3216.970947
3520.044922
5333.914551
1598.277222
1864.212036
3923.805664
2686.936768
4639.841309
1459.086792
4801.879883
3733.546387
2624.504395
1340.958496
1841.348145
3517.926758
4715.03125
4120.725586
3735.720459
1742.909058
3753.696533
1362.447021
2021.880981
3498.267334
2028.164429
1955.301147
1545
1729.583008
1629.986694
3106.994873
2809.577881
3994.958252
2339.011963
2474.556641
1679.673462
3547.026123
1606.935303
3077.232422
3364.67749
1789.025391
2151.933105
5378.677246
3467.656494
4214.649414
2231.985107
2734.881348
1998.958008
1668.756104
2339.146729
2077.899902
3055.360107
2195.156494
5994.496094
1582.519531
1586.903687
1473.730469
1814.285767
1786.716675
3484.145264
2986.43042
2574.927246
1694.951538
2316.396729
2722.910889
3815.669678
1576.367432
3129.191162
1738.301392
1622.302368
1729.760498
1352.875
1721.036499
1720.705322
3636.593994
1648.547241
4151.765137
2382.456787
6342.740723
1967.563232
5872.517578
2781.407959
3664.923096
5959.832031
4428.251465
6267.275879
3700.807617
3930.469727
2778.445801
2849.719727
1865.952759
1237.387695
2444.204102
4343.416504
2092.752441
5610.036133
1904
3069.176514
3588.985596
5140.101074
7442.646973
3744.992676
4202.460938
4947
2972.086914
5103.380859
2286.560059
2734.188721
1895.733276
2893.333252
4166.027344
6537.20459
4143.010742
2521.098877
2525.481445
1865.23938
4920.234375
1692.594116
3501.968262
3716.363525
1985.472046
1769.254883
2727.736816
4025.914063
4205.254395
4766.362793
3485.065674
1631.689331
3039.587646
5316.166504
4077.269531
4855.286621
3933.129883
3690.505371
6442.361328
9141.344727
1873.849487
3181.18042
5151.748047
3112.851074
4587.253418
6832.429688
2996.797607
1714.265503
3133.269043
4979.875488
4228.353516
5137.694824
1501.952393
3175.029297
4873.640625
3510.161865
1479.91272
11701.491211
1334.331299
2534.577637
2599.052734
1536.76123
4497.217285
1639.773193
8998.425781
2219.297119
3758.867188
1956.900757
2031.603027
3446.568604
5366.424805
3951.227051
1380.537354
2283.724365
3145.5896
2497.504883
1525.252075
1458.437866
2598.579346
1664.688843
2185.227539
3108.442383
2846.768311
3789
1712.683716
2154.591797
3206.10791
4860.64502
3014.188721
1470.62793
1405.227173
1922.59082
3128.987793
2838.49707
2332.33667
1747.699463
2062.360596
3748.196777
1755.34082
4037.92627
1541.673096
1398.217163
4555.270508
