# Supplementary material for: Distribution Analyzer, a methodology for identifying and clustering outlier conditions from single-cell distributions, and its application to a Nanog reporter RNAi screen
Source: BMC Bioinformatics. 2015 Jul 22;16:225. doi: 10.1186/s12859-015-0636-7 (PMC4511455; doi:10.1186/s12859-015-0636-7)
Supplement: Additional file 1: Code S1. — R source code and sample data for distribution-based high-content screen analysis [file 12859_2015_636_MOESM1_ESM.zip › DistributionAnalyzer-1.1/Plates/files10004/A05]

2785.740234
4473.785156
2163.894775
3051.199951
2469.636963
3695.714355
3830.556396
3844.963135
3036.851318
1799.223267
3134.921631
4358.726074
4314.234863
2979.398438
3920.505615
2761.799316
2619.64917
2929.667725
2174.623779
6461.905762
1871.697021
3875.580322
2861.446289
3517.952881
4108.296387
2192.041504
1681.721558
3016.19458
5495.875
1561.296631
2562.633301
4816.112305
2561.522461
3516.9729
5461.977051
4430.983887
3898.978271
2474.353027
3951.768799
3441.712158
1944.460327
2206.303711
2702.147705
3479.89917
2548.824951
2661.479004
3947.80957
1517.855957
2803.557129
2441.311279
4073.994385
3953.984131
3925.496094
4837.355957
4656.599121
2815.033203
4534.304199
3013.638428
2070.563477
2615.166992
3154.11792
3948.08374
3769.990967
4837.696777
5680.558594
1775.021729
1821.136841
2770.936768
2184.695068
1433.037964
5989.13623
3878.190918
2923.152832
1866.38147
2057.28418
2259.289063
3483.186035
1786.255615
5485.468262
3346.506592
1997.538452
2271.212646
3987.608398
2709.420166
3134.987305
3964.233887
2430.987549
2678.72168
1987.570923
3676.828125
6289.153809
3511.473633
5784.255371
3169.446533
2585.635254
4213.055176
2407.755127
4069.400635
2196.167236
2548.831299
1631.267456
2071.353027
2968.597656
2428.109375
2840.604492
1678.183105
1992.537354
2998.392822
4947.134277
5293.770996
2769.772705
5088.577637
3101.825195
1584.664429
2405.717529
4938.612793
3484.986084
3984.443359
3416.016846
12721.603516
5790.397461
3664.759766
1779.262329
2676.835205
4650.388672
1868.223755
3958.277832
2624.358643
3160.163818
3880
2397.714355
2731.115234
2734.363525
3521.51416
2875.175049
4140.257813
3097.065674
2567.675049
2761.155518
3725.282959
2473.623779
1717.640991
2154.29126
3923.779541
3402.490479
2984.550049
2794.884033
2304.963623
5049.687988
1969.097168
2996.512939
4191.557617
2535.866455
2785.375977
4750.810547
2705.605469
1647.386353
2816.484131
4514.758789
2738.199707
2090.209717
1781.387207
3442.266113
1765.74353
3402.743896
1807.029541
3337.953369
3289.493164
4677.410645
6168.504395
2852.11792
2588.891357
3013.61792
1735.950684
4514.494141
2753.100586
3023.714355
4868.698242
4780.367676
3799.236328
4625.085938
3419.763184
7138.71875
2087.93042
4568.888672
1794.95752
1894.263306
1820.611206
1945.004272
2081.49707
1923.971436
2941.455078
5535.021973
2025.178345
2118.759766
2827.057861
2964.051514
2739.283203
5759.706055
2265.199463
1496.945923
4599.247559
2930.175049
2112.115479
1930.976074
2660.969971
2878.609131
1815.705322
2376.877197
5362.691406
5099.344238
4201.153809
2158.564453
3594.044678
3002.544678
1837.61731
1888.080811
2829.512939
4639.277832
13582.967773
2841.023193
2230.641113
2622.869629
4253.60498
1575.240479
4852.707031
3199.314697
3313.11377
1857.761841
3894.234863
5179.275391
1620.236816
2047.210938
1772.32019
2258.918945
2194.209473
1614.146118
2172.93457
1605.251709
4563.401855
5596.853516
2665.202637
3079.508789
2809.908203
2870.393066
3364.454834
2190.585449
1477.43396
2218.718018
4434.728027
2747.89917
2552.64624
4076.546143
4670.275391
2963.580322
4895.101074
2380.521729
2957.299805
2155.040039
2267.615967
2456.612793
3064.058594
2273.53418
5921.314453
3058.887939
1581.345825
1698.512085
3351.445313
2527.915283
2954.400879
1789.576294
2892.674805
2332.321289
2446.483887
1807.892456
3671.59668
1623.978149
2348.339355
1876.692627
3840.556152
2281.67334
1473.162354
5481.338379
2475.873047
6560.649414
1788.821899
1942.01062
1674.123535
2262.328125
1880.414185
1583.012817
1512.753418
2403.718018
1835.449951
6040.850586
3922.782715
5656.507324
6703.787598
2025.884644
2431.490967
2671.929199
4807.797363
2213.064697
1357.052612
3371.022217
2810.392578
2411.473633
1627.844116
2722.869629
2162.477539
6424.875977
2474.422119
5347.933105
1634.057129
2447.183105
1696.976563
3789.365479
2667.512695
3685.123779
3712.173584
4311.207031
1377.469849
1895.864136
3445.385254
3176.520752
3142.151611
2463.125244
3639.335938
3221.711182
1922.965088
1610.776733
1629.553589
2561.114502
5800.860352
5632.828125
2649.618896
4694.766602
2413.497803
2284.922119
4135.604004
1713.746826
3327.552734
3150.312744
5287.952637
2163.190918
4219.935547
4427.562988
1524.363647
4122.490234
2260.003418
1752.789429
1856.918945
4388.014648
1773.668579
3225.252686
6374.190918
6513.656738
3194.676514
2016.430542
2914.473633
4208.758301
3779.260254
2495.459717
3556.29248
4717.01709
2419.875977
1737.414673
5274.161621
3467.978516
3979.947266
3738.600098
4978.731934
4778.480957
2555.35376
2717.866699
4217.533691
3454.684082
3116.52832
4452.233398
3677.956299
2651.208252
5103.305664
3755.06665
2003.373535
3782.852051
3355.069824
4457.422363
3446.894287
5202.036133
2067.526367
4923.044922
2385.149658
2178.246582
2030.215332
5133.191406
6400.536133
3236.49707
4220.535645
3134.144043
5337.23877
1506.279297
2057.060791
2999.009277
1982.956543
1657.381836
4216.771973
1901.747559
4242.201172
1579.404297
2606.506104
5710.057617
2411.394775
2076.397461
4518.016602
2913.538574
3074.428955
4193.732422
2233.665039
2504.757813
2021.176514
2563.719238
2702.469482
5248.056152
3301.69873
1455.166626
1907.75
2872.137939
1771.81543
5368.337402
1859.320557
2702.315674
2925.09082
2823.88208
5052.35791
1843.289673
2646.830322
2330.666748
4996.518555
2331.611328
3754.92749
2043.341187
1657.521118
2927.947021
2266.891113
5539.307129
4290.489258
2537.992676
2845.29834
18052.78125
3684.17627
1720.127808
4453.954102
2613.219238
3224.384277
2265.037354
1497.452271
2536.34082
3437.288086
3427.75708
1992.290649
4604.822754
3288.577148
1759.466675
2636.917969
3702.188477
2452.117432
2587.929932
1932.963867
3783.945068
2392.573975
3638.371094
2798.615967
3311.520508
5331.166504
6575.246582
3133.47876
1810.819702
2084.963867
3544.208252
6491.983398
2341.712891
4069.918457
3884.040771
3366.546387
1873.323853
7503.099609
5158.891113
2492.674561
5334.147461
4441
4583.100586
2234.388672
2917.544434
4634.071777
2113.369873
3036.199951
2049.734619
2962.208984
1957.827759
3149.156006
5168.508301
1850.392578
4315.52002
2108.571533
4170.294922
1672.050659
4712.188965
3843.352051
2112.205078
3406.351074
2720.023926
5511.095215
6166.983398
3469.492432
1494.245605
3492.646484
2616.373779
1840.035767
2767.571533
2852.273926
2219.938965
5081.882324
1337.886841
1148.22644
1719.81543
2036.19043
3619.86084
3849.310791
1908.485962
3961.287598
6981.415527
3101.757568
3857.188477
3899.880371
4410.049316
1849.322876
2226.469238
4162.024902
4914.234375
5579.531738
2814.724609
3603.409912
4237.901855
1973.183105
2766.028076
2455.462646
4934.786133
3802.574219
3696.69751
2755.053467
4203.160156
3110.52417
5350.856934
7299.419434
4138.928711
3184.790771
4120.035156
6860.792969
1976.651855
8111.64209
2210.618164
4687.419434
3433.589844
3542.095215
4711.178223
4183.238281
1685.374023
2074.75415
5125.139648
4785.143066
12603.354492
2573.047607
2722.756836
2616.173828
3605.390381
3715.97168
3665.456787
3217.879639
2891.589844
1624
4425.089355
4343.628906
2756.676514
2063.85083
5123.987305
4771.388184
4804.59668
2918.239014
3257.492432
1548.327881
3479.016113
2508.353027
4965.468262
2268.421143
6883.041992
2084.203369
5217.644531
1710.157837
1859.527588
1857.205444
3046.010498
14720.941406
5207.871094
3758.315674
3545.541504
3287.24707
3779.478271
1675.428589
4577.265625
3131.260986
9982.744141
1324.4375
3911.073242
5912.029297
3802.595947
3815.25293
2545.937256
4517.443848
2847.375
5111.442383
5002.399902
3161.259766
4931.081055
2694.81958
2726.362549
3991.697998
4607.916016
3157.401855
3485.7854
2662.894775
3411.296875
2879.246094
5692.70752
2023.534424
3281.863525
3417.554443
3264.510742
1669.683105
6143.111328
2265.310791
4845.827148
4215.769043
1733.878418
2895.659668
2332.145996
4801.098145
6383.65918
2338.547852
5197.456543
7291.165527
4768.339844
4272.35498
1763.092773
4779.880371
2072.884521
2795.505371
4676.214844
3780.918945
3466.28125
3104.785645
4377.915039
2114.626953
3787.891846
1992
3724.022949
3340.841064
4861.868652
1811.897461
2679.302246
1664.66272
2113.596436
5762.308594
4087.341064
2529.815918
5154.475586
2842.084961
4920.280762
2606.477539
3942.015869
4354.740723
4055.378906
3531.569336
4206.862305
2684.094727
4339.895508
4259.124023
2982
2802.308838
4618.692383
4120.547363
3218.597412
2558.531494
3123.902344
2603.840088
3223.80127
4895.802734
1812.110474
3643.875732
3727.508545
2934.278076
4483.665039
4893.022461
5934.961426
5123.89209
1848.349976
5446.852051
2627.949463
2668.967773
3553.287598
3978.551758
11853.974609
3244.344727
3281.5
4785.45752
4442.358398
1270.49353
3513.152588
3778.360596
2984.282715
4231.398926
2730.202393
4255.598633
2882.598877
3267.205078
2719.318115
3504.837402
1635.921509
5191.834961
5269.807129
3847.047119
6944.623047
1600.149048
3951.805664
1776.802734
2472.612793
3813.666748
3435.195557
3737.794922
1614.03772
3564.723633
3173.352051
3523.893066
2262.984863
2369.636963
1691.150024
2423.192627
2388.321533
7733.064941
2847.294189
2255.923096
3845.408936
2947.745605
4660.563965
1596.994507
1447.304321
3366.689697
3865.687012
4781.451172
3130.730713
2220.55957
4902.09082
4756.521973
4043.539063
5691.194824
4271.761719
4380.083496
1523.793823
2108.040283
7155.898926
3381.908691
2487.565918
2231.157959
2396.425537
1759.566528
5894.096191
4961.916992
3591.472412
1523.539429
2965.137451
5255.841797
1640.775757
3866.357666
1242.843384
3727.476074
5816.54541
3353.111084
1719.625366
5120.937012
5764.539551
5713.621094
3932.097656
3096.633057
2533.156738
3825.603027
7035.80957
2860.609375
1315.666626
2897.553711
3169.552246
2177.41333
3285.011719
2842.444336
2737.083252
2432.444336
3206.653809
4301.680176
5409.543945
2032.449463
2857.105957
1551.343018
2640.346191
4076.074951
4530.102051
4076.19458
2538.015137
7420.294434
1922.641235
4110.496094
1339.52002
3562.464844
3515.960449
3831.699951
3194.547607
1889.04541
5736.462402
4021.704346
2539.43457
7284.728516
7671.683594
2198.886719
4196.920898
5631.258789
20684.462891
3024.300049
3902.50708
2268.800049
3725.489746
5242.176758
14523.745117
4998.591309
6185.078613
2248.805176
1970.322632
3998.388672
2778.084961
1573.576416
4567.809082
1645.529053
3596.215332
1943.652222
2546.926025
3696.08252
1691.278076
3186.801514
1614.484253
2655.781982
3873.294189
4546.649902
4066.504639
3092.45166
4766.556152
4227.958984
3582.431396
5061.248047
2650.863525
1464.571411
6125.856934
3548.957031
5418.043945
3978.6604
3070.456787
5068.683105
3859.799072
5416.970215
1705.425049
5894.547852
4567.876953
2208.844482
3398.438232
2718.382568
3830.189209
3333.372314
2582.332031
8230.358398
2537.233154
4135.667969
3654.5
5050.015137
4801.099609
1832.569092
2864.187744
3034.90625
4241.51709
3205.823975
4095.850586
3930.330322
2576.373291
2112.604248
4352.380859
2379.890137
2047.276245
4052.453613
2084.264648
2835.688477
4768.490234
3634.902344
3502.90918
1960.655762
4090.97998
3256.711182
3520.978027
1785.777832
3940.871582
1811.803955
3260.740723
1965.828003
2167.257813
3565.398193
2394.083252
2598.558105
2818.755127
3197.275879
3324.269287
1687.289673
2155.338867
2211.302246
4533.04541
4996.790527
3630.175537
4055.065674
3010.116943
1791.589111
2349.957031
4294.527832
2998.260986
2092.275635
3114.811523
4361.827148
5653.242676
2783.840576
3334.826904
3215.520508
2642.568848
4541.594727
2004.3125
2573.846191
4689.368652
3660.957764
4395.841797
2510.563721
2015.515503
4063.693359
6179.760254
4172.602539
1719.052612
1754.676025
2609.868408
11283.044922
2326.945557
3865.797363
2459.663818
2922.580078
3409.241943
2962.731689
6109.38623
2383.684082
2623.14209
3192.105713
1941.192993
3989.848389
5494.741211
3125.970459
1806.283936
3870.498047
2587.134766
3173.414063
2649.06958
2134.629639
3438.666748
4171.142578
4540.606934
4576.091797
2789.22583
2459.344971
4458.085938
2220.524658
3533.877441
7539.290527
4715.375488
2253.188232
2598.321289
1676.550781
3564.736572
2421.77417
2893.326416
3616.590088
5969.822754
2117.059082
1850.84021
3841.122314
2709.679199
3353.390625
3783.164551
2279.55957
5976.552246
2641.679688
3681.325928
3654.695557
1804.772461
1622.057495
2774.644531
4782.266113
2765.117676
2281.56665
2713.638916
1773.76123
2335.862061
4459.95459
1931.283203
1893.680298
2812.733643
2819.889893
2671.224121
4876.526855
1903.222656
1946.942627
2198.143066
2191.150146
1684.517822
1926.511597
2769.967285
2092.781494
2702.656982
3014.790771
2794.246094
2772.083984
2804.179199
2167.171875
1735.275024
1832.599976
2210.276123
1961.358521
2342.01416
4592.787109
3422.722656
4140
2534.953369
2715.587891
2349
4459.793457
3475.895996
2651.911133
3406.26416
1520.578369
2895.656006
3594.641846
2316.949707
1749.594727
1515.534912
1918.202271
2536
3493.563477
1711.37146
3339.263916
5057.906738
3906.706787
3544.432373
1862.921387
2255.166748
1575.280884
2712.169678
1666
4407.589844
1473.652222
2559.630127
1322.236572
3443.403076
3401.235352
5109.970215
2288
1409.416626
3331.714355
2816.432373
4904.169922
1575.705933
2280.769287
2877.389648
2356.685303
2857.465088
4071.778809
1949.43335
3038.416992
3906.68335
2053.633301
2045.414551
4100.830078
1311.479126
1639.274658
3471.428467
2869.468994
3719.752197
1863.522339
2687.339844
1796.608276
1631.793579
1799.322021
1479.607056
13241.071289
3050.550293
2714.252441
1441.846191
2672.198242
1958.974365
2204.246338
3539.988525
2380.820068
3322.375732
2480.041748
2174.521973
1714.763062
2645.659668
1784.30957
1804.664795
2450.385986
2265.572998
2864.019775
1521.558472
1897.820679
2899.359375
4152.815918
3442.059814
3659.61377
3010.623291
2187.621582
2412.905518
2249.901611
2163.623535
3244.383545
1798.751953
1854.400024
2159.10791
5815.908203
1631.030273
1768.669434
1427.762695
2555.56543
3516.43042
2144.068359
2926.98584
1241.980225
4137.714355
1709.714233
1472.072021
2125.452148
1851.41748
1526.524292
4245.680664
2625.615479
1557.307739
3946.246338
2124.074463
2867.601807
2810.816895
4690.548828
5241.786133
3084.655518
4923.480957
1633.628296
2429.573975
2253.374023
2855.47168
2953.243652
1960.522827
2073.813965
3928.150879
1650.450439
3097.092285
1469.837891
1137.009033
5311.517578
3345.842041
2140.338135
1928.060181
2205.749023
1459.719238
2589.533447
1387.408691
1896.0625
1208.695679
4182.772461
2643.265381
1815.692261
2997.309814
2840.554443
2460.020752
2228.503662
3650.526367
2657.406494
2976.18042
2522.744873
1404.157471
5362.767578
1288.983643
2302.483398
3699.720459
1389.008179
2430.385742
2488.875488
2842.960205
3069.704834
1953.907715
5100.276367
4317.239258
1824.942993
4868.231934
2408.737549
1807.601318
2773.687744
3284.311523
2064.02832
5785.155762
2226.956543
1977.944092
1725.741211
1551.697021
1463.838013
2285.950439
2844.700684
1760.071167
1581.171387
3471.771973
2540.4729
1486.149048
2533.492188
2289.706055
2344.41333
2084.728516
3148.861816
2600.095947
4266.57666
2515.720215
2025.690552
2235.396484
2346.701904
3757.853271
1898.487061
2236.394775
2559.253174
1855.199951
1636.936157
1504.393921
1907.604126
1596.415771
2418.009277
1500.473145
4134.968262
2712.315918
6607.370605
2212.194092
1419.0448
2580.816162
1672.174438
1839.469971
1899.864624
1967.006348
1901.383667
3079.660889
1863.573364
1935.608154
1361.125
2207.276123
3195.534912
2936.888916
4383.918457
1829.209351
1389.480347
1987.740967
2708.571533
1813.390381
1860.587646
1772
1910.043579
3419.12207
2482.496338
1899.636353
4651.378418
2473.441406
3677.512939
3478.222168
3505.63916
1672.962402
1852.169922
1547.0448
2069.171387
2451.271484
4210.049805
2104.158691
2222.360352
1584.907837
5156.130371
3292.602051
1861.181763
1495.768066
5484.306641
3077.411865
2324.106445
1351.199951
4108.564453
4310.543945
3559.413818
5140.390137
2129.642334
4027.67749
1347.020996
4024.934814
1850.573486
5953.286133
4205.387207
4718.483887
2025.450562
2238.491211
2984.901855
2659.153564
2030.582275
3272.200928
2598.649414
2040.123535
2882.094727
2107.263184
3662.67334
2751.906494
3154.842529
4531.190918
1970.84021
3062.818604
2251.049316
1764.716064
2310.544189
2043.282471
2104.373535
2968.553711
2836.726563
4028.606689
1952.819702
3119.907471
1874.927979
2441.301514
3068.638672
1702.229614
2145.438965
1750.024414
1652.699951
2417.094238
1622.321655
6553.044434
2779.326904
1569.485352
2108.962646
2545.523926
1578.920654
1472.526001
1821.774536
4463.566406
2625.100098
1777.475708
2254.616455
1632.49353
1623.702026
1469.780762
1852.794922
1631.793579
1579.220825
1535.262817
2600.801514
5190.302246
1671.473633
2346.71167
3202.690186
1743.593628
1599.762329
2063.772217
4197.113281
1720.802124
4202.146484
2584.758789
1750.953735
1828.343384
3522.294189
1970.606689
4824.533203
2801.222656
1903.447021
3678.623047
2632.752197
1381.65332
5915.276855
3428.262695
3187.1875
1963.739624
2219.922363
7671.175293
2222.396973
2054.222168
1641.367065
1701.087158
3893.6521
3998.467529
2621.518555
6067.422363
1926.476196
2188.74707
1704.490845
2492.255371
2870.177246
1822.745117
3511.033936
2012.696289
2434.204102
1890.443115
1425.497314
2995.896484
3759.881836
1524.88623
1545.177612
1701.028076
1616.335327
1655.034424
3941.039551
3891.650879
2112.694336
2114.866699
1596.435425
1659.81604
2142.268066
2179.564453
1861.84314
1240.795288
2495.923096
2371.3479
6498.285645
1935.694702
2286.831543
2140.923096
2076.675293
2713.764648
2787.390381
1388.318237
2473.853271
2019.973022
1673.812988
3610.830322
2495.785645
1856.83374
1687.598755
2085.638916
4151.679199
1662.895874
1447.363037
1860.581787
2128.267334
3421.675293
1709.088745
3431.726074
2145.137207
2953.843506
1721.312134
2631.477539
1589.490601
4122.483398
1721.318726
1443.878052
1792.523315
1669.957153
1915.897461
1907.211426
1835.112183
2839.47876
2653.892578
2333.776123
1655.228882
2913.052734
1668.74939
2294.04541
3729.595947
2903.951904
2006.710327
1784.55896
2377.611328
1671.813965
1831.252808
3401.776611
2781.758789
1856.128052
2067.091797
2287.395996
2461.587646
1810.752197
3666.612793
3013.09082
2161.009766
3624.07373
2005.103027
2263.407715
2275.555664
1644.555542
3513.158203
4461.802246
1933.014893
3078.513428
3850.870117
3848.377686
4278.992676
4173.824707
2706.577393
2328.715088
2656.690186
2593.255615
3062.202637
1829.436523
2971.358154
3445.254639
2817.125488
2554.06543
4888.741699
2274.230713
1900.406982
2427.458496
3160.952881
1605.347778
2202.080078
1627.329712
1378.29187
3772.578125
2100.012451
1942.550781
3815.428467
3452.746582
2643.169189
1991.105225
5670.670898
4191.449219
4693.312988
2761.986572
2371.456543
1919.900879
3127.68335
1313.820068
3691.424561
1576.378906
2809.272705
2433.337891
1719.367432
2031.235474
3908.207764
3192.891846
3165.109863
4732.837891
4920.111816
1750.840576
1609.623169
2897.358398
1544.606079
1822.616577
3790.588135
2449.191406
1391.020386
4114.647461
1682.27832
3190.526367
2918.248535
2641.127441
1706.071899
3575.350586
3093.947754
1315
3003.660645
2379.559326
2466.826416
3688.398438
1977.828125
2483.397217
1853.623413
2569.841064
3210.4021
2035.305054
2504.258545
1422
2168.501465
1944.65271
1748.825439
2471.182129
1656.880371
5048.28418
2018.453369
2764.758301
2108.161377
2133.048584
2101.714355
2396.087891
3895.928223
2314.77417
1850.554321
2878.181152
2705.854492
2317.539795
1990.396484
2184.092041
1714.554565
1718.213379
2793.14624
3266.788574
2432.51123
1922.521118
1839.393311
1977.131714
2724.309814
3720.283203
2421.679443
2599.275879
1782.230713
2291.492676
2796.36499
2049.784668
1999.648071
2421.724609
1530.517822
2660.614746
3370.709717
1645.699341
3274.098389
1299.614258
2011.034424
4743.086914
4186.666504
1791.14563
3327.491455
4605.800781
1994.829224
1305.599976
3089.044922
3459.595703
2677.268799
2488.021973
12832.466797
2406.384766
1666.293945
4014.662109
3317.439941
1177.816406
2486.557861
2332.279053
2007.188354
2101.508789
1451.827759
1903.882324
1588.73938
2877.726074
4195.271973
2576.383789
6476.275879
3926.109375
3287.761719
2916.40332
3327.372314
3267.837646
2379.401855
3222.098389
2532.334717
2807.793457
1451.83252
4282.649902
4129.727051
1850.193604
1666.890747
1404.497681
1722.088135
1473.266968
1911.463257
1555.156494
2160.732666
3387.365479
1471.963623
1393.39502
1726.110474
3254.291748
2049.942871
2308.884766
1531.518311
3027.961426
2431.297852
1636.862793
1966.627563
2131.771484
2848.959473
2176.76001
1830.866333
2793.934814
3131.555664
3353.987549
3171.227539
1540.260498
1335.86084
1760.64209
3995.374756
2360.394775
1558.533813
2663.806152
2051.404297
1661.495605
2904.09668
1969.692261
2241.252197
2465.220215
2299.027344
3150.999023
1999.319946
1144.27832
1446.769287
1682.960815
2510.875244
2435.193848
1561.10437
2681.846191
2505.664307
2002.338135
1361.906372
1676.289307
1564.663818
2180.107666
1329.86438
2244.621582
1898.46814
2206.658203
3994.362793
4012.379883
3330.292969
3597.469727
1577.107666
1673.384155
3035.812012
2297.024414
1903.298218
1499.369995
2418.457275
1967.126831
1824.842163
2470.97998
3094.601318
2211.817627
1754.312134
1459.348877
3039.435059
1571.871948
3468.173828
2447.082275
2487.727295
1880.346558
1777.051392
5428.945801
2618.921143
2268.629395
1377.840576
1597.818237
1736.364868
1749.687134
2818.79541
3244.433838
2008.137939
4999.083008
1933.676147
2460.873047
3286.782715
1882.911499
2072.834473
2197.625977
1750.325073
3532.661133
1591.4198
4628.732422
2615.495605
6253.003418
1815.727661
4712.156738
1755.614258
1922.341064
2191.296387
1830.951904
1931.567017
1950.640991
3280.922607
1662.380005
3177.321533
2604.380371
1713.987427
2088.596191
1679.636963
3320.087891
1503.213867
2423.096191
1829.885498
3589.314209
2117.576172
3824.167969
2693.025146
3109.797119
4099.730957
4264.415039
3006.218262
1949.018188
2049.0625
3434.335205
1850.460571
2119.950439
3836.632324
2165.281006
4011.043701
1775.341797
1963.65979
4704.162598
2760.962158
1874.59082
2424.953125
2289.91333
1419.934448
1839.247437
3385.366455
2565.275635
1613.691162
3315.664063
2127.797852
1382.883057
9478.947266
1786.766113
2046.339111
5287.817871
1841.140259
1606.195313
1394.825317
2575.942627
5936.863281
1668.39563
2021.568848
2188.11792
2263.546387
4320.383301
2930.947266
1392.554688
3208.698486
2568.301758
1907.390625
2186.241699
4620.695313
1627
2511.987061
1483.742798
2704.405273
4318.785156
3148.681396
3434.490723
1363.661987
2102.405273
2771.469238
2190.725586
2398.621582
1756.208374
2180.465576
1517.789429
1776.088501
2923.67749
1711.506226
1981.642822
3010.620361
2703.267822
4829.089355
2751.142822
1762.759399
4239.626953
1489.682007
1933.84082
3193.555176
2660.52002
3531.409668
1984.25293
2496.236572
2675.971436
1509.078613
2351.058105
2288.389648
1687.447998
2784.642578
1870.296387
1550.277832
2317.492188
2216.752441
2451.802979
1853.102539
2687.567627
2652.200684
2541.288818
1675.817261
1629.704956
3001.562012
2257.562744
2534.141602
5422.093262
1710.79187
1908.665894
2546.573975
2131.058838
3576.689697
1329.684204
1533.473633
1950.168701
2976.205078
1437.900024
1877.401001
1679.902466
3710.5
2361.949951
1578.438965
4147.485352
2094.095215
6975.675781
4000.275879
1387.906982
1627.760742
2573.38623
2970.522461
3493.202393
1788.363647
1208.089844
1814.494995
2849.576172
3545.975098
1543.665894
2145.004639
2597.150391
2066.248535
3301.075928
2100.16748
3526.64209
2732.15625
1999.971313
1447.19458
1733.786133
1859.868896
2049.777832
2118.255615
2272.941162
2354.869385
3142.030273
2378.736816
1705.575439
1825.977051
2178.260254
4408.560059
3177.777832
1918.730591
1542.881714
3446.604248
2137.558105
2279.756592
1593.071655
2736.513916
2343.644775
1948.021606
2827.278076
1975.958008
2049.923584
2043.130493
1905.549683
2427.35791
2846.553711
4152.313477
2104.908203
2233.336182
1652.078491
3795.181885
1827.058105
2282.4729
3168.56958
2119.817139
1553.42334
2065.095459
2279.410156
4514.178711
2391.025391
1953.88855
4359.500977
1585.49292
4010.731201
4017.283691
1820.47998
1275.565186
1604.608643
1416.252686
5035.632324
1803.368408
4983.666504
1238.432983
3191.390137
3223.904785
1449.858643
2801.019287
2384.712891
1979.294067
1960.477661
4194.427246
3259.229004
3243.604004
3904.981201
2162.556152
1902.153809
2125.242432
2182.654297
1349.185181
1872.169312
1794.862427
3247.569336
2956.47998
1760.055176
1768.606079
2502.342529
3846.085938
1232.347778
2136.866211
2136.294922
1558.362183
1929.129883
4510.269043
5476.984863
2745.831299
4438.515625
1528.698364
2791.130371
3108.135986
3539.384521
3705.65332
1313.292358
3870.048096
3581.039551
1740.458008
2926.876953
2308.493164
2011.828247
2655.666748
1616.888916
3390.710449
3524.188721
3047.358887
2469.453125
3239.223633
2041.183472
3359.72168
2205.051514
2011.797607
1516.357178
2556.265625
1500.21814
2962.116211
2224.582031
2638.340576
1711.981201
1963.882324
2795.001709
1612.059692
5832.034668
1820.065918
1823.404541
3287.528076
2843.701904
2119.437012
3743.866943
2034.263428
1685.05603
1803.808716
4551.519531
2747.045166
1901.087402
1868.345703
2346.157715
1906.104736
2027.681274
1866.912231
1629.388916
3102.029297
1764.925415
1661.456177
2994.926025
1824.020386
1563.795654
1447.12085
2350.114502
2015.912109
4451.61084
2668.380615
1741.435059
3465.072266
2017.177612
3271.020752
2291.14917
2860.619141
4141.097168
2437.183838
6571.827148
5670.285645
2117.44873
2628.756348
3393.932129
2262.305664
1387.163208
2022.819214
2168.270264
1658.187012
4605.003418
1995.026978
1596.400024
2056.476074
2105.19751
1843.216919
1757.484741
3362.427979
2409.104492
2038.035645
5025.19873
3336.385254
1980.080933
1953.258423
1493.130981
1791.147583
2590.116211
2190.41626
2349.13208
3697.196533
3837.946533
2060.92041
5636.595215
3569.163574
3333.987793
3402.755127
2865.607422
3023.830566
3357.016846
1611.792236
3535.089111
1684.838135
1974.176025
1841.121948
3129.783691
2959.651123
2510.810791
4030.906738
3805.733398
1951.880615
5170.470703
2737.533447
4447.649902
2632.07251
2204.709229
3398.01709
1570.285767
2175.637939
2215.969727
2009.233521
2004
2449.362549
2527.633057
2515.214844
1662.121948
6202.296387
2122.990723
2647.432617
1786.920166
4057.565186
4537.8125
2082.635986
2812.967773
1453.025146
1991.742798
3660.486572
2709.730713
1650.010498
1654.946899
1751.26416
2302.500977
1572.978149
2182.5354
1895.294067
3521.948486
3494.099121
1931.915527
1850.40979
1994.067383
2374.525635
2437.06665
1790.515625
3496.646484
2155.789551
1829.286743
3868.841553
1589.951782
1267.255127
3165.812256
2254.616943
2499.818359
3652.512207
1646.182739
2296.823486
2255.545898
2408.511719
2732.078125
2334.573486
2932.014893
3389.239258
1273.067749
2468.720703
1443.671631
1550.380737
3252.608643
2320.104248
2479.601563
2511.963867
3322.482422
1757.666016
1675.659912
1939.108643
1765.271362
2825.810059
2509.128174
3047.556396
2170.024658
2079.769531
2594.012207
1327.227295
2985.123779
3360.390625
1440.632813
3072.325684
1494.900513
2221.992432
3953.276367
2589.634521
3490.873779
2703.515137
2860.30542
1630.755615
1915.234619
3272.128418
1841.681396
2538.520508
2485.772217
1691.437744
6479.149414
3959.916016
2215.573242
3092.060547
2143.480957
1841.634766
1703.876953
2130.247559
3431.378418
4352.356934
2687.116943
2906.741943
1759.582886
2434.864258
1794.275879
1923.816772
2980.306152
1568.974609
2152.516602
4738.650879
2529.378174
2244.80542
2239.407471
2333.485596
1261.45459
2416.937744
2275.423096
1702.712158
2966.98877
2785.655762
2399.491211
1473.70874
2905.399658
4265.432617
1914.58313
2588.133301
2689.505615
4176.130859
2116.358643
2146.025391
5032.192383
1694.303467
1693.158325
1513.147095
1525.985352
2881.704834
1833.542725
2895.23877
2608.388428
2267.658691
1781.815186
1836.621704
2021.445679
1368.885864
2759.234375
1733.107178
3769.253418
1758.082031
1551.605103
3790.691895
1634.709106
1966.273193
1583.401489
1811.746582
1854.472534
2987.020508
3629.83667
1640.923096
5548.693359
3290.337158
2124.050537
1445.234619
1907.160522
4462
2734.589355
3168.905762
4009.945313
1568.867432
2065.217285
3394.295654
2756.694336
3394.884766
4694.293457
1710
4091.355469
1750.728516
3708.53418
1472.539307
2176.302002
2156.897949
3005.600098
5342.92041
1807.111084
1968.949097
1791.199951
2700.984131
3244.219727
1272.967041
1943.682495
2625.616211
2249.466064
1891.568726
1835.029785
1562.929565
1619.656372
2668.551758
2312.896484
2676.129883
3245.225586
2958.268555
2094.077881
2536.153809
3829.328369
2853.536377
3942.540283
1995.802002
2463.684326
2932.536865
2636.812256
1885.925049
3074.847168
2736.210938
2078.176758
2624.63208
2027.921509
3296.313232
2609.410645
2160.028564
2154.03833
2752.29541
2844.96875
2264.325928
1590.442749
2993.512939
1700.659058
3864.966064
2095.035156
3369.678467
1861.221313
2353.749268
3720.249512
4249.71875
2049.537354
1988.47644
2022.400024
1706.380127
1739.136597
3365.617432
3482.108643
1934.965332
2264.501709
1542.36731
1796.168579
2367.400635
2302.812744
1793.6875
2321.671387
1991.735352
2163.013428
3297.251709
2075.100098
3906.209473
1634.893677
1868.400024
1884.744873
1647.5
3710.162842
2191.535889
4258.442871
1678.53064
4568.259766
2225.188232
1437.714233
2033.333374
2953.488281
2591.261475
3715.905273
2109.20166
4263.727051
1192.461548
4036.14502
3286.549316
1510.26416
1887.178345
1871.510254
3557.120117
1881.426758
5562.666504
3299.627441
2001.917358
1819.555542
1970.800049
1852.732422
1721.10144
1916.957031
2877.038574
3651.981201
4792.681152
2152.300781
4464.15918
2033.543823
3181.905273
1857.757568
1789.333374
1785.625977
3694.486084
1815.290283
2264.637451
1416.546997
2502.808594
2539.798584
1426.644043
1687.796631
1419.764648
3495.751221
2170.866699
3037.772949
2421.642578
2542.209717
4094.231934
1998.796753
4516.675781
1468.944824
2991.721191
2447.884277
2573.348877
1689.049194
1900.598755
2271.567139
1738.235596
1961.757935
1736.877075
2615.026855
3298.402832
3697.222656
1588.088257
1806.02063
1542.909058
2271.067871
1580.421021
2409.521973
2535.151855
1940.235352
1723.853638
2102.770996
2011.766968
2179.05835
2422.953369
1758.7229
2369.138916
2462.045898
1986.682373
1948.467041
2443.196289
2357.609619
2538.660889
2776.989258
3842.832031
2663.351318
2147.469727
3083.231934
2338.762695
2203.67041
1783.903564
3116.668213
2330.036865
1469.566406
3192.559814
2107.656494
2303.140869
2241.407227
1791.050171
2290.500977
1963.562134
2242.132324
3341.917725
2371.066406
1854.73877
2477.020996
2993.188477
2319.185059
1764.915039
1377.495972
1901.373169
1761.953003
1531.22583
2588.266602
2546.652832
1896.281738
2048.506348
2889.9104
2578.793213
2109.950439
4015.544922
1827.924561
1852.27478
1862.413818
3470.879883
2951.493164
2746.949219
1713.898315
2552.718994
1815.82605
3289.852783
5242.074707
3560.963379
5234.874512
3140.305664
1525.257202
1970.171387
2170.982178
3145.697021
2816.332275
1893.541626
3189.321289
1833.246704
3498.676758
2096.323242
3359.75
3192.54126
2112.931396
1564.373291
2251.577637
3602.159424
4130.75
1754.477417
2031.221802
2012.887207
3771.0271
1714.466675
2261.148438
2070.304688
1478.842163
2981.9375
3313.071289
3968.439209
3640.357178
3181.563477
1547.421387
1381.584961
3600.395996
4275.086426
3401.128174
2270.202148
1486.613281
1551.008423
2090.493652
1872.840698
2256.109375
1727.839966
3017.957031
1859.802856
2935.361816
2225.846191
1891.714233
2115.237549
1567.033203
1761.132202
1818.841431
1929.172119
2360.130371
2619.049072
1745.296143
2890.272949
1748.331543
1868.105469
1630.129272
4524.432129
3092.319336
2126.961426
2630.036133
2455.987549
2236.627441
1252.085083
1592.31604
4739.866699
1484.537354
2891.079346
2636.108643
1750.947998
1984.013184
3735.357422
1959.826416
1748.568604
1582.061157
3730.159424
1576.909424
2938.00415
2257.108398
1981.803955
3258.69873
1706.482788
1722.614014
3238.313232
1730.25
4323.631836
1771.12561
1932.100464
1658.51062
2611.952881
2482.031982
2997.054932
2855.969727
5113.078125
3792.02417
2466.922607
3699.902832
5566.625977
2511.94458
2070.67334
1869.735107
1871.488403
4079.634033
1863.474121
4937.557129
4574
2716.689697
3371.268555
2791.191895
2689.748779
2031.572144
5048.714844
2121.825195
2876.967285
3023.447266
2342.663574
2873.357178
1916.75293
1464.800049
4663.394043
1705.32666
2316.932129
1895.017578
1342.409302
2246.480957
1558.347778
2951.494629
3102.213135
1900.617188
2477.259766
2296.3479
2459.57959
2572.5
2988.648682
1763.213623
3223.55835
1710.800049
1645.24292
1925.854858
1634.86731
2079.411377
2252.106689
2946.006836
2654.249023
3361.365967
1447.111084
2232.454102
3616.802734
2745.304688
1827.0354
3255.718506
1755.172974
2310.047363
3256.843262
1895.839355
2369.766846
6381.159668
2268.323975
2604.716797
3054.393311
2230.771484
3331.983154
3368.125732
1816
2056.730713
1868.160034
2167.094727
1586.846191
2070.761475
1531.289551
2519.427734
1940.262207
1630.506836
2379.220459
2601.230713
2217.700439
2049.390137
1872.041504
1549.165161
2278.492676
1896.01709
5148.529785
1631.799194
3027.854736
1508.720581
2129.03125
1914.987427
2267.005127
1805.859619
1593.217773
2444.324951
2205.667725
2482.033936
3501.92334
3842.135986
2219.19751
1738.915649
1912.404785
1521.233154
1819.880371
3027.012451
2915.511963
1878.086182
6907.186035
2278.205566
2538.179688
1667.333374
2009.368164
1843.485107
2086.105225
2385.164795
1592.281372
2468.567627
3307.879639
2258.117676
2062.007813
2394.568848
2841.008301
2104.24707
4345.811523
2695.55835
6639.390625
2464.659912
2151.798096
2022.743286
1745.010498
3793.932129
2454.912842
2447.888184
3570.348633
2030.262451
1705.179932
2548.548584
2604.576904
1608.417725
1592.948486
3700.496338
1732.633301
3656.967529
3650.256348
2261.941162
3470.446289
2540.753174
2108.82251
2161.914551
2604.024902
2324.120117
1756.571411
2210.115967
3050.623291
2958.182617
1808.181274
1846.443481
3078.752686
1566.529175
1745.272705
1653.083008
3999.950684
2343.289795
2973.588623
1758.123901
1880.314331
1675.961182
4431.166992
1616.698975
4648
2325.620117
3738.643799
1479.352417
2016.121094
2543.633789
