# Supplementary material for: Distribution Analyzer, a methodology for identifying and clustering outlier conditions from single-cell distributions, and its application to a Nanog reporter RNAi screen
Source: BMC Bioinformatics. 2015 Jul 22;16:225. doi: 10.1186/s12859-015-0636-7 (PMC4511455; doi:10.1186/s12859-015-0636-7)
Supplement: Additional file 1: Code S1. — R source code and sample data for distribution-based high-content screen analysis [file 12859_2015_636_MOESM1_ESM.zip › DistributionAnalyzer-1.1/Plates/files10004/A06]

5267.987305
1583.120361
4416.123047
5279.383301
7309.269043
4068.562256
1676.629272
4595.83252
1366.734497
5540.645508
1819.570679
4383.330566
4534.113281
2292.463135
2596.090576
4113.391113
2398.87207
1983.099121
1815.916138
6448.36377
3070.073242
8309.891602
2657.35498
5402.827637
1838.80542
1987.070068
3985.210205
3711.304443
2623.830811
1600.473145
4741.183594
1694.400024
1827.156982
4342.777832
1598.222168
2839.147705
3172.468262
1873.247681
2312.481445
4859.874512
2966.013672
5050.858398
1806.955078
1575.663574
3287.807129
3198.859131
1729.304688
2063.312256
2383.236328
2187.551025
4343.474609
6201.094238
1726.314453
5430.136719
2910.011475
1807.92334
1880.996094
4062.693359
3724.073486
2570.422363
5143.522461
1985.71875
3452.556396
3228.843994
3677.674805
3024.753174
6983.091797
4247.005859
1815.919678
3742.207764
1584.832764
3314.990967
3697.359131
3995.257568
2591.62793
1260.042114
2982.622559
3510.541504
3869.946533
4559.294922
3460.864502
1870.255127
5228.660156
2690.607178
5016.891602
3561.970703
3356.986572
4210.659668
1960.462402
6047.77832
4287.207031
1963.517212
2468.515381
2477.140869
5589.185059
2683.50293
4569.647949
4802.022949
3467.13916
3862.395752
2951.359375
2799.087646
3201.736816
2887.699463
3159.179443
2665.358887
2308.179199
3202.992676
2232.47876
4674.195801
4478.055176
5262.856934
1615.881226
2714.263184
1950.382324
3690.804199
2633.993896
4722.526367
4047.673584
2238.390137
4264.342773
2466.787842
1917.357422
3194.034424
3157.966064
1696.894165
1737.665161
4473.437012
6871.031738
5973.317383
2958.777832
2338.635254
5964.581055
4330.861816
5011.973633
4662.978516
5974.801758
2240
1452.115356
1509.931763
3010.426025
4653.776855
2185.115479
1603.783813
5117.588379
2681.968506
2431.85083
2939.142334
6670.33252
1724.25
1957.297241
3057.321045
2862.756348
2534.719482
2088.233643
3161.915039
1826.578247
4064.785889
1979.060059
1645.800903
4616.35791
5631.597656
4138.326172
1640.900635
4084.768555
2076.284668
1977.029663
3192.868164
1687.430908
1796.334595
1567.740723
3986.625977
1745.894043
5410.723145
1936.724976
1863.376099
2235.404785
2501.054199
1525.490967
2354.749023
2675.250977
2991.344971
2132.851074
7453.711914
5945.186035
2864.062744
2983.322754
4408.17041
2246.861572
3446.51416
2777.521973
4370.559082
1808.918579
3650.516602
2286.185547
3338.237549
4439.858887
3153.261719
4384.928223
5447.398438
3241.545166
1766.822632
4875.570313
2717.727295
3140.755615
6247.878906
2968.457764
3812.929688
3582.990723
1599.013672
3028.444336
2658.479248
6101.871094
2312.073486
4584.647461
3320.351318
2098.617188
4084.03833
3364.108643
3709.210693
3962.735596
2868.054932
2488.677979
3040.150879
6582.037109
3381.169922
3245.270752
2891.92627
2514.746826
3110.233887
1853.255249
2789.428467
4396.214355
3800.323486
3210.497314
4081.157227
2485.129395
4741.097168
3555.80957
4048.445801
4173.163574
1802.259033
3946.961426
2322.389893
4763.109863
6332.936523
3055.601074
3201.465576
3104.490479
2722.374512
2315.572266
2606.117676
2026.904663
3319.530518
2647.490967
1859.193726
3367.488281
3865.862061
4791.929199
3099.094238
4717.205078
3774.151611
2045.425537
1654.229248
5000.909668
3334.653564
2045.282959
3567.641113
4372.633301
3178.915771
1316.328979
4230.784668
2175.655762
5331.394043
3279.655518
2115.811768
5008.325195
5340.816406
2477.733643
3499.85498
4761.132324
4397.625488
1865.274902
3646.755615
2486.591064
4505.706055
4685.816406
2354.239258
2452.016357
4172.914063
8082.083496
3630.722412
4460.419922
2522.28125
1552.099976
2195.939941
1510.302979
2812.602783
3222.035889
5434.077148
3179.989258
2294.372803
4057.264893
5040.592773
2546.43335
2280.827637
2554.091553
1875.277588
3992.345947
4692.495117
2487.627441
2217.239014
3165.260986
4323.275879
4382.14209
2037.651367
3641.574463
5288.326172
2697.738525
2716.423096
3861.201416
1679.374268
1806.674805
2585.475342
1343.820679
2319.62793
4909.468262
5325.121582
2833.086914
4057.104004
3358.57666
3671.837891
5851.4375
2921.315186
2667.231201
4028.966553
2472.354736
3542.134521
3952.293457
4874.020508
2767.864014
5899.045898
8848.012695
4133.82666
3645.126221
2225.889648
4747.562012
2009.228882
1533.619019
2148.966309
4306.659668
2495.803711
1878.385498
1764.983643
4480.71875
1918.478394
2129.251953
4580.311035
1854.711304
5577.329102
3741.777832
1681.743774
2522.111084
3723.927246
3209.275391
2265.223145
1449.311523
1396.852417
1690.971436
2494.822021
5164.162109
1584.926636
2628.088867
2034.567139
5100.808105
1677.210693
1942.236816
5846.581543
1840.479492
2544.059814
1580.193604
1473.77417
4225.70459
1547.121948
1972.289429
5142.988281
5482.95752
2777.26709
3622.648438
4950.050293
1638.625
5200.105469
3136.563965
2324.370361
1634.023315
3026.201172
3591.779541
1899.983154
4136.26709
1956.327026
4370.546387
2501.955566
1663.643799
2615.177979
5600.380371
2334.907227
2326.009521
3053.702881
1435.450439
1510.418213
4432.165527
5475.398926
1972.489624
1529.443604
4175.53125
2200.765381
2760.71875
4998.727051
3279.096191
1920.286133
2151.453125
4493.366211
2365.151855
1488.531738
3927.916016
2392.261963
3154.427002
3860.216797
3537.106201
2801.134033
3054.657715
2723.335938
3506.896484
2781.355469
3216.349121
5508.582031
3272.902588
2877.95874
4648.82373
2237.154297
1626.189819
2141.395264
2863.604248
3072.981445
4230.619629
5723.931152
4896.081055
1758.134888
3313.356934
2445.527344
1554.374146
5764.182617
4172.029785
2124.026367
1547
4063.88501
3849.723145
2385.375
2632.91748
4473.217285
3160.141602
3845.18335
4283.627441
3284.030762
3434.959473
4030.609863
2498.530518
2041.665283
3968.744141
2350.040771
1540.563354
2687.113281
2780
3136.455078
2357.924072
2196.202393
5671.974609
1791.311768
1724.657959
2158.077881
1451.101563
1629.26709
4583.282715
3858.635986
1737.66394
2389.545654
3318.32373
2063.160156
1515.411011
4321.108398
2395.079346
1715.506592
1432.915649
3252.984619
2417.896973
2336.158691
1976.250854
3259.942139
2538.635498
3239.574219
4294.180664
1775.911499
1607.700562
3139.039795
1567.740723
1582.294678
5249.226563
2426.454102
1999.757813
2512.469482
8568.748047
1585.13623
3238.707275
1944.33667
4304.75
2261.255127
3665.069336
1905.710205
1651.388428
3854.057861
2594.677734
1630.883179
2477.510986
2205.727295
4556.686035
1933.853394
3684.070313
2785.662109
4643.46582
2131.270996
3100.131104
1602.042969
1401.307495
3049.875
2286.153809
2274.421387
3285.518311
4380.217773
3843.370361
3433.996094
3534.312744
2629.02124
2457.107178
3781.503906
4001.355225
2173.151123
3576.665283
3076.065674
2790.756104
3155.87085
3958.072266
2224.772705
2128.266113
3607.00708
1953.384644
4545.899902
4320.60791
4700.616699
2608.73291
4898.320313
2427.861084
4066.965576
3295.826904
3122.76709
4110.976563
4157.01123
2860.609619
6224.243652
5553.05127
3424.721924
2499.450195
5299.250977
2355.362305
2130.255371
2410.362549
4661.623047
3599.804443
2797.087158
2035.953613
2277.933594
3043.51709
3468.647705
3099.126465
3182.175537
2046.57251
3258.661377
4252.51416
1981.74939
3553.979004
3124.602295
4273.626953
3137.312744
4239.124023
3828.37085
2129.521484
2011.144653
1576.705322
1581.484497
1787.478882
1932.411621
4870.835938
1669.994873
4763.787598
2502.273438
1884.306396
3039.043701
2099.941162
1672.16272
3256.73291
1670.123901
1768.371826
1981.974487
4267.220215
1827.421997
3281.587402
1929.275391
1642.375244
3023.68335
1586.849731
5099.181152
3926.08667
1545.946411
1592.314087
2508.007324
2597.272949
2236.517578
1932.013794
1648.072754
1537.223145
1775.730347
3007.479492
2290.74292
1817.808228
1947.986938
1606.026978
1636.434326
2095.660889
6006.416016
3821.371826
1690.753296
1841.769409
1907.113037
1931.126343
1928.754883
1766.725098
1803.700562
1805.313599
1855.530884
1558.469604
1982.91272
4082
3372.135498
2884.571533
2297.61792
8483.318359
3536.633545
4908.605957
2656.280273
5447.390625
2474.43042
3069.858154
2421.185303
4521.891113
6339.661133
2817.846191
4106.552734
3424.753418
4837.560059
3614.540039
5164.629395
5716.145508
3469.826172
2471.404297
1680.285767
4060.401855
1898.434814
2815.428467
1763.442993
3832.577881
3286.778564
3168.506592
3557.89917
3232.210449
2925.157471
2791.310303
2852.210449
4939.96875
3468.183594
5277.586426
2531.600098
4027.521484
2899.619141
3989.513428
5279.185059
3868.288574
1520.289185
2896.838135
1975.132568
3320.601563
3336.181885
5274.296387
2206.343994
2103.104736
2936.879395
2541.877197
5093.45166
1670.816528
6374.553223
7561.925293
2890.12915
2483.543701
2174.018311
2800.369141
6211.34082
2816.666748
4595.900391
1800.176758
1582.153809
2210.030029
1597.756592
3397.135254
1294.346924
1769.72644
4706.42334
2920.521973
2605.782227
1725.133911
4137.585449
3773.339355
3291.720947
2255.726074
4284.411133
3141.125977
3328.313477
1611.558228
1517.876587
1741.194702
3032.960693
2201.854248
4848.651855
1878.35498
3226.731445
2969.625732
1815.741943
6078.560059
3050.486572
3289.060791
1903.868042
2080.120117
2639.244141
2742.068359
2837.602783
3440.541992
1986.608276
3272.302246
3394.014648
2059.852783
3352.353027
2936.057129
5562.601074
3836.623291
3120.974854
1621.440918
2773.377441
2084.285645
1636.279541
1593.768433
4356.437988
1563.883545
2634.940918
2178.512939
1564.204346
1591.094849
1627.226685
1654.985962
3466.445801
3349.172119
2465.248535
1643.00354
3017.074707
1836.828247
2372.637939
1618.364868
3502.347168
2324.9646
1989.668823
1637.304199
2823.602295
2266.171143
2123.105957
3951.560059
7915.404785
3287.779297
5385.777832
4561.239258
2116.702393
1639.813965
2971.421143
3967.641357
1861.00293
1673.376343
4029.986084
1955.238892
2849.190674
2037.406372
2357.394531
1769.035278
1755.047607
7551.682617
2822.677002
1635.22583
3628.339111
2463.891846
2141.490234
1793.561523
3020.828125
1735.024414
5808.642578
2945.142822
3728.600098
1644.51123
4603.918945
2017.116333
4049.406738
3752.615479
2677.552979
1714.575317
2385.347412
3516.800049
3443.836182
3007.764648
2020.733765
4491.842773
3351.701416
3537.571533
3564.195557
5092.353027
3935.928955
4432.413574
4737.348145
4448.304688
3282.253418
2491.622559
2798.399902
3239.567627
4750
3016.461426
4022.645752
3990.313477
3438.901367
1863.733276
5675.689453
2984.852539
4672.507813
4222.936523
2146.2146
4445.880859
4066.724609
3638.932617
4168.035645
4338.163086
3454.199219
4608.32666
2198
2275.822998
4155.611328
1852.70105
1380.595703
2801.706787
2230.277832
2131.490234
2492.984619
5415.324219
1606.050415
5202.891113
2250.297363
2523.481445
2638.736816
2892.991455
2456.413818
2572.431152
11165.086914
2295.993164
2607.462891
1910.945313
3011.221924
3023.126465
4425.758301
3004.38208
2012.838867
2091.748047
3175.672852
1658.370361
3080.094238
1803.527222
3938.348633
4898.607422
1531.29895
2084.365723
2896.934082
1626.584961
3325.919189
3762.586914
3582.430664
4232.83252
1510.207397
2788.281006
2535.362061
3082.887207
3770.343506
2186.625732
2562.721924
3731.792236
1751.238037
5042.681152
1550.936768
5928.826172
3257.890137
1602.678711
3233.161865
2670.942627
4299.602539
4400.248047
3384.170166
4285.78125
4154.700684
3085.371826
2263.635498
2408.136475
3098.642822
3908.494385
1441.06311
2912.831299
2801.070313
4148.516113
2315.461914
2281.721191
2813.68042
2471.072998
2526.82666
5593.161133
1592.394409
4007.42041
17093.046875
5630.231934
3621.13208
6038.936523
4774.620605
2379.991211
16810.111328
5643.847168
2445.172852
4152.033203
5726.456055
3724.927246
2334.828369
2992.895508
4905.806641
1995.137207
2032.75293
3598.977051
2373.272705
5510.975586
4223.607422
4362.731934
3607.266113
4186.666504
4059.529297
2570.79248
4053.002686
6557.739258
3935.621338
3098.9375
2690.918213
4811.45166
2144.148193
3546.786621
4442.021484
1415.372559
3038.14624
4632.121094
4147.431641
4154.992676
3797.741455
4595.874512
4127.899414
2760.93335
2320.983643
3197.714355
2684.342773
3818.943115
2228.270752
2104.857178
4294.770996
2490.962891
4385.856934
1484.452881
3224.123047
3528.137939
2003.909912
4312.378418
3543.308594
3143.002441
3291.20752
5791.860352
3778.041992
1713.97583
1486.632935
4034.637451
1412.169067
2952.625732
5146.303223
3142.020996
5657.604492
1657.327393
3103.614502
2464.436035
1874.726807
2157.903809
2629.691895
1839.486084
1946.22876
2699.883789
3879.721191
1478.43042
3935.033936
3078.718994
1901.565186
2955.629883
6436.692383
1660.469238
1949.95874
1754.153198
2631.468994
2566.953857
3807.59082
4476.632324
2130.763184
3277.214355
6771.250488
2761.104248
1579.083862
3446.613037
4137.157227
5940.433105
2713.991943
3253.095215
2134.54248
3573.623779
2863.472656
3098.172363
5169.174805
1579.367188
1790.687134
4321.856934
3506.008545
1546.846313
5285.351074
3755.394043
2681.960449
3020
4367.888184
5053.95752
2133.258789
5853.562012
4071.29834
5037.497559
3935.616455
3321.096924
4090.395264
2745.873779
3335.654297
1647.136719
2855.886475
4338.333496
3739.884277
1902.644409
3905.691406
2909.236328
5378.814941
3009.19751
3468.297607
4734.70752
4784.669434
3406.985107
2054.414307
1475.428589
3676.403076
2869.682617
4524.113281
2088.32251
4180.453613
4479.405273
1764.531006
4815.537109
5195.624512
4885.89209
3632.636475
4029.508057
3800.997314
1998.427368
3110.381104
3471.05249
3334.733398
1551.479614
2302.645264
3131.974609
2524.81958
2380.900635
4049.469971
3619.76709
5882.173828
3379.65918
3975.179443
2403.781738
2538.228516
7974.155273
2013.582275
2513.694824
1861.135986
4623.528809
1596.436523
1717.662476
1716.939941
3067.298584
1528.338257
4406.531738
4846.273438
3080.809082
1537.642212
5485.290527
1834.451294
1803.48938
2804.428223
1671.253296
4822.101563
2298.203369
2296.675049
4240.01416
5394.248047
1706.16626
2820.247803
3663.901855
1517.531372
4304.015625
2386.824951
1470.790649
3738.946289
1547.775269
3186.117188
3850.299072
1641.322632
1787.299805
6368.692383
2882.154785
2761.35791
3270.322021
2209.013672
4222.759277
3109.697754
5396.844238
3884.262939
1632.171997
1709.67688
3532.146484
1629.333374
5058.410645
3931.987305
3763.172852
1737.958374
3383.381348
1560.430786
2990.542969
1751.171753
3400.405029
1809.303223
1722.978882
3979.697266
4179.560059
2083.147461
1750.597412
2967.466553
4642.976074
1384.739502
1490.599976
2807.891602
6703.316406
2119.695313
2624.574951
2784.83667
3145.851318
4129.029297
1841.444946
2296.748291
4255.942871
3023.554932
4937.19043
2960
2695.825439
3536.4375
2971.26709
2648.286377
3602.411377
2285.034424
3516.29126
2725.525879
3343.179443
3604.666748
3792.172607
3655.469238
2608.179199
3109.828613
2199.685059
4228.806641
1734.727295
1814.629517
4437.515137
1566.027954
4236.922852
3697.977051
3011.347412
1927.575806
4624.109863
2362.646973
2647.844238
5948.760254
3816.213623
2937.825684
2115.076904
3171.627197
3128.123779
5484.044922
3194.789063
4020.084229
3564.947021
3326.469971
3536.902344
2666.850342
1789.043823
2796.825195
2143.75
4230.65332
1601.74353
3052.318359
4995.205078
4264.156738
2213.487061
2181.102539
1692.537598
1509.460938
1647.064453
2871.115967
4027.663574
4746.391602
4771.566895
1832.304565
1469.161255
1680.678589
2451.040039
3796.496338
1526.034424
2552.932617
4046.910645
1550.682373
3559.244873
3200.068848
2035.35437
1767.939331
6857.23877
2170.586426
2273.198975
3395.539307
1675.06311
5123.253418
2463.376465
1589.982422
2604.477539
1752.377563
1592.014893
2543.111816
2394.45166
1660.762329
3235.923584
2401.586182
3724.296387
1656.41333
1688.905396
1488.760132
1683.561279
2136.961426
1563.322754
2893.071289
2482.563477
3511.175049
4159.629883
3001.218994
2289.505859
2743.822754
1634.092285
5712.822754
2967.70166
3607.398682
4950.260742
2329.567627
3634.024658
4921.017578
4524.333496
2218.44751
3860.685059
2574.619385
2986.027344
6750.691895
4043.218994
5033.907715
1929.393555
5955.377441
2973.637207
2914.29541
4660.361816
5583.356934
3539.09082
2283.47168
2030.424194
4601.089844
3948.904541
2069.428467
3544.193848
2757.763916
3487.2229
1735.062744
3489.593994
4069.573486
1791.283569
2755.384521
3706.937012
7284.125488
4056.064209
5898.743652
4690.272461
4521.400879
3788.338135
2518.480713
3007.911133
2054.975586
4888.848633
2796.881348
1811.020996
4691.700195
3818.011963
4030.708008
3029.320313
1929.303345
2695.891113
2482.8479
1440.831177
2331.692383
2572.141846
1578.813232
1612.997925
2918.641846
4457.619141
3566.29834
3720.180176
1524.688599
2477.324951
3681.035156
1818.344604
1661.611694
1767.819214
3787.124268
1727.114014
4021.497803
13782.234375
1555.194214
2256.921631
2437.943604
2385.199219
2197.938965
1913.832397
3313.507324
4763.308105
1320.674683
2922.218262
6036.362793
5589.254395
3109.316406
2228.194336
2530.200928
3997.96167
2368.593262
2526.873291
1845.814575
1513.132813
1504.180054
3903.657959
1796.154541
1406.335571
4592.092285
2125.493896
1742.277344
3934.362549
3729.530029
2597.31543
3742.193604
1599.910522
2789.951904
1562.850586
2605.22168
1548.862793
1400.645386
3499.253662
2198.772217
1431.481567
2093.598389
1480.240723
2345.210693
1809.036011
8061.762695
3174.518555
5013.822754
2371.076904
4147.98291
4229.160156
2941.675781
1975.648315
5191.876465
3150.266113
2253.534912
2796.204102
1687.696167
2544.743408
4006.520264
3812.028809
2314.269775
3846.92749
1586.950317
1843.664551
1502.01416
3972.068359
4562.09668
2703.915771
3771.342773
1988.785767
3179.359375
4096.327637
3926.979248
1418.535156
3174.111084
4849.833984
2204.899902
3147.651367
1629.706299
2718.869141
1898.125854
5256.094727
4029.80127
1478.810791
2113.097168
3591.879395
2728.032227
4474.952148
2747.982178
4582.895996
3008.723877
2793.714355
2726.983398
2966.294434
4693.980469
1714.714966
4997.210449
2400.928223
5012.751465
3049.062256
4143.693848
2073.50293
1568.034058
2147.317139
1844.859375
2320.873047
3578.738525
1822.059448
1576.842163
4213.981445
1544.519531
6128.411133
4803.688965
3366.666748
2283.185791
1905.908203
3244.076416
4104.547363
1733.836914
4016
3134.805908
1984.495605
2127.518066
3977.80542
1898.201782
1684.839478
3505.697021
4681.616699
1538
1557.052612
1617.428589
4447.208984
3322.57666
7082.774902
1712
3242.269531
3200.285645
4578.503906
4287.596191
1507.494263
5178.966309
1756.45459
3557.178955
4836.945313
4587.121094
1364.494385
1886.133301
3438.57373
5406.361816
4631.630859
6237.870117
2573.872559
4864.70166
3510.248291
2543.927979
3663.307617
5220
3064.615479
3920.590088
2138.018066
4055.533936
2991.167969
5469.984375
2900.282227
2050.634766
2881.936035
1916.409058
2667.153076
3238.70166
4291.724609
4877.354004
3944.977051
3280.30835
6112.177246
3212.884277
6581.728027
1525.369141
1338.293335
4654.749023
3098.604736
4760.025879
1954.484497
2465.062988
2522.861572
3816.879639
1300.962036
1886.493286
3011.978516
2082.58374
2215.248779
4187.048828
2164.429443
6084.418457
3581.666748
3899.089844
3134.67627
3112.579346
3000.04541
7201.333496
4616.529297
1575.878784
2637.10791
3099.252686
3193.272217
3048.78833
3165.425293
2395.895752
3073.022949
1505.142822
1898.165771
4783.526367
2760.170654
2898.276367
3688.237549
2319.799072
1738.90271
4799.251465
5039.517578
2180.829346
2423.199951
3593.678223
4142.21582
4141.401855
5709.479492
1720
1861.724731
1179.574463
1488.851074
2892.159912
4274.683105
2319.629639
2071.085693
2844.219727
4728.288086
2680.834717
4002.253906
2714.290283
2137.559082
2794.959961
3615.282959
3632.144043
4528.302734
1818.381714
2061.701172
2392.533447
2880.894531
3983.483887
5368.761719
1788.752441
11035.990234
1721.599976
7786.886719
2045.128662
4638.929199
4918.533203
4055.098633
4044.74292
2652.800049
5016.053223
2874.573242
1526.552368
4560.865234
2338.687988
1806.704712
4252.125488
5905.226563
1931.409302
3855.089355
2657.525879
4642.69043
5685.592773
1259.816528
4172.132813
1940.727295
1955.889893
4928.173828
1694.575317
6230.222168
4257.866699
3751.826172
5708.53125
4192.413574
1872.821899
3954.251953
1922.273438
3352.751465
3030.324707
2795
4360.52832
5095.634766
3653.425049
3834.282471
3932.177002
2154.380371
4581.088379
4815.603516
2276.141357
1921.791626
2453.88501
3792
3027.516602
3988.032715
6172.469238
3666.625244
4024.30835
3157.894775
5434.099609
2912.37793
2510.976318
1453.229004
2882.974854
5504.234375
2871.395508
1204.839478
2764.473389
3450.679443
2970.74292
2879.661133
3269.957764
4689.91748
4592.913574
4173.577637
2098.675049
3761.314209
2723.488525
2528.071533
2499.494873
3035.252441
1904.196289
4215.849121
4704.467773
2740.963379
3096.244385
1975.344238
1415.373535
4063.177246
3376.878662
2716.752441
2854.839111
3052.785156
4366.172852
4243.288086
3090.452881
4597.393066
3360.698242
1770.947388
3656.36792
7288.668945
6496.640137
2610.678467
3839.772949
1722.137939
4800.505371
1675.806885
4638.938965
4714.474121
3347.450928
5075.82959
5105.651855
6734.773438
2396.165283
1540.840332
4928.195801
2614.733398
1863.128174
1704.733276
4231.231445
3843.397949
2948.578857
3458.658936
3886.888184
1894.741577
1784.594604
1852.031982
3964.521729
1808.149536
4288.32959
5248.985352
4402.712402
1752.800049
2136.571533
3049.052734
6103.970215
5425.684082
1495.619019
3121.184082
6347.797363
2933.777832
3671.701904
1398.375
1262.8125
3296.290039
2513.389404
4927.125488
3904.4021
5286.055664
3639.019775
2705.283447
1811.072876
1798.245972
4127.85791
4422.278809
1414.523071
3232.193848
5051.928223
2535.957764
4397.342285
4710.490723
6922.844238
3832.897461
6127.899902
3067.806396
4978.84375
1712.927856
3143.689209
4324.575195
2705.130371
2448.296387
5110.776367
3920.009766
4183.571777
2775.344238
1361.015869
1826.878906
1704.256836
5802.443848
3009.025635
3567.693604
2929.673828
3360.716309
4051.002686
1596.222168
2267.078369
2254.910156
2034.549438
2215.23999
1772.800049
2607.503662
6303.35498
3918.613037
6483.916504
5069.853027
4670.5625
4040.865967
4155.56543
3013.628418
2664.324219
5571.052734
2593.112305
5444.746094
1699.356323
1348.662842
4303.504883
2078.204102
2572.800049
1891.215698
4659.239746
4191.79248
4040.020752
4698.578125
5023.54248
1595.881226
2960.339111
4929.101074
4629.888184
2249.608154
2488.434814
1628.379517
1627.862061
3114.276123
2604.389893
3398.209229
4578.403809
2433.775146
1848.864868
2863.587158
6236.780273
3411.076904
3110.653564
3720.901855
2956.038574
1626.202881
4990.727051
2738.05127
4885.056152
3963.710205
6409.006836
4223.710938
2162.795654
2372.590088
2916.415283
2606.67627
1718.349976
4015.475342
6290.049805
1768.439941
4248.074219
2289.528076
3199.881836
3716
2812.705322
1332.388916
1608.575195
3572.307617
1593.765503
2933.562744
3871.557861
2845.294434
3406.391846
3589.512451
4539.094238
4235.608887
1542.810791
5389.956543
4213.0625
3785.768311
2678.582275
2690.65332
4627.356445
6428.054688
4323.091309
3931.625488
4556.621582
4433.600098
2052.462402
2696.334717
2131.163818
4504.791992
1637.655762
3731.310303
3495.444336
3024.805908
3722.065674
2837.42334
3857.569092
3960.459473
1555.497314
2730.125977
2035.905518
1991.482788
3580.549072
3854.682617
1906.580688
1633.325928
3271.437256
4441.09668
2909.724854
3974.678955
3516.083984
2946.800049
2393.803955
1297.092896
4657.959473
1432.21167
3198.458252
3302.653564
3485.937744
3182.954834
4046.771973
2160.110107
4529.355469
5838.253906
2955.570313
2350.153809
1769.623779
2147.183594
1764.695679
2479.473145
2420.734619
2213.441406
5134.6875
5467.065918
3559.326416
2635.368408
3668.132568
4899.974121
3973.955811
2029.272705
2790.25
5801.03418
2081.542236
2235.814941
5291.924316
4727.128418
2733.391357
4837.227539
4990.419434
1702.441528
2088.259766
2173.634521
5050.520996
1613.684204
1739.52478
4135.316406
5879.272949
1878.05127
3870.576416
3934.214355
1999.187012
4815.289551
2394.37207
3119.339355
1752.507324
1494.188721
3723.327393
3733.164063
5011.01709
3366.331543
3857.052002
4281.953125
2927.435303
4105.538574
3832.083496
4858.217285
6229.687012
4303.794434
1972.920776
3703.590576
2356.008301
1806.306885
4372.683594
3661.620605
2743.894043
2448.12207
1598.120483
3228.949463
5207.634766
2802
3528.881104
6422.413086
5273.42334
4295.583496
1537.095215
1895.4021
2813.714355
4646.447754
4221.376465
2107.390381
1910.555054
3154.517822
3662.724609
8003.979004
3013.303467
7999.743164
3595.451416
3189.173584
3151.040771
2549.633789
2833.34375
2460.883057
4202.304688
1684.456787
2149.915771
1813.43457
1990.440674
4818.14209
2294.581055
7442.933105
4521.349609
2798.260986
2083.174561
5259.043457
1521.544434
3503.694336
1602.607178
1645.131714
1880.20752
1906.299194
3588.23291
4549.348145
2824.649414
3079.020996
3192
4049.979492
1764.588257
3355.368408
2930.498047
4372.486816
1656.765259
1936.083374
1586.229004
1515.503296
2489.75708
3581.312988
3113.850586
2210.010742
2929.350098
2428.740723
3212.032715
4319.053223
4158.163086
2175.668457
2057.965332
3673.24707
4472.456543
4417.460449
5177.236816
2861.688965
2216
5537.498047
3610.110107
2863.218262
4191.836914
3932.427734
2421.748779
5807.039063
1591.457275
1820.448486
1893.387451
1612.370605
3207.486572
2128.858154
4151.576172
2485.032471
1714.226318
2235.500732
2728.781494
3911.922607
1536.434937
2215.483154
2687.977783
1486.871338
2694.405273
2855.453125
1723.593994
1721.299194
2454.605957
1595.392334
3057.409668
1450.50769
3198.959717
2876.139893
2216.2229
2377.571045
1917.849121
3438.763672
1664.654053
6000.415039
2528.005371
3463.48291
2005.626709
3163.215332
1574.345825
5254.322754
3745.868164
4610.65918
3163.110596
1640.6875
3962.082275
1717.087646
3020.354248
2688
2319.008301
3144.07666
1745.299194
3155.724365
3829.17041
1681.582031
2598.776611
1469.824219
1821.151489
4169.152344
3786.629395
3840.345459
2524.226807
1688.13916
2568.117676
2606.612061
2049.529297
7864.354492
3120.619873
1850.829956
1613.400024
2380.95874
2028.421631
4001.056396
2138.59668
3666.794189
2431.880127
2900.742432
1937.75
2487.793945
3312.090576
2598.626221
2340.242432
3552.680908
3535.18457
2050.978271
1888.715454
2690.23877
1510.011963
5278.921875
2182.879395
7806.245605
1747.976318
4197.951172
3454.64917
2671.438232
2359.518555
3007.432373
1663.61377
6912.857422
1520.90686
2866.076172
2733.343018
5084.413086
2583.716064
1421.88147
1484.178101
2975.472656
3326.399902
2390.128174
1826.291138
2150.66333
3716.046875
1944.755737
4315.784668
2418.921143
4780.958008
1768.397949
3247.643555
2327.003906
1927.582642
5130.398438
1924.820679
2007.420654
3050.045166
2599.035889
3680.051758
5059.896484
3341.887695
2852.699463
1604.578613
1631.137085
3318.783691
1843.154053
2582.92627
6777.85791
2948.007324
2547.126465
2536.70459
2680.178467
2331.800781
4356.428223
1536
6979.05957
2000.201416
2470.609619
1752.0271
1542.076294
1506.835815
3098.614258
3558.935059
1510.935303
3349.95752
5894.608887
3597.342529
3179.25415
1483.954712
7156.954102
4901.469727
2139.19458
5036.435547
2654.153809
1887.807495
1494.751831
2457.167725
4194.803711
4331.234375
2117.625732
2157.148438
2164.224854
6876.349121
1469.650513
4087.010986
4620.903809
1850.119385
2458.666748
2077.671631
2293.952881
6270.067871
2963.625977
3222.490967
1616.271973
3118.186523
2339.968506
2919.13916
2487.523438
7673.882324
2877.595459
1494.434814
2494.79541
3048.410156
6808.411133
2353.068115
3374.201172
2825.443359
4631.978516
6271.344238
1696.162964
1767.204224
1763.289551
3108.548584
6758.736328
1354.199341
1609.353149
2207.584961
3584.749023
1879.483887
2909.189209
4641.00293
3838.235107
4417.553223
4132.025391
3100.118652
3142.03418
1820.222168
1707.796875
1575.418701
2436.005127
1446.560547
1982.807373
2231.695313
4671.87793
2002.337524
1828.487793
5880.994141
3137.034668
1974.683228
2901.010986
2119.590332
3164.033447
4688.442383
2104.143555
1849.24939
3778.405762
5372.109863
4645.779785
3527.572021
4066.633301
4837.046875
2629.083008
2360.888916
1760.129761
1898.563599
2026.258911
1437.729004
3524.237061
1721
5594.454102
5439.914551
2486.606201
1927.144287
4832.108398
3257.371826
1557.844116
3209.656982
1564.148193
1452.564087
4821.611816
5120.020508
3584.771729
2197.596436
3206.314697
1435.833862
3623.924072
2561.579834
3885.342285
1443.261108
3055.256836
3330.650391
2428.351807
2704.087402
1410.525024
4693.638672
2285.522461
3886.854736
2556.926514
5908.540527
2024.261597
2711.502441
3993.393555
2206.392822
2106.957275
2329.61377
3642.767578
1678.281372
3116.694824
5654.953125
1481.187866
8367.495117
2603.901855
2513.460938
3243.451904
2102.908691
1445.186768
4660.381836
1319.233521
2098.905762
2071.928711
3313.354736
1779.936768
3341.399902
7553.658691
1930.79248
1900.184448
1819.446167
2276.376221
3986.637451
2429.564453
2763.56665
1548.36731
2356.955566
2793.970459
1534.033203
1761.255981
3086.313232
5184.708008
4805.896973
2192.669922
1592.884766
1565.580078
6905.241211
1414.609741
2566.835449
5341.883301
3842.588135
2752.785156
4257.200195
2895.171143
1773.439575
3074.840332
1297.604492
1508.215942
1579.723022
1722.660889
1347.025269
2300.880859
2647.80127
2080.080811
2108.793945
1681.438477
4186.911133
1383.560425
3279.033203
1787.514526
1404.765015
4707.196289
2135.360107
4063.177979
4069.710938
1671.394653
4604.758301
1595.948853
2910.692627
1495.075317
2107.651367
2036.623901
1489.383179
1478.379517
1621.035034
1813.400757
2718.673096
5398.549805
1984.141968
1558.187012
1882.105957
2092.626221
1972.626099
2205.31543
1427.521606
1551.643555
1983.369873
2039.468384
2156.486816
3951.49707
2421.359619
1679.955444
1439.306885
1880.733643
2955.352783
1672.569946
1881.516968
2994.5625
1621.168335
2328.958496
2158.098389
4220.178711
1770.863281
3271.54541
5206.382324
2131.524414
2693.632324
3632.89624
4555.607422
1591.233887
5361.071777
2671.498047
1508.800049
1454.440308
2594.186035
1342.791748
2742.041504
3648.880371
2569.661865
2876.655273
3166.972656
8458.376953
3058.399902
4054.245117
3998.306885
1760.200317
5211.302246
3176.187256
1972.677124
2113.970703
2477.735596
1965.001831
3250.481934
1391.142822
1874.19751
1910.806396
1621.925049
1665.230713
2769.734131
1545.32019
1966.400024
1765.131836
1578.613525
2829.677734
3936.270508
1577.890747
3833.478027
1744.299805
1875.838013
2391.40332
1714.982666
1902.335938
2262.996338
1673.76001
2711.368408
3988.224121
3365.621582
5474.847656
2189.855713
3993.018066
2180.549072
2769.084717
2339.609131
1418.461548
5375.506836
1597.586182
1383.487183
2312.790039
4917.424805
4545.644043
3024.080811
3331.516602
2969.267334
2224.27832
4326.050293
5305.368652
2413.686035
2495.176025
2738.666748
6210.821289
1534.536621
3529.657715
6620.070313
4806.505859
3436.052002
2741.54834
3902.802002
1429.403564
1886.402832
3298.643555
3194.693359
4347.357422
1731.140015
1728.309448
4885.111816
1522.700439
2169.008545
2807.826416
1991.733276
2740.041748
2715.95459
1622.596191
1788.651978
1723.55249
1573.08728
1935.340576
1442.48584
4076.737061
2550.942627
2323.131836
3270.304443
1570.221436
2120.722656
1381.169434
2454.107178
2694.467285
1972.402222
2962.178223
5585.553223
1969.500977
1976
1506.521118
1614.740356
4609.574707
4086.874268
1873.976685
1596.262939
2732.251709
2003.316284
2497.56958
1545.706299
4380.216309
1473.916382
2107.528076
3363.057373
2282.450684
1543.682495
1660.815063
1545.872559
1509.202271
5594.385742
2754.958008
2481.162842
1844.686401
6575.852051
6909.296875
3207.05542
5523.345215
5040.291504
2351.720947
2455.333252
4128.047363
2590.22876
6278.393066
2468.963623
4227.307129
4787.265137
2136.36792
5558.883789
4346.429688
2674.175537
1815.534912
3322.23999
5890.838867
5667.52002
3505.657715
2135.415283
3581.546631
2346.819092
4567.737305
3208.704102
3435.829102
4280.895508
1941.153809
3603.708984
4972.405273
2563.868164
1638.551758
2168.06958
4049.276611
2512.704102
2530.317871
5815.163574
3341.168213
1329.934082
6546.211426
5748.743164
4992.620117
5828.311035
3311.215576
6239.364258
2877.415283
2264.594971
2426.101074
2606.560059
6645.403809
3895.703613
4727.310547
3474.370361
1501.052612
5038.342285
3099.981689
2422.141113
2702.421143
2406.707031
2419.220703
4146.861816
4037.584961
2800.587158
3807.863281
1894.337646
1719.076904
3357.110352
1856.857178
3162.630859
3196.733398
3412.521729
5230.869141
2443.87085
1597.592285
1800.784302
3981.171631
1635.096802
3703.415527
4373.058105
1834.696655
3122.976807
1703.915771
4422.26416
1792.315796
2223.648682
2310.644043
4092.916504
2524.307617
2719.278076
2883.536865
6653.07373
1542.755615
1229.599976
1791.294067
1640.79126
1312.956543
2388.339844
1592.553467
1612.941162
3156.834473
3090.444336
2289.507324
1503.916626
3942.956543
1672.494385
1862.104004
7072.164063
5353.123047
1357.795898
2802.918213
3966.629395
3209.098145
4343.320313
1815.199951
2366.307617
3313.054199
3015.333252
4515.230957
5326.117676
2926.615479
4253.464844
3545.20874
1867.516724
2197.660156
6712
5433.634277
3690.619385
2392.965576
2401.025635
4712.18457
3521.595215
3846.456055
3618.616455
4076.905029
6281.722168
4411.374512
7360.272949
1622.54541
1869.614014
2125.273682
2326.947266
3695.060059
2541.04248
7892.825195
6803.208008
3111.879639
3805.510498
4298.390625
2925.30835
2542.130859
3099.333252
2010.067017
3990.903809
3525.095459
4198.270996
4625.208496
3394.317871
1864.906616
5424.908691
3779.11792
3904.877441
5760.868164
2392.307617
2127.510254
2577.071533
5150.432617
5051.49707
5296.415039
2764.59082
3631.287598
2567.192627
3924.052002
1432.428589
1929.379272
4870.237305
6024.530762
1477.451294
4261.291016
3334.514404
3772.5
3530.783691
2079.032227
6621.145996
1358.29126
2711.69458
1493.584961
1337.43396
3706.754883
1540.025513
1868.139893
2302.399902
2877.130371
5310.718262
2797.731445
2049.777832
4449.494141
3280.483154
1892.509033
1900.742798
3223.96875
3076.984619
1818.928589
2018.585327
2286.0896
1777.639771
3635.572266
1700.421021
3622.753174
1947.724121
1777.984985
3694.730713
3612.99585
8170.375488
2503.362305
2048.666748
2048.468506
3158.604736
2721.13916
2754.816895
1666.086914
2190.139648
2098.731689
4478.763672
1491.199951
1714.440674
4003.039307
7650.431641
3157.714355
5818.734863
1997.462036
1848.484863
2396.065186
3207.137207
3672.076416
2099.304443
6315.160645
4308.847168
2532.354736
4001.826416
2875.715332
8807.558594
7288.256348
7350.467285
2748.949951
1435.06665
3388.751221
1781.94873
5158.70752
2464.215088
1798.960693
2881.479004
5594.054199
2924.424805
2718.027344
6912.590332
4849.288086
1447.533325
4426.549316
3105.833252
7186.422852
3650.07251
5106.682129
3630.111084
4409.673828
3500.777832
3014.718018
5319.106934
6115.472168
5269.226074
3404.140625
3069.932617
3317.308105
4650.875
3026.428467
3898.149902
6090.610352
6243.459473
1483.837891
3262.938721
2524.919434
2956.153809
9693.327148
4594.785645
1943.105225
2756.571533
4064.262939
1978.736816
2608.0271
2458
1834.176514
4620.36377
6815.831055
3500.270264
7645.494629
2274.651123
3113.20752
9555.251953
4935.604004
7510.296387
2290.971924
2540.849854
7776.981934
2855.342529
3614.30542
4285.78125
6224.203125
3381.642822
2913.415039
1990.567627
4386.132324
2306.986572
3105.428467
2066.629639
1785.389526
3336.976074
3095.584717
5807.155762
2940.130615
2942.450195
3034.298584
3015.768555
3014.193604
1411.436646
2103.238037
2633.786865
3996.275146
2598.123535
6547.837891
3910.590576
5682.835938
8144.193848
4150.538574
4291.612793
2332.914307
3244.77124
2566.283203
2340.800049
4233.929199
5260.999023
3959.058838
2421.620117
2641.809082
1750.046509
2270.125
1775.048706
2031.015381
3756.81958
2529.67627
4379.643555
7235.001953
10279.704102
3431.088135
2144.508545
2159.217773
4395.363281
4361.38916
2601.060303
2399.933105
5791.470215
3531.319824
2650.766602
7271.607422
2449.986816
1875.022705
6530.382813
1980.276733
2700.755859
7634.250977
6813.849121
5195.586426
5880.75
3709.191406
4971.413574
1879.522339
2861.803955
1761.134766
4099.543457
3443.653809
2181.242432
1362.133301
2070.924072
2340.071777
2331.101074
4415.645996
3377.663818
3480.613281
1611.737183
5078.677734
4601.615723
3265.108887
2992.162109
2780.154785
3966.125732
1728.571411
1876.305298
3811.611328
3369.375977
7073.572266
6464.529297
2967.642822
2038.666626
5878.379395
2346.958984
2891.558105
1924.067749
3383.245361
5687.09668
2339.476563
2828.404541
3250.537109
5328.76709
1752.783447
3411.076904
3349.131348
5520.997559
2655.718506
1966.60144
2130.069824
3080.815186
3404.269775
3879.882568
3876.765869
1477.095581
4050.349854
4255.336426
3381.531982
6034.731934
2601.707764
3134.862549
2745.174805
4105.540527
5829.283203
1925.446777
3414.526855
8804.936523
2824.938232
2804.585449
3439.465332
2816.976318
1546.036377
3817.775391
5033.060547
1668.473877
4987.036621
3730.098389
4662.73877
3188.610107
1601.628296
1874.792847
5749.661621
5369.59375
1966.011597
3253.27832
3465.600098
3299.661133
4131.564941
3937.716797
1750.962158
2923.171875
5352.636719
3025.13916
2943.386963
5267.657715
1955.647949
6417.107422
5100.751465
3567.210205
3357.311768
3943.83667
2520.587158
1959.448242
1787.925903
1359.597778
1647.28894
1580.995117
1756.197998
3073.287109
1822.666626
4981.423828
3667.620117
2672.888916
5215.448242
1743.959961
1896.1698
2795.098145
2726.868896
4273.755859
1725.519531
2649.517334
3416.209473
4475.158203
1991.585449
5875.733398
2778.22998
4691.15918
2973.913086
3382.23877
4225.314453
4587.125
1731.428589
6213.569336
3017.84375
2830.496338
2339.760742
3331.972656
2130.032471
5313.508789
3652.952393
2704.126465
3257.951172
3416.977295
2109.473633
4129.71582
1606.714966
7366.010742
6039.303711
4025.595459
3598.734375
5289.530762
5988.306641
3200.405029
3863.559326
2400.464355
2847.29541
2894.334961
1819.48938
4582.663086
4473.490723
4544.464355
2089.120117
3978.654053
2098.392578
2470.916992
3681.781494
2706.694336
1600.400024
2289.682373
1583.319092
2087.142334
2616.513672
2322.970703
4854.288574
6374.72168
3258.282959
4305.76123
2409.805176
3158.406982
3652.249268
2282
1423.663208
2203.357422
2701.497559
2758.438965
1616.756226
6788.193359
2675.934082
2141.742676
1950.744385
2485.242188
2425.55127
5561.974121
3530.666748
3962.802734
2206.588135
5372.65625
3051.562256
3012.178467
3778.411133
2911.075684
2521.678223
4123.058594
1506.600952
1777.568604
6605.975098
2169.706299
3160.772705
3867.394043
1737.45459
3638.057861
2093.11377
3418.939209
2037.277832
2469.178223
3372.688477
3437.806152
3635.193115
2614.942139
3167.942627
1368.450684
2483.49707
6653.949219
1906.421997
2099.240479
4749.498535
3382.403076
3708.088135
1937.994385
1552.134399
3577.382324
2226.301025
2860.561035
2989.578369
3488.533447
3951.601563
4544.474121
1947
5777.895508
2894.811768
3736.282471
1564.514526
1949.990723
3617.592529
3275.913086
3738.835938
5163.924316
4030.837646
3941.601807
2782.275879
3311.464844
4497.215332
4996.181641
3772.097656
3093.333252
4189.893555
3604.524658
2191.111084
2693.241455
1958.14856
5759.491699
6520.67627
3175.643555
2645.044434
4052.232178
2821.638184
2760.689209
5259.699219
2296.763184
2349.592529
1899.259277
6362.315918
2502.863525
6850.677246
1819.350952
2050.067383
5546.498535
4755.253418
3167.403076
2288.506592
1946.696655
5903.343262
5725.227051
3397.938232
2857.168945
2008.303345
4388.484863
2693.838623
2973.616943
5531.626953
1606.899048
3777.237061
3037.082764
1609.078613
3973.272949
1555.945679
1834.863403
5015.66748
2994.711182
2476.674805
2666.635742
4409.356934
1284.285767
3577.144775
1908.844849
1543.433594
3029.247559
2914.315186
4154.167969
1711.241577
3443.702393
1616.529785
6364.268555
3324.43042
2407.542969
2048.045898
1727.75
1517.689697
4890.043457
9296.657227
2928.715576
2195.547119
1878.96106
1872.777466
4857.968262
1672.615356
2479.125977
2778.320068
5374.017578
4156.618164
2458.422363
3887.220459
2271.508057
2490.981445
2046.54248
2306.869873
2868.951172
2891.975342
4035.177734
3285.833008
4164.674805
1653.296143
4980.133789
2678.095215
1766.091919
4858.316406
4672.79834
3646.508057
1897.963135
4332.271973
4362.964844
1854.22644
2005.763794
1803.359985
3336.268066
2368.911865
3109.437744
3551.376709
3874.343506
2729.897217
4872.727051
2596.327393
2709.235596
5058.329102
2318.444824
2021
7883.668945
3771.722412
2905.45459
1850.476929
1660.897217
5365.28418
2193.512451
4522.862793
5872.416504
4404.123047
1614.87439
3354.336426
2649.580811
3830.04248
3367.529297
2450.160889
2356.794434
1821.051392
3465.941162
3754.05127
5109.296875
7399.856934
3139.56665
7536.558105
1992.978394
3904.619629
5699.933105
4872.963867
8721.822266
2494.906738
3969.793945
2920.069336
3047.667969
2267.945801
3373.939697
2730.231934
1822.818726
2959.663086
3925.161377
4876.013184
4264.837891
3786.938721
3414.379883
2057.421631
1966.179565
1713.286499
3339.868164
3922.55127
1737.433716
2117.577637
2150.582275
1713.521118
6149.226074
1904.444458
1620.206177
2486.679688
4232.486328
3866.785156
1625.214844
3173.415771
1370.498169
3075.182373
5549.129395
1886.630005
2890.461426
1864.761963
3450.063965
1502.470581
6137.41748
1863.197998
2051.788574
2311.306396
3740.139404
1764
3763.273193
1696.609253
4209.447266
2013.984253
1406.028931
1882.75415
1566.585205
4822.475098
4688.466309
3276.353271
3387.751221
1692.839478
1657.620972
4100.384766
3694.00415
8139.972656
3642.110596
2093.837402
2286.491455
2552.453613
2390.728271
1803.782104
1475.74585
2053.531494
1596.5
2958.90625
3989.098633
3616.621094
2290.995361
6241.782715
2288.880371
1862.134399
4971.479004
4079.26001
2881.189697
3268.81543
2410.404541
2566.071533
3933.750732
2067.040039
2178.709229
2154.414063
1758.645142
3243.777344
3461.372803
1827.491821
3807.613525
3605.476074
2920.946045
5830.500977
1925.880371
3652.372314
2651.696777
3475.08374
2035.1073
4387.111328
3907.752197
2667.428467
2670.301758
1622.579468
6129.584961
2001.588867
2566.716309
1965.180542
1580.538452
6780.069336
2603.501221
1548.588257
5345.686035
4493.328125
2598.604004
3906.489502
2008.633789
3052.896729
1856.959961
4590.510254
1484.751465
3209.433594
2846.078857
1923.303223
2886.065674
1532.031494
4545.533203
3816.87085
1796.124634
3798.813965
1789.212158
1680.38916
1975.204224
2958.812256
1587.986816
3984.435547
2212.206055
1727.490723
2669.265869
1792.025269
1600.606934
2718.599121
4929.114258
1751.840332
1711.627319
6334.656738
1821.906372
1354.447998
2065.765869
3242.111328
1715.56543
2072.805908
1920.876953
2144.347168
2252.997803
2744.939453
4681.22998
2622.364014
2267.583252
1690.884155
1682.80481
1709.483643
1529.135986
1495.92749
2004.652832
1678.670532
2183.057861
3735.739014
3268.489258
2838.237305
1634.406738
2427.444824
2315.09375
1719.532959
3357.902344
5161.73877
3868.787354
2910.174805
1582.098389
4755.771973
1666.660156
1622.067505
1634.240845
4605.455078
1640.763794
1923.841919
3500.199951
4455.875488
1757.446777
3496.45166
