# Supplementary material for: Distribution Analyzer, a methodology for identifying and clustering outlier conditions from single-cell distributions, and its application to a Nanog reporter RNAi screen
Source: BMC Bioinformatics. 2015 Jul 22;16:225. doi: 10.1186/s12859-015-0636-7 (PMC4511455; doi:10.1186/s12859-015-0636-7)
Supplement: Additional file 1: Code S1. — R source code and sample data for distribution-based high-content screen analysis [file 12859_2015_636_MOESM1_ESM.zip › DistributionAnalyzer-1.1/Plates/files10004/A07]

1921.941406
2065.765137
2920.343018
1688
4697.818359
5903.48877
5384.110352
4876.204102
5161.086914
5064.866211
5259.522461
2475.524414
5458.381836
3171.031494
1588.360474
4020.712158
1786.852661
2918.436768
3124.654053
5336.692383
1647.69751
3072
2248.877686
3923.265625
3126.761963
2278.542725
1861.275635
4147.532715
2517.857666
4039.256348
3645.194092
2351.939941
1657.974487
5058.72998
4046.224365
3819.392578
4543.623535
1652.800049
3533.473633
6462.428223
3012.931152
2798.990234
1860.167114
1519.506592
4980.655273
3137.490234
2780.957275
3750.33374
2600.505371
5272.388184
1657.280029
5143.777832
4968.184082
3646.900391
3975.578125
2120.275879
1630.317627
2449.688477
2557.290283
3563.614746
3575.559082
2599.677734
3537.578613
1373.775757
2851.428467
2845.451416
2744.397217
3331.309326
3071.063721
1949.828125
3050.287598
1995.325317
1857.818237
2981.76001
3050.303467
3554.203369
2817.810791
2380.898682
1719.367065
1849.74353
3122.26123
1609.800049
2588.905029
4708.732422
1503.508179
5041.246582
5338.875
2690.512451
6276.943359
4488.424805
2590.208984
2261.955078
6406.905762
2704.783691
2867.897949
5290.458008
3405.667725
2538.458984
2204
3776.221436
4170.602539
2575.803955
4571.258301
1797.333374
1428.945435
6223.349121
9332.856445
4962.549316
1554.421021
1825.546631
6700.226563
2548.115479
2857.25293
5242.914063
4175.533691
2744.201904
3150.898438
4344.851563
1984.123535
4471.570801
2357.494873
1429.797607
2644.555664
3739.624268
2649.303467
5321.402832
4726.203125
2055.172852
4267.131836
1480.977783
4022.673828
5236.304199
4421.844238
2440.092285
5162.310059
7361.754395
3200.390137
5687.615723
2350
4319.128418
2528.467285
1671.007324
1645.326172
5588.875
3394.641602
1743.849976
2170.742188
2229.486328
1368.498047
2430.947998
4596.950195
2522.607666
1863.154419
2007.848389
2971.795654
2692.235352
1980.790771
3052.063232
2619.35791
2162.875488
1534.77417
1849.928101
3303.279541
4978.597168
3695.834717
5854.662598
5592.654785
1921.32666
5227.42627
1438.753662
1587.478271
1935.919678
1902.326172
2157.898682
2213.20459
1805.812012
4055.593506
3137.29541
4152.237793
4491.588379
5033.268066
2017.767456
4828.507813
8165.759766
2822.080078
2263.340088
2406.033936
2965.589111
6713.592285
3144.578369
3512.963867
2463.228516
3586.713623
1794.311157
7112.566895
3514.700684
2343.326416
3753.348389
1970.693848
1332.205078
4355.211426
3969.11499
3632.840576
1464.505249
1954.43042
4120.727051
3324.584229
4860.871582
3254.774658
2020.666626
2845.568359
2437.644287
5058.42334
5338.686035
2901.098877
2587.23584
3304.787842
1803.199951
5193.650879
3061.530762
2035.603027
3244.406494
2140.800049
4061.609131
5577.768555
3504.811523
1437.365845
4918.361816
2321.153076
5464.502441
3527.426514
5621.445313
7528.528809
2011.820923
1103.710815
2907.037598
5080.36084
2054.653564
1650.092285
6393.194336
3572.037354
6731.939941
3957.84668
4457.217773
4991.367676
4535.014648
2030.120117
4275.873047
5250.929688
1956.047485
2606.057617
2230.274414
4112.812988
6918.717285
2091.77417
3808.259521
5321.106934
4404.44873
2029.710571
3188.631592
1860.468872
1704.974609
2737.058105
2918.078125
4680.277832
2623.768066
3926.566406
2966.135254
4085.030762
1919.547729
2752.910889
3050.559082
3775.514893
3026.958252
3756.559326
3618.342773
2682.255371
4054.145996
3187.667969
1874.564453
7120.381836
3869.650879
1376.803467
4558.265137
4651.007324
2107.229736
3083.567871
4682.472168
3812.116455
4363.240723
1392.623413
3978.531982
4805.219238
1852.883545
6343.758789
1230.101685
5129.336426
1649.702148
5205.088867
4661.724121
5213.012207
2681.02417
2073.314697
2243.438477
1478.88501
2499.823242
1513.849854
4531.564941
2533.950928
4443.772949
2012.146484
5128.97998
6105.559082
1626.344849
2494.736816
4021.766113
3838.600342
2728.365967
3255.324219
2643.455322
2468.49292
6396.093262
1757.301392
1270.929932
2879.427734
4921.992676
4046.562988
4726.436523
2504.631592
3042.281738
2745.376709
4049.618896
4401.467285
1769.471802
2789.856201
3093.983643
4931.897461
1793.498779
2522.646729
1854.752319
2493.173096
5563.653809
5769.225586
2394.507568
2024.212402
3161.875732
2739.628174
2171.19165
3477.724854
4161.11377
2329.431396
2138.344238
1857.268066
1683.129639
1542.121704
5341.29541
2131.845215
1637.237549
2155.467041
3329.133545
5496.664063
2475.769287
2916.828857
2158.399902
2799.90918
4016.679932
3650.206055
1752.45459
5767.666016
3741.538574
3507.056641
3133.09082
5814.620605
5212.099121
5603.370605
1697.103394
2481.108887
2979.657227
3853.562012
2534.415771
3232.509033
2966.188721
2530.536621
3745.657959
7524.946289
4461
2533.785645
7863.115723
3241.575195
3855.646484
5498.084473
2415.60791
5081.01123
5492.922852
2747.622559
3652.148193
5141.822754
1843.497314
2994.24707
5519.647461
6659.980957
6342.399902
2057.318604
1846.857178
5006.328125
5027.102051
6480.707031
1679.111084
1842.813232
4354.206055
4065.425049
4677.107422
4599.359863
5277.509277
1522.580688
1342.782593
5507.75
4191.748047
3592.697998
1353.978516
1902.446655
3332.52417
4572.709473
1198.847412
4606.997559
4516.336426
8062.80957
1851.504517
2241.689453
4966.600098
2220.114258
3222.987793
3310.921143
8110.060059
1935.122314
4157.569336
4567.188477
1629.605103
4796.662109
4499.695801
3688.174805
5447.964355
3343.303223
2434.351563
4126.827637
3074.788574
2697.102539
3496.369141
5499.825195
3232.639893
2243.369873
4373.613281
2925.682861
3434.764893
1543.873535
3456.927734
2858.726318
2650.423584
4385.689941
2200.676025
2329.581299
7013.755859
3316.931396
5037.558105
4379.49707
4600.664551
4943.330566
4731.925293
3439.640381
1312.064819
5363.004883
2177.305664
4007.049072
2652.077393
5170.084473
1720.634644
2435.150635
2583.230469
3787.977539
1535.171265
1881.942017
4588.687012
2226.249268
1731.256958
1502.755981
5547.128418
1932.092163
2375.481689
2836.164307
4580.461426
1845.254883
4222.024414
2270.768555
2903.539063
6318.188965
1433.062134
1837.471558
1850.703491
2623.706787
1512.234741
1590.389282
3270.522217
1571.465942
1820.575684
3202.802734
2747.119629
3225.336182
1796.013672
2722.637695
1650.309814
1673.479614
2058.626709
2179.403564
2136.460693
2055.646484
1474.930908
1563.455566
1924.923096
3538.648926
1866.833984
3549.024414
3118.879639
1931.849609
2591.438477
1372.813232
1956
4663.554199
2471.846924
1546.588989
3544.552734
1583.879028
1647.519043
4503.847656
1987.42334
1556.855713
1424.279907
2158.835205
4716.513184
1576.542603
5621.641602
5747.549316
3871.685303
5415.015625
6231.434082
6983.020996
10221.436523
4690.211426
1523.272705
3663.757568
3496.782959
2015.676758
2111.2771
2544.547119
4113.284668
4081.06665
4232.165527
1735.663208
4443.300781
2250.571533
4289.282227
2748.143799
2970.345947
3067.438477
6640.973145
1980.649536
2633.007324
1964.685303
4660.354492
4247.177734
3920.333252
1602.54541
1419.876343
1746.43811
2901.983154
3029.571045
5668.819824
1703.752563
9736.723633
2263.040039
3435.708984
3334.745117
1510.579468
4957.419434
1932.081665
2746.222168
1797.061279
1464.326538
4126.202148
11701.884766
2467.893799
2782.446533
2454.283691
2870.23999
3037.432861
2982.240234
2705.181152
2976.300537
3350.877197
3817.580566
3633.050537
5088.285645
3040.979248
5154.795898
2037.301636
3465.987793
2526.527588
1826.304199
5303.952148
2921.526611
2995.125
6031.929688
2701.015137
2718.217041
3562.680176
3381.127441
3878.900635
1493.245361
1270.158081
4020.029053
2261.868408
4801.262695
2025.117188
1407.786255
1343.657593
4924.589844
1836.309937
6852.611816
2966.195068
5283.77832
4034.453613
2129.151367
2986.601807
2508.333252
4889.750977
1732.923096
2597.024902
4092.124756
4599.46582
5286.652832
4712.494141
6571.410645
7848.178223
2762.650635
5068.282227
1663.933716
1220.702271
2748.031494
2957.939209
4354.648926
3140.923096
4949.504883
3275.6875
3392.820557
4573.362305
4163.777344
3576.720459
1694.411377
1952.825928
6580.360352
2203.724609
5449.246094
2576.146729
3247.272705
2550.715332
5151.135254
2308.854004
2715.156494
5295.401855
1711.615356
11379.169922
3706.766602
5911.896973
2950.845459
1931.839966
1593.054932
2985.982422
6379.838379
2270.22998
5763.596191
4926.630859
5450.25
4562.785156
3145.251465
3519.199951
2117.520508
4516.936035
3768.553955
3456.858643
4016.857178
4420.518555
2805.419434
1401.176514
3332.729492
5797.410645
4240.132324
5138.463867
1763.056152
1706
2739.935547
1780.368042
3232.349121
6475.524902
3540.104736
4221.395508
3457.996582
2498.828369
5633.875
1413.061279
2682.3396
4553.536621
4257.358887
2191.434814
1635.834717
3963.191406
3535.931396
1689.517212
5269.128418
1523.839966
2911.169922
2541.185547
3699.942139
4211.939941
2845.614014
6127.407227
2697.344482
5526.435547
5070.696289
4399.53418
4344.235352
2454.127197
4695.128906
4445.758301
3863.272705
2295.429932
6489.97168
2152.417969
1698.885254
3408.4021
5416.027344
3247.035156
3369.721436
7117.131836
1812
3564.707275
2719.525879
5223.023438
4356.244141
2339.840088
3280.939697
1705.463379
5003.19043
3687.956787
3198.016602
4785.584961
5373.200195
2386.370361
1888.330566
4116.98291
2709.808838
2910.779053
5690.899902
2220.61792
7986.174805
1853.866699
3216.358154
5484.039063
5451.132324
5576.616699
4786.253418
5077.527832
4272.050781
4714.382813
7711.491699
5119.216309
2198.765137
3596.399902
6608.067871
5377.009766
3309.976563
4608.79834
2444.157227
5041.27832
2524.820313
1633.753418
3852.12793
5546.058594
2265.526123
7212.942871
5817.586426
3600.611084
4455.32666
4615.708984
3317.257813
4713.198242
3910.748047
1703.585938
3138.520752
2312.912354
1793.8302
1245.529419
3591.810547
1759.417236
5695.009766
5788.413574
3075.11499
2582.688477
3886.651367
3266.052979
1674.263306
5618.712402
7867.513672
1793.663818
3150.354492
1405.144653
4613.796875
6399.325684
3004.251465
3313.072266
2451.965576
2632.592529
3331.282471
2141.658936
1778.296875
5566.008789
2077.66748
4743.492188
3360.11377
1913.76416
5450.598145
2684.893799
3647.289307
2635.620361
2033.671997
6410.770508
2037.129761
7171.216309
2691.229004
1429.040039
3369.258057
5286.174805
1930.650879
4531.018066
3229.682861
2432.962402
3206.354492
5076.208496
6108.207031
2524.677002
3794.199951
3575.935059
1954.692261
4297.376953
2132.607666
4465.816406
5285.841309
2020.451172
4811.307617
2071.536133
2443.114014
1897.744629
4060.719482
3261.726807
6141.268066
1977.467407
3458.879883
5389.850098
1909.428589
2797.431152
3365.178223
2636.859375
2465.367432
3150.053955
4979.852539
2666.393066
3415.441162
1678.222168
5944.935547
5052.795898
1503.446167
5459.132324
3732.030518
5260.635254
2394.86084
1443.345459
2601.44751
2628.071777
4858.418457
4724.825195
3719.688232
4707.032715
2710.01416
3690.495117
3345.927246
6236.563965
1684.259399
1830.80603
2237
5479.064941
3728.330078
3066.634033
5065.648926
2418.548584
1682.296265
2089.297363
2527.641846
4261.610352
2412.952393
5031.582031
2989.51001
3061.037109
6106.105469
2380.094482
1997.68042
1661.090942
1728.945435
3886.30542
6787.804688
3317.893066
4148.932617
2311.697021
2646.30127
5649.626465
3528
3858.521484
2055.746094
2706.300293
4259.753418
1748.180176
2177.246826
2648.744141
1596.69458
4465.149902
3650.537842
4015.140381
2396.317383
5824.459473
4345.904785
2546.888916
4975.855957
2291.22583
2599.446533
5607.035645
3565.57373
5147.120605
6366.395508
7558.555664
2757.179443
2107.25
6422.125
1572.452148
3850.825195
3574.689209
6425.054688
3698.464355
4727.249023
1794.060547
4054.984863
3873.708984
3551.571533
1210.560059
1670.630615
3868.181396
6257.144043
1470.502441
5143.319824
4207.729004
1448
1488.294678
2560.563721
3448.760742
3604.955078
2158.892578
1680.733887
4974.058105
3450.522461
3222.619873
2668.923828
1367.050903
1642.326782
2545.208984
3684.08252
6557.099609
2529.990234
1366.822754
7145.285156
8185.552246
2766.330811
1287.016602
3722.925781
2324.833984
3669.65332
1470.389282
2182.474121
1492.869507
2993.528809
5063.5625
2736.992188
4241.59375
1762.674316
2308.143311
5080.532227
4933.598145
2395.313965
1375.652222
4541.235352
4706.708496
1570.150879
2580.261719
1982.653442
2521.781982
1833.3573
4582.396484
3867.103516
2070.282471
4099.109863
2690.330566
1575.949341
1517.337158
3241.073486
1577.797485
1701.287354
1572.78479
3484.410889
2005.727661
2355.47998
1524.170532
3103.023193
5370.074219
2796.529297
1969.806396
6195.32666
1603.052612
2098.356445
2870.158203
1681.409302
5448.291504
3740.066406
2919.220703
1710.904785
1403.487183
2458.355713
1428.557007
2233.012695
2271.697021
4335.833984
2184
3385.256592
6012.49707
2780.47998
1535.80249
7031.017578
4562.222168
5398.727051
5734.71582
1931.009155
3351.148926
3841.910889
6549.026855
1619.934448
4456.406738
3215.142822
1395.80957
2846.434814
3693.835205
2162.861816
2872.487061
1755.440918
4398.697754
6197.412598
1850.365723
1940.064819
1618.947388
4493.411621
2260.74585
5204.090332
6049.032227
3247.150391
6478.541504
5502.464844
3433.264404
2640.673584
3194.859131
4250.702148
5953.619629
4425.075195
6265.253418
1442.285767
1240.739502
2387.905762
4944.166016
3539.568115
1510.823486
1977.063232
2965.074219
3343.412354
6016.722656
4965.03418
3131.042236
3118.068848
4676.32373
4143.878906
3703.844238
4805.203613
5787.365234
2688.542969
2322.394043
3259.508057
1682.75415
4203.851074
2003.822266
4377.605469
3395.304443
2136.558105
3175.173828
2460.605957
2992.204102
3630.252441
2077.757568
3316.525146
2587.666748
2652.164307
3690.913818
6100.473633
1861.629639
13275.671875
5160.872559
6441.541016
3852.169678
2120.302002
4599.490723
1729.574829
3241.762695
3414.073975
3859.505371
4188.455078
3460.426514
1402.989502
6158.496582
2264.698486
3822.60083
4959.253906
3096.524414
2052.640625
2687.302979
3382.817139
4593.436523
3856.665039
3776.147461
2127.234863
3200.666748
2425.619385
6918.584961
5028.289063
7851.875977
2198.773926
3721.42627
6228.586914
2940.556885
4142.407227
3848.876221
4537.137695
1997.496216
2612.10498
1730.073242
2780.404785
4361.92334
1538.537109
1514.113892
5222.512695
2451.610596
3355.04541
1964.331909
2685.248779
2554.775391
5500.671875
2907.006836
4017.44458
2516.256348
2227.291748
3796.171143
2683.046875
1446.674683
5219.727051
5448.166504
4449.623535
7966.040039
2017.367554
2249.595947
2138.570801
1314.095215
2331.007568
3121.947754
1905.052612
3815.529297
4496.131836
1319.370117
1642.210571
2216.992188
6435.428711
7226.555176
7102.583984
5482.499023
2347.007568
1752.164917
5111.77832
4853.597168
3523.539795
2728.202637
4741.475586
5578
2150.366211
2370.844482
2792.980957
3315.428467
6882.031738
4005.600098
3276.996582
2547.649902
1494.191772
4873.569336
7053.472656
3338.748535
7276.28418
2102.865234
2727.181152
4166.617188
1328.050293
1807.846191
3623.678467
7552.296387
3482.93335
6077.640137
3399.69458
3223.49707
2445.087158
5835.450195
3118.327393
4678.930664
2975.056396
9038.71875
3584.273438
4372.413086
3154.344727
3914.260986
2642.224854
3624.143799
4627.739746
5094.399902
5153.672363
3763.098145
1728.67334
2392.270508
1916.867188
7079.682129
1674.139038
4206.802246
3676.26416
2768.974121
1937.283569
2035.677612
1544.312866
3490.343994
4335.324707
3020.527588
3049.32666
2003.373779
1641.839844
2905.722168
3685.686035
1615.217407
1758.294678
4647.219727
5056.600098
1350.20459
3006.752197
2111.011475
5342.152344
3688.117676
2364.188965
2295.553955
3962.855225
1658.585693
2480.300293
1743.336182
3501.423096
3242.931641
2487.156006
3348.654297
2290.503662
3534.854248
3624.877441
1719.821411
3625.152832
1783.623047
4751.322266
5321.746094
2316.630615
1326.706177
1468.866821
3813.101807
1951.698364
3273.94873
3040.044189
3036.49707
3528.155029
4726.259277
2739.228027
1703.660889
4288.563965
1798.763062
2985.018066
2510.738037
5558.253418
4747.670898
3549.536377
3443.115234
2054.281982
2026.558594
4447.625977
1461.276611
2992.510742
4934.869141
4085.962158
3771.575195
6111.29248
4326.611816
1592.514282
1593.507202
4108.532227
6361.068359
4081.821533
3622.057129
3645.356934
6222.279785
3903.271484
6061.694824
1517.179443
3787.5354
5549.119141
4433.344238
4829.974121
4385.419434
5739.589355
4845.892578
2536.259277
5703.625977
4338.34668
1793.308228
3523.567139
7972.046875
2836.658203
2150.566406
3493.733398
3232.612793
5078.438965
5054.830566
2108.9104
2032.554932
6131.037109
3496.597656
3150.023193
3904.796387
5644.476563
1338.041382
4462.886719
4043.52002
4233.395996
2770.443359
1392.418335
5030.313965
3765.852051
5239.853516
4683.955078
1616.730225
1375.246094
1628.973022
2567.726563
2950.422607
1490.153809
3766.478027
2590.546875
4021.870605
1569.963745
3997.211426
4151.563477
4287.082031
1889.915649
1760.59314
2622.022461
2377.288574
1948.684448
2430.855225
3605.719238
1228.840454
2306.223145
2140.417725
1741.749023
2220.631592
1688.200806
2603.160156
2949.076904
3555.643066
2543.931152
4806.581543
3649.974365
3669.962891
5155.620117
2073.883057
6303.130371
1562.538086
6973.59082
1716.803223
3932.424805
3696.349121
1298.485474
1698.808105
3606.642334
9717.750977
2442.583252
10294.188477
1550.337646
4676.900879
6148.645996
5131.557129
6352.269043
1848.964722
1558.169922
4275.647461
4394.633789
1648.913574
3086.275635
2370.615967
3783.239502
2076.672119
5215.782715
2532.827637
4369.619629
8063.302246
2259.803223
4974.864746
4151.223145
5750.954102
3323.850342
3814.123779
2758.946289
2049.472412
2889.299561
7718.265625
4726.157227
2492.913086
2314.558105
3142.168945
3210.168945
4350.568848
3765.266602
1495.046387
1620.023926
2781.3479
3375.038574
3641.273193
4390.505371
3807.069824
2960.714844
2903.038086
2277.427002
3935.55127
3646.923584
4572.930176
4097.387695
5185.860352
3236.086426
11286.661133
7000.533203
2917.494385
1877.00354
1194.49353
4440.550293
1765.78064
3279.056396
1916.800049
4077.139648
1326.658081
4531.174316
3508.695068
3492.373291
2685.898682
2520.727295
2460.988281
3622.815186
9505.844727
2482.489746
4209.431152
1477.099365
2262.22583
3801.037598
3513.943115
3327.196289
2703.117188
1355.156616
4336.87207
5049.857422
2188.410645
1844.509644
3102.91626
5122.393066
1542.788696
5433.211914
1995.159912
1779.428589
4465.091309
1546.829224
3059.880615
1854.268188
3420.490723
3632.546631
2673.382568
3179.386475
2694.686523
1427.276489
1927.574463
2197.917969
3357.511963
1634.225952
4417.757813
3269.748779
1650.273682
1737.949707
1673.380981
2553.520264
3708.937988
3660.203857
1319.527466
1856.69873
1968.36731
1273.943359
3183.561035
1720.79248
1544.057373
2651.969971
1611.301758
2405.845947
1380.90625
1549.706543
1505.792114
2368.71167
4031.239014
2997.734863
4251.702148
1905.98645
2301.20166
3108.909912
5078.199707
1777.400024
4154.918457
2570.54541
2632.057861
3688.437012
1874.767578
2414.408936
2524.824951
5709.417969
4189.10791
4207.57959
2980.107178
5684.532227
6602
3981.596924
2198.294434
4233.179199
2408.943604
1756.634644
3081.186768
6950.551758
2301.488281
2937.228027
4481.895508
5650.839844
2339.219971
1115.080688
2445.938721
3200.594971
2336.406006
5400.706055
14561.250977
1669.263184
2678.361328
1608.17981
7264.340332
5286.888672
3868.198975
2576.488281
4316.342773
1516.071045
1852.089844
3997.498535
6175.752441
3739.256592
2709.635254
1683.478271
1872.558838
1789.552246
3181.959229
2224.142334
3494.567139
3303.865723
3638.495361
1497.258911
5348.286133
3814.142822
2027.216553
2689.592041
3469.855225
1383.787476
2271.764404
1273.087646
2232.060791
1410.666626
3279.64209
1468.916382
2288.731689
6658.524902
1371.966797
1344.437866
1845.75769
1406.710449
1664.866699
1395.049438
1684.559082
1330.484497
5871.371582
3018.094238
1278.279785
1218.878174
2086.934814
5586.814453
1545.859131
1700.502563
3868.655762
2927.497803
6768.808105
2472.011475
1713.741333
2272.322998
5380.866211
1675.885742
2727.4375
2659.671143
2431.895996
2874.406982
2212.543213
1579.358032
2696.572754
6959.434082
5028.509277
2657.300537
4296.202148
2125.09082
2108.101807
3315.081543
1534.19043
4095.850098
2165.767334
4523.212402
3707.307617
1554.325562
1426.046509
2400.907227
2826.248047
3499.963867
2167.517334
2443.699707
3547.428467
3916.695557
2678.458496
4507.707031
2751.04834
4847.513184
10760.369141
4864.05127
1472.87915
1446.619019
5576.910645
4775.214355
5180.890625
2145.5
3405.759277
1948.125
2743.982666
2296.039307
4251.054688
4088.685791
2855.529297
4059.229004
2174.839355
6645.688965
5264.224121
3766.967773
1894.193604
3588.0354
3443.782227
4434.628418
2942.662842
2297.85791
3916
6819.791504
5239.285645
3793.245361
2073.693359
5189.022461
4598.613281
4582.935059
6099.766602
2638.258057
2679.067383
3424
5401.547852
4608.94873
7494.286621
4541.518555
1718.06897
2124.12793
2559.847656
3398.059082
1934.582275
1501.403198
3939.265869
1404.685059
1825.717285
1897.875
1852.840332
5407.689941
1830.357666
2257.340332
6587.253418
4620.560547
3829.180908
3465.655273
3843.488037
3444.602783
5989.058594
6123.172852
4419.82373
6123.296387
2301.4375
7323.307617
2619.137207
2665.076904
7024.296387
3851.661133
2546.666748
4097.05127
1827.303467
6537.789063
3708.039307
4552
3018.046631
4235.032227
5891.453125
6250.72998
4397.987305
3342.434814
2955.932129
5269.879395
3433.724609
3873.669678
3579.086182
1369.834839
2362.527832
1666.790649
3627.178711
2302.299316
2885.574219
4567.041504
4369.224121
1715.980347
2265.568604
2941.639404
6114.812988
5292.874512
3940.333252
4726.18457
3275.4375
1771.897461
1877.448242
3960.851074
4115.580078
2039.51123
5045.95459
4146.163574
6826.285645
5812.437012
4194.543945
3318.41748
6134.043945
4136.774414
3246.530518
3171.459473
1728.084717
1769.980591
2389.80249
1881.959229
3451.920898
4051.796631
3189.247314
3801.119141
2530.273926
3151.828613
5133.385742
3556.208008
4163.744629
3972.237305
4357.465332
2929.9375
1630.653809
4729.617188
5177.066895
2743.967041
3947.506592
3188.296387
3515.372803
2489.072266
5715.14502
5016.131348
3137.292969
2646.252441
5981.863281
3452.950439
3863.688477
1557.608276
1928.968018
3674.183838
2999.952881
13161.612305
2884.816406
2498.648926
2797.295654
2378.809814
4815.267578
3631.48584
3856.777344
5227.519043
6453.538574
5348.408203
2157.483887
5643.478027
4183.857422
4778.724121
3870.633545
4224.735352
4162.103516
3295.234375
3191.026123
5963.580078
2688.880615
2010.928955
4860.94873
1415.931641
5020.184082
3706.057129
3851.021484
4756.115723
3102.801514
2928.395996
6931.311523
3206.628662
3511.793701
3765.045166
2134.622559
5131.557617
6252.644043
1951.764648
6004.122559
3968.615479
2954.113281
1455.894775
2763.532959
5026.720703
1982.696289
3792.635742
5152.949707
4266.772461
2913
3800.860352
4696
6078.697266
4920.963379
3564.475342
3035.255859
2548.401855
2971.549316
4244.432617
2979.357422
1428.872192
2020.222168
2735.514404
3643.135986
5360.243164
5520.157227
3635.538574
5504.833496
4813.807617
7991.536133
4748.062988
3112.139893
6389.115723
1325.714233
7176.858398
3581.14624
3822.703857
2414.98999
3665.248047
2779.414795
4468.639648
2473.361084
1469.69812
3214.138428
5182.788086
4784.317871
2244.463135
2621.983398
4252.458008
2433.853271
4828.709473
11476.62207
1695.308594
3420.3479
4021.871338
1922.186768
1970.969727
2604.800049
2517.696289
2758.095215
5039.242188
3575.071045
1411.468018
3405.652588
2498.848877
6014.631348
1346.821045
5153.600098
1567.355957
4242.809082
5736.030273
4731.399414
2427.08252
6538.246094
5238.164551
1641.721069
3175.79834
1678.995117
9827.993164
3275.372803
4070.928467
2771.394775
1826.482788
1603.009399
2525.197998
6231.901367
1133.38855
3836.634033
3268.864502
4195.338867
3991.380615
4965.041016
3909.074219
1656.473633
3975.637207
3013.233887
1719.167236
3547.766357
5258.563477
4295.549805
4910.474609
3211.098145
4321.125
5998.716797
2339.918945
4927.132813
2701.1604
2032.976685
1779.780273
4891.118652
3743.428467
3641.724609
3768.529541
4283.118164
3798.52124
5288.702148
1846.550293
2217.559082
5242.162109
3452.207275
2511.327148
1491.064941
1811.560425
3080.439941
2165.654297
4678.865723
7190.107422
6533.656738
4976.769043
4285.088867
6307.619629
2889.253662
4492.199219
2764.112549
4946.557129
5379.578125
4633.55127
6376.026367
5423.638184
2109.285156
3983.407471
3113.617432
6469.457031
1511.683228
2477.395264
5738.787598
6518.799805
4585.821289
2963.364502
5136.46875
5188.04541
2289.240723
5581.493652
4813.362793
3389.970703
1441.562134
4597.616211
3123.962646
2060.730957
3343.763184
3462.783203
9476.21875
4217.885742
4617.068359
2026.099609
5474.060059
8278.916016
2012.279785
3857.350586
3261.022217
4256.250977
1894.76062
1834.56665
3480.449707
1817.447632
1902.467041
6334.419434
2999.539063
3907.233398
4465.662109
1873.570923
5673.299316
2945.204102
5255.445801
3314.857178
4894.148926
4002.588623
2068.047363
2594.310547
4289.056152
5406.387207
5383.634277
4490.268555
2544.150635
5403.541992
4879.222656
2552.369141
2862.412109
1607.914917
6525.645996
3942.12915
5027.970215
3691.278809
2310.96582
2149.209229
2357.806885
3345.489014
1489.209717
4085.628662
3272.96875
4330.457031
1685.94873
2651.187988
1738.995239
5540.445801
6436.602051
3432.3479
4144.853027
3442.261719
3825.321777
5317.377441
1452.818726
2351.036865
2088.35083
1739.878784
1606.279053
3006.82666
1780.025513
1990.936157
4417.413086
3537.595947
4299.84668
3293.894775
2680.030762
3153.570313
4873.262207
2849.61792
3061.903564
3616.070068
2977.948242
4214.551758
2206.657471
1485.292969
4376.053223
3915.156982
2652.494873
3930.534668
4471.858887
4427.152344
2966.344238
1731
5551.396973
3623.268066
5885.09082
1806.460449
2032.203613
4482.885742
3948.389404
1390.450317
1798.537354
3232.501465
3040.692383
2709.107178
4592.143066
1379.897461
1505.744019
2847.823486
2193.976074
1720.768188
3548.513672
6053.541504
5669.079102
3800.076172
1760.730591
2217.623291
2360.144043
5804.01709
2405.38208
4581.889648
1549.875488
1601.643188
5308.962891
1624
1623.462524
7509.382813
2645.856445
4211.980469
6883.054199
1570.829224
1585.481445
3723.006104
1527.512207
1737.433594
5523.266602
2190.756104
1386.390381
4159.790527
2210.897217
5438.349121
5462.420898
3005.177734
1629.324707
5289.505859
6877.598145
7383.70459
3169.509766
5507.323242
5203.306641
3896.490967
3451.455811
4962.314453
2759.022217
2110.154785
3270.201904
3426.353027
2131.694092
1987.5
3480.886719
3778.321533
2562.213623
1533.394653
2390.414795
3572.832275
2430.285645
1893.797852
4670.336426
1579.858154
2088.654053
5160.504883
2002.233887
2884.582031
5588.692871
4199.894043
4949.562988
5108.538574
2187.893311
1337.0448
2532.410645
2961.695068
1563.092896
1976.119751
3755.699951
2993.765869
1518.411011
3627.320313
4078.614502
1658.490967
2953.268311
1460.219727
3972.643799
1500.044312
1627.407959
3862.378662
3933.231445
4871.42334
5661.694336
2594.045654
3807.980225
4966
4470.717773
3977.375488
3506.437256
3708.383057
1463.311768
2784.483643
3054.565674
1598.535645
2394.477783
4249.662109
5993.202148
2426.711182
4763.200195
4033.037842
4731.731934
2831.326904
1479.124268
5641.197754
5703.805664
2303.358887
2836.476807
1781.019653
3883.242188
1338.313599
3774.730469
5100.342773
2546.116943
5569.890137
3753.740723
1732.790161
2212.121826
4012.607422
1741.080078
4525.768066
2977.460938
3194.676025
5935.769531
3038.892578
4111.568848
1994.233398
3504.107666
3509.079102
2928.631348
3512.575684
3850.697998
4393.775879
1948.679932
1250.179443
2714.362305
4967.644043
1556.19873
2362.4021
6361.253906
3746.481201
2164.341064
1975.234741
1279.108154
1845.721558
2270.946777
2012.161133
3551.671875
3505
2283.078857
1424.908569
5706.527832
3854.508545
1887.28894
2035.554443
3246.107666
7038.861816
1970.776001
4399.605957
1846.590332
1979.740601
1742.568237
2356.831787
4658.428711
5169.622559
1692.747925
2332.277344
1601.618286
2348.282715
4645.704102
3257.566162
1712.386841
2292.854736
1337.463379
2881.731445
2756.935791
3412.832764
4172.851563
1883.324463
4925.455566
2763.959229
2278.259766
6807.132813
3818.539063
7157.174316
2626.626221
2310.253418
2361.854248
4810.282715
1824.61853
3598.241943
2077.723145
1513.82251
1929.31189
1455.0625
1600.8396
3960.842041
2050.990967
3690.043213
1741.508179
3172.494873
2278.10083
2952.088135
2117.68335
4682.576172
3220.523682
2629.416748
2043.298218
4567.383789
1578.416382
2453.134766
1505.495728
1691.404297
2826.618896
1463.865967
2215.705811
2270.602051
1856.84021
4897.331543
2377.229736
4176.222656
1378.076538
2007.174072
3775.098389
1779.324707
5296.881836
1549.059448
2848.223389
2805.398438
1693.481689
4881.242676
1758.120483
2767.969727
4656.109375
2857.200928
2319.371338
1478.476196
2556.746094
3989.384521
1934.396118
2578.788574
1583.823486
2604.490967
1578.159424
4185.731445
5153.483398
5469.933594
3419.705811
3069.088135
1740.159302
1779.242798
1843.323975
4223.977051
2766.599609
3795.392334
1634.337036
2397.891357
1811.772339
4092.513916
2249.294922
4194.34082
2659.86084
3502.404785
2640.269287
5932.307617
4520.069824
3235.85083
1471.588379
1435.573486
2454.712891
3415.580322
1423.330688
1785.815186
2350.777344
1945.985107
1386.420288
1421.509033
2031.368164
1436.575439
2927.951172
3282.677979
1697.11853
4734.22998
2084.162842
4778.88916
1669.810669
2474.866943
2500.050049
7570.853516
3239.681152
5240.572266
2917.063965
6231.643555
4214.462891
1608.188721
2208.182861
4725.268066
1811.545898
2442.043213
1519.263794
3789.537109
3318.144287
2356.65625
1415.558105
4360.018066
1549.928833
1983.281494
2592.153564
1979.885742
3764.811523
1490.671509
2391.750732
2881.45459
3818.198486
1369.961426
1513.716187
2320.11499
1884.731323
2296.86792
2609.13501
3858.87915
1754.432129
2646.118164
3023.952148
3623.294434
3287.431885
1749.368652
1826.6521
1917.875732
3380.863525
1617.157837
3817.434082
3920.575439
2297.589355
1603.516479
5066.700684
2919.337158
3749.1875
1485.658569
2602.164795
8074.52832
2617.376465
2810.105225
2695
2292.437256
2198.870605
3719.724854
1366.494141
1491.461548
3207.277832
4809.291992
1969.898315
2692.615479
1674.265869
1956.414917
2426.649414
3661.480713
5060.864258
2076.729248
3798.305908
4769.185059
1784.605103
1690.193604
1676.674194
3971.733398
3375.578857
3961.291992
4995.762207
2519.832275
1772.09021
1324.434814
4071.401611
3886.514404
2895.916748
1689.215942
3623.320801
4469.187012
1896.27478
5358.900391
2207.912109
1739.228027
1626.887817
1545.795898
3392.373779
3417.533691
2560.808105
2867.462646
1629.782227
5056.360352
3166.64624
1154.930664
6493.428711
1404.313721
6460.129883
3678.115234
2493.755127
6199.273926
4293.262695
2238.281494
2758.282227
6044.544922
1715.457642
3981.880859
1717.851807
4262.47998
3446.131348
2173.568115
1789.416626
2484.15625
1604.140381
8496.958008
2085.600098
2470.058838
5225.312012
1700.214233
1771.906982
2450
4580.99707
3252.473145
1761.559326
6558.353027
3582.16333
5064.78418
4332.32373
2927.222168
6141.191406
2694.139648
3985.861328
4292.922852
7689.547852
7108.78125
3570.565918
6564.711426
1869.291382
2958.073486
4946.044434
3488.137939
2794.169434
3759.716309
3856
4154.949219
4313.043457
2040.360962
3136
1432.537842
1760.806763
3748
5107.522949
3493.733398
2453.013428
4972.53125
2328.615479
2328.661133
6471.298828
4548.971191
4926.574707
6810.970703
3136.768555
1712.305298
3310.610107
3233.576904
3804.334473
6072.565918
5084.396973
3917.668213
2309.318359
3222.483643
1409.818237
4286.765625
5530.793457
2728.860107
4346.666504
5207.561035
4147.513672
4880.75
3684.373291
3192.081543
2062.497559
1610.441528
5363.253906
2819.347656
2018.842163
1830.797363
5458.899902
2275.55957
5207.349121
3486.405029
2127.952393
3486.138916
2839.199951
5143.923828
5052.038574
2717.002441
2778.82959
3521.267334
1588.262329
3991.265625
1547.50415
1569.718994
1673.275391
3109.430664
3502.852051
2599.674805
3322.426514
5118.48291
1960.246094
3302.689209
3167.414551
5251.608398
2360.581787
5759.220703
2186.174561
3669.415283
1579.968994
3474.968506
5779.518555
2054.193604
4994.833496
6807.197266
3978.844482
1464.23877
6605.484863
2120.679688
3470.797852
2971.14502
4015.819824
4678.53418
1706.160645
3535.870361
3610.845947
3728.154541
3545.680176
4200.842285
2664.739014
3232.025879
2832.449951
3567.342041
5468.917969
3254.172119
1889.220093
7014.008301
3781.45166
2731.696533
2666.654785
1579.356689
3596.230469
3458.681641
3171.432373
5271.32666
3740.731201
5361.046387
3888.117676
5440.135254
4979.467773
5067.875488
3232.263916
3000.496826
3150.007813
1752.533325
3016.311035
2049.657959
1735.609741
3882.718506
2543.822266
7934.21875
3916.426758
1863.194214
3372.266602
4911.350586
2764.800049
4013.804932
2525.386475
2239.739746
4555.69043
3088.279785
1994.109863
1634.395752
5081.564453
3426.04541
3955.533447
4620.866211
2939.424316
2422.64209
1682.473633
3421.805664
2504.630615
4147.974609
1745.814453
3689.564209
5746.105469
5747.5625
3987.537109
8366.892578
3465.485107
3872.679688
2076.979004
4464.830078
4210.577637
3203.977539
5564.635254
2434.436768
1716.297119
2567.547119
4358.705078
1961.765503
5068.279297
1895.869507
3078.775391
4993.810059
5051.365723
3769.665527
2542.632813
3604.99585
3550.705811
2015.890381
3935.710938
5153.111816
6785.59375
3111.147217
2619.45459
2314.271973
3557.90918
3326.33667
1465.664429
4155.367188
3337.274902
4839.143066
3841.826172
2044.522949
3513.254883
5175.306152
4292.156738
2708.28418
4968.770508
1879.207153
4747.558594
1912
3013.67334
1986.610474
4551.27002
4721.48291
1612.761963
2717.051514
3871.543701
6109.273926
5810.141113
1929.655151
3167.747314
2469.693848
6216.919434
2595.218262
5290.86084
1633.483154
4723.600098
2516.164795
5717.507324
3215.86792
2931.538574
3676.666748
4343.841309
4449.285156
1899.181274
5594.293945
3847.455078
1702.81189
3229.795654
2648.612305
4999.097656
3267.872314
3652.340332
2010.80127
2726.485107
2596.019775
6262.751953
3529.375977
1679.879395
2039.140503
3602.347412
3977.312012
3443.016357
3690.404053
5171.125488
2562.945068
3118.705811
6226.824707
1637.5
2652.554443
1448.429321
4959.044434
2613.347412
3962.674316
2383.870605
1491.700684
2383.179443
6835.180176
2083.58374
3628.95459
5823.740234
3235.375488
3766.360596
1786.441528
1311.516724
4578.293945
2331.355957
4275.856934
3211.725098
6007.821777
2205.600098
3506.585449
1646.698853
3630.930908
3022.428467
2387.142822
3702.787842
1588.433716
3413.074951
2220.697754
2055.707031
2142.532471
2364.748291
4088.404053
2561.233398
1616.77832
3683.261719
1910.698975
3862.694336
6238.601563
5065
3316.878906
1727.090942
4781.947754
3127.813232
4044.876221
7526.098145
3699.864258
1218.942505
1725.763428
1951.337891
2936.621338
2784.342529
3446.442871
4818.138672
2918.26709
2203.099121
4714.13916
2789.009766
4892.157227
3737.67749
4610.569336
3326.774658
2743.0271
7532.080078
2381.303955
3320.761963
3496.730469
2836.121094
3494.073486
3805.969482
3816.594971
2671.079102
4409.615234
5754.966309
4843.695313
3563.355469
1858.558716
4269.917969
2091.980957
1635.377808
2590.808594
2739.590088
5929.711426
3531.045898
2410.24707
4388.640137
3375.438721
3050.804688
5969.576172
3202.549072
5785.469727
1303.684204
2554.438477
3866.126465
3021.994629
3239.130371
2068.222168
2337.064453
4493.434082
4800.403809
2817.227539
5154.348145
4804.338379
6272.869629
2612.929688
4165.395996
5706.308594
4005.732666
1867.150635
1828.102539
2630.850098
1844.894531
1759.764648
2410.689941
3990.004883
4615.694824
2728.880615
6451.068359
7272.65332
3931.956055
2965.386475
5964.837402
1545.800049
3965.222168
3130.143555
3997.300049
3546.823486
1851.961426
3346.666748
2496.479492
1850.716064
4828.726074
1628.646484
2049.74292
5894.1875
2202.399902
3000.16748
4876.04541
4778.337891
4221.246094
3106.745605
1767.60498
4715.22998
2098.169189
3217.791748
7300.54834
4348.806641
2661.084473
3686.787109
2737.299561
2322.784424
3336.150146
2921.026611
1534.994751
5065.410156
1506.148804
4170.62207
3862.038818
3569.040283
4162.609863
1952.054443
2291.620605
7109.733887
3627.187744
1833.920044
4959.67334
5638.736816
5158.385742
1820.571411
2175.764648
3226.539307
3349.69043
4196.389648
3092.291016
1819.968506
2666.268311
6568.84082
5487.152832
3811.643555
2744.3479
6065.15625
5531.569336
4170.101563
1676.786011
3931.882568
2745.781738
2895.834961
4820.614258
4117.686035
3769.45874
1422.174805
2249.61792
7295.113281
3089.937744
7506.990234
7293.118164
3062.645508
3267.022949
3181.300049
3490.966797
2379.126709
3555.286377
3564.698486
3057.846191
2184.343994
3344.481689
6204.4375
3494.005615
4379.043457
4218.338379
2143.79834
4772
2254.805908
2744.154541
1382.467041
1924.366089
2507.9104
2051.243164
4580.734863
2923.494873
3225.555664
4439.233887
1532.610229
3412.375488
4205.615723
3466.952637
2170.245605
2852.687988
9645.99707
6921.658203
2458.641113
4362.088867
1652.662842
3369.156738
4585.625
3889.411865
1371.147583
4626.71875
5235.250488
2178.729736
2213.858887
2186.79248
1547.236938
1563.217896
4427.170898
2962.439697
4959.67334
4102.926758
2750.609619
3597.494873
3652.905518
6691.132813
4355.751953
3803.336914
2221.458984
3689.218506
3803.468018
3373.377686
3182.646729
2081.354248
4148.019043
2673.461182
4123.48584
1693.23999
3823.772949
1582.427368
4230.156738
1993.41626
4640.422852
1573.968262
2144.83374
2266.024414
6644.675293
4387.984863
1785.282959
2341.489258
2706.303955
4867.350098
1722.254395
5490.615723
2980.77832
1880.282349
4452.693848
2518.459473
3239.374756
1852.647095
2092.460205
3800.495361
4244.78125
2877.38623
2443.129639
2328.895264
5593.994141
2966.794434
2727.097656
1787.260376
3743.947021
1367.543823
3323.758057
2210.792236
1583.480469
4877.054688
3594.751953
3804.036865
1752.800049
3016.71582
3405.341064
3658.004395
3289.342773
2223.04834
4421.416504
2182.238037
1944.755127
1654.73877
3860.282715
4300.406738
1584.439209
4383.949219
4762.54248
2604.392822
3030.078125
6512.639648
2180.691406
1866.45459
3973.621094
5936.414063
5831.270996
3922.100586
1571.512939
2204.419434
4051.060791
4513.404785
1925.438599
1829.787842
3160.793945
3404.491699
3112.595703
1710.099487
2526.775635
2557.629639
2936.954834
2818.875488
2384.458496
4367.692383
5487.935547
5461.381836
4054.471924
1455.69519
1718.45166
2365.008301
5893.376465
2734.421143
1904.5448
1450.434814
3093.280762
2104.181885
4469.683594
5241.088379
4604.603027
3653.609863
1827.546753
5348.181641
1647.119995
1423.046631
3171.795898
1618.136108
1560.941162
2165.794922
4726.85498
4542.395996
2574.828857
1635.527222
1760.437866
1852.042603
3589.522949
3190.308105
5197.272949
4601.064941
2477.796631
4348.806152
3812.308594
2142.753174
4718.09668
1769.720459
1415.578979
1314.554932
3494
4670.704102
5516.57959
4274.561035
1765.189209
4120.950684
5347.319336
2351.506836
1564.848511
2626.318604
3795.92749
2543.050049
1604.301392
4347.140625
4084.544678
1740.291382
3879.223145
4260.223145
1521.403564
4965.744141
2729.224121
3774.167236
1557.282471
4136.025391
3353.531494
2290.911133
4660.146484
3506.519287
3230.542725
1856.341553
2021.109009
4106.923828
2903.892334
2818.266357
2946.411621
2285.80542
1726.321655
1761.611084
1575.311035
2880.377686
3818.571533
4151.908203
2951.40918
3310.196045
1473.992676
1985.749268
1778.629883
4022.255859
1568.843628
4101.984863
1717.333374
1492.539063
2548.120605
4303.065918
1707.498779
2755.255127
2087.77002
1712.216187
2770.033203
3358.383057
2203.78125
1688.858276
3748.980225
3231.498047
4955.010742
4490.098145
1500.166626
2906.889648
4755.437012
2345.98999
4039.76416
1990.234985
2665.941406
3170.102783
5404.871582
3143.795654
3041.875
3488.207275
5985.050293
3293.511719
2419.708984
3840.421143
1713.082764
6703.702148
2100.960938
1963.86377
3931.418457
3847.686279
3591.737305
4496.658691
1274.395996
2079.597656
2066.522705
5855.359375
3028.603271
3147.548828
3740.980713
2493.993164
1393.568604
2388.285156
1474.693481
3721.275391
1404.696533
1985.710205
2015.071411
3714.563477
3681.871582
4364.393066
2671.562988
1595.52002
4179.98291
4661.697754
5511.51123
4642.531738
2104.718994
2442.459961
3413.600098
2912.796631
5355.229004
3858.804932
2099.62915
4616.574219
2376.310059
2804.989502
1923.747803
4910.782227
3285.203613
2577.897217
3414.446533
2771.074463
4923.154785
1494.117676
2423.88916
5558.85498
2574.040527
1944.167725
3632.53418
1487.140625
2162.379395
5931.987305
4362.331055
6576.561035
2735.801514
2680.888916
2543.969238
3883.339111
4525.244629
5642.395508
3817.217041
2658.501953
2225.081543
3828.022217
2158.371582
1983.096802
3708.56665
4507.774902
2723.502441
2774.271973
4971.371582
4547.037109
2434.747559
2315.377441
4504.951172
2199.018066
2242.498535
5960.121582
1882.4104
1731.331421
4097.330566
4582.987793
2252.43457
3025.324707
5107.639648
2216.894775
1711.316162
2587.518799
1973.10144
3763.433594
1789.729004
3441.593018
3384.370605
3686.179199
4677.518066
3086.119385
2929.590332
3930.227783
3626.898193
1461.281494
3339.820557
4321.253418
3169.699707
1512.976318
1364.444458
2761.903564
2790.356445
1445.526611
2497.151855
1907.149658
2809.414063
2086.520996
2208.613525
1792.289185
2316.633789
4758.324219
2465.823242
6289.580078
4757.935547
2845.190918
4508.311035
5613.960938
1624.141602
2217.451172
2651.226807
3326.162109
3848.112793
4746.814453
1723.78186
2601.314697
5611.010742
2365.060547
2652.919922
1804.177002
3853.860352
3482.346191
6734.351074
4627.39502
3571.755615
3285.111084
3178.855957
1466.888916
6035.697266
3583.855957
1453.748901
2013.573975
3203.956055
1967.286865
4339.554199
2798.727295
1749.145996
4475.914063
3334.875
3105.569336
1980.775513
3232.348633
1677.585938
2982.078369
1593.868164
3320.873779
2131.359131
2787.178223
3487.470459
3775.186768
3540.047852
4163.63623
1868.360229
2724.16748
3904.691406
3740.124512
1780.738037
1520.77417
3363.389648
2148.057861
1652.504517
5481.959473
3479.04126
3346.975098
3977.202393
2218.428955
4182.245117
1737.417725
2681.373291
5095.298828
1662.278442
3252.307617
2163.1521
2975.593994
1683.593262
1938.870117
1553.419067
3397.894043
1727.633057
2783.533936
1742.256958
3879.466553
3200.232178
4127.419434
5012.144043
3101.38623
1689.731812
3775.456543
3101.65332
2486.007324
2366.746582
1682.574829
4789.91748
1752.465698
3683.449219
6067.38623
2947.318848
1848.781372
3378.093018
2292.760498
2226.821045
5940.197266
3519.702637
2656.582275
3199.974609
3738.022217
3382.080811
3272.758301
2341.156738
1709.064087
4977.370605
2586.318848
4558.4375
3686.037842
3031.206543
3655.132324
3970.506836
2757.20752
1482.32605
5237.668945
3744.191406
4946.276855
5778.688477
1354.348877
1940.335938
3558.11499
7415.748047
1844.555054
6043.470215
4228.24707
5172.850586
3010.656006
1330.311768
4553.482422
2065.979004
3715.741699
2403.958008
4149.10498
5774.539063
4826.189941
5103.129395
3548.405029
2441.081787
3362.381348
4089.596191
1851.803589
3105.44873
4978.959961
2774.867676
2688.242188
6596.373047
2030.985107
1730.927979
3504.743896
3105.859375
3365.847412
1462.400024
2725.813721
3462.810303
2102.847412
1696.810913
3155.37207
1822.453125
2330.103027
3948.059326
3510.713623
2486.70752
2792.220703
3868.765137
1692.324341
2779.587402
3742.97998
2236.299561
4636.645508
4017.322998
1717.717407
2459.937744
1546.340698
5937.120605
1614.971191
2876.147461
2417.037354
3445.321045
3311.836914
1520.1073
2965.715332
1754.571411
2489.647705
2567.175049
2701.460449
1770.805054
1697.695679
3773.035156
1831.096924
4405.100586
4940.667969
1571.001587
3668.829346
2059.075439
1424.141846
3299.719238
1592.707642
2271.987793
3251.427002
4454.287598
3776.99585
2664.48584
2672.023438
2969.600098
1844.263062
3545.974365
1608.591064
5376.085938
2621.693115
