# Supplementary material for: Distribution Analyzer, a methodology for identifying and clustering outlier conditions from single-cell distributions, and its application to a Nanog reporter RNAi screen
Source: BMC Bioinformatics. 2015 Jul 22;16:225. doi: 10.1186/s12859-015-0636-7 (PMC4511455; doi:10.1186/s12859-015-0636-7)
Supplement: Additional file 1: Code S1. — R source code and sample data for distribution-based high-content screen analysis [file 12859_2015_636_MOESM1_ESM.zip › DistributionAnalyzer-1.1/Plates/files10004/A08]

5568.064453
1783.411133
5821.012207
2443.487061
2612.348877
3046.204346
2095.590332
1778.329956
1992.213135
3518.407959
2477.98877
2241.313965
5359.214844
2131.051514
3185.30127
2623.848633
3667.083496
4187.633789
4430.271973
2708.663086
2080.636719
2488.455566
3784.520264
12427.119141
2017.673828
2738.387939
1938.279785
5732.224121
2810.918457
3835.615479
5236.164551
2048.16626
2966.808594
2264.662109
3595.712402
3662.125732
3379.184326
2039.229492
2945.466553
1906.260498
3271.873779
2163.678711
3469.373047
2397.744141
5452.161621
2834.657227
2152.462891
5853.765625
2293.296875
1566.573975
1937.642456
2305.914307
2562.726563
1570.018921
2823.440186
2167.242432
2074.796631
2622.532715
1584.584106
4004.126709
3422.454102
1517.463379
6539.733398
8760.857422
5477.654297
6584.603516
4238.987793
2432.946289
4657.546387
5775.333496
3094.214355
1296.103882
4922.152344
3391.919189
7290.045898
3163.286865
4521.942871
4557.980469
4178.253418
4958.779785
4337.143066
6362.123535
6171.943848
3564.290527
10028.256836
3374.870605
3346.461426
1130.329102
7069.580078
6931.163574
3918.885986
5773.57373
5349.26123
5145.272949
3362.796143
2928.258057
1227.199951
10115.515625
3938.14502
1833.599976
4112.156738
2914.387695
3482.789551
5052.6875
3881.540771
5429.861816
3180.5354
2332.835205
2084.489258
10932.571289
2453.568604
5884.259277
2269.913086
4150.213379
5838.795898
4077.05957
7056.088379
6915.157715
3181.629639
4936.795898
3107.769775
5234.830078
3684.294678
3998.762695
1142
3138.524658
1293.586792
6001.116699
5202.184082
4761.993652
7057.461426
2791.370117
5432.842773
4061.774658
5101.03418
5488.569824
4738.114746
7897.507324
3325.239258
1306.165405
2824.390625
1271.633301
3476.772461
3183.098877
1389.590698
4954.953125
4687.501465
1833.411743
12853.699219
4782.578125
5692.661621
3106.736816
1421.049438
5692.334961
2468.915039
5515.549316
3212.379883
1482.936279
1781.501831
2898.4729
7665.887207
4174.200195
2914.226074
3797.350342
3762.451172
1599.121582
5532.160645
4621.362793
8640.62793
6401.220703
1888.425049
3131.0896
3323.884033
6159.150391
5719.168945
4418.050293
3045.575684
7321.437012
4721.301758
3267.481689
3245.945068
2828.195068
1734.184082
2428.678467
1896.907227
4214.163574
3609.561768
1647.529419
2035.872437
1652.397949
2974.255371
1829.764526
3455.149902
4355.799805
2928.680176
7033.268555
3264.55127
1791.289795
3925.306396
3921.766357
3351.657715
2369.736328
1840.325806
2272.339355
1738.71521
3102.373535
4203.764648
2072.864502
2060.557861
4004.764648
1858.354004
1738.917358
3666.508301
2975.400391
2327.88501
2814.178711
2479.179443
3433.641113
3198.12085
4289.250977
2106.259766
2115.208496
4256.359863
1958.894165
1955.979126
2123.435791
2172.469238
3044.609375
2126.150391
2679.296875
2688.853271
1766.358032
2299.914307
2659.07251
2858.422119
1952.81604
1805.843872
2452.09668
3743.137207
5227.293945
4775.473145
5867.268066
4832.275879
2440.425537
5889.080566
5326.36084
7185.302246
1157.741211
1997.607788
12372.254883
6766.983887
7855.730469
5141.481445
8209.360352
9202.327148
10213.720703
6592
4422.700684
4648.906738
7512.842285
6682.632324
4446.378906
4904.350586
3724
4255.612793
6120.477051
9648.618164
3025.048096
3642.495117
1648.691406
5621.871582
6453.945801
4337.463867
3097.600098
13281.842773
2947.397217
5187.759766
5372.413574
4841.026855
6567.552734
2285.627197
3760.227539
6408.088867
4246.845215
3651.841797
4215.179688
1347.84314
1343.831543
2900.557617
5828.428223
3781.675293
6359.626953
5669.766113
6719.711914
6992.202148
2266.125
3194.123779
1855.333374
6392.344727
1798.271729
9438.354492
6423.785156
7119.328125
5263.793945
1954.541626
2606.53125
5829.962891
7064.623535
4256.873047
6482.666504
5115.234375
3148.122559
2205.003174
5423.219727
5640.310547
3825.900879
6865.616211
2675.002441
5383.476074
3633.634521
3611.531738
6481.115234
3214.592285
5821.255371
5272.881348
3071.483887
4758.795898
6902.289551
8979.782227
2383.42627
3368.09668
5646.811523
6067.5
3821.594482
3792.196777
4228.075195
3312.092285
3321.522217
2698.89624
1625.474121
3288.791748
4337.782715
5782.629395
7547.987305
4162.42627
2563.204102
2806.577881
3963.352051
3284.850098
4115.732422
4353.419434
4520.133789
5282.995605
2623.372314
6648.952148
5350.666504
1340.192505
1868.270264
3418.627686
2125.348633
1977.276123
3112.244141
2710.142334
2739.921387
3338.081787
4560.205078
1946.596436
2808.255371
1629.629639
3422.67749
1596.431274
3301.573486
2050.839111
2488.017578
5076.126953
2568.557373
2080.894043
3293.860596
2126.908691
2343.252441
3749.914551
3841.021973
1775.118286
4910.640137
2105.779297
1723.567627
3851.461182
1875.259888
2360.464111
3402.25
2453.884521
3247.505859
1641.874512
2753.881836
2634.292725
2074.095459
3337.458496
1994.50708
4171.53125
2540.022705
4089.245605
2725.027832
2525.810547
1860.396118
2406.991943
1780.208984
2021.04895
2659.30249
1900.211182
4974.919434
2484.918457
1661.6698
4941.044434
1924.265015
1684.957275
3945.846191
3783.936523
4230.126465
8925.355469
2607.294189
4134.661621
7142.645996
5609.437012
6451.904785
3764.335938
3046.113281
5576.415039
17900.042969
6623.022949
6421.111816
7090.799805
6193.515137
2475.310303
4760.484863
2110.371582
3451.59375
1923.384644
4340.057617
6406.465332
3371.7771
3088.098877
5232.881348
5416.360352
1042.309326
4708.834473
7626.024414
1178.804077
4153.777832
3301.235352
6956.100098
3759.588135
1704.727295
2713.789551
4718.25
3741.248291
3345.211426
1648.916016
5425.655273
4354.296387
6880.094238
5699
1788.079956
4454.634277
6694.65625
3747.641357
3645.296631
4521.379395
2656.458984
10576.888672
3675.507568
6613.744629
2165.503906
1575.615723
4661.137207
1822.265747
5446.954102
1539.678833
1901.428589
4976.228027
9314.241211
2495.26001
4253.849121
3889.846191
1378.037476
11952.980469
2554.918213
1770.713501
5627.274902
4944.11084
3950.93335
1338.022339
3240.359375
6492.129883
3960.891357
5074.450684
5439.864746
2194.278809
7221.353027
1522.472168
3684.70874
7641.312988
1716.72522
4424.757813
1533.45459
5257.772461
4337.368164
6729.523926
3483.94458
3762.093506
3830.942383
3347.605713
4517.365723
3683.477295
1985.260498
1725.105225
4086.62915
3431.521484
2623.022949
5699.819336
7922.693359
2142.00708
2818.791016
5288.907227
4700.30957
7192.753418
4976.8125
1787.47522
6039.479492
1355.859131
3996.493164
5369.450195
1431.735596
3456.692383
3408.099609
1625.256958
1744.749146
1928.30603
2180.547363
2617.434326
2673.27002
3743.661865
2198.996582
3722.615234
2171.882324
2869.949463
2828.695557
2232.265381
3572.886719
1825.144165
2006.233032
3785.218506
2442.975586
2348.728271
2529.810791
4131.345215
2312.651367
4661.631836
2773.292236
3713.654053
1731.525024
1542.079956
2400.428467
3544.947266
1485.894775
4934.476074
1516.210571
3516.5271
3289.931152
4379.172363
2860
2553.191162
4250.5
4053.456299
4537.970215
1912.878052
1922.174805
2648.678711
4637.973145
5345.20752
9529.845703
2513.302246
6928.219727
2308.340332
1940.163208
5191.22998
2369.818115
2675.509766
4134.399902
5072.145508
2954.607422
5881.814453
2497.57373
4730.464844
5061.409668
3411.31543
5539.229004
7367.185059
2062.035156
5806.375488
6669
5659.077148
3927.702637
7726.799805
7121.413574
6739.091797
10792.75293
5332.840332
7904.75293
4016.627441
6089.485352
3938.896484
5604.942871
5917.989746
4164
6691.928223
4601.016113
11720.647461
4719.403809
5774.473633
3092.468506
6999.728516
1654.950806
5211.452148
2393.040771
5681.050293
3960.855713
4264.971191
6406
4974.191895
3366.085449
5396.822754
6185.493164
5888.644043
2257.430908
4107.428711
5972.515137
4722.600098
5550.751953
7804.659668
4276.919922
3779.290771
3697.015869
7654.294434
1682.005737
2854.399902
8123.44873
6498.628906
4780.168457
4984.825684
6763.374512
12129.426758
3460.420654
1982.315796
4008.219971
2172.354736
2555.735107
3421.156006
1643.283447
6301.529785
3422.412109
1519.94873
3769.333252
1590.857178
2081.458008
1842
1688.471924
2297.733398
3688.740967
1731.806396
3985.509277
4015.198486
5960
2325.003662
3700.640625
1756.8927
2052.100586
6338.304199
2748.892822
3382.869873
2524.559326
4732.491699
4843.865723
1723.368408
8899.105469
1291.636353
2226.831055
5106.85498
7167.112793
3408.737549
6421.354004
5837.594727
5672.458008
8559.231445
6507.709961
1700.932983
2630.759277
1645.549927
1257.763184
2719.570313
3880.455566
8660.775391
7727.050293
1729.111816
2252.55127
4311.175781
2308.802734
5614.615723
7516.430176
2494.119141
5458.630371
2274.911865
4826.057617
4036.20752
5421.333496
2803.712402
4269.828613
2232.341797
5037.462402
1545.461548
2343.796631
2561.580322
3369.736328
3094.701416
2620.979004
6508.766113
4198.577637
1780.970459
3470.425537
8167.835938
4249.208496
5219.415039
1935.185181
4169.345215
5382.150391
1665.570068
1933.199951
3446.751709
8700.072266
5216.060547
4659.629395
6321.675781
8868.277344
4595.826172
1787.322632
3433.42627
1491.259277
2982.180664
2620.375
2247.452881
4288.356445
9763.966797
1464
4473.404297
2017.517212
2358.603271
1371.928589
2499.29541
3713.611572
4658.076172
1792.912231
5031.657227
3523.692383
1557.829468
1922.641235
7667.064941
7019.361816
3735.327393
5927.707031
9226.613281
2849.281982
1607.86438
3531.466553
6104.674316
8002.531738
3167.032227
3454.98584
5892.248047
5483.904785
3755.664063
4131.276367
3181.68042
1793.608276
1464
2946.311035
7676.086426
4425.34082
5115.816895
7004.924805
2472.75415
6501.558594
5678.052246
6131.380859
3714.961426
2949.784668
3254.722168
7561.515137
5581.51709
4819.852051
5177.988281
8216.920898
5024.78125
2975.352539
2750.315674
6317.444824
7486.414551
6789.725586
6528.190918
4744.883301
7019.28125
9209.960938
3074.311035
1677.0625
2761.951172
4757.550781
7006
5683.277832
10550.823242
7539.322754
3636.131836
2616.551758
4677.615723
3956.117188
1336.661133
4210.819336
6165.836914
2123.402344
7433.574707
3347.060791
9608.457031
9044.586914
1948.175903
2350.94165
1365.74707
7820.717773
1435.606323
1626.896851
7924.862793
10291.943359
2742.585938
4760.051758
4643.233398
7302.443359
1991.129883
1802.003296
4046.190918
4951.476563
5642.023438
3819.526611
6332.395996
3633.341553
1683.76355
1393.468384
1631.281494
7417.395508
1459.075317
4239.27832
1858.97937
1427.701172
3732.640625
3701.870117
1926.038574
7186.031738
6523.356445
2247.917725
2558.758545
3792.423584
3721.465088
5469.28418
1783.56665
2237.003662
3154.511719
7449.165527
4870.677246
5483.239746
4393.818848
1771.064209
4706.049316
4903.720703
7877.571289
2897.903809
1935.625244
5208.496582
4572.731934
4035.068848
1450.571411
1733.147583
1304.804688
3244.386475
2461.50293
5782.298828
3432.616699
1424.13562
2467.730469
6962.900879
14512.353516
3124.943115
4167.51416
3579.517334
9381.508789
3104.365967
9015.366211
8627.469727
1885.577148
4365.265137
3697.991211
3326.19043
8264.217773
2825
1549.933716
2212.852539
5246.389648
4786.770508
3648.12207
3103.398926
2101.942871
2270.356445
3892.415771
3503.436523
3387.406494
5345.672363
3382.562988
1647.947388
2149.058838
4176.386719
4727.269043
5651.387207
6937.988281
2260.666748
2544.915771
3038.041992
1504.761963
5807.051758
1635.549316
2434.760742
3343.955566
5672.012207
6145.183105
1876.437988
3550.038086
1761.492554
3924
2086.293213
11383.297852
3823.646973
1273.832031
1797.461792
12279.333008
4277.80127
3558.633789
6658.549316
5805.267578
4908.717285
8203.229492
3133.866699
3754.303955
1759.0625
5159.263184
1657.846191
4439.056641
9076.108398
1478.045776
6253.169922
3008.325684
5153.519043
2606.134277
5972.225586
4217.178711
3663.733887
6230.804688
6768.232422
6804.015625
1615.959229
2690.518555
5327.378418
6805.630859
4664.340332
8063.398438
7081.810059
2932.693604
2410.107178
4527.325195
10922.987305
5300.623535
2502.6875
4172.720703
5876.101074
3607.532471
3824.025879
1862.963989
3863.564209
2046.430786
5181.258301
5886.581543
6705.784668
6798.422852
4523.453613
12460.799805
4996.177246
5510.851074
2959.473145
2355.297852
8870.432617
7737.352539
1528.424194
4309.104492
2362.455566
8330.994141
5447.644531
2310.476074
2225.456543
1709.582397
7089.015625
2656.645752
9940.830078
1886.621338
10300.700195
1522.513184
3688.61084
6561.023438
3836.42334
1852.90564
4485.289063
3041.206787
2279.088135
1641.137329
1581.138794
2654.683594
4779.950684
1256.560181
1452.623901
6653.791992
6540.393066
1553.047363
3570.706543
4028.535645
3518.514893
1636.91333
2072.172363
1574.218262
1840.896973
6765.719727
4250.540527
2202.713135
13508.180664
6151.293945
2845.72876
1892.293823
2613.546387
6097.210449
7169.126465
4153.463379
3478.324463
4958.707031
3246.052246
3057.048828
3602.032471
7467.042969
10443.161133
4730.43457
2705.671143
5428.034668
2867.50708
1875.829346
2045.342651
5842.050293
4866.007324
2575.135254
2978.0271
3206.729492
2753.746582
3745.703613
3354.604736
2097.818115
4560.980957
8417.480469
1680.262329
4113.084961
3453.850342
4230.720215
6207.594238
2917.811279
1452.177734
5557.153809
6578.591309
3322.166748
2225.411865
3542.552002
6015.712891
4457.473145
1223.478271
2412.531006
3926.566406
3797.523926
5678.399902
4032.872803
2988.141113
1667.166626
2480.356445
2277.795898
1685.825195
4710.973633
7103.695313
2081.172363
2119.329102
2929.77002
3814.353027
1877.030884
3808.558105
3377.729004
4333.077148
4226.993164
3471.151123
3378.786621
3195.636475
3832
6523.555664
6196.519531
4993.708008
6562.786133
6278.729492
1448.640015
9518.425781
3891.082031
6046.550781
8005.512207
4670.245117
5034.983398
7615.111328
5052.083008
7521.064941
1926.890503
7355.062012
4615.469727
1168.42749
6982.651855
4159.719238
4438.713379
4329.739258
2713.015137
4768.574707
14118.192383
6662.04834
6521.791992
5678.698242
5954.679688
1661.913086
1889.623779
4448.307617
2930.507568
4757.181641
3291.111084
4884.731934
7898.975098
3368.682373
6000.774902
5693.15625
4424.727051
1506.192627
5957.36377
2636.565674
8296.866211
5465.077148
3280.228516
5741.595215
2252.593994
4271.092773
1448.291992
1343.602783
2547.76709
3017.297363
5237.172363
4096.801758
3484.633789
4198.42041
4617.449707
3635.34375
2780.681885
5821.478027
3920.062256
3307.327393
4547.54834
1952.904785
3914.285645
4028.87793
8555.842773
1675.063843
1490.430542
3377.839111
4012.441162
8556.675781
4177.186035
1627.516724
6151.966797
1715.130493
10789.094727
10427.508789
1986.722412
1800.541626
5061.153809
1654.957886
1838.258179
2169.613525
3447.634277
3076.144043
1737.647949
4781.990723
2273.927246
1993.392334
3440.508545
4235.80957
2518.496582
6102.098145
2437.8396
6180.312988
6015.041504
1521.599976
2135.941406
7569.359863
2296.945557
4442.973633
1433.580078
3408.57666
3261.214111
1523.407104
4832.012207
3842.922363
2153.465332
5500.886719
8714.696289
7249.820801
7230.884277
8715.149414
5677.387207
1412.934326
5801.597656
4114.974609
3287.019775
7605.46875
1440.165894
4322.29541
1640.445679
4170.371582
3390.213135
4977.433594
6504.280273
2718.935059
1832.688721
6863.743652
4492.240234
1555.234009
2644.043945
5039.304199
6799.85791
4661.205566
1819.823853
6681.489746
2493.753662
2740.324219
10152.652344
2512.87915
5150.072754
9139.248047
4721.868164
2906.526367
6385.29834
2964.904297
2961.353027
5406.190918
4923.933105
14987.381836
3259.125977
7063.542969
7284.977539
3042.130615
2446.345703
1733.568237
7224.330078
3087.950928
1271.506836
1622.356201
3478.7854
5043.74707
10698.370117
8778.991211
1482.904053
3394.461426
6463.162109
2850.756836
1782.814819
3459.263184
4339.881836
5414.083984
4215.009766
13293.474609
2073.129883
4280.660156
1889.645752
3025.886475
4519.293457
1685.435913
4970.842285
5196.393555
2002.307007
2359.674072
5516.269043
6008.421387
5066.471191
7567.34668
5347.155762
3116.205566
1663.965332
9777.798828
3451.950928
4488.362793
1324.761475
4752.118652
3058.77832
4113.027832
2512.781494
8111.646973
1788.370483
4361.28125
5742.908691
3608.62207
6359.297363
7542.277344
5835.431641
2013.649658
3910.819336
2605.133301
1430.932373
4934.84375
5120.038086
3414.178711
3369.142822
6595.061035
2814.238281
1865.650146
5142.105957
6076.630859
1578.968872
1340.163696
4881.989258
3380.214844
1536.909424
2620.746094
3632.847168
3526.676758
2574.628418
4951.108887
1373.944946
1300.952393
2701.469971
2455.552979
1914.46228
8321.749023
3012.9375
5893.305176
5103.306641
1664.026611
6588.45752
4483.268555
2835.399902
3411.803223
5175.342285
4736.962891
5626.175781
6449.216797
3472.511475
5343.099609
3688.802979
9877.591797
4733.306641
2061.318359
4876.605957
3704.062988
7277.506836
5455.187988
5459.501465
5782.799805
5796.395996
7560.377441
7301.271484
4268.463867
5029.833008
4014.854492
5645.785156
7176.810059
5437.567871
5723.418457
12391.601563
2926.712158
4526.749512
5142.62793
4973.48584
3993.758789
8820.990234
2563.680664
3934.860596
1347.045166
6456.888672
2093.82666
3555.851807
7784.085938
8412.746094
4756.036621
1820.188721
3123.333252
4294.486328
2753.828613
6245.879883
2400.768311
2000.351196
7337.89502
5847.201172
1224.277466
4885.483398
1981.042847
4603.321289
5441.541504
5313.524414
5929.800781
6013.39209
5548.211914
6083.939453
2390.416992
8356.879883
4221.922363
1655.760254
4574.404785
1375.670288
3105.332275
2597.17627
3344.241943
2422.647217
3767.326416
3459.7771
2682.216309
6033.004883
3135.073975
3407.663574
3225.990967
2110.068848
1666.112549
2922.355713
2342.666748
4189.686523
1695.829834
1406.233765
2586.389648
2403.947998
1847.512207
3279.490967
4791.637695
2492.275879
2868.184326
1641.924072
1603.64563
2330.644043
1763.900024
2223.906982
2077.782227
4728.486328
2036.406372
3490.639893
2041.852661
1857.853638
3161.07251
3846.079102
2998.887451
2075.428467
2548.562988
2048
2870.292236
3353.068848
1844.37207
1842.72168
1625.103394
5082.978027
3586.753906
1729.142822
1591.950317
2676.486328
2672
2139.131836
8897.732422
2307.752197
3597.140869
3758.830322
7785.109863
7272.672852
4750.516602
5937.344238
15463.642578
1813.112183
6354.811523
8344.436523
3307.272705
7699.049316
7016.293457
1233.707275
8639.682617
5122.838867
2996.851318
8307.5
4238.226074
6778.656738
5956.685547
5164.615234
6258.012695
1582.593994
6067.143066
9492.575195
5637.257324
6276.152344
5344.607422
5352.587891
6582.142578
6164.133301
2561.061523
1934.327637
3346.937988
5740.306152
5248.417969
4860.906738
7266.866699
3951.330566
5680.577637
1219.857178
2175.22168
2761.39917
4321.31543
1592.647827
3142.386719
3061.793213
9032.504883
3272.651367
2085.532227
1832.37915
1717.830566
2456.57666
5942.691895
2732.486084
2974.947266
3137.263184
1635.010742
2491.120361
2425.10083
2734.748291
1839.689941
2167.533936
2300.302002
2846.380371
3370.232666
6411.703125
1734.185547
4316.47998
1347.793823
2212.859619
4247.018555
3189.504639
2097.062012
3125.276611
4051.945313
2229.669189
3084.032959
3880.251465
1846.400024
8682.069336
2410.825684
5369.272949
2786.387451
2460.929199
2764.401855
1596.222168
1622.86792
1763.320801
2946.467773
3700.751465
3585.928223
2777.957764
1775.036987
1590.371704
1723.889893
3183.855713
2148.946045
2552.119385
1736.360352
2881.446777
1595.857178
2398.81665
2758.193604
2788.598877
5274.339844
2137.502197
5911.087402
4116.409668
2397.525879
1565.966064
3069.121582
1799.466675
2494.506104
5666.810547
5509.319824
3330.331543
8427.019531
3243.485596
3880.943604
1751.714233
6784.433105
5037.905762
2730.15332
4385.493652
6286.510742
1280.5
5134.752441
5974.67334
4549.411133
1858.864624
1828.680908
4217.129883
4530.899414
2579.739014
10477.567383
8100.298828
6545.751465
1825.328003
5725.083984
5235.984375
4319.946289
6897.504883
7890.995117
6080.801758
4699.59082
2393.435791
9709.180664
3723.84375
3272.035645
5060.525391
4591.85791
3442.369385
5349.135254
2385.571533
4782.51709
3237.211426
5920.346191
1599.863647
3983.831543
7489.794434
7222.393555
5889.74707
4155.220703
4023.960693
8452.006836
7376.398438
1246.112305
3046.161621
12912.109375
3227.010742
5035.71582
5626.205566
2820.76709
2672.666748
4100.237305
3756.665039
3436.047363
5305.944824
1585.377075
2181.870605
1522.622925
5346.081543
2194.305176
2048
2356
3076.476074
5062.723145
5346.505371
4103.673828
1789.333374
5419.283203
2628.074463
5495.838379
1935.612915
7003.155273
3185.47168
2162.712646
3813.146729
6700.795898
1877.312988
2185.156006
3048.371094
1951.668945
1520.1875
2912.597412
3717.832275
1756.179077
1783.873047
6898.530273
4641.226563
4301.333496
3113.093994
1665.771484
1584.985474
2005.560059
2576.124268
1507.938477
3253.917725
1774.746216
2245.4646
2821.992676
1731.45459
4161.941406
6060.018066
2057.902344
3217.578613
3221.229492
2865.766113
3419.485107
2216.526367
3576.921875
1648.338013
5797.518066
4189.745605
11637.730469
6723.248047
8462.438477
4649.049805
6439.456055
4895.246582
6404.89209
5029.580566
14840.941406
2693.130615
2867.352051
4390.49707
4483.763184
6813.015137
9779.905273
3359.230225
1601.409302
4164.411133
3710.173096
3949.737549
3818.226318
7063.918457
5000.903809
6050.322754
6467.744141
7230.856934
2349.120117
4837.293457
1769.76001
4541.005859
5975.54541
5367.511719
4461.283203
2774.049805
4527.171387
2325.192383
4927.625488
6773.671875
5615.099121
1592.171143
6112.382324
6329.656738
1564.785767
4214.733887
3023.947754
4150.683594
6530.138672
5893.16748
2395.286377
1649.406982
2725.043457
6617.925781
2087.058838
4443.280762
4213.776855
6640.566406
4098.179199
1874.201294
2193.135254
1476.764648
2436.751465
1561.549683
3983.862305
3302.968994
3524.280518
1594.594604
2458.200684
4198.285645
2665.396973
5769.706543
3207.569336
4076.492676
3559.399414
1531.177246
1818.05127
1957.538452
2855.883301
3646.474365
3034.702881
1961.202637
2243.622559
2824.415039
3290.360107
1706.448975
2101.285645
4700.242188
2173.223633
3053.083984
3431.660889
3036.34082
3384.973633
2383.165527
1892.144531
5025.458008
2685.804932
3262.45166
2710.324707
4000
4042.633301
1522.233765
2334.222168
3746.080811
1773.555542
1849.375854
2156.412354
5965.600098
3304.287598
2614.375
1572.607544
3478.630615
3335.04541
3842.854492
4097.108398
3322.753418
2677.202637
4259.5
1641.490723
1622.811279
3741.007324
5812.563477
2437.473633
5779.024902
3678.555176
4932.647461
4883.106445
6268.536133
4720.637207
8602.241211
5980.652832
3183.982666
4230.40625
5505.111328
2476.019043
6170.371582
6858.785645
1556.452148
3143.50708
3540.198242
1416.636841
4344.680176
7179.785645
6151.580078
1566.489746
2542.811523
5062.466309
5274.816406
10831.298828
3999.457031
13580.775391
3382.981201
2619.707764
1554.547119
6004.078613
4495.293457
3786.871094
2380.38208
4110.960449
7313.344727
1356.920166
3801.128174
5890.765137
4026.844482
8818.910156
4783.968262
7748.939453
8665.554688
3864.918457
4858.099609
5360.46875
7030.29541
8725.735352
1272.717041
1983.979614
2740.484863
1562.691284
6404.085449
2885.855713
3789.137451
2145.156738
4562.791016
2085.223633
2291.778809
2142.04248
2296.38208
2684.636475
2089.051758
1937.892822
1771.266968
1766.297852
2146.80957
2452.743896
2920.304688
1662.36145
1861.547729
2365.527832
1954.095215
1893.570679
1843.057617
3185.202637
2368.100098
3187.312012
6418.052246
1772.11853
1674.14856
2201.885742
6624.743164
1603.904297
1990.9375
1890.105225
2810
2571.95752
4032.832275
2805.261475
4024.545898
3064.954102
5042.036133
3595.525391
2442.675781
2563.656006
4143.17041
1648.045166
2178.794678
7828.179199
2216.211182
2548.38916
2134.904053
2663.848389
2084.969727
3024.434814
2782.157227
1756.017578
1948.222168
2474.446533
3689
2283.627197
5473.98584
4783.372559
3238.912842
5668.845215
2536.540039
6799.073242
4587.743164
4882.228027
6634.902344
3285.680908
5834.921875
3626.938721
5260.512695
10176.233398
4753.115723
5070.412109
7708.953613
1905.752563
2783.448242
2437.167236
2063.065674
1633.474487
3673.831787
3223.033936
6561.359375
3365.869141
9003.290039
2256.123535
3070.789063
3227.023926
4429.313477
7255.339355
1569.592896
2813.09668
3178.19043
1707.954346
5226.831543
1517.49353
7374.072754
3283.24585
1821.494019
5142.50293
4431.32373
3724.940186
9562.59668
2440.108887
2616.750977
1478.421997
5308.97998
5905.899414
2603.057129
1833.003174
4550.746094
6514.352051
4030.987793
5725.51416
4016.3479
5687.125
4911.032227
6707.180664
5877.567871
3079.648438
2222.268066
3458.35083
9113.300781
2305.407471
2978.0271
1747.823242
1548.848511
2245.587402
2012.448486
1874.702026
2763.962646
3999
4109.762695
2973.536621
2161.300537
2835.593506
5718.597656
5901.603027
1869.679688
1865.723022
4846.527344
5201.734863
2313.78833
3083.601807
3652.968018
4410.217285
2152.622803
2098.48877
2001.060181
1680.502563
2124.899902
1812.807861
2863.864746
3213.459473
2073.199219
1528.041626
1703.450928
1688.556519
1845.140137
3200.384521
3297.142822
4593.035645
3006.004395
2244.969727
3162.921631
4822.24707
5520.385254
7726.671875
5137.035645
1536.976563
2838.113037
2183.145264
1610.81189
2673.609863
3610.796143
2968.897217
2640.378662
3895.448242
4384.918945
1819.896851
8746.147461
16911.396484
7272.251953
5351.770508
9406.402344
2055.114746
4119.438965
5179.431641
4275.254883
6657.024414
4102.292969
5136.14209
6891.10791
1688.76709
5047.956055
5303.14502
6985.134277
6374.083008
1935.036499
5648.318359
4497.485352
5992.494141
8871.239258
3967.030273
6269.918457
6088.620605
5567.333496
3007.197754
5514.237305
3653.975098
4796.731934
7162.371094
6502.274902
5781.51709
1940.506104
3247.843994
5186.401367
5416.992676
6800.743652
5752.268555
4593.394043
3959.70166
1424.509033
7413.14502
5824.948242
2317.342285
1790.082642
2176.924805
5693.161621
5565.974121
5601.143066
8322.894531
1745.865479
6961.556152
1925.706787
3857.043457
1397.603516
3075.855957
2987.510254
3720.102783
2091.54541
1704.92749
2593.908691
3004.179443
3135.236816
3771.288818
3433.175537
3584.060303
1526.400024
2838.689209
4163.626953
1985.244385
3056.026367
4080.921143
1919.566895
3933.070313
1860.755249
2355.294189
3169.80542
2385.136719
2183.214355
1709.824829
3385.279541
1609.944946
3082.162109
2107.055908
4437.584473
3466.211182
1863.376221
4375.397461
4643.712891
1622.527222
1256.324341
3256.786865
3018.465088
3982.517822
6029.845215
3950.199951
2259.276855
2556.116211
1917.609253
4563.844727
2365.425537
4460.194336
4011.403809
2163.668945
8058.942871
3098.438965
2532.899902
4211.394531
2829.388916
2443.777832
4291.507813
2825.689209
1717.645142
3477.443359
1869.92395
1922.196045
1353.107178
2933.363525
2897.612305
3134.378418
6726.402344
7454.140625
6219.408691
2720.330322
7860.145508
2017.936279
5183.089844
1401.837036
2528.765625
1536.070435
4301.132813
3883.661133
8657.772461
1826.055908
1286.942749
2242
4395.220215
3511.656006
3018.168213
4258.152832
2324.844727
6198.370605
1735.542847
1847.505493
2980.551514
4442.70166
5161.18457
3661.758789
5310.357422
1239.582642
3298.343262
4713.738281
7845.131348
3963.015625
2390.135986
5656.242188
9808.996094
1630.448242
2510.462646
3369.835693
3534.018311
3867.110352
2336.771484
3991.775391
6657.127441
1808.883545
7431.178711
7103.405762
1951.015381
3438.756104
3499.3125
3565.209229
4621.353027
3297.730225
2911.650879
1826.044189
2743.297363
1545.525391
2854.717285
2158.821045
3890.693115
1788.644043
4238.19873
2588.247803
3491.4021
4368.710449
2208.501465
1683.666626
2961.760498
2972.078125
4249.908691
3031.897705
1621.00415
3419.483398
3406.751221
5515.767578
3769.266846
5058.061035
4386.786133
2545.638672
3157.479248
1605.14978
3480.404541
5610.592285
3536.293701
4420.240723
2274.541992
3475.128418
3869.38501
4230.891113
1773.495117
2887.060303
3516.064453
2614.994385
2227.731445
2362.853271
2511.220703
2934.677979
1602.903931
2448.952881
1943.690186
1968.701782
2426.135986
1844.143677
1487.114502
1789.949341
2806.506836
2927.616455
2038.564453
2771.287109
2082.972168
2696.282715
2545.401367
3783.404297
2259.119873
2668.369141
3056.860352
4213.671387
3782.710938
1757.316772
8236.074219
2962.753662
3201.667969
2326.138428
6487.776855
1771.757813
2997.531738
2331.260742
3242.222168
5097.961426
8040
3155.354004
1728.951172
2871.505859
4030.709961
1912.016724
1732.809692
10252.751953
2181.069824
2666.33667
2460.76123
1535.16748
1535.951538
3693.793701
3054.143311
2888.265381
4946.915039
3273.804443
2368.568604
4509.169922
5589.536621
2215.295654
4782.703613
3227.873535
1976.039063
1657.166626
5294.837891
1726.621948
2399.73291
3869.078613
1997.39563
1697.196167
2057.947021
3202.890869
5361.112305
5816.779785
3921.195801
4935.333496
4598.927246
5589.732422
1596.806763
4122.20459
2955.207764
3193.345703
2760.175537
1887.462646
3101.790771
3483.146484
3075.484619
4561.158691
4900.946289
4496.03418
4446.750977
3222.813477
2258.732422
3943.693115
2443.199951
1987.28894
2467.257568
2005.149902
3713.019775
2483.219727
2402.871338
2431.607178
4349.280762
4775.655762
3408.095215
3543.802246
1901.268799
2293.812012
1478.85437
2237.97583
5229.172363
1679.255005
2980.150879
3073.749268
2569.610352
4183.925293
4710.13623
2815.16626
2072.529297
2080.835449
5086.03418
4050.28833
4135.867676
1376.546875
2464.040283
2372.283447
1994.147705
2093.450439
1701.188232
2600.367188
2461.319336
3478.727783
1413.398071
1610.43811
1711.758667
4938.11377
2995.045654
1630.204712
3921.976807
4384.465332
3098.021484
4982.38623
1766.924438
3140.975342
2093.152832
2270.798584
4658.195313
3490.651367
2631.980469
1701.283325
4527.276855
1861.282593
1833.91687
2383.675049
1531.041626
3884.97168
2440.854492
3502.399902
1950.786987
3232.40332
4587.745117
3472.467041
1764.873047
5501.320801
1999.597778
5288.478027
2859.825439
1932.979126
9863.017578
2686.51123
2619.477783
2327.281494
2357.288086
2585.078369
2376.294678
3948.11792
3210.75708
3594.988525
2177.767334
1377.623413
2674.843262
2899.218506
4903.359375
3703.514893
1589.048096
1389.222778
1540.176758
1547.754517
1554.573486
2258.839844
1945.606689
3290.506836
1551.370972
3909.621094
2049.256104
1585.312256
5985.651855
1967.786011
5342.861816
2258.312744
6960.305664
4890.275879
2036.971924
1698.105225
1728.736816
4321.840332
4205.505371
4321.742676
5564.211914
3650.941162
2405.108398
5512.515625
1685.929443
2793.524902
3152.808105
2723.199951
5455.431641
4415.358887
7146.016113
1684.37207
1456.919556
1608.45459
3532.885742
4392.446289
2774.556396
2363.915283
3257.765625
6274.464844
3244.253662
2964.444336
2737.775391
1779.666626
2090.424316
1959.060913
1963.631226
1639.092773
3748.75
1682.886597
2850.276123
4776.611816
3598.722168
1698.585815
5733.666504
3474.810791
1363.119995
3397.248047
3726.208008
4456.635742
3453.903809
5590.900391
4190.486328
5917.099121
3060.865967
2848.95459
1863.844604
4834.206055
2557.923096
1475.076904
2857.986572
2295.536133
1851.512207
3331.380371
4102.632324
2069.233643
2231.481445
2834.896484
2252.817627
4407.087891
3731.815674
2204.666748
5921.423828
2489.674316
3826.809814
4697.209473
4379.575195
2965.272705
2590.692139
3049.971924
4113.987305
2543.525391
2669.956299
3018.156982
3565.45166
2485.586182
2204.289795
4280.394043
7548.65918
2988.677002
3211.615723
3350.666748
2201.89624
1781.110107
5392.357422
1786.800049
2883.51416
2263.088867
2269.575684
5475.830078
6751.907227
2915.874023
1989.376587
1856.884155
3554.588135
3871.368408
2719.555664
2891.040039
3757.285645
5833.358887
4714.553223
2659.382568
2688.080078
1590.463989
3457.40918
4177.01416
2088
4765.466309
3044.959961
3117.782227
2003.333374
3819.750732
4029.353271
1816.122192
2121.843506
4416.038086
4559.962402
2350.298828
1790.315796
3380.169678
3872.318848
2544.034912
2844.091309
4888.556641
3610.259277
3142.936035
4118.129395
2725.794922
2276.474121
5654.476074
2420.809082
2731.040771
3858.715576
3998.040039
3370.95752
2356.890869
2226.585205
2817.666016
3174.906006
1625.651367
3466.7771
2229.125732
4199.803711
4057.915527
2737.244385
2927.029541
2227.441406
3178.137695
2731.769531
3219.046143
5203.481445
2082.38501
1803.304321
5846.443359
4207.868164
4065.891602
3705.868652
1679.15918
2230.196045
1712.949951
1984.673706
4470.092285
2558.572998
3973.22583
1527.640991
4732.123047
1906.074097
2869.711914
4248.630859
3814.257813
4441.216309
2120.25
2216.748535
2328.910889
1830.211792
4135.097656
3815.550537
2939.047607
9032.108398
2106.71875
5792.104004
3454.726807
2260.175049
5220.300293
4766.039063
2583.901611
2288.334229
5342.964355
1931.191284
4144.272949
2214.694336
1443.761963
2240.496582
2228.213135
4841.799316
1756.930176
4614.540527
2586.836914
3264.47998
3016.997803
2658.853027
3713.366943
4939.338379
2020.287476
2142.820313
2258.305664
2808.393555
4327.762695
1924.905884
1351.642456
3153.5
4311.658203
4068.935303
2130.387939
2987.790771
3470.302979
2859.015381
4776.881836
2170.031006
4742.850586
6219.268555
2055.349121
4857.222168
3935.960693
2747.443115
3365.778564
2720.060059
2080.524658
2816.168701
1973.127563
5501.37207
2243.614014
2745.381592
4334.47998
5689.003906
3188.254395
1572.883057
1558.736816
5641.822266
2286.384521
5525.552246
1887.512207
4355.105469
1653.656006
2549.875488
7518
4190.473633
1914.702759
7707.365723
3752
1385.085693
1431.705933
2154.300049
1689.235352
2540.740723
1310.540161
6140.542969
3912.826172
2381.609131
3318.597412
5418.996582
4328.776367
8872.580078
8664.578125
4124.06543
3225.274658
4009.230713
7026.181641
5740.353516
5014.937012
2593.181885
3107.670166
6359.278809
3137.191406
2014.967773
4377.829102
2684.809082
2520.598877
4229.827637
4690.562988
3014.780029
3439.182861
2998.39209
1927.055908
5496.253906
2482.45752
3424.685791
4294.004883
2112.044434
3139.011719
6822.533691
5394.0625
1419.23291
5754.409668
2835.669678
3181.875488
2381.34668
7098.900879
4809.095215
2561.874023
1541.486938
2180.507568
1735.166626
2706.887939
2399.31543
1781.579346
2675.844971
2312.476318
2305.026855
4145
4390.529297
2249.260498
1556.994873
5426.414063
2640.405518
3662.280029
2969.130859
2795.868164
2015.444458
4640.209473
1731.722046
3138.710938
1982.181763
3653.970703
2691.054443
2001.823486
3704.688721
2576.160645
4603.086426
3567.196777
2225.911621
2471.532959
2050.929688
3623.383301
4592.905762
1800.390869
6542.504395
5014.466797
6614.820313
4940.266113
3529.793213
2062.629639
2666.375488
2723.629883
3179.981445
2480.44165
3114.056396
2835.712402
5371.169434
2582.947754
2698.142578
4340.975098
2837.047607
2402.76001
6684.15625
2249.578369
3807.962158
2288.444336
2964.800049
3492.568604
2362.962891
4236.790039
4694.756836
2126.588135
2796.692383
6437.816895
2932.219482
2137.409424
3515.759277
3362.821289
3561.553223
2306.089111
3143.017578
3536.659424
8984.152344
1729.307129
3708.644531
5438.82959
5273.555664
1796.178345
1452.927124
1630.463623
2428.609375
3560.132813
5473.838867
3344.18457
3991.569092
9269.923828
3462.204102
3531.878906
4836.34082
4069.978027
4319.434082
3475.639893
3659.570313
6447.527832
1837.286987
3654.399902
7052.611328
5269.939453
4296.552734
4620.947754
1755.529419
6370.075684
6425.650391
2178.793945
3438.263672
2527.648438
1649.015381
1439.453369
7671.70459
1396.345703
3481.446045
2650.427979
1802.887695
3547.49707
4014.232666
2668.881836
2131.137207
2463.695801
2765.45459
4401.182129
3009.473145
3190.835449
2540.551758
3384
4768.19043
6446.851074
4292.930176
1777.89563
1954.400024
5530.326172
1560.758667
3184.639893
4580.186523
2836.875244
1853.415039
4934.537598
5554.807617
1711.006592
2909.604248
2243.907471
2750.900635
3430.407715
2141.804199
4218.206055
1766.632202
3238.775879
2854.920166
2426.63501
4397.234375
2756.041992
2148.419678
2228.531494
2258.734863
6146.52832
1801.43042
2954.206299
2918.206787
4027.437256
2179.690186
2134.966309
2103.733887
1834.768066
4006.227051
3139.486572
2287.530029
2128.293213
3963.969971
4869.085938
3823.527588
2146.926025
2567.108398
4355.353516
2202.105225
3512
1785.186646
4456.945801
2138.627197
2644.677002
7046.240723
5925.543457
2922.406494
2273.770752
2411.014404
3068.841064
6021.290039
6262.506348
2655.145264
2639.428467
2133.302979
1614.987915
4672.234375
1712.557495
1405.556885
3448.109619
2652.644531
1913.857178
6320.633301
1860.204102
2549.05127
1570.917603
3157.09082
4801.626953
2626.580566
1988.431152
5299.82373
2138.342529
2888.356445
8449.550781
3817.964844
2002.133301
5275.657227
4025.974854
6395.30957
5438.171387
3873.544189
2753.185303
4527.353027
8261.463867
2540.231201
5180.208984
4611.268555
3451.806396
8528.15625
2614.863525
2974.813721
7036.728516
1398.651733
3015.356934
3338.091309
2931.559814
6614.331543
2225.405029
2412.998047
2698.823486
2570.293945
1875.074585
4763.923828
1707.671265
1796.674194
5241.813965
5122.473633
6147.372559
2571.29248
3632.462402
2866.846436
2963.266113
2718.348145
4981.323242
2185.766602
3285.513184
4130.397461
2872.219727
4150.550293
2247.413818
2052.954346
3172.06543
2198.571533
3963.262207
2862.32373
2379.787354
2735.466553
1429.949463
3010.452881
3096.268555
2668.210449
1810.186401
2888.890869
2389.703125
5336.362305
2642.038818
3896.188965
1722.12085
2912.905518
3222.42627
4293.635254
2996.336182
2522.630615
3562.045654
5334.632813
1809.381592
1424.936401
2137.241699
5443.250977
1828.550903
8140.819824
2532.23999
2684.989502
2016.619385
3839.528809
2349.653564
9276.082031
5070.65625
4573.39209
1943.740601
5678.027344
2191.600098
4666.569336
3485.584229
2124.404785
2293.171631
6183.436035
9322.473633
3412.964355
5326.003418
2899.968994
7439.967773
1632.042969
4755.86084
3876.54126
3909.501953
1641.02124
1604.851074
1594.936157
2961.600098
3430.949707
3219.763184
7910.421875
1673.381348
5418.12207
3613.811523
4526.976074
1738.456665
1813.283569
6233.849121
2956.287842
1794.325073
1700.723755
1926.558594
1910.958374
4976.914063
7006.300781
2708.225098
7233.364746
2128.966797
2987.29248
2817.16626
3082.568115
4955.118652
3648.633545
3476.715332
1935.325562
3623.458496
5790.793945
1772.784302
5870.637207
2352.365234
2705.177734
1999.270508
2316.850586
3200.491943
2035.199951
2357.934814
4400.828613
2915.461426
1965.679443
2958.582275
3495.217529
2693.251709
1606.222168
1884.493164
2691.627686
2946.115234
1715.141357
1714.571411
2023.085693
2672.933105
1990.107788
2286.694824
1895.657349
2247.713135
3372.16626
1827.213989
2959.804932
2250.188477
2019.256836
2787.697754
2797.411133
1870.61853
1710.55835
2054.362793
4786.73877
2528.515869
2140.466309
2549.404053
2618.464111
4047.846436
2325.93042
2058.907227
2400.637451
4543.92627
1686.3396
2266.306641
3145.326416
1637.227905
2391.221436
1704.74707
2548.69165
2332.187988
1783.746338
1658.723145
6063.219727
1999.453247
1913.850098
2096.622559
5002.087891
2991.511963
2403.008057
5725.42627
3559.650879
3526.9646
2182.17627
8096.393066
1674.255005
4091.543945
2489.886719
4339.537598
3968.375
5083.378906
9822.061523
5027.871094
2137.165283
1666.648071
4074.879883
1488.157349
5402.008301
1696.884399
3784.590088
1618.46814
7079.013184
1627.13208
4023.585205
1494.277466
6312.659668
2006.821411
3704.793457
6398.144043
3435.665283
1960.069824
4655.049316
5788.854004
3519.932129
1506.884644
4531.277344
2091.199951
5698.265137
1374.851685
4251.444336
3168.89624
1805.174316
1707.481445
3063.464844
4406.066406
3626.151123
2377.939941
3339.905029
1378.919434
2712.933838
2462.820801
5579.197754
2946.285645
4157.354004
3487.204346
4577.900879
1931.655151
5878.936035
8826.47168
2586.5
6797.161133
2160.635254
1864.974487
2155.883057
3271.952148
1738.687988
2701.817383
1638.064575
1921.11499
1743.792847
2660.599609
1811.211426
2455.102539
1702.269897
1742.882813
3707.309326
4047.699463
3343.268799
3150.90918
2671.984131
3424.310791
2820.650879
5707.79541
2384.199707
3777.895996
2225.510742
2337.990234
8920.027344
3483.924561
2398.188965
2691.682373
4174.840332
8820.134766
4048.033203
4612.169922
2391.714355
5853.032227
1568.981812
3122.899658
2189.405518
2008.463135
12243.548828
5339.225586
4304.546387
1634.846802
5090.984863
1934.417603
2706.436035
4709.739258
2346.109863
1743.057373
3465.052002
1696.421021
2282.261475
3682.657959
4654.483398
1551.226929
11376.46582
1540.672607
1994.727295
3355.280029
3038.196533
1574.872192
3671.976074
3640.699463
3238.721191
5158.006348
1687.545898
1618.15271
7655.540527
4236.466309
4084.041016
1694.969971
8858.542969
9148.163086
2555.297852
3569.210449
4118.734863
2492.141357
4867.836426
2047.332153
2556.955811
1674.396606
1612.067749
2107.655029
2356.884277
2466.795654
1786.420654
7059.011719
2026.742798
2329.444336
3795.584717
2174.212402
1706.634155
1988.333374
4159.709473
2605.549805
3709.186035
3520.560059
5597.282227
1548.77417
1555.746216
2052.39209
1453.289795
5613.664063
2449.568604
1417.165405
3834.608643
1804.870728
4453.52002
2639.918945
5016.875
5020.454102
1604.016235
6466.35791
4787.70166
1476.645142
3183.59668
1395.193604
3134.17749
2768.399902
3131.599121
2684.982178
3127.838135
5339.418457
1982.483643
1722.915649
2094
1341.639893
6292.12207
3117.494629
7336.095703
3472.203613
1363.474121
4707.883301
1647.232056
1545.612671
3936.557129
4289.921875
7476.983398
3786.338867
3421.937744
5083.188477
1508.1875
1745.844116
5138.285645
3491.28125
1535.362305
1980.10022
3639.075195
2528.980225
1899.779907
1577.473633
5883.22168
1623.548828
1844.141235
1914.209839
3295.229248
6954.51416
3574.162842
1765.333374
2357.74707
4595.426758
3936.171387
1890.838745
3975.875244
2977.765625
7676.217773
1857.197876
2082.510498
4988.429688
2539.677734
3087.170654
5034.786133
3345.698486
3173.361084
1206.09668
4555.889648
5063.467773
4130.32666
2849.53418
2348.900146
5645.007813
2114.894287
3725.320313
1816.495239
2031.143433
1517.72876
3560.240723
6368.211914
2475.34668
5166.775879
2279.334961
3978.313477
2821.363037
4333.237305
3583.553223
2326.499512
3839.744385
1629.993774
2400.329834
3499.838623
1665.01001
4855.619629
4305.424805
4979.952148
2977.417725
1723.383179
2269.397461
3150.654297
4122.112305
3128.782227
1699.633911
3851.78125
1836.12439
1770.105225
2688.533447
2663.498535
2309.513916
7127.717285
1843.312622
1813.966553
2741.356201
5061.704102
2022.157959
4864.696289
4832.346191
1637.44519
2649.808594
2879.588379
2095.788574
2225.503174
5401.785156
7274.419434
2609.704346
3253.475586
2335.493164
1833.009521
1554.074097
3087.67041
2132.586182
2432.252441
5867.622559
1514.649048
1531.920532
3200.147705
8354.413086
2005.1521
7653.352539
5970.581055
2129.496094
1410.815796
7214.802734
1895.342163
2431.062012
7677.935059
2270.45752
3735.75293
1915.513306
3544.674316
3823.444092
1816.900024
9003.990234
3315.536865
1706.844482
