# Supplementary material for: Distribution Analyzer, a methodology for identifying and clustering outlier conditions from single-cell distributions, and its application to a Nanog reporter RNAi screen
Source: BMC Bioinformatics. 2015 Jul 22;16:225. doi: 10.1186/s12859-015-0636-7 (PMC4511455; doi:10.1186/s12859-015-0636-7)
Supplement: Additional file 1: Code S1. — R source code and sample data for distribution-based high-content screen analysis [file 12859_2015_636_MOESM1_ESM.zip › DistributionAnalyzer-1.1/Plates/files10004/A09]

5013.254395
2129.340088
3632.045166
2423.188965
2662.231689
1731.024414
2776.175293
4284.537109
2666.731689
5217.336914
4147.416992
3366.473389
5744.779297
3151.762939
4460.5
4563.878418
2863.206299
3740.696533
3928.421143
2863.694092
4815.674316
4069.702881
4947.279785
2439.736328
2800.030762
4715.102051
3137.222656
3680.343262
5701.055176
4659.181641
3545.838379
4168.265625
6706.270996
4269.129883
3698.959473
4981.266602
2271.083252
2461.990479
4073.053223
3424.042969
4720.290527
5785.708008
4699.766113
2293.16748
4452.157715
3509.776367
2166.741211
1943.84314
2617.71875
4468.878906
2375.685547
1823.697266
3479.09082
2068.920898
1954.877686
3960.983887
6149.949219
3296.448486
2845.282227
4904.611816
3978.543945
4872.592773
2906.330811
2080.138184
6894.703613
5508.197754
5695.543945
1845.866699
2217.939453
3828.67041
5326.642578
4652.130859
4312.526367
6734.054199
3175.719238
7312.125977
4044.059082
1916.72998
2465.310791
7402.976074
4023.241211
1793.166626
3394.233643
4926.466797
5875.290527
7651.047852
3998.239014
3915.108643
3422.71875
5711.461914
4048.943848
6490.590332
5496.065918
4151.067383
3225.142822
5653.460449
4981.860352
7918.602539
2816.980225
3094.729492
7021.453613
6600.837891
7088.167969
4617.50293
6457.972656
4305.210449
4244.533203
4559.338379
4231.058594
5631.706543
2779.081543
4402.552246
4963.166016
2958.689941
3199.213867
3888.560547
2018.503784
3059.783691
2124.544922
3040.866699
2125.693848
3266.172852
3114.591797
2838.462402
2927.424805
1756.81958
4074.280029
1463.084839
1481.653076
1577.594116
4203.476074
3380.395996
2306.701416
2771.405029
2198.50708
1819.790894
2654.30957
4020.95874
2415.97876
4826.280273
2313.120361
2675.521729
2136.521973
4063.549316
1415.178101
2278.530273
3877.385254
4618.950684
2237.5
1838.216675
4981.290527
2402.898438
2965.268799
2730.593506
3631.855957
1720.484131
2090.725586
2704.609619
3607.510986
2069.352539
1773.690186
2400.160645
6846.149902
11845.807617
2493.886475
5500.53418
4069.510498
3173.688477
4517.306152
3377.622314
2440.916748
4314.415527
5690.55127
5217.138672
1834.446899
2179.757813
2082.260254
6878.506348
4132.677246
12368.700195
3445.387695
2000.325439
3651.297607
6764.461914
1692.851074
5352.276855
1967.665894
2254.652588
3322.610596
3174.542725
5656.816895
4209.177734
3425.774658
2533.170898
4449.863281
2930.232666
2892.574951
4429.195801
3147.767578
2809.699707
2901.370605
6232.584473
3939.438965
2674.958984
2780.347168
4384.186523
4600.901367
2831.026367
3332.945068
3489.18042
1454.728149
4909.316406
2171.194336
3143.598877
2011.563843
4981.457031
5970.548828
1823.028809
2558.151123
2674.790771
4033.157715
4693.115234
5262.879395
6282.846191
1995.063843
2943.009521
3263.794922
3575.661133
2556.063477
3041.528809
2802.243408
2088.225342
5677.818359
4660.799805
2917.866699
2459.950684
2825.303711
3202.23999
3388.260254
1920.717041
3920.975586
5938.285645
2547.95752
4570.779297
5397.147461
1576.421021
2656.776611
2181.003906
3216.392578
7494.168457
5249.770996
3178.179443
6926.275879
4684.348633
5994.661133
5380.173828
1853.476929
6809.588867
1953.846191
6400.661621
6850.192383
4130.12793
2565.728516
3387.025146
4606.991699
4885.348633
6243.236816
2541.639404
3990.288574
2658.429688
2203.043945
3928.742188
1947.118652
2442.485107
1833.415405
3515.406494
5640.78418
8010.160645
3669.100586
1829.488403
1867.72937
4206.748535
4661.878906
2206.175537
5748.706055
4934.952148
3340.813965
3230.388428
2729.49585
3268.089355
5295.494629
4171.833984
2445.135742
1614.060547
4988.618652
4689.65918
2116.605225
1760.858154
9019.62793
6532.050781
3405.02417
4217.45166
3977.025635
5404.275391
2076.036133
4643.319336
1548.944458
1817.282837
9225.004883
2594.976318
2747.783447
4949.782227
3625.265625
1604.796875
1824.036133
2745.307617
5340.227051
2487.452393
5391.083496
3011.327148
3117.840088
1804.339966
5198
5244.87793
3372.790283
4428.852051
1796.800049
1557.299072
3229.725098
1973.92688
3349.080078
5294.085938
2520.316162
2784.30249
1362.746704
2083.944824
4802.574219
6013.625
5512.491699
2579.652832
3219.12085
3516.642578
5676.651855
2314.45459
2848.362305
7686.838867
2210.128418
2243.159668
3323.76123
2034.052002
3215.842773
4895.176758
5166.199707
1628.980103
4942.444824
5213.345215
4638.560059
3120.327393
4651.068848
1901.787964
4618.918457
3202.674805
3467.256348
2537.583984
4612.620605
2352.51416
2595.589844
6562.064453
1619.72168
5510.826172
2357.669678
4298.876465
3416.378174
3359.95166
5322.077148
3084.916504
3987.489014
2443.112549
2990.511719
2831.930664
2966.487549
5836.771973
2840.252197
1603.085693
4758.446289
2925.821045
3864.322998
2073.307129
5072.888672
3493.158203
4119.861328
2312.163818
4371.069824
3329.220947
3227.014893
2757.974365
2633.627197
4086.406006
1901.487549
3746.512939
3551.372559
4771.768066
3512.77417
3792.51001
2583.573242
3018.876953
4085.589111
1864.148193
4587.258789
3288.26123
4942.473145
4307.759277
5634.439453
2289.933105
3101.636963
2111.426025
3724.108154
5799.656738
3713.675781
4092.751709
2661.45459
4020.586914
2673.401855
4594.904785
3275.167236
2514.711914
2596.560059
3027.450928
3412.173828
5225.45459
3484.071777
1910.335571
4249.866699
6243.571289
3279.219482
6305.25
5231.719727
3625.540039
2234.349121
5951.910156
2358.779053
4024.980713
3886.476074
4402.879883
5784.116699
3683.649902
4769.709473
4304.551758
4530.934082
3540.473633
4555.507813
6129.227051
2933.755371
3773.452393
1513.10144
2367.790771
5785.379395
5127.196289
4736.257324
3326.04541
3373.204834
7113.230957
2507.941406
5141.246094
2619.24585
6600.522949
2174.722168
2757.333252
2190.944824
3208.219727
3590.75
4248.580078
2146.947266
2776.827637
5287.974609
3822.159912
4612.486816
2282.046631
2196.661133
1826.880981
2565.374023
4268.797852
5472.445313
2017.595703
3024.47168
2363.948486
1444.876221
1540.952393
5054.566406
5572.677734
3414.325195
6212.166992
2155.489502
3463.805908
5797.931641
3671.645996
5645.525879
4093.072021
2953.505615
2948.632324
2800.09668
1524.398804
4189.714355
1916.908569
3653.131592
4940.029297
4358.105957
1516.334351
2318.926514
2183.282227
3939.978271
3914.140381
2023.01123
5523.85498
3348.69043
1498.715576
7061.691406
3459.220947
2954.146973
1413.243896
2426.776855
2509.75415
8697.475586
3435.616943
1624.26001
6466.316406
1898.142822
3632.654785
4397.646484
2074.419922
5918.378906
1833.449585
2712.68457
4542.158203
2088.380127
3903.702637
3605.735352
3008.738525
5013.019043
2315.081543
1906.121704
3467.385254
4439.681152
3387.481689
5212.98584
3879.280029
2436.447998
2826.634277
4586.308105
4013.846191
2594.57251
2912.96875
2836.93042
4936.03418
3986.226807
2797.768066
2246.455811
1703.736572
1644.278442
3061.323486
5309.035645
2231.551758
3893.556152
3652.258057
2446.860352
1929.324707
4702.694336
3157.125488
1937.903564
1836.868164
2854.924072
1586.212769
4541.054688
4250.701172
4025.612061
1919.603271
1539.058838
3974.184326
2390.555176
1865.557007
1583.226929
3677.219482
2821.84375
4071.942871
4425.566406
3194.943359
5226.887207
2373.568848
3517.894775
2021.314331
2654.314453
3168.937256
4259.210449
4017.36792
4823.094238
5542.166504
3359.567627
3648.479004
1982.769287
8724.300781
2314.649902
3659.402832
7058.020996
5779.330078
4877.260254
2895.474365
4344.477539
3518.138428
4540.9375
4603.229492
1804.24646
3414.831055
3821.560059
2727.748535
2682.837402
2176.958984
4689.073242
1680.24707
2986.739014
2723.116211
4726.459961
3988.875
1184.055176
4875.531738
5555.844727
4377.333496
6479.619141
3202.790039
3388.511719
3715.811523
5885.540039
3646.461426
2175.841064
6015.551758
1523.265259
4701.960938
4157.441895
4896.984375
4123.935547
1897.070068
4398.631348
4368.941406
3887.516602
4803.49707
4613.952148
1832.966064
1968.423828
6212.722168
2911.115479
2201.07251
6136.98291
3994.621826
1563.510498
3970.612549
4676.19873
2813.482666
1608.313721
4937.438477
4142.791504
2804.877441
2706.904053
5750.195313
3236.135254
1457.463135
3683.382324
3705.268799
1836.925659
2610.388672
4675.402832
1505.662964
2564.547607
1816.338989
4373.750977
4110.949219
3406.598145
7851.661621
2313.6604
2358.960938
2122.59668
6579.691406
2034.554199
3126.589111
2348.750244
5364.862793
4679.165527
1533.462891
5184.804199
4068.513916
5005.024414
1876.146484
3634.099854
2679.481689
3804.649658
1908.022461
1449.299683
5732.830566
4333.574707
3899.659912
1585.240723
4171.271484
6297.23877
1933.655151
1811.719238
4680.699219
1917.786377
5214.150391
3444.931885
2051.268311
1477.172607
4038.910889
4190.243652
1661.449585
3236.331543
2205.660645
3776.219727
3947.694336
3066.079102
2925.908447
5199.103516
5594.033691
2074.629639
3070.074219
3311.105225
3154.12207
4321.57373
4222.355957
2039.071411
1899.370728
4340.288574
1807.288208
3161.474365
4540.255859
4650.804199
1475.076904
3224.256348
4119.952637
1723.330444
4016.5
2003.55835
4410.887695
2347.01123
2565.523926
2775.054443
2369.293213
2265.102539
4119.016602
3257.174316
3574.554199
1699.274048
2566.063721
3922.202637
4669.35791
2828.616943
2524.107422
3161.678223
4158.43457
2838.559326
1759.868408
2037.860962
2249.929199
3315.39209
2636.931396
5991.311523
3894.165039
4258.25
3383.214355
4460.248535
6923.958008
2826.279053
2570.406982
5344.618164
1893.814819
5394.558594
3929.084229
4557.42041
1927.0802
3522.644287
6997.264648
5491.760742
5465.916992
5740.135742
2851.611816
2869.840332
6408.974121
5923.80957
2571.970703
4471.005371
1736.57605
4784.557617
3262.374023
2094.54541
2033.014038
1580.025757
2492.536621
4359.466797
5067.188965
3705.971924
6496.529297
4601.293945
3576.366943
5821.506348
1652.519531
2476.028076
3901.15625
6221.618652
4374.131836
3641.913086
4838.968262
1978.181763
4550.850098
3575.577393
6724.687012
4786.64502
2751.725098
1900.359009
2921.631348
4451.626465
6071.424805
3287.808838
2337.6604
3321.130859
2330.865723
4285.769531
3524.658936
6077.606445
3532.304688
2169.651367
2894.837402
2774.249023
3453.525879
2809.36499
5184.672852
2676.33667
4086.209717
3660.664551
3624.968994
4704.9375
3476.185547
2392.276611
3012.146973
2542.213623
5562.647949
4123.978027
9199.663086
1572.309326
2110.473633
2872.506592
2007.126831
5933.313477
7294.770508
3942.338867
1932.515869
2087.873535
1958.010986
1573.359985
2847.195068
2903.537842
2483.56543
6463.697754
1573.630371
2545.709717
3847.605225
3307.890869
5162.482422
2791.087646
2862.755127
1549.076538
3480.75
3014.858887
1362.274536
3464.075928
1466.828125
1895.266113
1880.084473
2457.307617
2767.61377
1910.875488
3116.841797
5979.335449
1760.350098
3985.944336
1498.323853
4399.202637
2773.167725
3027.236328
3664.564209
1531.488159
3757.346191
4920.192383
5384.762695
1717.793091
3367.119385
4111.852051
2429.657227
3330.767822
3429.533691
3521.284424
5925.001953
3219.492676
2358.623535
5231.046387
6267.388672
1807.575317
4069.040527
1782.938721
3699.030762
2336.205078
4252.749023
3765.932617
4507.661133
6462.694824
5062.554688
3673.415039
4236.993164
4255.499512
3039.212891
1514.738281
4863.695313
1972.893433
2593.481445
2150.717773
2713.169434
4046
2096.110352
4779.727051
1957.443726
1976.800049
3586.957764
1975.552124
4700.788086
2518.350342
3500.816406
3627.033936
2192.409424
3925.798096
1714.065186
3646.186768
2278.945801
3479.254639
2724.255127
3166.579834
2335.312988
3280.149414
1819.259277
3522.666748
4032.567139
5639.161621
4736.619141
6316.945801
4344.784668
3853.882324
2195.688721
3918.044434
6212.140625
5208.54541
1929
5431.794434
1739.572388
3143.605225
6696.653809
4307.10791
5355.522949
4316.490723
4207.617676
4128.835449
2207.058838
1575.949951
5239.429688
3966.891846
4682.824219
2701.154785
4331.369141
2235.949951
3467.764648
2354.915771
4507.038086
7253.458496
4069.216309
4534.273926
2897.82251
6964.924316
2431.754639
3869.517334
6718.473145
2349.155518
5989.90918
3565.370361
3823.435303
5624.87207
4011.387451
1737.411743
5143.155762
4317.432129
3011.347168
3904.709473
4657.533691
5661.953125
3537.099609
3763.112061
3615.580566
2847.250977
6032.077637
4186.839355
5850.92627
1695.19043
3475.035889
4086.857178
1763.74646
2289.486816
2861.296143
3344.137695
3155.409424
5140.92041
3263.627441
1877.421875
1947.704346
5331.98291
5478.905762
2952.577881
2448.712158
4062.439697
3709.139648
3544.411133
3337.719971
1610.247437
1670.190063
1343.608032
1668.234375
4611.470703
3190.984863
4084.231689
5524.211914
2490.744385
4154.970215
3528.231445
3513.493408
4317.719238
3786.806641
1859.979858
3009.859863
2935.822021
2612.791016
1911.22937
1838.712036
5195.824219
4284.200684
3177.936279
4340.903809
2401.193115
2677.569824
2044.218872
3552.216553
2707.454834
2056.666748
5171.589355
6807.293457
2473.987061
2132.687988
3342.698486
2213.753662
4643.320801
4308.045898
3456.076172
4789.192871
1838.357666
3106.687012
2366.618896
4408.130859
4830.329102
2137.602783
2547.953125
4115.819824
2944.128174
3012.827881
6634.381348
3487.675049
3789.501221
3875.329346
2301.501953
4392.511719
2257.48877
4704.749512
6381.376465
2368.684326
1632.645142
4228.585938
3630.726807
6520.168945
2061.943604
2932.232178
2281.973633
2568.044189
4541.519531
2228.811768
3506.028809
4626.411133
1730.285767
2862.473389
1724.74646
2678.450684
2360.433105
2366.161377
3570.634521
2246.654053
2791.725342
1500.5177
3869.470459
4291.34082
5890.648926
3854.0896
2447.277344
3051.322998
2106.682129
6148.008789
1771.783813
5061.481934
4179.466309
3942.080811
1645.567505
3285.040283
3095.76001
4338.504883
2316.48291
3051.179443
3281.913574
3898.786133
3118.571533
1822.243896
2974.95459
4700.197266
3270.476074
4880.590332
7573.141113
4023.343506
4734.70752
4543.598145
1881.446777
4883.044922
5087.481934
5408.898438
1774.857178
5742.318359
4718.429199
8118.333496
1925.193726
4240.395508
4625.625977
3982.446289
1510.694702
5939.316406
4066.588135
3792.680908
4989.989746
3048.974365
4067.172119
3826.696045
3566.715576
4162.750977
7745.643066
2627.887207
4764.246582
3651.844727
3966.989014
3962.15625
2547.610352
5149.307129
4107.17627
6103.868164
2601.36499
4860.458984
4319.721191
3948.547363
1820.783081
4636.407227
7406.472656
4278.875977
2631.585449
4542.856934
3294.117676
1886.57019
2343.439941
5072.168945
2220.637451
3424.22583
2054.951172
1550.755859
1548.005005
1918.433838
2279.932129
2818.371582
3729.061279
3241.87085
2982.871826
5160.351563
2406.434814
4716.928223
4513.575684
2159.887695
4098.29834
3719.716064
2762.173828
2274.422607
6516.367188
2097.719727
1591.189819
3960.230713
3297.357666
3262.681396
2255.493652
1649.822754
2513.373779
3388.333252
3782.888916
4334.856934
2009.014038
4167.650879
6327.668457
1713.142822
2783.210449
4202.236328
4072.615479
5586.202148
3665.891846
5041.941895
3034.037842
2550.554199
2517.73584
2266.697754
4970.827148
4272.933105
4135.608398
2603.208008
3859.047607
1648.666626
5619.31543
2333.142822
3384.990479
2676
2626.568848
3464.380859
2993.67041
3000.210449
3993.056641
4100.961426
4930.586426
4340.541504
4952.466797
1716.984619
4184.675293
2787.024902
3249.422119
3391.518311
2329.371338
3815.234375
6090.799805
4097.427734
4822.208008
4558.849609
4457.143066
6220.128418
4744.975098
5444.872559
4021.10498
4321.24707
2011.893066
3557.762207
8105.289063
5039.208008
1605.61792
2229.255127
4295.541992
5210.855469
2500.995117
5105.595703
4872.990234
6040.912598
3045.604248
3367.977295
4564.128906
2996.349854
3786.447754
1711.726196
4941.228516
1498.593384
1627.668457
3780.040039
1607.703735
1980.020264
3853.093994
2655.236572
3441.07959
2517.043457
4544.376465
3359.014404
5733.983398
3823.182129
6641.615234
6092.703125
4611.533203
5086.254395
2507.221924
3732.337891
3985.69873
1984.692261
5374.020996
3478.698242
3054.849365
3143.069824
4136.385742
5597.129883
3396.595703
5368.09375
1782.727295
4924.87793
3271.975098
2482.72168
5576.601563
6724.101074
4237.558594
2059.505615
3503.926025
2667.911133
6114.619629
2892.140625
3275.522949
4734.376953
5021.063965
5740.183105
4564.604492
4117.345703
3983.640381
2366.674805
2829.024902
4488.222168
4486.143555
3436.5896
4693.399414
2130.682617
2255.024414
2463.94873
1627.404297
3403.343262
2183.272705
3527.935547
4323.868652
1870.055298
3599.968506
3853.927979
6219.651367
3863.527832
4053.890869
2963.529297
3869.919189
6017.772949
3797.333252
3583.949707
1941.389526
3525.373779
3296
3467.371826
4063.957764
5417.056641
2352.452881
4943.62793
2776.775146
3043.849365
4451.038086
4664.286621
4310.126953
3805.359131
6378.348145
2404.229492
2622.666748
2390.611572
3259.003662
5429.62793
5296.553223
2365.697021
4812.086914
2938.770508
1853.547729
3473.642822
4392.217285
4697.239746
4055.383301
2815.9646
3150.215576
2294.345947
5057.871094
6842.776855
3747.410156
4205.94043
5262.225098
4422.684082
4021.206055
1902.616089
4341.753906
4372.289551
3329.417969
2793.424561
6501.022461
5029.324707
4088.543213
3494.896484
3785.157959
3522.624512
3201.185303
4867.293945
3426.98877
8829.955078
3367.384521
4177.661621
3764.814209
4734.887207
5760.875
7162.914551
3783.606445
2347.983887
3518.711182
2222.683594
3700.806885
2886.198242
1905.609619
2583.882324
4000.533447
3860.645996
5147.96582
2514.743896
4483.67627
3627.594971
3019.746826
3223.694824
2946.159912
4510.845215
4722.745605
2094.555664
3264.786133
2722.128418
4836.799805
2240.224365
3388.850342
3245.941162
1630.160034
5887.166504
4073.635254
4713.882324
1830.079956
4796.779785
3734.71875
3515.169434
2855.249512
3036.724365
1774.781006
2866.8125
5033.41748
2478.075195
3978.375
3983.641357
3323.717285
2502.139648
1768.923096
6429.931641
2283.840088
2847.814941
4387.54834
2930.830811
2937.82666
4041.44873
3535.41748
3751.026367
3330.757324
1791.693359
3627.971924
4338
6876.883789
3787.833984
2712.123047
8271.545898
8702.535156
2825.585693
2975.646484
4946.322754
5994.757324
4869.504395
2737.679688
4720.915039
3458.619629
5838.027832
5667.748047
5156.78418
2721.836182
3938.491211
1717.777832
2482.627441
3679.110107
3120.36084
2945.680664
2868.346436
5647.026855
6188.124512
2191.238037
2403.561279
4507.040039
3196.241211
4549.637207
3235.290527
4807.338379
3970.404541
2568.809326
3325.001953
3352.168945
2055.43335
3797.354736
6088.046387
5100.675781
3577.372559
1608.663696
3399.39917
6147.223145
3659.649658
2753.12207
3175.8396
2914.589844
6929.505371
2683.861572
3699.967041
3308.561279
5334.441406
2542.214844
2522.773438
2059.564209
4281.271973
7071.536133
4500.994629
2319.508057
4387.063965
2143.612793
3340.890869
3706.342773
2631.57666
2337.43457
1997.763062
5313.016602
3254.399902
3576.623291
7113.575195
1616.21814
2864.845459
4759.310547
5374.825684
3597.372314
4235.114746
4178.442871
2575.783691
2937.213867
16340.617188
1851.175049
4173.658691
4606.721191
4464.543457
6188.092285
3199.754639
2506.99292
3181.803223
3293.86499
3320.770264
4510
3181.085693
4453.802246
3601.109131
2322.779053
3703.295166
7982.643066
2195.086182
6448.195801
5597.666016
4598.618164
6700.282715
2785.338623
2887.71582
3271.671631
1835.93103
2571.731201
4819.240723
5281.451172
2167.201904
3786.186035
4117.128906
4719.794434
3522.102051
2257.746582
5825.743164
1725.702148
5406.415039
3426.698486
2768.219238
2445.881348
3470.826172
3509.195801
1868.45166
5626.195313
2594.447998
2890.245117
7407.559082
1331.707275
6445.360352
2507.07251
3780.3125
2357.919189
4636.28125
3070.32373
4748.35498
3028.814209
4405.661621
1556.813599
6690.929199
4656.328613
3422.338135
2413.477539
1811.830566
4301.093262
4154.97998
4806.640625
3336.601563
4244.866699
3061.09082
4588.954102
1818.448486
2004.89502
2744.544678
3165.065674
2964.325439
1871.561646
1640.704956
3485.293457
6210.765625
1995.450928
5914.133301
2708.879639
3214.45459
9337.779297
3013.664551
2863.156982
4772.681152
3381.960693
5269.581055
2901.741211
3135.456787
2687.28418
3605.135254
2759.195068
1826.052124
4988.279297
4835.193848
3000.74292
2879.953125
3781.881592
5951.647461
2989.024902
3090.786133
3162.769775
6730.939453
5754.263184
6502.718262
2974.818848
4730.34375
3303.953125
5474.179199
2925.584961
2954.387939
2351.134277
3065.501709
1902.484253
4059.550049
2875.929199
3141.950439
1404.760376
3397.806396
1898.97937
2925.298584
4812.898926
5143.736816
4699.160645
3433.768799
1963.902466
2885.931885
4847.276367
3453.09082
3796.243896
6253.074707
5104.248535
4234.858887
3073.123535
4914.447266
3449.802246
4798.285645
2025.300537
6482.725098
4908.629395
2940.702393
2788.158447
3507.513184
2486.732666
2895.182373
6249.583984
4548.897949
2646.50708
1632.431152
1988.987671
4118.416992
4789.115723
3671.722656
4461.399902
2828.397461
3226.509033
1937.472412
3789.112549
5533.64502
3328.428467
2830.691895
4116.311035
4895.713379
5322.581055
1810.23999
1884.315796
3817.833252
4471.242676
2315.662598
5129.265137
2727.125977
4460.083496
4219.583496
3705.321045
3311.60498
4505.143066
5097.805176
4175.628906
1940.860718
5288.896973
2269.06665
2697.352051
2385.1875
4672.285645
2803.620605
2686.50415
3880.709229
1584.101318
2696.742188
1925.772095
2063.333252
2659.006104
2903.296631
2087.210205
3380.585449
2564.246826
2825.716553
1927.249023
3976.556885
4615.763672
1525.647095
2513.100098
2722.807617
2594.297363
3124.608643
3083.939697
3156.718018
2059.742432
4240.038086
5300.625488
2041.891479
5036.333496
3605.557373
1934.030762
3940.883545
2767.624023
3887.428467
2408.489502
5074.802734
2416.675537
3608.480469
2909.625732
7966.467285
3248.493652
5957.974121
5135.149414
4548.04541
4987.223633
2509.135498
1740.936157
2648.765137
3292.69165
4625.63623
3359.245361
4620.204102
2460.343994
2611.206543
5046.552734
1874.587769
4376.856934
4458.158203
2491.853027
4219.104004
2530.928223
3469.467773
1985.688599
2492.65332
7659.271973
3009.359131
3627.729248
2770.772705
3839.320801
6046.30957
3663.911865
2090.078857
1900.870483
4860.43457
2008.938232
5138.926758
4368.057617
1673.709961
4116.646484
4796.463379
1976.971436
3088.62793
2459.855469
4318.445313
3893.855713
4633.576172
4364.257324
3657.587646
3018.361328
2519.880615
2794.657715
2966.128662
3911.460693
5704.615234
5609.060059
1927.605591
2923.10376
4156.212891
2212.685791
7434.553711
2437.827881
3961.995117
4103.446289
4947.418945
2220.978516
3802.497314
5185.826172
3750.482178
3304.70874
1924.637695
3235.563965
2560.19043
3678.204834
3124.811279
4780.850586
3069.270264
2953.192627
2414.9729
3843.470703
2656.578857
2954.028076
3731.659668
3573.97998
6142.940918
5724.285645
3809.467285
2954.019043
2764.935059
2645.119141
3355.805664
2186.422363
2306.379639
2813.126221
2510.17334
6504.549316
4398.181641
1506.095215
1944
3108.175293
3062.105225
3421.919922
1968.097534
2298.560059
6013.605957
3516.524902
3786.836914
3379.636475
5970.041504
4394.699219
2125.896729
3397.557617
1947.307739
2215.24707
5062.529297
3961.916748
5741.343262
6355.968262
5581.841797
2400.993408
5835.908203
4019.418213
3083.289795
1742.681274
4339.923828
6016.435547
4999.657227
3250.946289
5477.777832
4188.745605
2186.173828
4732.242188
5143.032227
2185.481445
10160.700195
2864.654541
7056.673828
5679.892578
3467.742676
5997.711914
3547.466553
3346.871826
2182.956543
10564.963867
3744.258057
4712.685547
3558
2930.185547
3800.645264
4660.176758
4445.397949
2738.857178
4056.253906
5840.921875
2315.199951
3418.829346
3204.070068
2652.777832
3084.202637
1916.209229
2101.969727
3196.228027
6753.071777
5749.347168
1610.203735
2269.992432
1757.593506
1820.330811
1865.05188
3124.740723
1962.126221
5230.206055
2973.916748
4675.583496
2085.714355
6374.43457
2591.900391
3624.232178
4810.785156
4497.024414
2356.871826
5549.939941
2158.676758
2530.109863
3521.885254
3504.020752
7318.339844
3946.931641
2791.156006
3592.630127
3391.791748
2516.777832
2240.64624
5088.039551
2369.12915
4871.932617
1752.789673
2793.195801
6759.680664
3849.327148
4778.79541
3803.723389
10065.628906
1664.170166
1438.192505
3279.176758
2108.237061
4994.961914
4613.541504
3133.575195
3297.44043
2345.648682
3080.369873
4447.262207
2756.697754
1751.104858
2983.014893
5761.041992
2337
4197.818359
4595.584473
2327.597412
4579.541504
4661.311035
2766.987061
3368.224609
4442.458008
3233.844482
3894.988037
3704.416748
4082.449951
3815.447266
5030.270508
1623.945557
2354.502686
2666.949219
2994.826172
2006.974365
4821.584473
3507.799316
3559.679932
5989.071289
3102.306641
2743.789551
3816.659912
2837.578613
3500.508057
1939.358032
4233.493652
5131.812988
5322.707031
5885.897461
6815.945801
3124.254395
3711.851563
6922.013672
4377.950195
4538.832031
4620
3236.609375
4707.44043
5658.827148
2654.917725
5472.247559
4026.5
2380.341797
3540.990723
4060.624756
1916.679199
3678
3033.213379
4556.545898
8359.273438
2762.817383
2732.705811
2054.730225
4421.215332
3367.578857
5913.45459
2178.113281
2146.90918
8288.945313
2391.240479
1213.677368
3816.039307
1241.361694
2528.425537
2550.79248
1891.905273
1976.357788
6418.093262
3585.742676
7080.32666
2635.851807
4919.069824
4931.955078
4966.747559
2641.292969
4501.356934
1217.916626
2708.399902
1428.166626
7780.85498
4276.81543
4347.546875
3056.917236
5696.240723
5484.40625
6437.588379
6643.846191
6124.412109
4731.300293
5319.745605
3680.384521
6737.126953
3028.910889
5178.755859
3736.320068
4041.296387
2715
4956.279297
1411.878784
1868.8302
6237.503418
5367.01123
2040.930908
7757.983887
5396.766113
1901.375
2819.759521
4959.576172
3902.82666
5253.149414
2855.136719
2184.888916
1762.058105
2823.453857
3863.336182
4939.61377
3622.287354
1582.217896
3329.173828
2255.719727
1832.101929
3074.919434
2220.97583
1328.466675
5493.144531
3935.288818
4559.912598
6301.818359
5615.436035
1763.540283
6254.265137
3812.339844
2154.853271
2357.56665
2111.688965
2165.221191
4821.333496
5401.459961
4832.573242
4458.067871
3462.845215
3451.260986
3588.868408
4388.81543
4981.333496
4041.425293
4208.366211
1672.959961
1924.531494
2177.520508
4291.51416
5406.899414
1933.303711
2379.693604
2801.445068
3823.344482
1524.57605
2818.810059
2187.292236
5448.365234
4208.084961
4663.667969
2671.101074
4421.62793
3425.271973
2215.333252
4976.334473
3300.006348
3552
4672.533203
4264.950684
6102.201172
2444.583252
3981.606689
3932.041504
3498.315674
3477.907715
4523.481934
5068.51709
2839.415771
2569.103516
4499.805176
2551.893799
2928.821777
3423.219971
6196.217773
3569.174805
3692.083252
3562.399902
2911.954102
2505.936279
3601.806396
2930
2550.752686
3222.376709
3159.401855
3063.139893
1687.185669
2438.797607
3299.38623
1978.449951
3956.632813
1848.099976
1997.803101
2889.45459
3765.138184
2988.296387
2543.626709
3904.533447
6600.642578
3891.703125
3465.131348
3706.399902
3443.735107
3094.742188
1716.931519
3895.775391
2137.616943
1739.884399
3781.523926
4713.338867
3171.604248
4234.173828
4308.807129
2931.146729
2434
2281.396729
5823.942383
3128.571533
4252.336914
4665.211914
2980.839111
1849.019653
4673.145996
3760.908203
5244.536133
3334.804199
2265.768066
5105.811035
6327.060547
2840.20752
3877.785645
7880.057617
3564.424316
3039.894775
2755.149658
3902.005127
4189.662109
2165.097412
4876.888672
4301.457031
3070.781006
6630.876465
13707.563477
4381.410645
4521.123047
3549.580322
5509.098145
3327.327637
2774.139648
6923.450195
3537.679443
3964.135498
4309.777832
3609.528076
7618.427734
3718.472656
2854.492676
3061.932861
3156.678467
2647.089355
2626.023438
6617.813477
4227.043457
5943.928711
4084.486572
3352.467529
5375.276855
5422.14502
9332.942383
1645.504639
3089.288574
4053.0271
5577.943848
6080.410645
10234.371094
4546.603516
4492.319336
5073.17627
6793.475586
5230.497559
4967.55957
2399.363281
1806.390503
2127.161377
4519.761719
4882.290039
3627.575928
5836.902344
3433.134277
3021.861816
1489.151733
3834.791748
3980.857178
3745.059082
4598.163086
2532.563477
4295.88623
2080.434814
7105.210449
1985.472534
6685.927246
4426.461426
3518.250977
3466.711182
2516.285645
2541.895752
1702.955322
1813.986328
2392.507324
3788.4729
7403.37793
2823.88623
3342.888184
2232.124268
2822.647461
4537.125488
6179.166504
2250.060791
2376.727295
1643.844482
5062.078613
3844.077881
3865.200928
1989.932861
3145.39624
5887.049805
7984.788086
3973.195313
1809.993408
11271.712891
6124.91748
2492.944336
1585.61792
6704.317383
3072.675293
3815.776611
5350.981445
2108.158936
3047.050781
5323.749512
2321.553711
3630.970703
4113.824219
3429.418701
5822.341309
3710.63501
3866.9375
2081.744873
2620.652832
3095.021973
3278.219971
2913.397949
4124.307617
4344.72998
3906.477051
1810.032471
7440.883301
3577.828613
2566.378174
3684
1980.25
5638.164063
2762
2322.158691
1603.476196
4736.859863
2454.689453
1989.54541
1839.952637
1814.798584
3353.994385
3410.945068
2510.142822
6417.555664
4609.075684
1801.458862
3315.167725
4519.621094
3527.543945
2260.299805
4374.58252
2685.896973
2914.247559
5205.243164
2926.709717
5145.974121
3398.960205
3509.779785
2131.875
3604.280762
3262.260986
2626.373535
2419.661133
3203.581299
4587.585938
1633.93103
3060.336914
6169.117676
4066.370361
3769.398926
5298.574219
4911.04541
5976.254395
3557.692383
6813.603516
1737.945923
3370.308838
2501.798584
2449.084717
4653.791016
4213.212891
1996.363647
4146.469727
3923.135986
4672.394043
3697.658936
2544.760254
3996.220459
1741.039429
2526.226807
3485.733643
4677.781738
5334.23877
2259.502686
4030.623047
2800.555664
1916.881348
6343.355469
5205.345215
1719.373901
3883.095459
3269.804688
4843.223145
2317.29126
1855.111084
2322.151367
5011.439453
2729.304443
8133.386719
4602.634766
4603.561523
4206.133301
2108.709473
2906.122559
1470.079956
4908.527832
5016.819336
10570.923828
2216
2516.678467
4686.144043
1877.131592
5381.348145
3825.230713
4211.514648
2465.893799
5144.568359
4505.496582
3633.348633
4925.847168
2287.075195
2178.261719
2906.232666
6930.172852
2610.209717
2956.296387
2678.760498
3083.317871
5146.486816
1862.615356
4108.696289
1479.788086
3773.093506
2670.985352
2512.727295
3960.196777
2130.009033
3814.804688
6520.807617
7165.912109
3497.887451
4030.839355
1911.432251
2209.383057
7129.365723
13611.25
1395.407349
2997.42041
2863.695557
3290.739746
1982.707031
4033.629639
5546.705566
5530.321289
1942.417603
3289.410156
1385.230713
3878.430664
4776.376465
6195.378906
5546.052734
4815.220215
5365.700684
4100.59668
3167.352295
3545.44873
2850.208496
5224.07666
4380.395996
1994.448364
3640.442139
1715.199951
4345.313965
3094.99707
3719.04248
3710.04541
1567.078735
3327.396729
3652.253418
4332.676758
5000.98584
3095.327881
1843.47583
3526.264648
2405.58374
2343.505371
2236.520264
2433.278076
2568.5
2846.993652
5086.203125
3500.889893
2922.845947
6462.692871
3312.416016
2922.318115
2082.480469
3560.385742
2241.416504
3604.387207
2292.312988
3391.48877
1635.737061
5045.544922
1538.526367
2040.03479
1728.732056
2404.279053
2790.595459
4006.248291
8387.911133
1785.090942
2708.376953
2012.682129
5385.017578
3577.700439
4114.031738
1343.435913
4019.931641
4310.210449
3252.179688
2071.977783
3200.311768
3588.574463
2261.508301
4740.519531
2941.608154
2551.00708
5438.954102
3386.465332
2803.541748
2339.241455
5110.168945
3856.061523
2505.51416
3223.051514
3909.859131
5978.43457
1735.92627
3074.818115
3059.064209
1603.627319
4886.666504
3690.934814
2183.521484
5168.946777
5727.296875
2275.044189
4647.083008
7260.493652
1498.453979
3279.157959
1652.466309
5033.611328
2458.218262
2191.916748
3664.606445
2180.877197
2561.742188
4485.503418
4950.541504
5270.518555
1877.253052
5850.241211
2152.608887
1574.754517
2950.614502
3437.959473
1803.056152
6844.503418
2590.239258
2777.186523
2990.477539
2543.902344
3821.261475
2734.30957
3944.659912
5402.947266
3275.705322
1478.690063
2644.860596
6688.384766
2529.401611
2170.887939
5893.38916
5248.137695
1900.077148
4797.410156
1460.151367
4783.237305
3061.37793
6559.62207
6431.428711
1623.061401
3619.545898
5629.841797
2064.833252
3879.490967
3071.206787
2633.270508
2566.080078
5793.69873
3251.873047
5103.289063
4157.949707
3315.277344
2880.862061
2964.669434
5127.749512
3287.642822
3997.543945
3015.555664
1659.570679
4837.552734
4756.700195
4998.333496
3727.529297
1806.144287
4405.901855
4394.339355
3732.879639
1830.413452
2465.651123
2814.899414
1411.052002
3750.514648
2855.276123
2030.807617
2031.960205
2826.995117
6251.174805
2677.114746
1515.428589
3968.647949
4922.18457
2135.595947
3529.409424
2723.390625
2347.892822
2777.39624
5109.744141
2700.493652
2431.644043
4895.933105
2103.587646
3991.847656
3086.05127
4647.890137
4343.162109
4546.975098
2799.407471
2824.737305
1524.371582
5082.887695
3255.408203
2464.384521
2250.425293
2556.824219
3457.69873
3993.656494
3916.038574
4122.339844
3174.851318
2311.430908
2069.674805
2513.543213
2189.09082
3210.752197
4096.825195
3863.555664
3827.77832
4279.267578
3379.062744
4144.163086
1536.791626
1909.038452
2915.534912
4081.803467
2425.022949
2201.397705
1709.485718
2552.329346
1395.672119
1408.349731
3253.496582
5435.195313
3387.41626
6147.836426
1512.535767
3906.01001
3662.064453
2441.898193
3189.030029
1441
7298.151367
1714.928589
1416.602173
3219.174316
6864.864258
6368.221191
1989.596069
4163.463379
4370.526367
2456.733643
6167.809082
3605.117188
2530.246094
2176.508789
2260.304688
3720.879883
3610.084229
4885.028809
4521.413086
4350.523926
6338.672363
2595.049072
1713.071777
2684.300781
2093.509521
1647.94165
3386.24707
1739.045166
3105.942383
4192.495117
2362.855225
2946.01709
2136.199219
3198.612793
4116.149902
1704.857178
2580.244873
3634.923828
2197.689453
3904.343994
2200.682861
3611.970215
3621.408936
3305.648926
4537.693848
3245.738281
2275.573242
3613.98291
3131.515625
4078.240234
2510.409668
4848.712402
4218.199219
1965.557495
3866.822754
2939.044189
7988.817871
5220.238281
1796.248779
2595.234131
2771.702393
6103.272949
5261.203613
1784.785034
3901.354492
1874.059082
3349.208252
3797.79126
3960.352539
3865.473633
3834.019043
3494.559326
5641.824707
4559.90918
4829.312988
2376.739014
3390.760498
1729.253784
2071.606934
1792.879761
2536.168457
3922.032227
3163.330811
5554.814453
5024.437988
5193.417969
1515.051514
4439.687012
1895.582886
2206.254639
3390.918457
3716.678467
3460.048096
2959.925293
1433.599976
1819.184448
5115.67041
1945.310059
6773.759277
5584.868164
2830.063965
4078.650146
4156.591309
3189.525635
4732.793457
6896.690918
4858.336426
2842.764893
4073.322754
2826.369141
6797.375977
2944.673096
5116.516602
5736.117188
3720.168213
7757.044922
1520.356445
2896.091797
3310.354492
2792.921143
4895.404297
2406.893555
4460.711426
4727.337402
3019.126465
1858.46814
3347.269043
3135.553955
5622.296387
2852.880127
4416.15918
4995.541992
2950.827393
3142.032715
3047.038818
1499.384644
4233.902832
2149.233887
3606.497314
5587.70752
2571.102783
2278.79248
4828.634766
3953.844482
3066.464111
3984.240234
2590.362061
1598.201782
1778.055298
2874.295898
3279.182129
1941.168945
1860.347046
2054.029785
4135.621094
1582.946289
1611.082886
3075.264648
4299.986328
3478.611328
3292.227295
1574.26416
1843.778687
2082.970459
3747.936523
2215.885742
3073.222168
3223.199951
2321.236328
2023.174927
5868.62207
3240.443604
3283.336426
3907.934082
4814.255859
3666.111084
4533.872559
2572.273193
3625.593262
2849.683105
2253.704834
3432.179688
2694.289307
2660.695068
2115.300049
2256.685059
3830.05957
2264.697998
4992.463379
3349.001465
2094.81665
2581.636963
4627.797852
4077.155029
1714.617065
2164.279053
1773.201782
3371.399902
2077.199951
4468.546875
4133.313965
4691.578613
6448.808105
5438.290039
5446.90332
4161.168457
2407.639404
3156.899902
1584
3087.701416
2556.965576
2923.757813
4834.196777
1688.768188
3588.265137
3313.467773
2819
3298.996826
1745.844482
3844.935547
1951.104736
1647.140137
2522.438477
3075.661865
2544.628662
6725.586914
5798.949707
3885.168457
6634.572266
2243.949463
3687.404541
3185.314209
5798.589844
3371.623291
1496.072754
6177.625488
5410.591797
1662.959595
2045.158691
1946.167114
7723.392578
2944.291504
2214.772949
2828.492432
3720.807861
1673.742188
2061.102295
1918.991821
2197.12207
10900.642578
3717.650635
4336.902832
6167.846191
3757.52124
3066.778076
3781.264404
2848.348877
1995.873901
1576.912231
6294.280273
2971.239258
4950.033691
3753.165771
2539.324707
3992.035889
1683.60437
3354.814453
2114.695068
2654.261963
1786.926025
2971.81543
2428.246094
5745.320801
3143.542969
3807.371338
3636.645264
2416.14624
2786.875977
4660.682617
3269.96875
2578.733154
3904.676514
3767.973389
3572.107178
2361.292236
1779
3312.686279
2436.487793
1673.014893
1978.504761
2427.717285
2693.474854
2177.720459
4067.008301
2032.866089
3942.22876
1862.895508
1515.389771
3488.929443
3040.897705
1964.325195
3498.169189
4215.106445
2159.892822
5286.54541
7761.593262
3269.051514
3258.702637
2263.45752
4049.557129
3944.518555
2219.76123
2185.895996
4571.049805
2625.229004
2009.149902
3582.932129
2528.748779
4522.618652
5674.412598
2864.634277
4204.379395
3547.002197
1710.370361
3135.241211
5249.707031
1821.322266
2621.275146
1573.551025
1906
4592.283691
1966.959961
3375.529297
1814.314209
3944.367188
6114.635254
1612.764648
1465.627686
3225.267822
2953.958008
2812.333984
3597.424072
2950.477783
1829.849854
2676.938232
1784.384399
1685.419312
4128.758789
2701.701172
1978.446899
2469.450195
5913.912598
5041.796387
1665.791992
2005.500854
1516.126953
1789.333374
3765.739502
1566.955078
1559.804932
2710.168945
5760.782715
1817.789063
3538.234863
2548.980713
1530.213989
4734.069336
1944.477661
5489.251953
2558.768066
8231.369141
6208.944336
4064.57959
3843.399658
6390.65332
2602.773682
4345.913574
1563.175049
2639.294189
3069.364258
2146.360596
1823.734131
2291.832764
3570.882813
7271.365234
4399.536133
5224
3929.30957
2717.323486
2451.091309
2176
3798.793457
3794.05542
3269.673096
3272.324951
2286.33252
2776.578857
3871.932861
2581.390625
2710.411621
2972.47168
4095.672607
1902.553589
4329.919434
3991.670898
3151.537109
2993.110596
4264.805664
7580.632324
4171.146484
4180.021484
1784.833862
1443.262695
1890.459106
2163.064697
3752.92041
3532.266602
3760.615479
1880.388184
3591.013916
1707.523193
3826.959717
1533.460693
1737.876831
2603.839111
2558.818604
2995.818115
3147.917236
5159.706055
2253.913818
2280.955566
3450.753906
2530.765381
2649.985596
2041.751709
2170.47168
1876.213623
1998.827881
3223.035889
6019.30957
1793.142822
1597.387695
3085.308105
2039.875488
4875.035645
5946.025879
2666.399902
5952.614258
3619.112549
4687.92041
4693.031738
5029.483398
3167.442627
10839.647461
2966.654785
2090.736084
1961.384644
2733.192383
4402.737305
2532.159912
3068.139404
2616.211426
2550.979492
3842.677734
3798.812012
4337.059082
2300.738281
4145.991211
4700.421387
2831.408691
1676.546509
3088.613281
5207.140625
2218.285645
1846.773315
4521.714355
3337.142822
3122.432861
5833.228516
4060.499268
3673.604736
2035.470947
2174.517578
5624.785645
2428.358643
5410.822266
1876.02356
1769.38501
2154.642334
1908.876831
1850.86792
2200.52002
2355.956299
1395.784668
3798.504639
5295.644043
2404.79126
2205.276611
4916.337402
4503.848145
1574.952393
4559.28418
2133.689453
3346.946289
2495.794434
1999.142212
2280.447754
2172.847412
3020.632813
1629.084717
2232.619629
1874.048462
1819.515137
2055.66333
4362.726074
3657.127441
3236.885498
1805.519531
2878.007813
1696.341309
1944.170776
1575.189575
3659.892822
2904.011963
3380.94751
3636.637695
1992.19751
4974.824707
4239.73584
3421.437988
2700.286621
1843.810669
2082.254883
2558.506836
3790.910889
2512.133545
1758.802734
2541.796143
1919.342163
2165.880859
2892.82959
3755.259277
2471.274902
3788.820313
3545.793213
1610.889526
1673.753418
2470.804932
4372.824219
1836.392944
3048.444824
3903.064209
1753.545166
1552.182373
3898.733154
1981.348755
4060.733643
3087.345703
5271.874512
3258.574951
3287.014404
1980.800049
4089.937988
1869.5
4140.724609
3922.099609
1771.008667
3670.942383
2105.614014
1810.214844
3335.080811
2390.540527
6088.475098
3174.452148
2646.200439
2127.937744
1712.648682
3659.320801
4783.213867
1741.869995
4363.944824
2615.503662
5190.174805
2807.169189
3317.167236
2939.512207
1716.434814
3552.91333
2168.150879
3021.921631
3826.462891
3276.754883
4946.128906
4426.020508
2190.24585
2188.700195
2912.375
2755.19043
2384.359619
1792
3060.959229
3120.656738
3328.156982
2465.547363
1627.748901
3384.901367
2470.4729
2101.609863
2683.537842
4696.665527
6112.709473
3474.27417
3743.139893
5015.567383
3007.286133
6990.351563
4370.399902
2713.343994
2127.491943
3830.0354
3130.771484
3627.443115
2900.447266
1789.690674
2720.997314
5780.766113
1577.558105
3897.512939
3028.185303
3226.485107
4824.523926
3973.443115
1573.263184
3582.595703
4626.203125
2540.620117
1754.831055
3848.498535
2998.960449
2396.70874
2028.755615
3758.059814
4826.708008
5283.343262
1624.230225
3749.829834
2681.293457
1718.71875
2220.662354
1602.717041
2522.028076
2555.354248
3315.259766
2274.220947
6408.554688
6673.016602
2709.519531
1642.274292
3286.112305
2788.695068
2656.078857
1503.171387
2339.510986
3611.908691
2278.197754
4995.561035
5988.626953
3598.709717
4474.779297
1720.073853
3378.272217
1521.957397
2534.415039
3266.706543
1756.081055
2976.772949
1998.182373
1747.893188
2759.128906
1794.666626
1884.607056
1951.602051
3535.117676
1608.574951
1299.614624
3043.166748
1846.473389
2603.359619
2791.798096
1796.800049
1510.631592
2624.138428
2844.177734
2109.648926
3535.486816
1810.71582
1936.040039
2567.190918
1727.975098
3701.727539
2321.463135
1372.656006
3161.555908
2975.491455
2519.418457
2194.052979
2935.137451
2174.279541
1415.974731
2026.448242
3528.835693
2131.431641
6132.344727
2158.475586
4092.702881
3856.75293
2157.293701
4767.798828
4571.285645
2520.376709
1980.109253
1955.116699
4302.611816
1417.64917
4031.988281
1860.730591
3755.605225
2768.875244
4076.929199
2533.996582
3560.720947
3406.287109
2451.789063
2790.007324
2280.555908
4266.856445
1710.163574
2189.76123
2594.354004
1722.061279
1704.81543
2143.286865
2380.250488
2688.653076
1949.985107
3701.459473
2838.186768
3730.836426
4222.40332
3612.233154
3067.184814
4179.916504
3423.538574
2611.267334
2160.645264
3691.568604
2655.911133
1565.501221
3403.208496
3948.381592
2215.514648
2845.490967
2352.084717
4594.56543
1897.971924
5070.87793
2447.752441
3482.031738
4731.735352
1773.655518
2772.419922
4468.347656
3758.758301
2669.760986
3319.642822
5449.662598
4045.486084
2618.053711
2975.382324
3372.52124
2773.550049
2718.16626
2026.320801
1970.449951
1682.026611
1837.211792
1530.865356
2538.108887
1793.262207
4708.509277
2459.883545
6127.221191
1699.851807
2524.997559
2858.90918
2502.079346
2321.171875
2474.970703
3438.292725
2666.294678
3092.068359
1542.206055
2776.088867
2022.248779
3508.328125
2271.756348
4642.073242
2736.632813
3289.952881
2819.187744
2055.050781
1802.626221
1806.495972
2174.77832
4179.480469
3793.409424
2307.526123
3165.474365
3732.513184
1667.550293
3757.658447
2400.543457
2774.739746
1966.56665
1483.125854
1799.012573
1972.571411
9273.977539
1888.213379
1792
2814.532471
3878.787842
4331.264648
2030.718384
1928.104858
1767.945923
2562.243652
2931.275879
3379.819824
5291.209473
4771.697754
1586.05127
2993.031738
2264.450928
4878.342773
2119.022949
2817.034668
4523.050293
4717.223633
3012.359131
4171.426758
2176.74292
2890.384766
4399.61084
1878.469116
1841.821167
2362.197754
1778.426514
6680.21582
1737.934937
2056.269287
2749.178711
1433.516479
3254.546631
4170.407715
5191.605469
1827.578369
3405.003906
1847.666626
2313.911621
1752.019775
4258.808594
3340.939697
3372.074219
3208.158447
4314.805176
2758.45459
3817.52832
1893.137573
2931.128906
3344.144043
4243.111328
4596.556641
1969.199951
1610.759399
2204.468994
2525.297363
2571.265381
3230.333984
1760.452148
3460.636475
3465.104736
1692.736816
3303.414063
5115.249512
6227.543457
2548.537354
1596.236572
1635.538818
2691.483154
2712.975098
2140.995117
1993.109375
2387.722168
1614.261719
1527.91626
3390.788574
3220.764648
2491.948975
2605.036621
2946.612549
2638.363525
5907.264648
3478.220459
1909.457153
1698.31543
2645.096191
4058.762695
1542.12085
2193.25415
4013.984375
2917.897705
1725.008911
4076.959473
2095.348633
2485.542236
3963.404541
4933.646973
1839.631348
4137.885254
2716.407715
3283.405762
4873.255859
3128.187988
1941.502319
5540.39502
3860.865234
4247.730957
4060.151367
5334.41748
3285.376221
1784.236572
3184.130615
2752.88623
2823.94751
2478.030029
2827.833252
1505.003784
5442.911621
2761.686035
3769.177002
1843.769775
2943.469238
2941.364502
2971.017334
3274.003906
1767.042236
5698.560059
1562.623779
1767.857788
2121.349854
3808.420654
1801.781006
3105.552979
2931.471436
2105.641357
2097.98584
1569.949829
3283.167725
2770.139648
3753.386963
2170.030518
5123.693359
4311.429688
5230.680176
2209.074219
1370.551025
1884.810181
2307.374512
5465.222168
3384.284668
4835.065918
1469.56311
3582.374756
3580.658691
2015.634521
2330.755615
4145.932617
2971.272217
2309.154297
2462.095215
1826.615601
1663.131836
3377.019775
3520.605713
2936.307129
3138.461426
2275.911377
5707.721191
3248.52124
1510.205078
3751.614258
2323.111084
1960.229004
1344.742065
1775.373901
7087.269531
1410.404663
5650.087402
1595.63916
2945.566406
1525.972412
1613.984863
1998.013428
5853.354492
3359.518066
2096.784668
3107.310791
2167.195068
3736.342041
2262.378418
1545.835449
1786.408813
5096.481934
3435.449707
4165.020996
1870.598755
1872.542358
1355.443359
2052.348145
1858.472534
2626.25
1917.789307
4831.619141
2337.755615
2308.291748
4397.908691
2739.909912
3839.191895
1648.752441
2749.420654
2382.135498
1363.509766
1453.450073
3951.373047
2538.194824
2520.297852
1649.976074
4104.838379
2566.837402
3663.249512
2024.075317
1466.266724
2910.834961
2008.646606
1938.541382
2455.006836
3589.031982
4330.775391
4731.966797
2622.887451
4514.384766
1660.269897
3288.541504
1576.0177
1576.629272
2898.216797
3858.753174
2508.939697
2167.799072
2994.35376
2983.737061
2562.860352
1563.800415
1588.534424
2630.389893
5795.446289
3486.425293
2447.835449
2339.17749
4637.164063
3961.410156
3605.545898
2146.04248
1543.258423
2647.795654
2004.412964
3265.926025
3144.391602
5556.62207
2555.727295
1820.421021
2833.9375
4447.329102
1726.042603
4438.263672
1671.897461
3243.22583
2329.058838
4234.169434
3913.600098
5052.698242
8427.136719
2609.25
1602.329102
2753.314941
1846.712646
1327
2537.446777
2245.422119
5358.928223
1519.199951
6032.120605
4075.450928
4018.679932
4710.876953
3356.800049
2176
8873.131836
4102.863281
1702.130859
3022.100098
3358.51001
2131.390869
1597.470947
3837.773926
4587.057129
2553.333252
1682.610474
5680.186035
1882.12561
5336.375488
1837.875
6578.870605
1534.02356
4991.17627
3370.478516
3356.723877
2519.885742
3198.091797
3632.820557
4866.73877
2242.962891
6219.626465
4317.041992
3583.616943
2504.320801
1929.822388
5364.77832
2281.429199
2821.918457
2697.347656
2917.061768
1787.147339
2233.886719
3296.051025
2131.1604
1415.712646
1867.755127
5115.716797
5643.40332
3018.680664
1729.422241
3015.643311
1540.010132
1639.50708
1954.085449
2046.834351
9752.233398
3265.480957
5340.883301
3126.645752
5726.098145
4517.671875
3688.112061
2416.863525
6371.405273
4275.59668
2570.41626
2696.389648
1903.022461
5374.109863
3017.658691
3766.247803
1950.624756
1608.161987
2292.355225
1939.80896
3544.330566
2204.212646
1414.30957
3335.033691
5414.253418
2998.863281
2646.416504
4145.540527
3300.423096
2144.375488
1505.751221
3566.802246
4252.828125
4349.761719
1802.727661
2195.610107
2193.983887
2008.257324
1324.861816
1739.164673
1537.05835
1596.535889
3710.569092
3485.51416
2951.156982
1899.829346
2089.618408
1757.260254
3515.89624
1730.012329
2225.694824
1651.978027
3327.493652
1478.016479
1788.93396
1993.965942
1852.672852
2250.470215
3361.042725
1804.870972
1720.691772
1712.606323
2261.752197
2912.926758
3016.008057
1895.930054
2194.779053
1731.636353
5233.840332
3273.79834
3680.296387
2811.664795
2156.378906
3740.800049
2697.829834
4492.70166
3989.383545
3112.842041
1427.096802
3277.122314
2078.415039
2644.370361
4196.057129
5594.849609
4124.831055
4355.493652
4247.45459
3122.710693
2412.080078
3683.618408
5721.230957
1638.013062
3474.820068
3020.617188
1812.781616
1729.237061
1851.836792
3103.433594
3393.885254
5697.498047
4095.159424
4132.291016
2169.503662
3376.716064
1999.794922
2627.76001
3448.607666
1446.302979
4219.970215
2805.725586
3758.476074
4960.097656
3416.60376
2695.925293
5513.729492
3270.889893
1966.257446
1587.760742
2337.835693
3185.894775
2177.856445
3875.525391
4933.480957
3089.949951
2652.688477
1758.476196
4012.818115
3439.331055
2458.510742
4060.198242
3711.450439
3565.102539
2563.646484
2166.6875
2887.872314
4748.321777
1832.199951
3743.438965
1610.144897
3290.939941
1759.877441
1864.28479
1749.320801
3132.371338
4081.306396
1939.277588
1654.657471
2975.945313
2011.55835
2931.13501
4614.544434
4151.853027
2424.693115
3870.255371
2749.851807
1789.816895
3722.028809
5114.781738
2425.466553
1557.784668
4718.114746
5112.661621
3348.912598
1532.886963
4433.893066
1564.665283
2028.059692
1842.591797
1693.69397
3475.149414
2171.262207
3835.950684
1820.313477
5416.599609
2545.162598
3821.751465
1537.305786
2251.409912
1463.275757
1616.491699
1940.516724
5060.263184
1771.340332
2910.872314
1664.405518
3697.364014
1570.56311
2987.768066
6053.09082
2496.131104
3840.131592
3902.193604
1640.888916
3218.011963
2857.364746
3288.943115
5030.171387
6333.105469
4915.93457
2470.763672
3104.205078
2605.903809
2465.781738
1689.73584
6030.126953
8206.273438
3505.927002
2130.666748
1605.20752
4975.29834
1886.729004
2150.199951
2396.411133
4233.981445
2882.093994
4092.059814
1719.551392
3777.693604
10960.828125
7557.255371
2759.529297
1840.072021
3015.748779
3381.279297
5613.319824
1947.697021
2519.421143
4921.381836
1397.045044
5783.312012
2990.698486
5786.380371
4377.378418
3372.176025
3950.392578
3357.677979
1406.928589
2627.76123
3583.509766
3594.137939
4522.169922
2331.428467
3269.971924
4092.289063
4864.935547
1705.269897
2457.668457
1563.112793
1768.52124
2554.80249
4980.714844
1989.411133
1578.85376
2506.200195
2748.983154
1592.570557
3500.357666
5047.291016
2734.859131
5715.997559
2474.405273
1618.258179
1870.832886
2279.595459
2282.159424
1745.025879
3014.85376
2410.342041
2931.296631
2211.034668
3083.500977
6890.078613
1671.076538
3168.965332
3368.19043
1614.400024
5277.373535
4728.391113
1953.93335
4150.399902
5342.471191
3532.314697
5051.666504
3313.5
2886.446533
3915.047607
3543.118164
3543.414551
1986.404175
2186.854004
3280.615479
4293.822266
2991.192627
1951.028931
1869.593506
4699.522949
4929.543945
3111.685059
3248.826416
3531.371094
3482.967773
3412.914795
4149.45459
2403.768066
5129.509277
5786.378418
4825.005859
5175.388672
4447.80957
4662.304688
1709.824585
6849.042969
3093.54834
7587.479492
2009.718506
2368.854004
2664.459229
5379.133789
1381.426147
1884.89917
1381.793091
2977.316406
2835.069824
5423.962891
5456.84082
8284.112305
3285.396729
4607.286621
6834.63623
4002.770264
4005.362549
1510.837646
3631.840088
2370.779541
3263.479248
2240.059814
2066.404541
2304.6875
4621.23877
3423.891602
2089.600098
1663.14502
1940.671997
3794.320068
4542.449707
4825.398438
3634.768555
3188.374268
1477.289307
5164.465332
4362.898438
3834.16333
1534.688477
3022.035156
4869.101563
3528.86792
4313.913086
3847.867676
5780.711914
3879.534912
4672.411621
1714.69519
3512.76416
3556.385498
3590.487549
1799.720947
3914.72876
1973.866699
2966.637451
4447.63623
2972.839111
1345.727295
2006.561157
3359.540527
3875.478271
2118.147461
3065.656494
3784.220703
3646.073975
1675.111084
3632.60376
3640.849609
4506.700195
2326.4646
4403.413574
5516.977051
2346.364746
5837.296387
4092.5
6274.416992
2034.36731
3848.769287
3960.387939
2139.452637
1968.505249
4907.191895
3693.644775
3551.944092
3639.716797
3062.331543
2921.852539
5982.321289
2173.176514
5262.349121
5306.469238
4476.79541
4205.560059
3962.201904
5334.445801
5208.461914
2886.245361
2574.358887
4010.238037
4103.384766
2507.871582
2111.30127
3884.860107
3361.766846
2817.600098
2416.237549
4332.695801
1753.825562
5025.782227
1884.368042
1798.757324
7224.23877
2962.634033
6863.637207
1548.516113
1631.677368
4000.73584
1950.090942
4742
4622.07666
4410.919922
1864.216187
3565.592773
4434.791504
2690.141113
3870.467041
2776.844482
5730.291992
3163.905518
5734.437012
3504.221191
1694.555542
1644.330811
2636.948486
2323.573242
3095.425293
4032.413818
2396.567383
4792.026367
4503.470215
4413.13623
4775.21875
3008.832275
3112.987061
5569.927734
2168.87915
1707.562012
4723.039063
3483.604736
8206.424805
3000.202393
6712.27832
1472.122192
4683.289551
2563.748535
2782.980957
5996.066406
2981.350342
3218.962891
4132.664063
1719.097778
4323.681641
5739.826172
3371.375
6344.758301
5901.838867
1491.0448
5894.23877
4512.751953
4336.255371
4608.411133
4890.410156
1984.26416
5930.553711
2176.804688
2775.011719
3060.738525
2167.181396
2653.20752
4506.530762
2475.537598
3734.740234
3619.58252
3575.397949
3593.161377
1499.786621
2574.20459
4548.279297
3983.647949
2557.827637
2752.484863
4668.595215
3274.769287
4693.555664
4823.711426
5635.916992
2538.552002
1552.637207
4966.788574
3012.292725
3722.655273
1904.701782
3731.244141
7373.755371
2020.825439
2674.693115
2014.258057
2635.255859
2057.591797
3319.561523
6737.181641
1713
3158.82251
2303.333252
6792.122559
4772.396484
3940.926758
2527.177979
2155.707275
3451.454834
4848.903809
3174.434814
2169.481445
3846.497559
4641.777832
4637.908203
4230.195313
4378.935059
1649.411743
3700.689697
1910.592041
4446.734863
3233.418945
3497.897461
3357.67041
1748
3366.540771
5958.282227
5249.021484
4657.679199
1683.290771
2885.977051
5545.563965
3275.618164
3525.376953
1468.949585
2609.011475
4826.422852
6758.770996
2096.089844
2415.098633
7586.990723
2321.842773
1616.685669
7158.67041
5363.90332
1943.880005
4969.156738
5364.461914
3321.629639
2309.838623
5620.035645
4102.98584
1620.152954
3168.661133
4078.581055
2774.996338
6916.063477
7086.525391
2050.385986
3271.405029
1876.227295
3254.112305
2672
3136.845703
1466.863647
5184.244141
5013.085938
5198.944336
5281.683105
3149.09082
4373.496582
2942.445801
3187.759521
2561.691406
4034.506348
3151.706787
3318.407959
5491.674316
4703.695801
5337.771484
2028.283813
3515.940918
2356.993652
3293.054443
1606.208008
2704.989014
3774.186279
3382.126709
5030.890625
4590.202637
2888.70874
2731.470215
6826.89209
4595.895996
3583.228516
4136.36377
3865.554199
2393.654053
2698.255615
2355.352051
3197.851318
3464.676514
6806.321777
3545.457031
3690.769287
4698.976074
4078.551758
3659.755615
3895.906982
1768.863281
2006.796143
2847.140381
2443.713135
4725.626465
4009.808594
2479.071777
2027.966064
4981.472168
1810.202881
4380.746582
7062.969238
2821.751709
3194.907227
2258.308105
3693.099365
2682.994385
3549.769775
3411.329834
3698.184082
3252.3479
2618.571533
4756.526367
6141.651367
2843.687988
3876.025391
3591.708984
2147.329102
3814.912109
3133.722168
2844.592529
1829.762207
3504.648682
