# Supplementary material for: Distribution Analyzer, a methodology for identifying and clustering outlier conditions from single-cell distributions, and its application to a Nanog reporter RNAi screen
Source: BMC Bioinformatics. 2015 Jul 22;16:225. doi: 10.1186/s12859-015-0636-7 (PMC4511455; doi:10.1186/s12859-015-0636-7)
Supplement: Additional file 1: Code S1. — R source code and sample data for distribution-based high-content screen analysis [file 12859_2015_636_MOESM1_ESM.zip › DistributionAnalyzer-1.1/Plates/files10004/A10]

4443.107422
2043.181763
4813.121582
3983.069824
3449.49292
2238.681396
4523.516113
3317.635498
2909.821777
4343.389648
2457.214355
1923.126465
1801.870117
3124.697266
3534.417236
1273.846191
3946
2062.666748
7017.923828
2014.829224
3809.802246
1791.794922
1579.487183
2656.30957
1576.202515
6488.842285
4727.322266
3630.61792
4204.839355
3898.560059
3340.539307
2450.097168
2111.183594
4443.65625
2794.914795
3172.148193
4644.34082
1815.204956
2138.893555
2589.522949
7418.812012
3165.751709
3899.188721
5216
4400.626953
5233.885254
3126.511719
2897.565918
4357.366699
2818.387451
3516.514893
2422.478516
2689.245361
2046.129028
2444.916748
4793.32666
2477.156982
3356.63501
3013.944336
3100.856201
1732.705933
1873.97644
8122.45752
3792.478027
3384.826416
4407.022461
3604.152588
4488.978027
10073.297852
4785.27832
1853.523804
5901.032227
4792.441406
3762.30835
5100.194824
9025.878906
7537.45166
6447.052246
2823.34375
3016.868896
4522.754883
7314.231934
2153.795898
3712.048584
3570.617188
1378.342896
5798.670898
3159.878906
5108.793945
8421.073242
3492.315186
9385.910156
3918.949463
1426.609985
4473.29834
2618.960449
3516.72583
4690.887207
5341.253418
2451.546387
2097.645996
4051.924561
2529.016846
4621.200195
3503.792236
3329.959961
4835.983398
6174.103027
5756.987305
4509.532227
1821.763428
3404.995605
3475.490234
4585.481445
3726.355469
1668.876709
3679.776855
3079.954834
2187.798828
7020.141113
6161.953613
3730.99585
6706.214844
4494.257324
4257.48291
2428.87793
5007.317871
2128
3872.976807
1595.043457
6133.422852
5125.609375
4417.709473
3314.01709
5519.205566
3914.293213
1431.54541
2077.90918
2557.897705
2639
3421.881104
3663.706055
4001.235352
2219.25
3752.868652
4118.975586
3515.600098
3741.020752
3578.931396
3177.760986
3374.179199
3759.5
2506.755615
2690.317139
6571.538574
3680.316406
1723.340698
3249.974365
2178.392578
3392.776123
5238.010742
4078.917725
3902.878418
1854.147339
2959.111084
1657.478271
2153.333252
2018.641479
2774.600098
3526.04248
3582.562988
4840.765625
3757.477539
7660.153809
5629.338867
5654.376953
2960.648682
4052.54248
1532.425537
1390.382935
3953.449951
3616.904297
2339.927246
7641.019043
11722.219727
3818.554688
5647.735352
1620.432373
3081.704834
2834.44165
3616.969727
2864.755615
2736.510742
2441.209229
3632.070068
3173.590332
3105.56958
3760.081543
3256.663818
3833.237549
3466.814697
2926.982666
3313.535889
1772.266724
3653.359131
1952.455688
4126.734863
4439.055176
6813.586426
1857.495361
4351.533691
2776.061035
2683.967285
2690.362305
3815.030273
3711.746094
5638.413574
5525.206543
1713.043457
5440.094727
5694.324219
2067.583008
1644.821167
4267.495605
3132.245361
2839.857666
3284.097656
7791.55127
1844.990845
1241.052612
5514.612305
4109.188965
4432.571289
4892.668945
3763.418701
1945.291626
4949.924316
4670.399902
2552.342285
2475.856445
4745.239258
4625.938477
2694.657959
3906.277588
2525.309082
3781.623291
3944.761963
3263.008789
2621.180908
5789.161133
3296.113525
3907.594238
5674.834473
5101.396484
2508.833252
2521.840088
2365.916748
3664.743408
1682.886597
1886.158325
3377.132813
3055.87915
6387
2474.048096
3819.753174
5845.875977
6052.835938
5358.811523
2977.259766
4397.637695
3795.611816
3055.733398
3991.951172
9849.394531
2320.694092
4127.840332
4676.260254
1617.199951
4432.1875
2934.741455
4319.620605
5438.507324
2692.119385
3828.225342
2025.087402
3377.333252
2187.89502
3497.374268
4775.902832
2287.945313
4229.961426
2324.415527
5859.679199
2704.292725
2374.384521
3751.179443
3567.103516
3731.045166
4615.881348
2865.333252
3243.39209
1970.769287
4465.553223
7998.3125
3631.771484
7476.461426
4368.875977
5601.148926
3500.537354
3435.336914
5298.944824
1829.692261
3185.490234
2946.710938
3714.68335
2439.726807
4175.358887
2427.569824
3704.693359
2645.473633
5208.074219
2538.862305
4731.720703
6666
2458.497559
3496.600098
4185.520508
5290.777344
1421.786133
1437.635254
2843.759521
2164.289795
2440.597656
2357.485596
3856.304932
2646.0625
3560.335693
3836.220947
2829.782715
2141.666748
6154.336914
4536.752441
1445.664551
1410.981323
4184.595215
3498.717773
3876.841309
6780.306641
3481.415527
4256.848633
2213.961426
1840.040405
1827.584473
2967.565918
3152.414551
4137.112305
3705.197754
2556.178467
6014.387207
2387.720947
7407.753906
4479.404297
3501.108154
2146.529297
5147.039551
3653.361328
2785.583496
3827.925537
2018.79248
1822.113159
5156.490234
3491.783691
3836.788086
1760.466675
4008.397461
2207.947021
3871.20459
2712.058838
4346.30127
2671.80249
4352.646973
6219.989746
3593.142822
3394.479492
5041.70459
4074.989258
2406.582764
7633.519043
3620.679932
5338.881836
3712
4831.625488
2317.417236
1784.721802
7788.511719
2156.157959
2507.68335
3697.848633
5133.476563
4047.22583
3476.111084
2992.15918
2482.847412
2325.394043
3712.553711
1779.973877
1941.378174
1990.357178
3228.21582
3506.539307
3703.525879
1863.368408
4057.939453
1673.983521
4589.868164
3347.865723
2941.662354
3589.722168
1734.569092
3626.823486
3808.023682
4400.605469
2536.703857
2118.974365
5769.855469
1587.296997
5841.724609
7295.577637
8335.919922
5510.54541
4456.303711
3446.010742
4653.955078
1558.466309
5082.856934
1854.267334
1377.293457
3641.612305
4504.163574
5950.853516
6259.731934
1950.741821
2052.223145
2737.22876
4466.614258
4139.303711
2064.702393
3397.931152
5039.930664
3965.392822
4347.727051
4290.516602
3452.385254
2791.328125
2686.635254
5546.496582
1633.552979
1511.952881
1589.872803
2170.277344
1702.643311
2039.82019
5152.083008
3507.636475
2037.498169
3327.502686
4839.162598
1593.069824
3577.329346
3637.32373
3670.960693
3291.388916
4745.405273
2014.878174
3912.694336
1781.130493
1923.766968
5300.098633
3609.263184
1913.103394
2313.263184
4859.159668
1988.932373
5377.773926
6831.345703
2740.496338
4053.081055
5057.396973
3410.340088
2759.452637
3112.666748
5111.455566
5643.024902
4660.593262
3198.430664
6023.575684
3860.772949
5095.21582
3079.416992
3369.037842
3862.383789
2795.619141
2745.589111
2933.046143
1755.0625
3592.517578
1698.64563
3574.378662
1980.849976
2289.8125
4439.875977
3654.769287
4209.496094
2798.459229
2989.797852
4784.549316
4334.553223
3220.329102
3997.446777
1633.599976
4948.747559
4315.020508
1861.253784
3879.060303
2375.411377
3321.907227
4160.591797
5645.290527
4057.443848
5839.248047
2853.517334
3701.707031
2127.694336
1561.697021
1857.333374
3834.150879
3244.435547
3459.204346
4543.233887
3321.706787
4530
3905.82959
2998.913086
4405.358398
4901.649414
3054.672607
3891.743896
4046.690918
4122.784668
2313.124512
5021.708984
3614.557617
1738.061157
3398.157715
2188.257568
2405.908936
1486.157349
5491.409668
1559.150879
2594.551758
3941.190918
2097.547852
3880.995361
1830.393921
5208.821777
1980.261719
3482.711182
5192.8125
4217.797852
1326.513672
2858.658936
5230.14209
5434.127441
5471.342285
2474.739014
3853.471191
6833.977051
4092.182617
7013.374512
7236.299316
1604.973022
4564.842773
5923.681641
2403.057129
4586.725098
1608.08606
2487.684814
1669.978516
3045.191406
2196.566406
2110.046143
5141.604492
6071.455078
4547.476563
5041.301758
3841.330811
4597.243164
4591.282715
2923.408447
4007.95459
2819.539063
2459.234131
3111.597412
5849.93457
3578.099121
4014.320557
3892.099121
2922.823486
6489.004883
3614.54541
6144.332031
3596.803711
2403.330078
3521.586182
3342.412842
1947.119019
4126.200195
2284.840088
4144.235352
4686.090332
5857.214355
2612.539063
2097.814697
2562.7771
3795.281494
3681.798828
2688.695557
2236.232178
3777.459229
6877.395508
1682.474854
5136.187988
2722.821533
2158.748535
6511
3796.448975
2616.089111
4102.774902
3047.935547
4017.80127
2729.371338
1743.319092
5121.717285
3011.275635
3282.160889
1774.216187
2010.94165
4210.207031
3232.968262
1664.957764
5242.623047
2381.694824
4699.385254
3489.211426
3631.005615
2946.329346
3412.579346
3172.958252
1929.392822
3235.869141
3570.954834
3460.604004
3453.842773
2791.713135
5384.684082
4429.035645
7367.030273
2837.597168
1822.610474
2211.067139
2842.518799
4110.67041
7304.043457
4173.537109
1537.958374
1780.281982
4283.665039
6886.464844
1872.459351
3566.327393
3988.063965
1943
1431.833374
2157.896973
5157.991699
1863.853271
5832.351563
2372.109131
2844.175537
4002.824707
1685.659424
2330.285645
3145.312988
2283.783203
4527.583496
5288.525879
3167.702881
2038.393921
5393.248535
2585.872314
2462.891846
1524.705933
1784.838135
2806.592529
1380.059082
2432.45166
5366.234375
3130.119141
2688.388428
3883.12793
3171.55957
2266.298828
4080.890869
2628.666748
2206.267578
3573.879639
1557.959961
1748.800049
5171.918945
5445.595215
8019.4375
4109.26416
2526.204834
3513.199951
4105.913086
4432.430664
2915.593262
1611.687012
3602.915527
4023.537109
3185.664551
4909.885742
3492.327881
3232.895508
3186.864502
2597.869629
3704.179199
3175.121094
3447.411865
1613.265015
3239.950928
5583.269531
5754.48877
2325.562744
1858.393188
4223.480469
3184.855713
4649.71875
3834.175049
4934.939941
2194.751709
2033.096436
2399.194336
2472.296387
2056.170166
1765.176514
6030.125
1923.969482
2667.142822
1740.872192
2902.30127
1983.192261
3143.906982
2433.770996
3777.842041
5050.349609
3711.118896
4336.513184
4196.817383
3611.520996
2080.0271
3160.946289
5850.469727
2780.405762
5257.595703
4267.345215
1824.198364
3872.155762
1875.049683
4186.588867
5317.032227
4980.702637
6318.081055
3444.052979
5487.401855
5227.561523
5448.87793
5720.911621
3170.11377
4705.70459
2519.889893
5110.204102
3265.876709
7202.181641
3317.011963
2847.690674
1507.902466
4431.864258
1694.454102
4283.355957
3833.347412
3395.006836
5087.917969
3454.616943
3976.610107
3655.535156
1701.937378
3019.993896
4661.329102
4087.196289
2667.588135
3633.743652
2031.494751
2550.373779
3480.404297
5427.014648
5022.28418
3528.412842
1827.80957
1720
3611.510986
3378.417969
5084.651367
2375.912109
1377.39624
7490.897949
4498.753906
3057.712158
2217.120117
2427.664307
1574.234741
2532.970215
3106.147461
5087.115723
3729.072266
3068.124512
2855.016357
2067.25293
4844.591309
1623.355347
2253.751221
5757.367188
4406.891602
1907.015381
2792.440674
4814.456543
3849.638428
1677.457642
2948.481689
3329.242676
3897.606201
1625.697021
6210.580566
1932.170166
4041.622803
2764.386719
5689.985352
1891.950928
4453.035645
1932.834351
2200.50415
3951.299316
1922.097412
2600.8396
1484.973022
1619.026978
2656.432861
1435.135132
2612.012939
4531.734863
4572.577148
1839.466675
2882.906494
3909.120117
5224.366211
5022.351074
2462.241211
6438.299316
1352.319946
2217.456787
3563.032471
3283.077881
3354.060547
2216.052979
2802.855957
2471.395264
4655.480957
4277.130371
1413.754395
4744.977051
1756.685059
3026.113525
2356.711914
1691.075317
3856.812988
3754.192871
3333.074951
2620.931152
2298.894775
3087.116943
4490.13623
3482.066162
1851.162109
4364.365234
7447.724609
1746.783813
2898.611816
2658.59668
3434.552734
2742.792236
3160.764648
4199.57666
2002.761963
4091.825439
2543.351807
1469.437744
1799.860107
2270.900391
2660.621582
1397.762695
1846.652954
1764.860474
2797.643799
4466.496582
3223.75
5581.853516
3555.731445
2505.460205
3230.091309
1943.968384
2390.404297
3688.82666
5450.9375
2429.834473
1318.5
2992.338135
4481.839355
1730.019409
2486.353027
2928.561035
1721.611694
2981.313721
2926.207764
4351.4375
2461.514648
2057.966064
3538.948486
4319.530762
2971.368408
1511.640869
6220.498535
3799.589844
1600.559692
2709.95752
1655.512573
3605.167969
2392.257324
2175.053955
4817.193359
3070.338379
2338.816162
4380.578613
2282.342041
1569.634644
4390.441406
1970.034302
2092.559082
4075.826904
2127.775879
1780.498047
5006.584473
2562.152832
2610.268311
3490.64209
5482.294434
2334.053955
3469.214111
5712.049805
2194.22998
3004.750488
2372.081543
2713.642822
3695.413574
2882.936279
2024.270142
7234.162598
6508.958496
4167.143555
2131.259277
2086.356934
5600.747559
5211.883301
4549.775391
1540.264648
6217.531738
2769.020752
5472.341309
3969.012207
2920.260254
7982.418457
1546.354248
5359.944824
1508.319336
3687.45874
1989.530151
4517.219727
1452.169922
2108.678955
3009.315186
1684.422485
1400.154419
3880.718262
6312.759277
3063.701172
5997.924316
5521.014648
6086.691406
1990.562988
2813.873535
1819.586182
1444.344604
4330.355957
1626.560059
5816.121094
1095.146606
1519.893311
3727.063721
4683.487305
5335.227051
3734.222168
1452.210571
3198.147705
2522.333252
3461.441895
4147.102051
4075.380371
4133.257324
1824.589478
1697.699951
3070.232666
5197.074219
7268.59375
2581.818115
4892.432617
3267.679443
2909.048584
4545.381836
4080.794434
1463.599976
4793.494141
5183.348145
5086.303223
3006.918213
3079.551514
2034.84314
2706.917969
5357.672852
3494.40332
4485.34668
2783.061768
5308.51709
2896.504883
5417.600098
1866.296021
7856.162109
1972.858765
3104.140869
5169.200195
3500.469971
6105.887695
3139.822021
2010.115845
3368.508057
2381.660889
4371.194824
1490.973999
3240.886719
4054.142334
3473.862793
2768.946777
3410.013916
4711.327637
2584.972656
3967.892578
3022.55957
7287.606934
1385.816895
2321.038574
2418.307373
4391.213867
1858.901978
3864.118896
4251.022461
2009.767212
4972.720215
1861.439331
2553.019287
1576.516113
1530.789673
5256.025391
1861.55896
3158.700439
1743.943848
5126.63623
1523.957275
3459.57959
1756.936157
4175.25293
1530.394531
3600.378418
3769.972168
5261.888672
2001.009766
2799.54541
1420.682983
5924.806152
4013.26416
3624.842041
3571.120117
1743.04895
5055.574707
1422.990234
4190
2800.056396
3422.385986
1926.638306
5091.67334
4509.680176
6647.20459
5698.867188
1440.095215
3854.704834
4440.677734
2212.727295
1790.305908
2740.081543
4525.064453
3940.814697
5534.428711
3930.666748
1683.952881
4300.784668
2122.127686
4780.774414
3949.265381
5508.344238
3929.664551
8767.544922
3467.628906
3306.646484
1587.494263
1893.241333
4800.468262
4598.541016
1881.941162
4445.504395
1781.214233
4705.830078
4038.794189
9838.766602
5713.239258
1425.777832
4860.527344
6524.806641
3173.941406
2098.491699
1719.922363
3874.769287
1852.666626
4083.881104
2425.333252
5632.604004
3530.285645
4812.075684
1447.380249
2856.171143
4401.943848
5742.497559
4771.327148
6600.303711
3877.640381
3163.622803
1424.083374
1479.305542
1668.512085
2988.726563
5554.627441
2462.333252
3170.609619
4263.478027
3356.198486
4318.069336
4713.340332
1425.501709
3404.389648
2901.654785
2039.814331
3218.517334
1664.687866
4105.816895
4085.333252
1619.375732
4488.054688
3041.530029
2365.345703
3028.383057
3390.143066
1714.301025
1390.180542
4332.521973
2269.023682
7098.421387
2733.452881
2296.095215
1370.94458
1801.668091
8070.787598
2983.649658
3160.693848
2021.164673
3717.467529
4372.286133
1499.283081
2923.210205
1574.415527
2154.660645
1473.285278
4444.024902
2857.635254
5686.170898
1895.245605
5213.037109
7515.923828
3655.018799
4757.620117
3588.824707
4390.549805
4318.888672
3774.655518
6317.630371
4307.912598
3735.032227
8273.083008
5271.214355
1989.310913
4478.783691
2428.210449
5369.109375
2072.061035
2866.181885
5150.343262
1930.374146
2584.377441
3466.53418
4781.937012
4523.654297
4473.23584
2639.111084
1737.697021
3048.508057
2761.307617
1871.304321
4494.080078
3839.756104
1878.62854
1453.252563
3233.949463
4412.269043
1648.404053
3269.122314
4084.39502
2412.023682
1641.599976
3433.785156
2552.057617
2908.876709
2192.246094
6287.238281
5286.3125
5540.049805
2180.50708
5494.749023
5147.449707
5438.474609
1946.796143
3112.225342
3885.859131
13333.40625
4420.227051
3005.283691
4850.612305
7839.166504
1433.830688
3845.773926
2592.083252
1467.870117
1509.385132
1501.469849
1610.739258
2302.124512
3194.841064
6114.842285
2814.270264
1404.464478
2205.046387
1888.070435
4805.625488
1402.400024
1406.589722
4206.587402
2524.916992
2301.442871
1622.227905
4745.002441
1628.246338
2539.252686
2688.600098
3536.68042
1408.447266
3776.247314
2056.268555
4508.68457
2170.302002
5145.604004
1637.287109
4739.59668
2223.536621
1689.564819
3928.515625
4246.468262
1951.59668
1605.212158
1560.216919
2248.985352
3544.861572
4099.455566
3402.530273
3794.921631
3365.014893
2836.515137
4215.763184
1900.317505
1870.696167
1541.195679
1569.670532
5205.577637
3782.089355
2646.494873
1407.867432
3007.125
1710.222168
3068.153809
2483.555664
2839.121338
5062.40625
6145.043457
4210.751465
1765.756958
3650.259521
4001.837891
4705.942871
5389.961426
5671.550293
4715.979004
4892.040527
2748.444336
3863.399902
4723.200195
6001.581055
4024.788818
1529.467896
3171.880615
1398.3396
4789.321777
4157.533691
2594.83252
1764.437012
5076.601074
4066.950928
2843.409912
5683.65625
3108.330322
4255.940918
3985.398682
3864.098877
1794.495361
2435.21875
4477.435059
4198.634277
1797.80957
4063.576172
2774.484863
3953.0896
2796.298584
4860.32666
10591.05957
2337.903076
4440.347656
3526.947266
4995.157227
5497.102051
3811.604492
1334.271973
1339.603638
1896.208618
3081.154297
3605.756104
3084.540527
2503.088867
2493.014893
2156.873535
2160.807861
1629.605713
5900.126953
2098.284424
2035.155029
3620.095947
1926.327026
3135.591797
3218.465088
2043.695557
5114.391602
1843.358154
1699.535767
3942.243896
1456.112305
4118.476563
4366.024902
3759.053223
1540.950317
4596.519531
4297.174316
1446.417847
2648.803955
1532.28894
5944.960449
1566.804321
1701.612793
3792.943359
3209.743164
1583.316772
3122.630859
3450.620361
2886.766602
2929.0896
1604.850708
6297.411621
3810.969971
3669.413086
5057.248047
3162.867188
5843.415527
2528.26709
1438.8125
1993.244873
6436.92041
5057.125488
2871.5625
2982.871826
1416.015747
5657.671875
3414.247803
1705.002563
5864.124023
1838.905029
2106.179932
1395.11792
2953.720703
2086.404785
5220.078125
7019.297363
4491.02832
3853.473633
3517.968262
4502.651367
2012.237061
5287.510254
3395.770752
2242.554688
3584.596191
3196
13123.19043
4862.871094
2789.395264
4853.15918
6066.888672
4226.751465
3820.881348
4961.977051
5119.92041
2052.850098
5230.973633
2137.46875
5978.227051
4831.170898
4741.131348
1461.694946
3410.548096
3116.666748
4596.739746
3683.87085
3427.692383
5668.571289
2779.044678
5536.163086
3257.672607
1809.841675
4429.702637
4523.855957
5370.661133
1795.514404
1905.89624
3796.181885
4283.180176
2006.421021
3865.746338
6131.242188
3852.444336
7603.932129
4564.713379
2693.271729
4694.882813
4221.086426
4150.244141
7537.251465
5768.806152
3228.148193
1454.975952
2951.481445
4955.977539
4776.716309
1589.23999
3356.437744
4312.156738
1463.012573
1915.924805
1656.1604
3442.044189
1434.594116
3298.695068
2058.530762
1771.981934
1490.172852
1882.382568
3378.300049
3041.539795
1451.282593
4022.339844
1458.1073
4557.766602
2671.267578
2013.319336
6357.338379
4085.252686
1707.094482
2539.562988
2144.983643
3913.470215
3079.888428
2366.837402
7302.646484
4068.542969
3376.147461
1411.185059
3837.118652
1679.452759
3639.278076
1793.095215
1601.18457
5112.612305
4988.307617
1481.067871
1324.873535
5047.853027
2006.764038
3035.981689
1719.932251
2793.193848
1599.268188
1480.78186
3350.310547
1720.994263
2057.50415
4812.44043
3452.528076
1764.515869
1636.515503
3492.451416
2077.804443
6928.212891
4474.041016
2715.093262
3164.169922
5934.771973
7088.774414
3624.722412
3378.588135
5943.21582
3016.491943
13859.506836
4751.138672
5595.083984
5580.808594
3748.468018
2822.887695
2151.007813
4867.970703
4330.716309
4162.596191
3240.415527
8740.853516
4156
3821.435791
6213.892578
4120.729492
4141.600098
4905.040527
5784.317871
1776
3782.057861
4936.21875
5155.566406
3355.269043
3568.571533
3735.681885
5192.419434
1883.088867
2038.389282
3227.340088
5087.09082
12557.099609
6299.008789
3166.405029
3497.758301
5909.671387
5222.078613
1896.50708
4424.78418
6735.695313
5039.065918
7152.785156
8604.219727
2083.568115
3266.979492
3423.821777
4565.189941
5574.068848
5122.197754
2108.827393
1981.458862
2613.407471
1382.258667
4577.371582
2545.848877
1660.627075
2028.490601
5464.603027
1811.930054
4464.035156
1355.315063
1534.886108
2584.645264
2945.354492
5150.964844
3383.225586
1472.033081
1648.759888
6403.071777
2641.003906
2301.49707
3160.090332
1440.201172
2704.772217
1852.059692
4383.240723
1467.555542
3113.673096
1235.024902
5669.775391
1380.723755
3229.641113
6545.352539
2331.743896
4570.115234
1960.525024
3011.095703
1865.417358
1949.783447
4518.567871
3297.368652
1601.067627
1833.766113
1607.839966
2180.24707
1658.581787
1567.170776
6956.453125
3117.833008
1473.962646
1426.050659
2932.839355
4340.132813
3731.98291
2635.378418
1781.973389
3252.734619
3347.931641
2256.464111
4068.050537
4346
3015.896729
2712.316162
1959.027832
2411.82373
3392.904785
2973.503662
2424.869385
4612.62793
3084.248047
2878.205811
1942.555908
3373.099609
5699.956543
2392.072266
4091.919678
3368.056152
2183.066895
2089.411865
1291.778564
1946.496948
2261.602295
2577.105713
2741.135498
4261.36084
1493.985352
2775.147217
2705.448975
2585.223145
2132.048584
2314.38208
1947.432373
2071.139893
7198.048828
2484.945068
2624.905273
3514.25
6730.442383
2430.798828
5095.638672
1956.254028
1933.173828
3964.629395
3131.848145
3271.30249
1407.599976
2521.962646
4132.895996
2085.323486
1817.868164
3586.888916
1989.173828
1752.976929
2250.540771
2066.848633
1827.653931
3539.345215
1775.257202
1232.653076
1629.247314
2378.69751
6949.523926
4549.340332
2591.488281
4852.670898
4750.063965
3723.615479
2330.251221
2642.405762
2497.464355
2309.292236
2818.42334
1867.697266
3023.643555
3137.099121
2587.478271
2733.248779
2071.491211
2459.953613
2790.169189
2206.170166
2110.717285
2288.81543
4425.835938
2630.889893
3679.392334
2702.958252
4191.342773
4517.714355
4621.939453
1621.100342
4767.274902
1840.608276
3618.94458
2117.771729
2976.840088
2091.638428
4792.420898
2152.130371
2394.544922
1566.369263
3660.766846
2621.887939
3677.919922
2775.022949
6468.250977
4056.635498
2149.265869
4659.052734
2073.825195
1519.703735
2373.928711
2805.573242
2939.810547
3035.650635
3531.606934
3244.375977
2449.082764
6761.311035
2824.924316
3017.865479
4680.356445
5306.235352
2804.792725
4308.899414
4090.508545
3648.464111
5405.540039
6038.435547
3035.626709
2468.540527
4370.177734
3721.951172
4273.476563
2817.703613
3306.746094
1480.192261
2208.987549
3241.808594
2242.072754
5815.725098
3367.316162
5686.180664
2223.791016
4473.722168
2688.95459
3087.41626
5262.112793
2993.604736
4350.527344
3999.008789
3521.133057
5751.736816
1859.244019
3669.284668
4027.628906
3870.301514
1492.053345
2374.79834
2970.403564
4336.369141
2487.959717
4571.531738
2446.547607
3892.598145
5955.483398
4030.449219
5682.101074
2409.220703
4496.393555
4421.767578
4470.47168
1594.981812
1642.461548
4120.654785
1867.121338
3683.283936
3771.170898
3112.900635
2501.016846
5700.192871
4553.650879
1841.825562
1984.033203
1749.377441
3942.173584
4735.669434
1922.652466
3430.011475
1837.087402
3398.596191
2414.523193
3607.55957
2573.101074
3690.062988
2977.554688
3602.498535
1899.787354
4079.918457
2092.293945
4672.988281
4146.847656
3314.946045
3354.869873
6462.800293
3477.415039
1273.668823
1890.463745
3301.307617
2739.448486
2578.044678
4816.300293
5287.773438
3863.188232
2243.150879
4673.618652
3903.295898
5454.713379
1426.467529
1348.052002
4278.20459
2089.518799
2451.884521
3404.496826
4108.92627
1947.755737
7353.552246
2308.777344
2231.677002
1876.137939
2586.02832
4636.725586
2075.125977
2143.175293
3060.796875
1487.492554
3217.4729
3205.494141
2282.071289
3666.673828
1372.104126
5940.562012
3933.710449
5028.166504
2224.664551
2903.964111
3223.058838
4083.496826
4382.6875
2139.317627
3818.363037
1693.75647
1580.41748
3678.23584
3652.885742
1708.749146
2555.718994
2518.275635
4104.777832
3035.684082
4482.058105
6966.196289
6729.354492
2306.333252
2861.679199
1669.52002
1432.508789
1656.025513
3332.452148
2757.618896
1780.373901
4550.737793
1520.526001
5278.728516
4059.746582
1780.390259
2982.939941
2168.411621
2331.502197
1557.23291
5183.858398
1840.922363
4514.103027
2101.387939
3798.128174
6185.012207
2096.282227
2546.356201
2529.955566
1702.860962
3551.141113
2398.063232
2478.506104
3856.923096
5160
3788.294922
10218.841797
2468.955322
4878.283691
2651.413086
2232.735596
3639.505371
3664.200684
5736.644043
6235.194336
1754.023315
5092.345215
5023.757813
2976.541016
2763.834229
3682.848877
1490.389648
1570.539185
3402.941162
3748.789307
6736.672363
2854.956543
2797.605957
4256.851563
1960.702759
6309.563965
3531.843018
4119.893555
4239.771484
2185.818848
2291.687988
4094.889404
5126.982422
3261.567627
2507.682129
9446.378906
3366.710938
3087.205322
3386.997314
2058.92749
1703.827637
1829.918213
3728.027344
7068.972168
4428.178223
1983.848999
2775.755615
2537.02832
2521.322998
3868.552734
3392.311035
2682.118652
4487.493652
3432.846436
5557.568848
3815.82373
2876.134033
1768.216187
4082.067627
4609.128418
2030.583496
2840.965576
4598.297852
3669.991211
5771.504395
4161.128906
3581.023682
2134.083984
1604.236816
5172.191895
4094.577148
1583.925903
4519.330078
1554.798706
2058.688232
3138.447266
2687.105225
5582.916504
2935.168213
1557.120972
4117.977051
2108.572754
2745.782715
3766.168701
5334.26416
1980.408936
3761.854248
1631.880249
2686.267578
2293.24292
2092.026611
2944.609131
1879.713623
1690.984375
4689.947754
1905.867188
2253.092285
3578.659424
4276.699707
2916.815186
3940.736084
1373.465088
3856.21167
4478.522461
2635.94043
5546.868164
1786.805176
2814.796387
2418.652832
3453.31665
2118.612305
1790.523071
2327.180664
1435.669556
2517.366455
1795.714233
2667.730713
4520.13623
5661.989746
5757.01709
4233.846191
3456.494629
1600.079712
2618.185303
2826.813477
2133.0625
1412.609253
5229.575684
2563.286133
2940.381592
4048.263916
3390.409668
2446.485596
1820.350464
1863.917725
6562.870117
3222.692627
3411.075439
3303.054443
1613.059204
2047.873535
5393.450195
4585.536621
4065.183105
2139.106201
2620.436035
1737.151001
1726.085693
3926.836182
5566.692871
2712.360596
2391.965088
1328.147705
3673.875244
1692.674438
1399.292725
2365.480957
3893.036133
3081.929932
3060.473389
1651.230347
3417.186523
2099.417969
6127.760742
2495.562988
4660.736328
4794.662598
3661.650146
3358.581299
1411.905884
1968.264648
1883.794312
2203.513672
1810.159424
2751.050781
3301.098633
2041.885498
3547.784668
4179.62207
3630.693848
3542.454346
2019.752563
2748.293945
2693.138672
2828.315186
3962.947266
2449.993164
2500.361816
2446.669189
2557.388428
5470.933105
3997.852295
2313.268066
3722.889404
3793.818115
3269.553711
3323.35791
2260.23999
3238
1922.434814
1776.545898
5087.57373
4787.071289
2799.414551
2423.338623
4708.762207
3508.982178
3330.3125
3914.812744
1737.23999
2660.397217
4143.12207
3350.471436
4031.966553
4360.811523
2476.225342
2999.254883
2284.695313
1689.520874
3591.948486
2384.640869
5320.57666
1631.386597
3333.649658
3312.408203
3022.434814
4171.737793
1660.430786
2842.20459
2907.674072
6322.236816
5964.812012
1813.667847
4832.74707
1559.528076
2585.369385
1886.446777
4761.4375
4161.966797
5077.94043
1671.716431
5679.155762
2206.851563
4342.501465
2045.209351
1738.065918
1800.227905
2228.020752
1945.968872
2683.539551
5964.54541
4213.366699
2210.7771
2875.55957
1801.062378
1586.138794
7116.611328
4577.299316
2317.560547
3678.795166
2331.547119
2123.985596
2940.465576
3018.234619
1956.994873
4694.944336
1601.209595
3607.095459
3848.693604
1775.727905
2085.864258
2682.007568
3989.085938
2876.697266
3621.583252
5256.663086
3304.721924
2565.167725
1480.350464
1606.248779
1746.693481
4126.080566
2100.527832
4457.773926
4266.498535
2763.434326
4896.948242
3038.233154
4952.142578
1940.285767
5804.12207
2561.459229
4084.886963
2952.674072
1649.02002
1927.021606
1451.062866
1904.335693
1969.816772
3182.481934
3567.398438
4456.497559
6940.277832
3657.596191
5322.088867
4948.179688
4177.069824
2121.930664
2496.161865
3796.64209
2480.017578
2735.356201
1995.918213
2338.755371
2586.52417
1752.792847
4028.835938
1404.53186
2810.85498
4658.187012
1553.515137
3179.77124
2170.945313
5343.209473
5833.944336
2124.623047
3581.030273
2413.556885
2841.591553
3148.589844
3092.228271
1449.305664
2524.404785
4694.456055
2693.922119
4447.921875
2520.32959
2068.814453
3619.128906
2861.671631
2702.077393
1639.703125
1720.539185
3405.458252
4021.336426
3349.80957
1604.636108
2621.376465
6560.07373
2015.276733
1576.937378
6208.87793
1538.564941
7612.681641
2899.313965
6022.055664
1678.11377
2105.174316
5462.699707
2142.333252
4453.860352
3073.510986
1497.121216
4606.285645
3473.70459
3582.916748
1843.054077
1704.869507
2763.796631
2997.93457
2922.024658
3042.43457
2591.536621
3262.316895
1538.599243
3094.412354
1771.533569
2522.653564
3309.732422
2172.987549
4736.329102
2012.284912
2960.8396
4005.056641
3890.45752
2417.258057
3324.545166
3659.601318
2853.321289
4307.20752
1989.594116
2603.514893
2801.924316
1711.057007
3175.455811
3159.346436
3492.222656
6426.378906
1520.347778
2614.576904
3366.445068
2872.642334
1547.136719
7088.982422
2105.136719
2400.811279
1703.116943
2494.905273
2168.423828
1993.290283
2678.857178
3077.184326
2458.727295
6445.500977
1586.113525
3693.442627
2407.523682
4054.93042
2066.852051
2291.03125
3719.512939
2056.954834
1890.450439
3493.51123
2755.335205
3598.448242
3044.90918
4433.312988
2535.09082
2901.666748
3278.192627
1727.424683
4305.370117
2727.154297
1574.578613
1831.525757
1643.669556
1952.860474
4155.787598
1998.194824
2102.28418
3292.673096
1696.540894
2113.410889
2817.199951
3404.012207
5052.268555
1601.112427
5323.377441
3108.927979
2189.826416
1961.299438
2562.450684
3932.659424
1887.855103
2799.544189
2527.025146
1691.960205
4135.449707
1575.418457
4708.473145
3248.124268
2569.773926
5043.913574
2685.459717
3363.554199
1600.230469
1622.370728
1857.695801
2846.768066
1672.468018
4075.736572
1487.048828
1564.120728
1576.518799
4614.290527
1707.451294
2048.972412
2080.217041
2913.932373
1756.227783
2038.589844
1928.693848
3843.127197
2268.640869
1587.011353
3733.633789
6889.041992
2009.376953
1447.121216
2954.357666
2431.924072
3013.169434
2665.539795
2352.916504
4749.329102
5988.776367
3061.987793
4877.527344
4546.48584
2036.332397
1799.182373
2190.873779
1493.569458
4470.65625
3356.645264
1412.757202
1482.732544
1553.52832
1432.080322
1984.271484
1700.805664
2398.852295
1683.972656
2068.905273
3456.836182
4418.246582
1582.552368
4496.415527
2754.731934
1730.074097
1571.729248
4691.255371
4223.076172
4720.361328
1414.686768
1883.562866
2397.317383
3833.429199
5198.129883
1583.373657
4387.668457
3861.182617
2119.275146
4757.256348
6054.457031
3548.574219
3764.421631
2088.181885
2179.906982
2726.22876
5977.729492
2174.161377
4055.824707
2765.525879
1546.222168
3013.664307
3483.608398
3840.302246
2612.594971
2807.220947
8417.683594
5110.078613
3523.946045
2688.260498
1815.217407
4137.145508
1767.19812
3068.719971
1868.032349
3858.807373
4097.123047
3756.480957
1877.560181
2319.092041
3766.264404
2952.415771
2833.140625
6209.873047
3055.399902
3604.588379
4641.34375
5063.133301
3772.50293
2212.262451
1854.62854
2890.790039
3593.97998
2117.414063
2614.634277
5246.095215
3971.4646
3543.826416
3814.311035
2779.04248
2954.921143
2163.687012
3752.122559
2844.631592
1783.141113
1940.319946
1525.601563
1926.588257
1862.332764
3670.386475
2943.585938
2116.575928
1672.166626
3873.748779
3670.90918
1610.009766
3400.44751
2475.662842
1942.509277
2801.891602
2414.543457
1726.503784
3039.76001
1741.914063
3126.561523
3271.054199
3290.99292
1450.585327
2109.682129
5919.092773
3784
3451.764648
5234.67627
3707.403076
1976.345093
1956.695679
3505.416992
2488.416992
5613.577637
2333.600098
1484.675293
1167.282104
2111.413086
2187.789551
2637.938721
5259.716309
6602.746094
4123.804688
2137.2229
2018.452515
4909.741211
4700.297363
3461.538574
3762.342773
1716.689697
6087.383789
4130.12793
5693.6875
1821.283936
2588.111816
4123.460938
1621.669922
2360.427979
4722.336426
1914.172485
4339.121582
1799.800781
5885.548828
4160.329102
4900.469238
1512.613525
3458.317627
3569.004395
3044.910889
4806.929199
1396.484863
1525.12915
1622.655029
4080.342773
3744
3210.735596
4688.430664
4467.839844
4211.227051
4428.105957
4066.968262
4941.699707
5583.5
4791.663086
2562.271484
2816.23999
2511.542969
3202.696533
2257.363525
3763.937744
3646.243896
3805.834229
5351.404297
1687.026123
2962.959961
3939.703613
1439.493652
1510.886108
6286.34082
2144.903809
4475.008789
2950.226807
5257.034668
2909.27832
4162.022949
3595.533447
4534.620605
5576.245605
3056.383545
4214.430176
3567.69458
2906.437988
3596.876221
1532.571411
2663.111084
3749.307617
4398.051758
7108.519531
3006.13208
2040.033936
2088.642578
3566.684814
2084.33667
2352.600098
5616.492188
5139.20166
2099.130127
1748.435059
4674.666504
3425.899658
4596.88916
3835.736084
4259.833984
4550.495117
1941.22998
1882.67749
5264.653809
4227.195313
1658.025269
4019.599121
1915.686035
2060.55835
3101.915283
2081.826416
1545.304077
4370.53418
4860.763184
3589.421875
2747.915771
2286.629639
2627.989502
4253.349121
4654.146973
1952.090698
1976.753174
2537.395996
4826.573242
5157.672852
3131.594727
2116.752686
2364.070068
2659.581299
2380.702637
1739.655884
4707.342773
2675.335938
2679.194336
5101.089355
1634.315796
1946.896362
3636.644043
2315.389893
2052.415527
3089.652832
2952.405029
3316.976318
5536.651367
7517.792969
1670.666626
4617.189941
5399.241699
3300.412354
2813.795166
6503.409668
5679.0625
2526.877197
1255.255859
6180.36377
4026.563477
5666.501953
3581.128174
5285.916992
6354.338379
4370.842285
1980.606079
8074.266113
5721.746094
5810.079102
1315.865112
4639.118164
5101.595703
2717.333252
5116.47998
2265.85498
1294.93335
6406.918457
5611.104004
2051.604492
2302.442383
1664.793335
2815.388916
1770.890381
4257.873535
4612.730469
4706.509766
2188.915039
1795.584961
5454.311035
2408.785645
1830.238525
6356.884766
3771.328369
1876.98291
1612.425537
3539.572021
3361.077881
3108.995605
4477.037109
2077.288086
2029.855713
3999.506836
5174.171387
2064.673584
1558.181763
1540.126343
5749.244629
4733.093262
2513.903076
6492.697754
3568.141602
3863.161865
3336
5242.713867
4347.389648
4847.232422
4079.883789
5064.319336
1511.172363
6450.875488
6090.143555
1919.032227
5539.299805
1654.385376
4545.127441
2142.213623
1973.494019
6095.131348
4128.244141
3368.70166
2042.473877
4568.224121
4154.879883
4318.266602
1539.555542
3559.869141
2717.897217
3172.923096
6474.839844
6327.942871
3974.409424
4123.143066
3794.192871
3198.077881
1888.521729
2912.872803
1642.46814
2718.335938
1450.127686
5108.567871
7010.514648
3739.151611
5278.399902
3317.0354
3755.8125
3543.133057
4145.592773
6982.310059
3414.719971
4085.357666
2051.877441
4063.737061
3759.054443
1674.472778
4199.706055
1617.224487
6917.392578
5005.008301
5403.458008
1715.124023
2420.919922
4067.173096
1758.075073
1862.80481
2162.848389
2415.730713
3953.025879
3149.966309
4201.862793
3729.997803
4145.040039
2570.197998
2231.857178
1882.914307
2144.779053
1820.763306
2327.026855
4544.099121
2928.032715
2525.702393
3169.557129
2097.302246
1647.290649
2206.217041
3395.969971
4144.745117
3172.360107
3940.963135
2519.875488
3752.474365
7733.605957
4395.70459
2291.95166
1674.588257
3402.476074
4160.081543
2744.206299
4292.512207
3731.837646
4732.045898
1651.2771
1967.023315
3764.078369
7503.217773
2849.689697
4083.241943
2536.764893
1952.724731
3785.338867
7008.801758
6238.763184
6002.627441
3624.150879
3501.769043
4049.373535
3283.400879
2252.321777
3440.470703
4427.590332
3811.953125
4590.724609
4258.61377
2743.371338
3377.355957
1630.234497
2727.116943
2319.848145
1623.398804
6605.757324
2816.279053
2630.93042
7824.380859
3070.184326
4459.619141
5150.187988
2780.873535
2114.315674
1743.453369
3840.257324
4432.855957
2392.700439
1863.692261
2000.791626
1741.390381
3348.322266
2757.264404
4069.813232
5095.910645
3848.569336
5941.130859
1857.857178
2594.666748
2036.769287
5426.056641
5392.870117
5363.305664
3743.340576
2592.751709
5550.439941
5535.890137
3544.258057
2861.410889
3692.241211
2834.533691
4656.676758
3619.189209
2931.029785
2459.29126
3939.961426
5063.021484
5039.420898
2248.021729
2762.436279
2478.956543
2969.957764
1540.831177
1743.376587
1977.189209
7990.367188
4299.174805
2023.799438
1625.043457
1968.824707
1675.47168
3674.531982
4475.67627
4038.918945
4842.373047
4102.294922
3050.192871
4690.249023
5331.972656
5861.686035
1591.215698
4928.72998
3668.876221
3078.848877
4154.437012
3389.270264
4007.883301
3147.945313
4196.856934
3974.967773
3227.470703
4362.461426
5279.976074
3844.911377
1716.737915
3871.136719
1595.461548
2548.114258
3920.409424
5607.696289
4252.134277
5706.189453
5191.527344
3898.573486
6202.993652
4022.516846
3419.30835
2279.718262
1396.485962
3205.070068
3352.853271
3966.057129
1884.233154
2007.445557
3285.09082
2371.383789
3598.913574
1902
1949.565186
6056.938477
4880.643555
4305.257324
4761.52002
7082.647461
2284.411377
3411.977051
3862.319336
4199.224121
2052.862793
2778.61377
1851.643555
3906
3542.104004
3627.932129
5563.058594
2758.654297
3371.912598
3878.208252
11585.060547
4356.810547
2000.150269
1734.827637
1862.370361
1622.552368
3618.723389
2174.228271
3058.44751
3863.746582
2142.714355
3511.6875
3824.417725
2649.854248
2293.9646
6628.201172
2050.519043
6339.056152
3720.718506
4089.367432
3734.980957
5187.290039
3621.932861
5501.916504
6219.422852
3678.247314
3990.105225
3389.95752
4799.29834
4018.099365
6337.260742
3318.285645
2179.478271
5818.744141
6168.291992
2001.254028
5766.750977
4610.058594
2862.409912
4425.263184
5678.693359
3149.096191
3855.731445
1564.554688
3313.59375
3925.4021
2944.467773
2070.695801
3014.276611
3626.428955
2288.70166
5099.811523
3354.68335
1679.946167
2842.638184
4564.626953
1921.110229
1728.46228
5653.993652
4608.127441
1754.649536
2064.010254
1638.595825
2773.108154
3549.495605
2804.924316
3579.230957
3469.72998
3136.942871
2654.174316
4586.410645
4602.486816
3565.785645
3608.981445
1839.263672
2877.470703
5646.991211
4504.275391
2695.718506
2989.932129
3300.754883
1854.912598
5212.91748
4192.590332
3497.169189
2509.950439
1514.985107
1957.187256
2376.320313
5177.004395
2048.418457
3603.155029
1990.15625
3130.911133
5328.119629
1735.358276
2359.947021
3298.312744
2465.639404
4867.346191
4426.038574
1663.37793
2360.05542
3202.840088
1823.036865
3954.966309
3901.584229
2496.321777
4404.558594
3286.597168
2933.222412
2471.476074
3183.12915
2113.189697
1755.170776
1970.717896
4836.704102
2826.414063
3582.057617
2009.540161
3893.793213
3282.789795
5577.044434
5270.457031
7568.365723
8919.816406
3470.175537
7041.225098
3400.827637
3788.650391
3367.470947
5478.244629
6218.124512
5112.875
2624.41626
4392.826172
1847.496826
3494.975098
7315.547363
2698.459229
3476.629639
2899.366455
4406.873047
4497.385742
1456.691406
6995.413574
2699.598389
1812.049438
1795.529419
2129.816162
4023.970459
2826.208008
1938.602661
1659.062866
3860.12207
4451.50293
3128.365234
2385.379395
2016.429321
3789.910156
2637.349609
2501.347168
6792.289063
2458.621826
2630.281006
4024.502686
4669.558594
2000.991211
3655.60498
4032.322754
2283.867432
3189.519287
1575.92981
3056.994141
4682.808105
5047.011719
3469.106445
1824.765259
5966.087891
2549.433105
2300.48877
2231.685059
8339.543945
4794.367676
4878.536621
4118.031738
4432.083984
2075.074219
3414.564209
2301.104004
3763.828613
2770.980469
1676.788696
4661.624023
1898.909058
3253.062256
2737.75293
3169.684326
2280.170166
3620.61084
4043.546631
2002.064575
3797.2229
2674.826416
3183.967285
2507.287598
5008.887207
7091.901367
1485.298706
4901.128418
3304.472656
1815.567627
2109.913818
1901.692993
3692.129639
3811.608643
4258.061035
1711.874023
2504.75
3785.714355
3987.057373
3061.964844
8001.134277
4960.321289
3762.059814
3761.662354
1891.241333
3842.915771
5876.992188
2864.413818
5049.996094
3984.758301
2887.714355
2203.008057
2288.492188
4594.861816
2378.215332
1547.934448
1830.26355
4508.030762
3569.521973
2833.477295
2811.455811
4591.089844
3456.171387
3008
3864.910889
5696.37793
1778.871826
2172.923096
6486.164551
5995.863281
6364.165039
4727.375488
1492.13562
7420.663574
2982.640625
1942.262817
4224.137207
1777.625
5081.493164
1982.844482
3158.235352
3620.438477
4033.451172
4367.612305
3468.534912
3982.419434
3795.876953
2790.42627
4045.761475
8935.620117
4937.320313
3313.837891
3724.444336
5172.074707
1654.557373
6008.583496
3058.232666
4002.718018
3031.082764
3453.405518
3171.320557
2286.938477
2479.01416
2108.95874
2981.124512
1838.36853
2808.206787
2563.560547
1855.138306
3828.889404
3042.985352
3399.746094
3344.752441
9076.604492
5450.310547
3696.313721
3356.618896
2064.166016
4109.283203
3300.955322
2439.552002
4208.043457
2358.231689
10276.447266
1871.568848
2974.54541
3416.382568
2801.533936
3882.193848
4434.977539
4632.563477
4969.269531
3932.292725
2253.493164
2775.503418
1513.893433
4123.737305
4371.139648
2496.220215
4700.98877
4618.879883
1711.153809
1784.941162
4812.075195
3498.631348
2226.316406
3653.544678
7433.675293
3688.646973
1870.604614
4844.817383
2191.858398
3024.509766
2706.076172
3733.378418
2857.673584
3318.688965
2939.985352
3780.676025
2553.226563
2704.398926
2063.446533
2169.734863
4376.268555
2073.941406
3044.534668
3561.947021
3671.378662
2570.020996
6347.591309
2077.133057
1647.617065
3779.434814
2759.001953
2974.864258
2293.230713
4174.536133
5928.839355
7837.708984
4236.270508
4943.366211
3120.777832
2859.976074
4957.756836
4134.57959
5077.814453
5632.162598
9206.456055
7350.899414
1991.123291
2622.320068
2459.167725
4507.597168
4277.89209
3186.653564
1952.184937
4073.872314
2910.613281
1895.455444
4308.279297
6874.105469
9843.364258
3776.30249
2296.082764
3028.370361
2991.662598
6176.63623
3805.908447
1954.260864
1550.944458
7793.819336
6464.540039
1856.811646
4112.824219
2462.486572
2034.666626
5476.12207
7330.473633
4947.478027
1991.497192
3027.603271
3150.838379
2306.280029
3649.164795
1826.971436
3331.436768
3556.21875
2437.630615
7356.117676
4159.841797
5651.708984
3891.714355
1850.329102
5588.594727
2622.01001
6368.593262
2248.772461
5820.773438
6624.107422
4027.221924
5878.194824
2334.080078
4717.528809
2884.965576
3536.379395
3488.094238
5395.118652
2101.633789
2653.577393
4831.603516
6626.936523
2729.381348
5898.520508
4331.476563
1757.08606
2266.884277
3213.67749
1753.375
3358.328369
6256.547852
4097.666504
4707.430664
4437.579102
6380.221191
8331.345703
1457.846191
5582.469727
1745.2948
3749.80127
4307.044922
4882.268066
2761.189209
2952.825928
5141.129883
3515.043701
1809.432861
3888.905029
8103.686035
3280.307617
3940.427734
4035.890625
6061.143066
3384.020996
6279.624023
2521.476807
1533.274048
4839.116699
4284.71582
3487.857178
2580.120117
2190.343262
2791.85083
4713.974121
5584.333496
3853.642578
6915.776855
2807.124023
2616.718262
3278.484131
3825.45459
4656.883789
4779.598145
3697.163086
4210.69873
5214.982422
1983.345459
3515.783691
3343.357666
1828.359497
2649.220459
4373.470703
3636.939941
5747.527344
3746.91748
3955.002197
2459.280029
3657.458496
2229.34668
5402.224121
2316.713623
5358.540039
3895.144287
2621.71875
8512.78418
3903.471436
2748.810547
1520.527466
3744.990479
8070.338379
2094.656982
3273.446045
6618.60791
1727.872314
2445.587646
5560.508301
3146.342041
1728.524536
3415.927734
4547.243164
3229.35791
3440.670166
1784.70105
2389.358154
1770.901978
4313.436035
2584.067627
1962.653198
3226.805176
4742.710449
1893.161255
4950.150391
4272.40918
3070.5
3322.857178
2508.39209
4909.396973
4977.583496
2997.833984
1705.133057
4107.496094
2196.424072
1972.154663
6063.868652
2853.829346
3447.388184
3002.524902
3804.647949
6731.466797
4236.063965
5008.961426
3138.719238
2687.914795
4335.650391
7197.438965
3758.365967
3981.869629
3025.006348
2592.476563
1576.268433
2394.526367
5698.691895
2782.697021
6115.481934
5349.355469
6844.132813
1721.838501
1561.666626
3328.827637
3047.979248
2837.09082
4114.10791
4103.253906
2687.520508
1922.641846
4602.754883
5221.736328
4077.082031
3219.12915
3187.741943
2926.672607
5300.043945
3692.876221
7806.993652
3625.128662
2657.274658
6743.959473
4513.994629
3720.608643
1256.679688
1559.164795
4487.057129
2974.175537
3098.596924
4072.205078
4498.901367
2185.813721
2602.765381
4214.608887
5466.260742
2431.611328
4833.75
1884.702759
4102.79834
3704.145264
2563.80542
2985.073486
4900.205566
2198.448975
3069.026123
2465.885742
3615.058838
3432.281982
3563.911377
5190.396484
4303.034668
3608.761963
4483.625488
5382.241699
1409.588623
6635.016602
3878.442871
4714.862305
4731.254883
3045.922119
7916.887695
5760.222168
3237.389648
3764.382568
3263.356689
4153.156738
3476.496826
5993.646484
2225.890625
1601.765503
4300.06543
4430.418945
4107.863281
2615.975098
3191.146729
2923.15625
4275.437988
6492.876953
2618.319336
3977.719727
4470.42627
4116.273926
4170.54541
1919.187134
3209.048584
4224.197266
2947.912598
1832
3811.127441
5294.46875
7477.933105
3466.364502
3771.491211
2125.744629
3865.419922
3431.888428
2921.555664
1826.637573
3759.552246
4418.067383
2743.800293
2709.982422
5148.5625
4344.390625
3525.43042
2907.305176
3973.87915
1861.394531
3397.373047
2168.781006
5378.08252
1914.458496
2794.075928
3332.394775
3034.769287
4546.48584
2554.781006
5308.888672
2633.536865
3156.688232
2456.373291
1720.746094
2473.290283
2674.783203
2680.932129
1567.95874
4485.90918
2885.723389
2835.114502
1918.342163
2012.266724
4101.195801
2830.399902
3087.147217
3819.348877
3994.922119
6957.774414
4568.175293
3565.774658
1749.400024
2936.071045
1850.686768
3497.403564
2036.233154
3346.175781
3257.877197
1652.182251
1946.793701
2344.179443
2498.451172
3051.415771
1496.050903
2367.18042
3311.955811
4251.467773
2903.944336
5390.433105
5141.289063
1787.74353
2445.734619
4449.436035
5327.908691
7653.942871
3387.720459
2815.856201
1497.113892
7982.393066
3394.00293
2871.117432
4013.270996
4497.26709
4860.82373
7129.595215
2064.731445
1709.900024
5194.95459
8497.363281
2771.261719
4229.470215
5718.364258
1863.50708
1799.199951
11882.100586
1889.090942
1480.148193
5490.785156
3255.908203
3558.513184
5237.491699
2472.035156
2400.077148
1669.813965
3937.276611
1755.828613
3973.890869
3857.536865
1858.107178
3489.3396
2253.714355
3060.782959
2725.068359
3730.865479
4116.631348
2438.425293
2458.695801
5143.128906
1624.666626
3529.395752
3111.248779
2706.74707
3820.219727
3757.75708
5681.392578
5911.270508
4113.787109
2899.539795
3002.13916
2934.752197
4748.771484
4322.19873
3548.996094
4258.547852
4011.304932
4719.251465
2616.455811
5014.798828
2784.416748
2728.792236
4553.062988
5505
5487.126465
1555.450928
2456.546631
5517.827637
3968.491699
2694.784424
4515.400879
2530.736328
4637.379883
2437.632568
1624.258057
4323.368652
2905.944824
5203.273926
3640.070068
5178.65332
6196.35791
3739.199951
1505.528687
1999.085693
4400.89502
3832.092285
4537.268066
4525.883301
3459.824463
7280.38623
4615.244629
2743.409912
3425.030762
3611.146973
5232.014648
1896.453857
2174.366211
4321.441895
3141.75
2607.255859
3092.269531
8241.106445
5326.859863
3951.272705
4554.65332
1898.694214
3337.821045
6498.191895
2917.966553
6059.912598
3635.273682
1402.76001
2419.786865
6730.556152
8060.765625
4343.049805
2691.788086
3720.965088
3874.395264
5116.230469
3515.583252
2011.818237
2346.88623
2473.049072
3944.181885
1782.549072
2846.90332
6577.06543
4529.611816
2135.757568
1830.69458
4222.28125
1981.41394
3699.148438
3486.571533
2068.396729
2250.404053
2656.384521
3569.769043
1769.537109
1788.51001
4435.193359
2047.928223
5987.579102
3298.043213
4770.872559
4113.230957
1960.191406
3576.091309
2367.7771
2781.793213
3752.344727
4603.207031
1922.048828
4409.288086
2748.467285
4029.645752
5664.20166
3960.38208
3415.010498
4749.06543
1630.259277
2006.113525
2149.36792
4925.374023
4095
4002.681641
6126.998047
5287.894043
3994.212646
4693.004395
2884.555908
2502.09082
4436.24707
2662.92627
3090.093018
6934.994141
2808.788818
3291.787354
1532.947998
3139.085205
4712.503418
2166.653809
6982.341309
4022.302979
3319.255859
2745.554932
2944
3483.220703
4467.683105
1512.318359
1645.644897
5912.60498
2501.214355
4775.547363
2135.865479
1557.751343
3105.780518
7884.3125
1985.858643
5405.300293
4124.055176
4170.847656
5262.956543
6566.452637
4377.227539
5173.464355
4772.952148
4065.437744
4490.25293
1736.907227
3804.077148
4088.594727
3871.311523
4006.75293
4898.786621
2539.267334
8566.579102
1675.053711
4771.070801
2390.959717
4991.478516
2484.504639
3578.896729
5463.779297
1520.459717
4869.03418
4994.868164
3420.692383
3227.625732
1751.80249
4879.038086
3694.714355
3896.727295
3380.066406
1866.326538
3304.045898
2320.851807
3320.562744
2867.521729
2558.700439
2589.656006
1660.024292
5154.141113
3280.849854
3205.254883
1551.2771
2488.52002
3086.208252
2998.555176
3006.994873
2633.684326
4093.360107
4328.144043
2011.715454
4421.087402
4115.185059
3534.996094
3507.060303
3913.678223
3358.374268
5356.117188
5999.748535
3013.626709
2524.259766
2166.672119
5153.960449
2218.222168
3289.205078
3395.461182
3858.844482
2641.538574
3245.374023
6613.431152
2837.41626
3655.892578
2548.370361
3550.084473
2221.852783
3535.737793
5212.925293
3341.673096
3956.859863
2857.360596
2568.600586
2887.725586
3446.880371
1785.193604
2572.526123
4153.65332
4313.288086
5885.302246
1575.514038
3571.085449
1935.357666
5322.676758
1856.649536
1919.478271
2163.679688
3665.584961
3207.521484
1883.344849
2661.806396
3939.541016
3407.814453
1723.019409
5146.895996
6450.155273
4302.882324
3378.526367
6067.784668
4216.145508
3162.688965
2856.187744
2324.218994
4243.077148
2348.235352
3135.269043
3951.561523
3474.980957
1706.772949
1649.873901
2986.43335
3721.560547
3831.111084
2404.052734
4123.005859
1711.387329
2872.070313
2697.529785
1492.357178
2497.364014
4217.166992
2712.452393
3602.043945
1783.291992
3054.54541
3049.971191
2392
3545.461914
4661.629395
2898.212646
2332.150146
3665.029785
5216.018066
6167.726563
3767.953125
5163.320801
2890.570557
4471.020996
2754.413818
3265.664063
5685.828613
2443.167969
1849.127319
4448.579102
3449.995361
4397.077637
1911.37561
7486.336914
3771.570313
3524.845703
4297.92334
1596.619751
1834.030151
2292.30249
5089.94043
4302.902832
1959.365601
4828.36377
4391.977539
1649.072144
2222.037842
3315.589111
3154.736084
2084.291992
2866.923096
1679.220581
4579.037598
2141.866699
2739.720215
2646.802734
4096.699219
2875.348389
7189.383789
3172.835938
2794.081055
3867.968262
2000
1627.37439
2334.80542
1372.47998
2400.4021
10538.276367
6328.664551
3713.286865
3280.355469
3529.964844
2138.427246
5992.564453
5064.212402
6029.988281
1967.231689
4142.928711
2160.404053
1647.134033
3835.363525
3079.851563
1760.759766
4780.736816
1548.24585
2998.564209
3646.480469
5467.45166
3854.847412
2952.450928
2633.097412
3476.84668
2328.102539
3860.387207
3371.166748
3244
1610.598999
5673.590332
5520
3852.311035
4212.041992
4871.274902
1942.505493
4132.643066
4491.853516
1851.586182
3482.654541
2608.057373
4114.869629
3406.222168
3052.074707
4324.010742
2676.841309
2635.937988
4479.663086
3422.353516
5656.117676
1784.77002
5535.703613
3390.336182
1794.916382
4926.984863
2278.610352
2594.02417
3320.542725
5164.702148
4870.918457
3183.664551
2698.717041
2488.23877
1554.526367
4747.205566
3238.805664
4119.965332
4166.371582
5213.169434
5923.824707
3691.718018
2884.233887
1959.035034
2044.802734
2777.467285
4455.446777
4929.281738
3873.247314
2640.973145
4631.763672
1818.625
3237.714355
5625.983887
2933.969238
3070.42749
3541.148682
6381.237305
2987.518066
2283.859619
2200.323242
2444.818848
2376.273926
2523.622559
2225.818115
1850.416016
5208.272949
1730.05957
1548.413818
3176.351074
1734.13623
1813.377075
3616.818115
3273.541504
1535.829102
3287.978027
2131.511475
2326.424316
3763.088623
3763.163574
6638.975586
6725.087891
4104.1875
4167.97998
1973.418945
5045.442383
2683.255859
1982.132446
4030.547852
1851.62854
5226.801758
2092.633301
2733.333252
2595.060303
2513.124512
4002.472656
4364.26123
5344.926758
3144.672363
2227.633301
2773.31665
2893.078369
2864.730469
4871.486816
2467.645264
4794.422852
5349.15332
2110.263428
3811.622803
3981.192139
3297.237549
3703.720215
1999.187378
2438.489258
2738.5
2525.02417
7040.131836
2225.368408
2910.297119
5090.104004
4647.571289
3991.751465
5715.401367
2621.444824
6108.827148
5434.487305
1711.514282
8425.74707
2565.9021
4360.352539
3206.350098
7614.558594
3120.533447
3255.598389
4256.092773
1573.377075
2860.823975
7536.229492
5856.459961
3963.457764
7286.13623
6483.342773
2948.238525
2635.29541
2448.874023
5585.478516
5558.193359
2398.190918
1569.669556
2788.961426
2637.90918
2287.621826
4389.764648
2035.017822
2854.536377
4113.694336
2935.543701
6080.994629
3846.708252
7487.928223
1971.291626
3443.411377
4716.235352
1623.419678
3745.775391
6543.740234
3102.434326
2224.55249
3410.034424
2224.444336
2073.685303
4511.557617
1941.108154
3934.850342
2748.446777
1811.754517
4141.236816
3019.455811
2072.909912
3105.270752
2505.233398
2612.99292
1632.653076
1829.506958
1612.448975
3353.090088
1761.299438
4217.450195
8899.28125
4220.353027
5400.719238
3482.946533
4404.850586
5796.405273
3879.033447
3149.908936
2526.969727
4129.892578
3108.099365
2525.516602
2881.029297
4371.705566
1985.487183
2135.761719
4305.27832
3882.549561
3939.578857
2133.701416
3399.242432
3868.75293
1952.959961
3040.65332
4346.903809
2439.543701
2321.392334
2968.209961
2650.763184
5849.226074
4859.94043
5055.837891
5027.985352
2476.742188
3653.847168
2168.590576
2142.032471
1936.370605
2201.404297
4264.63623
1653.798462
3176.812988
1615.02832
4133.154785
1516.780518
4616.514648
2393.218018
2898.209717
2085.648926
4307.239746
2199.028564
2641.137939
1853.311768
1668.806396
2601.260498
3489.734131
2121.317627
1872.802979
3326.337402
3516.720703
3112.566895
2180.967773
2257.335693
1864.470581
2579.474365
3586.624756
4593.073242
5108.961426
2838.310791
3986.636475
3223.389404
4264.079102
3059.204346
2238.132324
3549.496826
5627.770996
3966.98999
2273.286865
1847.337402
2928.130127
1803.927856
4189.152344
1752.343872
3445.30957
3845.498047
2758.246338
6444.998047
3153.468994
2985.491211
6085.923828
1731.322266
1805.864624
1549.321899
1764.563232
2296.743652
2989.522949
1304.142822
2257.807129
1266.453369
3032.291016
2876.107178
4066.568604
1962.612915
2957.154785
3005.485107
2752.064209
1826.87439
2992.465332
4184.344727
1524.140381
3797.314941
1593.330322
2285.280029
3242.253418
3107.602051
3372.11377
3555.85083
2786.539795
1528.161987
9567.018555
2908.11377
3267.119141
3266.725342
1433.731567
2755.278076
3420.215332
1502.551758
3629.693359
2834.931885
4339.416504
2155.489746
1907.178345
3231.278809
5171.227051
3323.71582
1978.524536
1728.032349
1713.898804
2793.485596
1989.384644
3605.869629
3762.871826
3007.381104
3649.431885
3833.714355
5469.729492
3416.35791
3302.426025
5142.873535
