# Supplementary material for: Distribution Analyzer, a methodology for identifying and clustering outlier conditions from single-cell distributions, and its application to a Nanog reporter RNAi screen
Source: BMC Bioinformatics. 2015 Jul 22;16:225. doi: 10.1186/s12859-015-0636-7 (PMC4511455; doi:10.1186/s12859-015-0636-7)
Supplement: Additional file 1: Code S1. — R source code and sample data for distribution-based high-content screen analysis [file 12859_2015_636_MOESM1_ESM.zip › DistributionAnalyzer-1.1/Plates/files10004/A11]

4404.827637
3072.983154
1822.637573
3959.861328
2968.089844
4257.530273
3176.768066
4542.146973
2799.126709
1875.186768
3903.336426
1417.935425
4505.935547
2530.93042
4258.120605
2429.682617
4538.143066
4655.310547
2904.050049
2414.797119
3716.009521
5034.095703
2598.153809
4678.091797
1755.067383
2956.935303
2885.041748
5426.279297
5289.744141
4631.125488
4277.768066
6679.557129
2357.642822
5993.135742
3555.52832
3189.592285
7128.597168
1839.702515
1485.255981
2680.8125
2809.834473
3421.070313
3650.21582
4870.946777
6689.357422
4831.559082
4375.04248
5116.068359
3806.257324
6818.393066
3363.314941
3525.266113
3339.179443
1654.787842
2491.583496
3374.406738
4258.84668
1485.226074
3045.563232
5453.269043
5444.422852
2145.388672
4842.80127
3784.578369
3564.357422
3372.740723
2129.383057
2793.783447
2300.347412
4121.489258
5352.283203
2612.805664
2493.40918
2679.005859
5302.026855
4955.690918
1550.946289
3184.176758
2770.962402
3776.976807
4457.067871
4691.967285
2720.664307
3777.419189
4004.943359
1621.651855
5409.721191
1800.24353
4402.453125
4328.963867
4891.402344
4748.404297
3018.083496
7293.333496
5864.687988
2989.575684
1739.529419
2438.099365
5785.128906
2946.344238
1406.641479
4129.148926
3802.052002
3736.592529
4270.721191
1947.152222
1754.766357
1357.730225
4824.35791
2343.410889
2253.173096
2849.699219
2919.215088
4313.103516
2654.399902
4465.143066
4407.427246
2008.382324
5971.386719
1222.109131
2258.396729
7675.448242
6370.533203
3488.27002
3400.602539
1505.729736
3550.988281
4233.825195
1334.594604
4274.845215
2956.19043
5924.87793
5888.411133
2967.220703
1689.263184
4288.628906
2306.627441
1460.444458
2230.669434
2074.708252
1644.741821
3632
2287.160889
3543.558838
3064.685059
6980.645996
3663.644531
1743.309326
1555.760742
1686.573853
1457.333374
5120.114258
5880.206055
1656.446045
3811.891357
4655.936523
1722.810791
2302.225098
1630.016724
4853.433105
1879.639404
2139.828613
1801.629639
4860.146484
2136.997559
1643.003662
4439.961914
1412.675293
2644.429199
2184.4375
1481.915161
2890.932373
2479.887207
1764.32373
4011.5271
3081.811279
2197.386719
2665.542725
1426.25647
4825.974609
5204.214844
1804.200439
1551.661499
2831.423584
3143.894043
4246.337891
2462.380371
2198.509766
3463.916992
1538.536133
3602.453857
6963.383789
3894.867432
3870.113525
4630.86084
2316.642334
2411.950195
3186.889648
1475.447754
6959.307617
3686.844482
2059.318848
1613.387695
4665.733398
4134.834961
5147.660156
3152.028809
4259.152832
3704.688232
5201.032227
3161.806396
1782.190186
1894.750977
1756.531616
1762.338501
3022.45874
2218.27832
3267.539063
2491.439453
5126.382324
2293.643555
3869.220947
1609.690186
3546.692383
1462.056641
4352.223145
5075.493164
3011.29541
1723.439209
2435.175781
2759.6521
1640.174805
1630.36853
2931.798584
4243.938965
1554.67627
1445.667847
2950.767578
1838.025024
2232.449951
1727.143555
2815.417725
2040.017822
2352.398926
4456.599121
4255.988281
2036.215576
3413.709717
3127.42749
5238.663574
1559.139771
2717.358643
5275.258301
3486.798096
1513.049683
4545.152344
3788
1372.397217
6015.013184
4152.072754
1517.977539
1890.153809
1857.779663
1886.715332
1913.969238
1785.746338
2648.687744
4464.087891
4887.004883
1664.112671
2086.830078
4538.591797
3391.504883
1961.098022
2307.018555
1849.739746
4915.831543
2652.782715
1576.684937
2546.855957
2686.269775
5268.95752
1867.992676
2097.108887
5290.459473
3323.224121
1646.675049
1697.284546
2674.885742
2506.299316
4343.680176
4403.534668
3555.133545
3587.475098
2483.81665
3236.342285
2295.280518
5426.865234
3390.030518
2608.421143
1453.12207
4004.870117
1347.473633
6279.106934
1465.809814
1473.647095
3077.816162
2327.301025
4077.464111
4180.15332
4552.129883
2864.929932
2649.22168
2375.874023
1755.800049
2816.925049
1685.264038
2261.64624
2077.555176
2270.290283
1437.053955
1835.15918
1371.442993
2153.260742
3802.94873
3624.258057
2707.643799
1856.894409
4445.262695
3489.884277
1258.484497
2141.101074
1334.444458
1640.501343
1554.901123
1743.668945
2474.08374
2599.35083
2321.481934
1402.820679
4117.541504
3439.450684
4770.911133
1392.315186
1714.699951
3161.018799
4367.232422
1499.075073
3741.480469
1632.680908
1637.970093
1372.952393
1975.960449
1932.779419
5022.057129
3613.996582
4668.119629
2983.53418
1485.35437
4999.084473
1858.144287
2583.478516
1464.350342
2353.991943
1480.093384
4903.51123
6247.07373
2557.773926
1414.369751
4623.069336
2896.162598
3711.535889
2373.850098
1585.756104
1875.49707
1364.475098
1705.900391
1642.383545
1476.597656
3985.012695
4619.262207
3014.308105
3066.148926
1804.761963
2490.598389
2075.873779
2134.275879
3703.388428
2493.986572
1470.460327
1887.152222
2020.288696
3452.127197
1513.022583
1913.072021
1895.536865
1734.281738
2419.058838
1406.322144
1590.901001
3126.384033
1634.388062
4789.918457
5422.898926
2611.535156
3361.46582
1440.563354
4084.436279
7006.057129
4216.25
4586.306152
4686.334961
1341.5
1648.316162
6933.29834
1360.468872
3492.338867
1302.400024
1442.421021
3176.490723
2193.542236
4177.650879
1252.883057
1724.987061
4175.206055
1492.137939
3940
4109.364746
3202.828369
5467.766113
2045.538452
3616
4208.194336
5268.597656
4979.382324
3304.268799
5020.785645
4244.313965
2101.164063
5577.133789
5932.135742
2282.772705
5572.799805
2341.90918
2201.178955
2728.217285
4458.404785
5584.677734
4752.949219
1580.814819
4996.05957
3700.483887
6016.932617
4645.984375
5466.505859
1502.666626
2715.679932
2412.061523
1691.836792
10633.422852
3452
5621.189941
5263.214355
3700.90332
4011.084229
3477.555664
6013.990234
1871.125
3437.078369
2405.519043
3626.857178
2075.193359
6346.051758
3755.31543
3467.59082
5015.531738
7073.05957
5092
1624.130493
2099.938477
5156.441406
3988.239258
4038.958252
1811.333374
2748.069092
5811.437988
2659.513428
1717.155518
7563.706055
4399.536133
3349.684326
3840.833252
2952.143311
1891.192139
1822.098999
3359.345459
2782.604004
2964.543701
1586.349609
2951.168213
4986
1458.692261
4098.972168
4382.984863
2155.12085
4362.523926
2660.114258
5244.73291
3269.166748
3664.44043
5760.231934
4855.746582
3253.031738
1886.644043
2028.666626
4944.808105
2455.266113
2736
2495.875977
6073.385254
3429.40918
1993.672729
4321.494141
4873.777832
1532.029663
3050.962891
5099.9375
2659.338623
4793.088867
2132.823486
3996.052002
3786.941162
5037.503906
2353.851074
3016.482422
4023.069824
4735.803223
1866.070557
3648.121826
3903.591553
4053.950439
4399.919434
6125.369629
5403.735352
3832.730225
4435.743164
1956.949951
1541.122803
3965.333252
5666.789063
5375.609863
3941.282471
2314.919434
2195.840088
4741.72998
1656.413818
4064.311035
4077.108398
2757.087646
5476.931152
3488.967285
4413.32666
3026.3125
3806.883057
3736.372559
5157.876465
3556.761963
3663.5625
4240.650391
2154.175049
2039.555542
3244.534668
4515.921387
5347.727051
2653.897705
4957.540527
1297.235718
3943.890869
3246.602051
1987.336914
1754.687012
4922.093262
2527.047607
5870.950195
5061.529785
1703.487183
4577.411621
6827.574219
4378.095215
3000
3573.692383
4460.928711
4372.637695
2459.033447
2894.712646
7183.025391
3943.355469
3869.970947
4382.091309
5601.945801
2330.492676
3006.307617
2683.600098
4308.438477
1979.830933
4617.04541
4199.708008
2216.777832
3274.27124
6522.636719
1630.233398
3570.113281
3837.023193
3841.698242
4471.751953
2687.562256
2367.444336
4547.307617
7061.363281
5401.637207
3276.067383
2386.399902
1735.516235
4010.461426
1911.822266
6164.241699
3102.666748
3082.882813
4514.29834
1806.209351
3235.390381
4817.499023
1701.372559
6276.251465
5068.536621
2339.483887
3098.924072
3866.532715
1528.291992
1920.487793
2595.30957
2412.291504
3374.363525
8160.11377
4173.276367
2056.680908
2415.921875
4482.04541
2708.193115
3955.417725
4416.410156
6279.794434
5057.869141
2677.465332
3173.402588
2402.454834
2835.428467
4478.689453
3411.974121
2891.499023
2471.666748
3574.471436
4488.117676
4154.512207
5911.48877
4139.404297
4765.498047
5286.540527
3928
3875.349121
1992.640869
3383.226318
4920.691895
3286.541992
1953.553955
3758.233398
2675.184814
5503.075195
9393.463867
3524.331543
3537.60498
4812.793457
4311.63623
1648.044189
6344.842285
1512.815308
2811.663086
2274.736816
4276.624023
3028.590576
2011.199951
3795.750488
4844.505371
2275.007568
3670.927002
1854.695679
3665.772949
3671.721436
4797.030273
3964.198242
3043.707275
4968.929199
3781.540771
4094.147461
2439.010498
3464.312012
4581.70166
3607.104492
2720.023682
1640.671021
2974.243896
3418.818604
1506.173462
4107.387695
1571.108276
3112.362061
3522.443115
4636.411621
2567.452393
3470.096436
6334.134277
2847.646484
1747.661743
3958.16748
4564.843262
2165.924561
2483.441406
4512.231445
4797.474609
5118.885742
3208.344727
3542.673584
2602.876953
2045.161255
1664.585327
4637.67041
4685.45459
3649.51123
3020.538574
5176.905762
4012.793457
3493.401367
1941.357178
5137.641113
1899.510254
5598.648438
2338.032715
2436.934082
4085.654053
5192.766113
4744.236328
3393.528076
3208.988281
1809.929932
1414.634155
3318.133301
2349.981689
5167.517578
3889.064941
2368.923096
1746.085449
5228.645996
1183.614502
1576.617798
3270.416016
2154.932861
5024.355957
1659.592773
5609.168457
3048.660645
5527.090332
2378.601563
4729.034668
2684.452393
3493.977539
5250.723633
4341.981934
4248.101563
3740.571533
1738.596436
4758.381348
3767.645264
2178.391113
3159.157959
3517.171631
1456.184937
4114.126953
3172
4070.101807
2736.486328
5389.137207
3591.902832
1675.52002
1858.584595
3086.427246
1906.455444
3523.824463
3670.199219
2053.519287
3564.156982
4498.012695
1426.802246
2901.896973
1705.674438
3593.076904
5463.597656
3328.264893
4009.3396
3309.113037
2396.707031
2308.221191
2481.765869
2452.703613
4656.506348
1916.814209
1968.389648
2264.334229
1713.857788
6598.437012
3546.15332
1864.88501
1462.681274
3816.482666
3492.089844
2730.158691
1813.04541
2768.822998
1627.950562
1924.666626
2383.261475
6028.076172
3196.662598
2882.529541
5062.081543
2101.7854
3588.075439
2495.945557
1820.511597
2503.592529
3605.395264
5830.477539
1615.901245
6160.192383
4350.317383
5355.397461
6005.195801
2070.924072
5634.769043
5434.300293
3857.286133
3930.06958
5759.458008
4535.593262
2942.494141
4347.985352
5100.878418
6790.187988
1939.208984
5515.749023
2971.226563
9387.324219
5223.383301
3945.401611
5011.606445
2095.664063
2928.115967
5003.575195
4561.958984
3814.038574
5934.163574
1364.359253
3164.390137
2276.610107
2562.74292
2030.172607
2287.571777
2032.968872
2599.901123
5063.660156
6163.305176
3691.731201
5581.139648
2303.125977
2545.403564
2835.487061
3490.265137
1462.245605
1636.758667
2796.102539
5276.32373
2980.247314
3094.769287
5542.403809
3097.056641
3123.647705
5180.868164
1848.693237
2568.714355
4435.495117
1443.796631
3815.296143
4031.69751
1515.93335
3399.866211
4643.855957
4488.10791
2337.263184
1693.761475
3192.386475
4002.588135
2672.211426
3615.808594
4459.644531
2813.76001
1871.272705
2304.878906
3646.0979
3466.262939
1772.724365
6377.321289
1781.413208
5496.056152
4062.939941
3901.284668
2928.149902
3878.012207
4247.38916
4598.813965
2550.628662
5163.51123
5123.329102
7308.827148
2158.634766
2188.534668
4275.304688
2025.189209
1510.953857
2240.568848
2491.948486
3302.056152
2252.482178
3851.73877
2360.610352
2764.975586
2460.916748
3436.186035
3647.102051
4574.560059
3194.804199
4090.117676
3144.967041
3409.836182
2188.279053
1608.558105
3893.937012
7031.493652
2062.681396
2391.487061
3671.571533
2729.133301
2790.204102
4213.29248
4870.603027
1811.82605
5508.880371
1849.797729
2512.258057
2009.61792
1483.911133
3414.805908
1808.563354
2301.233154
5653.444824
2494.717041
1885.860107
1876.519775
4545.098633
4963.446777
1767.422729
1524.869507
2124.350098
4957.620605
3375.450439
2134.55249
3297.650879
3822.758545
2144.467773
4867.939941
2314.111084
3168.538574
2104.528564
5784.395508
4788.874023
2287.785645
3165.602783
3728.049072
1879.663208
1830.237305
7083.166504
3783.956543
2177.588623
4306.240234
1882.160034
3248.928955
5886.825684
1718.579834
1690.404663
2437.959229
3102.278564
2520.282471
3935.141113
2129.684326
3850.409912
2507.849121
4429.869141
2352.595703
3248.757813
3498.437012
3355.561523
4868.132324
3380.216553
2390.015381
3281.390381
6082.391602
2327.229004
5702.973633
1892.331543
2873.098389
3537.004639
1722.331421
2801.481934
3569.237061
1826.042603
3477.098877
2609.818115
4736.761719
3819.816895
2676.723877
2441.377686
3127.352539
3760.206543
2473.189697
4821.394043
3735.194336
3956.528809
5303.76416
3729.314453
2593.542236
3137.629639
2199.317627
2439.9021
3078.586426
1691.575439
3355.139893
1625.004639
2153.178467
2520.294678
2199.450928
1794.342529
3511.111084
4423.693359
5940.94873
3413.563965
4984.219238
5549.43457
4298.366699
3947.47168
5184.623535
3645.006348
2103.288818
5965.373535
2599.908936
2260.425537
6577.961914
3020.588135
6311.973145
4101.040527
5177.38623
3587.177002
2518.315674
3385.727783
3289.325439
2566.764648
3846.140137
6550.483398
2063.587646
5315.967285
3228.169678
1832.444458
1601.434448
1573.043457
5130.966797
2638.08374
2121.321533
1555.568359
6308.595215
2076.984375
1780.896973
2146.055908
3489.289063
3646.661865
1545.183105
4115.927246
2555.623535
6048.512695
5054.456543
1842.140869
3223.426514
5046.618164
2728.275879
3460.141113
2888.522705
5641.699707
4021.587646
3544.280762
1880.205078
3393.19751
2349.541992
2067.076904
2563.035645
1538.411011
2766.082764
4785.31543
1790.693848
1418.612305
3596.169922
3665.68335
4624.703125
3164
1822.702759
2079.757568
3324.166748
6494.976074
6531.860352
4387.769531
4538
2011.623535
1872.795776
4104.530762
1747.348877
1817.54126
4457.254883
1619.372559
4263.773438
3966.661133
3270.374023
4960.048828
6051.641602
1900.271851
1849.394531
2692.130371
2149.442139
7352.266602
6454.168945
5262.166504
1641.447632
4803.267578
3107.094971
3733.510254
1591.245239
3536.930176
1900.398071
5257.375977
2403.850098
5062.191406
3108.850342
4579.211914
4901.671875
4458.722656
1823.561035
4116.515137
2093.708008
4000.604248
3665.319092
2768.470703
1337.818237
3483.538574
3067.749023
1876.900879
4534.9375
4507.545898
1634.666626
3199.777832
3552.74585
3927.611572
3512.194824
3553.949463
6163.406738
3487.878174
5448
3237.051025
2242.048096
2830.132324
4674.69873
3190.588135
3307.797363
4269.15625
1727.709839
1700.540527
3058.226318
2754.466553
5124.789063
3214.19751
2156.487305
4332.956055
2152.098389
2965.798096
4572.196289
1698.425537
5445.730469
2306.487793
2482.778564
4418.477051
3219.006348
2058.524902
1704.709351
5064.525391
2358.421143
2486.159912
4609.655273
6716.464844
2370.123291
5983.004395
2516.598633
3886.32373
1823.017822
5907.442871
3302.797607
3062.023438
1561.020386
1699.979248
6683.540039
4764.412598
3360.542969
1999.387085
6026.168457
3254.20459
2685.199951
1798.571411
2141.579834
4278.724609
3101.59375
6195.519043
3034.24292
3699.634033
4463.213867
2853.866699
2723.922852
3652.564453
5804.904297
1756.756714
5300.793945
7391.890625
5323.521973
1752.91272
2642.713135
3377.625732
3756.791504
5093.450684
2600.810791
1625.009399
2346.370361
3368.567627
2927.39624
3301.486816
2484.076904
1788.275513
1775.164795
3864.019287
3646.132813
1558.622559
2811.368408
1597.563477
5979.771973
3549.232422
1494.810303
5486.369141
2508.825439
3929.5
3020.827637
3744.905762
1596.339844
5112.802734
2355.863525
2768.718018
4004.424072
3045.305664
1991.125732
1662.503174
3053.475586
3581.493164
2574.857178
5543.242676
2528.248779
2851.260254
3175.935547
1523.39917
1607.295654
5221.736816
2809.136963
3873.100586
1831.643311
5261.471191
2235.937256
1832.047607
2432.874268
6055.012695
1901.527222
4188.245117
2178.921143
2992.93335
2735.267578
1801.252197
1713.043457
3161.687012
2986.036377
2086.312988
2044.181152
3523.595459
1693.448242
2024
1969.240356
5944.543945
3442.199463
2124.137939
2484.73877
3098.421387
2391.551025
4107.659668
4510.567383
5912.452148
1859.433838
4424.403809
2553.071533
5908.593262
2618.539795
3182.576172
1838.169434
1679.86438
7206.989258
2825.49585
3620.047607
3853.948242
1603.764648
5791.796387
2411.063721
4123.193848
4762.189941
1607.177124
1808.396729
3225.840088
2901.15332
4279.105957
5047.296875
1817.864136
2621.523926
6057.37793
2483.111084
3733.501465
2247.87085
2712.159912
2564.210449
2585.133789
3129.968506
3643.405762
1636.845093
4318.371582
4746.084473
6166.659668
2448.401123
4486.291504
1970.12085
2917.714355
2436.779541
2357.678711
3149.66748
2446.215088
1906.149292
4119.172363
4101.835449
2147.636475
4735.376465
5084.850098
2967.920166
3538.821533
3099.689453
1801.866699
4410.122559
3099.135254
3837.371094
4543.094238
1734.754761
3386.633301
3179.31665
1770.901978
2050.19043
3248.027832
1786.814819
5127.114746
4723.806152
5998.598145
5255.909668
3934.367432
1751.378662
2697.40918
2377.281982
2910.109619
2312.86084
2343.813965
4511.529297
2159.80542
2328.366699
3142.011719
1861.179688
2685.793213
3708.384277
3662.540771
2575.714355
8129.664551
3793.625488
2744.953613
2523.75
3073.705566
2385.638672
2963.647461
2181.011963
3415.496094
2598.473145
3327.488525
4790.556641
4190.114258
6545.649902
3290.654053
2314.009277
1903.09436
1521.341675
1777.929443
2337.86792
4277.018066
2685.702148
4410.995605
5589.658691
6642.418945
3568.574463
3742.704346
1873.254883
1637.733276
3714.979736
4438
1632.543213
4663.070313
2865.333252
3063.980957
4124.58252
1931.59021
1722.333374
3309.287354
3316.291016
5045.490234
5945.146973
3134.834229
1480.604614
3472.477539
5899.145508
3089.220947
2187.953125
4127.456055
5068.91748
4650.365234
2559.627197
6574.225098
3104.326416
4176.72168
2450.888916
3033.094727
3507.568604
1878.994019
2743.39917
2057.557617
4373.622559
2106.458496
3713.472656
3389.406494
4535.338379
5862.39502
6150.409668
1838.857178
4483.814941
3569.06665
2102.487793
4748
4318.784668
2170.312012
1748.727295
4141.108398
1978.212769
1815.573975
1941.5
2878.670166
2066.72583
2050.452148
4017.648926
3440.181885
1781.230713
5110.041504
1878.755615
2738.160645
4253.316406
2420.923096
1757.515137
1873.818237
4823.215332
3637.029785
3669.719727
2902.427979
1994.105225
3075.977295
2503.297363
3292.40332
2782.613281
4985.528809
3473.523926
3229.09082
2788.678467
5361.879395
1882.010986
2798.754639
3656.439209
4987.824219
2850.505127
2702.549561
2888.481445
4796.820313
5327.083496
3739.210205
2327.718018
4441.404785
1617.434448
2868.02124
1817.929932
2268.363525
2570.35083
4401.067383
3245.687744
2705.577393
7463.641602
2992.807617
2441.302979
2082.91333
3097.524658
3130.170898
2355.958496
7052.130371
2138.38916
2545.507568
3684.81958
1967.104736
1838.506714
6486.415039
2660.291748
5021.373047
2265.430908
2198.462646
3839.780029
2098.90918
3285.352051
3870.08667
2671.361572
1840.50415
7060.233398
1676.911621
2858.016846
3637.524902
3138.810303
4126.84668
1969.990967
2651.545898
2052.483398
2813.893066
2247.672363
3660.112061
2498.157227
5070.432617
2571.750977
3797.701904
3246.69751
4044.009766
6318.080078
1689.944946
4534.126465
5191.808105
2051.0625
4844.252441
2610.989746
1792.787354
2482.566406
2333.941895
3081.616943
5384.838867
3027.91333
2933.235352
7131.136719
5431.802246
3205.419434
3392.055908
5178.845703
4807.332031
3409.054443
2068.729248
3439.874023
3961.032959
3036.167725
2468.534424
2420.005127
3536.451416
2493.98584
3751.182373
2242.966553
3768.699463
2830.228271
1669.067749
2353.107178
2992.966553
3684.917236
2757.333252
2489.800049
2643.866943
2460.416504
1865.877075
2378.849609
2686.529785
2174.633301
4144.099121
1786.607788
3965.772217
1736.677979
2672.651855
5966.428223
2896.543945
2438.208984
2722.773438
7135.317871
2437.811768
2109.701172
3664.213135
3569.697266
1753.438232
2127.862061
3347.276123
2545.85498
1817.105957
3257.525391
2476.750977
2396.881836
6169.469238
4559.70166
1447.308105
2733.140869
5034.327148
3520.391602
1699.780273
3214.458252
4304.487305
4347.660645
2326.524658
4015.03833
6206.464844
4294.255859
3272.657471
3229.134277
4449.304199
1761.43042
4130.871094
6258.338379
4390.867676
2260.461426
3682.543457
2082.683594
3008.747314
4575.136719
4707.233398
2166.887451
2720.044678
2784.107422
2354.825684
4312.419922
6917.391602
3225.496582
1745.157837
4473.835449
4262.593262
3229.703613
4282.43457
5731.811523
3675.579834
6088.033203
1995.118652
2867.903564
3439.846191
2971.959961
1535.174194
1740.405029
4072.567871
2856.139648
2802.616943
1757.255249
2918.267578
5067.913086
5891.095703
1854.65918
3982.312988
6830.248535
2355.161621
3228.159424
3140.257324
3079.549316
2787.760742
4071.424316
3923.947754
6729.869141
5348.458008
3924.247314
2037.494995
3090.859131
4268
6091.634766
3533.174072
5238.485352
5070.730957
2320.585449
1956.038574
3340.672119
5399.82959
1700.19043
4641.691406
4033.996094
1841.014526
3059.527832
3545.651367
4614.861816
5870.769043
3724.55127
3689.201416
5372.865723
4278.248535
2099.206055
3061.955322
3288.292725
4215.953125
1654.991333
3197.27832
2537.667969
1671.617432
2540.952393
2948.303711
2374.41748
3832.283936
3066.782715
4366.90625
2378.671875
1512
9753.480469
1851.034424
1519.588013
9271.40625
2041.482178
4793.484375
1977.256714
3780.365479
3863.086914
2412.198242
5639.359375
3390.480225
4615.492676
2552.746094
4122.611816
1790.672363
2083.812012
3135.930908
3672.953857
5339.442383
4310.332031
1753.070679
2961.707764
2668.656738
1779.938965
1747.291626
3109.148193
1652.502686
2713.585693
2039.035156
4657.147949
1529.705566
5236.458008
2174.479248
2768.161621
1802.242065
4367.877441
1429.892456
3492.536133
2746.886963
3885.279541
2126.216309
2080.845703
4025.741455
4342.708008
5181.064941
1435.679199
1823.715576
2803.824219
2463.333252
3664.723877
1897.781372
3298.729492
4472.516113
3316.553955
3868.213135
2865.118652
3456.058105
3494.095215
2406.935547
3152.482666
2678.523682
7803.788086
5342.765137
3132.281738
4149.570801
3016.278076
2080.503906
4149.818359
1650.064575
1796.257568
3370.811523
1731.276245
4178.847168
3255.428467
4059.295654
3557.008301
4838.09082
2749.630859
3260.178467
3614.285645
3307.987793
2424.153076
2829.718994
2307.118652
3142.124268
4073.152588
3649.928223
3459.283203
2977.860352
6001.180664
3244.124268
2010.641846
3518.539551
1722.618164
3014.934326
4130.268066
2302.19043
2275.19458
2431.707764
1815.030273
5793.816895
3903.759277
6453.180664
3249.626465
3613.606201
1857.586548
5800.349609
3623.461426
5072.943359
3211.036621
5142.799805
1804.671143
3763.967041
2986.040771
2459.658203
4121.132813
1985.934937
1956.168457
4452.235352
3793.486084
2711.069824
5904.52002
4637.427734
4404.834473
2672.928955
2078.414307
3538.730225
2671.555664
4543.843262
2984.954834
2690.840332
4627.774902
2088.663818
4943.414551
1906.782593
4173.736816
2861.07666
5340.569336
3339.229248
2140.427002
4464.611816
2772.987793
2785.315918
2746.259277
2292.650391
5550.345703
1771.855103
2691.793945
1558.058594
1751.430298
2360.65332
5758.558105
1934.112061
3919.051758
2223.047119
3079.165039
3275.170898
3002.438965
2052.759033
4883.788574
1780.164795
2317.497314
2754.018799
3041.586426
5388.265625
4651.758301
1658.446289
2009.005737
3611.905029
1488.954712
1580.366577
2517.911865
6611.350586
3086.135986
2331.640137
2539.234131
3653.743164
1606.008179
2404.964844
5247.202148
2382.139648
5127.981934
3370.386719
3589.036133
3027.074219
3225.263672
1804.402222
2278.107178
2780.388672
4202.685547
4668.770508
2819.960449
2000.624634
5470.007813
5405.580566
4308.417969
2525.750732
5746.38623
4060.390869
1645.834595
4530.166992
2719.704834
3464.34082
5252.022461
3136.337402
4324.446777
1833.20105
3018.59082
4293.544922
3550.870605
4845.17041
1782.131104
4901.658203
3268.662109
1685.218384
3228.962891
1792.661621
1534.460083
1691.850586
4325.239746
3636.527344
1926.884644
2704.599121
1593.554443
4924.774414
1705.678101
3369.918701
2388.835205
2249.631104
1744.177734
2718.52832
5233.575684
3526.016846
1570.575562
2713.214844
2202.736816
2174.341797
2751.431641
2520.675781
1676.768188
2340.298584
2229.310059
1952.097534
2825.47876
3761.633301
3183.82373
2274.020996
6043.488281
2406.361816
3388.02417
2760.201416
2046.209473
8209.40625
2578.529785
5688.775879
1504.975586
3191.816895
2785.326904
2908.730957
4613.73877
3627.49585
3029.078857
7350.220703
2581.018799
2323.842773
5416.811035
4076.57373
4482.055664
6517.390625
3286.082275
2147.199951
5052.458008
4127.462402
2190.287109
3167.475098
3495.444336
1723.866699
3944.207275
3430.405273
5833.05127
3660.321289
2004.59668
1993.866699
3991.817383
7880.612305
3265.439941
1826.86377
1841.265137
4726.453613
3773.050049
3635.89624
5110.149902
6426.01416
2816.489746
5777.55957
1802.059082
4077.469971
2539.914795
3478.766602
3714.607422
2267.888916
2138.436279
2899.43335
4973.595215
2599.581299
3122.404053
4354.279297
2417.660645
1538.566895
2908.598145
1879.290283
5145.221191
3728.887695
3751.706543
6152.799805
3356.3396
1954.906128
4550.711914
4114.577637
3573.65918
1613.615234
1749.319214
1609.096802
1563.764648
4499.369629
2956.536377
1484.618042
1396.953491
3250.541992
1493.136353
1432.716797
4779.702148
4125.481934
3580.250732
3017.30127
3407.503906
4216.01709
5022.30127
2775.501221
1588.752686
2798.244385
2008.824219
1922.421509
2279.429199
3572.143311
1471.796021
5523.540039
1752.901123
1814.124634
1379.415771
1642.263306
2139.598633
4394.769531
3568.767578
4130.781738
3162.273193
2859.196045
3688.831543
3203.724121
2201.096191
1724.432251
3618.480957
3401.600098
3998.751465
3018.79541
1529.0625
1569.986084
3602.579102
3381.364258
4183.022461
5279.305176
1608.600586
1559.520752
3424.471924
1569.574829
3523.795166
1366.311401
1976.215942
1435.555542
2329.52124
3140.800049
3979.612793
2175.503174
3576.780518
4621.903809
3225.843018
2800.023926
1834.602417
3503.095947
1572.268799
3371.108887
1915.428589
3197.875488
3586.053711
2224.323975
4412.537109
5385.081055
6463.588867
3329.9729
2720.166748
2132.812988
6095.839844
5600.751953
1716.496094
2509.406982
2314.693115
2803.224609
2287.346191
5024.773926
2961.106934
2912.92627
4947.664063
6642.576172
4188.687012
1655.72522
3027.854492
3706.733643
3814.76123
2653.466309
4139.438965
2705.528809
4310.596191
2546.42334
5227.984863
2576.978027
2714.25
1687.753174
2260.782959
2942.118896
4682.328613
4007.559082
1987.66748
2330.049805
3542.539551
3564.058594
3408.891357
5199.769531
3393.815674
6011.418457
4044
3434.56958
1879.462158
4785.841309
4807.560547
4865.710449
1512.497559
2789.0354
3814.905518
1654.62854
1910.274536
2982.258301
1810.861816
2599.419678
2136.565918
3785.967529
2140.923096
5050.872559
3678.124512
3282.850586
3873.746826
2511.207031
2880.617188
3398.876709
3057.585449
2601.98877
1986.330444
1945.94873
2906.666748
5368.413574
3590.971191
2236.64917
3904.800049
5399.275879
5065.066895
1900.333374
2374.666748
3435.955322
3719.633789
2214.320068
4107.253418
2905.210205
2786.392334
4267.146484
1972.101074
3382.751953
4026.636719
3234.625244
3625.893799
2791.422363
2396.169922
6142.536621
2063.493408
1860.787598
2713.992188
3603.311279
3036.754395
2595.900391
3989.826172
1658.092285
2926.283203
6991.314453
2880.857178
5164.009766
2144.057617
3421.386475
5295.125488
5637.224121
3584.384277
2146.054932
4369.482422
5252.340332
2068.940186
1701.880005
2510.473145
1970.542847
1893.090942
2038.966553
4889.647461
1868.307739
3357.73584
2084.941162
4270.973633
6531.848633
2459.962646
1751.498169
1700
2086.052979
3221.513428
4691.904785
2110.505615
4495.34082
2736.897217
5388
1936.923096
4969.499023
1805.697021
2691.555664
3329.145996
1631.718628
3808.490723
4364.192871
3140.271729
4590.584961
6731.241211
1869.547729
1783.171387
3990.93457
3330.87085
5284.994629
6044.796875
4294.989746
1608.591187
3281.827148
5891.164551
2083.658203
2755.003906
3894.857178
3689.444092
7880.123535
1799.384644
1725.756592
5042.123047
1517.864014
1457.637329
2275.425049
1572.85791
5364.969727
5109.402832
1748.401855
1389.278809
1427.714233
1647.540649
4694.277344
3992.581299
1737.085205
1551.762329
1664.655151
2640.973633
1349.226074
1421.187012
1866.028687
6264.664063
3759.420166
5329.240234
3672.502686
2758.067383
2571.311523
1817.699707
4718.504883
1519.419312
1386.731201
1380.375854
3334.758789
1417.626831
4973.814941
3014.960205
1705.593262
4330.865234
1836.330078
2588.487061
1608.250488
5602.686035
1434.396362
4356.657227
3381.995361
4037.45166
1451.985107
3558.149414
2396.815918
1581.100342
1788.637207
1576.407104
3950.894775
3216.518311
2860.020508
2103.61792
1929.190796
1701.095093
2967.647461
2309.138184
2637.432617
2032.182373
5337.69873
3210.79834
3743.213867
4742.348145
3555.974609
1767.140503
3524.69751
2410.144531
2492.013184
2224.796143
7041.103516
2517.953613
1565.985596
1827.141968
3193.942871
3539.031982
1966.753296
4816.582031
2217.026611
1901.633789
1947.15918
1603.305542
3613.039307
4581.653809
2560.958496
2082.589844
1964.847778
3652.081299
2721.495117
1869.818237
3110.529297
3108.913574
5025.649902
2905.543945
2445.710693
2815.318115
2655.775146
2128.129639
3397.45459
1569.130981
1854.255493
3700.869629
3066.418945
1603.284424
4830.491211
3906.199219
3086.570313
1690.911621
3759.431152
1830.230103
5245.744141
1710.430908
4178.275879
5253.206055
3996.157959
3478.592773
4876.860352
2438.824463
1807.384644
4755.493164
4211.183594
6957.14209
3881.875244
1577.770752
1894.769287
4167.897949
1662.071411
2636.609619
1868.37793
1600.79126
6281.720215
4008.57666
1589.026855
4528.061523
3771.114258
4719.279785
3650.844971
1692.088135
2745.01123
1764.015015
2225.92334
4195.830078
4093.153564
3272.356201
2522.220215
2376.247314
1592.244507
1943.925903
4074.92627
3629.657715
1694.994263
1753.666626
4379.349609
2472.444336
5127.661621
2543.668945
4865.717285
4810.934082
1547.851807
4024.769531
4674.098145
3425.514893
2623.096436
1598.079956
2651.068848
1599.832642
2297.98877
3049.379395
6653.840332
4102.992188
3035.114746
1758.903442
3505.191895
4564.653809
2126.901367
3405.537109
3664.404785
1850.088623
5314.673828
3056.749268
3464.761963
3122.332275
3640.153809
2130.700928
2317.536621
3447.390381
2988.608398
2089.716309
2061.166748
1869.312134
1842.529175
1828.990479
7368.166016
4053.04834
2793.974854
1930.179443
3208.603027
4161.632813
2902.342529
2378.295654
5558.888184
3493.484619
1702.86792
2506.440674
1821.667847
2659.418945
2140.780518
2869.818115
5828.424316
1835.28894
6673.346191
2707.456543
2863.12793
3582.76416
1835.660156
3857.446289
5539.035156
1920.64624
4317.403809
4783.146484
6491.216797
1692.832031
3166.568115
3924.506592
2227.735352
4460.774414
2213.30249
3923.720947
4404.342773
2705.793945
1879.067627
1785.230713
4256
5194.13916
3196.232422
3069.535156
1531.966675
2574.983154
5444.568359
1341.13269
5019.572754
1370.650879
2473.41333
2589.773193
1578.069214
3301.471191
1469.726563
1525.181763
2138.585205
3227.856445
2184.938477
3015.4104
4023.942139
1451.730713
3196.559814
4638.675293
1556.081909
4000.881104
2966.191895
1780.866455
3640.505127
3167.377197
1590.421997
1623.481079
3277.668457
6661.388672
4786.536621
3283.022217
6193.427246
3288
4826.565918
18016.933594
5424.716797
8413.950195
5909.081543
2297.284424
2619.466553
2041.820068
3146.375
2405.812012
2393.849609
4634.733887
2074.153809
2135.843018
2152.827637
3348.859863
4913.963867
3412.694336
7424.54541
4496.623535
4777.183105
4179.362305
2472.495605
2055.604004
1979.490112
4134.875
4137.323242
4896.458008
5657.794922
1717.280518
3721.845459
1794.540039
2253.834717
3479.822754
2274.948486
2369.074707
1791.337524
2704.210205
2524.956299
2068.563477
2502.762939
4281.470215
2850.452393
1841.145996
2173.432373
5299.816406
2255.638428
2027.737915
3727.74585
4507.641113
2775.943848
1707.261719
3857.891113
3637.844238
3795.405518
2452.420654
4481.904297
1818.241699
2032.497314
3087.857422
2916.204346
3383.22876
3194.130859
3369.627197
4398.458008
5094.102051
2723.656494
2257.169434
1934.646484
1996.795776
1752.739014
4077.871338
4782.530762
3421.267334
1983.238037
2534.594971
6126.421387
2930.293701
1701.495605
1590.4198
4401.838867
1710.991577
2026.57312
2858.391846
3921.831299
2930.96167
3446.94043
3152.861084
1814.129517
1912.590454
3735.629395
3653.650635
3674.970703
2868.034424
3405.811768
2927.61377
2629.388916
2630.394043
1775.547974
1802.60083
2446.986084
4615.243652
4732.431152
2562.795654
1757.527222
2912.420166
6257.987793
3289.993408
1576.0979
3666.675293
3081.795898
1707.328003
3259.161133
4445.751953
2764.060059
3229.154053
2894.681641
3613.962402
2744.019775
3248.558838
1595
3516.897461
2207.219482
3035.346924
4457.655273
1614.81604
2546.518066
2217.535889
5659.739258
2308.580566
6425.724609
3512.020996
3420.287598
3494.053467
1725.837036
2572.82666
1854.666626
2480.559082
3369.5625
3282.201172
2620.740234
2081.093506
5805.04834
3583.611572
6212.970215
2811.138672
2174.641602
3054.167725
3880.208252
4885.957031
5727.745117
1981.50293
3167.474365
2961.806396
3483.374512
3668.792725
4118.634766
2185.286865
2455.539551
4146.59082
2361.628174
3808.388672
1940.813843
3786.785156
4569.859375
2530.526367
6187.40332
4104.256836
5993.319824
3687.008789
2690.953857
1510.324829
5237.718262
4715.297852
3283.948975
1954.947388
1727.050903
1670.853394
1951.498535
1692.725708
1763.004272
4658.699707
2504.418213
5116.728027
4445.503906
1789.820801
2523.706055
4393.336914
3195.879395
2033.932373
4062.891602
4072.397461
6691.702148
5690.279785
4037.428467
3780.977783
3437.279053
1835.16748
2625.191895
3586.9729
3144.450684
6377.783203
3306.042969
2674.733398
4860.974121
2657.686523
2079.287109
2134.166748
3478.692383
5715.043945
3595.855469
4049.196289
2441.373047
6330.726563
7258.406738
3390.887451
1952.875854
1787.952881
5983.768066
2064.329834
3155.070801
1571.348877
4040.330811
2649.646973
5899.41748
2419.408691
2639.536133
1602.206909
3435.594482
5093.167969
2570.923096
4649.578125
4777.78418
3058.447754
2119.555664
1809.348267
2574
2833.927002
4869.269043
5442.914063
4143.768555
3501.268311
3661.03418
2262.181885
3128.204102
3421.560059
2681.978516
5640.106445
1959.47168
2122.5896
5322.626953
2898.666748
4914.726074
5186.619629
2482.201172
4738.053711
3536.516846
2344.666748
6201.068359
1375.831543
8158.559082
5851.375488
6950.743164
1838.864746
2425.605713
1653.221558
2401.419678
5487.98584
1765.195068
2264.512695
2427.299805
4501.382324
2954.604004
3603.139893
2173.146973
2412.97583
2511.315674
3931.698486
1750.170044
4548.987305
2311.675293
2284.917236
3070.147461
1900.636108
1834.22583
3626.675293
4072.91333
3361.166748
1577.988403
4089.123779
4077.767822
2347.87085
3733.293213
4591.109863
3470.757568
5505.165527
6344.342285
2030.117676
3481.473145
2744.719238
1968.560791
2391.033936
2596.452148
3967.807129
2995.688721
3251.933594
1546.807739
3864.234131
4572.868164
1826.267334
2051.206787
3495.813232
1811.657715
2344.326416
3229.44458
6818.720215
2222.094238
2579.959229
1676.594604
2023.026855
1524.808716
2747.874268
1818.28833
5422.749512
6467.149414
1979.312866
2500.932373
3218.588135
1990.198975
1691.460083
2300.123779
1472.365967
2461.113037
1616.122192
2410.140137
1577.685791
4321.580566
6182.177734
1427.083984
2048.036377
2936.814941
1744.19104
1933.854492
3080.978516
5168.828125
2992.500977
3005.966064
1589.722168
3173.605469
4118.664063
2698.251465
3131.654541
1724.717896
4240.95166
3785.515869
1880.856201
1573.992554
2109.792236
3102.476074
1394.408936
3547.866699
2913.903076
2169.801758
2378.11377
1644.990356
3345.912842
2462.011719
1616.41333
3435.355469
3318.476807
3063.375488
2173.865723
2238.556641
2342.913086
1708.509399
1715.790649
2173.528809
2252.848145
2045.915161
2017.866699
3554.693848
2487.510742
2486.928467
1773.882324
3400.281738
2986.444336
7411.575195
3200.175537
4777.770996
2844.785889
2681.777832
2870.198242
2326.264893
3348.42334
4354.374512
2033.102539
4394.262695
3270.240967
1828.099976
3781.939453
2777.701172
1998.806763
2117.935547
4746.233887
1746.909058
1763.041504
2883.360596
2064.061035
3549.532471
4395.490723
4070.878174
1705.767822
2454.837891
3689.510254
5820.907715
3330.976807
2219.470703
3875.195801
2087.294189
3234.910889
1834.725708
1596.168579
3069.012695
1769.882324
3409.825928
3679.249023
3031.747803
2364.395264
1876.220093
3026.292725
3521.99292
1713.942139
3689.647949
2875.02832
1892.493164
1645.672241
3072.939697
1682.734497
3359.909668
1763.975708
3582.075928
2400.543945
2567.552002
1913.008423
4040.9104
3560.072754
3468.575684
2383.172363
5403.329102
4590.708008
3790.335938
4510.376465
7908.388672
3564.649658
1796.733276
3911.804932
2309.30835
2549.840088
4255.828613
4250.48877
2299.215576
8156.866699
2226.983154
3147.67749
1996.390991
2070.713623
3294.817383
2656
5704.353516
3723.142822
1922.913818
4694.469727
5949.871094
1640.388306
3279.111084
2085.987061
1727.533936
2838.992188
2109.023438
3420.035156
4637.904785
1689.230713
5769.61377
3296.84082
3138.083984
2796.702637
3711.874023
2913.725586
4754.231934
7776.5
2353.474854
3420.512939
5009.241699
5455.388184
3844.857178
5204.959961
2549.655762
6450.293945
6719.206055
2933.109131
1633.046143
2433.548828
2833.488281
2903.937744
3380.399902
3406.296143
2624.181641
3517.543945
1878.474243
1927.275391
4700.889648
3637.054932
4138.769531
2053.135742
3102.921387
3004.397705
3267.980957
1884.955322
2126.592773
3283.587402
2492.303711
1928.588623
4796.591797
1680.124146
2966.575684
1541.459961
1744.393433
2386.458984
1548.562988
2736.800049
4549.476563
2544.510498
4357.704102
5008.398438
2848.710205
4335.269043
1789.722778
4050.588623
1995.607178
3934.491455
6724.040527
4965.143066
1777.637451
2055.02002
1667.866699
1818.687134
1949.406738
1917.37561
3606.471191
4459.702637
2053.361328
4330.694336
3792.883545
1748.552002
6360.263184
4762.661621
3643.557861
1828.607422
5896.437988
1600.172607
3887.202148
1513.381348
1397.812988
2154.518311
1944.277588
4089.45874
1910.157227
2203.042969
4580.007324
1597.744629
2516
4094.994873
2601.14624
3692.538086
1580.183716
3558.755615
2685.133545
3765.374268
2150.855469
1962.267944
3339.291748
4005.71875
1932.673828
3878.62915
2065.306152
3068.293457
6138.953125
1475.349487
2148.078369
3009.953369
2911.257813
4316.36377
1585.678711
5066.031738
2451.518555
1896.53479
4247.469238
2552.83374
1717.776245
2495.249268
1861.377319
2639.127441
1688.96106
3652.361816
3820.525146
2128.036133
3052.333984
2331.599121
3877.360352
1504.637817
1612.948608
1465.77478
1752.724976
2942.932373
2540.147705
3684.704834
5518.586426
1715.634277
1973.833618
2189.656738
4579.79541
3095.49707
1942.862427
4084.191162
3002.461426
4229.09668
2317.51123
3290.839355
6354.572266
3982.923584
3137.691895
4836.131836
3378.814453
3324.253662
5185.942871
4034.399902
1744.182983
2598.435059
2714.521973
3861.434814
4342.783691
1781.738037
1676.820801
2117.161377
1826.616821
1614.30957
5056.897949
4072.717773
1714.986328
5383.062012
3865.996826
2473.291992
5215.962891
2170.247803
3548.452637
4321.432617
1657.328857
2131.501221
2145.71582
2621.639648
2702.653809
2460.544922
3043.32959
2367.178467
5074.35498
2313.767822
1740.851074
1850.178345
2779.684326
1903.76355
1766.901489
3625.29541
3152.546875
3119.348633
2561.984863
5038.746094
2385.123047
8505.537109
3628.848389
1752.06958
4263.268066
8210.164063
3981.714355
4541.789551
3321.241699
4298.024902
2226.852783
5904.246094
5509.466309
4711.243164
6080.293945
3209.365967
3619.230713
3042.651367
1864.697632
5149.277832
3210
2948.830078
1749.773926
4596.969727
5689.567871
2829.55835
3583.030273
2434.523438
3131.061279
6195.683594
2365.189209
6054.406738
3991.080566
5084.962402
4046.065186
2150.769287
1748.49585
5098.381348
2361.859131
4053.878174
4764.938965
3251
2141.781494
2258.798096
4520.601074
4256.276367
2405.212158
1978.222168
3469.638184
6184.030762
2523.173584
2686.243896
2319.860352
4853.823242
2440.043945
3502.383301
4440.613281
1989.085693
2395.786621
4099.111328
4705.045898
4033.746826
3251.41748
2156.577393
1751.550537
3789.574463
3054.912109
2002.952881
6252.915527
1567.340576
1584.746216
3818.74707
2057.336914
2222.644043
1884.32959
4041.871826
4769.358887
5114.815918
2209.089844
2301.337402
4023.171631
1945.782593
1770.38269
4450.12793
2235.7146
3261.689453
1825.523071
1960.312256
2587.174072
3840.675781
2434.238525
1757.296875
1616.339111
1646.783081
3214.005371
2903.277832
3588.196533
3491.295898
3055.544434
3267.023926
1739.309937
1865.532471
1835.844604
4633.543457
1447.862671
1913.434814
2352.963867
2663.886475
1751.450684
3353.042725
2048.244873
4601.134277
4107.001953
2781.743408
3478.487549
4389.559082
3267.222412
3232.92334
3341.141113
1424.310669
1872.379883
1771.064453
1605.090942
2714.973389
1687.129883
2852.076416
1575.130981
4900.466797
1763.161133
2878.335938
4631.605957
1519.899048
3091.701416
2375.541992
2677.410889
2994.787354
2537.036377
1756.716064
1515.421875
2338.926758
4792.827637
2099.664795
5728.941406
2566.507568
1837.105591
2960.265625
2067.180908
1795.690918
1582.622314
3893.281494
4437.377441
2332.705811
2126.26001
3928.987305
4550.407715
3037.762939
3222.853271
2975.55249
1416.666626
3492.37085
3048.434814
3287.012939
3993.276611
3330.262207
2218.992676
1528.352905
1498.564697
2145.563721
1636.577881
3313.62915
2713.954102
1503.790039
2798.927246
3387.805908
4726.71582
1932.336182
1602.262573
1739.661987
2933.126465
1808.229858
1983.247803
3571.31543
1999.592773
2457.025146
6645.744141
1841.935425
3109.527588
3389.209473
6432.358398
5360.797363
2665.005371
1709.61853
2577.995605
3217.038086
2682.105225
1788.581787
3580.536865
2161.230713
1770.324951
1752.839478
2856.909424
2936.375732
5763.51123
2207.031982
1880.624634
2305.8479
2692.064209
3516.505371
2812.030762
2277.438477
1560
4240.776855
3992.661377
5724.651367
3984.271973
2729.82251
3857.387939
1886.439453
5310.362793
3985.427979
4187.786621
1772.547607
3505.827637
2347.808838
2296.161865
3873.085693
1987.796265
3190.983887
3539.378418
2181.590576
3920.226074
1869.360596
3195.470947
2703.880615
2970.841309
2185.20752
3666.879883
4109.755859
3242.531006
3232.522949
3768.907715
2690.857178
2595.543701
2651.85498
4556.31543
3057.756104
5314.25293
6169.639648
1774.064575
3241.498535
5307.484863
16534.341797
3890.962158
2902.379639
4398.222168
3475.616455
3322.863525
2900.328857
2153.446777
4037.849121
3287.7229
5798.708008
4350.125
5651.263672
2711.759033
4657.12793
4601.583496
2139.044678
3151.879639
1956.052612
3092.786865
2327.058838
5572.933105
2308.145752
5245.95166
4598.541504
6721.084961
4799
2354.119141
3815.503662
2580.028564
2297.327881
6582.647461
5838.222168
2950.518555
2010.222168
1923.390747
4069.401123
3751.409912
3736.643799
4341.12207
1929.665161
3262.666748
5142.033691
4946.744629
2511.558594
3390.168457
3441.882324
2383.061035
3367.496826
4632.310059
2419.947998
4894.060059
6654.946289
2185.367432
3819.363281
2436.623779
3832.543701
3062.899414
4362.647949
4518.799805
3161.052734
4523.131836
1925.435913
2266.482666
4366.720215
3134.535156
4080.763672
1669.099976
2865.763184
1765.690186
1993.098022
4910.938965
2296.152344
1806.095215
5591.779297
1785.704956
5075.391602
3354.928711
4021.138184
8193.030273
1571.804932
1769.349365
2107.364502
1640.852417
4195.009766
3084.380859
2118.93335
3924.088379
2929.684326
2444.218262
1618.447021
2713.360107
4398.060547
2004.708862
3300.730469
1515.069824
3240
3994.388672
3866.015869
1784.822388
4804.98877
4972.69873
2497.820068
2882.121338
3566.399902
5833.191406
2326.795654
2541.951172
1978.640259
3853.42334
3084.58374
1973.155884
3813.699219
2187.089111
5060.209961
1647.152344
2780.801514
3018.96167
1738.539185
3813.579102
2715.111816
4613.76416
3148.632324
3442.27002
4031.726074
1660.824097
1538.391113
2128.242432
3009.489746
1777.275757
1817.851196
2993.881348
2869.092773
4027.661865
1654.279785
2099.061523
1532.939331
2690.995117
1483.870972
2880.954346
1520.628174
1947.272705
1770.394653
2175.850586
2024.811035
1711.701294
1469.026733
2197.832764
1996.233765
2609.671143
4134.586914
1921.569946
4683.068359
3051.9646
1928.660767
2890.566406
2321.458252
2264.335938
4137.997559
4691.110352
2093.518066
2527.485352
2669.221924
1712.865967
2448.669189
1693.308594
1518.278442
1796.574463
1904.947144
2285.83667
5808.658203
1615.734131
3010.633789
2022.911743
4881.647461
3383.063721
1627.803589
3402.243896
4057.596436
1709.754028
3703.287354
2885.340332
7003.54248
2334.848389
2722.695801
4616.241699
1954.717041
3347.921631
1910.800049
2136.31543
1761.2854
3874.184814
1816.943604
1843.2229
2783.068359
1851.948853
4138.773926
2238.136963
3104.447998
2426.750732
3196.017334
1639.065674
2084.83374
1894.167847
1982.079956
1537.304932
1618.983398
3771.458984
3744.964355
1787.796265
1743.346924
3924.769043
4359.038086
3036.826416
1994.574463
2903.511963
1607.723633
2574.587402
1705.239868
5132.634277
3916.40918
4398.807129
2176.099854
1598.04187
2558.357178
2167.87793
1547.331909
2318.877197
4491.272949
2575
4782.100098
5299.072754
2625.320557
4419.022949
1812.235352
2154.186768
2329.697021
5590.629883
3735.515137
3892.898926
3606.334961
3123.77124
1914.622192
5070.326172
7135.382324
3958.5
3078.976807
2313.780762
2328.185547
1905.333374
3438.957764
12688.703125
2734.517334
1874.040039
2801.185791
1827.976563
3479.344238
5177.131836
3863.051758
2540.075439
3263.888184
4795.368652
2247.581787
2388.344971
3579.627686
3627.688721
2981.463379
4227.302734
5584.550781
4173.859375
3982.88208
3647.284668
2577.5
7654.818848
4844.731445
5659.789551
6169.694824
4897.473145
4711.634766
3866.490967
3694.148438
1802.751587
3259.964355
5937.95752
4797.767578
1794.520508
2149.423828
1733.932617
1808.355591
5169.411621
3171.952148
3299.095459
2825.283447
2154.598877
5014.058105
2512.627441
3503.321289
5681.934082
1710.681274
1722.285767
4037.223145
5072.964355
2815.634277
3632.220703
2715.378662
2147.856201
1844.561279
5329.902344
1796.042114
4270.842773
2432.992188
2852.418945
4657.746094
3824.245117
4199.1875
3487.186523
3109.870605
2763.661621
2702.927734
4681.787598
2604
2139.329834
5150.68457
4054.898438
4864.710938
3234.635254
3351.294189
2844.692383
2382.040771
3933.686523
3032.302002
3892.057861
3094.186035
2383.439941
1918.206909
2018.039185
2051.80957
6039.935547
3797.90918
5132.112793
4536.689453
1558.344849
1704
1801.672729
3989.981201
2976.219238
5593.239258
5412.995117
2722.019775
1664.324707
2746.362305
1939.55127
1611.914063
3807.130615
2484.13623
1850.415771
2637.459473
4393.321777
1914.910278
1477.853638
1777.565186
5998.967285
3883.564209
4161.776367
1517.429199
2852.153076
3725.429932
2193.040283
3585.026611
5003.068848
2943.635254
1701.74646
3944.987549
4732.899902
1735.673706
1939.16333
4478.54834
2377.18335
4402.64502
1502.041138
1792.494263
1743.682617
2504.968018
2937.452393
3635.790039
2176.723633
3483.395264
2370.24707
3977.295898
5031.857422
1734.297607
3687.041504
2363.375488
1514.558594
2833.186279
2588.274414
2919.360107
3146.137451
2587.585693
2190.228516
3250.102539
1737.127441
1850.473511
2060.246338
1888.952637
3620.301514
3864.854736
4377.117676
3885.558594
2995.166748
1614.216919
1845.813965
2460.509521
1739.90625
3142.986572
4255.766602
1706.160278
4124.436035
1685.207397
2289.56665
3991.824463
2126.569824
3804.784668
1758.672852
3893.398926
2381.191162
1813.286743
4415.52002
2914.259033
3751.524414
2665.760742
3410.193848
1860.844116
2037.12561
3100.536621
3883.79126
2945.864014
2571.560791
4945.405273
1579.863892
3268.388672
3010.923096
1561.034058
4896.333496
1909.224487
4896.603027
4455.723145
1802.230347
4776.990234
2554.157227
3655.897705
2301.542236
6505.526367
2700.041748
4816.942871
1715.602661
3221.683105
3024.755859
3221.197021
3450.128174
5095.832031
2151.772461
5359.871582
3410.615479
2988.836426
2185.782471
3944
4736.311523
5466.651367
3662.757568
8208.625
4420.154785
2507.315918
6627.298828
3167.75
1598.141968
3467.191162
2806.613281
2697.339844
4836.046387
3714.734131
4575.183105
2628.69458
3464.25708
3689.81543
4149.818359
2792.357666
7305.097168
3445.104004
4419.984863
5204.972168
4226.388672
3245.600098
3077.779785
1857.882324
2851
4723.86377
3256.289063
3734.326416
3392.377441
4029.866699
8323.455078
4006.021973
4088.991211
5036.260742
3553.768311
5015.82666
1665.13208
2975.167969
5406.845215
2763.018799
5915.67334
6823.228516
3390.073975
2778.011475
1808.747681
4425.607422
3350.463623
2245.333252
2543.498047
3894.083252
2104.115967
1466.814819
5052.385254
2118.296875
7349.240723
4447.818848
1655.64917
2335.80127
2084.359375
1774.385986
4096.350586
3820.869629
3779.898438
3949.318848
5699.960449
5572.160156
4826.837891
3290.30542
2949.714355
3858.381592
2845.288086
4041.330322
4068.402588
1993.777832
3948.981934
3368.494873
1617.840698
4781.703125
1515.681396
3835.094971
1760.941162
3083.673828
4318.385742
1751.464844
2936.679688
4554.899902
1625.494995
2157.446777
2256.088867
2763.949951
3612.459473
1713.976318
1806.611206
2426.518799
1664.465088
1872.857178
4980.289063
2413.781738
2130.024414
3485.774414
1613.944092
1835.487427
1595.542114
3314.979004
2320.241699
1590.188721
2959.414063
1652.55127
1738.936157
1471.324463
4308.742188
2266.481445
2773.313477
4534.555176
2446.441895
1839.322754
1593.854858
3922.237549
2724.615479
4097.585449
1990.491089
4223.436523
2616.041992
1835.298218
3598.244385
3817.737549
3246.583252
5588.19043
4063.611084
2736.3479
5137
2543.181885
1893.367065
3385.481445
5070.634277
1963.5
2935.859619
2248.110352
2750.109131
1874.285767
2044.543213
4854.283203
