# Supplementary material for: Distribution Analyzer, a methodology for identifying and clustering outlier conditions from single-cell distributions, and its application to a Nanog reporter RNAi screen
Source: BMC Bioinformatics. 2015 Jul 22;16:225. doi: 10.1186/s12859-015-0636-7 (PMC4511455; doi:10.1186/s12859-015-0636-7)
Supplement: Additional file 1: Code S1. — R source code and sample data for distribution-based high-content screen analysis [file 12859_2015_636_MOESM1_ESM.zip › DistributionAnalyzer-1.1/Plates/files10004/A12]

4794.71582
3961.440674
4076.486816
6450.666504
4751.685059
2213.902832
6962.881836
4875.178711
1452.560059
3425.208252
4743.497559
5906.270508
6358.104004
3022.592529
5285.759766
3132.413818
1759.516479
5057.108398
2572.137939
4820.678711
3700.736816
4431.70166
4867.483398
2459.06543
2144
3043.647949
2559.575195
3710.898438
2888.159912
3067.219971
3790.635742
5994.672363
6245.244141
4627.955078
8023.202637
5268.933594
5761.200195
4783.23291
2468.655273
3403.485107
3482.800049
6878.959473
7043.978027
5356.799805
6692.134277
3473.086426
2584.397217
2903.6521
4215.911621
4993.849121
4023.020508
5263.111328
3239.390381
4050.825684
2591.54834
1755.951172
3418.310059
3135.306885
6695.505371
4599.441895
4629.488281
4538.987793
5018.577637
2718.523926
3467.747803
5499.12207
4752.309082
3128.655762
5347.760254
4531.343262
5189.82666
4021.420654
5559.52832
5539.734375
4621.188477
4027.979004
4883.682129
6884.284668
2307.764648
2356.671631
3310.466309
2891.81543
6469.146484
4061.689697
3292.826416
4748.820801
1715.517212
1891.384644
2674.969971
1980.962036
2857.5
3255.333252
4418
4987.86084
3544.197021
5573.732422
3620.040771
1967.309326
3907.649658
5855.263672
5174.29834
4647.016113
4588.274902
3319.953125
1649.192993
3660.42041
4230.272461
2998.666748
4599.682617
4991.794922
3226.58374
3878.412598
4455.545898
4166.095215
4776.5
3095.714355
2758.586426
1693.355957
2819.496094
5189.083496
6247.694824
3363.281982
5777.54834
6667.036133
5141.35498
1545.235718
3539.486084
1716.837158
4675.894043
2260.963623
6594.710938
4975.84375
3480.023682
4386.878418
4748.709961
3773.464844
5319.464844
4030.923828
3285.894775
2818.157227
2600.42749
4308.152344
3899.318115
5312.855957
3737.758789
1880.903198
3042.54541
1778.420532
4687.220215
3674.235352
3519.715088
3761.697998
3303.382324
6149.693359
8748.151367
4818.305176
3972.705811
3498.865234
6255.908203
3890.666748
5451.824219
4186.820313
3015.489258
3921.198486
3937.063232
6722.378418
2110.992676
5222.150879
4624.351563
2703.220703
3514.710205
4064.310791
2394.294189
6279.946289
5623.208984
5375.978027
7516.919434
5019.783691
5018.418457
6095.447266
2813.57251
1582.920044
3087.277344
4145.876465
2633.449219
3532.607422
4746.754883
5762.052246
1851.661011
3667.891846
4125.702637
5206.200195
4829.780273
3800.544922
3287.353027
3560.416992
4543.463379
2800
3158.391113
5404.805664
2156.097656
2085.195313
3707.525391
3424.557373
5723.80957
3730.973145
4086.54126
5460.571289
4941.400879
4391.716309
2848.09082
3303.60498
2930.277832
3878.478516
3897.241211
5372.359375
3641.692383
2201.954102
3078.217285
3050.608643
4749.962402
1740.841064
3178.206055
5153.537598
4749.09082
5653.390137
4170.490723
3530.831787
4763.72168
2823.75
4025.179932
4016.080322
4501.693359
2370.807861
3048.823486
2655
1860.119995
6779.15332
4660.143066
3452.215576
2537.600098
3868.643311
1818.3396
2696.484863
2178.45752
1722.091187
3756.918213
4841.706543
5972.015625
4379.462891
2749.277588
2319.515137
3509.876221
2051.72168
4523.540527
5118.884277
5890.117676
3237.554443
2742.516602
2783.76416
3638.518555
4278.25293
5094.688965
8022.874023
2959.80835
3929.71167
2117.984375
2231.325195
6897.849121
2992.895996
1718.564087
3644.176025
2321.371338
2128.842041
4394.63916
2680.718506
3300.529053
2046.389893
5789.90332
3973.877441
2121.035889
1689.964111
2708.544434
3067.513184
2375.897461
4794.410156
2762.981201
5385.54834
2579.199951
2806.349609
2562.593506
1780.315186
3528.692871
3654.186768
5534.052734
3803.491211
4297.793945
1878.177612
5108.881836
3986.827881
5172.461426
3698.65332
6543.092773
3297.002686
4017.441895
3586.75293
3956.272705
3020.815674
2014.383423
7415.740723
5553.369141
4019.726074
4454.056641
2212.972656
3998.300049
3865.808594
3914.898438
2914.39209
3814.185791
5712.228027
1862.444458
3628.977783
2163.956055
2608.643311
2128.886475
4478.928711
4269.534668
1886.531616
4323.304688
1759.537598
2882.566895
4134.310059
4432
1615.845215
4352.720215
5278.698242
6890.22998
2493.260986
2466.657959
4167.007324
4328.032715
2412.301514
1684.422363
3232.549805
4464.580566
5108.111816
3099.717285
5555.771484
7565.55127
3601.585693
4551.575684
2873.07959
2920.730713
5092.516602
2976.472656
2883.942139
4013.580566
2558.976318
4314.759766
4231.751953
4367.712402
4397.573242
2425.394531
3108.167236
4226.812988
5781.506836
4387.100098
5727.587891
4038.762451
4847.827148
4869.533691
4065.740479
3680.666748
6453.352051
7809.674805
3755.508789
4515.885742
5286.793945
5218.077637
2922
3051.840088
2187.289063
4625.76709
4591.664063
5803.69043
4385.558594
2851.633057
2740.291748
4308.741699
6025.759277
4025.151367
2302.871826
2149.646973
4756
8399.881836
3865.763184
4618.486328
7000.75
5754.583496
4511.159668
4083.095947
1443.536255
1986.580688
5571.240234
3535.089844
2731.327637
6235.301758
6360.879395
3920.5
1653.087524
3221.462891
2365.771484
4775.395508
4079.397949
2123.342529
3463.955078
5251.594238
3044.317383
5114.067383
5396.224609
2679.712646
4689.259766
4318.710938
1968.415527
5109.461914
3074.260986
4999.862305
3305.106934
3563.927246
6419.788574
5983.424805
2124.923096
3886.272705
3935.199951
4883.028809
5100.220703
6068.094727
2542.117676
2779.959961
6032.183105
7557.762695
2571.211182
2343.312012
3782.121826
3793.627197
2489.518311
5321.516113
3469.333252
3130.022949
2701.606201
4579.780273
5935.297363
8546.981445
3025.434082
4941.63916
7232.016113
2171.159668
4914.905762
2074.447021
3483.047607
3469.64209
3400.104004
2709.75293
3058.105225
3675
5724.160156
4974.713867
2738.209473
1317.149414
3606.50293
1939.685425
1927.362305
1699.106812
1961.504028
1823.91748
7162.756836
4614.929688
4108.420898
5291.498535
4885
4675.058594
3689.381836
2276
3689.743652
2452.765869
4831.784668
6114.238281
2325.919922
3548.77417
3743.76709
3767.823242
1703.822266
4983.845703
3251.855469
6513.585449
4029.187256
2247.572266
2523.747803
3867.743896
4449.203125
1982.205566
4459.228027
3598.387207
4208.216309
4276.862305
3799.966309
2887.466553
2472.688232
4003.341797
3881.252197
1666.494629
1812.710327
3854.522217
1673.70813
1889.172729
5845.419922
1866.991333
2961.186279
1743.433472
3892.679199
3252.765381
5048.501953
1874.792236
4708.087891
1495.452393
2877.330078
1810.319824
2835.1604
5648.121582
2228.436279
3331.06665
3535.29541
2431.633789
2072.677979
2646.421631
2432.139893
3026.598633
3326.852295
1862.34436
4254.304199
3267.924072
4295.09082
4588.850586
1769.37439
1567.301392
4949.979004
1809.91272
1889.330078
1621.866699
1615.775879
4484.144043
2248.575684
5101.464844
2294.397461
2233.286865
3037.997803
2028.418579
4248.414063
1698.588867
2786.2146
2454.454102
1741.856567
3861.854248
3198.030029
1651.806396
1707.052612
4639.345703
5331.891113
1812.805298
4321.215332
2250.351807
4242.812012
4380.713379
1732.977173
2300.435303
2278.176025
2671.13208
2835.800537
2931.925049
3910.794922
2337.860352
2001.933838
2285.846191
1499.612915
3357.394775
4951.077148
2466.333252
4062.63208
3775.901611
6558.337402
3752.28833
2735.049805
1738.493164
3993.032227
2118.0896
3830.300537
4701.592285
5654.430176
3115.317383
3588.734131
3341.837891
3701.705078
4491.522949
1943.099609
2074.017578
1903.853638
4054.729736
2659.199951
4006.30542
4912.161621
1638.493164
3253.056885
2048.337646
1622.829956
5229.186523
1519.01709
2385.072754
1554.666626
1538.252441
3764.672607
1453.586914
3901.903564
2005.753296
1584.483276
2489.481934
1394.891846
2702.958252
5104.635254
1615.01001
3264.242676
4505.102539
3997.272217
1954.099365
2606.420166
1714.822266
4295.660156
3272.750244
3622.125244
2050.786621
3741.828369
5642.703613
3867.0625
2964.278564
4642.944824
5543.298828
2172.915771
7240.426758
2118.082275
2955.821289
5226.441895
2428.411865
2144.818115
4542.370605
5682.774414
2944.020508
4505.568359
2023.425049
1716.80603
4561.101074
4874.674316
2400.240234
1870.512817
2201.306885
1488.654297
2620.293945
5057.549316
2055.48999
3890.245117
4442.844238
4849.27002
1665.841675
1790.38269
5405.17627
3970.781982
5182.79248
1758.752563
2541.318115
1723.827393
3516.471191
1636.559082
3624.136963
5964.924805
3495.057373
3746.421875
6384.584961
2008.388916
1806.824951
2852.600098
3059.689209
1828.012085
5283.953613
2629.621094
2007.398682
4066.360107
1453.516357
2807.765381
2660.274414
3829.191162
3604.203613
1417.76001
3149.682861
1816.090088
4858.576172
1575.333374
1678.67688
2936.42041
2216.589355
1576.650635
2504.271729
2445.769775
1750.507813
3170.814697
2369.953369
2283.943604
2349.056396
2692.994385
3388.584473
4354.376465
2704.625488
4062.406982
6954.980957
2726.302979
2737.364014
2084.036865
1532.19043
1545.909058
1850.953125
2231.419678
3101.632813
1505.118042
2814.009766
3635.906982
2290.964844
2485.045898
3007.7854
2441.319824
1784.934082
2410.32251
5887.398438
2639.706543
3962.844727
2891.048096
2544.308105
3249.673828
5518.712402
4043.220703
1704.979614
3087.830566
2236.589355
5319.043457
2553.071533
5797.725586
3882.139648
2793.274902
1894.419922
2154.814697
1936.924438
4377.276855
1747.553467
3225.672363
4767.810059
3120.327393
3313.867676
4278.001465
2025.559326
4506.189941
1713.041504
2108.168213
2153.109863
3856.625732
2270.564697
3999.326172
1810.425293
3693.66748
1897.559937
3085.397949
3034.91626
1540.210571
3483.779785
3994.680664
4202.27832
3188.837646
2289.6604
3583.132324
2329.850098
2184.134766
1608.058105
2035.815552
1558.326904
3751.89502
4250.769531
2134.447998
6214.883301
3573.876465
1696.070068
4656.37793
2678.914307
1703.922729
2241.380371
1611.964233
2169.242676
2057.146729
5175.188965
3243.261963
2637.419922
3195.187744
4531.952148
2941.229004
1725.141968
2909.598633
5580.317871
3656.646484
1743.18457
1535.52002
2188.504395
4907.033691
2961.415283
5054.364258
2187.547363
3581.603027
2250.776855
3786.763672
1777.03064
3804.291748
1985.349365
2810.456299
1986.942749
5027.447754
2171.791016
1482.094604
2668.614014
5018.666504
3747.351318
1667.680542
3937.447998
5274.976563
1728.038208
2684.840332
3229.444336
3334.787842
4088.666748
1651.428589
1820.216187
2176.675049
2489.582764
1911.885376
5998.59082
1866.17627
4165.290527
5312.757324
3509.067871
1616.66272
4190.11084
5151.810547
5510.105957
3878.680664
1428.681152
5241.770508
5144.960449
1759.343994
1542.518555
3165.038574
1608.370361
1549.693237
2743.640381
2077.709717
5338.892578
4424.652344
2621.279297
3005.348633
2713.474609
3403.328125
4228
3845.995117
4671.936523
3874.224609
4330.894531
3529.917236
5238.158203
5147.817871
4777.687012
3516.418945
2193.772217
3248.836182
5804.897949
1918.625854
2647.972412
5259.822266
2828.748779
4121.370605
3860.062012
2234.960938
2612.486572
2304.954102
3801.756592
2861.67749
2213.308594
1568.28186
4723.818848
3899.258789
2021.763672
3691.354004
3760.394775
3197.554688
6033.280762
1923.474976
1942.75
3204.796143
5160.922852
1935.205933
5362.143555
2331.2229
3241.713135
2479.799805
2749.815186
2232.363525
1571.298462
1985.656494
2224.561768
4198.175781
2929.449463
5648.706543
2982.625488
1584.896973
1880.437622
4772.173828
1610.803223
1718.096436
4879.470215
3216.636963
1764.8302
2222.308594
1839.481445
2738.519775
2721.726807
1700.878418
4214.042969
3003.173828
2221.50708
4454.263672
4156.099121
2389.92627
3291.712158
2378.471924
2496.651855
4000.468506
4473.37793
2509.0896
1676.92041
2836.079102
3968.598145
1897.655518
3968.844482
1462.09314
3967.177734
3307.758057
2443.173096
1795.380249
1585.581421
1923.890991
3491.888672
1762.312744
1558.227051
2193.328125
2873.397949
3396.241943
1464.214478
4917.702148
2210.53833
9877.859375
1911.724121
1929.827393
4467.486328
2168.159912
3187.766357
4328.905762
1929.019409
4302.874023
1781.89978
1700.442383
2819.626221
3815.536133
4154.595703
2586.557129
2895.870605
3549.399902
2945.686035
7400.862305
1686.60083
1924.967041
1648.078491
2042.521973
1572.252563
2065.843262
8991.167969
5995.133789
5111.578613
2448.192139
2042.241211
5698.581055
1792.112671
1553.407104
1723.540405
2315.719727
4446.458496
3049.748779
2557.125732
2660.911865
2037.62793
2383.58667
1600.058594
2595.061523
2815.533936
4516.388672
1633.321533
4145.151367
1578.458252
1626.074463
2826.166016
4521.035645
4454.749512
1540.828979
1665.495117
1882.658447
2756.526123
2072.493652
3539.885986
1795.844971
2943.333252
3314.597412
1699.039307
3670.69873
4207.236816
2514.893311
4897.741699
2082.184814
2779.12793
1671.501465
1594.238037
1828.732788
3951.203613
1826.507446
6244.754883
2061.144531
1733.887939
4883.044434
3893.710449
4619.466797
2939.686768
4535.007324
5363.09375
1534.442505
2003.912354
1952.389526
4330.166016
3338.565918
1524.257324
2224.161621
1543.86084
3830.45166
6162.235352
3143.00293
3000.108398
4009.188965
5429.35791
1637.555542
1784.787231
5234.483887
3062.313965
3299.238525
1391.143677
2501.087402
2377.310059
2066.893311
1756.465942
6543.732422
4488.616699
3086.318359
3264.469727
4139.909668
1693.584961
2621.258301
1524.530396
2583.598389
1503.296509
2223.619629
1595.930542
3778.622559
1967.770508
3627.749023
4524.861816
1752.731567
2674.362793
1754.521118
1750.851318
2756.915527
3934.445313
3614.760986
3934.511719
1932.880737
3889.074707
3536.780518
2051.376465
3946.498047
2454.564209
2393.963379
1950.059204
1931.391968
3411.1875
2576.736572
2681.177734
2469.511719
5029.677734
4282.819336
1987.702271
1951.049316
2747.668701
6037.862793
5631.15332
2302.881836
1805.592285
1876.709717
1939.367554
2070.578125
4296.42627
2004.279541
2651.908203
1879.060913
2303.872559
3073.582764
3301.384033
3243.558105
4207.26416
4930.300293
2223.973389
2420.919678
3107.134033
3543.525879
2416.709717
1971.089111
4057.701172
1831.466675
1942.692017
1725.373535
3585.482422
1791.444092
5815.086914
2750.320068
2117.595703
1727.214111
5509.697266
6006.53418
2770.260986
6020.266602
1539.817017
2158.730469
1817.318115
3298.848877
1768.654053
5360.923828
1606.095215
2600.234619
2740.587402
2819.559814
2029.065796
3184.528809
3351.5
4383.064453
1859.533447
1686.958008
2354.713623
2033.684814
1485.153198
3509.577393
1596.92041
1591.358887
2786.303955
2923.647461
3837.016602
3731.483887
3970.368408
3013.18457
1724.619019
2511.184082
2450.650879
3340.184326
3605.840332
4460.600586
3901.527344
3797.685791
3366.550049
3624.621338
1547.361206
2675.845947
3939.175049
2869.863037
2594.792236
4732.466309
1810.611572
5017.696777
4900.919434
2855.591309
2877.980469
2259.617676
1750.997437
4042.955566
3139.203369
2989.900879
1893.432495
4221.721191
4792.069336
1961.083618
3464.424316
5555.769531
1438.866333
2118.187012
3287.155029
1736.364258
5008.72168
5385.632813
1995.406616
2375.061523
4444.877441
2600.71875
5577.62793
2849.941406
3969.953613
1925.166992
2497.094238
2437.033936
1552.062012
3653.421631
3162.012695
2782.948242
3409.085938
5599.493652
1773.861328
2992.575195
4123.563477
3000.215088
2188.945557
5806.849609
5007.292969
4533.650879
1794.922363
2664.222168
1768.663452
2984.405273
4463.329102
2471.660889
3421.126465
2177.431641
1734.411255
1478.149536
4554.752441
2932.573242
1621.226196
4146.888184
3074.072998
5185.04834
4257.012695
5880.098145
3567.585205
2615.474854
1640.959961
3840.535645
1984.378906
1589.82666
4146.72998
4174.474121
2691.634521
5469.638184
4923.331543
1845.067139
4677.602539
1765.096191
1812.136475
1836.376709
2101.651855
1842.228271
2110.424316
1637.833374
1689.808228
1677.283691
4524.07959
4683.277832
3811.0271
1743.448853
2951.159424
5802.021973
1867.010254
1651.029175
2482.916016
3587.772705
2216.362793
4482.446289
1763.747803
1988.47583
2371.804199
2356.800049
3604.95874
3758.759521
1622.366455
1868.28894
6584.939941
2179.153809
1906.429565
4060.297119
2983.374268
2507.154785
1700.202515
3019.261475
1739.29895
2884.290039
2034.278564
5960.947266
2057.810547
3243.755371
3755.643311
3687.710449
2567.415527
2913.241943
3874.605957
4097.112793
3106.686523
1740.677368
2823.191406
5140.879883
1710.154541
3321.471436
2683.959961
5192.445801
3457.18335
4763.111328
2383.371338
1842.880005
5931.951172
3688.571533
2909.900635
3029.745361
4308.600098
1965.106323
1789.50647
3304.615479
4857.092285
4997.871582
5336.858887
1495.384644
3426.904053
6356.875488
1786.835449
3153.504883
4411.846191
2443.621582
1459.099976
3583.623535
2510.181885
2537.769287
3109.153809
1838.23999
1306.048828
2891.680908
1812.915649
3649.125488
2171.320068
1566.168701
1610.602417
4339.823242
1485.904785
4791.130371
1830.76062
2549.861328
2985.65332
2157.534424
2253.954346
3391.051758
1697.204346
3234.030762
3320.333252
3713.767578
3462.397217
2885.781494
7230.395508
3469.321777
4613.538574
4911.475586
3250.416016
4567.010254
5139.553223
1730.365967
2941.265625
5518.984863
3260.640625
2997.234131
1895.891846
2265.958008
3286.86084
3753.733398
1941.460327
1670.619141
2685.312744
2093.596436
1705.335938
1577.846191
1673.253174
1462.109375
3911.172607
4059.312256
2839.395752
5103.164551
4482.381348
3207.819092
4874.724609
4840.648438
2252.60791
1555.006226
4840.335938
3089.270996
3038.509521
1866.973511
1992.618652
5895.920898
4478.360352
3242.323242
4754.02002
6873.473145
2739.794189
1476.368042
5736.449219
2306.750244
1554.06311
1591.165405
1634.663086
4581.129883
3468.175049
4038.563965
4782.217773
5243.338867
1944.699463
1538.848755
2525.846924
1652.987061
3073.068848
2751.006104
6402
4449.494629
3642.479004
2664.41626
1569.96521
3022.929688
3335.320801
1693.74646
3631
2075.121338
1831.259644
2438.779297
2951.097656
3867.036133
2582.060059
1981.342041
6401.469238
1461.65332
3925.120117
4013.04248
1621.157837
1611.789429
4982.069824
5842.896484
3551.25415
2506.920654
3188.307617
6587.972168
1658.974365
2162.05127
1431.179443
2913.345703
2010.888916
1569.620239
3192.796875
2669.446777
1533.879517
2220.9729
3484.141846
2014.024658
5494.256836
3714.953857
2959.069824
1848.80896
2208.080078
5272.638672
1668.285767
2131.388184
2898.975098
4076.182617
1672.376465
4051.943604
2277.244141
3220.713135
2996.187988
3057.470703
1816.771973
1940.406738
5901.532715
3222.334961
3638.672852
3150.851563
7669.047363
3599.090088
3357.391357
4595.191406
4276.593262
4763.345215
4150.59082
2546.803467
1971.802002
2777.236328
4789.458008
7749.772461
2131.517334
3976.277832
2509.044434
3568.606934
3882.714355
7902
1731.083374
2706.151611
1300.903198
3403.951904
2434.083252
4201.35791
4802.609863
2008.859009
2683.356201
2104.916748
4580.074707
4120.470703
3686.362793
1860.079956
5947.887207
5701.735352
2301.878906
4140.832031
2244.698486
4647.211426
3969.803955
3235.0271
4185.902344
3746.56665
3902
1935.559692
2273.794922
5032.763672
1680.581787
1949.126221
1647.045898
2072.914307
3225.349121
1523.923096
2660.610107
2504.514404
7589.228516
2155.760742
3848.702393
3244.051025
2599.789551
1642.295044
5357.925293
5182.773926
3869.029785
4178.351074
4311.626465
1576.881104
2084.828125
2117.373779
4358.785645
2298.347168
1832.938721
2237.248779
3656.173828
7069.898438
4694.355469
2056.332764
5324.415527
4996.481445
2036.210571
1929.759155
4126.123535
1709.328003
3158.202637
2189.541016
5333.182617
3948.378906
4245.333496
2287.589844
3507.118652
2844.631592
2843.6604
2164.043457
4468.729492
2089.684326
3120.925537
2372.850342
3720.907715
4564.160156
4357.712402
2595.145996
5270.703613
2434.469238
1752.493774
1901.629639
3924.623779
2767.609863
6973.089844
4548.990234
2879.481934
2856.149414
1773.012085
2242.808594
1702.19043
6863.6875
1849.857178
3289.084473
3509.480225
5002.799805
3060.363525
3683.577637
4273.830566
3146.535156
4106.756836
2473.801758
2964.651855
3013.75708
3497.529297
4219.764648
3749.805664
2057.174316
1675.574463
1719.69519
3944.623779
2016.388306
4277.390625
1875.591797
3323.709717
2421.477783
5125.320313
2872.150879
2789.382568
1923.474731
4656.39502
6352.618652
1888.5
1711.333374
4370.601074
3442.890869
1598.472778
2742.434814
2322.476074
2231.120117
4314.871582
8885.237305
1808.244873
2182.639404
2642.119141
1544.080811
5322.843262
5455.590332
1932.697266
3946.827393
1961.703735
2097.407471
1904.792114
3186.901123
5121.404297
3110.73291
2086.628662
2404.427246
5030.010742
1633.428589
2885.899658
1771.767456
2243.29834
3252.266602
5421.948242
4204.695313
1631.461548
3566.244873
3543.88916
1769.828613
2776.708008
3622.245117
4023.828369
1775.700928
1724.860718
4272.876953
4045.162354
2082.861816
2086.885254
2528.888916
4243.503906
2033.68811
3064.233643
4835.293945
2260.126953
3796.241699
1958.449585
2330.456787
1676.108154
5637.098145
2086.258057
3307.725098
4686.367188
5447.380859
5114.053711
3031.142822
3910.656494
4808.179688
3527.472168
2253.070313
7372.47998
4943.267578
1675.444458
2266.175537
1609.122803
3398.902832
1689.894775
2603.756836
4828.615234
2104
3105.365967
2821.886719
4181.837402
4833.633789
2951.767578
2632.937744
3086.880615
1878.514282
2134.060547
2455.020508
4775.599121
4248.77002
5944.352539
2771.263428
6148.038086
1754.294556
2440.041504
3279.111084
3208.476807
1777.45459
2073.684326
3878.509521
3194.804199
2833.636475
8386.4375
3103.255859
3478.109131
3543.653564
2062.076904
2152.727295
4677.428711
5079.25
3820.346191
3392.106689
4806.410645
3786.287842
5842.104004
3200.777588
1572.571411
2140.69165
3019.913086
2873.600098
1907.421631
2032.20166
5327.69873
2085.762207
2334.852539
1829.703003
2915.653564
4362.51416
2024.25
1965.666626
1808.166626
1827.416626
3606
1909.963623
1971.483276
1800.400024
2035.82605
5168.994141
2937.056641
4896.690918
1943.168823
4113.058594
3642.649658
1592.47998
1829.851807
5028.247559
3886.93335
3007.655273
2414.848389
2842.917969
5201.269043
3113.684326
2379.118652
4584.640137
4732.60498
1538.117676
3214.476074
2686.803711
4103.04541
4487.741699
2097.906494
2658.346924
2210.153809
10247.256836
3985.695313
4529.372559
4873.036621
3628.370117
5239.966309
3471.647461
5117.658691
6057.483887
4816.146973
2108.288086
2798.596436
3676.16333
4638.450684
5272.962891
1890.931885
6306.831055
3676.955811
2463.575195
2459.5
4636.408203
4035.916016
3765.216064
3351.914551
2229.302002
4466.405762
4772.387207
4034.210938
1755.555542
4474.758789
2121.043457
4441.030273
1830.565552
4658.425781
1858.497559
3112.029785
2387.834717
3666.535156
5196.595703
5099.366699
1922.733276
5317.464355
4996.467773
1990.279053
3644.63916
1444.721313
2836.556885
1725.866699
2931.166748
5490.271484
5463.590332
3444.266602
1986.011475
1844.160034
2841.473633
1869.578979
3942.846191
3386.107666
3338.333252
3214.947266
2581.624023
4208.672363
4190.493652
3000.697754
2751.127197
3992.353027
1699.707275
2013.414673
4548.551758
5657.720215
3052.715088
2948.434814
2003.932251
3324
2225.789551
3276.115967
2675.030762
1514.158691
5335.494629
2701.206787
4579.869141
4686.42627
1908.769287
3417.006348
3810.973633
3121.140137
4427.776855
3828.664063
5233.902832
2870.070557
5077.762695
2420.108154
5774.304199
2293.230713
5537.979004
2602.242432
2037.962769
1549.296509
2499.328369
4330.603027
4249.624512
3538.496338
2470.718506
4097.870117
1595.76123
2351.598389
3318.950195
2759.644531
2256.776123
3427.476318
3753.5
2424.470703
6348.977051
1317.352905
1596.437988
4129.084961
3804.282715
3586.490723
1819.717896
3577.719238
2341.932861
3251.337646
1694.549438
3505.685547
2089.94873
3421.394531
6545.687012
4025.274414
3490.721191
3819.18457
3963.059814
2435.269287
3533.592529
3901.201416
5122.580566
6679.219238
1749.440308
4498.962891
2654.795654
3905.298584
3297.461182
3543.443848
3200.235352
5440.097168
4305.078125
3254.885498
3706.73877
5131.980957
8374.481445
2959.874268
3766.553467
3487.382324
3758.417969
2798.605225
2116.158447
3305.86792
2140.56543
3225.089844
2421.277588
3990.058594
1538.024048
3489.4021
4070.624023
7803.29834
4185.868652
2319.727295
4948.34375
5330.106934
1639.475952
3021.965576
6157.549316
3071.058105
1699.857178
4604.583496
4064.328369
1494.532593
3886.528809
4243.987305
1478.579834
2503.916748
4256.776855
3905.008301
6830.796875
3063.904785
1985.947388
4153.796875
4792.051758
3620.556885
4263.882324
5351.804199
4788.019043
4267.256836
5148.960449
4619.214844
3805.661621
1892.389404
2584.067139
2969.176514
6076.476074
4799.434082
3151.469971
5812.941895
3645.600098
3616.104004
3860.659424
5789.421875
3884.568359
3330.045166
4593.694824
4225.947266
1734.370361
4076.478027
4066.260986
4250.007324
1632.581787
4180.861328
1883.310303
3590.969727
3880.949951
4697.376953
2400.059814
1705.297241
3665.116943
2411.443359
4905.192871
2115.786377
2672.428467
3521.521484
6941.513672
5041.64209
6287.619141
4804.962891
3667.846924
1599.373901
3672.530273
6778.828125
4176.092285
2667.658203
1961.714233
3672.559326
5011.672363
4294.440918
5046.442871
6530.711914
3496.408691
3860.705811
1674.606079
5751.242676
1898.773071
2243.222168
2318.480957
3784.294922
3107.512695
4436.098145
2614.010254
5114.413574
5776.357422
4592.400879
4034.110107
3286.983398
2513.267822
2927.848389
2130.800049
1830.918945
5994.143066
2862.965576
4145.352539
4996.289551
4342.331543
2565.492432
3850.06958
2446.344727
3283.423584
2425.592529
3834.647217
4223.849609
4591.942871
4197.36084
2648.622803
2946.560059
4137.631348
3851.78833
3851.899902
2411.684814
3375.263428
2320.043457
2177.600098
5265.908691
4691.336426
1781.224487
2056.863281
1754.554199
3653.807129
3022.102539
2587.230713
7454.921387
1709.390015
3787.208496
3849.136963
2357.483154
6682.104004
1844.277588
2610.248047
2389.521973
3475.023193
1394.228516
9318.007813
4371.868652
3500.988281
5096.912109
3707.664063
2230.17627
7058.012207
1846.088745
2744.174561
1787.943604
2865.681885
4632.066895
4167.375977
2452.9104
5545.690918
1937.546997
3501.753418
1339.916138
3524.993164
2685.526123
6396.927734
2195.731201
2589.249023
2187.989258
2260.449463
2714.342529
2450.196045
2609.628662
4100.78125
2633.917969
3004.387939
4903.15918
2258.580566
2092.489746
12255.272461
1888.80957
2144.259766
4720.37793
3252.348633
2203.011719
1349.422852
3282.635498
3151.92749
4440.788574
2421.550049
3228.458496
4056.338623
2182.84082
3334.008789
2849.818115
4075.076904
3206.710449
2072.677979
5217.832031
1493.882324
3659.088379
4960.543945
5671.925781
5195.351563
3089.258789
5053.383789
3916.76123
4233.614746
4212.279297
1784.893677
4879.286621
4273.669434
4415.128906
5051.030273
4248.449219
4124.958984
2305.1604
2002.396606
2188.137939
5589.990234
3613.347168
4143.702148
5511.047852
1673.351074
2968.617676
2243.82959
2066.466064
3381.462891
5105.650391
5394.621094
2898.520264
4126.659668
5737.072754
2609.006104
1778.270264
5839.455078
4141.24707
1821.24353
5009.29541
3604.851807
3553.287842
2978.517578
3462.437988
2133.333252
5597.674805
3715.413086
4347.466309
3609.859375
2092.864014
3985.388672
3387.793701
3863.951172
1845.373169
3228.916748
4109.789063
6338.086426
3897.096924
3309.067627
5577.895996
2257.549805
4227.964844
2727.452148
2392.326416
4414.935547
5010.587402
2926.861572
1785.613403
2833.01416
3642.530273
1686.849365
1685.06665
5234.854004
2814.293213
3779.771484
3762.093506
3374.199951
1568.645142
4079.683838
4047.720947
2163.152832
3619.518555
3732.053711
4199.953613
2740.054688
2754.57959
5219.722656
2296.13501
3066.32251
2206.705811
3587.101563
2512.617676
4775.308594
4815.233398
7611.094238
2216.103271
5457.785156
2100.859375
1401.889771
1609.5448
4538.461426
2333.8125
1843.582031
1823.183716
3833.796143
1911.0625
3480.98877
3999.487061
3057.672607
3473.684326
6761.69043
6715.518066
7381.346191
3730.024414
3950.76123
3024.490234
2071.064209
3787.390625
5285.390137
3650.414307
5794.717773
2290.630859
2236.285645
2534.943359
3139.406982
3677.214355
4044.824219
4506.384766
3152.467041
1990.877197
4817.026367
3805.529297
5823.625
4362.734863
2617.459229
4701.005371
3723.053223
2652.716797
5126.867676
5178.401855
3396.116943
6630.548828
2315.47168
4517.522461
1686.92395
1657.273926
3056.880615
3002.388916
2053.44873
1432.876709
2176.5
1981.667725
3648.763184
1936.819336
3749.172852
1693.204834
3066.62915
3354.375977
2449.203613
2684.284668
1790.715576
2979.409424
2263.508301
3103.449951
2048.723633
2734.209473
4464.52832
1974.769287
2236.363525
1809.834106
1966.535889
6011.716797
3451.695801
3148.692627
4558.602539
2948.74585
3681.386719
2176.727295
2921.427246
1461
2817.542969
3391.619141
6729.895996
3879.890869
3522.761475
4000.837158
2464.359619
3020.947754
2105.619141
3733.249023
3635.123535
4438.582031
3794.204834
4674.408691
4371.774414
4559.883301
2786.608643
3899.272705
2551.266602
4614.809082
4693.374023
4698.861328
4292.973633
1697.823853
1946.385132
1917.473633
4302.055176
2092
3509.968018
5012.087402
1704.987671
3864.469238
4936.967285
3163.723145
1967.694946
1944.18457
4516.435059
4512.907715
2479.802002
5045.640137
2697.732178
2754.792725
3750.70459
3632.285645
6566.42627
3361.348633
2916.837158
3433.224609
3608.191406
2751.897705
1351.180664
2703.324951
3424.223145
5479.22168
4409.852051
2862.608643
6847.580078
2714.619385
1958.314087
4426.092285
3755.188477
5002.873047
1906.748657
6049.501465
1721.911133
3508.620361
3503.111084
5893.739258
5292.453125
3258.147949
4282.010742
5029.66748
2148.888916
3876.716064
2566.634033
2764.25293
5970.812988
1601.311523
4027.0271
6512.407715
4037.067383
3615.824463
4529.784668
2523.879883
5637.458008
3610.257324
1619.869507
4606.98877
5142.896484
3496.560303
5720.466309
5048.181641
6995.715332
5319.774902
2235.570801
3579.010254
2352.414063
4196.99707
5179.722168
3785.210449
5111.206055
4942.374512
4559.807129
4249.921875
3820.635498
1668.122314
3159.952881
3838.307373
6730.365234
3162.551758
3142.038086
2870.485596
4121.439941
5326.994629
4973.14502
2625.054932
1820.011841
4855.384766
5255.685059
3041.05835
3806.516357
3657.073242
5316.149414
1627.575806
3737.206787
1861.333374
2057.171875
5179.79834
4276.83252
3365.04248
4395.746582
4069.91626
3997.538574
3544.643311
3165.252441
2172.974365
5045.135742
1958.065308
3715.421875
5230.299805
3639.217285
5045.992676
4266.568359
4146.185547
4855.312988
2386.445801
1661.470581
2919.793457
2671.403564
3868.752441
3021.052734
3425.220459
7620.685059
3575.045898
4441.295898
2722.422607
3000.955566
3624.657471
3424.496094
4341.404297
3149.69165
4462.555664
2267.902344
2952.399902
2024.786133
6894.820313
2557.902344
2646.518555
2186.089111
2776.111084
2967.71875
5587.17041
4672.742676
2248.968262
2431.868408
2620.150879
3473.206299
5490.837402
7161.22168
2167.786621
2486.05542
4413.790527
2578.180664
2210.120361
5570.509766
1833.509399
5437.787598
4864.590332
4380.038574
2828.593262
4289.634277
2126.847412
3364.317139
2655.873047
3365.005859
2911.624268
4245.561035
3422.77124
3563.134033
2529.684326
2288.219727
3896.955322
3651.583496
3251.076904
3492.319336
3896.029785
2265.051025
1674.181763
6189.88916
6046.408691
2286.150635
5615.841797
3719.762451
2828.599121
1897.590332
2751.714355
1752.881104
3628.544678
5577.833008
1669.077881
3553.212891
2571.472656
2063.542969
4172.475586
2129.774658
3395.083984
3141.75
3490.412842
2510.757324
3613.838867
3308.668213
4206.94043
3635.47168
2390.532715
2601.98291
3440
2695.845215
4378.712402
5257.659668
3536.156006
6597.072754
1824.909058
6028.041992
4348.789551
5076.433105
1743.955811
3592.061768
1661.626831
3076.172363
4389.62793
2336
4473.181152
4345.649414
2681.237549
3284.868164
3666.443359
1586.921387
3509.468262
3335.370117
3853.061279
1642.368774
1903.408691
7305.337891
6521.51709
4792.095215
1449.06665
3154.704346
2313.321777
1857.859619
1560.044189
4774.097656
3493.549561
4631.430664
3859.974121
4963.541992
4431.034668
4852.969727
3990.450195
3396.240234
2349.333252
2730.253418
2185.242432
3875.627197
2224.153076
4492.683594
4309.785645
2297.180908
3359.472412
1583.62793
1756.921021
2674.508789
2424.678711
3797.22583
4599.591797
4372.068848
4080.171875
4265.588867
2946.90625
2743.943359
5641.346191
2946.055908
4856.20459
2996.056641
3061.268311
1968.072388
5587.207031
5130.283203
3625.950439
1632.166626
3834.412109
4354.162109
3891.43042
2680.14624
3051.603027
3677.826416
4242.525391
2065.78418
2027.920776
2778.029297
4201.570801
2462.584717
4109.114746
3705.346436
4796.060059
3829.25708
6309.847656
5862.365234
5564.820801
6643.700195
1817.030884
3092.812744
2796.87207
5093.283691
5568.680664
3911.759277
4744.723145
2295.592529
3218.466064
3498.44165
1507.591797
4096.651855
1511.061279
4384.916992
2791.177979
3136.968994
6111.041504
2589.070068
3973.029053
6409.36377
2952.765137
3815.357178
3789.149902
1888.964966
2694.819824
1837.294434
5764.161621
2472.821777
5272.831543
5115.833008
4184.256836
3673.764648
6026.855469
3924.666748
4894.896484
3266.175781
1559.099365
1802.041382
3902.49707
5863.620117
1949.640991
5714.805176
4355.40918
4810.816895
4616.665039
5976.666504
4081.306152
1819.405396
1758.800049
4068.867188
5915.069336
4726.155762
3894.977539
3127.296387
1825.11438
4299.050293
2109.197754
3645.037109
3244.623291
6027.586914
2409.210449
2462.070313
4979.067871
4690.925781
5431.626465
5109.004883
1652.415527
6521.361328
2902.666748
3550.236572
8102.073242
5974.205566
5795.537598
3801.318359
1889.263184
1957.630859
4902.142578
2278.469238
3683.438232
2705.717285
4477.56543
2608.712158
6663.731934
3510.580322
2853.420166
5360.256348
1680.305786
4738.887695
3291.928467
2359.581055
1678.896606
3654.765381
3344.361084
2388.702637
4745.399902
2863.279297
1736.856201
1732.153198
3150.358887
1693.946533
1776.86853
2638.394775
1966.337891
4327.875
1957.480835
6218.189941
3604.017334
2244.461426
5614.092285
1676.719116
3592.580078
4691.239746
4107.784668
1679.284912
3489.732666
4042.305176
1661.670288
3805.60791
4203.092773
1617.237549
1890.150879
1784.259277
1728.824707
3132.627441
2865.498291
2594.666748
5795.03418
2227.744629
1657.083374
3265.131348
1756.507446
2355.804443
4784.910645
1851.837891
5123.779785
1530.695679
1758.025146
1555.762207
3340.482422
4232.032715
1876.547363
4775.871582
1536.812866
2759.790283
5960.016113
3580.614502
2584.453369
3670.143799
4521.128906
2968.455811
4405.853027
1553.700439
1896.610718
2831.265625
1693.605835
3145.856934
3355.045898
3330.023682
4030.947266
7249.269531
1538.875
3742.59668
2963.398926
2711.452881
4925.794922
4588.007813
3562.718994
1924.635864
1648.938721
4771.311523
4595.410156
3221.546143
2176.737793
2596.807129
7589.814941
1934.942627
6522.580566
3227.869873
1777.103394
4160.516113
3906.614746
4279.503418
1756.223145
5949.246094
1664.06897
1951.821655
3524.770996
4203.018066
3056.871094
2190.025146
3289.408203
1892.439941
3213.531738
3121.955566
1835.666626
1595.578369
3376.852295
3343.319824
1697.684204
3213.366211
3107.335205
7719.277832
2373.818115
2092.425049
2638.474854
2653.369141
1610.1073
2748.644043
4937.573242
1895.029175
2533.411865
4177.209961
2667.814209
4782.833984
4076.781006
4634.936523
3834.884033
3344.152344
1939.392212
3868.322998
5573.390137
2710.136719
4618.314941
3067.175049
3473.611328
5133.118652
5339.333496
3467.765625
3263.424561
2039.021851
2213.770996
3817.439209
1699.981689
6483.9375
4173.137695
1978.464111
1762.259277
2099.594727
3532.151367
5219.666992
1964.837769
2966.966797
4523.099609
3533
3797.190186
4332.416992
5043.404785
4766.275879
1669.914551
2727.793945
5271.063965
2298.762939
4616.384277
1808.266724
4535.156738
4668.375977
3010.383789
3032.57959
1706.08606
2134.638184
4515.417969
2470.477783
3978.816162
4607.933105
3418.474121
4294.776367
3294.88501
3574.708008
1538.493042
5572.483887
4632.818359
4213.795898
4609.600098
2640.365479
3756.531738
3973.233887
3568
4661.859375
4874.725586
4906.338867
2414.877197
4331.004395
6436.408691
6251.297852
4900.016602
3006.272949
5174.348633
4554.585938
4731.946289
3274.751221
4861.272461
3078.73291
1780.072754
5851.361816
3892.490234
1629.975952
2925.884521
4382.014648
2526.717285
3227.56543
2251.25
5126.209473
5184.179688
2247.487549
2235.695801
2015.804932
4310.714844
4299.503906
2050.885254
1652.449707
2047.91394
5575.331055
4092.757813
1938.412109
2324.019531
5186.784668
3554.378418
3924
3747.148926
3994.666748
3499.580322
2619.755859
2764.785645
3618.53833
2582.388672
5944.04541
2245.087646
2976.154785
3763.720947
1779.936523
2996.845947
1484.275146
4368.318848
5724.258789
5121.936523
1601.083374
2871.117432
3156.974854
2453.300293
3944
2944.232666
2852.112061
3572.535889
1987.38147
3508.312988
1993.916626
3872.696777
2765.560791
4665.103516
1860.435669
2425.431396
2394.213379
5039.583008
2492.224609
3617.777832
4038.658447
1879.180542
2213.729004
4505.711914
2055.229004
3257.380859
1786.153809
3063.5
2440.346191
5901.939453
1987.390503
5455.272949
2934.094482
2602.259277
4992.365723
1881.365356
3182.833984
2188.718018
4298.690918
6529.652344
4585.026855
5858.251953
2469.730957
1584.034058
3522.377441
1301.268311
4487.564941
3194.222168
3521.186279
2467.071045
2525.413818
2102.102295
3621.083008
3830.423096
2559.773193
4993.254395
1870.618164
3333.979004
4263.448242
6989.022949
2208.303711
1574.086182
1809.859009
4526.447266
3152.064941
4639.342285
1578.444458
3121.94751
2001.150635
3976.893311
4996.844238
3197.739014
3575.829346
1702.39502
5303.413574
4350.370605
4720.791016
6072.393555
2325.880859
5295.777832
2916.258789
4105.988281
1749.425293
3544.888916
2427.137207
2519.189941
5393.677246
2550.883789
2490.858154
2378.086914
2858.654541
3367.023926
3245.873535
5157.106934
1754.497681
2096.11499
2953.583252
2153.501953
1717.846191
1552.321411
2056.187256
1450.571411
2063.167969
3719.269287
2171.939941
1730.71875
2227.393066
2743.091309
3092.286621
3470.830078
5587.802246
2653.313232
5707.136719
2083.817383
3951.886475
2608.904785
3329.570801
1619.532715
2377.498047
1428.481445
1510.252075
5111.368652
3499.015625
4347.154785
2071.09082
4803.732422
3695.64502
1236.513794
2388.79541
2455.02002
1470.825684
3120.137695
1716.880737
7363.570801
3618.7146
3426.691406
3947.406738
5992.401855
2720.447754
2775.108643
4682.666504
4530.508301
5813.620605
3876.257324
3978.577881
4740.376465
4620.578613
3805.601807
4190.285645
5060.397949
4927.388672
5532.144531
3818.470947
4170.353027
5689.043457
3285.183105
3315.360107
1739.92334
3571.219971
3305.742188
5271.477539
4533.407715
6298.249023
2377.41333
1768.885376
4691.871582
3195.486328
3118.26416
2200.318848
1666.382935
3563.076904
5597.597168
3094.356689
2185.820801
3710.738525
4048.407471
2198.634033
5927.278809
5680.610352
2886.983887
2135.629395
5215.425781
5600.730957
2605.770996
1778.116455
2334.321533
2925.547119
3333.562012
3473.78125
2271.706543
4532.310059
4273.488281
7372.687988
4183.055176
5640.783203
4050.797852
3376.775146
3195.578857
1794.923584
2318.121826
6741.895508
6129.800293
3367.309326
3726.980957
3758.928467
4914.399902
4980.117676
4237.270508
4117.02832
1573.196289
1666.36731
4260.717773
2365.551514
2354.439453
5905.27832
5796.006836
4115.053223
1568.171997
7146.058105
2122.774414
2188.316162
3314.674561
1857.235718
4060.358887
2107.838867
2112.538818
2111.54126
4576.645508
1893.44397
2506.338135
2364.3396
4500.961914
3571.347656
2159.924561
4110.835449
4705.851074
2734.012207
2028.215332
1707.674683
2153.259277
3214.960938
3337.483154
2524.969727
3562.773682
1768.744873
1971.47168
3938.835938
4679
2222.296387
2083.154297
1844.477661
2182.847168
2945.470947
2441.706787
2224.580811
3972.147461
4261.144531
2554.561523
1785.413574
1739.816528
3182.222168
1875.848511
4609.472168
2290.059814
3040.386719
2965.67041
6813.883789
3287.555664
1925.485718
2704.927002
4123.367188
4701.759277
1784.396973
2757.893066
1673.939453
2168.472412
3363.04541
3870.372314
1868.612671
2693.251709
3708.274902
4474.51123
1520.144165
2772.563232
1781.409302
2426.32959
5201.947754
2735.138428
4487.093262
2477.602783
1632.106201
3677.612061
3789.288574
2450.289307
3875.562256
2438.9646
7546.275879
2600.552734
1795.532471
1610.437256
2514.458252
1795.73999
2383.193848
4469.38916
1684.219482
2495.376465
2467.85083
3410.067383
1739.949829
4393.196289
1748.649536
5031.562988
4162.385742
3279.227539
1721.497925
1805.540649
1699.818237
1562.644043
4499.682617
2050.548828
4913.967773
2047.414673
3792.444336
4606.797852
5008.707031
1740.067383
3194.36499
1937.800781
8104.675293
6462.168457
3379.217041
1863.304321
1594.831299
8746.604492
2447.969482
3008.991455
3576.297852
1659.347534
4374.483887
1846.22522
4902.349121
2356.197021
3782.503906
3860.018799
3265.635254
2843.94165
5197.245117
5762.33252
2336.23877
4297.056641
1822.171021
5948.041992
1557.638794
1923.18103
1643.878784
3804.253906
2960.756836
3556.179932
3671.814453
2486.025391
2888.090332
3426.883789
3605.041016
4863.171875
1607.931885
1558.995728
1689.358887
4935.780762
2232.772461
1598.021851
1553.93103
2764.041504
1721.896606
1837.006104
4096.213379
2964.38623
5132.712402
5749.445801
3073.623535
4076.762939
3830.899902
3635.317139
3016.660156
4005.739014
1621.352783
1386.890747
3584.209717
2925.325439
2300.73999
5954.42041
1521.423706
4665.17627
5877.979004
2961.239746
4395.39502
4037.773438
4764.355957
3585.02417
3354.203857
3217.104492
1625.758301
5732.789551
1794.226807
2009.861816
2367.32959
5492.264648
4500.874512
3432.976807
3058.23999
5075.561523
2352.526611
4753.830566
2669.205811
1922.643799
1576
2162.097656
1593.791016
2616.861816
3470.946533
1451.628906
4010.882568
2817.095947
3418.900879
2415.286133
5992.991699
3776.96875
2171.355713
4235.750977
3045.234619
3905.675293
4832.170898
3124.489014
3621.424072
3697.230713
4162.617188
2994.431152
1728.143555
4297.85791
1710.240723
2447.249023
2875.868652
1655.353516
4469.473633
2994.489502
2001.374512
3531.793213
3154.882568
1965.267456
2672.543945
3389.876465
2319.290771
4683.828613
1885.124023
2375.420654
2639.386475
3247.762695
2814.988525
4718.787109
2402.562988
4084.064941
5575.991699
2182.422852
5122.064941
1699.579956
2769.841064
2229.637695
7606.41748
2146.906982
4015.63208
2222.300049
3717.98877
2856.809814
3353.316162
3769.330322
1731.91272
2866.116211
4134.09082
5805.398926
2877.593506
3411.306152
2105.015869
2123.588135
1827.058838
1497.241333
3641.906006
2723.888184
3089.215576
1912.813599
2705.697021
2265.828613
1958.122437
2136.342773
3719.559814
4866.344238
2228.776123
1893.186768
1486.987305
1917.864868
1869.639404
2190.931885
2424.672607
2960.541992
3336.291016
3003.227295
4542.753906
2718.011719
2142.189697
2102.047119
2361.978027
1681
3502.257813
2542.694336
3043.002441
1881.435913
6239.170898
5320.705078
2710.476074
3399.272705
3757.142822
2176.56543
3869.171875
2162.587646
4068.329834
4600.048828
2304.966797
2446.391846
1589.889771
4567.69873
4865.818359
1701.698608
5049.096191
5477.076172
3263.976318
2133.137451
1665.151733
3210.204834
1648.050049
1569.841919
1851.534912
2579.624512
5977.890625
4081.349365
3290.70874
5674.009277
3122.379883
2072.371338
1725.592529
5472.592773
1911.791626
4248.234375
4835.437012
1886.255005
2305.645996
1852.578491
3458.592285
1645.751831
3912.912109
1822.98645
7900.970215
3217.188477
2031.283203
5558.309082
3084.909668
2524.331299
2526.11084
2801.658203
5249.31543
3467.853027
2049.710693
1721.494507
2953.523926
1466.481812
1554.530884
4771.44043
4498.597656
2310.69043
1625.493286
4858.713867
2575.720703
1541.899292
2753.584229
1549.818237
1661.494019
3942.930664
2591.877197
2791.234131
3028.329102
6488.426758
6595.989746
2222.399902
2519.165527
2661.638672
4311.782227
8250.842773
2353.109863
1858.319092
6904.790527
2393.173828
6365.338379
5204.509766
5305.844727
4137.537109
3730.484375
1697.016357
4061.905029
3491.871826
1800.91333
2205.080811
4369.737305
4354.992676
5960.063477
4758.068359
8996.169922
2172.215576
2522.356689
1912.785767
4587.714844
2250.662842
2901.048096
1846.081055
6920.050293
4873.480469
1485.914429
1753.848633
2739.723145
3582.274414
2970.410156
3937.075684
2074.52832
1776.113159
2243.013428
3771.810303
5478.307617
2022.028687
3280.514404
3341.136719
1562.299194
2182.199951
4235.065918
1801.485962
1680.438354
3641.179688
3145.419922
4694.535156
4877.743652
4020.271484
4759.622559
2399.060547
2668.539063
5819.905762
3403.804443
3965.07251
2752.813232
3021.509766
2192.337646
1449.56189
2639.228027
3578.562744
4097.794922
5911.522461
1702.3396
2507.634033
2392.849365
2297.959229
1703.803467
2923.793213
1816.150269
3319.115479
3233.06665
2767.871338
3688.352295
5436.31543
5522.716797
6059.480469
1682.679077
3379.729736
4869.931641
2288.556885
1533.473633
1767.867065
2760.036865
3382.857178
2442.422119
5368.958984
2041.785889
5424.095703
2862.678467
1859.117188
3581.37085
3449.621582
2912.137939
4036.055176
2887.057617
1756.187256
2483.397705
3245.95874
2611.226563
2324.983154
1847.345825
2005.622437
6035.959961
2711.230713
4452.394531
4394.214355
2252.863037
1652.123291
4181.927734
4839.656738
5498.65918
1930.307251
6264.334961
2513.538574
5010.39502
1734.931396
1567.480103
2007.0448
2855.614014
2714.20166
2031.661987
1866.473633
2599.890625
2941.192871
3138.106201
2231.471436
3350.538818
1707.076904
2790.90625
3410.368408
2963.153076
5097.747559
3359.883301
1460.044556
2658.859375
2002.818237
2388.298584
2720.193359
3806.990967
3211.930176
3327.686279
3088.83374
3437.752197
3936.758545
9430.25
2084.888916
1696.71106
1602.620728
3114.744629
3885.470459
2392.453125
2960.242432
4251.599121
3661.211426
2983.668945
2528.169189
2217.915771
3429.791016
2059.231689
2363.046143
1885.887817
1908.210571
4840.22168
2541.126465
5681.272949
3039.642578
3496.555908
2084.179932
1863.476318
2057.029785
1606.487183
2671.873047
2084.080811
1803.905518
3215.402344
2418.534668
3344.343262
1803.307007
2333.69165
1925.686768
4456.234863
2559.564941
1642.980835
2609.912842
1737.354858
3042.493164
1977.179443
4909.292969
4648.533203
2247.24707
1561.921021
1872.115967
1561.744995
4632.051758
1835.324097
1548.050293
2314.357178
1952.365234
3953.869385
3402.577393
1765.751343
3249.441895
2145.912109
1933.291992
1505.263184
2169.66626
2860.157227
3725.031982
1758.083008
4027.732666
2174.315674
6418.307129
8243.299805
3199.88623
2798.729248
3711.905518
2823.499268
3681.632568
2184.835693
1893.397217
2506.850342
2884.973633
2263.195313
1937.895752
1561.495361
2702.55835
4457.773438
4687.357422
1629.151733
3301.183838
2402.340332
4189.895508
3356.134521
3899.772217
3403.712646
1974.819214
1603.558838
4025.876465
3582.470215
2043.457397
2859.636475
3346.332275
4034.749512
2092.594971
4206.020508
4302.894531
1656.996338
1805.370483
1836.926392
1910.511597
4218.839355
4064.352295
4180.799805
2563.760986
3081.212891
3414.235596
2578.758545
2264.82959
2837.227295
4585.871582
3296.744385
1608.09021
3211.928467
2960.147461
1573.486816
2564.674561
4389.048828
2600.215332
2016.286621
3544.386475
5559.29834
4164.286133
3187.056641
2565.689941
4735.867676
4072.320801
1485.264648
2386.387939
4213.424805
3466.824951
5557.405762
5016.552734
4825.708496
1616.75
3080
1517.380249
5177.382813
2267.951904
4204.078125
3280.296387
2281.337402
1693.964966
2427.988525
6024.21582
5608.191406
2965.315186
2931.154541
3425.467041
5326.519531
3936.383789
2023.283936
4552.526855
6883.024902
3008.162109
4651.755859
1852.571411
3064.503662
2597.235352
2825.642822
2152.125977
2253.501221
3342.077881
3828.156494
2390.828125
2248
2878.515137
1803.414063
3532.075439
4734.539551
3061.956543
2093.591064
4839.933105
2126.562256
3330.794434
6350.45166
1862.953003
4436.017578
4672.76123
1865.589722
2446.676514
4509.419922
4197.515137
2173.800537
3892.198975
2323.199951
2373.150391
2452.84375
3432.062988
1450.047974
4468.734375
4939.258789
4810.758789
3261.9729
4187.627441
1658.396973
2676.422607
4917.961426
3610.650879
3499.159424
