# Supplementary material for: Distribution Analyzer, a methodology for identifying and clustering outlier conditions from single-cell distributions, and its application to a Nanog reporter RNAi screen
Source: BMC Bioinformatics. 2015 Jul 22;16:225. doi: 10.1186/s12859-015-0636-7 (PMC4511455; doi:10.1186/s12859-015-0636-7)
Supplement: Additional file 1: Code S1. — R source code and sample data for distribution-based high-content screen analysis [file 12859_2015_636_MOESM1_ESM.zip › DistributionAnalyzer-1.1/Plates/files10004/A13]

5795.286621
1667.324707
7751.772949
3770.910645
2971.959717
2651.428467
2952.105957
4510.788086
4967.640625
4877.347656
2202.936768
5770.916992
1697.416626
5339.455566
1954.5
1955.199951
3078.962158
4179.86084
3653.00293
2307.163574
5880.837891
4209.128906
1861.265869
4291.63623
5456.638184
2814.697754
3571.586182
6934.02002
3072.79126
4343.1875
1749.530884
1241.283936
2531.956055
3128.523438
1683.829834
1770.363647
4328.486328
6232.444336
5039.600098
5133.835449
6193.45166
1448.761963
2528.684082
4859.495605
2963.060791
2435.042725
2315.401123
2212.842773
4620.187012
6265.289551
2400.975586
2006.857178
4311.208008
2697.199951
1776.126953
1814.909058
4575.63916
2256.854248
3939.697998
3585.357178
7737.979004
7553.774414
2794
5504.050781
1960.642822
6339.343262
5055.75
3874.741211
1766.214233
1607.794922
2508.058594
5671.368652
5652.105957
2244.070068
5695.634277
3874.776855
11671.18457
4529.739258
5362.610352
4109.423828
3960.061523
4277.755371
3392.897217
2761.226563
5435.461426
5382.978027
2226.951416
4670.064453
4330.82959
1913.236328
8505.638672
5832.722656
2356.682861
2103.227539
7974.098633
2543.575195
1390.62854
3509.369873
1691.657104
8162.068848
5020.250977
4354.368164
5856.085449
3861.730469
3349.13916
6293.696289
3698.395996
4354.728516
1800.370361
2560.136719
7695.733398
4459.811035
3890.706787
4510.594727
4573.236328
3223.74292
2795.782715
5295.554688
4080.439453
6878.992676
4517.239746
1531.563599
4285.140137
4729.897461
7170.702637
3875.138428
2646.131104
1912.478638
3248.602783
5778.849609
6331.616211
5601.493164
2618.119385
7005.846191
3572.029053
4288.040039
9658.773438
5202.382324
6822.985352
1673.122803
3732.444336
4552.604492
2293.495605
2301.344727
4072.712158
7575.260742
4804.662109
2456.297852
1643.533325
1446.495728
1937.256226
4612.642578
2889.397217
1481.310303
6510.550781
2283.135986
3292.159912
3671.397217
1762.136963
3337.63501
2763.217285
3923.816406
2218.514404
3604.162109
3442.073975
1815.199951
1700.436401
4026.009277
7405.834473
6317.272949
5606.088379
4594.71875
2879.461914
6165.133789
1968.653076
3798.070801
4085.053711
1720
4275.480469
2350.600098
3598.752197
4732.799805
3086.073975
7403.909668
3347.494141
4234.208984
2541.076904
6946.297363
3488.797607
5637.756836
1901.108032
5417.580078
5842.658691
6936.619141
5349.117188
2773.519287
3747.893799
2735.851807
4599.857422
7479.493164
2250.399902
2660.845459
2840.720215
4691.717773
8517.349609
4625.577637
3091.708984
2344.905762
5148.28418
1772.893188
3492.549072
3459.120117
6507.148926
3921.600098
2401.45459
4476.304688
6403.603516
1510.382935
1871.384644
4576.258301
4000.661865
2828.817627
2809.875
4865.174316
6060.146973
4161.370605
6181.109863
5263.749023
4535.462402
7065.84082
2883.573242
7444.975098
3779.891846
3428.721191
1590.53064
4501.097656
7374.568359
4465.032227
2221.870117
5451.658203
3958.410889
3454.049316
2419.106445
6443.830078
2212.098877
7421.405273
1959.709106
3172.491943
5712.583496
6727.016602
2646.823486
6409.794434
6446.661133
4688.457031
2897.919922
4798.931152
6400.219727
2164.814453
3419.262939
2941.113037
2396.228271
2001.925903
5373.550781
2965.469238
1652.341309
9116.738281
2860.856201
1675.710571
2443.12085
2971.9375
3352.520752
5823.904297
3970.556641
3632.715088
4964.075195
5846.156738
2783.608887
3521.580566
3333.821533
2085.310303
2683.810303
2509.593262
4487.542969
2618.232178
1472.167358
2113.78125
3595.359131
3899.843506
1691.955444
2448.91333
5139.346191
3828.666748
2120.422607
3157.660645
4339.69873
4091.775635
2994.40332
4042.410156
2436.897705
2864.45459
4480.296387
2530.108887
1892
1900.895508
2444.19043
4193.505371
2083.572754
1979.328125
1925.932617
2405.917725
4835.678223
2273.070068
3942.713379
3233.806396
4821.759766
1662.331299
6028.890137
3152.130127
4264.327148
5218.008301
4447.137695
1734.088013
3726.236328
2394.065918
4673.881348
5767.437012
3691.242676
3196.059082
5496.188965
3461.634033
4222.137695
5583.717773
4984.946289
4904.067871
9197.013672
3466.517578
2922.973389
3391.905762
4017.789551
5333.93457
4315.688965
7152.569824
3705.831543
4394.963867
4059.555664
4841.681152
4041.476318
5100.099609
4098.465332
4850.539063
3460.710938
6209.670898
3793.142822
3462.360107
2261.439209
3684.805664
6482.072754
4212.230469
5270.756348
5408.38916
5541.411133
4016.110596
4958.121094
3986.879883
3965.291992
5368.594238
3995.578857
4570.300781
4416.48584
5631.229004
4170.399902
3576.734131
4645.461914
3744.149414
5570.160645
1152.512817
2092.824951
3992.885986
3948.076172
2840.854736
5910.927734
3206.377686
2065.64209
2492.275146
4439.922363
4865.4375
6359.442383
5513.665527
4623.837402
5989.206055
6057.159668
1861.231689
6175.967773
1279.373535
3741.786621
4453.526367
3947.051758
3554.081543
6046.473145
1787.390991
6706.732422
5639.273438
2853.079346
5219.321289
4349.859863
3553.568604
6702.873047
1806.660156
4437.803223
5084.093262
3432.795166
1793.824585
6189.583496
1548.067749
3174.303711
1615.147827
1681.692261
1852.50708
2692.67627
2976.318359
3028.238525
3091.07959
2025.800781
1791.099121
2466.604248
3621.217285
1750
6042.161133
4049.383545
2853.548096
3740.083984
4861.600098
2362.732422
6768.11084
2947.150879
3648.973389
3066.895752
1860.615356
2378.392578
2629.480469
4288.899414
6863.302734
4765.994141
4884.819336
4834.453613
3304.925537
6274.956055
4805.130371
2358.62915
3160.335449
3363.80542
4018.7854
4907.497559
3098.324707
1346.007568
3165.100586
5588.819336
1661.011353
2685.466309
1937.218384
1399.570923
6285.048828
3828.529541
6626.067383
3016.982666
2415.016113
1622.14856
4059.442627
2085.511475
1654.057129
1646.585449
6580.649414
2893.243652
7076.914063
1945.531616
1852.394775
4248.79248
3190.170898
2391.007324
1781.131226
4342.312988
2098.538818
3551.402832
1717.630615
3724.228516
6492.804199
4378.442871
3454.259033
6432.865234
1937.849854
3282.138184
3573.155518
5745.071777
4002.204346
4296.818848
2213.379395
3230.399902
1808.099976
5774.536621
4130.65625
3501.58252
2798.369385
5296.65625
3975.061279
4729.896484
4552.565918
3137.263184
4946.498535
1903.683228
5415.328613
3874.171387
4516.168945
3452.344971
3950.84375
5091.765625
3175.716797
7566.593262
2259.986084
2240.858154
7220.589844
3298.371826
4475.291016
6782.962891
2554.689453
2992.182617
3490.685791
5370.75293
4357.583496
3871.974854
4189.972656
5698
3306.564209
3204.910645
2659.925537
2656.888916
3001.714355
4572.493164
3039.390137
5578.027344
2784.551758
3813.039063
3049.874512
8151.341797
3450.343506
3794.226563
2966.265625
1772.617188
4386.342285
2017.378174
3332
5650.630371
5384.319336
4304.360352
2245.885254
7103.893555
4132.880371
2667.813721
5158.159668
2269.479004
4042.93457
1750.834229
1704.281372
2468.245605
2818.679688
5106.712891
3681.329102
4684.205566
6533.287109
4243.91748
2338.733154
4347.175293
4197.238281
3845.059814
3048.763184
2063.557373
3720.980713
5624.59082
2203.826172
3986.972656
3742.990234
3670.801514
2776.783203
4054.925293
1868.921143
5945.921387
5601.360352
4412.153809
3839.074707
3792.901123
1740.682373
3428.523682
2052.628906
2481.80957
4799.475098
2262.258057
5040.605469
1576.100464
4932.682617
1530.295654
1626.54541
3536.217529
5423.553223
2242.453857
2937.738037
5742.588379
1716.477417
7212.228027
4738.409668
3271.638184
5626.4375
3670.384766
6513.74707
2706.264648
1688.521118
1588.683594
3742.368896
1822.536987
3073.31543
3416.219238
1600.60376
3347.971924
3660.218018
2806.575684
2073.530029
4586.737793
3336.156006
4119.396484
1906.546509
1345.874146
3493.023682
2849.314453
3043.619141
1453.99292
3306.31958
3966.272217
1565.257935
1673.534302
4255.896973
6488
4031.31958
1859.557739
7033.960449
1483.468506
2164.091309
5529.773438
3125.233887
5612.791992
1428.432007
2850.509766
5691.575195
2260.783447
5058.993164
5175.472656
1691.460205
1971.974243
2820.383057
6088.213379
2505.686035
6939.030762
4793.369629
6136.921387
3448.938721
3507.897461
1720.560059
3096.114502
1510.143311
1994.29187
2324.716309
4779.365234
4644.884277
3516.377686
4730.655273
4510.161133
6657.166016
3476.281738
2518.051758
4989.380371
4159.003906
2699.46582
3206
4349.643066
5577.230957
3193.620361
3386.509277
2902.77124
2880.747559
2603.034424
3539.853271
9759.552734
2977.730713
2017.772949
4938.255371
2489.110107
4457.692871
4992.959961
5821.67334
1705.111084
2696.036133
3925.993408
2896.901367
6825.448242
3850.885254
3675.19458
3495.232178
3427.850586
6503.543457
4979.1875
2179.234863
5496.481445
5828.487305
3025.915039
6175.669922
5195.831543
5177.863281
4904.223145
3342.006104
3350
2146.251953
2090.922363
4353.616211
6365.795898
5611.748047
3384.912842
5774.842773
3325.401611
3787.52002
4264.189941
3016.65625
2453.925293
1697.910889
2197.737305
3482.648193
3242.131836
2375.577148
2089.222168
3902.1521
1564.943115
2668.5
3663.73584
4345.860352
4212.832031
3553.544922
4770.766113
2024.733887
4520
3168.513672
2773.104248
2835.252197
2708.076904
5503.612793
4801.410645
3876.877686
3648.94458
1646.165771
2987.640625
4427.679199
3730.585938
1513.142822
4588.200684
2239.602539
5965.188965
1655.380127
3597.306641
9624.269531
2229.09082
3038.572998
1433.780884
3800.777344
1508.828613
1520.711792
2425.304443
3272.69458
4166.803711
1884.154663
4464.170898
2336.371582
1985.051392
7916.152832
1843.802979
1804.079712
1858.02002
2209.892822
2192.123291
1673.950806
2255.094238
2323.75
1782.519897
2900.827637
1646.691406
3923.565674
2104.421875
2950.557129
2109.934082
1625.396118
2607.936279
5466.179199
2306.844727
2475.626953
3386.801025
1489.317017
1865.254883
2029.416992
1692.93335
4794.172363
2789.409668
2205.273193
1514.357666
2446.644043
2811.972656
2521.258545
1767.366333
2033.251953
1888.775024
3412.316895
5332.585449
2140.359619
1651.263794
4839.349121
5378.589844
3287.508545
2135.219971
2329.57373
1762.513062
3019.085449
2875.784424
2938.14209
1842.707031
6645.71875
3218.477295
5345.988281
4533.687988
2381.137451
2616.236816
1627.606934
1499.852783
3893.994141
4507.197266
4168.797852
1808.820557
3271.900391
2675.905762
2191.324951
5584.188965
2289.485596
1801.24646
5071.000977
3367.752197
3869.055176
5970.853516
4568.677734
3155.29834
2924.577148
2812.281494
5376.61377
4288.030273
4434.322754
3182.144531
6178.865234
5125.636719
4746.18457
4203.086426
4020.610107
2213.469971
4550.108887
3986.444824
4230.731934
5078.923828
2571.475098
4629.054199
3209.841553
4153.619629
2544.211182
2828.723145
3337.170654
8255.501953
9224.629883
7804.298828
2979.512695
2875.593994
5097.088379
4357.626953
1996.884521
3263.018311
3783.840332
2820.449951
3890.32251
9542.664063
5780.584473
3131.436768
3471.69458
4279.507324
3834.062988
5335.500977
2355.64502
2022.576904
3182.861328
3313.418457
5369.20166
3721.152344
4024.411133
3712.465576
5477.527832
5133.821777
6494.495117
3447.478516
3498.055908
2467.93042
2477.446045
1757.416626
2361.909912
2396.037109
1765.029297
5116.086914
2922.375
2313.346924
1744.989746
2947.454346
1840.633301
1592.98877
2807.190674
4989.024902
2415.645996
1643.813232
2155.558838
1624.065674
4534.010254
3592.203857
1409.306152
1708.051758
3697.9021
2420.603027
3005.333252
2077.439697
6038.900879
2043.621216
3008.887207
2984.90625
3006.055664
1631.561646
2665.773682
6306.255371
2062.202637
1649.967896
1635.959961
2088.35791
1863.86377
1522.016113
6781.847656
4104.893066
1869.071899
4055.512939
4889.678223
1621.324707
3981.976318
2745.211914
2209.472656
2670.663574
2299.946777
2508.405762
2776.389893
1765.053223
3243.780762
2945.002441
5588.312988
1651.679688
2204.78125
3490.783447
1518.583862
3217.314453
3995.352051
3834.277588
4882.705078
3558.854248
3478.430664
4920.619141
3208.019043
3258.532227
3093.252441
6170.350586
4099.794922
1817.233521
1978.170044
1803.125366
5645.481445
3125.637451
4767.309082
1456.047852
1603.836548
1805.052612
1798.300171
5026.292969
1821.579956
2415.622559
2374.158691
3038.804688
2377.746338
3145.990234
3711.500732
3079.897705
1618.61853
4073.522949
1903.349609
5604.149902
2958.477539
2680.729492
1752.511108
4922.423828
3816.566162
3366.604248
2330.546875
2692.755371
4042.764404
2484.138184
2106.294678
1583.193237
2522.991943
3411.205078
4980.711426
3859.288086
1915.818237
1576.318115
5384.875488
2701.993652
3513.547852
3553.992676
4441.475098
4346.595215
2472.245605
5493.15332
6427.618652
6672.149414
6186.378906
4254.219727
2584.833984
7778.154785
2426.304199
1734.920044
2784.571533
2548.952393
7106.268066
2910.405762
7806.947266
2908.751953
2459.496338
2669.286865
4661.226563
2447.522461
3892.351563
2221.213623
6319.918457
2999.626221
3509.073975
4688.19043
5079.225098
1797
4218.504883
2785.743896
2762.23877
3885.565918
2002.418579
2272.864746
8196.337891
5066.366211
4098.56543
3081.400391
6992.025391
5955.878906
2740.248047
5015.647949
3887.962158
3649.3396
4763.584473
2377.335693
4770.885254
4990.153809
4318.753906
4860.580078
3604.476807
3652.345459
2165.753418
3579.619873
5522.731445
1450.216919
1578.049683
1769.571655
1808.349365
7330.797852
3707.686035
1793.59021
1722.912231
2880.108154
2587.293457
4418.935547
8521.112305
1748.175415
3491.566162
4047.657471
2792.892578
1699.854736
2679.195557
6707.60791
1590.00415
3810.354736
1699.17688
1554.834473
3396.641846
2655.260742
12967.34082
3954.690674
5796.245605
1842.311157
2200.829834
1533.822144
2526.258057
1580.809814
2014.057129
5389.461426
4514.134766
2584.345215
3684.663086
3395.741699
3478.488525
4966.995605
1485.064453
5555.031738
3651.838867
4870.628418
2931.583984
1593.158569
2568.52417
2484.290283
1861.703003
2603.5
3482.105225
1759.272705
2997.85376
1833.720459
3182.614258
3197.783691
2400.764893
2350.157959
2065.93042
3793.828613
1525.326904
1560.036987
3553.468262
1987.533936
5743.628418
2418.230225
2772.08252
2785.977295
1613.344849
3741.580322
2405.886475
1681.341553
3098.607178
2942.093506
3475.778564
2852.136475
2124.348877
3981.036621
3721.893311
2176.103271
1412.210571
4227.381836
2802.399902
5081.982422
2633.568604
5626.352539
1573.487915
2408.323486
3552.168457
2869.044434
1923.113647
3297.361816
2500.780029
1707.538452
2795.179443
5151.911133
1443.046631
5272.809082
4620.717773
5301.280762
1400.019409
4042.428955
2869.191406
6281.133301
3193.675537
1912.641968
3857.974365
2200.407227
1810.342896
1781.807129
3786.595459
2075.34668
2844.628174
1620.929077
2030.322998
1506.721802
6548.316406
2699.873535
4989.402344
2815
3976.251465
4514.997559
5094.54541
5998.23877
3196.419434
5556.281738
4129.085938
2281.234375
2639.205322
5163.430664
4664.141602
2281.964355
1668.769897
5092.360352
4785.489258
2663.148193
1993.635376
2463.236816
1837.581421
3158.738525
3962.469238
1854.774414
3930.055176
5429.181641
1850.646606
2437.229736
3600.927979
5869.304199
3064.800049
2861.111084
5183.367188
3926
3189.781006
5845.280762
2629.093994
4439.743652
5125.581055
6459.735352
4527.530762
3673.926758
2767.598633
4161.72168
5628.9375
1809.085938
9968.813477
3278.037842
2612.819824
3441.105469
5396.662598
3033.744629
3090.615967
2672
4798.120605
3487.272705
8267.018555
4095.840332
3738.577148
5317.254395
2759.082764
2078.809814
4208.5
3546.445313
1994.120483
5332.086914
6090.45166
4163.795898
3210.569824
2677.636475
1386.380981
4508.037598
4096.995605
5004.675293
3313.504883
1966.817383
4302.670898
3938.735596
5696.08252
2203.708984
3210.983887
5221.041504
2655.291504
1698.966309
4296.772949
1756.733276
1689.180298
5344.133789
1813.802246
5044.086914
2976.173828
3406.399902
2058.133301
3911.690674
2643.6521
2496.307617
2096
3933.365967
6037.179688
3466.35791
4087.272705
3417.859375
1730.333374
4759.18457
1523.876343
3191.365967
3313.723145
1734.262817
5997.533203
1691.346924
1743.940308
2380.47998
3766.311035
4071.054443
8196.051758
6763.720703
8156.102539
3288.353027
3487.611328
2078.53125
3346.282227
6176.061035
2865.479004
1609.607056
1636.980835
6810.509766
2119.862305
2330.65625
5230.354492
2537.042725
4279.375
4697.63623
2796.457031
4342.916992
3346.682861
2433.22168
1527.34375
5267.192383
1662.363281
2155.234375
4934.436035
1857.245605
1728.455933
3121.65918
3257.343018
1893.782593
1671.668335
3551.92334
1746.572998
1803.677979
5031.050293
2347.092529
2087.991211
4244.425781
3825.550537
2551.774414
3013.95752
1694.664551
2960.124268
3036.396729
2233.962646
2463.906738
2442.813965
2921.134277
1737.557617
6680.501953
1567.616577
4843.775879
1625.897705
1762.434082
2870.072266
3934.5271
1526.529419
5970.243652
2635.599609
2226.728027
3930.90918
2519.043945
3085.64209
2113.17334
2942.121582
8653.019531
4369.367676
5551.097656
4217.424805
4724.071777
4187.646973
3962.733398
2876.712402
2311.221436
2992.582275
2161.008789
2755.721436
4248.912109
4441.974609
4023.811035
4328.221191
3483.987305
4120.338379
3066.114258
2611.054932
3500.153076
1919.104248
6246.017578
4549.099609
1866.402588
4432.495605
2366.776123
2329.181396
3847.810791
4296.509277
4678.553711
5561.292969
4125.333496
2416.104492
4081.325439
7006.90332
3380.271729
3697.935059
4787.585449
3781.870361
4020.541016
5937.381348
3730.552246
3274.755371
4502.120605
3748.302002
5396.948242
3220.915039
3015.025391
7357.842773
7397.353027
2643.284668
4675.397949
2120.178955
3509.258057
6312.178711
3357.927979
4303.879395
3428.173828
2498.404541
1890.920654
1670.026001
2788.075439
5671.819336
2496.273438
2272.463867
1565.381836
1880.992676
2713.85498
4390.353027
4566.403809
1878.676636
4244.73584
5763.131348
2654.736816
5770.128418
5340.712402
3075.666748
4186.305664
3748.934082
1989.194336
3876.417969
2915.609375
1695.024414
2086.022217
1513.882324
1830.722656
5937.050293
1982.302002
4338.666504
3994.444336
4245.588379
4205.278809
3678.518555
6690.159668
4975.94043
6260.027344
4484.894531
1871.066772
1889.269897
2161.25
4539.303711
2834.992188
5203.396973
1796.108154
4961.228516
4314.524902
1917.606323
3242.079102
2413.686768
5322.42334
3092.765137
6597.810059
2509.019531
4644.706055
2583.024414
2874.564941
5581.299805
6211.448242
1644.786865
2527.189941
2237.780762
3547.935059
1780.298462
7483.124023
1946.919678
3195.09082
3185.946045
4544
6176.880859
2914.867188
3811.865723
4393.12207
6582.088867
6969.643066
3460.039795
6310.371094
3027.159424
3241.585693
3552.91333
2461.2229
1948.841064
4417.317383
7224.064453
2126.202148
6656.277832
1468.139526
5788.307617
2519.61792
2204.64209
6736.716797
6084.233398
6172.657227
2889.073242
1819.31311
3357.156494
2299.218994
4041.411865
3553.978516
7657.307617
3558.302979
4698.899902
5619.012695
3570.207764
3402.547852
4816.64209
2557.946533
3564.462891
1683.748291
3887.571045
3936.581055
5716.57666
4150.251465
6700.773926
2084.030518
3916.428955
3630.594727
3431.117188
2783.985596
2151.187744
1860.323975
4126.715332
2698.057129
1760.426636
2117.575684
2091.368408
3704.358643
5858.3125
5848.304199
2555.507813
1770.631592
4797.174805
7202.503906
7345.65625
5652.988281
3231.517334
3835.733398
4369.361816
3568.810791
2506.6875
2948.991455
4393.205078
2238.126221
4607.567383
7262.352539
2357.45874
4554.993164
3610.491699
5388.36377
1781.048584
6276.314941
3215.931152
5047.603516
2276.938232
4047.322754
3927.372559
2824.25
1921.876587
3792.950439
3798.0896
4056.472656
3161.76416
4043.785645
6216.15332
1914.942505
2100.113037
2478.730225
2718.628662
3555.102051
2811.489258
3450.217773
3348
1401.882324
5381.155762
4541.064941
3424.182617
3344.05542
5243.132324
2007.09436
4331.63623
4213.300781
3418.175781
1859.599976
2887.719727
5824.129883
3298.353027
4642.765137
4210.744141
4382.53418
4121.181641
2937.679199
5797.194336
3158.201172
4868.727051
3635.675293
3527.479736
5810.792969
4208.650391
7785.443359
4025.142822
4544.776367
5322.056152
5505.54541
2080.23999
2608.027344
3720.084961
4085.900146
2380.355469
2423.101074
5946.481934
3968.252686
5498.604492
6067.484375
1949.196411
5304.119629
6762.816406
3482.495117
3451.006592
1795.00293
3047.302734
1864.835449
4439.331543
3008.912109
5091.029297
4227.905273
3581.624512
4455.816895
2580.149414
2318.436523
2277.868408
2964.738525
3732.730225
2002.842773
5880.931641
1939.032959
3609.041504
5815.758301
4901.514648
1587.90979
4474.149902
1850.780518
2511.91333
2851.130371
3263.217773
2165.178467
6122.708496
4631.033691
6327.171875
3631.892578
4936.166016
6546.044922
6902.319824
4201.08252
8941.430664
4020.380859
3599.146729
3758.134033
2512.333252
4594.456543
2720.697266
4209.954102
2110.734375
1586.758667
1974.389893
1972.213013
8437.240234
3273.380127
3557.39917
1808.216187
3523.483398
5498.401367
2784.259033
5288.397949
2454.419434
3059.986816
3847.942871
1831.475464
4763.099121
3155.957031
3148.649414
2773.145996
2440.39209
5014.11084
2127.856445
2363.947998
3206.509277
5411.789063
4218.407227
3809.115234
3644.683838
1625.650024
2854.165283
5541.624023
6204.713867
2472.679199
5923.098145
2715.525391
2511.875
2457.133789
1690.797241
3378.54541
3601.975098
1857.902954
3698.563477
4541.128906
4492.886719
4419.661621
2884.857178
4750.649902
4451.46875
4019.580078
4256.067383
6507.311523
5939.240723
4028.835693
5518.612793
3112.946777
3825.003174
1259.140747
2053.18042
2306.552246
4960.111816
2221.363525
3839.880127
7021.623535
5556.172363
7466.11084
4563.803711
3595.307617
4502.647949
4448.118652
2461.235107
3735.628662
4638.530762
2435.561768
6264.365723
7120.722656
2352.341553
7249.411621
3329.909668
2195.61792
2677.19751
2285.024414
4532.565918
1655.830933
4557.324707
2352.325195
5184.867676
4174.585449
1912.046021
3330.009766
3037.21875
4812.791016
1808.765259
4105.05127
5787.753906
5144.579102
5594.961426
6292.874512
3806.158447
5622.35791
2864.127441
5438.45166
3464.611084
5231.813965
4411.689941
4088.618164
3720.428467
4419.419922
1568.181763
1760.489746
3997.392578
5677.606934
3389.748535
3947.412598
3000.52832
4185.846191
2431.660156
19735.060547
4533.419434
4739.75
4774.929199
3377.201904
4578.407227
4168.216309
2192.444336
3106.327393
2929.763428
7447.436035
2314.813965
3428.957764
6934.940918
3363.170654
3987.433838
6538.775879
4802.40918
5916.604492
5346.869141
7552.677734
5920.865234
4902.466797
4035.834717
3026.705811
5495.648926
6376.420898
1677.304321
3907.80249
3411.650391
6227.242188
2824.449463
7672.769043
8069.594238
6881.103516
7953.686035
4107.921387
3995.779541
2648.907227
3507.233643
1868.633179
4829.138184
2325.280518
3334.967041
3844.302246
3959.389404
4714.408203
6023.84082
4324.501953
2823.008789
5670.977051
3027.272705
2832.448486
5034.859863
2131.18042
3654.776123
2779.259766
3646.52417
2806.11377
4631.960938
3172.334473
4552.583496
2344.126221
3853.075439
4100.35498
2566.553711
3095.960938
6377.056152
3294.0896
4100.602051
2199.033936
3926.119141
4553.768555
2600.463867
1531.941162
7575.863281
6129.443359
1908.981689
2876.083984
4121.571777
1799.537598
2907.962158
3913.913574
2294.270264
2287.81543
1887.324707
1632.722046
6938.575684
2422.92041
6127.258301
3996.657959
2525.456055
4392.626465
2141.820068
4231.538086
6314.174805
2298.04248
3277.267578
3158.046631
3907.919189
1905.871582
1589.350342
1699.830322
7404.01709
4580.253418
2833.661621
1777.028076
3387.049805
2926.630859
3977.835938
2344.452881
4163.182617
6088
3373.480713
1755.950562
3714.786621
5480.208984
2845.95752
1637.707275
3441.178467
4726.399902
5556.678223
3026.466553
4434.346191
1456.339355
4114.41748
5856.78418
5595.385742
3641.616455
5045.354492
4642.811523
5042.425781
4565.813477
2213.830566
5983.339355
2838.698975
5782.241699
1837.300781
3986.05542
2597.169189
1643.126465
3442.893066
2199.021973
1749.365112
2831.705811
2930.778564
9415.970703
1940.401489
4443.069824
1630.745972
6874.631348
4069.204346
4872.659668
4245.319336
1747.393066
2438.443604
6748.458496
2687.50293
3760.723877
1568.333374
5650.356934
1552.222168
1884.46228
2436.023193
6417.684082
2641.142822
2657.120117
4435.644531
2219.807861
2805.032227
3571.419678
1786.666626
3046.92749
3741.872314
3608.233154
5733.130859
3144.215088
4052.21875
5481.437012
3166.205078
3722.158203
3122.879883
4467.777832
1891.242065
5205.426758
4350.120605
4344.601563
4576.144531
5170.124512
3404.022461
2061.117188
2507.459473
3440.084229
2291.170654
1265.621582
4603.811035
4852.706055
2668.054688
5577.813965
6498.445801
2170.395264
4784.809082
2908.930176
3873.393799
5758.152344
3466.218018
4895.062012
1972.080811
4543.148438
4763.253418
5623.483887
5294.680664
6494.640625
3774.468018
5345.365723
2755.755127
2133.57373
8763.74707
2194.690186
2676.602783
4892.220703
2695.863281
3680.516113
8978.678711
6416.72168
3589.549805
3802.72876
3446.549805
5589.408691
2454.073975
6255.921387
1994.222168
4759.414551
4620.426758
3175.228027
2368.150635
4897.39209
4520.855957
6852.328613
10186.552734
6666.613281
4610.741699
5222.563965
2149.646973
4223.745605
3454.618652
3530.133301
5136.232422
3335.763428
5049.483887
5929.395996
5545.251465
2332.320068
4170.344238
2674.181885
3365.520508
2415.120117
1801.54541
1859.047607
5308.407227
4469.317383
3602.696289
6733.526367
6378.143555
3548.714355
4171.390625
2003.529419
6403.887207
3201.726318
4714.700684
1621
6461.670898
6670.870117
8309.816406
3461.249512
5726.585938
1814.571411
2320.435791
4398.356934
4996.585449
5399.962891
6706.009766
5517.981934
2900.884033
3618.506348
2042.716553
2692.618164
1817.645386
2401.381592
5056.423828
5811.67334
4805.787109
4600.748047
3326.379639
3874.292725
3615.50708
6465.638184
3469.358643
4960.029297
3201.914795
1904.156128
2046.180054
1983.065552
2377.989502
4297.312988
2929.400391
3337.969238
3889.892822
4582.996582
3589.873291
2126.892334
2120.912354
5061.953613
3090.126221
4675.169922
3100.08374
2112.764893
4180.047852
5678.528809
4520.743652
6079.847168
3834.038818
2223.60498
4504.865723
5725.691406
4295.818848
2341.553467
7186.82373
4137.66748
2561.142822
3124.647949
4682.312988
3202.824951
2767.166748
2734.45166
6408.799805
6217.739746
2582.535889
5762.837402
2745.46875
1973.504272
3676.070557
2530.107422
4000.274902
3344.633545
5466.485352
2876.623047
5566.695801
6713.258789
4471.609375
3139.893799
2402.746582
1758
1629.168091
2561.306885
2868.028564
1869.116333
3285.314697
1769.628052
1833.75
2990.226563
6055.296387
2984.769531
3676.429688
3645.56665
2912.146484
1835.78064
2982.857178
2423.715332
3071.719238
2721.307373
2762.123047
2792.671875
1685.276611
2529.537842
5606.381836
6055.941406
3098.390381
2929.114014
1546.971436
2023.912354
3034.732178
1585.976807
2012.317017
1513.320801
2258.966064
4390.205078
1282.741821
5167.979492
4473.289551
1825.607422
2762.696045
2224.596436
6537.970215
6508.332031
5176.9375
4070.40918
2038.021484
3131.490234
5973.02002
3227.555664
4557.633301
2438.473145
1615.324707
5223.278809
4183.796875
2044.5
2811
5884.799805
7408.80957
6065.45459
3188.065674
2971.923096
1527.328979
2041.224243
4251.027832
1986.478271
3850.541748
2984.57959
6061.133301
3791.660889
6709.186035
4815.790039
3882.638184
1355.076904
1578.360107
6983.694824
1883.1698
3829.135742
5074.038574
5912.446289
3997.633057
1901.108765
1524.289185
3240.643799
4339.771484
7051.17627
5002.842773
1847.720947
4265.600098
2728.930176
3977.834229
5766.212402
3089.450439
4127.95459
3602.675537
2744.328857
1432.098755
2364.142822
4558.222168
3236.408203
2018.408203
2731.283203
2764.2146
3420.438477
5474.369141
5682.25
4499.39502
5546.212891
2639.861328
3432.132324
6253.20166
2402.786133
6934.498047
2986.556641
1875.547119
4453.744629
4019.681885
1860.222168
4178.76709
3049.606445
5357.345215
4269.955078
4772.305176
2592.188965
4608.07666
4667.324707
5910.801758
2983.043945
2418.573975
4062.085449
5113.362793
1897.435913
5274.468262
3709.006836
3689.921875
3790.523193
3153.764404
4145.557617
2222
4062.528076
3152.897217
3498.14624
4398.556152
5033.846191
1756.242432
4562.126465
3428.288086
6028.454102
1974.173218
2123.819824
3997.639404
4080.15332
5850.626953
6385.015625
3015.575684
2093.449219
2014.725708
2711.444092
3086
3514.890137
6249.901855
2790.468994
3328.166748
4993.634277
2422.892334
2364.20166
3546.825928
5935.338379
1911.184692
2332.37793
5547.590332
3629.768799
4673.612793
2453.044434
3539.845459
5392.712402
5984.888672
1962.680054
1677.410278
3983.205566
4839.24707
5057.654785
5268.39502
4549.354492
3198.64502
5257.018066
3797.666748
2978.564453
3302.325195
4034.783936
4034.052734
3522.948242
3946.502686
6938.952148
4008.378174
2951.272705
2311.584961
2204.874512
2592.484375
3452.364746
3417.293457
3407.987061
2107.242676
1781.80249
2309.364502
3460.111816
2119.647461
4720.935547
3288.430176
4780.521484
2085.444336
1887.61084
3780.93335
1927.228149
2796.349121
5266.081055
3913.475342
2882.810303
2282.799561
1953.009521
3668.21875
2325.990479
3789.408447
5441.941406
2739.450928
1820.960327
1612.780884
1654.581787
4041.181152
5127.969238
3502.376221
5520.355957
4453.951172
2716.70874
3214.82666
3664.977783
4992.528809
3431.793457
3633.241943
5023.32666
2005.203247
3894.530029
5808.486328
5855.332031
1995.717896
4237.057617
3390.956543
4803.358887
2240.706299
3115.541992
3842.701172
1910.561157
1907.980713
3209.689697
4953.859375
4131.118652
3703.565186
2169.07959
3649.965332
3661.837891
1672.42981
1830.636841
2169.711182
4287.829102
4311.273926
1868.622803
4353.884766
3388.679932
2620.289551
3742.142822
1956.444458
3438.446289
2859.539795
2683.596924
4053.075439
3599.173096
2984.112549
5266.145996
2109.394043
1808.682983
2775.804932
5669.706543
6695.305176
2650.302734
8145.93457
1963.083374
6606.384277
8556.292969
2643.349365
3862.658203
3909.280518
5352.783203
3478.899658
2326
3023.960693
4154.740234
8199.69043
3191.047607
2279.693604
4847.824707
3920.831787
4345.678711
5454.70166
6194.543945
4381.112793
3930.618896
6068.334961
1378.9823
2007.596802
1894.164429
9224.293945
5621.201172
2346.32251
1298.02356
2528.908203
3699.56543
4603.065918
4080.110596
5730.681152
7834.522949
2619.199951
4609.705566
6029.083008
1784.158447
2061.065674
1980.772583
1972.467041
2887.018066
7030
6569.495605
7203.66748
4159.29248
3830.46582
1674.265869
3368.121826
2064.111572
4738.353027
1497.310791
6405.439941
3551.72876
3468.251221
5904.789551
1929.709961
4716.026855
5049.677246
2381.664063
2255.041992
3715.130371
5982.312012
1873.754395
3652.561035
4209.099121
5922.504395
1701.75
3076.273926
2826.805664
3458.716309
5164.313965
2132.529297
7811.535645
1755.310303
3636.346924
2959.508545
7937.23291
3707.506836
3199.905273
5220.32373
1915.083984
5609.710449
3112.760254
5172.17041
3218.145264
2536.770264
5451.689941
4344.738281
6913.616211
4821.386719
2381.941162
4025.524414
3272.662354
5435.007324
5495.783691
4328
6255.86377
7244.672363
6117.552734
2909.426514
2247.936035
1716.599976
5118.222168
5136.70166
3214.288818
4774.56543
2358.412109
3838.251465
2190.746582
3353.832275
5406.766113
4068.751465
4821.043945
2143.795654
4698.275879
3100.552979
3699.724365
6640.380371
4124.477539
6378.355469
3585.178955
4473.600098
8096.643066
2804.195313
4069.763672
6005.755859
4309.178711
6314.898438
5898.772461
2064.647949
7473.152344
1857.281982
11321.010742
5265.826172
3352.387207
5260.060547
6096.473145
4778.02002
4031.025879
4830.427246
4207.681152
2848.752441
2462.036865
3440.172852
2520.992676
2665.994629
2564.214844
1916.313721
3479.856445
4372.948242
3597.412109
5295.667969
3603.052246
1902.502686
2171.436279
3944.599121
2165.939941
2905.06543
4589.640137
1908.414185
5616.640625
4515.571289
3058.029053
5899.833008
2400.687256
4953.779785
3241.751465
3498.586182
1907.801147
4020.060791
4385.436035
4084.181396
2884.505127
3387.801758
4242.617676
3004.812256
2164.261475
1710.185547
5160.444824
2526.68457
2634.889893
1745.839111
1614.717529
3417.555664
3809.809814
1479.154663
6072.784668
2513.021729
1452.811768
1633.164185
2437.177002
5148.452148
1487.585205
4046.071045
2092.381348
3621.415283
2491.978027
1645.693481
4915.26709
2247.850586
2215.192871
5146.448242
4264.728027
1529.010864
2614.981934
4012.735596
1597.525146
4382.245605
3230.741943
6228.59668
1614.541016
2623.061523
1970.916016
6211.580078
2503.165527
1942.02832
4152.753906
3697.142822
1562.548828
1748.579346
1617.907104
2522.444092
2034.251465
2807.832275
2971.466553
2462.142822
2505.487549
2573.665039
4425.458008
4124.428223
6708.467773
1807.907471
5853.773438
5823.114746
4377.049805
3206.581299
4721.964844
3727.221191
5421.193359
1517.681763
1497.124268
4955.257324
3551.389893
4476.653809
4633.724609
1401.265503
2628.791748
4653.26709
3136.593506
4843.544922
5295.019531
3966.489258
3776.752197
5872.321289
3591.51416
3928.05249
3990.719971
2518.10791
2182.910889
6477.053711
2825.427002
4200.558105
3682.469971
2667.867676
4060.645264
1758.293823
5277.396484
3824.239258
7591.091309
3271.363281
1528.861572
1823.051392
6142.696289
2782.377197
1288.439575
4633.10498
3037.070313
5084.907227
3164.17041
6784.488281
1834.958374
1797.23999
1477.464478
3213.323975
4143.212402
6329.133789
4406.741699
5823.589844
5707.656738
2662.8396
5130.854492
5011.478027
3680.048828
5942.872559
3824.685791
4405.104492
5291.3125
5288.444336
3782.235596
4650.36377
3373.709717
2116.72998
4586.695801
3017.640625
2847.940674
3393.546875
4609.858887
4259.579102
2169.6875
4162.834473
3616.529785
2077.85376
5544.498047
3020.491699
4843.200195
5531.486328
1817.142822
6006.788574
2485.467529
5506.65625
4078.394043
4715.223145
6927.453613
3044.897949
4208.881836
5124.510742
8547.782227
5726.418457
2492.800049
4719.545898
3065.45459
5491.368652
3297.428467
4622.380371
5806.606934
4736.074707
6322.033691
4344.75
4720.648926
5418.788086
3076.12915
2496.056396
2835.602295
4167.445313
6053.650391
6338.723633
3127.557129
4528.351563
5612.878906
6870.695801
7237.961426
3671.88208
5029.288574
2395.968506
2030.947998
4053.791504
3114.770264
7420.585938
7677.980957
1869.777832
2892.218994
2269.327637
4111.990723
4171.525879
3487.476074
2834.554688
4932.586914
6323.567871
2678.242188
3415.842529
2065.625244
2861.766357
2360.702637
2424.865723
6161.145996
2973.562012
5645.982422
7556.769043
3774.568359
3879.928223
1952.463989
1709.652832
1825.971558
2010.33667
1915.109253
5309.351074
5540.862793
4563.959961
3169.94458
3680.738037
2082.724121
1665.907349
2374.053223
3360.848633
2530.750488
2591.673584
3894.604736
3870.74292
6748.40332
2451.388184
1794.134277
4519.658203
4440.476563
3300.004639
2802.715332
4890.933594
7300.146973
3753.182617
2709.455322
2371.982666
2563.219727
2322.960693
2676.877686
2364.917725
4760.825684
3609.664795
3427.037842
5606.227051
2998.366943
1554.869873
2672.456055
5959.836426
3303.227783
3731.691406
2721.731445
1528.759644
4756.47998
1947.012939
4976.806641
2623.140381
1731.738647
1402.226318
2191.552979
1547.585449
2304.17334
2345.620605
1746.634399
4233.493164
2728.705811
1952.469604
3392.415283
2589.009033
3590.490234
1538.376465
3263.427734
1778.740723
3343.367188
4577.914063
2916.085205
2562.193848
1400.99707
4177.178223
3238.171875
5076.908203
3256.69751
3921.399414
4075.428467
1797.797729
1586
2221.682617
3092.059814
4794.543945
1973.11145
2961.029785
2244.087402
5461.272949
5384.208008
2993.95874
2027.030884
3120.187988
4802.035156
3321.796875
5696.67041
6246.711914
3296.091309
2809.059814
5632.702148
1753.086792
1531.543335
7438.953613
7698.177734
3523.2854
5601.272949
3406.403076
3017.823242
2242.608154
7274.919922
2159.164063
4761.684082
3257.252686
1760.75
3734.745117
3340.515381
3573.115967
2355.914795
4192.805176
5318.632813
3073.960449
4943.710449
4997.507324
6922.776367
2201.315918
5932.012695
3350.060547
2557.984863
3092.148926
3389.025879
4509.896484
3124.661865
2410.820557
3293.949951
4686.586426
5114.304199
6821.858887
8058.847168
4203.072754
6250.5
1663.890015
2380.823486
2698.666748
2886.123535
2424.3396
4745.396484
3364.385254
4191.963379
1844.215576
2105.342773
2420.378174
3288.480713
2392.490723
4409.031738
4936.650879
7138.817871
3553.079102
1821.552246
7230.666504
6521.207031
2111.589111
2164.211182
4145.40332
5851.188477
7291.331055
4774.856934
5536.291992
5394.358398
5315.731934
3048.526611
3372.845703
2144.711182
3284.94873
3040.736816
3141.074951
4339.591797
3310.591797
2840.154297
3645.617676
2665.194824
6028.956055
4548.453613
4360.105957
6042.193359
2553.070313
2323.549561
5247.077148
4258.274414
7203.4375
6689.097168
5343.505859
1933.217407
2870.852539
5183.61377
4030.117676
6086.437988
1845.730469
3484.019287
3148.777832
2959.523682
2342
6226.246582
1921.311523
2020.088257
3222.958984
5764.959473
3846.280029
1780.461548
1956.464111
1754.765991
4770.926758
5603.512695
1936.959595
3476.087891
3903.226318
1813.853027
5872.217773
1648.842896
2622.511475
4248.954102
3550.292725
5311.666016
4324.009766
6097.284668
1740.638794
5692.697266
1649.488403
2390.107178
2649.404541
5488.13916
2983.523193
7140.828125
4289.914063
1769.884766
3492.320801
2153.372314
2958.674805
5141.750488
2282.13916
2279.227051
2591.950195
1724.912842
2090.384766
3495.907959
6831.923828
1383
3551.399902
4443.451172
5855.153809
1746.273682
1767.789429
4936.079102
3483.764648
4275.698242
3553.439941
2299.247559
5671.327637
2528.95752
5049.372559
4121.151855
8001.558105
1652.634521
1510.231567
3010.944092
4244.835938
1556.333374
7575.600098
2479.237305
3686.090088
1613.886841
5574.049316
1968.40564
2145.958252
3599.475098
3134.298096
2563.552246
3512.266357
1836.462769
4507.172852
3946.963623
4062.87915
2146.594971
2057.852051
1638.883667
3816.678223
1715.260376
1777.174438
3792.791016
4244.720703
4136.229004
3804.105469
2066.287842
3357.806885
3187.290283
2816.610596
2022.036499
2100.892822
2278.050781
3501.508301
1788.146606
1861.392944
5662.474609
3623.363525
1665.648926
2733.822021
2973.759033
3735.505371
3044.149902
2207.870605
2471.211182
2651.836914
4571.458496
4744.108887
5052.866699
5757.077637
1918.687012
4506.52832
3718.746338
3772.186279
1941.163696
4900.828125
2939.520264
2542.539307
2776.098877
1754.751587
1728.139526
3276.037598
1785.360352
3020.59668
4954.709473
3332.787598
3865.486816
5085.085938
2684.040283
6678.390625
2555.052246
4346.489258
2581.488281
5730.964355
1692.609497
3264.276611
4738.523926
4014.088867
3119.389404
3555.439697
2452.633545
3879.047607
3796.637451
1729.646118
1816.822388
1741.853638
2553.119385
2688.888916
6638.087402
2522.068848
3685.494141
2525.529785
5311.277832
8567.601563
2822.821045
2253.113037
3927.585693
3545.267578
3930.054688
3313.145996
2086.399902
3741.127197
3723.76001
1368.459351
3503.576904
4225.534668
1734.710938
1317.523804
1430.922485
2278.491699
4796.209473
7742.787598
1832.311646
4517.834473
5310.08252
2863.662598
5390.311035
1756.954102
6554.320313
2594.959717
5135.736328
4037.569824
2815.724121
1793.314331
7383.101074
2926.612305
4655.434082
2565
5169.684082
1844.312012
5538.780762
5547.53418
4323.972656
3587.425781
2725.426025
4786.62793
6497.976563
5360.566406
4771.087402
3213.568115
3031.174072
4955.666504
2968.722656
4690.026855
3064.447021
4098.09082
4633.515137
7007.391113
2515.724121
2957.604248
4278.812012
2880.76001
3987.466553
3155.864014
3289.429199
4653.777832
3293.848389
2760.475586
3481.977295
5900.775391
3682.439453
2262.12915
3689.52002
2319.577637
3154.532227
5471.336914
3321.518555
4113.274414
4124.235352
3957.262451
3977.458984
5155.970215
4604.831543
6143.542969
4819.933594
5895.262695
2344.558105
2786.046631
3634.057129
3170.348145
2344.761963
2226.530518
3243.600098
1412.160034
1887.14502
1825.122803
5424.257324
1953.162964
5033.702637
3672.084717
1992.341431
5775.238281
3169.05957
2361.163574
1895.87561
4817.916504
1627.686646
3753.252441
2797.367676
4012.963379
1307.547119
4601.696777
3567.78833
3084.764648
4234.438477
5758.17041
4965.714355
3322.787842
4430.260742
3384.438965
3255.235352
4091.280518
3786.980469
6209.577637
3724.844971
2385.547119
1647.719238
3344.462158
5357.966797
2123.009277
4603.025391
5518.681152
3269.604736
4211.305176
2548.5271
7317.680664
6135.916016
4940.82959
1815.277832
3660
2384
3890.076904
3778.477539
3614.064209
5923.378906
1560.390259
3275.199951
1892.2323
1534.438965
1538.582642
3777.464844
4778.73584
3571.560059
3367.183105
3926.971191
3264.924805
3891.596924
2649.137451
2551.819824
4609.885742
2204.746582
2601.037109
3227.77417
2594.943115
2657.206299
5028.366699
5271.244141
2337.618408
4950.59375
1271.296265
2421.56665
5549.824219
2210.521973
4093.278809
4640.815918
4667.013184
4415.840332
2822.592285
3505.280029
3015.084717
5418.789551
5119.320313
2354.900879
1976.166016
5433.349609
1614.378418
4929.813965
4603.699219
2245.533936
3240.123535
2609.491943
3687.175293
4156.858887
4235.692383
4228.14209
5242.084473
2868.107666
3388.509521
3093.333252
2165.964111
4376.531738
1940.354004
3886.574463
2977.234375
3656.453613
3459.552246
1898.809937
6157.911133
4826.790527
4548.475586
1577.698853
1441.938354
1650.097534
1596.334839
2262.610596
2401.464355
3349.636475
2218.275146
2902.008057
1627.485107
5666.274414
3089.271484
3279.062012
2482.313721
5025.147461
2710.346436
4963.77002
3549.901611
4676.122559
3796.47998
7815.501953
5807.480469
3033.895264
4269.577637
6329.114746
4582.132324
4039.133545
6166.861816
3260.506104
2656.103271
2305.378174
2463.315918
4884.351563
3662.46582
1925.931519
5131.179199
2226.563477
2935.699951
1942.390259
4437.855469
3578.403564
5499.688965
4143.333496
2388.605957
4783.531738
1648.052246
3820.145752
3355.310303
2070.357422
4904.070801
4624.405273
3564.543213
3676.044922
7329.768555
5181.858398
2358.683594
5826.883301
2955.209961
6336.317871
6760.195313
2861.445801
2435.551025
3145.085205
2669.26416
4695.334961
4545.910156
2323.834229
3188.172852
7864.444336
3989.499023
4209.684082
4261.784668
3718.130127
4200.076172
3612.702393
2509.949463
4144.031738
7805.472168
5163.527832
6372.758301
2647.231689
1791.905518
8403.645508
1779.018188
2367.539795
1805.317383
4566.615234
2120.047363
4468.385742
4569.061035
3685.991211
1718.817749
5060.578613
4738.828125
2585.248535
1778.421631
6048.191406
7982.297852
3950.596924
5166.151367
1781.617798
2910.671631
3450.93335
5246.127441
1638.599487
4072.671631
3936
4782.966797
5580.697754
3829.585938
3536.759766
5834.739746
5187.419434
4217.279785
3533.152588
1789.350708
7303.227051
1601.119995
1761.736816
3248.213867
5173.879395
2737.70752
3663.24292
1737.132446
2463.61377
3207.116943
1671.463745
5858.766602
2882.873047
1884.932617
4169.127441
2721.987305
