# Supplementary material for: Distribution Analyzer, a methodology for identifying and clustering outlier conditions from single-cell distributions, and its application to a Nanog reporter RNAi screen
Source: BMC Bioinformatics. 2015 Jul 22;16:225. doi: 10.1186/s12859-015-0636-7 (PMC4511455; doi:10.1186/s12859-015-0636-7)
Supplement: Additional file 1: Code S1. — R source code and sample data for distribution-based high-content screen analysis [file 12859_2015_636_MOESM1_ESM.zip › DistributionAnalyzer-1.1/Plates/files10004/A14]

8462.600586
1740.755249
10328.056641
4423.633789
2946.354492
3484.800049
6353.080566
6066.943359
3466.657227
3298.295654
6111.647949
5581.125977
1577.571411
2442.560059
1810.030762
3658.601563
1352.354004
6554.53125
3247.697021
4479.04248
9072.107422
5652.61377
1914.643433
4269.555664
2410.353027
1813.517212
6209.873535
3662.399902
4114.133301
5611.16748
2954.373535
1786.189453
2333.333252
3021.312012
4653.333496
1988.523193
2793.341553
2039.031616
3731.488281
5146.47998
2953.848389
2992.772217
6279.402344
5677.608398
9586.979492
4484.845215
5506.878418
3381.390625
5659.958984
5926.095215
3882.487793
7264.051758
3578.572754
3311.233643
4088.743652
4229.506348
12166.475586
6148.079102
6439.962891
11929.875977
7709.79541
3423.567627
3705.600098
4628.525391
5991.710938
9095.301758
2109.280029
3056.162354
2550.705078
3405.108643
4893.133789
4896.144043
2826.242432
6133.927246
4056.206543
7124.311035
3576.894531
7941.907715
5252.816406
3213.373779
3983.130371
7026.296387
3423.806885
2944.475098
4135.324707
3582.206787
3005.241455
3156.691406
14128.009766
7841.580078
4726.458984
2154.41626
3575.15625
1559.769775
2858.143311
5029.117188
3216.50415
5707.050781
6310.472656
5105.21582
5272.294922
4540
2615.396973
4396.397461
2382.601074
2005.771118
2234.305176
7014.62207
5084.696777
2697.593262
3195.130371
4994.268555
2892.699219
4634.216797
3297.938232
6217.444824
6318.669434
5354.188477
3021.178711
3807.807129
5304.708008
2372.080566
2970.679932
3796.333252
2280.583984
3312.668213
4857.62793
4706.594727
7217.200195
5160.087402
5056.771973
3652.761963
6553.236328
1744.078003
5848.927734
7199.82373
7608.54834
1630.142212
4695.514648
3632
5153.254395
5501.110352
6212.424316
2406.297363
7920.924805
3559.67749
3232.420166
5684.975098
2102.032715
2378.735596
8475.917969
2789.557129
2222.399902
7611.853027
1756.623535
4830.673828
4216
3472.520996
8422.146484
2912.394531
4960.101563
2100.102539
5299.941895
7047.61377
1691.349976
1708.438965
3304.581299
2414.203369
2205.700684
3174.293213
3435.80542
4124.321777
3543.125977
1876
3926.666748
2633.44751
3010.646484
3934.885986
2694.059814
3387.893066
2089.592285
2593.704834
2199.867676
2352.763672
1442.216919
1576.659302
4348.910156
1666.238037
3820.477051
3170.842529
5980.86084
5305.265137
7577.745605
4528.688965
3790.900391
8833.798828
5771.82959
5787.542969
5288.730957
8915.038086
4164.505371
2019.916626
5523.546387
2706.336426
4685.364258
6168.431152
2150.890381
2873.42749
3462.945557
3349.686279
3757.052734
3332.841309
7139.986328
1663.079956
4243.111328
1843.172974
3035.354004
7254.765137
4951.745605
4367.338379
4800.505371
2315.237305
2787.338135
2647.40918
3674.219482
5722.820801
3464.5
9932.873047
3733.541016
5856.101074
1932
2274.409668
9382.879883
6137.32373
3059.497559
4671.866211
2039.222656
1496.291626
2961.533447
5111.660156
5690.3125
3638.738525
5372.610352
6480.812012
3414.830811
3969.863037
3343.181885
3795.807861
3978.012695
1894.4729
4172.10791
3577.025146
7057.876465
3664.637939
5829.19873
3450.431641
2327.940186
3533.774902
6572.479492
7591.228516
3488.7229
5838.864258
2100.072754
3358.385986
4582.589355
5419.783691
5447.041992
3510.947998
7061.043945
2047.380615
3085.13208
13676.719727
4344.913574
2292.055664
2829.773193
8377.765625
5909.055176
3371.768311
4066.167725
3016.975586
4524.897949
2279.045166
5730.962891
6890.822266
5854.57373
16148.126953
1947.3125
3685.506836
2535.765381
5451.560547
4782.244141
4353.123047
8117.972168
7486.205566
2043.931763
3417.172363
7516.464355
8075.251465
3538.947266
3462.840088
2497.718994
6811.006348
7061.65918
3269.582031
3070.415527
1872.905151
4861.547363
1958.297363
2324.266602
2711.899414
3810.695801
3134.172119
6194.175781
5187.666504
5850.571289
1988.046021
2268.095947
4941.871094
2566.310791
5185.675781
5854.990723
1980.630249
2320
1964.635254
8513.469727
2581.595459
5797.243164
4553.305176
2757.108887
5784.642578
4778.756836
3539.324707
3023.943115
4339.60498
5278.535156
5606.314941
1864.099121
3740.571533
2825.743652
5613.187012
3156.632568
4388.166504
4466.193848
2207.316895
7004.049805
1834.632202
3675.186768
3535.683105
3801.187012
3678.328369
2375.98291
5643.053223
2597.086914
4992.196777
6454.811035
3083.957764
5053.990723
3730.103516
7005.239746
3312.10498
4518.482422
2932.967285
6570.795898
4366.310547
2247.235596
3721.239502
2262.68457
5232.113281
2136
6196.540527
5600.856934
2141.745361
5258.163086
3723.946289
3811.244873
3470.509521
4555.279785
1811.790894
5040.267578
2701.393066
3444.141113
2599.774658
2883.24707
2022.357178
4454.972656
2865.079102
2922.81543
2172.130859
2088.325195
2927.049316
4806.830078
7109.820313
1822.487427
3184.102051
4298.972168
3688.50293
6703.250977
3881.600098
2733.985352
1668.418213
3527.685547
3890.818848
6025.519043
1980.360229
7517.296875
3208.759033
5300.903809
3912.248779
5072.099121
5412.487305
5731.908203
2209.138184
3758.237793
6609.828125
3467.891113
1970.208008
1813.441406
9715.977539
3017.094238
4852.040527
3889.76001
6118.204102
6074.666504
2487.603271
4924.642578
6187.114746
10138.333008
3094.222168
5499.985352
2879.198242
6876.307617
1856.310913
3606.673096
1486.400024
6488.897949
3926.634033
3539.726074
5865.25
4304.846191
6812.047852
4700.799805
3941.416748
6443.727051
11572.234375
10678.282227
3009.367432
4963.672852
13983.480469
1447.441895
1787.594238
6978.184082
5797.309082
3014.181885
4735.622559
5970.99707
3418.225586
1451.685425
1997.61084
5991.070801
2390.202148
1230.93335
1918.142822
5502.986816
3411.199951
3110.327637
6066.619141
7274.92041
7440.095215
1579.304321
1882.074097
5245.407227
7591.501953
3757.037109
5053.293945
7080.971191
4811.546387
3546.584717
3839.448242
7884.290039
1969.333374
3479.726074
3395.679199
2649.808594
11906.029297
5021.920898
1900.105225
4400.265137
6847.827148
1466.100952
5029.103516
2275.767822
3288.22998
5316.965332
5612.974121
3915.756592
1586.901978
6564.866699
5063.834473
5178.449219
3508.230713
5134.509277
6221.066895
12585.652344
1334.135864
10303.011719
3717.262451
8803.408203
3787.047607
2192
3565.741943
1912.512451
5808.318359
1333.942871
1889.341675
2561.621582
1978.618164
2143.048584
3542.882324
4014.523193
3746.935791
3060.787598
6907.43457
1522.167725
1730.079956
3659.067627
3287.683594
3607.095703
3573.859863
3407.813965
3187.628662
5786.437988
3801.198242
5667.943359
4553.76416
2298.439941
5613.044434
3363.033203
2933.411865
2631.364502
7126.399902
2420.047119
3352.272705
2157.06665
5833.400391
3919.256836
1949.707153
3608.344727
3757.785645
7134.655273
4206.32959
1909
3830.743408
2617.553467
2942.748291
3029.851563
2214.930176
3734.21582
4554.533203
5946.603027
3019.394043
2205.397705
4624.524414
2711.651367
11322.755859
4126.299316
3656.721924
5158.222168
3659.510254
3067.47168
2416.888916
3428.444336
2659.142822
4596.882324
4266.706543
4163.958008
1666.512817
1599.333374
3281.200928
3002.812744
4182.669922
2849.992676
2014.095215
6833.980469
3102.658691
3587.584717
2526.14624
7752.572754
5750.477539
8480.912109
1967.370483
4801.69043
4140.09668
2113.949951
1985.93042
1789.994751
1817.288818
4872.581055
3841.748047
7733.694824
1822.061646
2918.49292
2547.72583
2676.527832
2022.080688
2256.417236
2278.061035
2587.126221
2669.643066
2986.842529
2616.623291
1556.692261
7519.644531
3881.498535
3634.812256
3154.311768
4936.571777
5570.258301
1141.858398
2210.116455
1511.537476
1558.480835
1466.12146
5359.800781
1553.202759
8149.689941
1354.953857
1498.805054
3045.641357
1546.231079
4179.243652
2275.304443
2459.752686
2156.94458
2525.441162
1653.573853
2278.89502
2599.722656
2478.4646
2490.760254
2479.087646
3323.268555
1806.96106
5010.585938
6169.379395
2796.897949
3300.804688
4047.674805
4677.683594
5005.149902
2888.989258
4191.905762
3396.771973
2299.594727
4192.040527
3800.114502
6629.048828
4088.303223
5684.058594
1857.088745
3801.011475
7122.477051
5518.130859
5144.786133
6447.312988
3690.692627
2654.347412
2853.892578
3150.802979
4967.387207
2191.440674
4192.82373
1550.036865
2976.3479
3843.050781
3690.058105
4421.584473
2937.25
3664.946289
5657.964844
2395.333252
3278.047119
2650.789795
3833.756836
3437.361328
2439.576172
4031.716553
5301.354492
6282.441895
4846.260254
4517.415039
4136.830566
1935.289673
8422.476563
2032.870483
3660
3622.818115
3655.052979
4007.449219
5654.557617
2091.432617
1827.255859
3621.458496
4000.69458
1812.266724
3913.081055
4324.970703
2459.716064
2292.260254
1673.156616
1886.026611
4997.240234
3598.022705
1928.13855
2998.112305
4302.23584
6846.413086
4944.048828
3275.416016
4142.856934
4636.338867
1594.924683
5853.928223
2872.40918
3681.960449
4897.422852
5900.423828
1524.666626
7300.245117
1851.767456
2680.481201
1873.443604
4818.536621
2446.566895
4091.857178
2433.869629
2928.800049
3860.961182
2765.050781
3148.539551
3027.449951
1849.142822
2708.812988
2360.558105
1750.814819
2105.556641
2565.407471
2324.350342
3703.5625
2072.813477
1806.208008
2364.844971
4518.23877
2417.351563
2898.433105
3939.962891
5695.116699
2119.947021
4075.286865
3479.6521
1911.521362
2565.228516
1912.06665
1495.118652
2424.434082
1769.885742
5295.967285
2233.367432
3340.925537
2528.376953
4941.276855
5572.441895
2274.080566
2851.910645
2734.977051
3957.825439
3373.09082
4614.607422
3999.561523
3290.032715
4516.422363
4153.580078
5353.723633
4584.72998
2877.071045
5122.947266
3081.302246
4598.197754
4807.421387
3267.842529
3992.859863
6849.163574
2765.355225
3108.548096
2822.227051
4541.146484
4680.700684
3203.313232
2206.355469
4393.125977
3258.796143
2607.180176
4816.368652
6556.022461
2585.522217
3491.175293
2249.132324
3297.180176
4907.439941
4147.672363
3509.515381
2423.73584
4094.951416
3447.192139
3226.588135
4560.209473
3901.188477
3147.870117
2038.608643
3251.777832
3364.322021
3769.766113
3705.342773
4405.415039
2873.148926
2028.70813
2433.666748
2232.800049
1871.416626
2371.460205
1891.081909
2980.74292
1429.442627
6620.013184
4481.125
7142.779785
2039.161255
2861.791016
4791.776367
2151.792236
1838
1785.625
2100.113037
3241.247314
2044.507935
1983.6875
4721.733398
6821.759766
3609.859375
1513.0625
3133.317383
5116.415527
5258.949707
4318.788086
3809.428467
1925.415405
4913.483398
2433.975342
1862.074707
3732.283691
1992.962036
2132.317383
3883.208008
1771.744629
1916.588867
2463.671143
1774.676636
3486.237061
1953.912354
3461.770508
3684.356445
2045.283936
5174.233887
2808.444336
5031.591309
3512.377441
4195.290039
2101.31958
2527.811035
4856.750977
2157.367676
2272.899902
3608.792725
1823.919189
5978.671875
1613.637573
5112.521973
4189.830566
2788.950439
4824.154297
3982.609863
5369.939453
6881.373535
5490.788574
3096.353027
3561.439941
2270.845703
4176.980957
3556.974609
1983.957031
7583.624512
3950.056641
2762.464355
2245.394043
1892.901978
4536.057129
3528.160889
1964.901367
1703.492065
3077.898682
2738.775391
4954.587402
4259.451172
2053.178223
1971.593262
2841.60498
2658.165039
2986.812744
2802.158691
6849.844238
5562.967285
2309.911621
1678.599243
3278.399902
4475.338867
4142.26709
5276.697754
2625.055664
1842.174316
2792.151611
4303.838867
2877.264404
5800.173828
2972.600098
2402.386475
2989.955078
4249.177246
4387.091309
2758.597656
2345.342773
3343.053711
3536.358887
3630.135498
3917.735352
3408.477539
4018.432861
2834.666748
2126.906982
3877.652344
3630.996582
3630.345947
4803.276855
2845.612549
4257.127441
6839.333496
1820.601318
3844.661865
1870.458374
4369.369141
2606.108154
3227.919922
3387.967041
3719.476318
1782.929932
4959.275879
3397.607178
2008.982422
4772.789063
3754.214355
3711.77002
2982.954346
3174.676025
6334.666504
5180.010742
2114.008301
1700.097534
5319.003906
5841.335938
2127.825439
3385.865479
5617.92627
6770.844238
2075.894287
1755.492432
1726.37207
1969.929688
8154.755859
1657.61853
2440.244141
2280
1823.199951
1970.153809
2927.13916
1889.648804
2531.002197
3799.784912
8555.109375
3245.82666
2175.983643
5536.79834
4676.062012
3161.169189
2344.800049
3544.260498
4297.925781
3282.619385
1677.161255
5544.490234
5091.834961
4639.759766
5447.364258
3718.57251
2990.117676
2276.351074
3586.121826
4032.125
4994.670898
3583.108887
2004.632935
2333.706543
2997.259033
3515.005615
1628.752441
3059.347168
2724.237549
3198.79541
4098.324707
6953.530762
4216.75293
4804.222168
3037.23291
3214.774658
4206.008789
3713.971924
3805.778564
4148.471191
5545.726074
3904.133301
3364.477295
1868.698975
2528.721191
4089.572266
6397.125488
2018.526367
3506.229004
5563.871582
2328.85498
2203.892578
2801.430176
2599.762207
4101.932617
2282.153076
3999.6875
3299.822754
2082.484863
4500.370117
2636.378418
3873.191406
2722.971436
3120.046143
4698.837891
3376.095703
4924.933105
2216.206787
4055.282471
4671.099609
4160.892578
2859.250977
3646.9646
3216
3941.667969
2515.5
1665.961548
1864.836304
2625.012695
3891.739746
3703.293213
3788.746338
3683.486328
4055.493652
1455.914429
2932.356445
6383.764648
2576.678467
3381.11792
3625.898193
4552.919434
2175.164063
1919.860229
13938.270508
3351.005127
2089.159668
3063.598389
2317.198486
2680.568604
6178.192871
3394.319336
5516.997559
3396.859619
1383.959351
2805.868164
2010.959595
1590.150757
8802.899414
5257.692383
4521.391113
3812.065674
4280.594238
3406.809082
2154.035645
2632.976563
2078.767578
1669.960815
3603.726318
8080.329102
3556.042969
2342.380615
2235.14209
4762.384766
4483.689453
2442.936279
2176.515381
6371.813477
2960.479492
2007.484741
1747.850464
5652.453613
2729.428467
4632.423828
2206.852051
3906.171387
3385.777832
2208.982422
3966.714844
1546.396362
2756.261719
2721.808594
3278.162109
3308.795898
2958.671875
2712.947021
2313.485107
4346.162598
3920.135986
4602.880859
2194.819336
4182.357422
3819.056641
4311.146973
1900.828857
5918.850586
4329.906738
3178.61499
6107.813965
2300.666748
3085.044189
3041.185303
3477.460693
2876.571533
4490.788086
3206.729492
1597.973389
2971.731445
2240
4852.58252
1954.008179
2312.502686
3192.627197
3214.578613
4389.630371
2296.768066
1893.427002
7087.355469
2318.535889
2621.717285
2337.395752
3909.887451
3065.130615
5783.18457
2852.509766
4351.814453
5358.657715
3921.403076
4029.820068
4769.836426
4310.784668
1697.599976
3296.332031
1998.262939
2858.075684
2370.485107
2834.021484
3990.981201
4004.327881
1690.342285
3159
2053.112793
5561.404297
2743.348145
6794.772461
2799.177734
3567.111084
1795.904785
1601.947876
2462.191895
2275.724121
7329.107422
2115.432129
3398.42627
3890.116699
2573.503906
2005.521362
3191.283447
3212.349609
2525.346436
2911.577881
5786.486328
1687.926147
2004.847534
1687.842529
2571.271484
4213.944336
3341.223145
2038.092896
2664.462402
5138.227051
1846.255127
2472.237549
2015.105103
5855.739746
3699.864746
3710.906494
4916.633301
3258.870605
4330.208008
4777.191895
2012.356934
2079.00708
2756.630371
2928.734131
4154.307617
3749.476074
4127.189453
4507.910156
2802.553223
3974.741699
1981.556519
2057.734863
2691.903809
3167.926514
3989.653076
3643.755127
2015.94751
2944.792725
1505.355957
3145.12915
2435.818848
2292.376953
3427.428467
2297.419434
3831.149414
2501.596191
5799.240723
2023.042236
3231.971191
2017.611084
4453.34668
3146.886475
2699.359619
4857.138672
4413.49707
2975.154297
3261.46167
2539.476807
4348.502441
5599.596191
1845.132568
1910.857178
6683.503906
2352.124268
2929.360107
4294.214355
4171.023438
4817.611328
2424.779541
3091.680664
6596.317383
4269.473633
2959.437744
3646.082031
8202.355469
1992.226685
3269.210449
2183.384521
2276.990967
2087.277344
3948.504395
2128.796387
2040.269043
3194.708008
3891.350098
4479.23877
2180.644287
2263.283203
3069.876709
2781.728516
3601.154541
4456.477539
4621.768555
2339.140381
2368.666748
1685.015625
1682.831299
2321.3396
4665.843262
2185.188965
3465.626221
1932.116943
4516.826172
3107.208252
5645.5
5959.263672
2873.102539
1699.506592
2264.161865
2398.907471
1815.869263
1830.833374
5771.509766
2272.107666
2204.694336
2225.664063
2654.955566
1913.205444
1370.202881
2204.578857
3449.452637
3532.806641
3486.065918
1846.853027
4920.941895
3475.532959
2739.158936
2001.43396
3466.231689
3606.822754
3174.817871
3648.951172
2239.105469
2606.464844
4137.865234
1892
4504.338867
2956.491211
3614.967773
5778.244141
3152.952393
3999.693115
1664.636719
4843.827148
2494.950928
1940.683472
4405.20752
3132.686768
3693.676758
1656.300293
2582.353516
9001.233398
1935.62146
3794.36499
2229.942871
4550.315918
7113.535156
3378.838623
2567.361572
3776.260498
2672.255615
4417.237793
3307.170654
4085
4918.356445
8237.373047
3453.03125
3918.396973
1901.997192
2991.624268
5321.674316
5255.184082
4067.125977
8422.129883
2302.054443
1893.212158
1963.764648
2776.343018
4199.155762
1911.193237
2349.513672
2135.843506
3514.205322
2146.796875
9135.776367
3594.045654
2491.563965
1876.957031
1779.804321
3620.114258
1940.341919
5131.824219
5145.486328
2201.924805
2813.369141
1946.90271
3468.759277
2905.641113
2491.422852
2154.415771
3194.303711
5889.512695
3762.971191
5425.766113
5401.950195
3295.712402
3957.251709
4251.026855
4275.627441
2879.89502
2979.962891
2876.093994
4701.186035
4135.234375
3696.21167
2299.007568
5892.568359
2669.427979
2730.263672
5317.683594
2635.278564
3869.273926
4004.368652
4677.324707
3509.662109
3659.935059
2503.80249
5485.250977
2794.229248
4022.063232
1658.890503
2378.757568
5576.743652
4575.286621
3021.572998
2479.861328
1747.962891
3021.041504
2572.623291
5738.621582
4251.195313
3609.996094
2963.785156
2466.175049
2387.29834
4472.083008
2269.753418
2705.953369
1936.037109
4338.013184
2986.387695
1934.860718
1989.606445
4321.748535
5680.513672
4821.353027
2523.892822
3218.108643
2215.882568
2576.871094
3589.724854
2919.925049
4041.983887
1537.080566
2155.709473
1747.354004
2755.196289
2007
2893.098877
9345.799805
2022.050659
15135.292969
1965.544067
1882.015137
2540.811523
1724.536865
4014.570068
2203.640625
2112.054932
1757.763184
1840.481079
1747.128906
3132.507568
3827.488037
2867.092529
1752.179443
4378.245605
3096.600586
2363.570068
1575.408936
2737.056641
1971.714233
2189.09082
2254.478271
7420.580078
3454.285645
2205.808594
1886.342163
1902.077759
3360.404053
1718.067505
1519.785034
3154.331787
2183.314453
2202.592285
2499.082031
4362.261719
3230.887207
3611.90918
3342.153809
1970.295654
2841.737061
3550.447021
2258.128174
1579.380859
3948.253906
2589.963135
3375.443848
2596.035645
2071.893555
5036.646484
4996.172363
2329.222412
4525.373535
1821.492554
5746.776855
6295.285645
6215.538086
1834.497192
1880.558472
2637.509521
5071.250488
1914.067627
2814.881104
4149.382324
11303.853516
1768.399536
1821.720825
5094.255371
7158.51709
2471.363281
5038.556152
2433.729248
2625.189697
2261.724609
2521.940674
3104.776123
4459.203125
1584.715454
7148.856934
1976.763062
8357.806641
8521.28418
3205.727051
2323.164795
12634.449219
2045.50415
6811.458496
3377.182373
2527.253418
1946.279175
1726.376221
3855.299561
1569.145752
2223.046631
3599.754883
2361.461182
3722.151367
1630.944824
2164.727783
3461.788086
3864.98584
4063.905029
1526.925415
1783.771484
2258.479248
2072.750732
4106.171875
4503.806641
3802.054443
2385.631836
1923.797485
4720.870117
4542.361328
2156.405029
6236.505371
5625.858398
3303.881592
2696.711182
3022.109863
3338.083252
5369.012695
3700.68457
2054.455811
2808.155273
2115.944824
2307.251465
2062.068115
5091.853027
4604.812988
1952.092407
2438.97583
4050.743408
5210.477539
1980.63916
3704.183838
2641.780273
2062.498291
2640.708252
3403.487793
1748.287598
2650.307373
4377.625
3169.486572
4852.871094
2312.51123
4957.647949
2045.174316
4199.291016
1898.717041
2846.720703
6048.442383
2501.625488
4392.593262
1999.63562
5140.387695
5056.201172
3887.246338
1928.701416
2253.528564
2287.974854
3293.189697
2779.813721
2252.120605
2126.681885
3698.350098
2658.767334
3811.309082
1980.442383
4123.314453
2429.678711
2038.13501
2002.741089
2867.156738
2533.100098
4640.491211
3071.855957
1778.230591
2063.659912
2861.445801
2100.689697
3592.488037
1997.464966
2706.272705
1725.109985
7271.665039
1909.66272
3132.330811
7206.51709
3509.404053
2530.684082
3019.688965
3283.123047
2082.299072
1851.203613
3699.428467
1834.222168
5810.134766
2312.256592
1912.582031
2056.989746
1900.536743
5089.155273
5621.650879
3590.942627
2077.960449
1801.953979
6440.663574
2870.153809
1698.027954
3412.705322
2757.240967
1934.710693
3145.867676
1750.254517
3208.614014
3749.993408
2875.710693
1765.714233
2521.240723
1803.123535
2766.029541
5011.995605
3390.01416
3709.694336
3150.921143
1979.910522
3057.344727
3297.828857
3086.934082
5160.180664
2060.923096
1563.818604
1730.028198
2967.5
2334.796143
3398.768066
4232
5446.375977
1552.596313
1888.086548
2423.963135
3001.427002
2512.536377
1639.947876
2682.598389
2857.967529
2074.767578
1915.97644
1993.873169
1672.067749
2106.131592
6436.445313
1734.428589
3435.815674
4237.778809
3838.459473
2539.635986
5438.789063
3431.60791
2658.914551
2978.710693
3180.083252
2672.956299
6261.594238
4233.133789
4538.009766
3913.88916
1666.130493
1480.566895
1816.192505
4987.030273
1537.572266
4662.127441
3241.270508
4948.543945
5683.602539
5269.666504
2873.958496
4588.254395
3705.885742
1588.443115
3407.164551
1545.967896
3777.495605
1723.311035
1943.890869
3662.93335
2900.149902
2768.712402
4363.646484
2290.616211
1939.811279
2012.987061
1965.875
1964.429932
3187.750488
4079.205811
2335.483154
2197.024414
2758.078125
6563.967773
3211.216309
1593.306641
3105.744873
2125.798828
1775.580322
1888.496094
4848.669922
4233.321289
2278.813232
4867.396484
3199.500732
2707.273682
3426.407471
1620.74353
3354.95166
5778.067871
3324.033203
2217.594727
4087.693604
2063.847168
3633.874756
3110.124756
2189.161621
4128.893555
3122.595215
3658.110352
5534.782715
5433.14502
4358.963867
3825.798584
5587.426758
5095.870605
2615.680664
1953.155762
1958.756592
3315.236084
6689.356934
4177.146973
3223.278076
4150.377441
1990.469971
4548.20459
3415.568115
2629.382568
1636.277954
2548.01416
2185.863037
1738.909058
2779.75415
1892.673218
1769.594849
1941.12854
3270.75
2827.592041
2909.171143
4629.835938
2343.344482
1876.408813
2608.306152
5163.864746
1784.225464
1974.490356
1810.045166
2257.531494
1819.331299
5259.330566
6534.95752
1764.428589
1801.674683
2854.226074
1901.592407
3556.537354
2291.807373
1761.108032
1763.578613
2181.831787
1768.848633
1755.121948
1835.513672
1764.383789
1671.355347
1774.125122
3102.311768
1859.481079
2350.665283
1895.141235
3928.114502
2667.174561
1581.659302
2160.438477
1678.803711
4986.228027
4483.297363
5357.555664
3547.494141
2881.577393
4319.245117
4108.737305
4194.407227
2832.355469
2324.338867
3455.434814
6294.158203
2032.191406
4324.867188
5745.727051
5173.916016
2714.97876
4389.151367
1884.848511
1830.900024
3467.639893
3967.019287
3037.041016
4221.678223
3467.954102
3713.753418
2854.048828
4930.307617
2475.010254
3774.9646
2184.87793
3726.512451
2006.602417
3644.605957
7197.265625
2204.5
3878.591553
3935.90332
5725.720215
3603.304443
4655.788574
5197.396973
5234.92041
2626.526367
2414.446533
4611.274414
1991.663208
3796.04126
2599.84082
3035.09668
2633.710693
2493.057373
3783.191895
2346.845459
1982.852783
3123.230469
4566.538574
2124.55127
5042.605957
2024.727295
3407.129395
2068.998291
3722
2184.151855
4716.691406
2726.179443
1773.768555
2973.324463
3144.418457
2267.707275
5130.604004
4362.79541
3613.75293
6361.505371
4302.889648
3800.840088
3042.251953
4438.725586
3338.927246
2070.143555
6051.663574
3164.231689
4672.997559
2684.760498
3379.809082
4255.90918
2320.333252
4754.946777
3284.844238
7024.216309
4213.97168
2358.975342
3261.781006
3028.630859
3956.929688
5056.070313
6627.415527
5086.861816
3267.79248
3905.859375
5202.931641
6410.414551
4029.50293
2379.89917
3711.780762
6641.436035
2203.450928
2765.562256
6583.764648
3025.286133
3648.394531
4530.716309
3022.505615
1569.563232
2187.955566
6828.737793
5891.079102
4076.036621
2949.701172
5319.266113
4658.503418
2477.790527
2880.693359
5133.17627
3608.560547
3478.485107
3425.563232
2119.917969
5603.314453
5408.040039
5247.487305
5046.077148
3171.212158
4133.821289
4480.717285
3402.214355
4229.45752
4458.416016
2575.824219
2838.779541
2582.666748
3787.873779
2232.518555
2338.057129
4787.20752
6269.149414
4626.34668
5123.187988
4096.692871
2065.460938
4839.398926
6402.225586
2338.766846
4003.785645
1896.171997
4263.082031
2390.623535
5854.079102
4975.141602
3441.052734
3462.338379
4503.510742
1774.147339
2870.247559
2748.948486
3056.237061
2426.541504
2541.798584
2204.033691
4091.409912
6230.648438
1678.845337
1940.915039
3201.284668
3440.690918
3197.083252
2386.618164
3744.448975
4222.692871
2747.81543
2433.381348
2020.36853
1784.365356
2847.447754
1593.180664
2892.853027
2438.666748
4877.390137
1672.575684
2829.299316
2606.357422
4095.145508
2269.484375
2134.331543
2140.833984
4331.288086
3367.938232
4329.550781
2030.07251
3999.296387
3828.936768
2074.105225
2397.712891
7089.147949
2877.633545
6533.749023
1802.417358
2288.713867
3902.039551
1635.573608
4277.864258
2051.198486
3892.4646
5190.255371
1837.325073
4173.822754
4059.574463
2350.772461
2589.523926
2323.325684
3635.332031
2631.833008
3285.108398
1824.227661
4315.965332
3060.975586
3235.504883
2053.904297
3698.685303
1705.036743
1871.026611
4990.649414
1805.306152
4418.899414
6504.799805
6218.421387
5271.244141
1922.795654
4299.745117
4678.376953
4757.143066
2703.737793
2300.050537
2049.529785
4780.812012
3972.26123
2112.451904
3148.843994
4957.204102
6661.321289
3790.131348
2477.687256
2008.380981
4784.154785
4113.516602
3080
2263.923096
2722.875
5863.648926
5936.82959
1793.752441
2847.93042
3986.804443
4158.036621
2991.304443
3326.759277
5965.205078
6149.248535
4896.944336
3413.962158
4711.356445
2877.47583
4208.033203
4573.929688
5413.705078
3222.347168
6685.76123
7394.595215
3457.023193
1744.733887
4733.549805
2901.785156
3592.632813
3710.869629
6839.31543
4585.345215
3353.025635
3707.580322
5052.450684
3121.763672
2038.727905
6207.703613
1432.533325
3402.529297
3779.401855
6009.058105
3664.172607
2830.666748
3779.080078
4056.436035
2536.206055
1687.028809
3158.709717
3389.240234
2671.720459
2786.824219
2732.268066
4258.722168
2212.820313
2450.325439
3644.01001
1982.217041
3509.442871
4487.109863
1918.49353
1793.401367
1582.653931
3029.023438
2700.617188
5989.810059
3705.159668
1993.546631
2660.803223
2407.29126
3186.086914
5886.897949
3104.10791
2965.914063
1913.834595
1984.361084
3569.208008
2487.104736
4094.57666
5046.782715
3818.812256
5677.527832
3179.427002
2897.793213
5326.729492
7528.016602
3852.800049
1401.97644
4076.126221
2525.149902
3153.32666
4392.420898
2121.580322
2903.030273
2374.351074
3813.217285
4236.832031
2902.624268
4762.666504
3411.743896
3371.60791
1792.13562
3220.892578
4046.577881
1932.247803
2609.052002
4224.045898
2333.163086
3865.374268
1693.107666
5199.84082
3756.882324
4297.410645
10418.949219
3633.23999
4905.824219
3867.399902
3444.433838
6287.082031
5175.817383
1968.973511
6233.541504
3740.028809
2292.449707
3640.413818
2726.887451
5812.651367
3663.287598
2795.375244
2554.285645
3288.566406
2022.043457
6045.143066
2430.8396
4167.399902
2749.740479
2232.99585
7727.05957
3494.79126
3116.52417
5177.699219
3770.942627
2168.133301
7077.333496
3663.719727
10314.548828
4099.324707
4333.928223
8307.321289
3309.436279
7725.32959
2929.782471
2861.76001
2788.637695
1169.767456
2538.541748
2385.183105
5095.180664
3742.191895
2262.416748
4174.627441
1676.560059
3829.27417
1872.761963
2081.343506
4571.169922
7318.090332
6481.006348
7912.992676
4953.445313
5270.083496
6715.941406
1717.225464
14132.743164
1913.128174
6755.697266
3503.489258
1413.203247
4260.651855
2826.964111
4061.523926
6590.516602
6624.480469
3010.771729
4052.504395
4438.666504
2361.576416
2705.387207
3973.240234
4953.743164
21349.955078
1265.06665
2287.031738
3628.363525
7216.415039
7502.386719
1552.383545
3540.978271
3651.264404
4842.694824
3451.755127
1522.928955
2705.125
4205.894531
4422.827148
4121.742188
3722.724365
4699.385742
2924.142578
2393.440674
6706.926758
2306.666748
2336.36084
3350.553223
3462.425537
2574.178467
4961.774414
3211.40918
3748
4685.54541
2741.714355
4360.016113
2773.158447
3077.333252
5537.427246
4731.702637
2287.040039
2556.580078
6087.498047
3103.022949
3133.22876
3998.851074
2200.354492
2421.668945
2864.041748
3517.2229
3554.390869
2150.167969
2036.19043
2151.019775
4316.774414
4163.495117
3261.011963
3872.165771
2644.104248
5598.370605
2990.598633
3103.675293
3042.625
5296.372559
1468.571411
5168.908203
4790.77832
5136.791992
3740.203369
4313.217773
3251.246094
1930.117676
4833.126953
3477.994385
3919.145752
3646.962891
2761.783691
5021.621094
2028.571411
3886.54541
2468.367432
4713.751465
3390.963623
1885.352905
5034.799805
3765.898193
3211.445068
3145.206055
2892.504883
2257.09668
2903.907959
3663.260498
6986.396973
1858.230713
4236.64209
3644.857178
5195.389648
4314.952148
4044.520996
3642.589111
3527.291992
3759.784668
4597.340332
4722.388672
4015.290771
2353.126465
3333.118164
7531.358887
2681.174316
1661.128174
2587.942871
2240.448486
4140.694824
2568.687988
1780.525879
2771.20752
5688.888672
1466.478882
4404.532227
11012.791016
3247.593994
6914.830566
9399.795898
3008.876953
3643.9729
2229.963623
1600.888916
2592.179199
1840.820557
2397.209961
6221.302734
4079.082031
3654.106445
2942.508545
4687.679199
2220.658936
4043.489014
1437.333374
2837.070801
1639.898438
6844.039063
3410.179932
2598.374268
4552.993652
2922.43042
1855.251099
3511.414551
4094.853271
1158.846802
2146.266602
3791.958252
3479.570801
3718.70166
7146.818359
5308.008301
3790.463379
3280.550781
3430.782715
2158.983643
5777.67041
2493.55835
3758.54541
7151.737793
4967.47168
3941.401611
4446.714844
6346.099121
4771.087402
4143.970215
2236.679932
3132.28833
2585.703613
1881.464111
4155.793457
4435.458496
3930.994385
6761.528809
2327.906494
5559.930176
7530.146973
4153.010254
3923.127686
5040.102051
4487.393555
5150.867676
1763.860107
5827.753906
3909.988281
3854.013184
2539.421875
4467.543457
2013.666626
3158.14624
1912.161133
2349.219482
4005.913086
4330.868164
2056.392578
1986.17627
4072.585938
3877.6521
2229.695557
5810.307617
2915.356689
1872.272095
2205.753662
4437.738281
3025.368408
2244.800049
1193.183838
2582.933838
1657.400024
4383.555664
1830.261841
4276.23291
3964.955322
3112.028564
5022.219727
3126.423828
3208
3254.165039
4413.355469
1981.504272
3257.013428
1710.245972
6815.796875
1814.733276
2416.970703
3334.883789
3021.023193
4036.066406
1462.651733
11605.109375
6747.031738
5605.949219
2923.867676
2355.386475
5945.421875
1902.003662
1456.191772
1733.257935
2020.454102
2095.538818
1668.983643
3841.047852
5246.32959
3500.579346
2448.329346
2066.392578
2317.433594
2021.900635
1430.315796
1371.596313
1482.564087
1772.498779
4512.634277
1744.324829
2245.840332
1775.896973
6643.877441
4675.328613
5259.084473
3689.976074
4293.556641
1713.807251
1933.591553
3491.477295
3127.510986
