# Supplementary material for: Distribution Analyzer, a methodology for identifying and clustering outlier conditions from single-cell distributions, and its application to a Nanog reporter RNAi screen
Source: BMC Bioinformatics. 2015 Jul 22;16:225. doi: 10.1186/s12859-015-0636-7 (PMC4511455; doi:10.1186/s12859-015-0636-7)
Supplement: Additional file 1: Code S1. — R source code and sample data for distribution-based high-content screen analysis [file 12859_2015_636_MOESM1_ESM.zip › DistributionAnalyzer-1.1/Plates/files10004/A15]

6827.507324
4755.808594
3584.382813
5277.359863
1872.264893
4837.65918
3522.945801
1881.965698
4251.771973
4374.992676
4127.739746
2177.147705
5374.445313
3682.383057
3202.202393
2005.245239
2413.252441
8107.063965
5167.0625
4539.261719
4307.045898
5532.601563
3282.759766
4108.606445
4098.746582
4104.36377
5951.591797
1914.270996
5159.86377
6537.736328
4918.894531
2203.820313
1868.142822
3681.563232
3414.906006
3947.744629
4301.478027
4858.396973
5398.863281
2806.702637
4921.642578
2987.309326
3700.053955
8118.874023
3048.559326
4000.68335
3745.021973
4199.719238
3143.123047
4486.862305
4198.362793
2314.387939
4275.722656
7109.209473
6888.282227
3405.429932
2816.216309
2904.770752
2595.333252
6045.213867
2292.088135
3711.676758
2812.900391
2372.615967
9949.6875
3447.761475
3930.344727
4396.317383
2881.622803
2547.627441
2756.232178
2265.470703
2732.201904
3168.395508
5138.353027
1812.5
3035.113281
3501.5
3849.580566
3545.904785
1556.163696
1937.843994
2199.024902
1929.685425
5983.874512
3473.094238
2110.324707
2820.051514
2424.109131
2230.143799
3474.356689
6530.79541
4262.867188
4849.098633
2088.403564
3984.263672
7023.612305
5300.678711
7663.687988
3101.367188
5681.753418
3949.297363
2605.568115
4293.501465
4532.373535
6027.221191
3041.92334
1978.560059
5047.966797
2858.902832
5475.874023
5445.849121
2964.046387
3968.35083
5134.176758
3965.57373
7693.20459
5321.611816
7020.891113
2713.329102
3646.1604
2185.906738
2915.674316
5270.882324
5292.946289
1933.382446
2128.523193
3333.683594
4631.172363
5883.558105
3593.949463
4048.172119
2675.700439
3291.199951
5153.70166
4018.711182
4478.868164
3235.810547
4394.966797
5613.957031
2695.48291
3238.766846
5658.165039
1912.376465
3925.962158
5227.225586
4521.240723
2590.899658
4569.871094
3937.580322
2498.939453
5050.433594
2579.940918
3865.645996
3116.258545
3845.333252
3624.024658
3122.297119
6019.164551
4340.376465
4056.893555
5025.221191
2069.55249
2252.512939
5077.756836
2931.575439
5030.111328
2129.853027
3775.889648
3328.501465
3182.059814
1811.075073
3240.857178
4032.69751
3479.919189
3472.850098
4346.689453
2320.916992
4097.118164
3587.384521
2384.351318
2041.09375
1799.280884
1731.504395
5836.847656
2270.187988
6495.931152
5797.908203
2379.981445
4960.443359
1719.700928
4700.668945
5334.420898
6659.820313
2852.826904
2173.595947
4832.70752
3796.900635
2974.115479
5309.667969
1675.270996
10159.389648
2773.990723
3125.047119
1977
4537.791992
5140.877441
2501.985352
3499.750732
3936.571533
6243.413574
2118.44873
1941.770508
6597.803711
4285.077148
3015.181152
3515.794922
3919.419434
2063.443115
2250.093506
4125.887207
3525.956787
2084.777344
2731.856201
2225.333252
7403.539551
1460.457764
5560.382324
1879.607056
5312.609375
3001.60498
1669.596436
2295.434814
6151.045898
2678.458496
1851.931763
4165.714355
2270.956543
5178.062988
3577.919922
4288.248535
3407.217773
3346.501221
4175.012695
3223.805664
2471.069092
3738.536621
3039.80249
3146.594482
5168.536621
5024.844238
6615.908203
1922.96582
2049.007813
2415.394531
3590.075195
6344.572754
1941.886841
4529.698242
2564.543701
2928.160645
3832.555908
5245.453125
2260.959961
2023.523071
8092.716797
3005.894775
1764.817261
4337.010742
3808.823486
2928.727295
2990.9104
2575.483887
5592.226074
5482.543945
3898.966797
3993.059082
2845.458252
3106.977783
2841.451904
5148.746094
4943.430664
3664.114746
4285.521973
2978.711182
2283.523193
2048.519043
4494.580078
2574.921387
3186.666748
1489.25
5642.742188
5312.536133
2398.807373
2922.379395
2863.202393
2243.619141
2753.437256
1795.06665
3632.827148
3738.285645
2293.954102
5998.870605
6644.407715
4820.727051
2054.778076
1375.846191
2239.309082
2530.799072
2477.525879
4284.128418
5776.304199
5341.575195
2966.420654
3224.671143
1524.200928
4735.358887
5189.669434
4110.431152
6566.323242
3799.623291
3124.501221
2287.225098
4711.609375
4072.0896
6098.607422
2773.205078
2193.835205
1625.00354
8311.277344
7777.118652
2307.576416
8575
2696.178467
2419.604736
7519.741211
1895.936401
2361.738037
1962.219238
3415.908203
2473.33667
2947.808594
4241.941895
2288.909424
7854.804199
2119.879639
6503.366211
3950.697754
2014.970825
2289.727295
7812.358398
3014.736816
2498.530518
4769.577637
4449.230957
4820.717285
3624.467041
1688.871338
7168.20459
3959.434082
4359.081055
5771.501465
3626.519043
3992.702881
4384.850098
3176.320068
2113.404053
5405.605957
1783.595947
3024.806885
3995.49585
3257.786377
1802.75
3561.09082
1826.359985
2284.127686
2683.923096
4659.063965
5134.793457
2547.360596
2095.02832
2115.205322
2214.472412
2546.862061
4604.950684
4055.727539
3506.431152
5076.959961
2141.981201
5058.669434
5507.203125
2183.567627
6033.940918
2838.406738
4014.904785
2746.339844
1814.987793
4093.661133
2009.487671
2808.421143
3198.399902
2986.402832
6550.585938
6176.571289
3335.873047
2305.11792
4900.742188
2104.461426
6913.765137
3839.01709
2018.986206
4722.69873
2824.211426
4200.11377
1759.126587
3818.709717
1765.829956
2163.463623
8486.149414
4226.797852
2515.016357
5247.358398
2801.207031
2860.975098
2071.002197
5447.488281
4872.261719
2319.272705
2860.287354
2051.181885
1872.442017
2140.010742
4815.942871
1963.74707
2553.928955
5597.422852
4933.551758
1403.529419
4276.897461
2036.223511
6047.568848
2832.9021
4479.462402
2429.113525
2341.954102
3620.580566
6749.62207
4513.617676
1811.162842
3152.160645
6081.82959
2500.650146
2139.573242
1992.166138
2623.456299
4601.405762
5214.852051
2180.2229
2920.57959
1804.167114
2808
1735.204956
3632.81665
1904.865723
1681.085205
2129.943115
2397.156006
2426.448486
3743.240234
3791.829102
2721.754883
3746.440186
1855.0448
1893.528198
3284.103027
4357.824219
2435.527832
1924.800049
1419.96521
3116.200684
3110.330078
4764.790527
5978.138184
4134.57373
4379.560547
5716.602539
4578.321777
4262.188477
3077.469971
3045.333252
2623.669922
2357.651123
5424.980469
2180.759277
4103.243164
4158.409668
3746.715088
3764.29541
1908.329102
6764.756836
4368.160645
2382.007324
2288.162354
2362.187744
1686.56665
1971.890869
2160
1830.914673
3896.293701
3602.958984
4347.866699
3632.271484
2016.539551
3447.537842
4107.468262
2612.946533
3271.482666
2556.546875
3938.944336
4075.44873
1782.21228
5454.202637
2233.697021
2159.183594
5704.683594
2193.707275
4838.977539
2395.065918
4675.865723
1948.436035
6785.506836
2300.204346
2557.383789
5037.716309
4118.964844
4834.194336
2184.668701
2781.852051
1714.095825
1951.856812
3704.615479
1981.112915
5472.60498
2585.732666
2769.51123
2867.580322
6856.194336
2038.673706
5437.086914
5347.119141
1885.369873
2555.901855
1836.742676
2843.411133
1768.479492
3603.453125
1714.684937
5637.933105
6095.58252
3054.028564
3371.844727
4937.206543
2935.783203
5242.189941
1984.166992
1713.252441
5377.428223
3481.377441
2134.178467
3714.039795
3081.005615
2401.032715
1710.285767
7283.381348
7436.738281
2710.553223
3402.098389
4355.293945
10342.384766
4403.733398
3808.89624
3556.024414
2421.770752
2708.204834
3328.971436
2071.263428
3341.01001
1736.756714
5327.242188
2225.81958
1982.697632
2059.581299
1806.92981
2022.528687
4468.117676
3555.253418
2322.526367
6760.446289
4075.46582
2590.484863
2446.256104
5682.131836
3812.589111
4537.730469
3131.421631
1870.515503
4266.254883
3151.817383
3337.560059
2432.054688
5145.746582
1697.35437
2041.793945
4069.951416
4835.17334
2880.974121
1820.737305
3984.856201
4729.833984
4776.234375
5564.89502
3439.287109
3786.844727
1673.194946
3428.75293
2653.974365
4823.942871
5154.356445
4081.879639
2862.655518
4171.106934
4356.397461
2503.567383
3892.813232
4160.655273
4836.717285
4710.004395
3709.783691
3065.820557
4076.861572
4629.472168
2246.150879
2247.109131
1867.411377
1784.028931
2306.858887
4579.964355
1974.599976
5126.125488
5004.566895
2675.303223
1739.972534
7206.252441
2354.97876
3978.800781
4451.138184
1897.530029
2202.659668
4645.274902
1691.708618
4534.600586
2502.775879
3795.411377
1825.192749
1518.62854
2565.795654
2164.642578
4268.289551
6011.114746
3143.288818
2876.13916
5031.236328
7632.657715
1705.176514
4948.952637
2646.70166
3386.63501
1848.913574
2377.714355
3114.612549
2148.874756
3341.555664
1627.02002
2529.516846
2186.192139
1853.015137
4970.076172
4580.352051
2695.9729
3317.111816
5181.147949
2775.556396
1706.172485
4635.741211
2719.000977
1504.688721
1999.012939
2056.657227
1865.871704
1518.534912
3482.663574
1823.492798
4670.209961
4952.195313
1826.412476
2821.762939
1845.202637
9315.686523
2278.736816
5421.635742
6427.526855
4354.251465
4035.494141
3812.424805
2626.415039
1759.47168
3677.495605
2243.830078
4494.0625
7760.205566
1399.514038
3571.589355
4052.159912
2231.342529
3029.18335
2259.931152
6065.040527
2590.850098
3340.168701
4209.70752
2639.15625
2400.205811
4050.886963
2453.231445
5092.196777
4297.859375
3690.311035
5229.327148
4440.604004
5979.855469
2048.901123
2612.571533
4464.896484
2633.062012
6440.193848
6179.302246
2147.120117
2024.560425
1891.845093
4416.524414
3703.115723
2506.482178
2979.909912
3467.317627
2079.637695
6864.338379
3362.536621
4057.180664
3929.492676
2625.276855
1891.390137
5337.303223
1900.360474
5154.588379
3725.926025
3345.198486
6543.544922
3370.078613
1774.064087
5176.22168
2289.80249
1758.321533
2501.923828
2178.89917
5436.086426
2419.513184
1434.555908
3376.014893
1979.880615
7363.828125
3987.333252
2284.710938
2241.567383
5107.705566
5562.85498
3820.673096
3156.440186
9401.364258
1895.315796
2035.210083
2521.320557
2218.978027
2182.475342
2243.688477
1882.963013
2050.647461
2574.279297
3611.703369
2159.655029
1537.301392
2189.607178
2832.630127
1553.397217
3008.782227
3140.737549
1935.549561
1994.823486
6144.700195
4548.691406
6246.577637
2288.842773
2872.788086
2418.45459
2207.331787
3175.459473
6645.578613
1853.699097
6836.418945
1798.734131
1930.292969
3254.102783
2070.440674
4289.227539
1353.960083
3015.042969
1897.43457
3820.442871
1561.340698
2572.546143
5636.578125
4225.583496
2674.848633
1552.344116
2614.473633
6392.26416
4643.26123
2395.267822
2676.333984
3192.092041
2010.533325
1707.82605
2476.269287
2048.807373
6392.096191
4042.373779
1870.514771
5528.480469
2400.716797
4494.724609
1743.647339
3348.946289
3041.742188
1613.272705
3145.352295
5166.116211
4916.303711
4590.041504
1499.076904
3914.24585
2690.971924
5504.964844
4411.293457
1692.880737
8276.286133
2147.346924
6258.277832
5647.363281
4091.62915
2271.987793
1934.536255
1611.756714
5320.172852
5222.759766
1694.903809
1537.438232
2042.255371
3935.95459
1777.809692
3690.272217
2052.513672
1678.839478
4759.979004
2025.688843
2292.483643
4218.719238
2256.522949
3389.062256
5844.470215
1858.841309
1609.258179
3641.228271
6572.106445
4465.844727
4715.502441
2263.309326
1767.302368
4023.516357
4854.510254
2662.147217
2834.595459
3473.111084
1803.141846
2321.589355
6771.043945
1370.134521
1715.471436
2071.718262
4437.553223
2517.12207
3763.368408
3271.158447
5144.445801
3082.074951
2806.233643
4514.319824
3702.222168
2919.693359
4182.266113
2060.567383
4578.25293
1970.627075
6854.975586
2435.249512
4219.079102
3969.121582
1834.942749
3994.502686
2456.47876
6346.810059
4871.821289
2084.764404
2320.04126
1760.273438
2659.074707
1649.03479
3515.115479
5696.061523
1841.487061
4647.361328
1828.363647
1715.602783
1988.020264
3879.260498
2903.010742
6793.244629
4647.579102
1919.096802
2896.872803
3799.018799
3597.52124
1724.315796
1939.263184
1893.227783
1694.538452
4347.719727
2503.727295
7090.425781
2163.947998
2717.974121
1718.391479
4383.460449
4239.044922
2883.851807
2941.645996
1505.098022
3137.153564
7192.024414
6584.09375
3114.195557
5728.658691
2274.681396
1642.298096
1855.510986
6311.103516
5270.449707
2144.394043
1868.123657
3173.35791
5470.279785
1888.622192
4346.353027
2054.248291
5641.960449
2410.631592
2124.39209
6197.35791
3252.758545
4573.263184
4341.660156
4210.645996
3503.574463
3168.993164
4813.072266
3349.304443
6690.722656
4225.79248
4390.509277
5810.127441
5864.312988
4685.215332
1931.255859
2100.560059
3505.5
3346.761963
2145.333252
2190.241699
5230.448242
3002.650879
4242.690918
4714.357422
4153.069336
5525.520508
5724.393555
3033.438232
1803.348877
3033.439941
3024.898926
3842.133301
4255.494629
5525.625
4733.4375
7833.844727
6357.075684
6121.299805
3001.005371
3902.558594
2398.74707
4362.315918
3517.023193
6881.10498
5076.658691
2843.927246
2650.790771
1581.057495
2888.495605
6428.651367
2459.27002
4603.444824
6535.291016
2694.981934
2986.628662
2073.333252
3677.263184
2868.705811
1676.491211
4033.230713
4901.950195
4209.976563
6568.512207
2565.155518
3967.138428
3092.146484
2186.658691
1452.37207
6186.327148
7300.51709
2122.947266
2770.164795
1385.287354
6962.803711
6611.007813
1513.528076
2695.863281
5352.27002
3889.993164
7276.760742
7428.91748
5037.212891
1684.979004
4807.086914
2473.869141
4570.522949
6573.32666
2046.983765
3802.615967
5349.408691
4774.322754
4183.816895
3190.429443
4736.641113
1965.352905
4044.512939
6107.348633
7362.311035
4384.526367
3311.858398
4816.371094
4305.600098
3683.736084
3181.614014
3962.687988
6877.103516
2958.010498
4802.67627
3998.042969
2851.887207
2755.089355
5536.971191
5317.533691
2409.459717
3461.243408
3718.624512
2448.265137
1882.26416
3936.755859
5147.431152
3050.111572
6167.384766
4165.481445
1908.835205
1891.668335
5909.619141
8527.546875
2649.217285
4360.131836
1833.043457
3775.783691
2720.888916
6019.915039
4354.73877
3377.45459
5158.579102
4211.478027
4231.766113
4831.411133
3718.81958
3645.575684
5904.84375
3410.072998
3378.181885
4114.969238
3254.826172
3105.553955
1960
6643.257813
2548.359131
3763.872803
5239.432129
2818.73877
5068.325195
5317.5
4257.942871
4733.714355
4776.17627
4481.42041
2955.602295
6538.021973
7143.972656
4919.259277
6060.715332
2452.494385
3168.477539
4023.138916
3376.917969
3127.339355
4518.871582
2776.77832
1634.692261
3830.927734
4037.060059
1915.578979
2218.48999
4778.093262
6215.310547
1896.316772
4875.4375
5977.975586
5555.148438
1362.640015
5982.936035
2797.866699
2507.539795
4983.219727
6467.400879
5447.75293
5089.961426
2923.351074
5071.931152
4118.310059
4060.476074
6525.205078
2773.923096
5353.818359
4008.660645
2459.645264
7037.930176
7160.115723
5505.133789
3479.688721
4765.09082
3132.07959
2491.924072
3961.4729
3637.073242
1897.855713
1473.495361
3886.036865
4164.117676
3529.505127
3648.943848
1585.185181
5203.586426
6313.944336
6326.228027
4658.887695
3676.894043
3715.824951
3637.678955
1802.455444
3489.235352
4425.859375
3545.142822
1824.077637
5176.103027
6104.942871
3956.602783
2165
5124.651367
3198.789795
2584.439453
2699.2229
5082.375
3186.485352
3466.877686
3042.90918
4361.321289
4588.799805
2174.666748
4690.899902
5344.42334
3252.493896
3339.462646
4261.037598
5377.36377
3401.988037
3976.152588
2112.171143
4690.366699
6319.083496
2406.917725
3805.51416
1918.647095
2131.502686
3409.636475
3846.183838
3811.069092
3445.195313
3499.428467
5500.19043
3737.365967
3908.516113
5666.43457
4114.293945
4166.15625
2445.4021
4599.186523
3442.439453
4449.846191
4792.42627
7558.814941
4473.085938
3900.076416
1904.067749
5929.414551
1878.481812
2124.739014
1559.78186
5906.178711
2490.119629
4568.777832
5595.52002
2545.844238
3556.789551
2433.38623
1607.928589
1377.214233
1543.291992
3534.567139
2708.497803
1405.122803
8096.99707
6719.342773
9716.850586
1945.226318
5416.318359
4766.32959
7542.395508
3202.857178
2685.126709
3155.697021
2351.48584
3288.122559
5086.554688
4772.773438
5967.843262
4970.866211
4805.422852
3912.113525
4926.741699
4137.814941
3464.253906
6071.542969
9000.168945
6422.84082
2839.792725
6030.529785
4467.258301
5470.969238
7438.268555
5392.538086
5051
5724.650391
8862.352539
3901.339111
5054.692383
1660
5805.878906
7035.720703
6142.602539
2105.984863
5141.052734
8171.853027
4079.739502
2387.568604
2953.518311
5374.512207
3972.024658
2395.52002
2319.101563
4591.016113
5068.930176
1890.370361
6506.675781
4160.423828
3356.925537
3390.113281
3735.065186
3164.093506
3270.189941
2573.061279
3317.891357
5386.256348
3840.125
1451.623901
3399.733398
3301.182617
3984.049805
4178.975098
7112.669922
2016.571411
1940.325562
6316.526855
3390.077637
2285.2146
3635.72998
4025.02124
5393.85791
4049.276123
5087.109375
3194.833252
4224.827637
3371.444824
1853.866699
4761.505859
6544.761719
6054.577637
3064.543213
3815.686035
2821.478271
4592.668945
5104.285645
6390.288086
3416
3432
4667.270508
5543.478027
4855.469727
4708.556152
5605.63916
2996.075439
4836.92627
4057.420654
1999.52002
5804.20459
3684.672852
3966.591553
1904.205078
5780.306641
3515.044922
4168.188477
2965.303467
2162.039307
3681.879883
2192.705811
5153.291016
4548.730957
1693.476929
2692.274658
5431.862305
3630.260986
3147.190186
6396.337402
2200.084229
7730.864746
5932.354004
1909.006836
2786.325195
2252.494141
5432.678711
5953.495117
5742.232422
1474.766968
6210.73877
6195.816895
3128.782715
3472.497803
6837.243652
3234.209961
7439.616211
1596.740723
5703.353027
5192.76416
3767.65625
7115.927246
2797.024414
2184.597656
5789.665527
5694.92627
3156.29541
1870.373779
7128.228516
1834.843628
2511.973633
4216.823242
2767.617432
2570.529541
4516.369141
5053.594238
2047.46936
4511.303223
3927.914795
4584.945313
4593.953613
5547.365723
5409.002441
4447.621094
5205.280762
2306.380371
2664.646973
4049.042236
3513.738281
4763.232422
5953.371582
3618.378418
4404.388672
3075.270752
2238.726318
4077.175049
3058.279785
4472.588379
5707.046875
2941.75
1495.125
3755.568848
6418.330078
5546.393066
4393.230957
2625.128906
3609.579346
6374.191895
2433.643799
3324.800049
4627.652832
4380.157227
5712.530273
3816.438477
3713.284912
2440.285645
6492.068359
3572.015625
4957.021484
3547.697021
4629.160156
5130.780762
2085.821533
5223.592773
1681.624023
3088.5271
5059.856445
4949.453613
3803.678467
4066.203369
3582.694824
3167.94458
3719.614502
5204.929688
5714.25293
2639.883545
2224.416748
3131.188721
4093.05127
5054.261719
3060.763184
1747.906982
2362.85376
1691.975708
4784.620605
6040.229492
4896.069824
3936.551758
2869.449951
5736.683105
4698.538086
3513.803467
3746.120117
2745.094971
3705.568604
4150.109863
1848.990112
2291.322266
2801.239014
6212.933105
4685.406738
1723.947144
3178.93335
6362.396973
6187.943359
5414.980957
6022.506348
4205.447266
3199.49707
1978.062866
5366.437012
1580.056885
1876.668823
4602.051758
3445.58252
4106.559082
1909.951416
8721.133789
2717.319336
3223.047607
3157.942871
7334.018555
5178.466797
6946.196289
7613.618652
2558.836426
2552.680908
3311.330566
3385.447266
6126.764648
4858.333496
2439.328125
2859.755371
2262.197266
4373.803223
3241.879639
6941.819824
3521.27832
4759.006348
3829.09375
4412.160156
5514.440918
2376.367188
4748.270996
3691.356689
3636.467041
3406.518555
4539.338379
3405.95459
4165.483887
4351.696777
4492.382813
3811.551758
4399.402344
4515.974121
3432.800049
5331.133789
3539.296387
2781.378662
2603.605713
2153.471191
2816.100586
6387.79834
4410.090332
5885.90918
4824.990234
2318.571533
4027.175293
3375.24292
6197.65625
5047.421875
3472.186035
2765.333252
4530.811035
4163.319336
3266.791504
4205.51123
6943.848145
2359.919434
2326.046631
5352.648438
3920.796875
4519.018555
4225.964844
4971.05957
3495.553223
4470.94043
4305.323242
4324.472168
4459.077148
7721.794434
1965.514893
2607.418945
6177.789551
2333.489502
3947.881592
1790.650024
3323.914795
7018.178711
3170
2457.356689
4501
3508.879883
3124.721191
2154.244385
3379.97876
4160.258301
1780.956543
4008.866943
3041.569824
1485.783081
4556.619141
1996.448608
2163.387451
2747.695068
3602.666748
2964.288086
2475.219482
2799.81543
4356.33252
2449.600098
4429.738281
7219.625488
4595.116699
1698.45459
2520.931885
4878.153809
2983.52002
1983.021973
3188.977783
4110.083984
1946.436768
3483.210693
2691.101563
1939.268311
4247.960449
4241.560547
1867.922852
2417.640381
2809.109375
4023.756836
3426.269043
6678.62207
1509.901611
2896.896973
2685.897461
3145.600098
2800.241455
2111.418213
9107.943359
7800.149902
5212.724609
2875.229736
2667.342285
5162.396973
1858.192139
2249.363525
5437.708008
2987.431152
6786.137207
4660.769531
2349.033936
2992.245361
3171.0271
1682.475464
8170.670898
5123.612305
1612.560791
5013.95752
4473.266602
1451.577026
1899.687988
3767.482178
4748.893066
4202.321777
4453.612305
5469.624512
4328.92627
1934.134155
2953.092529
1773.204102
6998.805176
3907.822754
4453.567383
4531.523926
2228.82666
4395.594727
1927
2405.536377
7028.820313
6942.922852
2092.604492
3416.777344
4294.030762
4825.062988
1711.464844
4330.830078
1709.192993
2174.01123
1822.461548
1996.879395
4868.479004
6407.399902
5380.533203
3701.295654
4446.907715
4994.983398
2094.203613
5767.395996
2552.926758
4154.54834
2053.48877
1626.774414
4104.526855
1506.425537
2029.264771
2062.701416
3106.661133
5650.056641
7892.602539
4086.399902
4830.54541
3944.707031
2024.344482
2362.393066
3083.600098
1848
2011.027832
2388.407471
7357.835938
5776.915039
3203.612793
2462.756104
4889.033203
3125.987061
2502.951904
4121.59668
2512.103516
3353.106689
3358.765137
3994.354736
2271.780762
2177.638184
1779.638916
2190.753906
2341.12085
2718.9646
1604.895508
2445.852051
3327.844971
4268.165039
5705.046387
3038.622559
6534.629883
2114.677002
3952.688965
6143.037598
2686.541016
5355.723145
4353.824219
2248.984131
5107.862305
2277.483643
2178.233887
2909.763672
2346.974365
2280.053223
3096.76416
2189.938232
2260.622314
2594.777588
2139.448975
4468.446289
3118.9375
2073.722656
5011.375488
7559.820313
4302.156738
1882.437256
8300.55957
1836.943848
2257.799561
1866.334106
5055.274414
3582.900879
4786.316895
6505.416504
1925.572632
5144.549316
1757.549072
3106.44043
2343.493164
4923.514648
3699.076904
1670.205078
5927.481934
6121.053223
2062.487793
7847.189941
1933.638062
3643.283936
2372.844727
2935.612061
1720.505615
2803.359619
4468.370117
1558.202515
2182.041016
1784.922241
6052.46875
4633.343262
2131.944336
2637.037598
3971.873535
4447.171875
5913.763184
2878.259277
3485.266113
1890.276001
3523.969238
5170.442383
8469.385742
2015.911133
3112
2581.824707
3925.822021
1719.061523
6200.448242
2459.924561
1753.227661
1695.664795
2601.912109
2201.817383
1638.264282
2943.632813
2368.054932
3157.487793
2500.957275
2371.171387
2322.814209
2843.719971
3824.340332
5535.411621
3225.365234
4348.479004
2447.876709
2930.067139
4750.809082
3520.340332
2899.520752
2251.023926
3850.769775
2073.88916
2878.327637
4198.935059
2679.347168
4049.700195
7220.71875
2080.862793
1500.464233
2558.133789
4928.391113
2616.05127
5770.468262
2462.653564
2200.698486
2041.962769
2121.030518
5424.172852
3102.801025
2212.476563
7819.945313
4730.919922
3060.402588
2990.474365
4495.924316
3864.271973
2530.719971
4920.911133
2339.558594
2574.452393
1576.813599
2742.220459
4868.090332
2307.366455
2969.122314
1989.693481
1927.956909
3241.159424
4835.614258
3511.279785
2328.051758
5971.898926
1733.812622
1914.188843
2011.662109
6430.243652
3950.518799
1493.766357
1764.390747
4879.968262
2094.912109
2760.756104
5427.351074
4422.716309
1993.420044
2602.501709
2874.120605
5066.459961
4861.389648
3931.631104
8576.499023
1908.831055
2068.27417
3398.983887
3770.105225
3323.888428
2887.606445
2762.05127
3407.83252
5281.889648
4617.166992
1968.634644
4383.701172
5323.091797
5954.495117
3026.876465
1630.016479
2909.128418
3543.59375
4694.604492
3809.584717
7511.785156
4788.242188
7811.515137
1973.225342
4469.395996
6287.216309
1955.693359
5050.017578
1919.584839
1872.683472
3360.916992
1900.027222
3845.192871
7260.653809
1993.970825
4728.015625
3414.521729
7049.257324
4181.949707
2072.408691
2205.678955
1917.22583
4190.772949
3028.686035
3081.268555
5336.712402
2271.507324
4179.125
2864.830566
2425.697754
3420.38501
3680.452393
3722.891113
1715.34375
2458.24707
2247.098145
5859.927734
1993.409058
2273.11499
1699.848511
3333.298096
4498.435547
3670.600098
1996.579712
2320.866455
2366.311035
3216.391113
2867.890381
3008.036865
1943.408325
6652.347656
3592.06543
2366.70166
3667.060791
2121.708496
3321.613281
2798.34668
10344.901367
5151.753418
2539.953125
3774.213135
4178.224121
1616.838989
4927.001465
2170.42041
3599.976318
4572.296875
4159.85791
1754.038452
4853.778809
2582.538818
2964.964844
4970.992188
2473.93457
4517.930664
2839.514404
2040.877441
2025.567627
3564.984375
3628.097656
1901.956665
3010.894531
3292.409668
4118.17041
4814.904297
7199.369629
2851.326904
3321.949219
4429.526367
2742.053955
6579.375488
3455.576172
2490.641846
2180.315186
1724.56958
4101.112305
5037.664063
1905.961426
1767.421631
1553.893066
2116.293945
5432.168457
1828.878418
4704.97998
3971.762939
1697.70874
2366.641846
4373.345215
1624.5354
2349.072021
1926.873779
2093.746094
2895.213135
5202.07666
4579.884277
1911.910889
5732.274902
1733.279663
7174.169434
2012.984009
1864.177979
2986.379883
1536.729858
1565.577881
3097.683838
1974.011475
3037.74585
1879.138794
6424.503418
1903.170166
1983.259521
1638.89563
1875.669312
1713.961792
1733.683228
2057.481201
4475.208984
3140.768799
2721.407959
4090.743408
2978
2235.412109
3391.466553
1602.865356
4506.025879
2267.695557
2809.093506
5274.87793
5381.226563
2065.535889
2162.911133
3196.166748
2876.495605
4256.643555
2239.137451
2881.019531
1586.501709
6180.195313
4670.906738
8036.6875
5103.536621
4476.57373
1994.179443
1887.827515
2014.374634
1767.183716
3418.04248
5870.976074
4573.443359
7395.063477
2333.190918
3617.74292
1960.513672
2809.209717
2564.675537
7865.313477
3167.093506
1644.073486
3316.123535
3918.91626
2937.88916
1900.963989
2291.713623
3482.821777
3268.702393
2113.279297
2889.127197
3924.213379
2532.337402
2038.138062
2113.756592
3932.314697
2432.26709
1499.418213
1985.218262
1595.597412
2437.132813
2065.873047
3205.936279
1643.667603
1619.341675
1657.804932
1855.055908
1845.372437
1781.047852
1793.25
2333.618164
2101.5271
2174.91748
1696.832886
1655.428589
5539.35791
1745.9552
1976.093628
2329.181396
2876.055176
3211.207031
2104.712402
1888.353271
1805.319092
3058.121094
3834.793701
2285.149414
3965.239502
3790.415771
2452.979492
4065.906494
2124.277344
2101.831543
3132.70874
4358.900391
1691.542236
3629.684814
2328.197266
2040.905884
4967.611328
6667.17041
1874.330811
3484.748291
2442.589355
1556.78894
1927.728516
3635.225586
2037.933838
2194.508057
3589.493408
1889.796509
1988.39563
4052.783936
1743.030273
1968.815063
2214.230957
3509.358154
2811.95874
3039.15918
3331.091309
1858.571899
2639.740967
5329.85498
1720.530884
1880.241333
2152
3704.665771
2304.362061
1679
7312.367676
5980.743652
2120.274658
1670.195068
2178.859375
3210.212646
2468.38208
2403.01001
2419.591797
2637.287109
2197.14624
1929.698608
1708.547607
3918.572021
3547.46875
2125.231201
1668.621826
6294.92041
3757.313721
6992.931152
1730.193604
2402.143555
1587.470581
2191.54541
2310.746582
3023.713379
1568.882935
1624.049438
1774.785034
1615.628662
4269.547363
2091.939453
3914.491699
3781.69458
1974.334229
1650.825195
2488.907959
3355.125488
3104.063232
4625.553223
4510.204102
2217.20752
7164.475098
3423.26001
3054.768555
1961.208252
1968.713013
1970.087524
2175.925537
2005.984741
6556.409668
2954.132813
1776.011353
2270.101807
3174.405273
2664.065186
2837.478027
3543.435303
3432.039551
5552.008789
3590.726563
2368.263672
3694.263184
3925.685059
3279.348145
3779.216309
5221.919922
1731.390381
2520.750732
4338.023438
2128
2031.750854
3958.512939
2359.023682
2041.928589
1780.693726
3624.913086
3035.507813
2724.456055
1844.916992
3008.355957
5265.904785
1691.976318
2765.414063
3536.603027
2805.818115
3985.078369
2290.03125
1733.186157
2831.149414
3112.577637
4253.782227
4190.233887
1937.828613
2022.517212
3591.363525
1852.342896
3365.610596
2379.280762
2382.670166
4428.765137
3434.13501
4076.6604
3193.989014
3183.221924
4032.033447
1742.478882
4038.95166
2824.598145
2059.270508
2591.490723
2374.965088
1677.07312
1921.237549
1765.765503
8701.197266
2004.657593
2225.304932
2813.112305
2863.138428
2223.103027
2270.929688
1915.930298
1902.209717
6139.961426
3326.226807
2437.828857
4544.95166
5897.368164
1991.477783
3145.157959
2745.886475
2245.843506
4470.808105
1837.264282
6795.849121
2754.814941
1705.074829
4618.625
2087.095947
4272.970703
2073.915039
3833.553223
3080.322021
2274.642822
4809.521484
5945.950195
2662.153809
5605.35498
4070.886963
2234.857178
1516.421021
7026.58252
4220.112793
2854.109619
3516.189209
9204.672852
7280.383789
5243.495605
6156.724609
4018.901855
4827.932129
7001.856934
5138.738281
4071.644531
7394.196289
2209.620361
3005.579834
2039.502808
1845.800049
4641.757813
7915.268066
4982.117676
1982.846558
1863.901245
2407.299316
2367.089844
2862.988037
8506.297852
2149.467529
4816.885254
2425.577393
3098.960205
1960.162476
2202.164795
2638.925293
2128.218506
5930.76416
5429.773438
4617.600098
2259.294189
1541.71814
3212.501465
3165.333252
3179.555664
3256.356689
3523.57959
1867.329224
2507.114014
1923.099487
3652.161133
3371.834717
4092.513916
2542.93335
2813.349121
4060.171143
1767.662231
2921.462646
4797.769531
2590.521729
1560.587891
4974.892578
3034.045166
2169.435547
2321.372803
4743.012207
3132.448242
2366.10376
5342.496094
5570.862793
3151.175537
2030.808472
6613.824707
2201.511719
2508.8125
1944.640015
3479.887207
5771.900879
1702.867676
2912.618896
1758.353638
2140.471191
1776.837646
6201.837402
3503.141357
3705.19165
1973.511108
4371.175781
1772.906372
2013.192993
6894.652344
1371.121948
1839.458618
3329.797852
5248.799805
1796.800049
2435.743652
6419.454102
4667.106445
5324.625977
3510.789795
3353.631592
3502.117676
4839.799805
5374.418457
5447.711426
1387.909058
1495.550537
3528.320068
4719.828125
3416.287842
4810.744141
7766.881348
3051.179932
4733.784668
2205.421387
4555.944336
2422.202881
2906.521729
1809.75
8143.370117
4982.072754
5292.88623
3045.137695
1547.148926
1792.424194
4721.732422
5654.427734
5422.412109
4050.03833
3903.39624
6037.637695
1614.416626
2841.89624
5140.514648
2024.26062
3062.043213
1877.607422
1888.408203
3708.03833
5911.421875
2307.807617
6693.891602
4725.425293
3941.534668
5712.225586
6061.623047
3553.170654
2103.445557
2156.156982
5443.256348
3481.37085
6095.808594
4091.678955
1915.508789
3764.857666
1662.414185
2797.312256
2090.021484
2449.37085
2303.749268
5076.521973
2065.824219
1838.720947
1808.786499
2693.037109
6904.791504
2614.297852
2578.885498
5960.434082
1694.400024
2143.501709
1837.352417
6448.641113
4043.575928
5198.436035
4521.926758
4815.163086
2071.400635
1813.599976
2763.971436
1878.860107
2954.290527
4151.040039
3241.69458
1800.956177
4012.0896
3801.978271
1710.829224
1706.784058
2142.492432
1727.957153
2841.196045
4464.305176
3388.302979
5053.195801
3316.515869
3347.872559
4878.150879
1878.924561
2023.769409
3082.516846
2402.175537
3100.448486
2896.485107
5358.11377
3341.542236
3430.64502
5095.533691
3201.8125
5250.69043
3460.512939
7039.194336
4942.328125
6152.081055
5864.23291
4740.131836
5680.298828
2247.411865
2158.168213
3836.063477
2770.75
6995.696777
3644.358154
4781.467773
1991.740601
6618.008789
6862.262207
2951.496094
4928.29834
2211.5625
2980.303711
4407.020508
4782.109863
5341.439941
2557.984131
4624.555664
4428.866699
4497.374023
4558.922363
6936.19043
1685.828613
1953.333374
2601.09082
5942.53125
3217.971924
2728.816406
4454.470703
2742.585449
3054.067627
4701.06543
6588.255859
2123.670166
1732.239258
1681.826538
3917.756104
2172.273193
5284.109375
7993.947754
8272.351563
6046.462891
3710.666748
5293.822754
2574.423096
8263.336914
6872.175293
2550.335938
4848.546387
1808.72583
6402.685547
1952.613281
2182.084717
1714.23999
1728.240601
5166.15625
4181.294434
2955.263916
1608.397339
4447.274414
1791.941162
6553.084961
3845.105713
2517.443115
1745.445801
3950.895264
3097.626465
2161.080566
2153.596191
1823.107544
4129.714355
1771.882813
2180.43042
1837.438721
2521.474854
4369.296387
4219.228027
2036.467773
1631.071411
2393.146484
1537.321411
3780.967285
4317.608887
2873.875488
1951.578979
2962.088623
2174.65332
1870.608643
4333.679688
5969.60791
2446.581055
2135.413086
1986.768433
2892.540283
3465.196533
1918.986938
1666.501099
2786.209961
3075.177979
3162.592773
2944.382813
2748.891357
2782.677246
2100.47583
1697.797607
3440.916016
1708.859741
1714.25
1746.130127
2078.197266
3222.80249
2171.189697
2943.392334
5354.226563
8778.75293
3586.981445
2060.963867
3345.125
3178.679932
1404.903198
2471.070801
1656
5083.567383
3036.246826
7328.188965
5993.010254
4012.086914
4513.202148
1783.183716
3324.656738
4839.50293
6107.59375
1821.0625
6191.483887
3032
3518.584961
4029.839355
5691.648926
3130.84668
1956.560547
3637.215088
2697.481445
2080.072754
3855.62207
10382.628906
9080.306641
6383.529297
4333.781738
1852.78833
4038.831543
4758.612305
4265.069336
5031.648926
8010.458008
2295.030273
4470.117676
2159.631836
2520.657227
6348.968262
4614.635742
3637.25
3767.149414
7573.611328
3886
3681.157227
2893.828125
5590.686035
1860.092163
2058.593262
1741.573853
1761.098633
5325.15332
4043.449219
1809.700684
2405.685791
2281.359375
2068.385986
2151.82666
3528.7229
3421.00293
2538.180176
5498.203125
5207.087402
1920.583008
1858.62085
4239.850586
1815.177856
1540.034668
2412.515381
2432.628662
2451.890137
1723.043823
4260.182617
3277.723633
3197.466553
2331.141357
2989.703857
3129.778564
2386.905029
1947.687622
4966.327148
2382.864502
5604.896973
4493.650391
3418.322754
2445.568359
2008.477539
2359.774658
1908.02771
2423.751465
3119.022949
10159.15625
2758.304688
1504.519531
4590.769043
2353.176514
2999.320801
2735.771484
1905.133301
4470.476074
3762.32251
4264.566406
1780.617188
1761.863037
3996.148193
2623.735107
3649.223633
3691.949951
4907.396484
7128.505859
3561.27124
6698.967285
1453.892212
5670.844238
2486.089111
4070.370361
4732.598633
6506.340332
5118.363281
2796.286865
7327.67041
4864.213379
1608.171387
2650.437012
2787.194824
2040.558105
7290.175293
4027.932129
1952.567993
2234.744385
4514.312012
5164.083984
7253.174316
5258.447754
3974.391113
3400.302246
2106.538086
4264.99707
3835.83667
1712.102539
2740.28833
3096.427002
3057.38501
1805.73584
2630.129395
3907.819824
3174.281494
4552.566895
1874.5
6661.525879
6898.221191
1811.221436
3079.251709
2824.875
3664.034424
6550.571289
5388.631348
3220.141113
5195.312988
5670.362793
3500.30957
5378.476074
3337.356934
2399.442627
2877.863281
6623.762695
4569.340332
5159.230957
1771.10083
3119.786133
4900.59375
3370.892334
5451.773438
3237.196533
4917.333496
2210.823486
3067.255859
1845.849487
2783.022217
2431.263916
3754.984131
1498.790649
2108.781494
5282.222168
4603.200195
2970.276367
1977.403564
3545.553467
1611.818237
3374.987305
4950.799805
5174.640137
4483.850586
1953.695679
2180.487793
5426.064453
4793.006836
1933.353394
4291.41748
5038.231445
2790.281006
1966.819702
4719.26709
3259.555664
2720.888916
6543.834473
4485.787109
3762.46582
4205.504395
5564.780273
2601.772461
1528.979614
2311.160889
4466.290527
4279.084473
4043.798096
3884.806152
4632.912598
1190.880005
4010.138916
2352.440918
2988.156982
5673.714355
4600.696777
2018.953857
4942.32959
3630.661377
7803.605469
4194.969238
1763.087769
2214.348389
4442
3189.732178
6333.561523
3757.267822
7178.974609
1884.178345
1923.180176
2233.06665
4313.862305
2656.472412
2218.685547
4046.007813
3400.5
3222.325684
2241.25708
6618.772461
5059.709473
1550.035522
4086.728027
1945.984009
5147.065918
3685.85376
7448.324219
2134.180664
2267.703125
5175.895996
5017.224121
3504.470703
2081.793945
1963.709106
3379.83667
5520.799805
2110.318359
4096.407715
3236.033691
1771.418823
1809.176514
6301.215332
4231.900391
5283.615723
4318.111816
3865.373047
3122.392822
1873.129639
1861.793091
1772.996948
5369.088379
2545.659668
4721.399414
3906.359131
2918.767578
5617.619629
2721.465332
5393.815918
4139.133301
1851.360962
3787.246094
2174.056152
4960.86377
3922.804443
2947.211182
4158.914063
2460.126953
3123.541992
1899.961914
2333.155518
6854.866699
1871.100586
9281.599609
2057.310547
4231
2618.776367
11276.564453
1945.959961
4107.929688
4217.63916
3371.395996
4763.696777
5242.793457
2306.983154
3140.357666
4904.102051
8276.765625
6545.09375
4938.420898
2529.256348
4992.592773
2242.434814
2616.553467
4564.431641
4491.910156
2218.960693
3775.010742
6083.088379
3626.465332
3035.856445
6120.192383
2221.203613
1758.938721
3352.949463
7001.195313
2918.914551
3567.375977
3481.16748
2482.740479
4139.295898
4157.625488
2386.890869
3808.349609
1859.176514
6534.914063
3544.503906
12220.824219
1587.008057
6539.512695
2005.623047
4863.239746
2737.352051
7126.028809
1935.136108
5118.319824
3823.431396
1958.427124
3447.662842
4148.216797
5157.37207
3722.536133
2799.583008
1861.494385
1438.187866
4571.228027
6724.98291
3169.79541
4136.343262
7484.520508
4718.277344
6512.785156
1559.018188
1898.133301
4252.322754
3120.933594
4073.75
2045.550293
7214.467773
5476.704102
7845.458008
10101.173828
5354.391602
5800.476563
8242.435547
4295.099609
4944.07373
3397.384521
1684.958374
2057.198486
2015.399048
3157.761719
3717.890869
2531.877686
6110.367188
2003.315308
1320.580322
3410.653564
3104.027588
2222.942871
8150.837891
5608.895996
1704.254517
6414.533203
6062.133789
2627.7771
3635.25415
1532.713745
2648.646973
6044.339355
5130.037109
1781.619019
1731.900879
3582.449219
2275.5
2556.12793
1377.495972
3953.316406
1977.967529
4742.473145
3420.822998
2338.755859
4645.269531
3487.759033
4824.90918
6207.624023
1910.614136
1858.708618
3025.297363
5398.676758
1983.502808
3578.39502
2281.208252
2256.781494
3422.841309
1817.465698
1492.946533
7053.259766
2454.229004
2445.131104
3429.458252
3936.431885
1982.809692
3216.043457
5482.010742
2917.259277
3335.182861
3092.42041
2466.994629
2350.822021
3720.874268
5027.012207
2595.060059
2700.075439
2757.97583
2692.529297
1527.88147
8260.038086
1682.418579
2478.506104
2065.666748
3014.310791
3307.587891
2704.11084
1651.036499
3609.190186
2907.006348
3716.994873
3167.892822
7475.312012
1817.085449
2059.478271
5608.517578
1700.24353
1766.132202
2254.24707
4895.175781
4321.949707
5192.569336
6709.635742
2800.227539
5410.638672
2367.578857
3908.893066
7648.963379
2534.566406
2528.232422
9209.436523
5912.831543
3023.393555
3896.057129
8607.423828
1935.333374
4273.641602
2963.199951
4200.865723
2597.413818
3472.898193
3190.037354
4334.153809
6374.92334
2359.921143
6618.563965
4901.36084
2433.321045
6396.228027
1779.408081
4267.167969
4798.256836
3345.900635
3751.624268
5424.066406
5133.625977
7070.006348
1855.132568
5175.896484
1764.9552
3678.342773
4188.93457
3535.939941
2297.312256
6631.40332
1800
5046.575195
1564.460938
2196.498779
1842.056274
2959.85376
1869.660034
2939.288086
3070.460205
9300.776367
3214.568604
1643.473633
4838.635254
3085.714355
3087.348877
2438.199951
2347.393311
2317.316162
3961.298584
3005.926025
2866.086914
2608.270752
2190.490479
4656.878418
4920.605957
8724.022461
6227.154297
5299.303711
3188.544922
5130.775391
3263.226807
2713.959229
2140.87085
5323.041504
8561.46875
1859.706177
2357.876709
2978.764404
5140.471191
5982.501953
2204.49585
3233.417969
7700.338379
8628.583984
2633.62085
4096.403809
3938.30957
1889.898315
1945.457275
3329.873535
2181.58667
1472.764282
2712.217041
3034.43042
7579.476563
3140.345459
5327.32373
3387.032227
4297.010742
2279.018066
3729.024414
2790.990234
2334.527588
5974.407227
4387.164063
3312.63208
3664.205078
2498.537109
2794.773682
6707.828125
2375.536865
5079.143066
2298.223633
2062.893555
5175.708496
1848.939331
2146.885254
2196.091309
2037.516357
3398.791992
3020.759766
3034.297119
2108.45752
1686.601929
2650.091553
2999.19751
1820.589233
3194.214355
1820.678345
4019.101318
8258.006836
2383.149414
5330.362793
5281.984375
6401.838379
5082.818359
4619.55957
2362.446533
5833.202637
2563.754883
5166.090332
3010.546143
1944.697998
1868.079712
3256.743652
2589.900879
4152.276367
4352.562012
2302.026367
2042.364014
1862.899658
2259.182129
1773.214844
7220.70459
6661.400879
2507.039307
5510.314453
2063.342285
2041.275757
2336.992188
5305.916992
1568.718506
1993.756104
6518.251953
