# Supplementary material for: Distribution Analyzer, a methodology for identifying and clustering outlier conditions from single-cell distributions, and its application to a Nanog reporter RNAi screen
Source: BMC Bioinformatics. 2015 Jul 22;16:225. doi: 10.1186/s12859-015-0636-7 (PMC4511455; doi:10.1186/s12859-015-0636-7)
Supplement: Additional file 1: Code S1. — R source code and sample data for distribution-based high-content screen analysis [file 12859_2015_636_MOESM1_ESM.zip › DistributionAnalyzer-1.1/Plates/files10004/A16]

1856.676025
4061.832764
1895.913696
4619.945313
1483.4198
6899.140137
1603.086914
5854.557617
1611.936035
3154.638672
3050.16748
5791.674805
1309.35437
4089.463623
2359.029541
1751.825684
6146.87793
1668.054565
2243.386475
1099.338623
4226.754883
2348.438477
2993.397217
3392.982666
5440.990234
5871.443848
2887.873535
5095.206055
3533.123535
6584.73584
3374.925049
2399.141602
2869.333252
3402.965332
5320.484863
5948.103027
1007.278442
3353.45459
6373.638672
5700.85498
2278.501221
5572
5247.782715
5404.691406
1093.868774
2509.911865
2114.911133
4652.790527
5440.768066
5230.625
1248.542847
2843.315674
2096.663818
2889.974854
4980.141602
1393.452271
1662.690796
8798.624023
1302.197998
6035.111328
2079.886719
2405.555664
3760.170166
1962.438965
5087.614258
6851.230469
4858.006348
6565.179688
5788.563477
5207.26416
4157.011719
1626.289795
4790.271484
3283.604492
4082.335449
3949.156982
6291.144531
2610.793701
3884.564697
3618.298096
7210.89209
2426.581543
4706.888672
4732.935547
2798.923096
7585.95752
3424.550049
4795.780762
2972.631592
10690.887695
4789.731934
3385.565918
7177.169922
2785.029785
5697.260742
8747.380859
5142.081055
2497.125
1624.251709
3159.242676
4798.03418
5873.26416
8666.636719
3158.273193
9076.181641
3100.040039
1741.364746
6696
4008.639893
3861.113525
6213.640625
4041.918457
1470.857178
5411.616211
2466.143799
3244.307617
2710.098145
4255.791992
2665.004883
2285.135742
5239.285645
1431.199951
6407.332031
2881.964844
3855.804932
7033.518066
3657.704834
3994.857178
3824.568115
6914.963867
4410.461426
1809.245483
1911.967651
3844.201172
6757.293457
1449.682007
4336.584473
2447.687744
7717.661621
4056.80542
4753.314941
3227.12793
3483.780029
1535.294067
7069.709473
2750.870117
5462.031738
3441.435303
7126.110352
3828.616455
3883.400879
6210.724121
6116.784668
2631.795898
3255.800049
6272.365723
7143.048828
2155.177979
2880.136475
3350.23291
6495.652344
2982.168701
3427.321045
1639.478271
1964.287964
4967
1352.941162
2724.949707
2666.904785
5543.54834
1673
3406.35376
6836.23291
1510.75
2159.419678
1353.939453
3492.884521
4673.102539
3145.27832
3873.936523
6103.505859
2272.359619
1178.716064
3210.486572
2916.800049
1321.860474
2233.740234
7105.76416
3089.333252
1188.024536
2018.678955
4987.550781
4436.645508
5507.108887
2323.514404
1800.781616
5908.978027
3447.181885
1973.583374
3202.142334
3325.823975
7631.584473
3770.033936
6571.144043
4735.369629
1669.414185
1280
4975.944824
5172
4284.128906
4565.689941
3287.610596
4887.158691
4203.633301
5945.562012
5369.050781
3746.318848
1916.248779
5298.04834
2195.126709
3440.775146
5029.736816
4501.124512
6701.962402
5584.941406
2043.512695
4336
5761.213379
5636.491699
2009.089111
3514.429443
5666.313965
2377.409912
9694.121094
3193.950195
2696.77417
8816.740234
4791.390137
1697.30542
7662
4332.09082
4834.707031
8238.806641
5489.425781
3224.861084
5710.36084
5424.873535
1892.582886
2020.433716
2632.302734
1823.505371
2292.22583
2768.973877
2830.429688
1394.267334
6783.903809
3555.349609
4380.38916
7822.73291
6406.586914
8332.006836
3624.512207
1339.175293
2912.088867
2319.855957
1480.714233
5694.092285
3234.666748
5626.041016
6448.07959
9090.958008
3819.229736
4928.139648
4131.099121
3564.419434
3076.800049
4690.891113
4675.904785
5501.366699
1353.976074
3900.246826
7113.964355
6772.437988
2946.704346
2895.32251
8108.85791
1028.229858
5155.708496
6388.910645
6086.28418
3790.879883
2905.06665
3752.886719
2389.741211
6849.84375
3571.738281
4983.256348
8722.825195
3629.523926
3608.832275
5583.482422
1050.531128
5354.933105
3143.420898
7435.544434
1124.622192
9126.004883
5981.315918
3616.755615
3089.90625
6115.215332
8000.104004
2195.599121
2041.15918
5430.344727
2164.147461
2709.343994
5154.737793
5398.836426
3407.628662
1160.480835
7078.749512
1934.746948
1913.857666
4465.172852
1814.968872
3295.235107
4414.375
3930.36792
5614
2665.528809
3012.462646
4128.353027
2056.026855
6064.463867
7390.084961
2814.588135
1738.407349
1995.79187
4262.912109
5520.638672
6406.606934
4256.041016
2898.594482
5718.094238
1225.777832
2337.600098
5364.356934
961.599976
2095.930664
7100.887695
1716.278442
3952.800049
8970.71582
7537.021484
7175.538086
5989.333496
5916.061035
2329.936523
2672
2435.466553
4136.405762
2572.497559
1829.910645
1608.629639
4527.345703
1671.818237
1079.106567
2998.67627
1706.060547
4800.793945
6006.172363
5521.253906
3034.365234
1874.967773
2436.601807
1600.506836
2574.589844
2914.055176
4104.912109
3628.609131
2384.763428
1875.544312
2117.014648
4511.20166
4368.964355
5018.700195
6878.718262
1105.616211
6580.188477
2001.341675
3683.016846
3574.828613
5764.643555
2793.944336
4714.90918
4693.587402
4370.099121
2456
4498.162109
6116.29541
3453.630127
4436.70459
1947.859619
3777.585938
1918.045654
9064.666992
2575.754883
3145.411865
2474.604736
3195.768555
1454.186279
1856.221191
4713
5228.65625
6034.418457
1598.797974
2778.336182
1046.526367
5356.791016
1833.941772
1516.463135
4401.373535
2289.851318
3021.702881
1555.333374
4490.51709
1664.202515
2659.578857
6376.533203
3317.685547
4549.066895
7195.641113
2185.699219
2970.968994
4801.088867
4494.634277
3242.549561
3001.349365
1548.747192
3814.131348
4102.323242
2069.847168
4064
1494.700806
4646.736816
4400.82373
6533.66748
3658.11499
3850.186279
2628.363525
7146.008789
4488.447266
6356.64209
5321.952637
2469.960693
998.857117
1119.619019
2401.420654
1740.971436
4264.683594
4635.795898
4944.37207
7290.619141
2436.697021
4728.493164
2305.134277
3410.916504
4789.496582
3119.252686
4386.933105
4427.965332
4298.408691
4864.411133
3825.372803
7340.328125
3873.902344
1152.493774
7544.694336
3203.039551
4010.531738
5171.718262
5420.056641
1777.037598
3578.759033
7000.641602
7043.618164
3227.917969
4655.783203
5435.711914
1903.902222
3348.319336
1171.588501
7555.47168
3335.435303
4460.268555
7006.285645
3046.44873
1436.91333
3074.973145
2693.225098
2256.435791
6337.017578
1338.199951
2679.208496
4748.965332
3702.596436
3288.553955
2453.28418
3832.236816
2462.202393
1462.483521
4754.95166
2348.079102
3311.919678
1233.975342
2559.233887
7925.928711
6146.666504
8077.949219
2001.622559
3632.809326
5471.09375
3216.911133
3981.51123
5117.986328
6376.314941
6150.091797
5794.304688
1948.085083
2334.650391
7041.976563
4090.753418
3767.125488
2517.813965
1174.666626
1801.630249
3713.380127
6414.512207
2046.370728
1514.263062
1471.731323
3184.997314
1831.763916
3786.68457
4119.071289
2843.378174
2139.12915
4701.811035
3082.307617
1565.785767
6329.774414
3253.193359
1357.992676
3276.90332
7817.752441
3603.207275
1678.235352
1881.9021
1243.80957
4968.911133
1623.911377
2556.376953
2326.687256
3021.652588
3223.903809
2243.090576
1494.677734
2083.810059
8744.597656
2625.005615
3979.255615
1395.25
1639.964111
5931.543945
1577.194336
3107.975098
3042.443604
3755.804932
1551.244385
3205.244385
6013.083984
3666.897705
3865.876221
1969.572632
3288.965576
3023.058838
7449.78418
6879.915039
4108.371582
6594.127441
7758.111816
3366.584961
4717.672852
3555.603516
5743.404297
2903.117188
10352.439453
2962.1604
5563.894043
6146.912598
4917.120117
4042.080078
1565.756958
1638.727295
4200.666504
5228.956543
5495.331543
5189.327637
2848.971436
2740.866699
5241.5
2160.864746
2144.972412
5963.225586
3691.970703
5491.671387
5541.602539
5372.629395
6392.30957
2996.554443
4866.574219
5520
2273.940186
1770.054688
5219.953125
1883.040039
2358.600098
5181.473633
4570.975098
5154.188477
4641.82373
1665.991699
6553.178223
3816.518799
1421.685547
1405.589478
7047.363281
1346.050415
2752.592529
1910.506348
1650.30249
5553.260742
1804.956421
1470.871826
2345.866699
4687.672363
3854.563477
4022.12085
9305.128906
3202.491699
3064.891602
1652.347412
1889.63855
8114.703613
6502.747559
4778.743652
4377.937988
3315.351318
2865.119385
5385.614258
4471.09375
5884.071289
5903.535156
2068.671631
4096.984863
5895.675293
7108.995117
1592.485718
2057.351807
2447.734131
4657.786133
2450.441162
3884.594971
3129.342773
2963.410889
2391.264893
7595.351074
2306.52832
6252.60498
3028.169434
2106.145508
7124.700684
1677.190796
3436.632568
4462.767578
2306.603027
2000.708618
2614.57251
2701.938721
4537.375
4313.509766
3733.773682
1862.75
1671.485352
4692.141113
1781.160767
1572.873901
2707.115967
3007.6604
3673.750732
1656.79834
2792.099365
3943.156738
1869.652344
8796.458008
1361.684204
1361.44104
3958.067383
4920.087891
2289.677002
4749.757324
2345.035889
6970.942871
2549.038818
3115.104736
1606.489014
6397.701172
1540.560303
4144.520996
2666.885498
1718.767578
1647.167236
2979.319824
4710.989746
3286.265381
6075.352051
1788.87146
2810.085205
1845.304565
5076.13916
1574.494995
3543.901855
5142.869141
2557.343994
8891.758789
4596.187988
3731.989258
3902.836426
5777.344238
2469.337646
4592.871582
1496.562744
1369.561523
3951.176758
1003.215942
2023.947998
3313.878662
1620.421021
4203.039551
2444.486328
1326.610596
2689.148438
1594.831177
2398.691895
5641.277344
2536.183838
8160.037598
4836.478027
6657.828125
3230.71875
7198.622559
3618.390381
3162.341553
4776.25293
3641.036621
5275.450684
4016.650879
1901.424805
5149.708984
7615.123535
2848.205078
6215.96582
2125.484375
2412.235352
6872.202148
1412.831177
4544.273926
4002.739746
904.962952
6444.016602
5332.453125
4199.083984
2134.835449
1901.189209
6494.669434
4323.862793
2702.330811
4723.259277
3272.230469
1600.804688
4473.188965
4340.815918
1764.285767
3451.179443
2361.227783
5516.470215
3091.045654
2104.625
6281.82959
1571.96582
3552.345215
8101.095215
6647.811035
1749.62793
6005.375
2736.250732
5312.540039
2905.86499
5276.258301
1518.425171
1613.982666
8820.455078
3002.587646
3264.432373
4438.809082
3181.559326
5419.381348
1873.679321
8513.333008
3411.036621
3549.062988
2970.729004
1236.373291
1996.748413
6301.238281
1283.528809
6249.814453
1558.813721
3234.199951
2898.496338
4374.948242
4224.865723
3883.834717
4187.256348
5344.296387
5353.625977
1377.616211
1352.784302
1154.123901
6340.129883
5054.737793
4136.091309
4829.521973
2136.845947
4837.788574
3467.700928
3526.244385
2462.539795
3553.449707
6857.788574
1971.253052
3706.530518
5099.975098
6177.03125
2018.155884
2510.270264
3637.535889
7573.986328
3360.839355
4620.70459
3228.03418
4649.802246
4363.448242
1817.226807
2824.529541
3337.10083
1513.298218
3474.649902
4908.30957
6032.538574
1146.734985
5459.552246
2202.043457
8857.483398
3942.258057
4426.609375
5739.716797
3004.39917
4221.509766
6173.77002
2104.356201
1519.890381
1876.669434
2929.965088
1589.155151
4226.12793
5275.768066
3325.222168
6527.287598
3760.548584
3212.831299
3999.883545
1301.513672
3876.866455
2935.276855
1911.769775
5022.716309
3455.167236
1383.135742
8270.136719
1649.959961
1646.800049
2936.23877
2796.241699
1425.57666
1350.259155
1067.841919
6376.186035
3233.597656
2077.741211
4769.788574
4442.519043
2171.374512
5666.894531
1371.541016
1878.80957
1903.955444
1181.268921
3472.35791
1502.475708
4032.618652
1335.868896
1334.141357
1685.204346
6143.896484
5208.431152
3649.296631
4068
4543.899902
4359.356934
2464.310059
4646.125488
4261.630371
4466.841309
4011.991699
5753.528809
4343.336426
1244.649536
3128.74292
3846.808594
5128.563965
2807.871582
2424.584229
1660.677979
5728.017578
2126.900879
2979.322021
3359.784668
5359.20459
3539.107178
3470.598877
8405.144531
2232.51123
1459.860962
2945.450928
4392.658203
2399.524658
3855.103516
946.710754
1247.603271
4811.815918
4003.42041
2090.335449
5369.005371
10159.066406
3551.483154
4864.911621
2516.139404
2056.867432
3889.742432
4093.879639
3038.372803
1855.616455
2211.61084
1505.177856
11403.457031
3747.419434
1747.373535
1953.801758
2691.102051
5721.436523
2044.932617
2473.421143
6640.289551
5103.088379
5252.652832
2503.1875
2998.343506
2882.175049
2865.40625
2524.460693
6130.087891
5495.87793
4386.231934
1220.452148
1590.990601
1341.239136
1766.8396
5327.427246
3234.233887
3739.729492
1595.30542
1529.113281
2716.344238
2357.487305
1902.485352
3436.779541
3230.371826
1907.352295
6485.789063
1297.312866
3343.452148
1918.382813
4110.979492
1687.115845
3502.850098
4459.569824
4423.07373
3461.289551
4462.675293
2261.759277
1183.624268
1530.804077
4746.032227
2447.401367
1146.601074
3452.050293
7404.15918
1501.620117
5300.033691
4367.106934
6110.198242
7301.072754
3706.295166
1943.487549
5554.816406
1068.702148
2264.20166
1591.8302
2916.075439
3361.869385
2526.77002
2746.603027
5115.0625
3200.133789
2235.393066
1532.050171
1327.238037
3263.757568
4587.64209
3124.428467
2418.443604
4970.17041
1700.5354
4622.319824
2550.627197
2821.623779
2490.096191
3644.415527
4306.852051
2664.523926
6146.612793
2765.634766
2569.646484
6761.370605
3736.904053
4413.37207
1625.073853
4641.07959
1700.444458
1061.984741
1767.213135
4103
6752.834961
2458.863525
3314.23999
5834.178711
4427.378906
4045.031494
3739.452637
3993.511475
4440.788574
4250.228027
5663.689941
2632.509277
4442.106934
5877.515137
2441.318115
3897.155029
2093.890625
1697.477661
4140.467285
8272.981445
2276.91626
5477.775879
7018.556152
3871.350342
6833.439453
2749.979492
2701.473633
2290.563477
3209.466553
1942.312256
3782.820801
1882.065918
10899.501953
1353.235474
6125.050781
2809.623291
1689.797119
6068.563477
1790.705933
1225.979126
1023.064941
1589.25415
2361.445313
2062.404541
1561.861694
4201.400391
2611.471436
2295.411865
1137.482178
1161.319946
1296.789917
1059.414185
1577.09314
2492
1631.987915
3410.181885
3338.720459
4265.767578
1587.642822
1529.189941
3544.600342
1041.552856
2383.289795
2262.288574
3350.904785
1113.795166
1519.73584
2256.271484
3010.945313
2684.610596
1399.778687
1134.909058
6059.657227
4056.333008
1771.826904
1357.818237
2595.8125
1592.338257
1830.558105
2549.131836
1577.27417
1793.779785
4877.567871
1216.796265
3613.830566
1550.087402
1296.639282
3795.176025
1628.866699
1482.88855
3556.717773
5232.013184
1730.297852
2802.156982
5514.451172
2217.547119
5564.737793
4621.01709
1425.62561
3973.493164
4277.975098
3340.115723
1622.666626
2389.010742
1488.871704
1113.464844
1430.25354
3643.391602
4929.369141
3047.291748
5063.49707
2211.566162
4549.922852
3060.571533
1386.944824
1841.674438
4745.379395
1320.253174
4613.463379
2872.807129
2779.057861
1324.311401
1658.699951
6969.213379
5412.530762
2684.368408
1926.289795
5377.850098
3534.629883
5512.292969
4642.806152
7356.390137
1838.684448
2646.781738
4054.424316
3632.823486
2729.151611
1339.918335
3490.689697
2361.892578
4259.069824
4103.086426
6342.504395
3450.873779
5983.040039
4548.307617
2449.865479
3457.281494
5669.755371
1964.017822
1864.941162
1511.915894
3665.911133
1551.600708
1929.328369
3379.724121
3522.537109
2310.032227
2845.768555
1245.209351
1254.734009
1313.949585
2553.063721
3537.661865
2323.850586
2672.297607
2771.922607
3145.456543
1546.671875
2497.819092
2677.648193
1318.168213
2488.970215
2375.927734
2356.170166
1600.431152
1693.584106
4174.335449
4533.923828
1600.115845
3882.14502
1390.476196
2507.852783
2467.231201
2282.507813
2016.747681
1922.400024
4682.972168
1658.888184
3006.319092
3532.669678
2680.581055
3574.444336
2581.726074
1056.396973
3595.978516
1381.72229
1251.715332
1427.257202
1648.279907
4052.857178
2330.224365
4272.041992
1473.229492
2414.248535
1898.220825
1416.886108
1780.750854
1059.746094
2245.394775
4167.887207
3412.618652
1058.880005
1417.813354
4799.959961
3750.457764
2401.320557
1858.447021
5301.232422
5316.421875
3515.194824
6510.600586
2373.107422
4325.283203
2098.313721
5458.872559
2431.970947
6487.672363
1949.849487
1857.259521
1580.458496
5325.722168
4330.859375
1750.538452
5288.740234
2827.296875
3268.715088
5235.302246
2877.77124
2562.125488
1424.123047
4888.40332
1423.666626
2840.938965
4407.408691
4019.618408
4266.638672
3815.901123
4442.075684
6965.850098
3440.738037
4490.984375
3709.861328
2829.006592
5822.827637
1779.050903
1645.649292
3052.9729
7406.547363
5316.38623
3215.765869
3913.736084
6444.643066
2242.270264
7314.580566
2110.453369
1705.616333
4443.19043
4143.418945
1652.903564
1351.741943
1199.604614
1263.634644
1755.340332
5127.992676
4156.526367
1516.211792
3047.117432
2491.649902
1787.09436
3864.030518
2425.068115
1347.825317
1938.84082
3936.464844
3003.965332
8056.150879
1306.604614
6363.588867
3490.580566
3588.177734
1556.340454
2762.49292
6526.090332
3378.459229
5932.942871
2579.333252
1882.903198
3398.184814
7419.51709
8142.843262
3992
6383.200195
5613.313477
3263.866699
3732.472412
1742.583374
3106.307617
3115.142822
3514.487305
4820.041016
7578.240234
4601.82959
3069.164551
5269.02002
5385.070801
5586.720703
2514.628662
8183.368652
8507.673828
6159.044434
5623.871094
6169.770508
2694.653564
3782.072998
1551.54541
7263.322754
3299.180908
3269.054932
2698.278076
2661.829102
3110.279785
6883.428711
1126.085938
1457.128784
4244.646484
5114.644531
4575.025391
1418.318237
1471.414673
2570.019287
3192.68457
4145.846191
2930.146973
2819.775391
2547.188965
3240.043701
7659.230469
5438.462402
4633.729492
5984.72998
2223.656006
8025.835449
1456.400024
1825.677368
5803.631348
3662.626709
1398.265015
4141.388672
1552.083374
5819.725586
1414.466187
4739.444824
1701.009033
2096.131592
1826.501831
4651.499023
1222.035034
2232.377686
1681.010132
2869.699219
5086.311523
3298.221436
1593.152588
2204.495117
2090.144043
6074.255859
1106.350342
4745.935059
5838.080566
4815.01416
3546.94873
3632.842041
1425.348877
4709.928711
2288.315674
2694.421875
3806.321045
2918.268555
2576.912354
7561.347168
2867.219482
3063.338623
4917.26123
5362.307617
3902.285645
5850.466309
3385.281738
6160.844238
7158.796387
4064
4457.066895
1974
6009.752441
2853.767334
2778.580566
6219.938477
6869.614746
2891.977051
5223.117188
4166.399902
4186.370605
5218.234375
5214.442383
4656.548828
4756.563965
4219.841797
4991.333496
1900.440186
5651.712891
4798.014648
5983.855957
4525.470215
4251.274414
4825.774414
4317.263184
7227.523926
4578.736816
4768.12793
2549.921143
2658.884277
3836.448975
7136.269043
2415.657471
5575.279785
2362.514404
7346.550293
2134.064453
3048.86377
4503.582031
3494.471436
3728.270264
1455.130493
4021.559326
4420.091797
4636.654785
8293.638672
1553.680664
2051.066162
3455.23584
3743.916016
3040.018311
3983.5
4024.442627
2035.936157
4429.274902
4423.639648
3987.171387
5622.745117
2135.025879
1108.95459
4409.838867
3090.715576
4812.403809
4253.595215
3142.717529
4608.870605
4484.013672
5486.876953
2448.59375
5534.693848
4595.512207
2014.309814
1312.629272
1704.023804
3901.861816
2441.828613
2846.350586
1448.339722
7919.79834
6897.890137
1314.310181
3629.728027
5972.912598
2766.375
4424.429199
5508.413574
1490.133301
5137.003906
3131.328125
3516.204102
1208.353638
1183.384644
4708.01123
9875.464844
1700.92041
3931.882568
1320.349731
3577.834229
2612.791504
2454.491699
1836.924316
2953.46875
1949.238525
4897.262207
3802.958252
2891.0625
2595.06665
9014.352539
3136.037109
4353.161133
5717.838379
4698.90918
2735.288818
2318.576172
4455.105957
5068.64502
5083.899902
3337.808594
7133.914063
5397.411133
1500.705933
3027.764648
4676.070313
4634.9375
6202.571289
2955.917969
6938.805664
3928.185547
4746.328613
2210.512451
7696.512695
6871.015137
2379.249023
4705.333496
2130.971436
2705.701416
4824.975586
9060.866211
4191.13623
8205.855469
4221.154785
3630.659912
1269.451904
3274.542725
5192.574707
7761.330078
3088.786865
3918.302979
4170.072266
7968.978027
6592.275879
4023.228027
3067.260986
3771.034424
1794.335815
7325.026367
4207.969238
2535.278809
6363.149414
2649.425781
1890.843994
10838.126953
8633.709961
6829.771973
2821.595459
6914
1684.407715
1726.537354
2118.179199
4843.720703
3667.262451
1930.065674
1491.647705
1300.51062
4414.091797
1188.338257
3491.818604
2504.180176
4505.693359
2923.428467
2830.069824
3311.149902
1600
3109.76123
7185.451172
4152.868652
5755.150879
4689.245117
1227.957886
1757.572388
2554.646973
2713.098389
1181.666626
3930.361328
6533.17041
4387.130371
11805.735352
1982.969116
1849.880615
3452.958008
4252.848633
3679.454834
1289.435913
2558.475342
1090.53064
1397.265259
2481.405762
5196.275391
2816.539795
6014.074707
1726.258057
4774.198242
1926.436035
6891.691406
1661.98999
4807.319336
2638.633301
5652.245117
1983.69812
1999.1698
1680.831665
2447.425049
3606.930908
3888.470703
5125.116699
5854.970703
5827.166504
3696.92041
4420.351074
3602.277344
4611.041016
4180.101074
4717.087402
6863.773926
5275.929199
4985.0625
3595.135254
9496.18457
4107.931152
3032.692871
6794.081543
3727.179443
2415.111084
1783.80957
3082.362061
6295.026855
3792.330322
2047.38855
1416.598145
5981.773926
7395.77832
5963.222656
5420.09668
1584.222168
5125.779297
1847.88147
3089.142822
4676.137695
6746.399902
7174.086914
5429.318359
5348.571289
5163.435547
4587.976563
2341.641602
4415.815918
1735.929199
3419.681396
4750.549805
9610.082031
1115.243286
2671.88501
1635.832886
4210.200195
4346.234375
7173.154785
2055.636475
1424.656738
4607.720215
2907.310303
3221.117676
7193.445313
2417.504883
1102.970337
3349.011719
1632.484863
5905.692871
2613.177979
2072.14502
2929.981201
2638.918457
3261.820557
2226.173828
6192.276855
2086.497314
1299.236328
2702.876709
7100.448242
3760.782959
2439.649658
4380.742188
1653.737671
3193.631348
1882.677979
4268.698242
7443.193359
3158.200684
5030.490234
2481.662842
2641.571533
5209.007813
2289.470947
1968.322144
5351.780273
2716.543213
2589.292969
4894.666504
4528.016113
3640.063721
1459.008789
1726.057129
3498.184814
1402.594604
1939.831421
9492.496094
5261.558594
1205.320801
4180.518066
5164.799805
4628.268555
2242.073975
3877.818115
1445.979004
4617.763672
4105.433594
3147.787842
2028.655029
2260.222168
3380.768311
1845.394531
3796.085205
3189.052734
5572.102051
2210.269775
5313.020508
5209.655273
4158.684082
1987.881226
4938.212891
5941.573242
9521.378906
3018.269775
15141.691406
5053.805664
4620.763672
2790.510254
9805.373047
1142.620728
2483.437012
6697.904785
1998.044067
3722.789307
5274.155273
4583.293945
4268.060547
6113.428711
6120.514648
1136.268921
4403.25
1155.371948
3004.937256
3398.982178
2430.321777
4123.345215
3020.025879
5703.353027
4822.844238
9248.851563
2169.914551
3018.90332
4353.584961
4359.18457
5274.13623
3025.859863
1408.123047
7153.867676
8614.598633
5995.12207
2732.774902
2533.645508
2296.737549
2454.888916
1511.716309
2984.944092
8141.406738
7158.946777
4763.824707
6788.034668
7825.12207
8055.547363
2234.577393
3780.404053
1797.18396
2756.065918
2975.442627
1893.546875
5882.802246
1440.346313
1392.597778
2735.499512
8473.060547
1430.41272
7602.100098
4331.542969
1869.691528
5184.256836
4032.717285
4913
4939.533203
5748.553711
3504.069824
1999.542847
2230.736816
6212.936523
2463.648682
1639.57019
1252.108154
3195.417725
6537.899414
3680.880615
1352.789185
6069.626465
1667.214233
3572.354004
2016.642578
4073.643799
3551.875732
3351.915283
1492.641235
4038.227783
4098.60791
3058.07251
3340.509033
7309.790527
3897.766846
3079.566895
2537.777832
1808.136597
1271.894287
1218.748047
2576
4283.790527
2896.119385
2074.748047
2776.258789
2271.609375
3595.815674
2090.30835
2503.265381
3648.581055
5163.625488
4211.629395
6694.528809
2115.756104
5520.049316
2830.958008
8110.580078
4349.058594
5870.530273
3692.161621
7233.880371
1987.547363
5047.20459
7454.228516
5544.715332
6236.875
4150.460449
2890.744629
3755.828125
2037.460327
1882.311646
2051.507813
7027.698242
5725.505371
11391.75293
5142.829102
3749.62793
5183.083496
3951.206787
1688.547974
3113.485352
1995.014526
4086.520752
2951.894775
4005.789551
1568.75415
2593.082275
2806.080078
2629.027832
5409.169922
4125.882324
5538.522461
5377.534668
2561.950195
5240.743164
3633.372314
9615.46582
5726.111816
5061.683594
6575.00293
3012.275879
5434.912109
7749.268555
7719.228516
4707.305176
3692.637207
4581.107422
2924.755859
5439.807617
5483.016113
1371
1848.10022
6297.314453
3217.673584
5101.200195
3390.889648
1179.521362
1930.415894
2210.724854
3591.104736
4070.163574
4934.394043
1393.828613
5637.76709
4203.754883
3540.817139
3297.749268
4188.685547
4182.922363
4781.775879
9000.341797
1712.901855
3607.862793
4434.62207
5954.563477
3570.688477
2354.063965
3155.606689
3584.290039
4326.727051
4146.402832
5112.423828
2985.016357
4227.431152
3156.511475
1394.621826
4399.271484
2080.2771
2141.633545
6374.708984
3335.555664
2738.98584
2077.333252
3198.235352
4822.261719
2685.831543
4607.364746
4893.033691
3638.060059
4859.525879
3348.836426
1167.967529
3803.985596
1656.104248
1806.764526
3180.471436
1784.636353
3612.481201
6242.383789
6009.369141
3232.928955
5604.652832
2440.334717
4475.608398
1853.151245
2711.741943
3122.315674
2798.980957
2111.325928
5691.79248
7992.275391
2679.619141
3808.176758
1881.648193
3005.32373
4834.839355
3804.938232
3333.361816
4094.530518
5845.645508
3722.917969
4139.336426
1986.474243
2631.595947
3260.26123
4197.544922
2858.151367
4252.27832
4070.980469
4187.261719
4387.922363
3004.992676
3375.207764
3438.888916
3046.302246
4236.699219
5986.874023
3737.461182
3649.053955
1682.089844
1806.769287
6167.677246
4264.300781
3257.80957
3418.087891
1587.847656
6153.816406
2011.518311
7736.164063
3775.966553
3524.830566
5051.501953
2526.36792
3685.725342
5839.317871
3934.876221
4432.695801
4523.612793
7571.48584
2335.125732
2329.878662
4114.932617
5585.474609
2969.835693
4829.042969
4515.052734
3989.387695
5579.95459
2688.102051
5348.013672
3577.174805
3464.09668
2688.987061
4051.415283
1832.848511
7103.283691
1742.528687
4929.879395
2038.562744
6039.972656
3500.825439
5480.654297
3268.645752
4465.671387
1846.990234
5542.818359
4795.774902
2960.555176
5654.353516
1751.871704
7688.396973
2301.818115
4163.368652
2013.777832
3384.310059
1803.248779
4605.21582
1793.260742
2833.172119
1911.180542
4340.823242
11170.063477
1400.595703
7453.190918
2630.864258
5717.682129
4584.184082
3822.954834
2313.177734
4924.319824
1575.789429
6926.169434
3137.226563
1807.916626
4789.533203
6777.427734
1472.503906
5883.436523
1615.054688
5345.449707
1375.042236
2329.524902
5675.249512
1469.848389
2954.857178
1263.150879
3940.625488
5511.730469
3432.937012
2834.437012
4240.252441
5138.870605
6788.224609
7625.021973
7492.352539
3891.800293
2126.581299
2812.444336
5092.062988
3335.100586
4912.280762
2961.572021
6935.781738
6095.946289
6212.369629
7717.595215
1644.583862
3204.223145
3162.365967
4779.132813
1338.490967
2130.916748
1682.175293
2443.333252
6285.17334
6180.43457
7035.076172
1083.528564
4750.169434
2274.646973
8030.58252
1452.969727
5073.354004
5088.476074
1043.655396
1881.864136
4874.984863
1125.422241
3231.484619
2375.61084
2187.449707
6022.475098
1912.78894
7378.952637
1907.980713
3376.341064
2048.142822
1892.589355
1597.197998
4057.703613
4012.550537
1394.747437
3879.496094
3265.281006
1848.033569
5007.719238
1815.533325
2580
3074.006836
3594.804443
5196.248047
5376.622559
2715.45752
3949.80957
5550.254883
3474.785645
5550.941895
4386.685547
4092.991211
2890.803955
3559.085693
3403.355957
5554.697266
3550.406982
1810.186646
1905.827759
2020.888916
3649.431641
4742.230957
3507.132568
2780.172852
3846.129395
3771.463867
5257.633789
2711.848389
3236.994873
1914.772583
1828.379272
2259.782227
1854.972534
1406.377319
5390.370605
2246.911377
2322.888916
4178.359375
2085.16333
4238.777344
5102.330078
1509.358154
4226.303223
3153.469482
2108.93335
5615.414063
2486.133301
2494.252441
1829.333374
7131.088379
4545.428711
2020.622192
10236.115234
1838.183105
5130.22998
6065.243652
5726.102051
3113.002686
8977.599609
2912.77124
1738.768066
2012.651978
1865.869141
2651.492432
1620.571411
4804.757813
7823.470703
3564.536865
3909.555908
6687.764648
2291.54248
5654.493164
4767.911133
7303.36084
10241.533203
1830.226074
5429.387695
1920.045044
9816.374023
1784.676636
6406.092773
2600.474121
4311.845703
8479.910156
8727.178711
2453.10083
2249.804688
2447.501465
1807.744263
3388.432373
1945.652588
5366.294922
2172.249512
2039.655151
5415.976563
7446.969727
4404.664063
1547.710205
2711.940186
9801.044922
1906.745117
9267.737305
1935.759033
1915.098145
2131.043213
1601.946655
4860.084473
2116.302734
2517.580322
2954.547607
4793.068848
1173.667847
1728.516968
5923.22168
3250.90918
7173.714355
2531.320557
6249.150391
2649.60791
3581.62793
2914.699463
2348.307617
2980.95166
1286.722168
1487.137207
1680.737549
5619.972656
2346.597412
4080.287598
5132.717285
7208.588867
4172.650879
1935.097168
7297.922852
2237.438232
2690.627197
2741.510742
2773.793457
1982.776001
4552.321777
4108.272949
1458.975586
5034.092285
6866.192871
1487.64856
4649.812012
4877.692383
1767.482178
6125.599121
1728.525513
1699.876099
4116.415039
1239.277832
5759.552734
5824.991699
2262.502197
2087.227783
1639.391357
1999.49353
8321.658203
4018.630127
4112.145508
1763.067749
2085.205078
1544.884766
4398.657227
6620.649414
9144.039063
3303.970215
3337.059326
2764.393555
1779.390381
2934.952393
3648.053223
3938.5354
3936.670166
6127.54541
4064.960693
2465.607422
2294.437012
6374.100586
2701.321777
2168.780518
2971.784424
2397.602783
3094.602295
2219.741943
1837.375977
1927.278687
3191.506836
1832.451172
2951.335938
4987.602051
1840
4115.255859
3722.530029
2626.982666
3146.106689
5209.291016
2563.747314
5055.437012
4433.108887
3010.11377
3305.849854
4327.938965
2465.195068
2087.497803
4234.949707
4218.916504
2102.300293
2780.844238
5100.15332
4177.027832
2235.858887
2892.472168
4193.398438
4555.711426
7594.473633
5398.682617
4734.803223
3093.498291
1966.51062
2429.084229
3493.582764
1570.362915
2265.742188
1851.829102
2512.029053
3551.573486
5265.888672
1759.435913
4649.19873
3179.38623
2086.305176
3343.673584
1777.383179
4794.986328
6657.027832
1551.962769
4419.490723
3451.591064
4082.335938
1795.919312
1923.06311
1882.934448
4127.627441
2303.676025
2460.64624
2963.794189
1907.517212
1602.359497
2711.634766
3511.978271
2123.634521
1653.717529
3789.788574
8099.78418
4855.251953
2242.285645
1899.555542
1884.035767
5349.966797
2249.490479
4834.174316
6474.261719
3263.101807
4022.897461
5145.927246
9112.150391
1761.409912
2222.330322
1732.169922
1769.033325
4046.301514
3709.38623
3020.812256
4357.390625
5484.953125
3739.444824
1740.22644
1916.253174
4869.25
4035.0896
4630.524902
2671.926514
3155.331543
1564.425537
5586.495117
9433.390625
3602.679199
2956.777344
3845.065918
4843.138184
8163.64502
2117.072754
7446.850098
2737.422852
4663.235352
1623.141479
6234.563965
6591.264648
5577.756836
1904.112305
10520.570313
3445.226563
2307.315674
6369.303711
5197.348145
7783.659668
11707.8125
2534.590332
1774.443115
6174.765137
2489.723633
1737.629639
1444.329468
3483.545654
2763.490967
1932.196777
4541.836914
2037
8082.542969
4539.767578
4969.562988
1854.684204
4334.402832
2866.974365
2839.209229
1737.73291
6888.765137
2362.961426
4061.287109
1082.726685
2152.503662
6870.875977
1920.708618
3350.768066
6032.338379
2493.434082
2015.838379
1660.198608
6782.009277
9977.699219
3338.317871
4515.131348
2852.059814
3903.255371
2236.009766
3170.273438
5064.380859
3273.350098
3458.733398
4226.275879
1987.370728
2636.511963
6229.505859
2137.915039
1902.596191
3186.883301
3917.429199
1768
3329.51416
1824.382202
7052
1942.621338
2430.21875
3660.028564
1906.369507
2520.048096
3283.265869
3332.287109
1503.756714
3658.472656
3726.538818
2209.942383
3662.758545
5208.970215
2103.980957
5212.610352
2129.651367
2313.922852
7374
1895.591797
2559.523682
3915.052246
6776.928711
4564.751465
4441.143066
2929.126221
3041.97998
4562.325195
5743
4339.632813
2648.115967
3037.5
2464.064941
2103.550293
2413.571533
3154.655029
2370.52832
3523.699463
2166.525391
4022.873047
3863.042236
3759.981445
1888.029907
3495.213867
4505.0625
2530.086914
6348.952148
1724.689697
1971.425049
3424.957031
2738.714844
2441.849609
4354.133301
4932.636719
2899.328369
2085.526123
1602.474609
1802.490234
2358.392578
6541.583008
1655.088623
1881.635742
6311.600098
8028.775391
3769.699951
1608.028931
7033.789551
4012.429443
6021.743164
4945.820313
4341.139648
4481.013672
3125.333252
1718.683594
1722.390015
1726.512451
1919.827393
4418.787109
1947.932007
1730.446289
2078.404053
3889.306396
4646.285645
3471.449707
5229.182129
1969.405884
2686.772461
2507.687012
1755.016357
1802.959595
6156.319824
1435.497925
2692.047852
7172.086914
1526.731689
3334.865723
4694.159668
6694.813965
2205.347168
2712.243652
1438.557129
1533.11731
3442.80542
1662.987305
3978.078125
4981.610352
3735.504883
3005.041748
941.341614
3225.740479
4386.224121
1782.299805
1066.823486
6085.63623
2080.5979
1339.892822
1675.745728
5511.385742
1233.626465
6566.628906
1209.18689
5024.444336
4285.730469
2673.572266
1845.391357
875.327454
3685.481445
1191.556885
1721.994385
4026.638672
2788.547119
3178.335449
8202.824219
4036.354248
4429.187012
2237.623047
2553.717285
4176.737305
3423.497559
2947.128662
2259.374023
2929.064453
3459.712158
1697.001831
3198.160645
1552.640015
5862.856934
1160.091187
2591.402588
6740.420898
1272.78479
1404.395142
4139.952148
4926.174805
5986.933594
5317.021484
2941.11792
3754.379639
3438.026611
6914.322266
4917.720703
3368.403809
3703.612061
3715.09668
3996.284912
5348.86084
3002.066895
2995.348389
3186.885254
3786.094727
4272.293457
3107.354736
3561.09082
2367.001953
4492.795898
3509.406494
1853.078491
3299.812988
1740.871582
5810.603027
1682.394287
1772.693115
2176.52124
1803.854492
1840.195068
4740.135254
3063.434326
2605.970215
2099.448486
1874.532715
1560.977783
4275.185059
2580.761963
2326.044434
1888.54541
3198.135498
2699.522217
2163.330322
2216.853027
2816.301514
2103.251953
2274.225098
2495.821045
1907.805176
2240.649414
6350.928711
3144.446289
3272.078613
4168.256836
1715.322021
2910.975342
5585.898438
6564.189941
4756.01416
5187.78418
4629.594727
3552.70752
3710.244385
3711.821289
1709.258911
4772.400879
4702.337891
1607.712036
3935.635254
6880.837891
3827.778564
3768.607422
5767.934082
4557.693359
3528.91333
11075.640625
1842.23999
1624.915161
4211.528809
2132.067383
4593.643066
5182.323242
2362.428467
6748.906738
4818.09668
4295.800781
6055.320801
2435.481689
6428.202148
1628.332275
6272.993652
5470.687988
5552.614258
3248.72168
1840.514282
1876.981567
2672.807129
1729.383423
3572.896729
1635.292358
4907.932129
1839.578979
3251.330566
4772.303711
2036.549561
3606.797363
1878.123169
2608.338379
1618.420654
2616.0625
5119.785156
2265.473145
3749.297607
2119.304443
2285.044434
1685.010986
1762.18335
1888.930176
3934.704834
2850.137451
3742.508545
6588.616211
1712.149902
1207.757568
1342.301025
7420.152832
1596.660767
2377.834961
4932.375488
3697.15918
4291.787598
5397.272949
1544.30188
7173.828125
2029.421997
4426.471191
1204.967773
2022.11853
2948.314941
3796.21167
1642.61145
4693.399414
3733.173584
2384.319336
2249.349609
2139.036133
3385.151367
2739.134033
7636.667969
5365.732422
1262.280518
8495.350586
1472.237915
2872.08252
1953.268921
2992.632324
1803.143188
4350.746582
2835.651611
1018.271851
1507.118286
5614.483398
1275.414673
1117.781128
2788.913574
3788.170166
1308.178223
3317.201416
2081.564941
3683.176514
4699.12207
6045.912598
6041.762207
1268.393311
3285.9104
2362.41748
2292.088867
9622.810547
3949.95874
5012.464844
2130.767822
4744.181641
1517.455688
3792.174316
1711.069336
3531.551025
3227.415527
2033.628906
2091.649414
3729.661133
4019.944092
1728.703857
5751.455566
2498.571777
4776.644531
5294.068848
2294.2146
2934.580566
2062.997559
2987.091553
2711.855713
4450.87207
2169.216797
4043.515381
3424.966309
2399.935303
2528.38623
2685.824219
2218.378418
2144.552734
2135.441162
2113.067627
5941.638672
3309.851074
2761.493164
2350.833008
4906.655273
1921.444458
6968.774902
1950.532104
1870.347168
3676.951416
3150.74707
3805.530518
1919.513672
3975.755127
4368.973633
1809.737305
3360.955078
8629.899414
3541.457031
4750.130859
4246.374512
5197.348633
3588.08667
2167.452148
1863.019043
4581.436035
6404.557617
3330.952881
2058.184326
2549.80957
5186.507324
2095.106689
4194.087402
8736.4375
3248.741943
1941.153198
1716.368774
2418.457764
3656.959473
6513.657227
3633.938721
3506.589111
2343.00708
8560.387695
2667.143799
1729.501709
1841.599976
4422.320313
2127.444092
1674.325317
4008.593018
6205.447754
7839.553223
5544.083984
6704.179688
1589.616455
2815.562988
5963.572754
1755.125
1818.488892
2003.05957
3286.824219
1910.697021
1987.012939
3059.679688
3139.4375
4255.174805
1792.596558
4480.082031
1830.471313
5564.125
2454.936768
3203.64209
3096.692383
4385.556641
2102.989014
3972.998047
1696.834961
3222.274658
7072.857422
2102.957275
2331.25
2080.901855
1116.648193
2337.554688
1877.349976
1276.878418
2176.759033
3279.876709
2178.453613
1411.749146
1809.666016
2792.894287
3513.336426
1787.207886
4119.645996
1731.0177
6742.758301
4801.748535
2666.792725
1437.038574
3501.902588
3731.958496
1980.413086
1673.833374
1082.242188
2310.289551
8108.516113
2935.62915
1922.822144
5164.86084
1568.28833
1456.89209
3619.264893
2517.70752
1519.634521
2660.595703
1353.328125
2229.103516
2308.649414
1801.915771
2706.55835
1212
2308.25
1107.570801
1651.775146
1488.82312
1801.040039
1856.694458
1231.391846
4761.946777
1889.249512
1846.072632
5663.814941
1824.75
3899.990967
1301.539307
2531.892334
3811.670654
2399.658936
2150.402588
1747.724731
2510.958252
4146.268066
11926.632813
2540.480713
4647.15918
4836.629883
3561.276611
8025.216309
3775.318848
4980.033691
4677.205078
1852.747437
1987.59021
2859.825439
2649.347168
2392.13916
2685.817627
2453.885986
2645.696777
2509.624512
3713.091797
7940.083496
1754.639282
2755.949707
3606.685791
2274.474854
2275.080078
1925.813843
2435.847656
4365.602539
2380.936523
6498.630859
2852.124756
2447.202881
1732.195557
5025.480957
5360.624023
3611.116211
3317.649414
5198.144043
2466.392578
6688.456055
3951.151123
6059.000977
1470.070679
2499.277832
4450.143555
1983.605957
1582.092163
2422.849609
3213.675537
2121.127441
2874.364502
3387.060303
2451.77417
3226.059082
1645.019165
2400.731445
4288
4787.530273
4841.402832
1795.369751
2116.251709
1777.029663
1725.333374
2457.204102
4378.235352
1921.812866
9147.371094
3200.523682
3070.101074
2954.356201
3242.57251
8559.842773
2665.384033
1896.796265
3042.515869
2066.010498
2371.979492
5594.453125
1667.102539
1836.990356
1957.163696
2114.783447
4861.390137
4000.062256
2567.37793
2073.67041
2148.895996
2102.624756
2957.802246
7124.898926
1569.396851
5057.501465
4374.758789
2196.660156
9099.457031
1784.375
2091.87085
8375.804688
1675.652222
2862.10791
1988.795898
1976.023682
8418.71582
11858.458008
2573.821045
1838.909058
1895.682983
3152.928467
6502.818848
1730.472778
4464.330078
997.360168
1041.506958
1930.060791
4932.978516
3732.616699
5710.473145
3865.429932
1226.793701
1851.832886
2968.548828
4917.328613
1565.526367
1549.620239
2235.828125
3415.888184
5179.233887
1714.293945
1945.4729
3427.358154
1135.306885
4675.593262
2452.909424
1530.711914
8616.623047
3729.96875
1202.783691
981.861267
4967.507324
1440.734863
1342.863892
1051.54834
4534.860352
1072.244385
2323.976807
3890.540771
3841.137451
1951.365967
6353.731934
5088.799805
2456.459717
4140
3624.956787
5148.686035
5387.630859
1354.421021
2777.488281
4886.588379
1477.922119
2622.153809
2071.630859
3417.347412
2072.466064
3211.965332
3543.049072
1635.64563
2129.953369
4509.04834
3658.70874
1666.302246
4743.126953
2803.435303
3568.017822
4063.571533
5360.949219
2104.787842
3115.294189
3685.809082
3841.197266
4543.649414
3835.979248
5432.954102
1823.205688
3208.528564
5009.004883
4399.543457
2783.791504
3117.13916
3212.999268
1445.795898
2946.75
3361.536377
1684.295654
1780.39502
1838.219238
2436.292969
4161.105957
2063.230713
3558.312012
3064.700928
1967.765991
4189.3125
1820.061035
4129.380859
2427.802979
1895.143188
3202.782227
7450.346191
1748.718872
1879.188965
3471.087158
2711.067871
7232.13623
5239.248047
9468.59375
2258.423096
2717.434082
1773.50647
3935.401123
9502.12207
6336.532227
1542.075928
2176.340332
5122.530762
3404.156982
3285.268311
3035.327393
3555.604492
1670.176758
1662.793701
2771.759766
6443.407227
2066
2317.155273
2736.903809
1727.020874
1661.970093
2114.868164
1997.703857
3019.699951
3138.98584
1492.743896
1728.608398
1799.770264
2248.858887
2279.008789
2383.338379
4702.692871
1939.769897
3864.638916
2972.36499
3112.199219
1754.283447
2625.63501
1669.431396
5614.320801
2026.015991
1585.230713
7314.809082
3165.95752
2736.9729
4456.743652
2078.87207
3360.901855
4310.938477
3264.564941
1806.623413
3799.353271
2115.921143
7394.720703
1989.301147
1707.66394
1490.273438
3130.755371
3736.916748
2856.419434
1466.897339
1693.923218
1991.537476
3686.906494
1630.293335
6205.694336
1865.351685
4229.240723
5358.439453
2489.364258
1473.599976
1941.041138
2314.700684
1365.5
2376.296387
4143.35498
2760.953613
2357.02124
2301.765869
3748.663574
6651.26709
5263.007813
4081.861572
4705.433105
4242.680664
1903.715698
5944.99707
2227.272705
3406.675781
3322.378418
1501.033691
6430.166016
4553.523926
1537.422241
3446.461426
2234.23999
1293.362671
6802.181641
3972
2432.834717
3626.514404
1943.463257
4877.548828
4464.785645
2582.747559
7496.102539
6773.161133
1868.896606
5525.160156
2283.752197
4494.933105
5041.287598
1989.916626
2621.894775
6730.818848
5311.030273
8266.733398
8208.905273
4604.126465
3608.63501
3158.834961
6676.166504
3660.491211
10566.679688
4206.483887
3617.254883
2297.168945
3865.78418
4819.5
2165.421387
3086.842773
3491.300781
9545.560547
1931.069824
7698.503906
3537.979492
1696.269653
5552.32666
6845.866699
8523.401367
4313.005371
4642.882324
2185.916748
3943.42041
2220.376953
12140
2390.037842
4869.788574
6120.1875
6905.347168
2349.921143
3425.9375
7540.908203
7541.985352
2012.503296
1587.080688
2302.171387
4996.070801
2085.224609
2633.247803
4096.874512
2060.752441
4661.720215
2901.897705
9615.240234
4051.555664
5514.685547
2584.448975
3608.302002
10172.219727
4919.886719
4745.085938
5239.869629
7262.849609
1720.920898
2155.188477
6280
2104.538086
4666.772949
5410.208984
6544.183105
1596.525269
7301.557617
7727.420898
5930.399902
3787.522705
7030.566895
6701.15332
2136.875
4464.645996
5811.839355
2369.87915
1821.259399
1666.189453
3466.554932
2908.560547
1740.539795
2245.4375
3146.347412
8151.770996
4224.533203
1649.36084
1890.206543
2250.553955
1726.034058
2203.834473
1843.704468
8358.139648
2221.147461
1835.826904
2822.359619
2564.442383
3973.607422
3510.059082
1973.607422
4732.578125
1956.754517
1829.006714
1529.396484
2642.640381
9975.640625
4344.972168
6028.82959
3982.75293
5781.818359
1934.713501
4318.58252
2801.246094
1930.424683
2257.794189
1705.403198
2122.214355
2351.932617
3712.587891
1783.415039
1902.465942
2125.099365
4022.018799
1772.644531
3778.573975
3164.178223
4282.666504
1759.670044
1660.085083
1938.05957
1643.974487
1629.165527
1926.97583
2038.257813
4363.089355
1935.127319
4165.70752
1827.960815
7045.123047
2177.748291
5624.383789
2703.017578
1848.615356
3445.619141
3736.90918
3839.173828
2530.556641
3246.076172
1362.285767
2090.608643
3400.583984
6333.905762
6882.507324
4426.729492
3187.439209
1665.94397
1829.050049
5122.48291
5513.430176
5106.442871
3340.372803
5172.046875
1712.13623
3142.520508
7086.674805
2559.940674
4261.319824
2262.166748
3457.09668
2058.830811
4957.552734
6602.792969
4661.631348
3737.111084
3393.39917
3497.142822
4779.26416
3697.70752
5131.669922
3807.432129
2849.045654
2729.539795
2672.495117
1924.800049
1890.31958
4428.680176
2154.256348
1969.467285
3776.653076
2741.600098
5050.243164
6491.036621
6193.714355
1937.108276
2022.928345
5013.366699
4456.439453
10444.108398
1750.912598
3006.080078
5038.120605
1931.539795
6917.763672
9811.237305
5887.956543
5037.67627
1777.260254
4479.553711
1883.77356
1826.728027
4888.052246
8257.445313
3814.145508
6121.442871
1944.428589
4856.67334
3412.963623
1786.862427
5475.371094
1835.04541
4273.32373
4234.760742
1938.042603
5357.939453
6314.826172
2146.624023
6418.145508
3254.800049
1811.724121
5145.540527
5901.854492
1998.25
7630.960449
3654.318848
4361.194824
6711.192871
1894.085938
3651.375
8343.454102
1827.120605
1473.448242
7914.774902
3878.291748
1752.76709
8838.368164
2034.196411
1797.724976
8608.426758
5686.078125
9506.476563
4008.993408
1850.359741
3282.086426
2111.416016
3049.040039
1419.210693
3905.613281
1917.734131
1767.228882
4332.144531
1884.199341
2000.11853
2262.397217
1863.456665
2685.689209
1849.706055
1504.229614
2880.48584
2909.152832
2920.157959
1832.977539
2152.662354
2347.942871
2511.655029
2247.543945
1923.500977
1550.112061
2346.470215
1848.03833
2982.974121
1808.667725
4138.76123
1752.404541
1649.4198
2542.359375
3719.596191
3671.59082
2474.82959
1377.847412
1812.380005
1701.703613
2973.9729
1556.217041
3078.445068
2225.417236
1637.003906
5579.600098
3406.828857
1781.385742
1435.236084
5243.065918
2800.335205
4060.309082
2371.099365
1789.509399
2687.751709
1830.695557
3414.664795
1707.08252
5891.326172
2580.837158
2063.255859
3335.626221
2563.560791
3488.923096
3331.406494
4287.90332
3615.541748
5356.82959
3674.760254
5157.876465
3090.438477
6113.810059
4657.717285
3868.975098
3486.509766
5709.556152
2496.152832
2797.439941
4458.789551
2873.343506
5353.135254
6789.01123
6639.217773
2261.648682
3672.482422
4824.517578
4958.841797
2930.203369
4236.687988
3330.917236
2550.140381
4178.690918
3494.010498
4071.712891
4047.076904
4849.666504
5067.005859
4623.34082
3024.849365
2483.073486
3617.060791
3493.118408
2122.399902
5930.196289
3781.580322
4707.029785
1971.175537
4215.563477
4733.447754
2065.840332
6010.340332
8189.449707
2673.012695
3518.067383
3017.087646
4832.144531
2263.259277
2672.390137
3292.521729
3289.102051
1867.187744
3699.687012
4717.207031
5222.346191
1806.622925
6484.970215
5705.591797
4068.689697
1924.885498
2795.347412
4760.38916
9713.529297
8453.979492
3546.459473
6256.083984
1889.083862
5795.828613
2916.613037
2132.121094
6262.236816
7310.387207
5619.177246
5258.838867
5658.479004
1817.889771
4860.82373
6140.741699
2030.674805
4673.60791
9809.866211
11488.076172
2857.365234
4552.958984
8170.678711
6299.728516
6022.947266
4196.787109
6505.23877
4882.102051
6689.51709
5104.677734
2392.483154
1913.659302
1739.496338
2019.626709
3301.866699
1997.74231
7406.254883
1688.647095
5867.60791
3330.370361
3337.374268
4689.554688
7968
1899.15332
10362.892578
2870.542236
2145.092285
5626.266113
5425.918945
3874.049316
3196.626709
2536.529297
7209.558594
7019.008789
4132.097656
7519.684082
2604.580566
3184.631592
3895.518311
9352.736328
3580
3359.529297
3148.408203
3091.136475
4264.739746
1869.859863
5424.094727
1560.907837
3952.893066
2705.352539
5955.868164
5378.910645
3578.787354
4104.652832
6468.068848
2810.166748
4188.904297
3371.253662
3267.024414
7682.279785
4679.959961
2266.47998
4409.764648
1561.959229
3098.946045
3623.724121
4132.415527
2053.399902
1931.165771
3925.071533
3367.953125
1689.192505
5579.616211
7248.112793
2252.253174
3578.440674
4146.466309
4033.722656
6144.399902
3286.570068
3369.861328
2541.164795
3644.636719
4137.112793
1703.428589
2160.064453
3019.791504
2755.657227
4990.782715
5306.285645
3286.365967
8310.131836
6072
2935.833984
4186.141602
1977.920044
6196.201172
1210.836914
5886.46875
6226.101563
1931.555542
4032.568604
7119.804688
6509.916504
4606.491211
8000.620117
4076.875
3793.760986
4711.29541
5913.413574
2681.011963
9405.202148
6227.648926
1869.821777
5938.60791
1695.515137
1936.640015
4294.171875
1701.47168
7085.270508
3410.976807
2921.566406
5760.137695
1822.529175
3033.540039
2167.443359
2631.168213
1903.541382
5236.306152
5494.25293
4674.368164
4887.714355
2069.979492
4989.62793
4235.63623
7095.599121
3832.967773
3723.64502
6609.630859
5663.066895
3119.552002
7433.82959
1742.245117
2613.154541
3733.968262
5322.600098
7253.254395
3721.536621
1694.531616
2145.652344
1812.657837
4204.551758
3115.5625
3572.627686
2375.22168
3035.028076
3207.147217
1428.738892
2393.194092
4014.386719
4479.169922
6105.480469
2299.534912
3811.883301
3698.291016
4008.02832
3798.817627
3277.439209
5152
4019.130371
2056.341309
3442.994873
1826.050293
1886.52832
2233.618408
4954.674316
2020.816772
3014.165039
2724.737793
2786.493408
3828.156494
3104.286865
3438.897705
2978.312988
3441.394775
5123.791992
1748.862793
1720.453491
1795.032471
1724.49707
3988.418457
3996.507813
2409.979004
3493.697754
3762.553955
3643.837891
7352.667969
7545.049316
2190.717529
2678.617188
2570.547607
6850.731934
2248.232422
4084.020752
2546.699219
1890.035034
4595.855469
3552.635254
2054.117676
3782.718994
2419.791748
1783.187012
8652.950195
1623.644409
1806.230103
2607.770508
4128.57373
2434.79126
2747.439697
1825.827637
4027.115723
5864.271973
1856.596313
3771.545166
4684.504883
5696.68457
6382.575684
2955.774902
1949.944458
1826.766357
4458.029785
5184.681641
4047.520508
3407.750977
2019.977661
4265.289063
7797.343262
7751.893555
4880.39209
2711.657227
6543.416504
4496.915527
7914.652344
9708.222656
3886.087891
5155.129395
4544.321777
1876.800049
4270.795898
4746.666504
1882.251221
1650.105225
4287.666504
1743.481812
11001.4375
3039.964111
5966.078613
1800.647339
4843.569336
8241.197266
4801.740234
3746.791504
3034.581787
5702.492676
3549.478271
6041.67627
2918.148193
1793.470215
