# Supplementary material for: Distribution Analyzer, a methodology for identifying and clustering outlier conditions from single-cell distributions, and its application to a Nanog reporter RNAi screen
Source: BMC Bioinformatics. 2015 Jul 22;16:225. doi: 10.1186/s12859-015-0636-7 (PMC4511455; doi:10.1186/s12859-015-0636-7)
Supplement: Additional file 1: Code S1. — R source code and sample data for distribution-based high-content screen analysis [file 12859_2015_636_MOESM1_ESM.zip › DistributionAnalyzer-1.1/Plates/files10004/A17]

2440.311768
3123.664795
2559.302246
2603.341309
4322.154297
1722.973877
3277.728027
2074.605957
1920.524536
4299.484375
1806.237305
2804.6521
3353.687012
3896.293457
2533.161377
3903.025879
3257.889404
4215.504883
3587.508057
2228.577148
1432
4679.841797
2252.615479
3051.333252
4022.213867
2244.935059
2883.567139
4206.244141
1500.346436
1942.331665
1944.640015
6071.844238
2209.333252
3264.768311
3857.086914
2741.700684
2586.461426
4709.717285
3421.370361
3263.424805
4216.062012
1523.782959
4492.344238
3015.186523
2003.879639
4422.358398
2784
1978.4198
5277.192383
3668.5
5419.242676
3367.569824
1618.505981
1633.893188
3323.510742
1459.953491
6314.13916
5164.657227
3047.384521
2053.868652
2252.506592
1708.328125
5315.457031
2859.601807
1439.172363
3837.206787
1534.624023
2451.581055
4207.913574
3034.910889
1521.9375
2884.782715
1677.884155
3094.442139
1507.897949
1490.68042
2386.554443
3802.942627
2663.581543
1696.154541
1754.818604
3360.547119
3562.0979
2018.985352
3695.214355
3996.64624
2079.108154
1628
1857.173828
1677.660034
1356.819946
2041.298096
4712.026367
3224.713867
2543.763428
1558.738647
2977.150391
2607.065918
1746.341797
4875.597168
3867.69458
3252.058838
2297.001709
4409.912598
1849.221924
2307.357178
1533.575195
1940.17627
4816.336426
6315.626953
1866.963013
1560.475586
2228.316895
2069.911377
1772.533325
3080.44873
1462.995972
1447.504272
2077.443604
1882.016846
2933.584961
3911.989258
1743.878296
3295.230713
2123.584961
4073.121094
4104.779297
3206.765137
4744.76709
3150.135742
2289.25708
1460.681763
1697.316284
3295.144287
4277.137695
4766.820313
2526.928467
2629.689697
2528.835205
3089.187744
2997.959229
1850.634399
1494.606079
2343.988525
4046.857178
4028.950439
3311.976807
1825.815918
1775.582886
2483.037354
4304.968262
1652.794067
2324.488037
3496.080566
3177.178467
1517.187134
1961.359741
2057.538574
3268.169434
4904.491211
1513.57251
1524.950928
2064.919189
1443.9021
2902.884277
4075.605225
1784.150757
1961.285278
2758.776123
1697.684204
1960.052246
2072.802734
2851.871826
2011.606567
1463.371216
5781.67627
1617.968628
3304.716309
1515.78064
3028.460693
2721.660645
2154.289063
4728.026855
2467.314941
1570.09436
3690.345947
4232.006836
2593.445313
4725.26416
3015.688232
1944.949951
2032
1730
2621.892578
1995.566284
2559.845215
6077.603027
1656.415527
1982.655518
4450.73291
7520.567383
8681.910156
1716.923096
2186.325684
1702.359009
3257.259277
2799.609863
3112.287109
2624.857178
2054.845459
3797.177979
5416.631348
4591.56543
3944.235352
2118
2001.204346
4178.947266
2834.640869
2775.111084
7040.245605
5858.472168
1728.266724
3616.653076
2814.468018
5199.101563
2442.206787
3227.550293
2059.373535
5996.448242
3943.566406
2046.296265
7902.895996
2332.125
4405.731445
3634.688232
1927.939819
4010.285645
5959.806152
2873.108398
2803.167725
3649.85083
3029.900391
5780.898926
3937.071533
2602.895508
4131.533691
3550.821045
7193.175781
4031.793457
7181.038086
5753.271973
3873.411865
2984.800049
3236
3008.712891
2641.387939
2876.518555
5637.556641
10401.582031
1680.898926
2084.444336
1866.057129
4442.105469
3982.320801
4942.049805
2155.546387
2254.946289
2492
6960.700195
4449.342285
5568.394043
5349.694336
2693.552979
3735.266113
1933.075317
1511.053711
3714.399902
4834
2967.421143
3175.062988
3914.432373
3612.059814
4378.947266
2326.085693
2837.343506
1926.058838
2819.062744
3206.275146
2745.300049
1991.476685
2719.397949
1635
2580.90918
1843.051514
2168.23999
2458.591553
6125.914551
2287.266113
4555.644043
4360.543457
3969.553955
3700.752441
4933.355957
2113.446045
4695.622559
4991.759277
4948.14502
4664.057617
3913.388428
2425.152588
2293.898926
2658.522461
4413.111816
2421.234131
3873.684326
6335.156738
5479.748047
2190.0625
2763
8042.14502
4232.501953
2308.891602
4524.637207
2717.103516
3964.088867
6751.777832
8510.914063
3133.357178
3885.673584
2374.358887
3388.317383
2136.030762
4180.558594
4115.12207
4359.277832
5221.207031
2679.72876
3206.818604
2574.385254
2056.538574
2444.692383
4203.736328
2003.625
2241.446777
2298.06665
3704.484863
3357.009521
6573.405273
5033.594238
1711.925903
2176.023438
2862.886963
2573.204834
4160.958008
4555.747559
2490.050537
6637.88623
3651.424072
2382.625
6927.740234
2153.650879
3624.882813
1649.745483
2314.713135
1873.655151
1985.791992
3032.218262
5644.401367
4329.236328
3376.248779
2293.034912
2022.300659
1570.018066
2124.451172
6385.806641
8294.875
3336.680176
1962.429688
3643.75
2432.518311
2709.610352
6137.029785
3096.779297
3622.248535
4657.322266
4721.706055
1609.192993
3029.722656
3649.768799
5348.241699
1964.210571
1894.539185
5283.649902
2473.387695
6325.679688
2771.092529
2297.011475
4123.540527
1856.206909
1676.620728
4245.483398
2222.733887
2247.118652
3208.645264
5518.830078
3795.381348
5090.530273
1842.793213
4546.088379
4457.687988
1944.605103
1778.466187
5234.391113
6513.15332
4918.890137
3902.616455
3912.641113
7241.48291
4503.415527
8202.125977
4608
1592.859497
3005.277344
3525.408447
5317.814941
4844.805664
5770.679688
4197.09082
2680.353027
2811.12207
3622.261963
2754.777832
1851.40979
2110.920654
4860.916504
3457.386719
4691.845215
3068.493896
5854.177734
3616.604736
3518.080078
2871.070557
3060.444336
1792
5143.311523
4794.013672
4086.620117
4387.401367
3465.330322
3639.532227
4576.651367
2458.693359
2067.904053
4061.421143
4735.211426
1686.222168
3276.631592
2720.804688
4650.953613
3956.326416
2051.875
5010.330566
2526.444336
2570.624268
5957.487793
2812.756836
2750.241211
1789.023315
2717.435303
3181.316162
4024.832764
4392.202637
5581.966797
3977.034424
4058
2862.102539
1747.876953
4601.720703
3829.151123
2147.244873
2164.444336
2613.284424
2317.496094
3398.278564
1490.687012
1743.14502
2161.756104
3277.533691
3433.90918
2629.866699
5086.369141
1797.595093
2137.692383
1876.484863
3633.116943
6390.548828
1590.436035
2975.875488
3508.886719
3622.508301
2253.428467
8043.309082
4987.588867
1656
7832.93457
3421.030029
3479.86084
4820.693848
3927.18457
3959.625732
2232.539795
2699.692383
8787.816406
4749.333496
1779.975098
1537.411743
1973.294067
3320.033691
2853.412598
6169.64502
1750.864258
4690.123047
1646.656982
2620.824951
3607.024414
5279.045898
3014.674561
5016.087891
5331.912109
2866.887939
5883.01123
3692.995605
2014.319336
2872.693359
2985.580322
5176.979492
1979.329712
3662.519287
2750.567139
2999.532227
5112.579102
2444.300537
7272.737305
4723.989746
2111.561035
2631.761963
1633.872314
2238.864258
1957.787231
1979.663574
2483.849854
3788.208252
2966.65918
4866.699219
2752
6297.941895
1757.024292
2278.857178
4009.446289
4626.854004
3367.262451
4991.468262
3266.568359
5844.888672
4490.65625
3276.219482
3615.076904
5763.52832
3156.018799
5678.730957
2223.733398
3798.113037
3691.412109
3096.19165
2652.919189
6294.066895
4476.055176
1639.337524
3328.72998
1778.126587
3482.74292
3985.215088
3229.542236
3989.734863
4629.769043
1970.994629
4842.841309
1618.201294
3900.251221
3092.232422
4956.579102
2815.781982
4617.3125
6944.227539
1615.626709
1881.509399
1856.631592
1940.556274
4506.876953
2365.286865
8426.161133
2816.439941
6377.527344
2863.880127
3782.887207
4345.946777
4515
1720.256714
2629.706787
1621
5641.538086
1891.368408
2488.90332
4123.084473
3258.312012
2996.765137
3505.530029
2570.949951
3647.246582
3486.882813
1770.961304
2271.837646
2913.69165
5028.546875
3452.063965
4097.151367
2680.675537
1499.561279
3362.782715
5148.383301
2387.479248
2586.218506
2823.654785
4639.029297
4302.760254
7928.054199
1765.707031
3140.710449
4131.149414
2915.577393
4351.397461
2624.79126
3701.294678
6346.371094
1645.974731
3567.374756
2151.681885
2471.395264
3834.129395
6433.118652
5166.540039
3581.993164
3094.938965
1973.424683
2384.685791
3343.374268
2274.223633
5299.150879
2337.166748
3956.360107
4399.710938
5272.662598
1999.816528
1740.430786
3342.958496
2920.067871
2265.032227
4376.591797
3334.804199
2307.262207
3261.774658
2609.925049
3719.650879
1952.412354
3245.612549
2646.292236
3607.11792
4056.583008
2386.860107
2133.061768
7426.544434
2891.948975
2107.168945
3092.409668
5166.410156
1890.466675
2699.310303
3902.864258
2337.50293
1703.854492
1968.235352
1851.469849
4314.581543
2620.159912
1673.916138
1989.627075
3167.232178
2798.791748
1705.550659
2333.923096
3140.41748
3361.215576
3000.859863
2527.391113
6595.784668
2631.835449
1847.264404
3165.671875
1580.5177
1856.039185
5508.749023
5589.23877
5701.661133
4098.285645
2029.538452
2421.439941
3290.767822
2875.186035
6330.630371
3170.15625
1815.521729
1672.651123
1796.37207
2678.474121
4033.226318
1641.248535
5371.797363
2749.404297
2974.202637
3453.247803
3540.923096
6327.865234
1921.899048
3502.765137
3574.835449
2357.797119
5348.227051
4070.882813
2780.063477
4007.890381
2662.577881
4924.083008
4466.657715
2276.048096
3316.252686
2748.668701
2006.119873
6130.37793
2595.558838
4274.312988
4565.039063
3163.798096
3422.84082
3795.254883
1595.307251
1759.957031
2697.682373
2178.220703
1343.823242
2332.67749
3146.957031
1908.419922
3708.336182
2068.209229
4351.866699
6326.362793
5115.482422
2952.368408
1733.123169
3366.396484
2006.324585
1465.086914
2836.946533
3029.437744
1637.071045
2542.526367
2159.802979
3792.166992
3511.738525
1775.17395
2247.841553
1863.860596
4634.50293
3448.0979
2696.446045
1672.074707
1987.028198
2152.518066
2801.348389
2271.330566
8745.71582
3960
2714.683594
3758.608154
3231.340088
1700.044434
1347.823486
1541.317627
1474.823486
3579.366211
1382.117676
1631.117676
4310.888672
1221.080322
1622.857178
3811.748779
4554.817871
1598.105225
1714.293335
2346.54541
3096.493896
2972.348389
2314.821289
1262.114258
1746.503418
3608.034424
4359.569824
4490.683105
1754.292114
5875.696777
3254.092041
3093.983643
3303.047607
3653.842773
5505.73877
2637.756348
2297.606934
1448.944458
2162.666748
3250.711182
1730.718506
2489.033936
2262.25293
3996.851074
4479.265625
1846.872681
3100.731201
2737.14917
1491.561646
3288.784424
2696.902344
3003.075195
3868.876953
4421.03125
2010.020142
1437.945923
1753.153198
1750.550049
3162.298828
3216.96167
3603.224854
1368.375854
1955.361694
2660
2150.212158
1987.974243
1809.282104
2541.69043
2269.286377
4004.476563
3276.239014
3011.117188
3119.70459
4233.875
3994.723389
4578.030273
1512.311646
3440.455566
2913.77002
2492.607422
2786.498047
3126.11499
4100.097656
3873.555664
2230.466064
4324.662598
2897.674316
2646.633057
8427.263672
4548.450684
2317.380127
1222.063721
1592.321655
5491.753906
4922.658203
2285.80957
3054.761719
2398.613281
2030.480225
2771.837402
2902.673096
2115.018066
2881.249023
5071.664063
3198.746582
2137.45459
4966.196289
3520.790283
3578.55835
4139.151367
2537.379395
2644.699707
1640.049072
1712
4152.91748
2281.397461
5384.089844
3119.875732
3117.555664
2770.570068
1796.47522
5204.321777
5698.469238
2316.105225
1778.441772
2661.604736
4175.61377
4690.868652
2653.258057
3445.373535
2851.291992
1670.113159
3095.890625
5588.661133
1685.914917
2105.949707
1807.715942
2346.826904
1325.528076
2105.450439
2424.078125
4361.025391
2331.749023
3832.749268
3537.825195
1930.297485
2340.165283
4719.322266
2440.664551
4213.709473
2463.519531
3254.774658
2285.254883
2747.004639
2505.489014
3703.376709
3999.480957
2162.891113
10421.191406
3219.760742
3317.233643
2345.918945
2263.967041
2968.359619
2569.218506
1428.04541
4512.422852
1472.903931
4313.81543
4779.134277
4558.478516
1612.539307
3049.80835
3139.548096
5121.889648
3845.22876
2030.480469
1565.536011
5171.088379
2858.285645
2664.064941
2403.123047
2784.579346
4193.374023
5793.442383
3073.655273
5020.398926
1954.641479
1942.823486
2309.750732
2092.468506
2134.368652
1988.806763
2553.813232
1780.3125
1689.447266
2528.024414
1347.276611
6124.111328
3068.020508
2381.703613
1803.601563
4908.09082
2495.782471
3497.333252
1886.348145
4157.069824
2046.782227
3320.502197
2462.3396
3020.6604
3379.460693
2945.110596
3930.008057
3926.466064
2359.300293
3387.243164
2969.164795
3944.821533
2701.907227
3013.52124
7324.896973
5318.242188
2999.640381
1270.407715
2994.324707
2102.241699
3208.258057
2115.3125
2657.080078
1914.97229
1534.916626
3310.321045
4968.866699
2945.849854
1607.857178
2439.662598
1459.44043
3390.885254
3386.497803
2083.645508
3159.666016
2026.977417
2570.210938
1493.27832
2349.174072
2056.032715
1892.330322
2340.60083
2394.033936
1848.712891
2685.825928
8322.947266
2134.048828
2621.983887
4614.651855
4005.042969
1544.406128
3198.257324
3179.555664
3954.104004
1591.797974
2638.449219
3054.563477
3912.256348
3860
3289.286377
3540.433105
3797.166748
2151.822266
4228.740723
5031.083008
2336.556641
2312.109619
2941.035645
6154.782715
3797.219971
4328.775391
3236.438232
4767.894043
4244.390625
2613.85498
3145.562256
5597.519531
2624.167969
1709.234863
2365.496826
1832.227539
2881.54248
2982.11377
5161.837891
2885.891357
3054.138916
4915.104004
3060.691162
7232.191406
4669.395508
2268.425537
1957.240601
3232.029297
2209.055176
2256.307617
1362.87085
1488.746216
2849.870361
2726.891602
2851.005371
4211.602539
1511.166626
2666.234131
1359.469238
2221.777832
3456.353271
2778.277588
1853.349121
5639.883301
3046.30835
4923.660645
1403.305176
2337.418213
5040.995605
3565.314209
2939.763916
1621.945923
3966.053955
2914.796387
2186.57666
1250.814819
6316.483887
3186.036865
3284.771484
3622.873535
3116.868652
2389.205078
2331.843018
4009.662109
4561.013184
2300.479004
3679.263672
5747.845703
4447.637207
1879.783081
3857.965332
1733.333374
2244.650635
4232.432617
5537
2575.636475
2347.80957
3084.768311
3777.387451
1700.719604
4540.796875
1696.03186
4904.831055
2030.314209
6374.248047
2680.874512
3205.421631
2617.461426
3410.808838
3003.226074
3276.108154
2006.185303
2298.248291
1999.168823
4140.454102
2328.351074
6861.225586
3553.123291
1706.032593
4545.282227
2025.917847
2390.492676
1582.311157
1551.004272
5710.367188
1850.159668
2689.235107
3093.009277
2700.754883
1915.698608
4830.681641
3143.983398
2473.177979
1739.120728
1685.473633
3164.579102
3325.125732
3739.908936
3840.686279
2794.408691
3693.427002
3665.939941
10297.214844
1421.300415
2006.44104
4834.07666
1818.535889
3826.172363
1908.812988
4974.856934
3604.180908
1696.052246
1835.47583
2514.307617
6989.165039
2762.487793
3686.537598
1733.252808
3031.036865
1505.142822
4708.754395
2281.604736
4297.534668
2878.81665
2679.587646
3772.422852
4562.270996
3467.719971
2834.373047
5507.202637
1432.23877
5798.245605
2121.529297
2578.543457
1457.3125
1706.577148
3926.44873
3766.831787
3101.1875
2980.814697
1656.819824
1536.698364
3049.018799
3833.942139
1938.80896
3206.54541
1913.213623
3756.671143
1666.165894
2529.425293
1590.803101
1619.716553
1681.625366
2392.931641
2414.874268
3382.01001
1872.531738
3522.155273
3550.713623
4363.82666
2313.138672
3179.59082
1902.285767
3492.660889
2547.7771
2247.562012
2870.434814
2525.226318
2314.421143
2752.020996
2626.794922
2568.222168
3944.873779
2513.292725
1433.134155
1824.043091
1842.476563
4520.321777
4430.530273
2105.002686
3650.299316
2794.309082
2874
4678.605957
1494.262207
2881.405029
3140.074951
2380.941162
2187.418945
5996.757324
4355.188965
1379.776978
3151.038574
1873.418579
3534.004639
1294.199219
3801.014648
3679.837402
2915.273438
2071.343994
4525.558105
2635.092773
3487.42627
4573.767578
1443.708008
3211.080566
2799.252686
3111.001465
2201.834717
1909.076904
3056.443359
2552.953125
4772.125
1757.085449
1364.971436
3976.414307
1572.099609
1366.377197
2992.108398
1726.217163
1575.659546
3985.813232
2123.985352
1746.734863
3830.114014
2990.352539
1649.8927
2782.263916
2516.520996
3515.563721
4972.376465
4266.847168
1602.659424
1967.017578
2215.667969
2375.154053
4600.244141
1551.853271
2717.406006
2374
4444.429199
1477.324341
3859.50415
2459.555664
3807.837891
3092.90918
1660.629639
3861.593018
1391.376587
2274.196045
2374.838623
3110.355225
1892.601807
3691.610107
2027.881226
3883.481445
4547.586426
2009.015259
2205.866699
4344.975586
3678.761963
1562.400024
4128.324707
3795.462646
2603.463867
3591.223389
1688
2381.580322
4424.289063
1845.647095
3389.846191
4298.565918
2321.67627
2685.639404
1359.142822
2041.898315
2540.126953
2913.728516
4125.421875
3852.038818
1502.896606
1602.11499
3160.731445
3287.106445
3792.2771
3599.64917
1453.057495
1286.712646
4423.69043
3106.77832
2343.37085
2074.471436
4444.941406
2111.416992
3383.503418
3124.177734
4173.470215
4358.333496
4187.745117
5458.399902
3221.476807
4319.430664
2568.154785
3090.648926
3680.368164
3134.059814
3437.922607
2663.214111
2385.658691
2349.282715
3591.949951
1605.916504
1905.530029
3475.725342
2938.110352
1967.619019
1794.300537
1878.603027
6104.307617
2095.304443
1509.970825
2435.137451
2072.717773
3097.063721
2713.419922
1446.467529
3468.442139
2953.279297
3559.718262
2962.439697
1609.734985
1491.92688
3770.08374
2475.966309
4607.692871
3195.167969
4708.256836
3507.07251
5019.805664
1393.892212
3392.93042
3100.053711
2745.307617
5031.09668
2859.211914
1689.754883
4362.130859
3724.965088
1736.359863
1825.419922
2357.061523
2844.303955
2678.008057
1441.42334
3673.679443
1344.856323
2223.636963
1942.809448
2574.812012
2538.139648
3675.907227
1674.869507
3250.666748
2939.975098
3870.14502
3989.038574
1640.653076
5044.64502
3528.37207
4245.588379
2195.071533
4098.096191
4451.230957
3535.869873
3975.483887
2865.896973
3564.145752
5708.713867
6547.835449
1756.244873
3132.686523
2917.940918
2455.047607
3945.748047
1432.404053
5706.146484
3015.529297
11822.657227
3203.651123
3437.006104
4763.519043
5714.067871
3971.100342
2394.080322
3307.044678
3432
2504.418945
3559.643555
1449.333374
1823.658081
3739.127197
4964.745605
1819.210571
2250.982178
2761.509521
7326.512695
3323.246338
3194.178223
5135.814941
1587.269531
3212.6521
4886
2925.72583
2971.661133
4102.344238
1820.206909
3981.57959
2991.646973
6498.799805
3311.09668
2974.528076
4810.579102
3518.641357
1665.062378
1981.533325
3488.650391
2788.395996
4439.669434
2291.799561
2011.568359
2997.756836
3007.756836
2554.939941
5699.933105
3180.101318
1497.427124
3155.12207
4084.623779
5013.148438
1817.022705
1631.643433
2915.241455
5429.799805
2643.467041
2683.560547
3715.768799
3428.096924
2553.445068
2514.268555
2436.174561
2888.350098
1447
3323.371094
1562.620728
1349.363892
3004.193848
1267.850952
3708.302734
1256.971802
3226.259521
1237.20459
1604.441895
3537.17041
4368.123535
1565.047852
2041.161621
4135.820801
3359.478027
2949.763672
1685.198975
5067.601074
1544.044434
2151.699951
1912.888916
2477.863525
2916.461182
3741.311035
6931.919434
3299.26123
2004.832275
3139.013184
2304.654785
1589.589722
3986.395752
4639.347168
2694.782715
2403.456055
5301.119141
2628.023438
1807.661011
3406.904297
5041.150879
6650.945801
4092.712646
2132.581787
6261.496094
1823.55249
4491.64502
4550.581055
3417.802734
4509.021973
1488.661133
2695.210449
3183.669189
3955.55957
6338.456055
3190.213867
1919.285767
5052.067383
1885.924561
2801.932861
5868.233398
2233.263184
4823.060059
2726.479248
4869.346191
2795.084961
3391.403076
2234.790771
2009.309082
1853.333374
1351.589722
2597.4375
2560.484863
2577.771729
3373.310303
2970.133301
1762.623657
1684.773071
1574.991577
2557.836426
3682.414551
1805.966797
2504.168213
2281.284668
1650.93335
2195.054443
1739.873047
3861.44165
4937.560059
4407.74707
5940.583496
3881.291504
4644.616211
2342.733887
4100.390625
3108.658936
1498.314087
4768.081543
2962.654541
2722.5
1850.395996
1941.096313
1079.147583
4469.633301
5966.988281
3640.217773
1603.677368
1992.989624
3084.021729
2611.174561
3188.167725
2541.612061
3704.598877
2203.151611
5518.838379
2711.438477
4473.441895
1562.708618
2371.671143
1708.246094
1328.6875
2104.612549
4199.072266
4793.741699
2823.805908
2442.966797
6376.347656
7031.715332
3388.488525
3753.090088
3132.30249
1424.363647
3573.06665
2238.571533
4862.470703
2788.258789
1374.149292
4210.056152
5797.040039
5828.974121
1791.898682
5010.378418
6320.04248
2971.870361
5725.959961
2266.649414
3139.567627
1571.856079
4250.873047
4113.380859
5103.314941
5052.039063
3386.95752
3641.467285
5523.034668
1890.136963
2615.60498
2092.588135
1734.634155
3255.636475
3977.559326
4075.111084
3747.820313
2608.19043
2782.888916
5556.382324
2254.981934
2319.939941
1796.043945
3766.165771
3969.087402
2893.956299
2922.796631
3711.515137
2082.474609
2982.97876
2234.11499
3349.238525
4121.841797
1974.370361
3345.886475
2263.360107
3033.363525
1730.337036
1537.977539
2638.184326
2370.214355
4299.711426
1915.878784
2429.628174
1898.040771
4819.695801
3472.832031
2880.580566
2690.341553
2861.69873
3272.122559
2359.319092
2442.161133
1606.623657
2782.674805
3965.046875
4201.521973
2930.386719
2482.066895
3264.557373
3812.906738
1907.215698
3195.199951
2176
2377.272705
4048.142334
3005.662598
2480.056641
2189.362793
3474.699707
2412.843018
2066.606689
3822.140625
4075.324707
3414.507813
3011.681152
3251.088135
2530.743164
3625.76123
2034.367676
1808.389404
1681.791748
1806.03772
1732.765015
1418.490601
1697.108276
3354.692627
1714.90686
1859.084106
5036.131348
3772.690674
3243.197754
5840.753418
2638.524902
2386.009521
1810.097534
2484.568848
2584.737061
3100.69751
3282.032959
2432.958252
2140.770508
2811.623291
1650.020752
1797.735474
1967.327637
2299.989502
1859.468384
2301.145752
2710.897461
1522.63562
4449.219238
2177.447754
3456.086914
1639.178833
4289.296387
3140.91748
2465.48584
2775.388672
2187.607422
2637.214844
3663.965088
3792.126953
2603.337646
4084.541992
2248.192383
3470.35498
2852.502441
3405.571533
4408.694824
2450.517822
2075.840088
2698.425537
5331.398438
2241.004639
2679.683594
4758.371094
3520.254883
3276.110107
5924.242676
5675.931641
3151.672607
4922.674316
3876.779541
5362.432617
4346.230957
1569.191528
1922.354858
4879.753906
1824.586914
4762.41748
1757.268311
4827.364258
1688.71582
2046.762939
4201.765625
4086.05127
3866.395264
2280.955322
2734.323975
3118.893555
1950.994751
1440.753906
2079.216553
3033.703857
4325.254883
5532.081543
1640.414551
6173.66748
3429.333252
2171.118652
1797.507568
3423.617188
5519.877441
1771.251831
2761.936768
3458.731689
2734.592285
1774.239258
3867.840088
3135.84668
1755.492432
5787.081055
3550.588135
1517.171753
6468.933105
3133.630615
2669.505615
2541.822021
3137.888184
2570.421143
2730.723389
4051.313232
1862.943359
4809.922852
5330.766113
5337.942871
2665.692627
5944.446777
5274.450195
5117.818359
4620.867676
5168.143555
2040.193237
2749.905518
3350.651367
4221.138184
2634.9021
3550.238525
2979.186035
1701.685547
4668.134277
5274.406738
2233.276611
4194.394043
1611.977173
3910.65625
4289.587891
3890.421143
5184.666504
2323.526123
1960.661621
2214.703613
8177.875488
4123.17627
2926.233887
4487.765625
3393.45874
1435.723267
1904.288696
1553.105225
2683.428467
2848.444336
2454.117676
4583.275391
3410.797119
2505.348389
2716.585693
2409.065186
4586.450684
1678.442139
4067.333252
1838.7052
4192.561523
2228.664063
6823.063477
5474.648926
5060.979004
2334.372803
4771.278809
5664.234375
2618.775391
2112.730957
3299.032227
1645.669922
1979.774658
2390.511719
3451.271484
3649.78833
2389.161377
2142.536865
2813.76001
1707.070679
2953.741455
4029.187744
3973.102783
2983.323486
2989.52124
2046.909058
2524.800049
2188.435547
2877.723145
2843.18457
3850.496338
3786.823486
3492.121094
2487.230713
3501.974609
4363.844238
2874.375
1668.970825
3629.894775
3633.197754
1809
1847.076904
2514.263672
5201.936523
3899.163818
2224.733398
2257.702148
1849.119995
3429.64917
3077.530762
1588.60376
2519.873047
2276.516113
2284.274902
5502.012207
5623.774414
1784.148193
1817.757202
4884.198242
4898.754883
3556.520508
4258.584473
3129.316406
3274.550781
2433.673096
2747.710693
3854.686035
3518.543213
1815.934692
2965.903076
2716.101074
3215.722168
2089.312256
1731.605957
4333.412598
2307.598145
1983.355835
2989.755127
1678.202759
1792.62854
4390.059082
2312.485352
2820.10376
3963.014648
1743.142212
1930.452881
2947.312744
3507.472656
2258.07959
2300.118896
4685.491699
1660.040649
2238.619385
4770.280762
3721.964844
1773.45166
2773.577881
2537.783203
2722.953125
2522.609619
3429.117676
4645.734375
3333.830566
1796.932617
2191.031738
3421.792725
1921.32251
3123.991699
2129.717285
5231.032227
1574.797119
2455.935547
2338.160889
2136.729004
2034.796387
2014.314453
2581.336914
4309.295898
2628.823242
1562.461548
1806.214722
1754.150391
4739.111816
2392.263428
3621.13916
4078.625244
1716.158447
1856.356323
3067.682129
3696.753418
1904.270508
2114.553223
2548.373535
5684.519531
3519.220215
1729.353271
3234.176758
2462.90332
3401.064453
1952.973877
4156.898438
2751.049561
4679.121094
2937.432861
3016.6875
2775.850098
3200.729736
2059.493896
3970.155762
5812.107422
4764.038574
2582.550049
3252.608643
3147.852539
4938.031738
3395.118652
1683.333374
2340.512207
2484.905029
3634.26709
1795.395142
2781.111084
5836.511719
5382.449219
2964.846924
5804.889648
4078.848877
1511.41748
1894.656616
2424.770264
2673.298096
2423.939453
2376.218018
4869.220703
3084.932861
6958.830078
3606.407227
3822.067383
2976.536865
2964.753174
3816.968262
3907.291016
1641.621582
1711.510864
3882.741943
1721.861694
3440.983643
2021.139893
4535.464355
2482.828613
2697.931152
2194.932129
2755.579834
4399.699707
2716.132813
2835.536377
4806.577148
1728.800049
5408.473633
2571.130371
3424.562744
4542.625977
3036.424561
5359.369629
2778.508057
4941.015625
4297.740234
3902.241455
5168.785645
2730.077393
5087.234863
5941.699707
5171.392578
3899.47168
4417.786133
4992.226563
2267.868896
2751.568359
3253.238525
3733.105713
2111.336914
3328.475342
2112.136475
3988.253174
1496.256714
2655.700684
2694.151367
5852.03125
2187.278076
1492.29187
1608.04541
2310.020264
1974.258545
4305.116699
1774.199219
2860.688477
5050.08252
2469.253662
2913.844482
2646.837646
1844.371704
2683.053955
3162.712891
2432.217529
5539.852051
2326.357178
6356.674316
4012.551758
4709.266113
3969.820801
3973.84082
1646.322632
5778.546387
4984.730957
2333.586182
2524.939209
3484.493164
4084.861328
2749.027588
3325.105225
2126.169922
2115.942383
1748.747925
3690.342773
4427.395508
1822.711914
3578.185303
3004.369629
4012.192627
5400.941406
5991.337402
3544.231445
5387.336914
3248.603027
2549
3881.529785
2222.096436
2056.279541
3672.87207
2057.5
4543.562988
4556.171387
2255.724121
2892.960693
2884.894043
4511.257324
2599.643555
4263.202148
2684
4551.243652
4036.811279
4671.324707
1581.096802
1798.026001
3631.288086
2403.410889
2625.93457
2919.801514
3526.526367
4178.364746
2539.762451
2223.813965
2808.7146
4245.474609
1753.434937
2315.115723
3804.45459
1556.774414
3112.214844
2869.180664
1967.515869
5374.908203
2404.013184
3496.178955
1617.429565
2651.577637
2502.125244
2167.759766
2783.4021
3071.368652
1603.586182
4838.873047
4283.30957
2090.061035
2572.622314
2356.897705
1494.466797
2361.198486
2756.996826
2153.714355
2723.695068
2182.034668
1590.938354
3879.43457
4806.837891
2670.5
2828.419678
1640.169434
2702.187012
2836.648682
1548.390503
1848.28186
4783.705078
2746.465332
1633.888306
1639.321045
2702.743896
3706.294922
3761.19751
3022.422852
1483.706055
1657.593018
2076.09375
1686.581665
1992.143311
2066.980469
1835.394409
3616.932373
2356.209717
2212.706787
4544
1369.074585
3133.80127
3698.65332
4393.682129
4913.500488
2443.399414
3865.561035
2049.494873
4130.496582
7067.0625
3155.01709
2897.59082
2342.920654
4605.781738
4828.696777
4499.472656
3990.686035
1842.882202
2952
2533.45459
6286.336426
5394.913086
3012
1576.036987
2293.282959
1854.100464
2464.220215
4099.257324
4319.341797
4322.608887
4036.300293
1806.809326
2834.420654
3574.93335
7406.143066
3160.655029
1666.777832
2586.552734
3504.165039
4002.666748
1956.114258
5167.4375
1472.403687
2928.189209
2270.435303
5273.417969
5678.40332
3998.804688
2391.150391
2001.137573
3516.154297
1668.467896
1906.882935
3794.405029
2524.896484
2053.214355
3916.116943
3143.354736
3091.914307
2002.697998
1895.567627
3659.074951
2023.955322
1890.171021
3023.937012
4389.356934
5879.187988
5258.712891
3895.895264
2264.486084
2617.585205
2091.928711
4370.803711
3613.319092
5845.911621
2658.128662
3402.538086
2073.737793
3850.291016
2131.375
4151.120117
6032.327148
5116.666504
4999.885742
5484.836914
1620.857178
2206.822266
5585.428711
6380.258789
4922.135254
3466.901855
2425.684326
1703.116577
2093.046631
1978.197388
1500.370728
2187.610107
2356.283203
3293.818115
3691.883301
1735.921509
2679.18042
3825.871582
2441.069336
3675.834473
2257.142822
2724.829102
1827.92041
5651.124023
1561.899048
1837.226685
3172.094238
1899.199951
2112.767822
3079.702881
4495.256836
3982.574707
4257.849121
2163.853027
2243.292236
3717.486816
2964.336426
2003.544312
2275.780762
1632.444458
1439.111084
4072.946777
1644.325928
4514.077637
5439.641602
3012.449707
2914.105225
1902.196045
3599.212646
2743.502197
3763.336914
2337.127197
6390
3196.587402
3363.63208
3221.00293
2125.83252
1586.147705
4064.727295
2361.295654
2491.758301
3402.47583
5263.832031
5621.838867
4426.054688
3997.583984
3656.244385
1862.529419
3744.861084
7252.280762
3551.062012
2024.095947
1496.909058
3730.485352
3907.342529
2829.646973
4254.882324
3893.967529
1864.987671
1995.199951
1968
3929.033936
4036.275391
2960.168457
3638.255371
3745.050781
1304.764648
4581.188477
2465.263184
3172.317383
2010
3378.061523
3172.875
2348.689697
3921.416748
2610.471191
2473.980225
2596.6604
1985.752563
1984.678711
2124.920166
2046.075317
1605.23291
1753.941162
5385.835449
6281.745117
1602.713745
1600.610352
3200.839111
1958.677856
1864.34668
3217.739014
4384.516602
1657.35437
2864.924561
4229.03125
2271.291016
1505.960449
2924.580811
3118.684082
3553.244873
1809.53186
2095.960205
2295.67627
3140.935059
4670.466797
1796.927124
2268.559814
1637.357544
1678.230225
2489.316162
1943.661255
1602.361328
3512.102783
2739.989014
1752.081055
3312.862549
2061.525146
2758.295654
1937.090942
2541.32666
2674.529785
2635.268555
2162.414551
5146.062988
3917.174561
2785.644531
2150.604736
1900.11731
3086.576172
2225.866943
2967.179932
2525.222168
1470.178711
2177.787842
2324.753418
2626.234131
3264.576172
2383.335938
2503.065918
1893.955933
2115.062744
1869.972046
4574.096191
2046.248169
5953.253906
5785.802734
7143.721191
2618.959717
3061.383789
1813.894775
2014.226074
1875.82605
3697.456055
3496.458496
3253.747803
2978.980713
4177.202637
3089.602783
2313.407471
2497.013184
1876.59436
2644.961426
2371.658447
1620.025635
2406.726807
2075.598633
4576
3490.970703
1691.055786
5093.261719
4950.933105
1714.330322
1540.282104
4961.196777
4058.170898
5477.939941
4022.637695
1569.573242
3725.267822
5252.385742
3768.46582
1621.084717
3099.328369
2848.202148
2795.284668
2448.156982
3683.957275
5614.853516
4124.893555
3100.939697
1759.401855
5851.911133
4841.433105
2203.770752
3798.005127
6587.644531
2928.266113
4227.787109
2101.903564
1600.87561
3805.044678
2777.612305
3941.193604
3891.595947
2045.687134
4657.045898
5557.944336
3374.501465
2400.765137
4539.031738
3832.616455
2460.427002
2890.235596
2411.603516
5043.662109
5344.48291
2774.981201
1990.510986
3935.732666
4642.150879
2264.628174
1721.840332
1673.954712
2704.49292
1731.568115
2959.608643
2291.952637
4416.070313
5652.908203
3533.233398
2757.98584
1671.164673
5562.72998
3681.426514
2226.404785
4146.897461
5065.054199
7098.605469
5496.306152
1611.334717
2884.320068
3615.446533
2452.139893
3030.406494
3505.812988
2237.266357
4615.654297
3440.417725
3349.782715
2334.46875
3731.504883
1509.381836
2019.026978
2227.775391
2166.713623
5829.250488
4512.356445
4931.844727
3767.204102
1729.352173
2869.071777
3052.151611
2639.313232
3997.802246
4837.516113
2658.744873
3865.338867
1878.555542
1975.899536
4096.019043
1781.111084
2629.543457
4256.527344
4260.487305
3361.269775
3947.268311
2407.581055
3873.953125
5299.32959
4050.841797
2994.844482
3213.541748
3277.52002
1852.557739
4674.23584
6094.684082
2189.017822
2458.384766
2103.210449
1475.526367
2084.818604
4647.562988
2503.895264
2835.857178
3092.544678
4318.104004
4321.986328
4017.852051
3592.346924
1919.031616
3460.778809
2893.507813
3221.235596
1848.977783
3685.758301
3592.943848
4185.433594
4168.405273
1786.955444
2373.401367
2429.183594
2895.03833
3675.877686
3004.598877
3398.208984
2099.823486
2091.983154
2848.523193
1712.092285
2044.008911
4951.949707
4995.290039
10944.366211
3779.211182
3052.698486
3834.331543
5184.026367
5932.60498
2481.468018
1719.634888
1519.471069
2493.09668
3027.04248
2464.589355
2034.866577
1977.201172
3587.533691
4474.074219
1673.817017
2306.744873
2826.364014
2225.391357
2578.82959
3035.5
2947.169922
3633.482666
2882.996582
3044.792969
3849.555664
2980.23877
2122.039307
2025.153809
3800.710205
1891.294067
3389.723389
2627.815674
3094.314209
1857.522705
2707.723389
3626.297607
3595.989746
2893.602051
7632.394043
3743.36377
2706.270752
3263.264404
2384.01709
3785.182129
4740.908691
2843.692383
3580.774414
2185.681152
3235.410889
3814.374268
2888.343506
2304.146729
5457.407715
2242.275391
2544.707764
3292.695313
3135.290039
4568.296875
1736.185303
2834.019775
2942.790771
2756.493164
3083.93042
4775.501953
2122.644287
2262.533203
5243.975098
2551.412598
2780.385498
4567.668945
5754.171387
2608.205078
6624.97998
1602.344849
1666.630493
1724.262817
1967.389526
2501.48999
4478.699219
2803.155518
2424.626221
2255.212158
2501.604736
2510.517578
1946.848145
1689.026123
4156.975586
2860.78125
2176.320801
2111.611816
1920.195068
1549.030518
1998.691406
1858.520508
3038.318848
2096.071289
2794.137451
2278.133057
3440.692139
1541.446777
3765.921143
1966.458252
3579.22583
3377.142822
5148.281738
2685.02417
2224.653809
1508.712769
2860.218262
2610.162109
2073.594238
3162.234863
4994.159668
2073.276367
3018.006592
2198.167236
1678.641479
2982.660645
3272.206055
5245.921875
2838.321045
4216.515137
1922.387451
3714.490479
3008.924561
3367.266357
4407.106934
1771.428589
5594.664551
2261.5
3467.942139
2965.93042
1984.980225
1688.844727
3224.183594
1796.963501
1744.246948
3323.567627
1855.012329
3728.808594
3621.908691
2484.086426
2124.724609
2034.751953
3374.813477
5037.642578
2672.888916
4877.143066
2999.193359
3207.30127
2888.564697
3321.840088
4171.28125
2926.994629
1705.63855
3897.416016
3988.916016
2847.894043
2598.969238
3829.960693
1868.484375
3412.410645
3404.935547
2799.187012
1989.197754
2264
3704.378174
10989.400391
3187.984619
1867.049316
3442.674072
3670.75
5706.806152
3527.213623
3812.762451
3586.414551
3076.277344
5839.033203
1538.71814
3107.444336
1710.901978
3220.83374
2567.203857
1703.335815
2497.684326
1682.605347
7796.924316
4163.157715
4150.778809
4187.29541
3929.526367
2116.759033
3518.646484
3769.438232
2504.633789
3265.981934
3039.114258
2940.042725
7426.437012
5946.48584
1672.573608
2196.454102
2426.804199
4501.916504
2616.651855
6824.222168
4454.29248
1764.558838
1879.44751
2641.110352
2718.189209
2158.87085
2531.130371
2567.441895
3292.950928
6316.328613
2314.814697
2081.344238
2716.310059
8090.093262
6412.256836
2383.080566
2318.340576
1584.590454
2764.133545
3294.585938
1781.294067
4806.293945
2246.613281
3813.858887
1853.424072
7142.193359
3281.478271
2616.708984
1996.119873
2705.762939
1748.322754
1846.456177
1452.666626
1822.823486
4091.525146
3484.729736
1677.489014
1767.647095
3076.120605
2390.435303
2043.438721
4543.458496
2823.189941
3082.531738
5813.520996
1654.3302
2083.036865
1632.641235
3893.841309
1912.348511
2696.349609
2525.759033
3542.432861
2395.327393
1706.848511
5675.142578
2627.472656
3620.854736
2490.882324
4292.29541
4529.159668
2858.166748
2428.479004
3094.844482
2089.088867
4486.738281
1748.739746
2726.649414
2440.560303
4659.239746
2001.864868
1892.969116
1973.065308
2036.630493
3019.601074
4592.511719
1830.760864
2360.684326
2716.045654
3059.621826
1642.791138
3433.30835
1505.96875
3400.290039
2331.48877
4142.981445
1861.394409
1941.683716
2565.641602
2064.585693
1739.547974
3573.316895
5056.102539
2811.826172
2562.549561
2008.392944
2355.941406
4067.153076
3549.749268
3770.093506
2849.537598
2685.758789
3284.327393
1842.181763
3060.88501
1727.186401
3542.800049
3156.216797
4791.186523
3724.092529
4090.220947
3699.710205
5085.140625
2026.113159
3929.660889
2760.384766
4821.130859
3870.052246
3030.724609
2966.064941
4540.123535
3633.952637
2457.962158
3071.671143
3325.753662
2027.549438
2089.684326
5868.54541
5093.682617
2351.086426
1789.275635
2964.217773
5056.582031
3411.986816
3900.951172
2640.224854
2634.78833
7945.904785
1564.540527
2360.413818
1492.454102
3364.608643
1712
3700.69043
3090.318848
2470.346436
1852.47998
1766.51062
4953.123535
2135.452637
2183.608643
3321.256836
2429.363281
1838.984741
7494.393066
1867.021606
4106.808594
1641.261719
3204.371338
2360.708984
1785.675659
2055.43042
2080.087646
4432.146484
1797.457764
1994.735474
1541.702148
1866.463013
3504.353271
2792.719727
1678.309814
1578.394409
3092.828369
3085.456787
4225.666504
4477.911133
5022.214355
3055.76001
2802.436279
2562.285645
1988.696289
5016.465332
2989.557617
5291.202637
4584.932129
2676.74707
4398.86377
1684.904053
4924.330078
1474.17688
2527.606934
1937.112549
2122.593994
2911.463379
6075.562988
3393.43457
2267.604736
3455.336426
2100.136475
2160.840088
1695.792236
2009.923218
2515.636475
3234.541504
5104.866211
3248.959229
2903.075684
2627.659424
1702.615845
1946.133301
2688.435547
1632.77417
2066.359131
2150.688477
1530.349487
2071.286133
2090.303467
2172.363525
1843.114502
5774.016113
6244.379395
2500.588135
1746.288452
6299.45752
3503.844727
1728.177734
1639.567017
1955.78186
2634.86084
1800.872314
1468.716431
1850.126587
3437.862549
2000.580444
1404.148193
1927.122437
2295.0354
3453.10791
5894.246582
1685.137329
2908.522949
2130.718994
4169.633301
2372.353027
3325.842773
1333.547485
1930.300293
2420.683838
4243.322266
1639.188354
1681.865112
1444.072144
2200.2771
1616.446045
1994.208496
2514.443848
3140.431152
2499.704834
2042.857178
2819.965576
4467.858398
3190.87793
2390.885986
1537.219849
5237.767578
3224.01416
2124.963867
6691.433105
3471.942871
1966.744141
2228.405273
3377.167725
3335.510986
3240.828857
2668.825195
6055.70459
2165.687988
3579.029297
2668.02002
3878.591064
4668.409668
1607.581177
2975.306641
2054.597168
2314.785645
1500.541626
1895.441284
3410.948242
1828.666626
4162.865723
2454.363281
2506.48877
2086.259521
3565.764648
4071.935791
2291.462402
3263.870605
4362.988281
1572.892578
4067.88501
3169.53418
1760.730957
5290.332031
4800.230469
2442.125488
3047.863037
3825.660156
2874.114746
2900.567871
2642.884033
3867.315186
2372.244385
3903.76001
2934.406738
1796.470581
2217.690186
3049.934814
6172.882324
1675.880005
2854.258057
1534.081421
2728.426025
3133.055908
3663.418213
1492.059692
3059.297363
4035.199951
1753.208862
5456.066406
1952.831421
1935.037964
2289.830811
1819.044434
1539.877319
6130.935547
3959.12085
1968.182251
3254.940186
2925.072021
4357.578613
2876.827637
3982.787842
3535.050781
1498.268311
2993.461182
1650.82959
2151.695068
6051.761719
1758.709106
2588.63501
3116.397217
5606.266602
2126.032471
3140.754395
3897.927734
1634.900269
4676.570313
1732.8302
2353.223633
4259.273926
1726.730103
4563.025879
5514
1832.612671
2469.467041
1634.427246
4088.074707
1832.349609
2865.212891
5676.245605
4273.120605
3642.654297
1913.824585
2790.955322
1894.042847
3265.075195
3112.328613
5374.845703
4991.902832
5722.115234
1718.265259
2310.742676
1811.883057
3520.242188
1672.888916
2316.362549
1646.707275
3219.558105
2047.696533
2207.304443
2195.39917
2543.543457
2219.362305
1946.024658
1699.384644
2217.273682
2166.580566
3950.322998
4617.914551
4805.409668
2169.743896
3896.568604
2650.309814
4483.622559
5297.493164
5624.147949
2275.410645
2477.457275
6118.475586
2471.636475
3787.017822
1667.60376
2415.156982
1648.406006
1958.152344
1417.373779
5314.258789
2769.85376
4397.583008
3728.69751
1886.523804
1948.54126
1747.776855
1839.490234
2879.261475
2344.585938
4233.474121
1906.297729
3263.435303
1666.061401
4196.358887
1750.88623
2246.75293
2072.134277
3792.017578
4315.930664
1923.361328
2937.070313
4127.404785
2606.875
2305.818848
5248.714844
3435.147949
1905.481445
3130.243652
3477.385254
4801.744629
1894.578491
3114.788086
2798.571533
3042.255615
5107.187012
1594.029297
4154.912598
6764.672852
2266.591797
4038.92334
3808.736084
3119.272705
4076.016846
2668.271729
1614.115356
1669.230713
3726.319336
4330.432129
1428.401855
1703.770386
1981.666626
1911.414063
4839.052246
3004.436279
4188.23584
1745.274902
4264.424805
3503.774658
2090.007568
3194.02417
2579.446045
2282.732422
1418.467285
2822.509033
1652.843994
2634.370361
1523.127319
2982.853027
3356.187012
4171.016602
1959.939209
5414.814941
2881.084717
2644.37793
2499.789551
3669.294189
2406.130615
6024.525879
3220.692871
1972.811401
3688.869629
1941.687256
2519.452881
1733.285034
1822.40625
2890.730469
1979.835205
2003.882813
3322.303223
3207.018555
2050.171631
1397.946289
2131.921631
1707.604004
3119.883545
2572.79248
3302.285645
4006.316406
1981.914429
4632.904297
1903.629639
3116.042725
2154.434082
5260.1875
1725.501465
2414.574463
3623.940674
1887.0896
3928.335938
3651.861084
2064.605713
2461.42627
4222.977051
3026.865479
1487.462158
5046.962402
5339.472656
4477.78125
4953.871582
3299.828125
1839.407349
1594.512451
3565.847168
2309.749268
3952.199707
1981.321411
4454.249512
5240.516113
2425.962158
2911.821289
2697.422119
3207.180908
1920.074951
1886.139526
2329.87085
3847.208008
1717.361084
2509.662354
1480.254639
5046.78418
2601.694824
1638.41272
4374.83252
3998.076172
3500.934082
2013.199951
2822.082764
2022.767822
4018.340088
3581.583984
1497.955566
1824.53064
1745.942139
3600.856689
3410.666748
3931.70166
1593.425049
1494
3706.979004
7200.853027
2387.233154
1611.702637
2605.919189
4253.993652
1944.429199
2207.160645
2164.033691
1819.595215
2726.779541
6313.509766
1533.333374
2734.790771
1420.70874
1549.720825
3546.544922
2168.736572
3632.599609
2081.030029
1501.519409
1779.978271
2492.817139
1977.510132
3875.908936
2100.398193
2077.919434
4413.617188
1519.249268
2264.818848
2786.510254
3189.734131
1936.714233
1564.98645
1871.688965
1802.299805
2477.510742
1809.632324
7431.100586
2970.207275
1876.1698
6153.450195
2929.958496
2010.447632
1722.744019
2201.657959
2129.140137
2463.175537
2976.472168
5683.677246
1389.586548
3200.23877
2428.921143
4082.456299
3801.414063
2174.532227
2783.38916
1720.131104
1817.894775
1808.992188
3104.527588
2141.786377
3274.368652
4517.19043
2598.902832
1868.979248
2569.807129
2190.109131
2213.625488
3295.726318
2659.80957
1588.217163
2518.666748
4789.11377
2992.931396
3393.283691
4040.781494
2554.834961
4300.899414
5027.836426
2388.566406
4222.989258
3219.045654
3385.738525
2871.873535
3320.856201
2177.575928
2384.375977
5916.600098
3419.276367
1877.848511
3144.546875
2167.401367
2130.875
2632.826172
4312.757324
3240.839355
2212.658203
1901.164551
1777.606323
4231.555664
1991.199951
3707.699219
3401.603271
2300.389648
3170.043213
4017.42627
1699.562256
4493.424805
1755.817383
3083.436523
1762.563354
1689.401733
2318.003906
2796.791016
1864.691772
2828.483887
2898.521973
5632.02002
6092.142578
1755.357178
4885.620117
2042.026123
1765.52478
1519.980225
1787.085693
2556.990723
1509.287476
2878.876953
3587.406982
2094.25293
2910.610107
3879.25293
1943.453247
2006.965088
3250.984375
3787.894043
2826.520996
2574.903809
2087.726074
1357.212402
1684.391357
4546.862793
3776.55835
4847.473145
1707.695679
1879.91687
2468.287842
3119.21875
1775.148193
4968.507324
4211.426758
3957.963379
1453.455322
1797.011841
3120.040039
1599.138428
2126.796631
6375.111328
3032.916992
2747.804443
2993.755127
3178.011475
3537.893066
4886.59668
1979.328125
1931.291382
1661.657593
1457.918579
2443.223145
2988.800049
1878.127686
2162.573242
2177.348877
4868.540527
1639.659546
5200.701172
3493.809814
2474.280762
1647.869141
2432.460938
1832.833374
1870.287842
3437.265625
1851.32312
1538.322632
1542.213745
3198.425537
3812.857178
2733.224609
1478.1604
2185.803711
2060.907227
2243.92041
3720.118652
2780.962646
1801.036255
6364.83252
1665.984985
3524.145996
3855.063477
4221.289063
3404.540527
2241.928467
3510.246826
1888.116821
4278.345215
2427.22998
1914.508789
6799.395996
2314.706299
1510.690186
4772.975586
1709.961426
2202.084961
2817.750488
1921.207764
1480.585815
1551.588867
2589.499268
1979.084473
4962.291016
2977.440186
2171.85376
2995.480957
4884.582031
2316.354492
1758.007568
1998.019653
1618.181763
3405.287109
1915.149414
2436.655029
3767.312256
3841.896484
3458.639893
10644.637695
2493.82251
6670.527832
3930.83374
3037.255859
2803.990723
2890.628662
2935.435059
2093.959473
2359.87793
5070.438477
2128.228027
2104.376709
1957.422852
2872.706543
3591.882813
2240.422607
1688.526978
2906.093994
2846.045898
2511.177002
3879.776855
4286.848145
3075.74707
2387.344238
1801.338745
3871.051025
4731.467285
2239.869385
2485.476563
1713.755615
2987.524414
3161.320313
1694.362915
4142.614746
1728.553833
2682.670654
2032.697388
5890.015625
3512.318115
2602.23999
1820.752808
6582.05957
4585.742676
3041.711426
3604.169189
4641.366699
2175.395264
1698.647095
1705.515137
4312.870117
3247.908203
3024.873535
1842.598877
2000.099365
1851.168213
3089.725586
1672.793335
3053.920898
3869.726563
2624.708008
1667.437866
2385.480225
2684.005371
2002.563843
1938.123169
1893.068481
2985.026855
1856.0625
3038.839111
4081.294189
2336.529541
1646.874023
1486.52356
5361.985352
3749.968018
2586.435303
3664.628174
2350.301025
1839.407715
1588.856689
2814.530273
2340.939453
2587.342041
5608.918457
1649.59082
2288.007568
1791.831665
2356.108887
1687.291748
4354.591309
7258.376465
1955.012573
3174.737793
3713.807861
1524.831299
1569.491699
2701.028076
2406.876465
6189.943359
1613.002808
1996.463623
1961.764893
1779.059692
6292.401855
1746.812134
2272.315674
1737.372803
3287.391357
6910.299316
2124.903809
1959.668945
2984.272949
1601
3570.356445
1713.113647
2634.839111
1639.533691
4682.587891
3676.307617
1881.472534
1686.459351
1894.151123
4340.904297
2115.048096
2160.395752
2591.481445
1771.476807
1737.333374
3227.994385
3286.979736
2199.558838
2177.313965
1602.288208
2826.68335
3261.18042
1922.327515
4816.969727
2562.778076
2640.657715
2267.234131
4292.039551
1359.196411
4074.551025
1516.489258
2748.523682
2308.375244
5693.820801
1660.727295
2882.733154
2078.871826
1822.550293
1526.141113
2482.972656
1988.339233
1890.912476
1748.261475
3392.588623
3752.669434
3955.218262
2223.416504
1396.142334
2409.15625
5190.141113
1524.662598
3824.244873
3320.739746
1427.196777
1729.231567
1724.33667
1443.924561
2772.179932
4757.56543
3170.129395
2683.672852
2927.374512
1993.333374
1773.190308
1713.29126
13321.871094
3406.97876
5551.915527
4248.811523
3296.918945
3446.153809
4286.692871
3849.207764
1527.974976
3502.901367
1699.749023
3962.959717
1744.352905
4943.665039
3039.972656
5416.741699
2189.827393
3379.647949
3751.526123
2301.667725
1647.563599
2003.019653
3307.862061
4692.784668
1818.603394
4386.438965
2498.936523
2870.284424
2573.14502
4462.644043
2605.893555
1731.370239
2435.158691
1680.949585
2336.541992
2676.927246
4060.803223
2552.415527
3490.644531
2223.611084
3465.57959
3501.756592
2521.360107
2919.258789
1746.831665
3482.949707
1884.237793
1724.283691
2782.825928
1723.930176
2819.657227
1802.368408
5399.363281
2975.26709
4711.032227
4674.330078
3084.085205
5563.70752
2300.588135
1524.300049
2482.850586
2188.857178
1908.880005
2109.217285
5305.904785
1985.732544
2385.349365
2289.725586
4563.697754
2828.458984
3867.398193
2923.338623
3054.435303
2096
1479.632202
1697.220825
5259.368652
4357.773438
3836.086426
7707.086426
2357.406982
3075.319092
5127.569336
1912
1784.692261
1603.780273
3120
1697.048218
4986.795898
3578.924805
1588.301025
2630.016602
3789.588135
3164.544434
4930.758789
5655.791016
3672.809082
2194.083252
3420.088135
2909.302246
6322.130371
7239.098633
3348.619629
4331.285645
2382.594482
3111.330078
3432.933838
1753.621582
3289.629639
2952.281006
2450.705811
6328.361328
4105.332031
1710.921753
2978.41626
1824.358032
4255.396973
2020.59021
1495.9375
1932.259888
3505.490723
2209.48291
1501.253296
1362.079102
2056.148438
1854.75708
2418.238281
1836.774658
1980.900391
3461.25708
2276.498291
4777.231934
2982.799316
1707.576904
2291.730225
3503.319092
2570.705078
2332.214844
2473.964111
1638.611572
3245.561523
1329.640015
1428.810669
1819.856323
2215.732178
3725.832764
4094.765381
1623.301514
1750.753418
1432.310547
1596.346558
1913.592041
2012.448608
1511.416748
3524.708008
1390.050903
2215.908691
1782.265015
1773.263184
1922.541138
3012.026611
2502.881836
2782.129883
4201.466309
1746.461548
4870.181641
1668.512817
2785.538574
6546.612305
3645.795166
1418.099976
2707.868896
2805.897461
2786.274902
1730.199341
3578.058105
2215.022217
3452.84668
2083.166748
1914.39563
2919.319092
2484.401611
2417.986084
3338.639893
3812.170166
3895.734619
2166.229736
3393.966064
2787.25293
1333.563965
2815.773438
6178.115234
3736.051758
3885.644775
2269.536865
1769.167603
1693.890381
3012.863525
1840.336426
2305.787109
2572.583008
4461.153809
1951.773071
3464.3396
1811.364136
3006.911865
1597.680054
4172.39209
2412.121582
3133.218994
2580.596191
1638.100342
2098.595215
3309.373291
4215.340332
1735.046387
3491.987793
1482.571411
7520.359863
3181.485596
4057.456055
5247.602051
1895.824341
2631.003174
1833.4823
4171.266602
2869.797363
3920.975342
5630.151367
2749.689209
1951.338867
2240.470703
2732.910156
2699.612793
4441.3125
3152.977051
2613.457275
5067.337402
1814.413208
2528.983643
4889.600098
4280.652832
2039.368408
2505.790283
1945.407349
4103.35791
1736
1223.69812
2370.659668
2094.678711
1918.5
3958.643311
4752.851074
5064.341797
4667.961426
2244.912354
4967.97168
2985.954102
3338.834717
1965.837891
2890.278076
5863.662109
5780.307617
1906.963013
1756
4631.98291
5866.93457
3409.563965
2772.141846
4117.418457
2330.098389
3789.591064
1423.79834
5648.225586
2710.053955
2853.75
7143.01416
6352.526855
1925.606323
3976.568115
1769.333374
7650.588867
2102
1936.242432
3223.278076
3536.983154
3488.944092
2193.519531
4368.095215
3164.369629
4519
