# Supplementary material for: Distribution Analyzer, a methodology for identifying and clustering outlier conditions from single-cell distributions, and its application to a Nanog reporter RNAi screen
Source: BMC Bioinformatics. 2015 Jul 22;16:225. doi: 10.1186/s12859-015-0636-7 (PMC4511455; doi:10.1186/s12859-015-0636-7)
Supplement: Additional file 1: Code S1. — R source code and sample data for distribution-based high-content screen analysis [file 12859_2015_636_MOESM1_ESM.zip › DistributionAnalyzer-1.1/Plates/files10004/A18]

4242.29834
2587.102051
4869.383301
1479.562012
4027.940186
2634.447021
2748.384277
1671.378662
2055.25415
4345.072754
2753.243652
5101.076172
4327.965332
3171.552979
3207.07373
3074.463867
2965.659424
3767.207031
1831.825317
1708.388306
2802.771729
1591.607178
1698.688721
3817.87085
3085.359619
2210.699951
3036.278564
2915.952637
3493.889648
4212.994141
2273.120361
2973.025635
2830.875
4093.394775
3553.871582
3602.285645
4465.005859
1474.038208
5929.958984
2613.003418
4026.983398
4164.975098
4481.630859
2866.796631
3321.855713
3814.065186
4130.233398
4009.329346
3835.971191
4828.283691
4179.227539
1643.432007
7512.898438
2519.26709
3655.098633
2086.646729
2934.768311
7137.439941
4815.037109
6167.081543
2754.037598
3109.745605
3412.027832
2079.164551
3915.416748
4171.661621
2474.375488
3667.204102
4597.002441
2248.302734
2515
2274.329834
3409.185303
5430.611328
4177.53418
3909.621582
3023.665527
3570.339355
1681.5
1908.535767
5396.822754
3060.482178
3825.616699
4981.732422
3543.182617
5923.308594
3310.483643
3683.738525
2514.616211
6982.664551
1458.760742
4526.883789
3870.279297
3500.467773
5638.197266
2186.55249
4263.686035
3733.114258
4094.104004
3287.715088
1985.025635
3458.342041
1477.345093
3061.830078
2342.404541
3948.013672
2753.287354
4539.354492
4163.265137
2036.051392
2816.190674
1829.271362
5243.252441
1451.423584
2648.345215
3620.773193
3802.760742
2948.874268
6134.035156
4717.102051
3434.366943
4444.950195
3738.45166
2580.313965
4951.605957
2975.759521
2693.602295
2209.042725
3365.916992
3284.90918
2775.165527
3955.964111
2251.377197
2939.317139
3931.196533
3635.674561
2116.293457
2249.474121
3014.970703
3875.044434
1634.99646
2511.521973
1484.705933
3410.997559
4682.839844
3848.316895
2918.425537
4216.60791
2208.672852
3693.555176
2336.891602
3108.11792
3778.456787
1624.99585
1680.885254
1641.235474
3422.688232
1967.144409
2293.452393
1489.377075
4089.857666
3300.90625
2419.312012
2710.273438
3154.519775
2933.966064
4531.878418
3252.539551
3215.098145
4329.686523
3394.914063
4447.70752
2724.776367
2423.672363
4050.002686
2220.619629
2388.347168
3694.546875
1455.238037
1852.253418
2200.225098
2697.442139
2503.083252
3018.429199
3918.666748
4506.510254
3555.374512
2234.044678
2304.335205
2924.759521
7552.808594
2379.246338
2366.962891
2400
3049.009766
2393.54834
1674.75
1760.196289
2789.097656
6182.469727
3478.201904
2931.519287
2374.675781
4374.924316
4451.331543
2055.187012
5492.023926
3326.611084
2265.566406
3135.192139
2131.536133
4092.788574
4363.094238
1558.453491
2604.536865
3553.054199
7104.853516
3009.534424
3800.118896
1949.813477
2512.631104
4110.149414
1525.190796
3001.600098
4474.750488
2945.062744
2147.447754
2907.692383
2381.931396
2434.01709
3594.325439
3870.388916
2072.277832
1763.1698
3723.259277
1960.959961
2758.181885
2494.549072
3002.340332
1995.558228
4552.609863
2708.328369
2741.328613
2857.667725
2785.190186
2384.58374
4900.919434
6763.458984
2546.466797
3723.485107
2630.023682
2103.715576
3243.91748
3313.520996
2490.85498
1512.558838
2675.940674
2137.563477
1442.569336
3344.316406
5012.245117
1912.45874
2330.345703
5878.053223
3546.915771
2933.219238
3177.359619
2623.380615
2355.612793
2136.67749
1872.258057
3263.640869
2352.251953
2803.254639
1887.335205
1913.483398
3503.603271
4757.70459
2378.922363
2477.593262
4470.493652
2300.355225
1665.551025
2032.228516
4075.261719
7226.371094
2385.037109
1712.055176
4917.20459
1576.044556
4864.92041
2739.255615
4323.213379
3167.543945
2883.930176
2207.474365
4828.504883
1535.729248
5836.978516
1511.277222
3077.255127
3011.143311
1935.85498
2294.665283
2935.340332
1559.122314
2595.455566
1891.145508
2927.033447
2105.135254
6148.345215
1712.054077
3941.565186
2298.349854
2197.485352
4414.243652
3938.041748
2681.628906
1926.943726
3767.693604
4593.165039
2696.210205
4241.129395
4529.963867
4041.529297
2951.542969
3974.283203
1986.202881
1951.146606
1804.621704
2260.009766
2087.260742
4076.954102
2365.249268
1463.255859
1619.669922
3033.189453
1685.61792
3956.945068
2889.74585
2925.609131
2042.512939
3583.135254
2386.842285
3200.576416
4141.582031
4700.361328
2971.111084
8652.918945
3304.797852
2587.399902
2025.794678
4327.564453
4405.256348
3971.663818
3495.62793
3128.182861
5211.037598
2021.217407
3573.175049
2852.466064
2069.294922
3476.948486
3024.046387
1430.125
4493.558105
2070.33374
2619.425049
4747.165039
3362.28833
1821.694946
4246.592285
3342.012207
1912.70105
3204.459473
2839.750732
4917.679688
1439.707275
2236.785889
1585.775024
4261.324707
1328.338379
2228.646729
2428.932617
2021.942871
4740.306641
3720.318848
2217.393066
3130.226563
1636.557739
1749.971069
2661.325684
3099.963867
6139.609863
2124.126221
2085.210938
2303.065186
4039.846436
2130.343018
3610.015381
1760.626221
1980.338623
3262.987061
3919.922363
2644.141846
3469.515381
1798.930542
3555.125
1769.342163
1566.312378
3795.536621
3638.951416
4960.849121
3023.088623
3302.837402
2059.099854
5630.63623
2365.28418
1547.622192
1774.478027
2831.516846
1804.428833
1517.878296
3404.638672
1919.934814
2429.938477
3522.725098
2462.43335
4411.56543
4094.045898
3349.20459
1505.945923
1988.938843
4783.499512
2304.278809
2405.39209
2787.448975
2941.712402
2321.621826
2055.565674
3695.185791
2473.75
2840.775879
2013.406738
2902.626709
2556.070801
3263.541016
2094.252197
4758.42334
2777.009766
5208.940918
6050.585449
1614.684204
3092.853027
1870.970337
4012.665527
4276.515137
3955.135498
2063.790039
2553.155518
2173.096191
4112.813965
2331.661133
4159.127441
2592.912109
1763.312134
3496.164063
4049.849121
3610.294678
2151.496582
3448.037598
1725.295288
2235.28833
1617.051636
1864.590454
2510.048096
1766.142212
4447.712402
6434.867676
2197.787598
3780.344482
2288.102539
1260.399048
4611.122559
4171.394043
1617.834961
3801.715088
3366.083496
4987.63623
1957.333374
2892.894775
1647.23645
5073.945313
3211.941406
2074.95752
1869.704468
2164.077881
3616.070557
3451.400879
2339.907715
4669.072266
4099.664551
6691.183594
2805.474854
2815.364502
2593.280029
3042.640869
2224.260742
1481.123779
4935.352539
2932.783936
3692.075439
3207.458496
5086.794434
2314.661621
4080.474609
2358.178955
3585.365234
2215.562012
3294.730957
1765.52002
2664.767578
2337.409912
3689.070801
2350.793945
3731.813721
3065.322266
3150.369873
1565.26709
1548.833374
2354.719971
4029.488525
4936.495117
1498.013306
4396.427246
1417.156982
1471.136597
3316.277344
1688.293823
4003.555664
3259.961182
2957.812256
1834.534668
2198.590088
1784.210571
2592.506348
8333.253906
2739.114502
2810.621826
7855.424805
2585.566895
3737.912109
2694.658936
3923.906982
2962.693115
3304.275879
4241.002441
3687.90918
2267.156494
2362.392578
5240.200195
4646.399902
4545.877441
4902.43457
1544
1596.240967
4140.01709
2429.25
1747.047607
3096.959961
3163.318604
2540.196777
8126.421875
3096.188232
1847.62793
2136.847168
2423.101563
1714.298828
2723.460693
1989.504639
2701.82373
2291.769287
2951.546875
1770.204102
2492.285645
9064.574219
1857.707886
2263.615479
1685.842651
2448.727295
4010.666748
4509.56543
3695.701904
6551.008789
2732.625
2258.975098
2772.285645
2416.704102
1782.260864
2982.150391
5407.413574
2084.266602
3578.507813
2658.688965
5346.181641
3442.789063
5892.282715
4136.90918
3794.258057
2731.018799
3178
2614.54541
2099.711426
3515.395508
6199.774414
5194.272949
2124.26416
4429.56543
3738.539795
2748.024658
3812.850586
1856.916016
5429.233887
1941.194824
1962.831909
1817.320435
6245.280762
4533.277832
2539.103516
1857.640991
3159.068604
2808.115479
2613.531494
2873.686035
3127.418213
4328.428223
3068.185059
2086.923096
3184.090332
2929.35376
2646.869629
2473.586182
3099.562012
3627.526855
6355.474609
3242.996582
1526.188721
4372.915039
4348.681641
1716.785034
4458.203125
3540.436279
2687.494141
3121.697021
2693.927979
1716.527466
6263.044922
6645.680664
2267.176514
1790.690918
2416.842041
1431.279297
4994.72998
5829.977051
2337.772461
4499.308105
2561.326172
2503.957764
3029.142822
3804.421143
6070.79834
4721.316406
1768.842163
2280.115967
2600.39209
4626.181641
3190.5
2688.483398
1664.842163
2678.627197
2273.287354
4530.905762
5032.494141
2256.063477
2194.442139
3443.263184
4362.037109
2395.729736
1927.724121
4406.281738
2372.369141
1631.931641
5232.941406
5194.228027
2848.083008
2174.438965
1778.763672
3300.866211
1480.40332
3304.139893
1708.50415
2919.413086
3882.589844
2523.686279
3465.228516
5585.561035
2226.678223
2945.295166
1588.825439
2570.828613
1503.603271
2555.684326
2996.729248
6904.875
1883.428589
3548.578369
5695.686035
5339.395508
4712.744141
5072.745605
5699.918457
3511.865479
3640.461426
3202.741211
4184.791504
5369.056152
5305.73584
1449.505859
4721.729492
2081.170654
3925.164551
3842.105225
2642.181885
3111.099609
2221.365967
1744.560059
3543.496582
5615.523438
1164.857178
4785.865723
5916.125
2445.024902
5700.07666
4557.706055
2322.06665
4276.873047
6274.289551
1703.93042
6326.812988
2273.460205
2885.197998
1821.378174
5392.157715
4149.355469
2274.24707
2267.051514
2351.063721
5363.146973
2567.910156
2122.800049
2430.593506
2428.800049
4329.126953
1631.703735
4867.077148
4404.202148
3220.320068
2839.960693
2857.699219
2512.470703
3106.407715
3460.68042
2509.927734
4399.276367
5702.375977
5337.195313
2953.610352
4531.225098
1453.773193
5440.558594
1488.95105
3135.412842
4338.36377
2171.895996
2260.689697
4438.266602
2694.771729
2187.054443
4167.872559
3276.858887
5008.44043
3826.941162
4442.930176
4057.433838
1474.613892
2849.54834
3459.777832
2603.449219
1493.825195
5709.4375
3707.356201
3419.112305
3515.882324
2829.09082
3864.96167
2386.736816
3388.303711
2893.833252
2809.918457
4292.138672
2465.372314
3435.168945
1487
4925.551758
3486.202637
4214.496094
1651.980347
4272.48877
4520.105957
4523.746582
3302.372803
3796.904785
2298
4049.160645
3532.311279
2512.523438
4249.128906
3191.904297
2214.740723
2793.423828
7505.518066
2907.586182
2621.807373
3205.594482
3320.539307
2837.533447
2992.125977
4557.392578
3218.75
4592.319824
4133.239258
4073.904053
1721.071411
2234.613281
3708
4729.310547
6318.066895
1769.614014
3572.15625
5608.322754
5176
1804.721313
4457.955078
6350.438965
2814.399902
7042.126953
2897.676758
2555.625
3217.114014
5845.272949
5102.928223
5125.828125
4654.382324
2932.083984
3545.610107
5450.296875
2552.675293
2108.214111
4668.070313
4346.25
5430.222168
2790.796143
2722.687988
2072.986084
4852.103027
6717.958008
1801.417114
3763.484619
4815.040039
3983.362793
2369.879639
4583.286621
3705.863525
4412.36377
4435.463867
4192.470703
5880.61377
4007.621338
3578.81665
4326.837402
4838.780273
1573.650757
3640.232422
3936.252686
7860.666504
5720.860352
2459.485596
2335.59082
4609.777832
3343.93457
4491.452637
3241.196777
3575.487061
2890.17334
4134.203613
3454.654297
1967.940308
2004.71106
2119.097656
2758.08374
4544.513672
3516.777344
7017.720703
3097.870117
3976.536621
3713.275391
4387.884277
2134.595459
4818.009766
2864.947021
1785.099243
1744.177734
2791.962158
4950.769043
4057.080322
2864.459717
4842.785645
5143.680176
2291.320068
3631.150879
5868.019531
2140.223633
1742.648682
2651.361328
4127.169434
1968.983032
4156.259277
1963.692261
1956.947998
5057.369141
3602.506104
1762.875854
3908.726074
2379.187012
3507.651123
2377.359375
6029.10498
3071.612061
2016.115112
1680.338013
1656.233521
2282.421143
2827.490234
5833.84082
2552.050293
3634.747803
7532.874512
1477.352539
3442.97876
3719.728271
2121.986572
3112
3608.727295
1878.241089
4889.269531
2787.103271
3348.571533
3845.327148
4495.221191
4388.033203
1714.684326
2855.339111
5641.003418
3507.059814
3510.618164
4857.744629
3318.732666
4701.143066
3591.800049
2403.18335
3720.624756
3048.444336
4868.466797
2158.794189
2619.179443
1980.348755
3428.44043
1714.899292
1960.947388
4285.443848
3566.557861
1571.300049
5748.591309
2991.963867
9106.68457
4102.301758
2376.569092
5402.876953
3983.288086
6095.974121
1928.863647
4925.550293
1809.882324
3498.073975
2248.083008
5337.458496
1924.626465
2692.377441
5269.386719
3034.828369
3819.851807
1668.526367
1745.341064
4045.926025
2055.572266
2780.071533
4454.01123
3808.815674
2322.626953
5071.615234
3109.383301
4558.415039
5899.358887
3513.361816
5648.477051
2381.818115
2656.466553
5110.734375
5509.63916
2352.435059
3536.77002
5996.506348
4935.84668
5442.222168
3756.546875
2116.647949
1467.468262
2765.12915
3298.357422
5961.790039
5339.723633
3000.568848
5023.561523
3513.691162
3507.908691
1500.930786
3175.217285
3554.853271
3444.454102
3159.133789
2185.280029
1722.593384
3903.836182
2040.533325
4487.436523
4888.09375
4733.255859
5776.589355
2341.169922
2127.644531
2629.303467
1595.118652
5365.994141
1669.649536
4880.549805
2210.511719
3975.542969
3956.255859
1885.769653
3556.406982
2952.5
4932.15332
3550.10376
3262.088379
4677.523926
4465.972656
2156.455811
3641.816162
3749.783203
1695.180664
2467.370117
3470.167969
3584
1653.878418
3651.923828
2560.98999
2659.404785
3264.811035
4726.368164
1596.18396
5060.244141
2564.897949
4680.875977
4837.243652
1694.938721
3775.6521
1708
3036.595215
2700.519531
1861.135376
3414.577881
4264.785156
1991.252808
3503.931885
1701.473633
3945.324951
2825.606934
3658.333252
4499.213867
3984.852539
1853.905762
3001.196777
2262.192139
2412.399902
3041.769043
2223.946289
3081.771729
5200.727051
2890.493652
2228.159912
3421.577148
2121.494385
4496.515625
1753.197876
4649.114746
4311.289063
2381.832031
2631.455566
3968.630615
3324.315674
4823.586426
2359.779053
3992.303223
5694.257324
2822.775391
4791.346191
1663.917114
4548.475098
5899.086426
5163.730957
3416.363525
2880.503906
3619.424072
3963.139893
4672.737305
1838.283203
5034.540527
2011.829102
5281.277832
3620.935059
4988.172363
2507.807861
4509.496094
3034.705811
5522.747559
3352.062012
2711.459717
2144.598145
2926.347412
3292.339355
1913.428589
3536
2890.598877
3935.856201
3439.629639
5950.42041
1898.837891
5194.249023
2270.473633
4379.934082
4459.154297
4069.377441
4298.387207
5327.136719
5656.86084
7087.222656
4890.337891
1745.076904
3051.401855
4038.931396
2798.411133
3383.404053
3609.120361
2320.412598
2010.420532
4534.881836
1364.042114
6621.96875
4494.020508
4072.076904
4518.633789
2779.17041
2935.370605
2597.686768
4346.128418
3529.70459
1874.796875
3399.756592
2781.400879
2664.129395
1775.795898
3985.556152
4079.791016
6752.099121
4169.668945
6964.433594
3771.079102
2265.592285
2401.99707
3886.755859
3994.379395
3799.382813
3761.699951
3539.519043
4053.740479
3403.89502
4885.672363
3830.829346
3828.064209
4968.69043
3753.636475
3039.239502
1952.325195
3008.026611
4436.529785
2191.892822
3208.125977
4374.248535
5155.741211
3054.365479
3547.330078
2287.685791
2488.27002
2652.152588
3408.752441
5185.122559
2748.387451
4569.149414
4467.510742
2973.783203
2488.01416
2681.06958
1474.872925
4014.272461
1821.160645
2204.915283
2755.469971
3243.029785
1900.15564
3131.475098
2440.868652
3308.504395
3093.034424
2085.509521
2365.849365
1888.439697
2802.479492
4174.899902
2336.511963
4805.474609
3338.734375
3865.952393
2637.304443
3025.340332
3526.618408
4200.526855
3255.504395
3642.342285
1759.685913
2140.653076
2460.462158
2580.366699
4263.745605
1730.349731
2045.734863
2170.519775
3468.098877
2736.281738
2094.536133
2126.099121
2621.744629
1687.473633
3252.991943
1792.171509
3716.18042
2737.406494
2025.27002
2319.986084
4914.490723
3289.647461
4007.975342
4539.394043
2103.912842
3541.220947
3494.983643
2364.534424
2814.210205
2640.133057
2057.350586
3199.91626
1954.73584
6179.011719
2639.536621
2402.026855
2140.233643
1764.299316
2734.611328
7221.471191
3899.958252
3832.696533
2581.552979
3328.595947
1608.858887
3114.709473
3082.304199
3261.25
3076.790283
5660.26416
1823.154907
2953.193848
1844.506592
4889.395508
1851.13562
2463.677979
2908.028076
4545.191406
5320.379883
2993.202637
1876.896973
3488.736816
2105.121582
1955.059814
3598.868164
3253.06958
2819.463867
3540.132324
1887.592529
4141.362793
2180.677734
5354.371582
2062.399902
1774.030762
2463.746338
5680.791992
1606.820068
1703.702759
4591.358398
2659.663818
2980.889648
2670.369873
2460.086914
4839.83252
2591.589355
5192.918945
5068.442871
2927.226074
4909.044922
5123.288574
1479.716553
3013.008057
2423.657959
4205.919922
4705.091797
2306.169434
4018.179199
2779.034912
2615.784424
4963.796875
2064.033691
3541.189209
3135.748779
3795.720703
2462.657959
3347.482422
2874.464355
3499.315918
2221.779785
1718
1461.9729
5734.180176
4116.864746
7030.805664
1633.189209
3381.103027
2934.537598
1943.656616
4682.223633
1711.365112
2182.880859
3156.738281
5823.713379
2220.415283
2949.516357
3587.101318
2488.304199
3016.418457
5008.19043
4740.535156
6510.316406
2885.237305
1843.847778
2736.014648
2912.751953
3490.587891
2277.327881
3185.703125
2616.025635
2372.927246
3113.615479
2955.263184
3561.839111
2464.599121
4472.431152
1806.119629
1591.96521
4995.022949
3899.539063
2001.738037
2293.511963
3109.74707
2239.580811
3227.387207
2196.863525
3032.219482
5860.027344
5806.87207
2654.254639
1844.416016
2293.208008
4622.574219
2221.906494
2848.552246
3219.716797
5924.166992
2634.552979
3131.661865
1685.342651
1946.689453
4607.868164
4743.089355
5209.494141
4604.626465
2174.555664
4267.024414
2613.418213
3751.070801
2366.121094
6912.674316
2442.579346
1634.958618
3383.675781
1930.806641
3279.352051
3556.698975
1569.245483
3638.606689
3695.1521
3045.775879
2112.386475
1657.350952
2714.845459
2352.060547
3527.70166
2084.89917
3519.19043
2555.592529
3085.001953
4080.350342
1801.543457
2820.795654
2991.203125
2906.984375
4889.837891
3482.922119
3215.217773
2609.29126
1894.735962
2192.288086
2156.886475
1725.744019
3623.072754
3393.131348
4416.496582
1889.718628
3306.336182
3306.764893
2939.194092
3021.149414
3492.841553
2665.011719
3414.871094
4017.1521
2329.699463
3573.564697
2782.560059
3755.759277
3360.127686
5540.17627
4697.116211
2389.067383
3414.888184
2756.125
3794.891357
3185.018555
2136.374023
4040.282471
3940.280518
2171.766113
2365.704346
7378.504395
5282.23584
2488.568359
4958.737793
2599.206055
3453.788086
2125.941406
2066.442383
3428.401855
3080.254639
3112.759766
3066.893555
2097.789063
3871.922119
4163.34668
5463.353516
2090.869873
4671.677734
4503.958008
4597.882813
3068.217041
2236.784668
4303.687988
3175.027832
4102.865234
3246.941895
3378.81543
4688.296875
5179.168945
5780.246094
3323.946777
2470.136719
2377.004395
5399.783203
3271.628906
3840.995117
3577.515137
2341.907715
4162.786621
3077.966553
3031.179932
2167.617432
2299.830078
2645.486084
1963.470581
3962.350586
5102.501465
3015.219482
2912.564453
7363.082031
3039.634277
3149.621582
2674.35083
4318.277832
3584.939941
5127.90918
5223.986816
1534.199951
2947.42334
2169.507324
2304.914795
5200.937012
1742.687256
3402.31543
2722.214111
1632.606445
3167.024658
2847.275879
3098.648682
2857.39209
2165.888672
5543.532715
1683.987793
3437.426025
2703.97583
3106.101807
3039.020752
1705.867432
4629.816895
4846.869141
3435.197021
3208.997314
2932.954346
2183.6521
2713.436279
4770.112793
1633.842529
3740.061768
4867.213867
2077.515869
2422.229492
3251.697266
1976.516113
2358.007324
4154.28418
2601.234619
2174.122803
3779.717285
2123.338623
3171.064209
1982.39563
6443.133301
3075.881348
3072.497314
2439.731689
4006.378418
2625.339111
2559.984375
6447.882324
3744.683105
2302.381836
4804.932129
2233.333252
2625.179443
1940.351196
3105.23999
3285.013184
2166.178955
2474.146973
1702.393799
2502.348389
3994.431396
2755.235596
2417.856201
3134.74292
2096.926758
2257.87085
3412.671631
3957.295654
2869.63501
3269.181641
3753.138184
2667.306641
3203.422852
3051.776855
4014.338623
3980.057861
2106.277344
2474.322266
3431.076904
3339.774414
3250.275879
1827.726685
1889.725098
2488.297852
2159.387939
3121.775635
3240.095947
4675.687988
2878.206787
1944.772095
3307.428467
6571.041504
2127.01123
1898.226807
2107.696533
5769.755371
2926.215576
4580.430176
3608.475586
2634.380615
3491.375732
2702.593994
2068.967529
2296.103516
2910.560059
5852.987793
2485.729736
3281.704346
2102.538086
3171.381348
2277.216309
2170.356689
1661.472534
3967.689209
4813.660645
5692.174316
4739.284668
2131.655518
3862.538574
2579.97168
3887.366211
3645.652588
2613.338135
3828.07373
1829.9729
3189.563965
3446.297852
3013.914551
4613.850586
2472.122314
4876.930176
1652.606079
1774.309082
2679.131592
1505.245239
5241.336914
2043.06311
1467.608521
6274.549316
1667.883789
4370.920898
2732.334229
3996.158203
2764.787598
3155.623535
3693.230469
3161.601563
1775.833496
2243.864746
5038.949219
2047.327881
3736.582031
1671.109131
4181.275391
1729.933472
4132.964844
1571.044434
2532.344971
1676.94165
4346.688477
5260.415039
3493.026611
2699.776611
4628.293945
2905.282959
3093.84375
2076.806885
2497.008301
3216.20874
6656.558105
5347.040039
3966.530029
1926.092285
2588.449951
2501.074707
4385.551758
3251.260986
4315.413574
3053.496582
15112.578125
4244.554688
2463.87207
1803.54834
2555.911133
3681.77002
4777.506836
4704.314941
3006.415771
4720.775391
2882.567871
2556.557617
2339.476074
7567.384766
4025.606934
4573.464355
2323.218506
1855.685059
4472.543457
1753.133911
4721.025879
2892.938232
4622.854492
3016.487305
3185.444336
1625.8125
4456.600098
2841.409912
4060.210449
2748.952393
4393.824707
3950.984375
3649.081055
2079.29248
2096.736084
2907.743652
1882.953857
6303.600098
3986.54541
3382.275146
4043.094238
1905.191528
3180
5398.990234
2747.626709
3161.8125
4776.49707
7214.259277
2421.786621
3153.063965
2283.349854
1972.280762
2906.859131
3349.046143
2679.223877
2316.11084
1791.040649
1977.938232
3233.04126
3771.572266
3059.278076
4435.432617
2524.57959
2261.763916
4325.821289
2979.261719
1988.063843
1803.367676
3486.736328
1675.326904
5877.168457
4378.12793
4505.189941
2121.614258
2673.458496
2970.028076
1827.304932
1753.921143
2427.307617
1798.080566
2869.196045
3800.617188
2552.636719
3355.256104
2269.753662
1447.924194
3824.345703
4219.55127
3373.665039
1872.482056
3005.74707
2107.871338
2486.010254
5719.882813
3200.024658
2040.573242
3941.401367
5218.376953
1987.274658
1895.584473
4797.877441
3174.103516
1525.27478
2787.333252
4919.876953
2547.720947
3612.945557
1591.088623
2421.797119
2644.893311
2323.386719
2120.70459
1622.885254
2550.7771
3822.207764
3623.48291
5632.706055
3781.415771
1997.169922
1679.019653
2805.189941
2488.955566
2269.289551
1928.939087
3515.526611
1715.869507
3768.66333
3768.147217
2953.388184
1911.109009
2442.656494
3542.465088
2316.808594
3679.902344
2264.781494
4936.808594
2320.596924
2460.020264
3341.969727
4158.682617
1507.338989
3502.072998
3983.369629
3568.132324
1822.443604
1744.342285
4137.291504
1488.625732
2029.997559
2904.354736
1651.5
1643.330322
4019.45874
2917.122803
2418.806885
2033.008057
3377.018799
5180.11377
6070.199219
2050.247314
2762.07959
2194.108398
2494.343262
1800.019409
3956.059326
2708.775879
1514.889526
1847.488037
1720.481201
5310.20752
2409.38208
3094.666748
3177.578613
2593.974121
5642.069824
2507.114014
2612.705811
3256.901855
3180.945557
2415.111084
2295.586182
2089.006592
1472.296265
4654.598633
1544.474121
2603.492432
5882.164551
3970.62207
5321.306152
2020.485352
3994.985107
3032
5585.061035
3732.033447
2080.947266
3100.718018
2377.043457
2962.78125
2770.323486
3658.350098
6441.095703
2282.144531
7582.211426
2356.032715
2354.5
5739.441406
2545.623535
2462.887695
1514.197144
4804.942871
3516
3810.723877
4970.561035
4331.531738
1811.384644
2482.019287
2376.557373
4808.564453
6596.275391
2417.484131
7192.419922
5435.179688
3142.039795
2453.366455
4534.098145
3994.387207
1791.38855
1915.219482
1591.400024
7596.073242
2707.4646
3333.443848
2663.353516
2050.297119
4132.011719
2641.616943
1995.759033
2589.866699
2079.825195
1642.857178
8994.816406
9888.898438
3561.263184
2010.129517
3798.032715
5060.634766
2544.474609
4023.411865
3308.721191
2385.855957
1648.629272
1518.112305
4604.687988
2754.585938
7643.158691
1473.304321
3047.308594
6485.150879
1636.765991
3510.103027
6501.732422
1289.684204
4149.747559
10316.639648
4627.287598
5573.904785
4275.706055
2761.5625
2585.353271
1999.848999
3722.032715
1472.244873
1472.727295
4154.666504
4547.324707
5165.288086
2973.309082
4121.011719
3905
3384.693604
3763.657227
5019.044922
2533.633789
6870.64209
3667.032227
2213.058838
7213.866699
3071.179443
4600.649902
2270.25
2224.074463
3068.356445
2698.610107
3637.209229
5635.787109
2996.224365
2998.245361
3748.44873
2146.836426
3029.399414
1873.622681
2723.81543
3791.414307
5810.491699
1471.355835
1568.658081
2817.300537
1974.07312
4510.980469
4365.17041
2894.294434
2223.712891
7572.77832
2144
3166.778564
1521.236938
4492.180664
2611.130859
3514.768799
1533.431396
4089.200928
2743.697021
1695.983154
2491.624268
2277.634521
2573.537598
2208.751953
1820.397461
4562.129883
2424.982178
2956.373047
1798.551392
6909.962891
1819.267822
1893.819458
2098.105713
2956.179443
1748.362061
1711.446045
3081.772217
2531.481689
1535.126587
3802.822998
2219.562256
1932.800049
2140.456299
2942.581055
5334.225586
2296.961914
3857.3396
4371.939941
4264.263184
1964
3065.592529
2256.946289
2772.375977
2091.266357
4237.849609
3304.41626
2691.167236
7902.675293
4967.305176
3210.859619
2263.25
3827.246338
3023.768799
4106.757324
2244.114258
1785.135498
2599.723633
3026.050049
1814.145752
2817.873047
1642.807983
1942.512817
2609.039551
2718.891113
4979.645996
3876.04248
4465.462402
1992.901978
1765.647095
1643.346436
7660.549316
5645.768066
3700.466797
2998
1913.422241
3036.948975
1784.825806
6130.491211
1792
3203.721924
3572.530518
3163.189941
4345.720703
2320.20874
1481.897461
3999.985596
7870.620117
2666.404053
2637.183594
1629.554199
2452.079102
2418.344238
4024.959961
4499.583496
3304.343262
2294.524658
6660.554688
5191.915527
4180.900391
2881.06665
1485.578003
4895.365234
4843.267578
6995.736328
3810.580566
2128.998047
2284.855225
3217.770996
4025.993896
3838.410645
6128.580566
2012.178345
2743.0625
5020.47998
1982.956543
1286.159302
6247.533691
2633.160645
7612.120605
12505.353516
4139.986328
1987.165527
4603.976563
5310.216309
3865.077637
3642.833252
5457.081055
3748.309082
2499.927246
4800.780762
4913.76123
5049.116211
2499.932129
2457.670898
4422.646484
3278.461426
5406.525391
5600.708984
2337.466553
7092.322266
5986.84375
2591.604492
1562.94397
2972.455322
1714.205078
1923.792603
6727.950195
2702.127686
3019.945313
6900.88623
4507.658691
3244.304199
2926.262451
2074.161133
3311.25
2998.147705
3559.829102
2155.176758
2720.561523
2714.117432
4345.461426
5523.417969
2896.437744
1576.461182
2043.036011
1561.762451
2010.361206
3518.341064
1752.737793
1507.712158
1814.767456
1580.646606
1824.608887
4469.859375
1566.500977
1539.870605
2540.291992
2888.093506
1993.441772
1689.396851
1530.544189
1599.666626
2784.228271
2732.037842
2158.928467
2533.898193
10913.783203
2121.530762
2374.071533
4719.817383
2118.170166
1745.270996
2170.307861
1640.436523
2640.439697
2000.221558
2085.866699
2675.523438
2309.063232
5169.086426
2363.955566
2454.922363
4310.438965
2053.182373
1872.100586
3621.325684
2300.622803
4386.664063
5841
4394.181641
3700.830811
3133.397705
4752.035156
4373.364746
1545.449951
4048.277344
2521.608154
1942.105225
6252.481445
4763.669922
4411.228516
2939.237305
5125.040527
1768.441772
3992.735596
6218.473145
2006.706543
2095.694336
1675.873657
3155.582275
4831.737793
4383.9375
6087.442871
2702.567627
7452.991211
2303.921143
3083.280762
4671.536621
1661.445801
3401.821777
1655.142822
1849.234253
3463.009277
2955.885742
3244.434082
1865.191162
5005.531738
4413.138184
3204.493164
3973.172119
2660.296387
4231.580078
1888.307739
2511.363281
4506.98877
2082.110352
2029.775146
8626.041992
6018.504395
2883.979736
3274.142822
2351.181152
7157.63916
2859.947998
4409.600098
8912.552734
2340.656738
3850.196533
3885.443604
3267.080322
5206.192871
5647.592285
2229.45166
1980.811646
2693.626709
5166.856934
2184.883545
3977.497314
2603.672852
1643.090942
2175.720215
5105.792969
5325.682129
6848.543457
2062.086914
3947.626709
4047.631836
4187.105957
3775.480957
1658.929565
2245.828613
5487.428711
4008.640625
2588.368408
4078.103516
3408.015869
2557.100342
2432.303711
2459.125
4205.741699
3960.313721
2085.485596
3824.572266
2185.995361
4723.648438
2574.117676
1624
6069.308594
5018.828613
4219.331543
3452.287354
6761.557129
1915.357544
3870.852295
2096.256592
2357.382324
3058.864258
6088.168945
3725.102539
3516.919434
3770.39502
2424.602539
3054.222168
2257.894775
1561.052612
1881.969971
3651.128662
1952.412354
4342.45459
2637.506592
1619.487183
4905.04541
3248
2014.684204
3050.086914
1716.658203
2595.880615
3302.260986
3705.954102
7527.608398
2635.746826
3445
2184.631592
3390.319336
5670.979004
5501.190918
5914.279297
3283.218506
3592.273926
6787.064941
3870.32373
2394.060547
1966.964722
2310.693848
1710.682373
4667.113281
4682.45166
3882.295654
4491.044922
3280.662354
2028.210571
5556.491211
5630.958008
2308.571533
2373.195801
2030.742554
4083.338135
3111.349609
2103.649658
5129.719238
4594.902832
4329.621582
4722.535156
3836.843506
3236.914551
3954.580566
3169.225342
3649.946045
1599.298218
3857.363281
5253.457031
5153.026855
2769.283447
3539.981934
4237.20166
3507.689697
5550.825684
2108.776123
4082.343018
5886.468262
3885.241455
3633.854492
2848.028809
1579.11792
1898.464844
3042.515869
2188.823486
1901.955566
2951.272705
6665.430176
2450.350342
4604.600586
2176.950928
2103.539795
3523.435791
3561.338623
4307.056152
3765.025391
1766.309448
1724.17981
1751.195557
1741.765381
2131.425049
3387.949219
1594.45813
4013.240234
2912.865723
6333.226074
2784.648193
4316.868164
2634.740234
3380.9729
4361.069336
3975.206543
2970.214844
2928.949707
2605.57373
4789.82373
4519.974609
3564.099121
3235.552002
4537.897949
1657.652222
1766.887695
1980.751221
4187.924805
1957.899658
3406.320557
2903.604004
3601.136963
1744.666626
4045.286377
7371.268555
6092.977539
3937.288086
3137.041016
1700.51001
1858.787109
4994.125488
4462.75293
5506.243164
3191.884766
3782.701904
2306.926758
7422.229004
4829.129883
7624.628418
3094.848877
1926.65918
3173.148438
4013.655518
2440.829102
4685.246094
2312.828857
5013.727051
4453.442383
6813.600098
4580.032227
5281.993652
2705.570801
2860.320801
5238.412109
1446.692871
2891.622559
2578.987305
4094.117676
2799.196777
1986.915283
6050.104004
4044.625977
4707.07373
2678.677246
5173.615234
4219.388184
5757.064941
2920.137207
2993.175049
2117.067627
4864.066895
3960.565674
5289.910645
5207.217773
5279.208496
1944.203003
2817.472168
1594.5
5929.170898
2424.1875
2146.943115
1214.382935
2829.575684
3634.72583
2422.560059
1341.389526
4156.296387
2040.166626
4863.334961
5334.310059
2025.06665
2795.912109
3673.906494
1715.922363
1779.125
4295.702148
2946.45874
4512.625
4204.508301
1933.119995
5464.852051
2444.326172
2702.803467
2562.484131
1551.366333
3055.134277
5257.095215
4054.800049
2178.181885
2780.450684
1455.615356
3721.600098
3891.597412
2273.335205
5587.339355
3866.851563
2877.831787
2990.19751
6928.129883
2496.040283
3527.894775
2632.286621
4404.399902
3348.9729
2745.213379
4773.538574
4088
1451.539795
1892.88501
4258.887207
1895.228027
4439.726563
2644.214355
2969.681152
5187.677246
6501.456055
2844.631592
4890.780762
2900.696777
2904.406738
4852.358398
5057.697266
1768.562134
1901.290283
1631.22168
1754.838745
5711.629395
1872.078003
2853.313232
2356.885742
5055.123047
4356.366699
1687.61499
2107.176514
5148.446289
5676.180664
3482.04248
4404.72998
1535.035156
1627.659546
4635.76709
2293.424561
1567.661377
3100
1836.37439
2713.164307
4679.106934
2597.897461
3341.695557
2865.572754
1759.790527
1851.811523
4889.291992
1531.141357
4410.444824
3471.773926
6055.638672
2321.877441
2325.961914
3008.127441
3114.049561
4320.051758
5645.751953
2484.808105
3847.503906
2639.880127
3236.093018
3129.946045
2144.44043
4769.986328
2857.739014
3526.914307
1742.775513
4487.138184
6476.873535
2675.313721
3768.095947
2245.815186
2708.590576
4390.292969
5456.344727
4348.730957
2812.67041
2973.233887
2692.684326
4491.919922
2353.877197
5447.119629
2884.007324
1437.202515
3598.222168
2577.209229
6839.305664
4196.334961
2452.255371
2852.531982
1641.51355
4771.136719
3959.02002
5164.150391
4070.054443
5477.008789
4781.762695
4024.560791
3464
3961.228516
3892.450195
3678.677734
4337.379395
3000.075439
6776.873535
2032.764282
4542.466797
2611.666748
4598.13623
6726.374023
4666.450684
3149.605957
2456.228516
4604.475586
3241.297363
1644.37207
1431.441895
3054.163818
6417.880859
5084.055176
3805.562744
3887.018555
5796.310059
2502.33252
4430.008789
2616.115479
3243.30957
2248.256104
1793.411743
2656.210449
4173.530762
1792.789673
9324.097656
3543.47168
2487.835693
4698.046875
5704.690918
2495.428467
2670.147217
3409.142822
4506.359863
7630.919922
3107.843506
2103.548096
5093.936035
2602.216309
3098.399902
4753.194824
2453.635254
1807.846191
1808.599976
2588.20874
5688.233398
2537.469482
4909.644043
5025.081055
1886.057129
2434.866455
3545.5
6644.5
2105.379395
4848.816895
1722.41272
3466.685303
4270.479004
2975.122803
4248.812988
3806.430664
4519.757813
2128.538818
3095.549316
3483.909424
2389.921631
2211.721924
7479.730469
3171.307373
3414.214844
1975.757568
3538.797119
4500.687988
4580.720703
3066.898193
2574.820068
2857.438477
4612.67334
5212.152344
4153.329102
3837.489258
3743.244141
3970.890137
4496.622559
3883.600098
4976.059082
3663.939697
1747.254883
2237.068848
1673.969849
5407.488281
2270.96875
3494.628174
1690.199951
1827.093384
5257.362305
2273.794434
1466.228882
4941.815918
3331.236816
2700.933838
2338.738281
3728.117676
5436.491699
2453.263184
1921.710815
4760.902832
1832.858521
5231.157715
3323.604492
1891.415039
3688.645264
2075.719727
3579.463135
3095.772217
5808.03125
2872.713867
5089.303223
2430.465332
1626.038452
2930.008789
1770.199097
2919.587402
1888.422119
2229.54248
2739.573486
1711.888428
2186.201904
2030.270996
3445.619629
1632.038086
3382.918945
3839.694092
2193.557373
4399.123047
1874.87561
4914.253418
2983.762207
2942.288574
1819.793457
3520.79541
3038.245361
4358.73584
1448.148804
1887.330444
2982.868652
5444.088867
3301.165039
4822.47998
1810.234009
1898.735962
3343.824707
2758.095215
3492.349609
5171.286621
3593.73999
4027.361816
2863.593994
3113.465576
5789.646973
3446.479004
3679.525146
2556.717285
2619.677734
2648.277344
1928.893188
3766.411865
5526.479004
4722.975586
3157.312012
4960.172852
4109.349121
4654.335449
2183.676758
2741.12085
5025.333496
2370.329102
2703.573975
6670.853516
3120.796143
2578.666748
2750.974365
3847.136963
1712.130493
4505.995117
2415.908691
4796.804199
4099.226563
2596.281982
2976.578369
5349.771973
5307.648438
3735.515137
7229.224609
5255.837891
4844.686523
1537.820068
2512.074463
2999.508301
5316.71875
4253.117676
3500.794434
1950.178223
5116.794922
3765.280518
2585.424072
4032.09375
2964.413818
4018.176025
5420.795898
1631.130493
3565.590332
2326.363037
2580.080566
4572.691406
3078.896484
3788.210449
1798.591553
4115.856445
3328.518311
4843.54541
3608.099365
4146.124512
2100
3544.321289
1485.706299
2797.522461
3658.389648
4064.96582
3668.794922
2820.958984
5384.712402
6019.567871
5340.746582
5886.519531
1392.5
3221.354736
1976.882813
4428.302734
2023.011719
1743.890381
2690.666748
2640.379395
2083.082275
3896.480957
3074.058594
4355.547852
1738.48645
2786.719482
6353.424316
2516.926514
3364.074951
2352.723877
4430.807129
2143.416992
2763.034424
2440.885742
2756.852539
3720.607422
2935.666748
3473.225342
3970.209961
4255.397461
1651.921509
3519.389404
2503.85376
2836.17627
3332.557861
2719.835449
2836.248291
3053.583496
2734.332275
5251.225586
1717.223755
3132.9729
3177.0625
1834.436401
2997.848145
1902.916382
3542.617676
2535.113525
1601.122192
1707.277588
1828.388062
3202.717285
2441.352051
1662.810791
5786.991699
3666.883057
3134.481934
1955.450439
1698.834106
2882.049805
2654.947266
2070.22583
2192.183594
2575.039307
5742.509277
3628.477295
3428.88501
4222.543457
2585.581299
3147.029785
1896.371338
2855.532715
3002.528076
1825.94873
5057.473633
3500.047119
3119.970703
3610.401611
2419.085449
1705.452148
1834.206055
4103.568848
3140.008301
3904.270264
2814.259277
2224.303223
4820.746094
2885.800781
1640.068115
1772.663818
1594.246826
1848.74353
3079.255859
4161.26123
3881.106934
3284.737061
1899.931641
4493.414551
3613.515137
1725.378174
2914.119629
3422.946533
1816.451294
2898.674805
2214.847168
4905.006348
5090.486816
1855.054077
4111.443359
3085.71582
1561.237061
3084.173828
3148.069824
2157.106445
3111.801758
2384.167969
3038.979248
4718.119141
2676.946289
7167.357422
1832.029907
3604.199951
2483.764648
3657.595947
1956.965576
2122.877197
1944.116821
3106.172607
2842.536133
3383.74292
3512.723633
3789.207764
3454.666748
2840.766113
4888.155762
3893.784424
2572.478027
3489.934082
5121.631348
2773.439941
2177.97168
6464.794434
5675.452637
3641.317871
4179.897949
1957.311157
4161.789551
4819.398926
2881.736084
2807.737793
4149.64502
2913.471924
3363.538574
2712.410889
2970.699951
5152.355469
4059.276611
4137.234375
3178.949463
3348.083252
1648.407593
3761.818115
4371.627441
3245.555664
4049.197266
1989.392944
4501.138184
3838.075684
2688.611084
3280.571533
4746.708496
4061.514648
3600.162842
4672.20166
3728.625977
2043.51001
3581.307373
2597.077637
2302.941895
4391.544434
2697.440674
2080.125
5777.848633
7045.034668
4114.208984
3834.391357
3170.237305
4552.574219
4020.832275
3061.378418
3640.675049
3634.220459
5215.441406
4476.339844
2643.820068
2347.126953
1948.085083
5928.40332
1873.752808
4366.722656
2106.027588
3131.758545
3545.535645
2212.132568
5405.398438
4605.385742
3080.13208
2181.023926
2959.820313
4674.196289
4052.539307
3768.437256
1999.30542
2684.9021
4363.551758
3467.229248
2200.735596
3439.758789
3845.703613
2656.719482
1692.619263
5904.770996
2253.353027
3417.320801
5567.573242
2627.072998
3039.891846
2505.868164
3735.925049
2825.933838
3587.381836
3595.199951
2601.943359
2696.784424
4884.64209
1640.524536
3633.052979
3331.414307
3670.691406
2686.97876
4290.773926
1766.814819
1573.463379
2987.312988
2578.55835
2228.356201
2463.019287
3221.346191
2453.404053
2614.507813
1764.806274
2233.893311
1452.806274
2206.056885
2863.647461
2486.31665
1796.594238
2933.043457
4574.576172
4189.31543
3736.833008
4493.666016
2306.565918
1736.465088
5318.588379
1879.081543
1778.430786
3285.696777
3141.767334
3475.641113
3790.628174
1841.036377
2907.310303
5005.36377
1889.235718
2474.978271
2480.881592
2193.862061
1614.8302
2958.455566
3246.462646
2330.853027
3147.266602
2208.417969
2048.126953
1647.553467
2579.113281
2944.304688
3272.968262
4023.790771
3263.317139
6976.119629
3869.470703
2759.163574
2170.048828
4749.482422
5778.601563
6061.617188
1611.908691
4209.175293
3298.69873
6011.854004
2782.350098
4156.904785
2476.67334
3935.219482
5846.703613
1652.878052
1564.735474
3846.427246
2425.246826
2343.090332
4410.809082
2742.045654
4112.835449
2603.053711
4413.863281
3629.458008
4608.435547
4130.123535
4186.592285
6684.826172
2478.764893
4703.708496
4783.92041
2933.296387
3547.107422
2086.551758
2204.640625
3003.976563
6828.745605
3853.867676
5846.428223
3953
2257.249756
2857.02002
2357.720459
2716.850342
5246.449219
3684.327393
2046.740479
3319.917969
2716.881348
3267.046143
4161.238281
7029.729004
3383.161865
4764.240234
3128.975586
6799.818848
4613.937988
2777.660889
3397.546631
3398.354248
3717.540039
6122.335449
2073.486816
5359.077148
4042.849365
5929.43457
3276.612061
1408.505737
4468.922852
2080.815186
3526.50708
5914.811523
3880.867188
4377.682617
5676.930176
3109.980957
3279.663086
2562.539795
3355.530029
2033.710938
1576
4273.614746
2056.768799
2285.882324
3200.921875
2989.820068
2436.166016
4235.901855
3096.341309
1739.076904
3914.964111
4171.060059
3277.640381
3517.551025
2771.889404
6074.158203
4446.63623
1671.180908
1726.742798
1680.788696
2918.94165
1841.533813
2155.121338
2222.061279
2795.095947
5233.574707
1826.413574
2548.662109
1822.99707
3123.018066
2439.69043
6194.769531
3022.598145
1982.347412
3589.854248
1545.89624
2356.302734
5425.614258
1762.842407
2221.624512
2237.699463
3292.098389
3306.932861
3679.046387
3090.245605
5833.177246
3584.43457
2292.123291
2611.989746
3049.952637
3327.65625
3618.937988
3684.900879
5995.289551
4910.076172
5146.516113
2530.134033
4533.541992
5041.158691
2904.029053
2949.162109
1595.407959
3793.577148
1807.027588
1601.985962
4974.236816
1770.806274
4720.993652
1604.725952
4552.72168
1664.214722
1576.624146
3116.499512
3102.941162
2194.961914
5523.526367
6185.070313
2807.790039
2788.574463
3785.168457
6879.486816
2968.783936
2147.10791
1665.98291
3662.355713
2384.591553
5046.452637
2847.709717
2416.510254
2829.94458
2776.596924
3080.237793
1641.853638
2095.588623
5407.420898
3291.889648
5635.189453
4813.919922
4697.69043
6250.442383
3633.856689
1866.400024
3140.640625
2452.607178
4596.150879
3918.246826
7111.305176
1626.753052
3086.242676
2632.042725
2333.641357
1731.938965
5364.155762
2705.025146
2294.584229
2479.304932
2550.161133
1730.364502
2580.201904
3388.918457
2904.902344
3869.714355
2189.071045
2084.675293
3880.582275
3438.31958
4380.060547
1621.528442
4038.32373
3449.764404
3292.470703
7094.492676
2191.715576
4741.413086
2894.979248
4719.304199
3552.386475
4828.640625
1925.763062
2235.68457
3669.669189
3868.714844
2741.418945
4681.006836
3654.477539
4197.525391
2025.208618
3279.214355
3435.199951
3710.481689
4128.020996
2341.675293
2256.333252
3983.124023
1393.935425
1520.621704
3154.179932
2999.040039
2480.452881
2902.409668
2241.618408
3502.225098
2843.643311
4886.139648
2766.961182
2439.960449
3245.593018
2687.100098
3605.572021
3304.379883
3627.811035
2687.790283
2607.066162
2575.898682
3762.595215
6931.026367
3190.939697
2799.167236
2343.092285
2707.300049
2352.206055
2108.805176
1601.031128
3604.310303
4404.831543
2041.774292
2078.782715
4913.32959
2436.54541
2574.31665
2246.171387
1795.401855
1669.972656
5900.761719
3856.66748
4216.203125
1512.587402
2855.735596
4808.231934
2959.906982
2619.210938
2675.3125
1824.916626
3412.451416
3240.277344
4048.37915
3701.203613
4353.26709
2644.027832
2802.724365
4396.272461
4251.916992
3018.29834
4951.356934
1566.162109
2784.036865
2210.523193
1723.215698
3283.527588
1565.691284
1828.182983
2278.628174
4360.725098
2579.475586
3997.661133
1535.518433
4252.118164
1876.83606
2077.019531
1714.186646
2277.609863
2058.943604
3161.665039
6366.134277
4806.353516
2557.625732
1512.263184
3111.984863
2608.918457
2474.47583
2924.703369
1730.374146
2781.844482
1781.264404
1684.398682
2849.526611
2552.659424
3103.761719
1816.122803
3361.270752
2204.967285
2276.432617
1981.195557
3669.815918
1800.402466
2822.284424
2013.402954
4655.536133
2719.804199
3584.7229
1719.906616
4311.726563
2452.243896
2231.862549
2617.035645
2657.757568
2347.62207
4687.524902
3814.985107
3064.068604
2530.373291
2934.552246
4940.23877
1532.598389
1939.48645
1747.057129
1974.23877
2327.430664
2102.314209
4062.03125
3788.64209
1939.608887
3040.366211
2932.05249
3135.197754
2913.602051
3094.088867
4605.218262
3852.625244
3694.982666
4504.601074
1844.788452
2293.499023
1651.441162
6926.266602
2993.257813
3764.221436
5444.15625
1667
2454.483887
2840.574951
2646.241455
1838.162109
3010.592529
5544.013672
5923.772461
2621.578125
2348.080322
2693.094238
1994.35022
4973.537109
3053.451416
4247.070313
6138.618164
2366.359619
2854.292969
3762.418945
2444.928955
3342.338379
2807.710449
2870.060059
4536.075684
4843.5625
5819.928223
5032.890625
1959.189087
3370.705566
2451.354004
2844.571533
4068.174316
4686.975586
3673.570068
3750.949219
3622.617676
1802.038452
2044.9375
5764.905273
3923.758057
4094.07373
2527.242188
3896.114258
3889.562256
3463.553223
4245.711426
1882.759766
2373.049316
4481.120605
2675.099121
2235.501221
1706.894287
3772.068359
3542.060547
5973.661133
6152.64502
2492.593506
2850.540771
3930.5
3082.212158
4549.056152
3176.802734
2243.224365
1966.341797
4986.522461
2481.213623
3064.166748
6032.98291
4047.395264
3384.614258
2919.387451
2524.970703
2711.84375
3001.55127
1789.547852
2773.73584
1681.320923
1644.357178
1728.818604
5572.659668
1657.62915
2153.383057
3164.806152
3060.427002
2910.267334
4605.402344
2280.37085
2119.728516
2151.024902
1785.313721
8488.324219
3520.131836
3977.258057
1988.544922
3172.202881
1676.761353
2383.612793
3283.531006
5869.691406
1954.813232
2704.183594
1706.801025
4695.361328
1949.927368
2132.043213
4978.751465
5745.869629
2608.874023
3343.483887
1658.516113
1715.759521
3679.930908
2351.076416
2511.310303
3971.906982
4459.67334
2892.017578
4673.336914
3154.653809
5217.572266
3064.681641
1833.37146
1983.0354
2994.396484
4136.919434
3897.276611
2594.95459
2559.322754
2490.089844
2341.971924
1559.217407
1956.963013
3521.590576
1964.28772
2197.685303
1602.960815
5534.8125
2377.305176
3249.193604
4614.852051
2198.688477
1633.827271
2563.803223
2611.348877
1809.186035
2006.284424
2005.899658
2977.121094
3231.438477
2545.722656
2532.427246
2646.217773
2761.51416
1582.82019
2299.802734
3069.267334
2333.381836
6070.683105
3378.37915
4817.354004
5249.495117
1524.457153
2556.209473
1508.599976
1853.508545
3081.189453
2740.728027
2284.781982
2287.902832
2012.554321
1699.495605
2425.190186
2800.213379
2270.313721
1719.2229
2973.306885
2895.219971
2760.895996
4854.658691
4630.018066
1851.012939
1259.916138
1760.763184
4069.333252
3752.674805
3773.669922
1688.275024
2666.621582
3416.034668
3194.436768
2177.566406
