# Supplementary material for: Distribution Analyzer, a methodology for identifying and clustering outlier conditions from single-cell distributions, and its application to a Nanog reporter RNAi screen
Source: BMC Bioinformatics. 2015 Jul 22;16:225. doi: 10.1186/s12859-015-0636-7 (PMC4511455; doi:10.1186/s12859-015-0636-7)
Supplement: Additional file 1: Code S1. — R source code and sample data for distribution-based high-content screen analysis [file 12859_2015_636_MOESM1_ESM.zip › DistributionAnalyzer-1.1/Plates/files10004/A19]

4458.312012
2854.399902
7300.740723
2342.596191
1909.126221
3518.405518
2366.185303
6312.081543
2298.654297
2462.582764
3189.725098
5776.713379
4720.023926
2276.029541
3167.560303
2212.281738
3452.064941
3637.32373
1860.430298
6512.593262
3985.13208
2045.941406
3612.728516
3573.26709
1853.419312
3116.476807
3488.272949
3997.892578
2650.138672
2332.301514
4044.415771
1790.521362
2371.155273
4082.107178
1864.435547
1958.964966
2246.790039
4163.808594
5397.637695
4829.645508
3949.138184
4319.515625
4824.817871
3966.354248
1758.963501
2859.076904
3335.800781
3039.533447
5340.691895
4663.587402
2800
4907.300293
2148.813477
3954.942627
2699.898926
2031.92334
5118.501465
3019.899414
3685.162354
1290.842163
2346.181885
1364.883057
1904.199951
1502.123413
3890.945068
2178.120361
4194.039063
2097.882324
1692.186035
3361.422119
10354.986328
1968.719116
1562.966309
6152.996094
2451.428467
2317.54126
3595.940186
4782.756836
1678.890503
2534.365479
1477.333374
3036.685791
2217.550293
3065.342773
3397.101563
4445.689453
4760.85498
5421.166992
2833.174316
1363.199951
3482.585938
2105.557617
3337.464844
1918.014648
3157.719971
1732.260498
2900.732422
1764.310303
2633.615479
2143.136963
2638.341309
2852.497803
5594.36084
2438.149902
4048.828369
1960.682983
5418.080566
3302.886963
1633.680664
3448.135254
2445.829346
2656.587402
2619.414795
5596.523438
1960.961182
2810.364502
2430.585693
4722.686035
6262.291504
4884.675293
4232.841309
3620.122314
3462.615234
3814.018066
1998.019775
2202.835449
2335.320068
1952.992676
4448.326172
3955.609131
3636.419434
4207.097168
2505.9729
3182.904541
2111.958008
2012.120361
2931.64917
2677.18042
2234.477783
1893.755249
5697.916992
1980.661255
2515.417236
4853.052734
5986.366211
3700.764893
3714.980469
5431.945313
1865.034058
1896.804321
1636.18042
5186.666504
1900.666626
7088.304199
5119.031738
4162.6875
2856.584229
2445.714355
2905.014893
1762.558105
4913.8125
2415.571533
2813.281982
6802.135254
1694.032837
2013.977051
5158.074707
4609.826172
5182.438477
5249.660156
2285.473633
3721.157959
2993.333252
3369.032227
5202.019043
2480.967773
2273.906494
3905.676758
6079.85498
6128.669434
1517.312012
1555.521973
5992.953613
2385.912109
4595.537109
3355.294189
3808.23999
3150.842773
1727.058838
8099.418945
2135.437256
2062.408936
1661.791016
2430.363525
4870.029785
4710.504883
2875.944092
3383.041748
1570.444458
4868.369629
4533.625
6305.841309
6477.232422
2276.869629
1821.964478
4163.682617
2860.553223
2271.684326
5918.026367
3087.376709
2616.096436
1680.269653
2443.373047
3703.318604
1964.936646
5850.411133
5005.992676
4943.707031
3504.121094
2110.231689
2097.583984
3023.626465
2099.7854
1984.450928
4270.094727
1836.960449
2482.803955
2167.984375
3815.212646
4565.046875
3301.352295
2355.812988
3291.3125
3695.178467
2305.406982
1761.837402
3952.036621
3969.855957
2100.686035
2201.48877
1863.044067
1828.258057
3414.396729
2089.796631
4353.388184
2581.824463
2289.887451
1917.615845
3109.969238
2685.921387
2230.085938
1739.027466
2554.319336
9084.59668
1529.218506
4660.969727
3026.063477
3958.483154
3727.364014
1811.292847
3546.620605
4145.355957
3975.057861
4151.462891
2031.359985
1654.996826
2184.522949
2074.889404
2751.307861
3082.425293
2575.256592
5481.677246
1675.466675
1932.678833
2054.067383
2035.523438
2390.626465
2006.409912
2341.987305
3355.516846
3686.577881
4756.28125
2618.307617
2997.173828
1861.794556
4535.617188
1993.142822
1433.120972
4098.128418
3616.2229
4022.174561
1873.806396
4867.767578
3506.380371
2687.195801
3887.605225
1694.280029
4246.63623
2881.511475
4032.935303
2318.147705
2274.671631
2453.141602
1365.857178
2900.980469
1544.189331
3215.425537
1830.793091
2839.625977
7763.311035
3613.82666
3621.327148
2125.980957
3989.346436
2963.744629
1428.272705
2411.390137
1668.917114
2402.364258
3005.383057
5054.440918
5086.732422
5081.600098
1660.125977
5848.753418
4342.718262
4067.234131
9857.259766
2771.199951
1843.946167
3631.376709
3355.284424
4485.228027
1935.717407
3943.161621
3822.040283
4624.201172
2978.394531
4118.802734
1848.751709
1864.281982
2489.835205
4334.382813
3107.850098
2046.479126
1707.745972
4105.708984
3906.612793
1609.147949
1979.470703
5665.578125
3863.374756
2241.013428
1908.925415
1705.75769
2604.063477
2669.45459
3742.488281
3434.637207
4582.646973
1666.89502
2314.12793
2486.439209
4841.104492
4368.058594
3571.317383
3325.281494
1727.08606
2355.650391
1796.08252
2989.628174
2873.342041
1668.129028
4514.131836
5185.082031
4358.813477
1889.507202
5528.51416
2598.600098
2969.995361
3429.083008
1628.746216
4370.120117
1786.609253
4160.739258
3227.345947
4133.998047
3001.10791
6397.703125
4936.36377
1749.27478
2867.907959
2200.234131
1993.898315
2982.388672
2987.423584
2832
3497.155273
1434.165771
1956.128296
5392.938965
3160.458008
2495.854492
1635.067383
1663.280396
2547.380371
3479.266602
3231.164551
1505.533691
2102.914795
2961.583008
1911.075317
1682.322632
2525.120117
1617.929688
2530.867432
3551.598389
1818.359497
2317.425537
2426.399902
1904.842163
1568.231934
1909.301636
1937.089478
1689.906494
1848.580688
2068.717529
2045.184448
1961.102661
3187.230225
2243.46875
2020.558472
4738.885254
4179.432129
2199.394775
1839.544678
2187.127686
2245.749512
1921.6604
2687.501709
2322.092773
2714.902832
1778.657349
4243.970703
1800.586914
2983.145752
2676.205811
1958.015503
1896.885742
1988.808472
2727.952148
3221.370605
6429.490234
3129.096924
1739.062256
3484.840088
1813.657349
2621.686035
3608.333252
2424.692871
1730.512573
1902.414429
3992.434326
1835.684692
2761.926025
4540.922363
2664.862793
1658.330322
1681.124634
2728.210205
4819.579102
5002.958496
2803.906006
1893.900513
3915.990723
2841.355469
2902.161133
2888
2511.232666
3963.90332
2699.209961
3280.586426
1942.170898
1920.935913
1771.370728
3200.109619
4709.541016
2224.99585
4169.391113
2501.068115
3878.870117
3695.223145
2016.266724
1908.457275
1714.285767
2901.369385
1829.640015
5998.965332
4939.45166
1885.973877
4565.479004
5359.178223
3253.623779
3249.913086
3105.346924
1930.839233
3505.906494
2084.182617
2079.549805
3949.121582
2389.493164
3039.715332
4445.104492
3783.866211
2104.598877
1865.238525
4473.199219
3135.893555
1699.158813
3246.415527
3031.072998
4958.250977
3106.926758
2907.973145
4176.063965
5957.023438
3639.76416
4225.416504
3942.642334
3232.723877
4454.375488
2718.073975
1360.761963
1806.693848
1906.150024
1717.333374
3256.909912
2108.387207
1896.857178
1750.414429
3967.60498
2030.688477
3516.75
1991.559692
1624
1290.761108
5482.157227
2016.559448
1924.666626
1771.586182
2420.886719
2645.405518
2752.779541
2817.10791
2359.811035
1804.976318
2337.133057
3102.047607
1881.079956
1998.307739
1781.925903
2493.486816
2588.112793
2450.281738
2369.272705
2331.719727
2515.101318
2297.387207
4044.070557
1882.165771
1563.388916
2491.388672
1913.561035
3654.84375
2448.395996
1947.350464
2266.778564
1725.605103
3258.189453
2524
1654.41626
4098.072754
3368.652832
3514.179199
2303.068848
2328.543457
2519.69873
3137.356445
2273.882324
3192.026123
2058.980957
1505.299438
4453.407227
3316.181152
5371.831543
5564.651855
1398.213257
3005.975342
6338.856934
2261.466553
4085.857666
3391.878418
3545.192139
3994.718018
1634.0625
1878.946289
2999.635254
3995.199951
2019.814941
2653.367188
3699.636475
3200.318604
4707.185059
2589.13501
4296.223633
2752.499268
2129.923828
1751.947998
1818.606689
5117.458008
3407.212158
3088.532471
2146.88208
1816.674683
2308.864014
2625.067871
7879.06543
3365.901123
1840.175537
2658.489258
5216.808105
2046.119873
1740.649536
2174.658936
1965.900757
1566.536987
3518.320557
2941.370117
2602.304688
1615.560791
2201.82251
5605.901367
4310.006348
2034.109863
2158.516357
1797.206543
2774.827393
4902.03418
3072.957275
4595.381836
4109.045898
2877.824463
1981.83606
2987.810547
2380.278809
1909.016968
1404.610229
1446.033936
2567.512939
4684
4469.99707
2532.994385
3494.642822
2006.560059
2994.946289
4169.731934
4121.577637
1502.56665
5272.436523
1989.718384
2114.634766
3429.939941
3812.343994
2275.291748
1932.384888
1679.750977
3498.377441
2220.258057
2377.278076
2127.640625
5143.950684
2763.165283
7528.450684
2157.946289
4852.117188
3617.009521
2553.9729
1440.282349
1527.782959
2659.340576
4744.376465
2820.251221
1616.413818
4338.802246
1975.135132
3408.760986
3398.803467
3091.77002
1661.341064
3987.656006
3185.080566
2784.631592
2177.528564
3124.156738
1639.291992
4108.711426
2180.795898
2192.596924
2765.568359
1704.720703
2359.876709
2012.114258
2599.486816
7289.951172
1955.629639
1905.671387
2208.44165
2449.170654
4970.682617
3787.427246
1695.086914
2898.517578
2852.872803
1913.136475
1997.20874
2878.612061
2345.800781
4926.040039
1680.717407
4649.350098
1464.823975
2123.723389
2806.841309
2133.644531
2914.026123
2234.361084
2305.003906
2097.630127
3636.365967
1763.070313
3394.717285
1688.473511
3821.340088
2331.369629
2013.351807
3450.684814
2534.750488
2158.942627
2032.390259
2882.807617
2898.54834
2558.456787
7427.597168
2210.381104
1926.882935
3483.921875
1695.156738
2200.366943
3018.854736
2789.266113
2650.493896
1740.932373
1894.32605
2784.075684
3465.780518
4448.229004
4605.004395
3370.463623
3167.016113
1840.734497
1938.59668
2754.843262
3965.64502
5263.013672
1961.078979
1911.50769
5267.794434
2030.222168
1557.480713
3274.618652
1873.015259
2071.510742
1516.761963
3913.418213
1839.495972
1822.407837
6834.720215
1447.693848
2605.364014
2640.07666
1762.384766
2629.564941
1468.292725
2092.453369
2124.775879
2614.553467
2106.713623
1734.690308
2881.629883
3365.644043
3871.6521
1693.921631
2916.016846
2090.078613
1882.654907
3444.290527
1653.235718
2868.741211
2556.647217
1899.074951
2238.047852
2098.862549
1864.690186
2588.074951
3043.372803
4595.486328
2203.117188
4141.808594
1509.0802
8388.841797
1839.837036
3477.708984
1832.744751
2130.643555
1974.197266
2395.22583
6428.835449
2311.011719
1780.156372
3174.33667
2695.063965
2164.877441
1645.651123
1533.687622
3171.323242
7627.452637
2712.891113
1593.372192
1641.597412
3903.935303
3296.33252
1978.819946
2908.323486
4174.63623
2217.93335
1802.931885
1771.504639
1810.225342
1491.785767
1682.239136
1505.593384
1832.870361
1845.658569
2503.715332
1436.096313
1846.40979
1572.633545
1867.558838
1571.605713
1652.512817
5705.430664
4386.901367
2016.068359
3080.851074
3054.16333
4993.855469
3386.840332
5181.995117
2668.968506
2047.448242
2666.393799
4379.254395
3437.463379
4762.526367
4008.690186
4757.775879
2806.222168
3567.907959
2650.860352
1723.952881
2411.512207
2698.410156
1545.209351
1877.023315
4423.353027
6501.446777
4077.714355
3590.863525
1632.818237
2257.363525
1501.090942
2003.235962
2538.542725
4717.925293
2719.256592
3944.793457
2161.420654
3157.460938
4404.799805
3938.925049
3075.019531
5560.387695
5764
5026.358398
2168.875977
4321.37793
4155.882324
2960.595703
4282.825195
2344.093506
4706.424316
3409.153809
5378.086914
1892.518555
6011.726074
2775.770508
1806.494995
2027.497437
4710.222168
5535.390625
1807.287109
2802.407715
2465.473633
2228.130615
4754.444336
4099.084473
2141.855469
1706.666626
1434.113159
4154.789551
2394.73877
2893.529297
3662.23584
4813.615723
3480.96875
4069.387207
2713.386719
2828.490234
1926.308594
5403.149414
1649.297241
3171.341797
2564.814209
2625.85498
5818.161133
3448.273926
3924.341797
4581.763184
2990
5418.211426
5530.727051
2371.25415
1958.111084
4759.833984
2308.731934
3090.947266
2842.652588
4843.248047
3657.120117
3062.438965
2820.63501
2912.07959
3388.719727
4303.568848
3199.92749
4570.273438
2333.268311
2389.555664
4203.805176
3517.09082
3401.652588
3304.975586
3298.251953
3646.993408
2100.456299
4128.221191
4276
4346.467773
2243.408203
4266.870605
2529.632568
3470.684082
4375.67041
4147.348633
3096.719482
2917.750977
3127.224609
5404.571289
6345.251465
3074.971436
2875.343994
3591.501953
1900.994873
4235.525391
2417.93335
3696.698242
2153.430176
2036.955811
2603.041748
3863.254883
5284.407715
3596.751221
2620.875488
3927.712646
5860.615234
1853.872803
4984.491699
2723.351318
2653.851318
3856.19043
2803.384521
4464.461426
1925.189209
1605.041138
1892.24585
4662.733887
3717.514648
3572.888916
3451.88208
2719.140625
3113.865479
6905.124512
1660.181763
3632.521729
4107.666504
4942.710449
3048.98999
4845.398926
5551.954102
2622.787109
6256.925293
2646.025879
5071.645996
2531.461182
1950.748779
4304.672852
3825.714355
3194.881836
5565.124023
4285.556641
4470.632324
3359.980469
3460.979004
1818.199951
2779.900635
1607.395386
5104.932129
2271.903809
4774.679199
4682.711426
1623.561035
5657.742188
3374.222168
3016.562012
2763.312744
5295.896973
4075.207031
1812.571411
2298.159912
3494.913574
2814.732666
4205.026367
2235.366699
5800.597168
4365.438965
4013.681152
1861.36084
2741.425781
3103.651367
2675.900879
4162.650391
3259.387451
3729.796631
4444.659668
2697.228027
5796.773438
3738.580566
1897.272705
5690.388672
6579.181641
4719.060059
2240.51123
5389.023926
1944.995239
5312.586914
5652.625488
4459
1919.119629
3049.475342
3157.11084
6199.772461
1839.751953
3122.448242
5134.407227
2004.886475
3991.786865
3042.835205
1971.709106
5341.458008
1945.828613
3674.81543
3273.637695
2616.525879
2952.401611
3774.153809
3276.683594
2920.723633
7475.289551
6362.261719
2494.11084
5488.921387
3015.364258
5860.041992
3991.469727
3361.728516
4499.396973
4198.201172
2782.679688
2337.009033
1928.845947
1994.103149
3266.489746
2512.659912
2685.464111
2113.568604
1997.312012
2607.456055
2185.787598
3076.894043
1757.084595
2987.279297
1880.860107
3658.297363
1962.297729
4174.108398
3180.456787
4517.324707
1992.334595
4717.580078
1716.628052
3474.612549
3590.828857
3422.679932
2803.308594
1618.33667
2601.950928
1590.121704
2646.961182
3001.756592
5105.512207
1666.062012
2707.888916
3197.953369
3176.405273
2826.728516
3347.733398
2074.675537
1779.04895
1813.927612
1780.997314
1862.911865
1837.37085
4676.517578
2507.422363
1761.018799
1777.591309
1675.492188
4245.164063
3421.504639
1964.969482
4191.658691
1995.820679
4119.884277
2557.397705
1847.547119
2007.842163
1762.116455
4491.637695
1804.072754
1716.428833
1711.267334
7179.265625
4527.322754
2634.754639
2916.297852
2770.874756
3962.234619
1992.979614
3007.439209
2125.29248
3246.687988
2460.370361
3286.98291
2557.431641
1888.366943
3547.316895
2108.372559
3418.477539
2019.732544
3057.585938
2054.850098
2299.011963
2056.0979
2001.625854
3940.56958
1904.107422
3591.260742
1950.435425
1800.944824
3292.686279
2587.427002
2950.003906
2544.301514
2040.480957
6177.158691
1674.00415
2467.930908
1841.858765
3851.724365
1931.887939
2234.525635
3795.5979
1903.754761
2397.683838
1891.215698
2090.030029
3885.037354
3612.297363
5143.744141
2049.47998
2867.670654
5775.350586
1445.437988
2211.894775
1639.112915
3919.022949
1424.585327
1960.476563
1624.27417
2357.779297
2127.860107
3533.044678
3934.920654
2002.924683
1999.913086
2846
5267.168457
1819.719482
2821.170166
2869.587891
2009.689819
2235.711182
5035.598633
2021.297607
4024.128174
1954.337769
3725.270264
3129.778809
4129.347656
1634.069214
4605.398438
2220.010742
1859.347168
1952.620361
2244.16333
1794.624023
3039.94873
2134.107422
2420.357666
1849.180786
3279.717285
2389.85498
2952.342285
1708.380981
3443.852783
2375.648438
2471.675781
1703.803467
2054.381836
2448.200439
2770.448975
2624.157471
1975.622437
1994.152222
2025.344238
2053.280518
1924.205933
2345.147461
2340.441162
2346.443848
2523.719971
4066.871826
2385.573242
2784.76416
2385.899902
1857.224365
3617.11792
1834.963013
2131.609863
3110.513916
2755.713379
1925.495361
2592.22583
2043.522949
1971.503418
1634.410156
3835.442871
2469.104248
3011.603271
2822.984131
2092.40625
2201.526855
2636.124268
2156.800049
1929.720703
2152.704102
2257.480225
1833.076294
1975.326416
1736.845459
2040.018311
3249.8125
1967.026123
2716.841553
2206.680176
3316.426758
2502.393311
3130.602539
4057.606201
2117.953125
2601.722656
2111.486572
1510.851318
3682.214355
1994.299316
2139.675293
3100.543213
2114
7479.265625
1767.688354
1500.467529
2806.920654
2009.479004
1442.05127
4410.442871
2866.69165
3031.51416
1844.885864
3339.777832
2211.876221
2844.938232
1689.561035
1313.756104
1838.25
4864.709961
2037.333374
3043.966309
3252.080078
5832.562012
3133.194336
1731.862061
2835.52002
3029.333252
3174
3071.39624
1493.136841
3601.67627
4879.100098
4447.052734
2789.009033
3463.479736
4020.259766
4333.562988
2433.234863
6144.818848
3967.857178
2940.118408
3257.922363
4609
2637.236328
3706.121826
1763.959595
2802.38208
1679.209839
2060.918945
2555.946045
3350.399902
2511.716309
2264.296387
2170.318848
3188.607178
3456.582275
3406.149658
2972.842041
1381.73584
4176.976563
3297.911865
2911.040039
3693.517334
1499.596313
3080.380859
2597.333252
1773.693726
2848.932617
2463.783691
3098.88623
3982.937744
3925.068604
3334.037354
2071.851318
3794.128174
3249.819824
2126.654785
5660.371582
2107.578857
3209.060303
2575.333252
2230.367432
4456.888672
4063.567627
5481.707031
3602.650391
3067.049805
2959.268066
5316.151367
1609.288086
2252.705811
3732.957764
1592.739502
4795.878906
2202.720703
3759.323486
1741.855103
2939.290039
4404.944824
5920.75
3877.496094
2471.509277
5763.189941
4199.46875
2236.076416
1998.614136
2630.921387
2963.111084
4440.486328
3682.44751
2928.19043
1733.7323
3606.507813
3352.899658
2337.116211
1667.120605
4604.758789
2514.510254
1718.684937
4481.265625
3530.682617
2300.404541
2025.171753
2723.130371
2413.581299
4166.834961
4636.61084
1822.181763
3275.938477
2262.793945
1938.23999
1891.724121
3916.94165
4453.685059
4093.136963
4604.585449
4251.980469
5183.675781
2971.686279
3266.186768
2338.410889
2790.24707
2418.816162
3681.432373
1568.978394
3584.564209
2373.131348
3710.022461
6722.492676
2162.797852
2461.183105
2375.372559
3998.591797
3613.788818
1690.129883
2944.736084
3156.717285
2783.570801
2586.285645
2459.033203
5059.709473
4935.128418
3272.235352
2965.517334
2369.764648
3976.462402
6217.220215
1926.36731
2630.974365
3782.888184
5008.672852
3017.566162
2463.544189
4332.02002
5328.598633
2090.068848
3325.938232
3198.970703
3844.745117
3113.328369
1817.806396
2603.841553
3138.290039
2236.44043
3134.541992
1471.372559
2152.235352
2740.666748
3300.431396
3197.85376
1735.480469
2888.489014
3303.750488
4317.496094
4265.773926
2758.759766
2769.263184
2844.417236
2683.887939
2181.984375
1497.308228
3729.285156
3273.54834
2381.168457
3809.831787
2605.855225
2701.368652
3447.854004
3051.756104
4460.509277
2058.48584
1888.640015
5138.291016
5371.547363
2781.351074
2110.970215
2163.747314
3001.474365
3481.149414
4543.949707
3118.151123
3049.990723
1878.706299
1812.048218
3416.687744
3932.187744
1871.832642
4072.627441
2626.764404
5118.506836
2741.841309
1544.287476
4381.87793
5072.827148
3970.563965
5864.908203
3676.623047
2768.174561
4419.54541
1582.273071
3146.865479
2407.107422
5332.509766
3505.670654
4273.586426
4812.917969
2952.965332
2875.159668
4549.85791
1573
3361.696045
1919.882324
2894.355713
4405.48877
1595.741943
2321.934082
3205.108887
1768.843628
1575.690552
2107.266846
2182.786865
2905.474609
3960.727295
1828.502686
2258.069824
3164.125732
2969.978516
2286.481934
2092.455322
1702.959961
2397.111084
7086.943359
1718.288818
2128.558838
3048.203369
4084.935791
4221.516113
3155.484863
2927.340088
4662.830078
5451.601074
1889.801025
1745.25
3764.5
1915.428589
2107.965332
2195.327393
4032.611572
5671.806152
2650.604004
4702.876465
1660.743774
1559.839233
1376.683472
3150.435303
3064.56665
2036.323486
1972.86792
3100.157227
1866.106567
3370.133301
4658.48584
3873.631836
2427.479736
3600.776367
1904.689697
1665.652832
3280.610352
1856
3162.254639
1693.844849
2998.879395
5106.187988
2101.325195
2519.006592
3864.571533
2779.514648
3783.197021
2802.731689
3047.806396
3522.238525
2649.114258
5649.5625
2432.099121
1935.841064
4028.08667
2109.855713
2320.360596
3432.318115
4891.243164
2049.931885
3382.820068
2097.873047
2297.64917
1825.900024
4679.333496
2511.202393
1654.313843
1675.558838
1850.119629
3685.087402
2790.961426
1871.013306
2443.39917
2588.029297
1694.216431
2043.977417
3715.278809
4277.323242
4875.797852
2746.953369
3537.217285
1883.553345
2784.326904
6657.46582
4079.390381
3052.779785
2469.46582
1815.553833
2627.894775
1800.057373
3780.119873
2594.953369
1884.710693
1763.59668
2968.3479
2744.043945
3456.852295
1933.117798
1664.812134
2542.072021
2089.834961
1911.910889
4717.122559
3629.528564
1650.602417
2969.353027
1740.512817
1780.307739
4730.969238
2032
5367.089844
1979.156006
2402.155762
3419.251953
3016.433838
2759.294678
1664.199951
3047.012939
3170.610596
8768.464844
4023.931641
2674.089844
4375.233887
3182.798828
4125.208008
4288.645508
4000.555664
1678.980713
1672.046753
1831.447266
2540.691895
3483.740967
1526.442749
4466.492676
4352.585938
2013.182007
3113.116211
2252.173096
3720.815674
4874.515625
1498.53772
3240.548096
1700.78894
2324.519775
2392.832275
3437.571777
1673.728882
4877.395996
2889.751953
1877.525513
2895.014648
3194.267822
3789.880371
4039.713867
2260.736816
2237.228271
3187.127197
6024
2496.246338
3585.403809
2047.800049
4023.111084
1935.701172
2153.139648
5188.07959
2455.88208
1987.752441
4573.740723
6501.883301
2276.404785
4290.888672
1761.783447
3701.05835
4092.659424
3045.178223
4455.788574
1645.922363
4141.303711
1694.807251
2204.782715
2114.136719
1563.036255
1871.934448
2393.779785
4590.008789
2418.631836
2799.645996
3091.648682
3351.649658
2213.921387
2118.546387
4386.951172
2952.982178
1627.661499
