# Supplementary material for: Distribution Analyzer, a methodology for identifying and clustering outlier conditions from single-cell distributions, and its application to a Nanog reporter RNAi screen
Source: BMC Bioinformatics. 2015 Jul 22;16:225. doi: 10.1186/s12859-015-0636-7 (PMC4511455; doi:10.1186/s12859-015-0636-7)
Supplement: Additional file 1: Code S1. — R source code and sample data for distribution-based high-content screen analysis [file 12859_2015_636_MOESM1_ESM.zip › DistributionAnalyzer-1.1/Plates/files10004/A20]

4889.268555
2430.757813
4112.553223
2972.918701
6046.798828
2756.779785
1655.748413
2809.214111
3651.191406
5467.788086
4011.218506
4853.995605
4016.876709
3262.828369
2587.325195
3416.755859
2476.204834
2135.038818
1890
3348.118408
4585.51416
4006.017578
4877.482422
2591.282959
2444.220947
2199.764648
3389.206299
4577.208008
2666.181885
4319.666504
6766.015625
3902.543457
3230.538818
6193.224121
2915.152344
2034.013306
5696
5505.853027
4931.899902
2728.394531
2310.331787
4078.694824
2592.444336
4218.486328
2544.27417
3727.84375
3095.12915
4137.058594
3109.285645
3029.408936
3169.154541
3051.532715
2646.769287
1914.243042
4004.985107
3535.349854
1722.114502
3249.519043
2191.374023
4295.808105
2702.407227
2987.365234
2265.449951
3260.61084
1915.746216
6247.226563
2152.84375
1424.857178
2070.204102
1983.196777
4483.581543
2572.542969
1934.344849
1794.577759
1980.323242
2632.101318
4361.730957
1985.32959
1394.417603
2651.106689
6111.71875
5217.472656
1695.260498
2054.765137
3864.515137
3707.179932
1781.697388
3281.821533
2693.071777
2796.122803
1777.544312
2985.991455
1675.511597
6945.671387
2777.931152
1839.599976
1493.34668
1866.541748
3487.808838
1882.342285
2782.155273
2250.16333
2449.1604
1859.338135
1940.736816
1997.756104
2345.831299
6133.212891
2195.578857
3230.688965
1882.06897
5482.60791
2156.011719
3296.606445
1690.118286
4386.085938
7140.193359
5927.009766
2420.276367
2981.847412
3696.421143
1330.390747
5335.763184
3421.589111
4438.208008
3363.785889
2929.810059
2879.402344
4289.035645
2730.23999
1752.274292
2797.834473
2935.261963
3644.322266
5321.479492
3110.798828
2985.552246
3290.019531
3995.444336
1609.977539
3283.151611
3089.768799
4413.158691
4405.019531
3620.14917
3707.469482
5089.008301
3962.318115
3673.105469
5644.786621
2659.317383
3957.832764
3558.55249
2786.537354
2939.829834
4368.383789
5986.759277
2710.732178
3892.299561
5000.689453
4021.799805
5498.359863
1752.478271
3409.629639
4874.769043
3411.355957
3035.105957
3775.649414
2141.620605
2353.15625
1987.310303
2336.443359
2072.788818
3505.030518
5039.506348
3818.482666
2226.481201
3698.783691
3446.691406
4449.433594
1687.103149
3657.862549
2921.486328
2983.552002
2424.558838
2336.552734
6031.050293
2235.145996
1810.609863
10832.969727
2910.591309
1725.217407
1366.177246
2403.27002
2309.395996
1541.467651
2147.904785
1791.88147
1659.029297
1700.261353
2022.150146
1558.496216
3621.551025
2539.565186
3746.958984
1674.635986
2725.393555
1931.522339
7699.769531
3210.024902
2014.172729
1619.872559
4363.47168
2384.73877
4424.420898
8585.374023
1836.454102
2387.199951
2312.145996
2381.791504
3617.615967
1782.112671
1641.902222
2006.679199
2217.636963
2479.631592
1883.108276
1493.234253
2564.926514
1783.772217
2783.314209
6776.347168
10479.658203
1903.816284
6797.628906
5602.537598
1923.417969
1686.442993
4383.092285
6985.151855
1619
1890.782593
4713.236328
1465.113892
2013.010986
2552.73999
3150.176514
1434.699951
1382
6252.200195
2743.593994
1553.38269
2726.584717
2523.259277
3313.098145
2686
1569.253052
2308.153076
1637.80957
3223.819092
3689.96875
2672.671387
1578.418579
1895.017578
1684.427612
1317.636353
4197.354492
6068.35791
2374.655518
1883.182739
1297.528076
2925.710938
4039.068848
3364.071533
2296.524658
2349.959717
5641.831543
1753.633667
1629.702148
3021.54541
3123.848145
2520.577393
2393.205811
4308
3818.207275
3986.27124
6690.259766
3537.707764
3819.179199
2394.262695
3442.716553
2582.804199
4526.841797
1787.894165
1559.619019
3571.814697
3822.040771
4337.859863
2045.815308
3190.921631
3084.29126
5640.097168
2313.256592
4233.636719
3188.178467
3655.486816
2418.391357
3820.448975
1783.309082
2092.786133
3826.026855
5302.664551
3898.538574
4461.789551
3981.611328
3723.753662
4081.770508
1680.243652
2879.093506
3447.5
3891.221191
4225.880859
3543.256348
1686.734741
7496.748047
2495.808105
5851.203125
4949.444824
2433.286377
2393.285156
3067.494141
3234.639648
3373.593018
4385.928223
3759.685791
2465.462402
2697.320068
4476.48584
5424.350586
5927.098633
3472
1642.157715
2938.876465
2553.957764
2149.594971
2635.192627
1434.961182
2693.446045
2010.363647
1822.830811
1675.550781
1671.09436
2636.304443
1981.830811
3030.643799
2341.062988
1657.345825
1787.930176
1875.180542
1791.766235
3747.018799
3390.344482
1899.507568
2284.814697
1716.881348
2730.470215
1385.798828
2335.378174
3030.203369
2347.744141
5364.150879
2325.973633
2151.635742
1952.161987
2690.29126
3157.309814
1930.408203
1804.984619
1717.588623
2130.347656
1812.108154
6140.44873
1775.435303
2637.858154
2065.04541
1613.114014
1655.729858
1804.882202
2169.200439
1814.73584
3009.013428
2302.315674
2335.353027
1705.311157
3463.95874
2213.64624
2694.108154
1801.346802
1824.213501
2171.219238
3347.862793
1598.708496
3394.90918
3955.569336
2414.576416
2074.303711
2124.753662
1580.037354
11116.908203
4232.759277
3345.135742
2464.164063
5695.105957
1558.323853
5161.514648
4064.861572
1396.370361
3976.785156
2759.301514
2673.402588
1749.714233
3481.533447
3893.15918
2939.600098
2776.925049
2552.366455
2133.35791
1492.552856
4710.024414
3127.48999
6327.494141
3166.14917
5254.523926
1675
2839.170898
1832.065552
1619.677368
5396.197754
1605.333374
6359.095215
1948.031982
1592.535767
4771.135742
2919.156738
4214.556641
2467.155518
3633.511475
2674.357178
4250.484863
2927.610107
5154.04248
4050.319336
4135.507324
4744.44043
3194.209229
4556.448242
1844.807373
4058.857178
5354.303223
2201.168945
3708.796387
5556.352051
2472.827637
6140.854004
6474.083008
4702.429688
3705.39917
2272.680176
4121.753906
2284.235352
2952.020996
2576.623779
3133.007813
5181.28418
3071.697021
3823.525635
1813.367065
4157.445313
2087.050293
3476.311768
4123.697754
3465.746582
4758.989746
1566.392334
3407.833252
3387.368408
4017.983154
5201.918457
2235.78125
3698.717041
3923.27002
3736.343262
3971.533447
2392.588623
3131.414063
1899.935669
2661.344482
2802.183594
2250.269775
4079.873779
1994.159302
1717.821655
5369.65918
2446.125488
3460.010742
1573.209351
3688.422363
4382.622559
4664.481445
3753.600098
2756.29126
2640.772705
1960.134399
2434.040039
3835.435791
1808.546631
6275.555664
3378.983398
1956.652344
3175.052002
6314.839355
2863.492432
4831.584473
2828.311279
1672.855591
1753.485718
1857.283325
1697.140991
2548.137451
1599.855103
1736.485596
3123.625732
2452.623047
2828.717285
1778.739258
2362.03418
2391.289551
3737.828125
2037.192749
1884.958618
1867.806152
3630.307373
2126.602295
3901.388428
2146.506104
2638.901855
2095.123047
1708.248169
1874.348022
2746.382324
1863.755371
2054.979248
1796.299927
1900.108154
2308.667725
1955.87561
3123.038086
2508.944824
3526.795166
3944.265625
3385.514893
4005.40625
4764.829102
1576.788696
3473.310303
7846.54541
3391.674072
2491.013672
3057.034424
1542.684937
1539.150024
2045.664917
1729.414917
3407.028076
3684.449707
4851.510742
4365.528809
3446.493652
1527.671753
2411.486084
1498.100586
1423.790894
2768.996094
2314.93335
4563.083008
4086
4781.442871
6366.021973
3094.617188
2222.378418
4724.458496
3733.428467
3800.42627
2962.964355
1337.349976
5608.996094
4928.853516
6213.144531
4093.114746
3417.828613
2379.507324
3065.117432
4624.994141
3411.409912
2573.15332
2200.990967
4529.94873
5811.604492
2298.437012
2834.288818
2652.01123
2805.164063
2652.747559
3826.397217
4720.479492
3352.352051
2382.82666
2744.51001
3173.530762
2808.761963
3165.736816
3915.462402
2325.627441
2213.052734
1749.459229
3666.306641
5091.120117
3387.135742
3546.276123
3556.477539
4000.659424
2969.943115
1789.347412
3519.319092
2482.974365
4544.3125
3477.227539
4772.666504
4353.283203
3727.469971
2227.493896
2539.589111
4362.549805
2507.994141
2283.460693
4494.371094
2536.597412
3881.551514
2278.27124
3593.708984
3985.076416
4991.92334
2107.328857
2196.989502
3070.666748
4790.847656
5989.10498
3724.262695
2132.674561
3631.353027
3261.14624
3963.574463
5134.59668
3254.881348
3049.098633
4288.691406
3872.589844
2519.15625
4160.118164
2010.004028
4008.609863
3701.383789
5964.303711
3505.846191
1459.64917
2471.345703
1534.712646
1542.38147
1768.855835
3319.880615
7719.234375
7563.749023
2250.740967
1619.327148
2943.608887
3535.955322
2653.718994
8111.364258
3317.319336
2820.904053
1983.932495
4177.973145
3975.68457
1639.541626
1908.187744
3092.228516
2564.52417
2537.949707
1577.283447
1482.395752
1380.340454
2268.058594
1698.201782
9340.239258
2054.074951
3142.641357
4891.681152
4734.966309
3645.612793
2409.669189
2000.319946
2366.769287
3402.837646
2117.108887
3352.205078
3391.206787
3027.156494
3053.17334
1733.839966
1898.638306
3729.268799
1744.084839
1827.048828
6659.333496
2282.443115
2947.66333
2979.206787
4152.258301
1688.072021
2781.056641
2710.677734
2697.559326
3338.812012
3231.420654
2774.610107
3574.28833
1615.909424
2753.612549
1849.389771
2210.129395
3610.233887
2566.336182
1915.527588
2363.867676
3224.575195
4561.870605
3987.403076
4838.56543
4048.143799
3846.92041
2259.721436
4954.252441
2199.82373
5617.972656
3450.596436
5035.874512
3154.09375
1791.255859
3145.64209
3941.442871
3187.69165
2197.429199
4694.02832
1948.442139
4590.338379
3586.733154
3172.46875
2924.217773
3752.828857
1884.49231
3025.075928
2773.865967
2166.335449
2118.49707
3434.986328
1820.224243
4824.319824
3384.92627
2945.795654
4057.870361
2397.939697
3193.365479
2369.609131
2918.099365
2893.703857
2066.720703
2068.794189
3130.267822
3866.753418
6433.804199
5472.824707
3424.032471
1982.993652
3737.494385
4842.888672
2810.792725
2916.207275
1967.64209
2930.738281
2342.806396
3862.754395
3015.606445
3254.32666
6634.750977
1610.415649
1662.522217
1683.526489
1925.515137
1999.282471
6580.539063
2742.153809
1702.126953
5415.606445
2214.644775
2227.463623
1801.345825
4462.266113
2123.855469
5235.212402
7513.662598
2056.829346
1706.220703
3375.201416
5895.66748
4403.61377
6816.701172
3485.071777
3319.101074
3039.651367
3111.929199
5371.356934
5199.076172
4387.65625
2875.486572
7616.376465
3259.151611
2666.594971
1824.758057
2652.264893
4201.198242
2101.781982
4907.643555
3475.033691
1854.943359
1667.619629
4208.049316
1981.795654
6343.692383
1953.261841
4424.401367
3107.260742
3965.105957
2275.337158
5341.280762
3767.42749
2331.794434
2967.578857
2831.641846
2313.871826
3732.666748
1954.019897
2778.878906
2991.24707
3130.542725
3028.931396
5185.448242
3884.514648
1660.228149
1861.130127
3854.787598
4655.575684
4344.071289
3127.470947
1873.975342
3571.437988
3720.677246
4611.481445
2699.194824
2238.574463
2227.163574
3673.391357
4660.510254
1720.643066
3680.352783
1815.060913
3077.203369
4573.205566
2000.89563
6267.037598
4281.28418
1809.075684
4296.989746
3666.170654
2213.845703
4830.080566
2477.06958
1974.164307
3443.333252
1816.817993
1813.689575
1755.942017
2297.278076
2089.353027
5444.59082
2714.225586
4820.368164
2557.342773
5257.101074
3610.233887
4703.976074
2564.297852
1651.600952
4214.547852
1953.523804
3340.403564
2570.203369
1855.433105
2407.186523
4611.472656
2507.116943
2184.58374
2360.138184
1577.304321
1665.530029
6457.48877
2015.137207
1506.027832
2913.920898
7502.680176
7854.949707
3108.69873
3085.464844
3272.618896
2400.374512
1785.852661
3354.768555
1712.304932
2494.923584
2485.715576
1834.197998
3172.22876
2794.485107
1796.493164
2588.375
2720.794434
1940.983643
2378.038818
2849.851563
2856.693848
1530.683594
2634.080322
1844.220337
2031.104126
3503.121582
1624.981567
4080.27832
2460.012939
5314.413574
1618.445068
2973.851074
1819.297607
1852.87207
2333.681396
4629.972656
1564.127441
5652.801758
1725.362427
1732.686523
2816.884521
2388.393555
2362.027832
5588.146484
3593.164551
3185.212158
1933.307739
6296.571289
4704.228027
2333.591309
4413.710938
2362.967773
2271.573242
2655.191406
5179.948242
3517.460449
9094.487305
2390.632324
4044.87207
3934.538574
2650.570313
3056.519287
3122.438721
2610.986328
3453.586426
2224.627686
4161.151367
2329.590088
2217.758057
2968.293945
3389.981445
1992.411865
4349.788574
2781.15332
9646.124023
4583.687012
3053.545166
2087.109375
2029.235718
3129.250732
5401.647949
2666.170166
5307.899414
2257.844727
3258.67749
1978.932495
2065.895996
3294.380615
2126.434326
3067.452148
2131.196533
2799.666748
2216.587158
3983.720947
5256.791992
3129.911133
4236.306641
2773.403809
1839.845215
4763.174805
1932.876465
1698.428955
6196.849121
1575.465088
1959.412354
1575.725708
3353.20459
5547.65332
3129.222412
1466.542236
2726.88501
3700.029297
1732.668213
1567.091797
3098.991455
1955.043701
1331.357788
1917.705933
1693.775879
1858.393677
2871.245361
3728.675537
1625.050903
1909.972168
3902.014648
1711.817505
1739.78064
2819.468994
1414.115234
1693.277832
4313.252441
2025.768433
3042.055908
3184.706543
1862
4806.092773
3559.530762
1867.432251
1966.744263
1652.344238
1494.913574
1597.157227
3178.623047
1486.836304
1734.450073
1658.074097
2671.88916
1633.779663
2374.68335
1562.815796
1680.114014
1936.275879
4652.206055
4048.990723
1951.3479
1478.407349
1773.385864
1843.69104
3428.276611
1803.303101
1709.098022
1910.440918
4881.022461
1660.392578
1923.92395
2583.710449
3963.146729
2431.817627
2544.254883
4791.718262
3251.387939
4321.693848
2412.675293
3058.60498
2568.54541
4288.413086
1645.46228
3073.533203
3736.172119
2231.384521
2761.605713
3930.517822
1763.057617
2152.922363
3228.630859
2994.507568
2538.197754
3068.543457
2266.829102
1743.485596
1942.435425
2758.763428
4449.306641
2414.623535
1808
1881.764893
3739.25293
3464.123535
2708.413086
4909.9375
2234.060303
1855.760864
1943.057495
3938.894775
2324.331299
2276.445801
1786.75293
3939.292725
4035.105469
3309.626953
4565.188965
5073.5
2213.679932
3615.045898
2931.66748
2804.289307
3043.607666
3234.827393
5014.72168
2367.202881
1815.791626
3143.668945
1610.025513
2421.844238
2344.297607
4216.053711
3449.165527
4066.270752
1852.418823
2665.812012
3460.037598
1834.655396
1744.589966
2247.093262
1813.173584
1860.136108
1724.469116
3801.79834
4476.255371
2338.194336
1625.208374
2316.703125
1758.384521
1512.014282
1656.087158
3656.342285
2280.380127
1951.156738
1564.154663
1681.0354
1837.56958
1557.087158
4463.016602
1663.859375
2374.922363
1617.227417
3400.030029
1547.63269
1484.072754
3744.393799
1687.859619
2666.932861
1499.095215
2682.913574
3385.490723
1962.757568
2901.482178
1595.187866
1739.988159
3307.262939
2426.26709
4045.699951
1925.607422
3177.899902
4695.425293
2790.384277
3389.360107
4475.475586
3201.368408
1791.347778
4904.969238
2196.349121
5048.633301
2247.754883
1950.780762
2570.881104
3463.647217
1839.937866
4257.054688
3183.750977
3782.368652
2804.088379
2262.351318
2330.586426
4283.595703
3365.418701
2677.169678
2724.993652
1674.336792
3153.515869
5105.475586
2308.375488
1675.803589
3345.254395
3831.780273
3778.559326
3857.654297
2238.01709
1762.161743
1885.699707
3780.448975
4016
1889.082275
1905.113892
3230.844971
3075.900879
2943.974609
2031.035889
4113.40918
3262.383545
1869.25061
4094.894531
2403.555664
3574.987305
4490.829102
5698.954102
3482.218262
2686.83374
2628.674072
2448.654297
6394.752441
2183.769531
3992.178467
2592.758057
2513.59668
2367.878174
3669.604004
2069.217285
4117.345215
2941.600098
2283.740234
4064.749023
3951.083008
5438.821777
4902.255859
3804.352539
2073.365967
1802.666626
2897.31958
2043.960449
2982.537598
2680.466064
3262.088379
3021.863037
3578.943359
3922.756836
3028.608643
4864.591797
3031.806152
2482.574707
5035.733398
2997.812256
1954.574707
4863.384766
1795.259277
3247.615479
3704.100586
3257.911621
3594.332031
4333.209473
3658.913574
6737.85498
3185.946045
1526.528687
4091.251953
3751.006592
3729.414551
4355.158203
3923.339844
1762.111084
2002.697632
5516.730469
2322.951416
3122.950928
3778.989502
4048.613525
3936.522217
2338.976807
3551.926514
3521.846191
1575.818237
4283.200195
1972.372925
3320.767578
2453.745361
2129.218994
5156.856445
3836.689697
2514.350098
5413.682617
2608.661865
3060.110596
1821.503662
3131.267334
3695.324463
3560.389648
3448.598389
2134.181396
1665.313721
1884.069702
5630.648438
1595.677856
4335.845703
3468.607178
4124.383789
1955.088501
2444.89502
5167.61377
2880.840332
1792.326782
3071.283203
2598.956543
1903.015381
3501.603271
2862.697998
1877.689209
4191.280273
3092.164795
7140.322754
2312.258057
2121.133545
3855.296875
2752.628662
2527.04126
1779.123657
3911.648682
3198.393066
4041.362793
2624.121582
1983.904175
4720.470703
2319.712646
1878.143555
2110.70166
3395.085693
3958.492432
4488.986328
2060.50293
1985.665894
1918.941895
3182.334717
2296.760986
3186.685303
3255.191162
4671.002441
4041.39209
2061.4104
3537.041016
2204.956543
3184
2349.64209
2517.846191
3126.752197
1548.765991
4287.684082
1570.782593
2417.391357
3548.586914
1996.079956
2249.376465
3662.063232
3751.459473
3631.447021
1680.936157
3042.701904
4922.562012
4090.453369
2929.714355
3467.534912
5467.35791
4051.542969
3435.360596
1564.783447
3584
3062.313721
1785.280029
4092.288086
5710.933105
3414.733398
5195.492188
4636.839355
3644.279053
1693.535767
3495.798828
2011.212158
4090.043701
3382.375977
4067.976563
3170.413818
6297.216797
3999.413818
1897.221313
1636.356445
2722.5
5342.5
3085.269775
1296.233032
3091.793213
3928.047607
4375.333496
3155.490967
2685.115967
2674.19458
2248.800049
3001.600098
4826.82373
2501.018066
2687.419189
2055.424561
1901.818237
1504.415527
1747.819824
1940.727295
1897.581421
2089.395264
1585.170776
2300.396484
2805.940674
2413.846191
2523.806885
2189.217285
1315.955078
2350.831543
2083.010742
1883.756104
5111.055664
2705.347412
2123.380371
1524.979614
1875.265259
1419.439941
1873.398071
2934.083984
2108.787354
4205.658691
1729.355957
1303.457642
1300.638672
2522.099609
1795.446167
1825.693481
6022.643066
2009.98999
5296.804688
2067.579834
2025.709961
2200.581787
2643.052734
2221.882324
2300.58374
2121.452148
1807.549316
1634.828247
1917.368408
1907.782959
2158.399902
3376.685059
2156.444336
1984.554932
1651.142822
1762.574707
1752.099976
2213.950439
2154.171875
1782.05127
2082.293457
1771.220825
1852.55603
2821.795898
4005.460938
1849.961792
3741.807373
2969.898926
2618.212646
8370.572266
4081.541016
3208.832031
3910.32959
2503.244141
2902.440674
5001.953613
2572.150879
1819.571411
1990.19043
5121.929688
5331.101074
4177.62793
4542.291992
5770.451172
2921.561035
4461.291016
2835.470703
2903.834717
2499.550049
3165.523926
4078.630127
2051.338623
3893.554199
1635.78186
3039.279297
3191.643555
2937.09082
4699.688477
4255.907715
2817.411865
4246.099609
1809.911499
4314.21875
4965.163574
1893.714233
4256.919922
3731.467773
3328.435303
3770.516846
1606.877197
3392.837402
5924.702637
2771.576416
3423.231201
2264.869629
6055.243652
4033.355469
6358.483887
3225.0625
5543.123535
5426.436523
3155.786865
3456.935791
4480.522461
2892.866455
3908.930908
1874.147461
2218.666748
5631.313965
2623.649902
1767.533325
3706.411865
2929.52124
4358.246582
2273.828613
2072.355469
2101.546631
2410.387207
1601.154175
1999.504639
2190.416504
3757.098389
2146.25708
4228.553711
1799.622681
2159.87207
3117.05957
2047.270996
2326.796875
1449.227905
2292.342773
1624.642822
4150.172852
2142.352051
2127.308105
2471.445801
2144.177246
2120.455811
1811.733276
3775.905518
2149.728027
5235.003418
2304.587646
1787.830566
1301.568237
1848.509033
4459.328125
1366.886108
1733.528198
1994.257813
1746.064575
2280.233887
1844.541626
1670.707642
2776.744385
2676.627197
1933.737549
1755.785522
2429.345703
2006.389648
1785.301147
1716.444458
2011.944458
3319.702881
4711.928711
1756.317505
2174.946289
2312
3538.128174
2894.498047
1810.689087
4865.75
5490.086914
2937.710449
4448.337402
3641.559814
4167.973145
3218.458008
2729.664063
5441.058594
3417.224121
1959.933838
3680.107666
3204.187988
1706.809204
6158.816406
4262.198242
5058.826172
2768
2634.406982
3041.523926
3120.739014
5361.057129
4024.533447
2462.492676
4475.813477
3317.935547
5034.69043
5719.069824
4041
4117.722656
3362.380371
2945.007324
4668.634277
8206.067383
2789.05957
6052.851074
3862.896484
4049.842041
4358.649902
3748.719482
3222.372803
3718.739014
2023.377808
3569.672119
3403.939697
4928.976563
4878.087891
3586.709717
3771.971436
3187.17334
2218.080078
4321.982422
4020.137939
3335.008301
4125.108398
3023.855469
2285.524414
3780.552734
2478.368164
1736.11145
1691.509033
3520.265869
2759.541016
2441.487793
1661.758667
2245.175537
2651.772705
3079.038086
3540.513428
2266.210449
2391.981445
1860.720215
1825.691895
2052.734619
3642.762939
2060.357178
4737.553223
1639.5354
1815.497681
1864.990601
3137.184082
3949.401367
2296.964844
1504.024048
4854.339844
2291.866943
3890.412109
1233.829956
3787.138672
4359.915039
1853.084229
2195.445557
1895.011719
1249.201172
2340.165039
4086.804688
1801.446533
1918.491577
1776.964966
2886.467041
1680.761108
2105.665527
1567.673462
2445.790771
1810.224121
2282.97168
2111.45752
2454.030273
2566.89624
1627.57959
2066.827881
4408.777832
2210.866211
2934.577148
2030.431152
4665.308105
2575.070557
2368.948242
3607.772705
2175.291748
3885.155518
4435.024414
4413.043457
3977.834229
4044.141602
3503.10083
5442.160645
2624.863281
3623.784912
3617.567627
3645.885986
2402.1521
1769.422241
2306.416016
3694.099121
2862.861816
4246.918457
3892.439453
2903.790283
4156.496582
5516.600098
5249.958008
4883.894043
2587.134521
3185.550049
4018.878906
5817.098145
1724.155884
2982.306152
4024.323242
3187.858154
2911.470215
4511.128418
6147.590332
4398.128418
3091.804688
2785.013428
3741.601318
3355.083984
3052.504395
2808.166016
4061.961426
3642.719971
4200.34375
4960.244141
2992.176758
4622.529297
4943.469727
5602.94873
4076.404053
3747.540283
3248.122314
2596.752441
2710.012207
1986.960327
1605.502808
1698.130371
1755.022217
2259.076904
1521.960571
1978.588623
1640.935547
3291.226563
3213.968262
4448.296875
1677.19104
2278.223633
1986.593384
2204.367676
3196.655762
1533.368408
2300.417969
1631.493652
7447.873047
1545.94873
1584.202515
1673.5
1590.199951
3399.60498
1503.703735
2257.951172
1663.640503
1600
1859.612915
1848.5
2313.581299
1420.765991
1460.321899
2478.701416
2313.730713
1976.615356
2276.269775
2010.580688
2455.962158
1781.049683
7061.529297
2486.431396
1470.02063
2778.320068
5225.364746
1863.428589
3752.343994
2578.363525
5557.833496
1932.059692
2072.108154
1617.981689
1572.60376
3826.5
8305.693359
1614.678955
1396.036011
2689.571533
3364.579346
2814.481689
3536.285645
3745.712891
3168.718506
4971.90918
5513.743652
3122.939697
3029.955566
1705.846191
5394.064453
3244.253174
4126.503418
3463.208008
3572.239014
2644.070068
2880.972656
2167.13916
2119.012451
5741.900391
2115.684326
3313.613525
3701.376953
4343.695801
4162.223633
3241.19751
3720.995117
3699.714355
4781.845215
2946.593506
1603.526367
7180.618652
3799.671875
3981.768311
1944.311646
2889.087158
2610.04834
3104.786133
4424.15625
4707.757324
2221.618652
4967.424805
3297.14917
4509.979492
3044.521729
4642.912598
4871.595215
2935.703613
4081.824219
3408.427734
2984.592529
4224.26123
3867.648682
2987.942627
1694.585327
3765.641113
3321.951172
2672.286865
2760.735596
1689.192505
4149.187988
2514.123779
2298.619873
3014.29126
1708.338989
4122.156738
4575.014648
2054.923096
2376.283936
4343.944336
1452.881348
2847.254883
1773.06665
1660.228516
2470.949463
8833.938477
3137.725586
2797.503662
1581.142822
2154.703369
2487.76709
1858.809204
1889.116333
1861.135132
1786.741211
3525.955078
1909.235352
3285.522461
1553.647095
2432.03125
4188.130859
3459.536865
1593.692261
2473.176514
3183.477295
5203.802734
1786.38208
1222.52478
2261.79541
1454.186646
2516.380859
1721.526001
1906.098999
2981.591309
3108.982422
1823.403687
1882.17688
6486.153809
2445.535645
2938.616455
2428.923096
2555.858643
2509.421143
2556.373779
2058.285645
3709.577148
2517.626465
5517.431641
1781.6604
7125.29248
1311.594971
3374.432861
7345.369141
4197.506836
