# Supplementary material for: Distribution Analyzer, a methodology for identifying and clustering outlier conditions from single-cell distributions, and its application to a Nanog reporter RNAi screen
Source: BMC Bioinformatics. 2015 Jul 22;16:225. doi: 10.1186/s12859-015-0636-7 (PMC4511455; doi:10.1186/s12859-015-0636-7)
Supplement: Additional file 1: Code S1. — R source code and sample data for distribution-based high-content screen analysis [file 12859_2015_636_MOESM1_ESM.zip › DistributionAnalyzer-1.1/Plates/files10004/A21]

4559.184082
2407.688232
5646.420898
2249.244385
3772.036865
1977.072144
2352.73584
2272.079102
4325.244629
1974.695679
2714.049561
2053.449219
2141.387695
4278.015137
2222.63623
1915.062744
1771.623901
2845.962646
2715.747803
2345.471924
2137.873535
1810.425781
2205.470703
3746.895264
1991.414673
2602.399902
5319.785645
3181.830566
2422.900879
2725.894775
3573.135742
1791.307129
1470.75
2734.097656
2631.324707
2310.088867
2227.922607
2402.83667
4013.837158
2623.805664
3674.515381
2201.394531
4582.95166
2053.195313
3788.789307
2327.675293
2239.439453
5155.255371
3125.395752
3947.029053
2239.24707
3220.285645
1934.755615
3019.895264
1725.005859
3250.520752
2276.333252
4758.37207
3502.200928
3962.772461
2257.616943
4944.869629
4610.785156
5213.765625
3824.469482
2098.202148
2451.572754
2015.248657
4403.246582
2011.604004
4648.473145
4005.163086
3207.419678
2427.488525
3553.270996
3517.501709
3107.30127
3517.280273
2715.288574
2251.509277
2738.075195
2434.94165
3163.42627
1876.200562
4020.921143
1949.333374
2380.269775
3886.816895
4029.556152
2668.463623
2523.918701
2487.382568
2151.749023
2596.467041
5184.678711
3093.947754
3963.458008
5193.600098
1791.962036
4114.942383
3518.336914
4209.168457
3302.334229
3006.906006
3500.547119
5172.506836
2510.242188
4684.494141
2014.522705
2736.919922
4559.68457
3931.406006
1769.370483
2836.521729
4365.274902
3155.480713
2580.138916
3769.772461
4318.40918
3348.205811
2053.219727
2734.458496
2615.670898
1945.565674
2296.526855
4594.281738
2545.028564
1774.192627
3956.977051
3652.446777
2455.00708
3365.889893
2327.065186
5278.672363
2044.444458
3677.238037
3514.94458
2350.722656
3037.617676
4046.871338
2777.51416
2186.812012
3374.070801
4847.094238
2097.879395
2877.380615
4462.513184
3838.45166
2230.294434
2546.053223
2378.181885
3016.246582
5284.109863
3075.371338
2653.880615
3790.250977
3607.897705
2876.822266
2011.005859
2926.869385
3254.100098
3024.378418
2363.384033
4115.855957
2446.656982
3591.666016
3670.551758
3103.430176
2218.532959
2770.941406
2012.728516
2609.028076
2794.217773
2482.508057
3262.724365
3495.008789
2246.610596
3527.199219
2243.861084
2499.790771
2039.774048
3308.309082
2006.817383
2141.947266
2113.62207
3100.98291
4906.435547
2191.4646
4853.135742
2501.243164
1822.530273
4406.330566
2112.410645
2774.526367
1862.183228
2859.560303
2275.834473
3430.913574
2599.03833
1921.676147
3313.776367
1816.946289
3174.381104
3463.400635
2257.911865
2187.343018
1720.241211
3185.115234
2534.628174
3905.051025
3530.672607
9585.5625
2688.252686
3917.723145
3547.708984
3768.266602
4308.821777
1444.651123
4689.610352
2198.576172
1524
3723.720947
1206.297852
2746.750732
2392.962891
6062.905273
5146.399902
1925.799072
10924.461914
6809.481445
2209.513428
1690.280151
1958.736816
2070.818115
4109.757813
5273.09082
1717.214233
5808.237793
6680.353516
4841.6875
4527.230957
4835.22168
6884.359863
3851.019775
1391.161255
3051.701416
2641.086914
1820.031494
1316.598389
5403.509277
2343.562256
5932.48877
1927.463257
1458.857178
2547.288086
3176.16748
2977.227783
2490.65625
5318.875
4307.737793
1711.951416
6516.084961
5308.646973
11832.705078
2504.967041
2063.315186
3659.770508
4569.175781
3029.199951
5265.991699
2917.270508
2515.369385
6691.074707
1972.107544
2687.045654
3359.040039
5193.577148
2857.159912
1996.096924
2503.446533
3981.64624
2110.953369
3406.55835
5087.615234
3617.006836
3684.920654
2534.176025
5289.220703
3716.992188
1710.769287
5368.743652
4908.464844
4980.518555
6005.435547
1673.08252
1725.504639
2262.200439
3133.734619
5054.910156
3551.441895
3164.411621
2437.845215
5767.543945
5150.54541
4375.64209
3128.229736
1952.167847
2282.921631
2538.623047
4231.761719
4463.601074
3504.73584
4154.651367
3815.232422
3728.080566
1876.822266
3666.137695
3305.27124
3620.520752
3290.780762
2745.307129
1632.815796
2607.172363
3335.680664
2835.350586
4460.747559
3557.888184
4719.737793
2524.153076
2408.062012
4652.884766
3998.783203
3947.751709
4547.876953
3302.319336
2030.488403
3931.199951
1778.761597
6287.708984
3694.572754
4620.588379
2309.587402
2900.444336
2273.330322
2658.44751
1840.144531
4971.15918
2700.537109
4279.463379
2942.094238
8212.178711
2309.505859
3438.35376
2981.80542
8124.441895
4565.964844
2937.178467
5797.734375
2542.658936
3607.91748
3478.14917
2689.56958
3848.87793
2100.310303
3092.513672
6362.785645
4494.021484
4295.608398
4731.360352
2231.080078
2929.509033
3480.556396
4694.488281
3872.011719
2295.681152
1913.620728
3439.270996
1728.63562
2438.083252
4953.686035
2360.416016
6199.898926
1906.515015
2292.006104
1725.249023
2000.878418
3557.930664
4023.765869
3079.054199
2150.506592
1738.842163
2668.3479
2171.111084
3781.252441
3260.181885
5857.555664
4674.161133
2066.487061
2964.483398
4175.424805
1747.654297
2612.661377
2587.603027
2236.975586
4346.399902
2983.80835
5611.049805
3018.795166
2244.034668
14051.444336
2760.847168
4381.799805
2492.35083
1865.471313
5124.686035
2052.371094
3947.085693
4207.728027
2066.759277
4935.193359
5744.81543
5043.257324
4592.90625
4588.766113
4619.955566
4076.953613
6683.666504
2357.065186
2704.398682
3009.290283
4238.933105
2130.851074
3600.396729
4170.5
2629.434082
4792
4432.150879
2601.471924
3461.852295
4613.034668
1909.217407
2990.461426
3077.473633
2237.786133
2808.516113
2742.274414
2061.886719
3192.796387
3151.952637
4797.547363
5450.309082
1909.940552
4187.931152
3062.443359
5405.275879
4976.901855
4003.797852
3948.659912
4338.05127
1880.338013
2873.458496
3536.206787
3263.094238
1883.146118
2068.266602
5381.271484
6138.417969
5277.41748
2420.327881
5680.16748
3714.781982
5935.399414
4000.869629
2877.72583
5356.520508
4116.637695
2356.587646
4026.857178
5211.62207
3204.994629
3895.55835
6103.138672
3895.590576
2011.241333
2101.801758
3625.068848
4583.10791
4800.799805
3522.208252
2413.714355
2893.556641
4854.02832
2230.036865
3860.217773
3430.091309
5301.428711
3854.041748
2081.934814
4849.568359
4604.246582
9159.410156
2946.204102
2811.515869
6152.586914
6784.358398
1820.598389
3161.368896
4166.026367
2331.744629
4034.75
7156.272461
2137.186279
3066.928955
6696.948242
3197.820313
2908.925537
3327.685303
3846.755615
4006.088867
1970.272217
5885.137695
1789.909058
4039.005859
3065.227295
4640.049805
1757.928101
2431.021484
6073.543945
2278.065918
4563.505859
3534.60376
3823.45752
4130.637207
1849.362915
3974.181885
4400.444336
3556.449219
1888.815063
5371.657715
3944.207764
4326.075195
3066.098389
5188.546875
3199.16748
2578.72583
5912.335449
2026.188721
5382.845215
4308.483398
2397.582031
2311.471924
6929.987793
3213.00415
4973.130859
3586.719971
5315.18457
2857.629639
3726.058838
3278.93335
1742.05127
2788.43457
3276.852539
2302.248535
1832.557007
5623.852051
3531.957031
3014.35791
6287.588867
2853.796387
4942.209473
2541.743164
5148.320801
4028.019287
2534.064453
3674.280762
2687.965332
3326.399902
3659.888184
3769.333252
2844.60376
4669.4375
3218.73877
3237.079346
4354.590332
2775.030273
3937.067627
4144.946777
4778.398438
5372.476563
4136.668945
2693.732666
6017.744629
4896.79541
2956.555664
3067.505371
5003.032227
1701.348877
2948.894043
2732.699951
4194.278809
2754.530273
2690.732422
1690.742798
4909.920898
6708.392578
3678.501709
2386.383789
1874.963013
3278.49585
5263.248535
5185.556152
7376.099609
2358.834229
3215.23291
3234.141846
3637.505371
4178.834961
3723.727539
5322.166504
3610.439697
5633.522461
2314.048828
5580.835449
2512.864746
3885.883789
5368.327148
3730.137207
4892.051758
5574.700684
3472.894531
2737.240479
4878.193359
2074.560059
5027.909668
3112.821045
4532.771484
4201.025391
3235.697754
4721.73291
2980.639404
4121.838867
2685.97998
5769.146973
1799.886841
2862.143311
3830.916992
2112.064697
4499.187012
4626.75
2667.327881
3832.22583
2725.321777
3565.939453
2961.062988
5441.821289
5739.153809
3646.850586
2217.030029
1918.130493
4232.311035
1836.606079
1908.555054
2037.538452
4656.534668
5678.057617
5206.572754
2113.158203
4249.119629
2044.039917
2868.841797
2805.719482
2230.253906
2215.36499
2681.002441
3211.384521
4428.563965
2361.47876
4837.541016
3122.816162
2677.4104
3982.895752
4669.130859
3023.491699
5123.895508
1968.888916
2517.70459
4263.466797
3298.899414
2203.948486
1696.538086
2750.724365
3965.557861
3998.121826
2011.733276
4103.953613
3484.402344
3073.10498
3679.679932
4165.137207
3382.098877
3720.38623
2167.860107
3712.621582
2663.480957
6061.103516
2341.875488
2964.339844
6083.238281
3314.991699
7570.239258
2980.559082
4640.80127
4521.282227
2376.182129
4503.408203
2906.499023
2640
2855.45459
5761.274414
4608.173828
2123.366455
3488.917236
3092.9021
2260.486572
4314.583496
5543.728516
2487.414551
3867.10791
2688.576904
1837.866699
3230.140381
2170.755615
5229.297852
1622.536987
2122.866455
2358.033936
3347.502686
4011.124512
4009.204102
2658.766113
4537.655273
2388.288818
1842.149536
2650.619629
3795.981445
3857.257568
2214.064697
3549.224609
3151.186523
2129.566162
5778.064453
3709.973389
4249.576172
3240.892578
2999.464111
3848.962646
2104.21582
3959.223145
4429.508301
2035.481689
4028.144287
3703.736816
4119.777832
4213
2640.043457
7257.072266
1697.777832
4253.835449
3502.325195
4744.202148
6163.046875
1928.187256
3198.590576
2239.12793
1863.833862
2602.377441
2477.263428
3320.31665
1859.841919
2579.349121
4188.692871
5230.09375
1847.970459
2482.865234
2800.867432
1689.333374
3274.299561
3002.23291
2182.784668
4567.222168
2378.677246
2389.310791
4685.888184
1895.544678
1782.790649
3692.185547
6264.873535
2030.662842
6183.483887
2799.453613
2001.506348
4017.896484
5928.025391
3127.701904
1881.516724
3613.468994
2307.87085
1954.796143
1642.55481
2451.75415
2565.429443
2840.192871
2704.633545
4063.58252
2095.816162
4273.493164
5075.525879
4143.443848
4104.421387
2010.666626
3934.171875
3602.946533
2028.671997
3227.457031
5240.517578
5666.631348
1777.510376
4536.508789
3180.276367
1933.356079
1757.051392
2132.926758
1759.253052
1894.359985
3074.169678
4027.993896
3836.858887
2009.265503
2455.371094
4018.245361
1673.840698
3160.616211
1804.959351
1848.971924
3537.685547
3746.080811
1869.519043
1735.740601
3800.956299
4343.600098
2951.703125
1791.344604
2707.253418
1914.362671
2140.734131
2170.215332
3644.569824
2654.517334
1848.848267
2013.975464
5376.240234
5807.01709
1765.057129
2779.887695
1709.081421
2652.058838
2205.34375
3927.702393
2668.75708
1882.143433
2365.386475
4723.419434
4678.083496
5437.124023
2499.118652
1818.258423
4045.364746
4264.839844
4836.392578
2298
2387.04248
3695.626221
3589.955566
3166.722656
4225.841797
1885.006226
2365.635498
5686.10498
1998.460693
1994.32605
2936.775146
1872.706543
1880.144043
4716.157715
2335.101074
4720.554199
6902.535156
2275.491455
2570.932861
3241.824463
4986.244629
3888.892334
1938.687012
3007.719482
1907.457275
2001.086792
3323.230225
2212.625732
1855.059692
4642.042969
2949.116455
2473.124756
3369.902588
3232.986328
1795.356323
1693.584717
3827.80957
3663.141846
3035.653076
2348.01123
3738.293213
3069.255615
2666.888672
3150.4729
1813.253052
4400.049805
3309.633789
2044.377563
4289.977051
4005.330566
5282.941895
4417.386719
1714.009155
4140.630371
3731.531494
2314.075928
2194.001709
4334.344727
2314.878418
2431.783691
3143.826172
2223.384521
4458.918945
5873.974121
3990.347656
3295.716797
2069.897705
2564.911133
2362.559082
3117.758301
3919.446533
