# Supplementary material for: Distribution Analyzer, a methodology for identifying and clustering outlier conditions from single-cell distributions, and its application to a Nanog reporter RNAi screen
Source: BMC Bioinformatics. 2015 Jul 22;16:225. doi: 10.1186/s12859-015-0636-7 (PMC4511455; doi:10.1186/s12859-015-0636-7)
Supplement: Additional file 1: Code S1. — R source code and sample data for distribution-based high-content screen analysis [file 12859_2015_636_MOESM1_ESM.zip › DistributionAnalyzer-1.1/Plates/files10004/A22]

2109.278809
3229.31543
1466.216919
3166.463379
1883.199951
4013
3711.835693
1385.307739
3026.717041
2220.255371
2952.802979
4222.20166
3080.22168
1549.423706
3107.846191
3068.251465
2845.702881
2975.052002
2340.009766
3334.393555
3877.427002
3766.275635
3686.462646
1644.526367
2833.240479
2364.39209
2026.616089
3615.317383
2494.521729
2311.392822
2449.295166
4039.937744
3457.460205
3149.120117
2840.056396
2317.702881
2782.274414
2647.916748
2125.00708
4578.036133
4966.491699
5826.818848
2872.245361
2402.163818
1876.349487
2771.655518
2821.09082
1598.319946
1645.623779
5503.485352
1577.176514
4928.286621
1762.455444
2251.890625
2940.841309
2489.549805
1987.041626
2068.625
3818.580566
4792.728516
2021.769287
4805.414063
2595.079102
2013.940063
1565.790527
3148.61084
3500.7771
3495.078369
2706.538574
6619.629883
4000.87915
3656.041748
2255.061279
5154.990723
3979.830322
2304.741699
4103.476563
2065.531982
2359.414551
1669.981934
3032.059082
4508.895508
3549.610352
2457.592529
5438.095215
4140.608398
5800.216309
3407.553223
2008
2375.012939
2951.186768
3500.817383
3358.655518
5293.224121
5033.157715
1641.619629
4457.185059
4169.120605
3499.549316
3800.186035
4396.657227
4771.027344
3470.977539
7233.151367
3003.794922
3149.345947
2902.438477
4787.025879
2824
3719.910645
1626.709717
1674.45166
3399.856201
2549.149902
3163.675781
6498.595215
2558.437256
4084.167725
1657.705933
1959.69397
4837.720703
6141.800293
3927.578857
3136.783691
3893.483643
2998.272217
4207.556152
4344.050781
2242.227295
5154.082031
4897.203613
4943.064453
4024.321289
1392.424194
1727.515137
2228.145996
6808.228516
2504.256104
3682.959961
2528.5
2448.961914
6396.258789
7008.556641
3134.744385
1809.157837
2079.480469
2390.322021
3493.52124
3691.640625
2776.844971
4457.513672
2569.51123
3914.092041
1965.500854
1897.865845
3229.364502
2339.247314
1691.559204
1485.278931
3405.067383
3558.128662
2850.516113
2160.322998
4330.15332
2390.727051
2947.782715
1995.83252
2229.961914
2244.131836
2178.538818
1939.357666
2085.049316
3473.466064
3370.666748
5358.433594
5810.27832
3732.337402
3564.271729
2862.14624
4912.863281
1442.271606
3646.888184
1825.54834
4597.575684
3010.958008
4071.920898
5124.843262
2204.783936
2120.137939
2319.846191
2109.047607
5905.947266
4588.358887
1869.52002
1484.423584
2598.769287
6421.720215
6502.935547
2984.639893
2111.288818
4829.137207
5403.806641
2769.771729
4482.764648
5936.678711
2441.822754
2360.263672
5415.058594
3892.771973
2602.064453
4259.825195
4074.358398
2924.604736
5583.138184
1823.319092
4692.636719
2329.866699
4253.918457
4761.114746
2355.217285
1908.863647
3378.682129
7148.254883
5692.731934
2795.099121
4155.541016
2343.403809
5017.382324
4775.94873
4405.293945
2653.138184
2224.104004
3012.269775
2102.715332
2686.916748
6885.65625
3581.34082
2907.75
1932.394409
3471.480225
5766.785645
5019.161621
2167.349365
1303.854492
2347.404297
3146.913086
4919.529297
4032.925049
3875.795654
3189.600098
2436.963623
2712.601074
6353.442383
3073.278809
3040.275879
3327.486816
6573.18457
3736.540527
2769.269775
3634.380859
2856.768066
2247.868896
2588.844482
3827.697754
3006.073242
4182.344727
4868.456055
3328.365479
4771.530273
4436.563965
3163.036621
3232.528809
5469.592285
3248.3479
4840.127441
1529.032227
5115.897949
2459.969971
3907.873291
2615.905762
1506.095215
4073.106689
2802.576172
2456.503906
4787.445801
4837.265625
2980.837158
2959.090576
5709.967773
2874.812256
4860.996582
4941.027832
5293.074219
2875.957275
2900.765381
4021.462402
2010.777832
1594.556152
5527.87793
2347.380859
2805.369629
4506.32373
4732.15918
1821.705933
2472.964844
1679.058838
6405.62207
3100.385742
3068.039795
3143.407471
5610.361328
2944.387207
3210.549561
3548.329834
2000.371338
2147.869873
2954.143799
1829.957397
4297.575684
2418.408691
3649.682129
2130.986572
4221.913086
3468.824219
2487.526611
6305.405273
4143.774414
5048.289551
3200.680908
2734.274414
3222.282959
2231.912842
3374.420166
3349.463379
3577.030029
5206.786133
3268.725098
4813.878906
3524.305664
3168.380859
3348.830811
7786.061523
4914.396484
3432.989258
3664.943115
4782.349121
3813.630615
3504.790771
2789.86377
4679.645508
2917.538574
2558.077637
2957.06665
2842.285645
3150.812256
5408.64209
3744.550537
3467.291504
2102.76709
5254.385742
1735.597534
1909.423706
2824.018799
2921.585205
1732.790161
3366.72876
3012.776123
2022.119507
2387.87085
1936.688965
5536.513184
3393.724365
3046.121338
4046.593018
1902.174927
2399.107666
2958.275391
3103.76001
3597.136963
5814.104492
3162.821533
2392.270752
2156.884521
4298.666504
2965.333252
4113.60498
2798.589355
7833.361328
2686.990479
3196
3300.993408
1968.687378
2639.919922
3687.234863
2733.06665
6231.238281
3168.580322
1855.696655
2693.228516
2948.766602
4719.073242
5822.253906
3820.073486
2900.606201
4669.915039
3322.046631
2393.664795
3405.236816
2288.124512
3204.198486
2796.754639
2019.615967
2725.373535
4377.64209
3698.035645
4626.061035
4883.89209
2700.01709
1699.422729
3099.885742
2577.169434
2940.718994
1779.654785
4120.572754
1918.273193
2814.080078
2325.320801
3918.101074
1876.503906
2576.604492
4065.036133
3670.03125
2841.196289
2074.971436
4099.552246
1586.751099
6189.73877
2946.516602
3937.434082
2087.830078
1685.990356
5556.903809
3905.24585
4494.09082
1972.931763
5918.371094
3112.658203
3400.846191
3198.070801
4692.083496
2569.791016
2005.964478
4733.82959
4333.594727
4171.289063
2587.982666
1931.50415
2059.052979
2961.76001
5379.581055
2658.363281
2322.41333
4931.604492
1788.031006
3029.832031
2225.452637
2147.436035
5483.027832
1839.476318
2799.945557
4595.4375
2550.70166
3116.132568
2930.5
2812.426758
5087.439453
2579.587402
3027.71167
4342.464844
1756.417358
3270.186768
5141.651367
1751.678833
2132.143311
2519.353027
2631.210449
5611.209961
2856.666748
4537.737305
2971.369629
3134.748047
3420.015625
3850.011963
4650.956543
2313.09668
3140.688477
4035.222656
3541.619629
2710.354492
2382.749023
5464.899902
2933.021729
4077.493408
4195.307129
2295.114014
2664.525146
4859.802734
1944.657227
2568.527588
4891.874023
1703.673462
3050.225342
2194.983154
2169.263184
4576.137695
5826.09375
3762.939697
2501.919678
3216.5
3257.063477
3165.209961
3719.41626
2872.458008
3268.945801
3834.938721
3768.4646
5092.929688
3785.149902
2630.421143
2575.471436
1927.388916
2651.566162
2217.128906
3634.587158
3805.324951
1991.276733
2919.197754
1917.975952
3586.876953
3751.070801
1851.901855
3941.755859
4404.270996
2426.642578
5459.480469
3480.555176
3352.334961
4833.072266
5224.702148
1881.382568
3880.469971
5054.703125
2640.929688
3236.033936
4444.84082
1815.611816
4796.802734
3744.529541
2111.86084
2239.772949
2337.439941
5575.962402
2376.100586
2528.251709
5933.505859
4363.614746
3018.772461
4801.491211
2208.85791
1821.934814
3636.992676
1907.401245
2707.154053
3018.280029
2458.271484
1858.636841
2246.723389
2036.637695
4895.509766
2479.126953
2763.653564
2016.508301
3259.112793
3894.407227
2201.407959
4379.152832
2890.88623
2072.567139
1799.487793
2288.719971
2475.562012
2157.755615
2377.80957
1830.049194
1864.242432
1845.205322
2902.40332
2889.983887
6120.140137
2091.574707
2833.805908
3154.32251
2391.356689
4687.163574
4330.874023
4596.737793
3021.416748
1947.277954
1972.879272
2209.869629
2073.67627
2393.081787
2726.452148
4491.160156
2266.458008
4422.726563
3319.407715
2252.924561
2213.138916
2283.322754
5525.325195
2943.232666
2279.313965
2295.398682
5564.933105
2466.29834
4109.799316
5187.774414
4764.432129
1961.437744
2261.939453
3262.043701
4556.767578
1846.377563
2724.246826
4191.231445
5192.924316
2839.865967
1758.444458
3556.115479
2773.088135
4051.171631
4956.788086
3063.672119
3775.791748
2682.513428
1703.852783
4813.60498
6833.76123
1515.459473
1814.327271
1899.461548
2957.789795
3596.536621
4323.148438
3333.465088
2589.488281
4654.648438
2892.263672
4403.931641
2657.446777
3921.057861
2546.518555
2493.040527
5538.756836
4153.060547
4815.080078
4849.759277
3696.625488
3634.282471
3556.852295
6995.105957
4870.772949
4458.240234
3157.275635
2892.073242
3610.136475
3471.564209
1944.419067
4081.520996
3790.688721
4147.200195
4561.075684
4112.896973
3933.359131
2204.968018
2199.828857
6901.148926
2709.457031
3126.491699
4142.23584
4448.011719
1869.765503
2479.203857
3436.142822
1870.012939
4955.864258
3488.298828
3537.665771
1757.343872
7040.155273
3907.053711
1968.400635
2225.57251
3458.842529
5381.59082
1979.243286
2314.994873
3499.03125
2440.175293
1879.864746
3960.489258
4434.063477
3005.856934
2193.006104
4251.980469
2150.071533
3969.514404
2754.341309
1923.985107
2148.336426
1977.235107
4619.861816
1863.989014
1933.239624
1789.566772
2372.24585
2224.813721
2242.109131
3168.27124
3594.751221
2971.476807
2819.159912
2064.441162
4670.75293
2196.678711
5085.651367
4100.615234
1558.502075
2580.373291
5377.306641
1859.974487
1949.488403
2272.232178
2552.238525
2091.638672
6268.720215
2861.896729
6181.746094
4500.677734
3249.483154
3296.734131
6584.477539
2261.443359
4036.77832
2023.537964
3422.094238
3735.886719
1583.096069
1997.796387
2158.399902
4111.016602
2161.41626
5147.938477
3736.716309
4615.764648
2759.161133
2345.21582
1825.704102
3830.32251
3662.796631
5291.834961
1815.667969
2391.032227
3963.522461
4021.720947
2984.663818
6029.544922
2852.50708
3516.808105
3845.237549
1844.525757
5064.781738
3071.186523
2632.025391
2967.003662
2026.208374
3442.563965
3611.930664
3005.862549
4595.078125
1820.272705
3873.201904
3921.852783
1851.535767
4048.126465
1785.325928
3854.067139
4236.657715
2195.701904
2895.182617
2719.927979
6023.686035
5866.266602
5652.438477
1502.323486
3652.029541
1546.993164
2609.029785
2756.314209
4217.437012
1974.654175
1944.668945
1745.338379
1984.400024
2008.77417
4488.04541
3600.61499
1836.199097
2397.430176
1802.995117
2210.30542
2037.736938
1924.52124
1964.506226
1842.103638
1745.161499
4523.466797
3192.584961
2192.281982
3348.237549
3541.979736
2296.221191
4873.442383
4546.50293
2225.586914
3443.772949
3420.766846
2115.82959
3739.412354
2170.884277
4107.98584
2607.598389
4250.791504
4626.825195
3299.113037
3740.086914
2683.203125
3202.606934
3139.80957
5900.134766
3237.274414
4426.531738
2076.805176
3313.593018
1944.881592
3627.081299
3285.839355
2286.697754
2890.601318
4904.693848
1983.15918
6353.098633
1937.122314
1483.263672
3984.044922
2591.10498
3050.981201
2168.035156
4259.324707
2479.625488
4500.636719
4020.579346
2265.399902
2389.259521
1945.607178
2130.593506
5939.904785
3956.114258
1990.852661
1648.262939
2992.403564
2077.920898
4871.833008
2770.270264
2012
3739.553955
1892.069214
1929.39502
3507.30127
3538.412598
3884.181885
3889.100098
2195.211182
6197.48584
5028.656738
3535.732178
2437.76123
4468.396973
1771.240234
1549.927246
4440.760742
4816.11377
4072.699219
2145.600098
3121.831543
2317.295166
2038.96582
2732.664307
4222.23877
2702.199951
2364
3215.512451
2515.048096
2745.031982
2701.141602
4791.614746
2289.036621
4410.01123
3162.590576
4231.172363
2808.369629
5262.019043
3252.75
1715.400757
2010.801025
4912.654785
4934.866211
3827.866943
7571.769043
5515.989258
2092.275635
4772.714844
2081.546387
4031.339355
4135.809082
1636.707764
3235.904053
2019.92749
3526.447021
3119.546143
1805.511108
2648.491699
4739.42627
3443.355957
3978.989014
1900.513794
1968.312256
1724.89917
4270.164063
2179.085693
2995.714355
5009.291504
3199.231201
4214.611328
4593.472168
2005.637085
3883.037598
4225.29248
3443.157227
7049.436523
3857.996582
3009.197998
2326.220215
1681.674438
4375.187988
2636.596191
3398.311035
3489.447754
4164.921387
2800.153076
6464.678711
2454.907471
3522.874268
3286.929688
2019.1521
3413.435059
5419.064941
4975.564453
4058.261475
1869.653687
3063.365234
4321.110352
3616.20752
2485
3082.421631
3586.793457
1922.646484
2656.776123
2529.425781
2750.146729
1996.713745
2510.210449
2289.468262
2013.94873
2383.738037
3108.261719
3143.174316
3528.654541
2051.294189
6779.812012
4561.456543
1760.452881
4995.824707
3730.429199
2004.214478
2280.194092
3335.236816
2800.879883
2789.766846
2213.713135
3622.560059
2592.829346
1786.27124
5728.545898
1833.407349
2617.700928
3910.288086
2177.743896
2057.082031
4870.32666
2519.035645
3405.452637
2731.558105
3919.876953
2317.236328
3342.31665
2840.614014
1877.554932
1799.304321
3464.675537
1855.572754
1874.949829
2247.793213
1922.519653
3796.089111
2177.977295
1783.411011
4430.616211
3140.542236
2341.566406
3479.637207
1871.574463
2472.482666
3551.911621
3875.203369
1842.030151
2860.719238
4453.823242
2103.773438
2641.294434
2089.694092
2741.178711
4432.133789
5091.301758
2016.299194
3020.811279
2336.86499
1940.571411
5063.370605
2607.321045
3970.884277
1988.800049
1998.138184
1861.496216
2112.013916
1764.293823
2195.445313
2923.158936
2048.555664
2787.383057
2118.223633
3274.251465
1811.014893
3453.901855
3746.189697
1800.34436
2133.295654
3439.674561
2243.816895
5668.656738
4770.899414
2061.977539
5230.600098
1996.746338
4538.926758
3516.049316
3962.119873
1755.62793
2425.09375
3254.471436
1825.431519
5689.233398
4107.016113
2144.525635
2049.90332
1976.062012
2203.810791
3088.741455
4195.095215
2466.570068
2394.733887
3255.349365
2109.75
2076.408203
1983.072632
5586.039551
1913.926147
5158.98877
1687.979004
3697.673096
2032.918945
2288.811523
2179.830078
5212.009277
2424.380615
1954.863525
3090.046875
2053.578857
1707.638306
2071.498047
4849.620605
3647.210449
2583.762939
1590.219849
2075.058105
1845.50647
1921.938721
3070.336426
2219.396729
3319.655273
2102.174316
1875.428589
5712
2082.095215
1768.518555
4457.932129
1912.504395
3952.829102
2111.585938
1935.522827
2202.806152
2038.435547
2721.110107
3442.29834
3049.729004
1911.272705
2215.781494
3766.778564
3578.929688
1862.673096
2645.891357
1887.434082
4483.124023
2179.33252
1719.43103
1955.789429
1821.734619
1669.38855
4765.483398
2012.686523
2018.920654
3263.709961
2206.797607
2121.079834
2408.796387
2749.381104
5383.279297
3509.880371
1663.359375
1772.969482
1730.934326
4462.045898
1951.118896
1693.990967
3096.293701
1796.290894
4155.699707
5288.364258
1752.688477
2593.815674
4216.18457
1690.71106
2854.462402
2597.689209
2673.671875
1718.150391
2246.145996
3125.324707
1715.517456
2529.821045
2097.351074
2087.513184
3083.220215
1678.598145
2912.516357
2383.370361
1905.658569
1842.283569
4331.348145
2127.5354
2487.097656
2438.05957
2146.448242
1793.741455
1774.689819
2671.478271
23978.417969
2060.707764
1860.011597
4236.45459
2734.620361
2254.829834
6475.985352
9250.325195
6729.244141
10741.230469
3400.907227
2580.765869
3230.276855
5176.195801
3081.523926
4592.778809
3717.320068
2056.551758
6271.151855
3198.631104
2692.960449
5493.024414
3956.987061
5424.181152
3302.769287
2252.222168
3788.275391
1830.251343
3935.60376
3401.684326
4604.390625
2891.855957
