# Supplementary material for: Distribution Analyzer, a methodology for identifying and clustering outlier conditions from single-cell distributions, and its application to a Nanog reporter RNAi screen
Source: BMC Bioinformatics. 2015 Jul 22;16:225. doi: 10.1186/s12859-015-0636-7 (PMC4511455; doi:10.1186/s12859-015-0636-7)
Supplement: Additional file 1: Code S1. — R source code and sample data for distribution-based high-content screen analysis [file 12859_2015_636_MOESM1_ESM.zip › DistributionAnalyzer-1.1/Plates/files10004/A23]

3118.158203
5962.401367
2425.166016
2765.37085
2386.149902
2112.1875
8025.354492
3269.429932
5408.352539
2204.244385
2593.359131
2503.862061
1992.81311
5682.257813
2204.339355
2036.303955
6560.515137
5247.515137
2150.577148
2393.112793
2963.983643
5519.236816
2040.815186
3191.987793
2028.947632
2132.255127
5594.120117
1885.654419
2650.265869
1884.832397
2653.439209
2428.571533
2231.917969
2054.674072
2097.766602
1989.262451
1907.087769
4313.708008
6932.033203
6901.90332
2246.60083
1905.672729
1991.863037
2659.900635
1877.616699
3266.052979
1827.174316
2701.227051
3739.212891
4882.181641
4634.222168
5883.243652
1994.415527
5870.741699
3733.703613
1968.513428
1917.891113
1788.094238
3007.620117
5819.51416
2267.032959
1916.275879
1801.493286
5327.759766
4710.666504
1388.205078
5126.452637
3557.309326
4412.813477
2986.243896
2833.153809
1751.538452
2994.300537
2026.871826
6529.496094
2939.722168
2127.810303
2829.746582
4872.916504
5490.382813
1836.329468
3116.532227
3789.582031
5154.620605
3768.390137
3620.339844
1572.740723
2019.333374
3425.142822
3397.803955
3587.4375
1337.494507
4210.75
3330.519287
5702.346191
4135.395508
1385.02124
3430.440674
5867.841797
1998.695068
3332.613525
2255.81543
2365.714355
2057.132813
1972.034424
4188.119629
4491.965332
5515.456055
5388.732422
6136.655273
2254.23999
2252.072754
3574.163818
1737.447632
4291.412598
3850.302979
6206.162109
3616.90918
4439.077148
3114.577881
3438.361328
4626.685547
2739.969971
3178.565918
1843.135498
3119.435547
4461.796387
2417.105225
3106.95752
3940.126953
1252.170898
4476.470703
1246.101685
2535.852783
4491.649414
2329.960205
1185.479004
5003.665527
2815.697266
1448.466675
5876.353516
4548.991211
5828.166504
1905.936279
2834.741699
3198.784912
4589.980957
2901.311279
3533.884033
1486.5
1350.717529
4399.251953
4500.019043
2330.99585
3535.092773
4813.498535
4053.149414
1993.374023
5505.296875
2916.17041
3952.649902
3496.934082
6180.54248
3515.190186
1957.890137
2434.480957
3985.836426
4048.732178
1900.379883
3679.566895
2011.460449
4276.708984
4073.736816
1602.472778
6515.786133
4810.63623
8295.444336
1731.665283
1771.865723
2698.69165
2416.729004
4436.741699
2736.042725
5100.727051
1363.268311
2334.28833
2097.854004
4368.276855
4312.72998
2668.8479
1860.766846
5730.309082
3635.06665
3293.062744
2225.308105
3050.835938
1527.298218
1215.509155
5773.843262
2341.968994
5670.046387
5766.839355
1731.675659
4050.549805
4514.03125
1979.854126
4266.144043
6207.506836
2672.747314
1966.131348
3325.831055
1837.680786
3258.967285
4060.593262
3673.037109
1828.206543
2189.405762
3801.076904
1803.187866
3404.252197
2757.443115
4472.695801
2172.598633
1702.392822
5053.344238
1853.195923
5345.712402
3697.542969
3605.13208
5617.680664
2012.497559
2750.641113
2771.258301
2269.629639
1995.156616
2411.749023
3635.914551
2468.289795
5414.169922
3983.186523
2737
4267.48291
1490.666626
3094.421143
993.099976
4139.185059
3620.139404
3449.918457
2161.5
1929.649536
1705.339233
4563.083496
1330.800049
9097.876953
1587.908447
7655.774414
1427.256592
7961.988281
4737.45166
5701.579102
4374.510254
4263.75293
3182.719971
2354.758545
1084.6875
6086.953125
8612.603516
5096.71582
2402.689941
3927.449463
2276.266602
1745.832031
1553.981934
7632.026855
3489.926025
3130.150635
2970.063232
3638.610107
4568
5155.375
6587.147949
1256.994141
1724.930176
1618.607178
1699.856445
1819.796631
2223.954102
4731.339844
1937.518433
5472.658203
4934.162598
2769.337891
1887.157837
4474.876953
8006.192871
1646.501953
2487.94165
2609.743408
2377.384521
3259.002686
3859.888428
2052.231445
2427.625488
4951.317871
1998.892822
7196.991211
2596.521729
2108.580566
1953.744995
2209.900879
3575.314209
5152.691406
1686.348633
2091.414795
2443.183838
5763.873047
1820.615356
4778.688477
1946.549805
3204.567383
5463.122559
2131.6875
2239.798584
5180.647949
3981.849365
2141.146973
1803.431763
3880.220459
5648.876465
3167.335693
2956.808838
2431.955322
4500.076172
3348.511475
2653.348145
4059.268311
2130.164795
1922.970093
2570.372559
1765.950439
4579.234375
4353.609375
4903.106445
3444.025391
3689.862793
3814.662354
3247.163086
2577.432617
5676.837402
3116.72998
4040.076904
1590.23291
2368.669189
4158.23584
1848.342529
5301.575684
3844.6521
1990.626465
2384.894043
5863.759766
4095.54126
4119.205078
4446.853516
5079.382813
3719.490723
6374.94043
1480.869507
3241.612549
3606.637695
4004.621582
3660.026611
3149.583008
6131.977051
3262.14624
4332.33252
7146.777832
2360.611084
3490.62207
1964.955444
6995.133789
6283.831543
4278.427734
4912.949219
11867.759766
4287.884277
5429.961426
3168.314453
1831.054321
1616.199951
3783.838623
1668.385498
4202.43457
7001.285645
2022.947998
2601.806152
2457.06665
5783.487793
1826.746582
6872.572266
2620.628906
2379.787109
2279
2396.823242
5389.100098
1979.744629
2145.254883
1867.377808
4002.666748
4629.916016
3128.210693
3459.674805
4476.052734
1745.397949
9440.853516
5084.792969
2006.485352
1831.517456
2949.987305
2852.210449
4783.726563
4610.631348
2003.479248
1971.606567
2543.056396
3947.832031
3274.42627
3285.564453
1776.285034
2793.377686
1713.717773
1813.366821
3393.989502
2572.655518
2559.125
1878.064575
2684.546631
1504.317993
1891.885742
2037.979126
2801.321533
2024.567871
2805.218018
3505.103027
2322.837402
1965.275146
2804.280518
2386.007324
5600.478516
1463.683228
2786.538574
2043.240479
5118.444824
1694.758301
2262.734375
1487.674561
1809.440552
2375.893311
2147.889893
4263.220703
4555.974121
1822.320435
3072.60498
1990.742798
2025.323853
3057.509277
1485.461548
2372.6604
2212.153076
2626.654297
1441.442627
2267.350586
1694.990112
1800.492554
3473.241699
1982.078857
3679.145264
2640.864014
1748.086548
1657.415649
1705.477661
7643.267578
5091.954102
5803.65332
4689.823242
3854.673096
3613.02002
1788.927124
2699.433594
1799.518921
3711.992188
1798.686279
3959.037354
1692.755859
1818.285767
1898.308105
2024.032471
4056.753174
5593.723145
3817.575195
1951.172974
2908.735107
7926.569336
4497.013184
1906.361328
2013.911621
2379.09082
4478.886719
2051.311768
2815.943115
4903.644531
2202.585449
2356.554932
7526.799805
3741.241699
1765.310791
1601.85144
2499.897949
2955.043945
3526.169189
1683.776489
5210.583496
2778.840088
2479.283691
4557.216309
1964.396606
1603.709229
1793.618652
2915.289063
2042.473877
1617.817261
1938.902344
4415.57959
2437.439209
2615.37915
4408.12793
3714.266846
2525.333252
1332.688232
3461.4375
3888.594727
1517.090942
2006.734253
3818.324951
2037.07666
1659.528442
5177.925781
5039.631836
2659.566406
4950.820801
1851.169556
3300.455811
4407.03125
2720.064941
1663.781006
1840.241577
2345.714844
4130.21875
1563.743164
4464.42627
2463.513184
5301.156738
2981.068848
2941.529297
1856.811646
1794.210938
2138.593506
1399.456299
1914.050049
1790.824341
2550.983398
3443.826904
2985.544189
1786.71582
6896.834473
1821.576172
4033.940186
1219.473633
3641.025635
1766.843384
5238
1842.181763
9592.81543
1836.281738
1678.560059
1833.581421
2852.9729
1473.811279
1793.563965
6553.055176
2995.529297
3194.693359
3110.014648
2020.935059
3918.936523
5545.461426
1864.347046
2704.079102
3411.370117
2724.363525
2337.579102
3186.764404
1778.865723
5392.803223
1391.092163
2072
3093.386963
1541.589722
4556.854004
2187.307617
2644.157471
1219.726685
8531.301758
3317.365967
2204.968506
4272.693848
2756.776123
7009.050293
3045.606934
3966.786133
2661.588135
3124.237061
1677.555542
2807.636475
3616.986328
2857.520264
1943.472046
4784.944824
4582.139648
2082.108887
2908.528076
2310.113281
1299.10498
3246.572021
2115.233154
1651.390747
1854.068115
2381.994385
2215.44751
2074.192383
1825.283325
2471.071533
3365.144531
1827.177246
2012.195068
2702.823486
2074.171387
5231.441406
1591.191895
4140.391602
2255.622559
1997.450684
3912.89624
4736.104004
3338.803467
4609.947754
3647.738281
3925.984131
3844.773438
2441.227051
4123.572754
4392.839355
2935.790283
2431.758057
3512.607178
2803.710449
3193.80542
1938.881836
2977.84082
3017.737793
2463.266113
1759.081543
1974.592163
3233.731201
1478.857178
2731.432861
3903.727783
4162.54834
7946.095703
3525.325684
2231.585449
1655.721313
2376.300537
1579.960205
2023.258911
4761.793945
2018.523804
4185.702148
1784.886719
2583.351563
8491.442383
5037.197754
6838.697754
4444.993652
2017.775757
7690.896484
2325.304932
4111.361328
2433.861084
4133.362305
3661.030029
2360.135254
1902.313721
1622.265259
1473.630859
1682.725952
2735.345703
2887.75
2482.397461
2877.988525
5109.098145
4413.595703
3754.30835
2571.208008
2192.481934
2336.173584
4617.169434
3537.614746
6542.26709
3743.931152
4492.138672
5970.90918
3419.701416
7743.194824
2229.447754
2204.425537
4496.05957
3147.824951
7023.058594
2013.304321
3383.235352
2530.580566
4405.275391
2998.399902
5069.656738
3140.071045
2046.307739
2347.327881
4498.711914
3767.495605
5409.600098
4994.59375
2958.666748
1524.314575
2491.555664
2526.674072
3958.765381
2956.730469
2577.555664
2585.981689
4550.022949
4143.257324
1946.066284
2061.983154
6084.644043
2814.222168
2294.810791
3852.52002
7107.406738
2103.074951
3732.270264
4801.865234
2180.126221
7952.685547
3436.116455
2398.42334
2721.254883
1934.671387
5017.129883
3451.341064
6764.927734
6261.17334
6211
2860.656738
2191.952148
2688.193604
2083.720215
1969.988892
7159.783691
2231.19043
4446.258789
2804.97876
5872.495605
2752.240967
2836.657471
5567.740234
4756.313965
4480.282227
2314.973633
3971.636475
4014.04248
2201.561035
2938.740723
2850.368164
2787.713135
2810.305176
2600.163818
2456.868652
3245.741699
5151.818848
3601.86084
4133.231934
3075.621582
3657.766113
6354.103027
3076.561035
2413.493164
1651.459473
5004.737793
2340.842041
2367.262695
2156.435303
2278.661377
2443.029053
5076.85498
3385.736084
2308.284424
4939.428711
2024.861938
3567.452881
6748.546875
4120.643066
3664.079102
3776.608398
1808.955933
2438.758545
3629.511963
4207.733887
3889.029541
3209.399414
3265.692871
3186.961426
1996.436157
4556.197266
2546.622314
4516.407715
3272.205811
8639.898438
4390.334961
3703.774658
4618.18457
4579.44043
5129.581543
4787.518555
4119.608398
3422.414307
5817.061035
3370.516357
7937.98877
6533.393066
1943.381226
2753.937256
6234.178223
3200.207275
6329.184082
6094.294922
4621.216309
8213.577148
2414.523438
1753.653687
2181.216064
5385.303711
3349.54834
3186.712646
2622.019531
2211.555664
3092.808105
2919.367676
2682.729004
5179.490723
4162.196777
3794.306885
4576.359375
3763.603516
3508.560547
7197.580566
3966.019531
7818.172852
2604.112793
2062.758057
3581.418213
7043.137207
4580.771973
3925.663574
3218.14624
4691.811035
2919.551025
2915.402832
6802.036133
2168.322754
1946.061035
3763.559814
2656.907471
2943.575439
5373.344238
2349.826172
2894.577393
2223.808594
2093.639893
4241.385254
5729.410156
3386.251709
2376.543945
3267.977295
3202.254395
1997.752441
9249.619141
3972.685059
2089.06665
3307.516602
2386.960449
4629.552246
4602.555664
5327.468262
2987.010742
3519.248535
1802.57312
2667.614014
5357.807129
4966.167969
2513.885254
3168.514404
3739.981201
3399.078369
2120.51709
2254.789795
4052.56543
3648.952393
3456.1875
3226.192139
2400.692871
2968.379883
2099.282959
3235.942139
4489.916992
4051.260742
2747.185303
2417.69043
3260.660156
5081.789551
2133.25708
7265.780762
2057.820313
3167.419678
2306.516846
3231.451904
3293.079834
5765.933594
4795.375977
5521.643555
4760.936035
4278.973633
2441.340088
2132.107422
2651.317139
4697.162109
2184.312744
6703.577148
6973.912598
4418.831055
5006.492188
2188.092041
4405.501465
3942.54834
5863.799316
2853.898926
4840.849609
3328.582275
4384.797852
2014.415894
3349.858398
2683.109619
3392.510986
2141.725342
3996.926514
2645.333252
2598.096436
3547.614502
4125.582031
2804.980469
2126.412354
2357.462891
1815.920288
2284.711914
2379.160156
2161.012695
3800.513672
2420.860107
2628.854736
2754.936523
5525.717285
2365.427734
3475.642578
2144.450928
4012.813721
2583.242188
2033.647705
2089.159424
2353.166992
2620.165039
2005.459351
2592.573486
1855.262817
2152.078369
3958.784912
2286.743408
2762.663818
3784.228027
4322.574707
5099.280762
2021.081909
2176.036133
5529.486328
5393.469727
5942.272949
4875.05957
2820.744873
2252.757324
2587.796875
1946.942505
3216.525146
1816.178833
3505.503906
3979.68457
2313.654541
2811.306885
3055.970215
5150.788086
3566.913818
1838.943359
2887.754883
