# Supplementary material for: Distribution Analyzer, a methodology for identifying and clustering outlier conditions from single-cell distributions, and its application to a Nanog reporter RNAi screen
Source: BMC Bioinformatics. 2015 Jul 22;16:225. doi: 10.1186/s12859-015-0636-7 (PMC4511455; doi:10.1186/s12859-015-0636-7)
Supplement: Additional file 1: Code S1. — R source code and sample data for distribution-based high-content screen analysis [file 12859_2015_636_MOESM1_ESM.zip › DistributionAnalyzer-1.1/Plates/files10004/A24]

2707.193604
2225.515137
2026.824219
3940.546631
3590.022461
2519.541992
3527.214844
4525.966797
2729.239746
5549.512207
2224.085449
3054.125244
1308.144531
5201.200195
9689.939453
1609.637817
11803.37207
6122.775391
9778.405273
7971.013672
10741.833984
9220.030273
13025.754883
2378.370361
10652
10101.421875
3711.5
16677.929688
8001.110352
6138.673828
4813.409668
7568.323242
4182.996094
8555.266602
5991.163574
6246.211426
9183.776367
7595.553711
7854.473633
9848.536133
7389.679199
9272.785156
6638.316895
5040.246094
6796.708496
1661.818237
1462.337646
1749.590332
2886.342041
3376.076904
2728.139648
2545.570068
1287.904785
3667.65625
1822.653931
1944.549072
2923.692383
1493.281494
2323.142822
2989.099365
2321.325928
2250.747803
2434.199951
2794.585205
3891.54541
1476.909058
1879.515137
2918.464355
1557.859131
2844.155273
1829.011353
1885.277344
1718.614746
2382.806396
2606.324219
2514.547852
2234.493408
1782.786377
1263.745239
2710.436768
2317.050781
1718.869263
2085.606934
3118.824951
1832.509033
1861.620117
5788.706055
1959.018555
1893.558716
1357.834229
3506.410889
4044.038818
2991.599121
3181.080322
4928.533203
1963.906616
1631.348877
1700.800049
2511.873779
2153.048096
3197.982178
1939.104858
1632.944092
3349.885254
1883.308228
2695.055664
4339.069824
1649.211182
1872.073242
3010.560059
1604.923096
3075.234375
1943.574951
2084.551025
2217.300049
2048.526123
2368.367432
1976.247803
2427.263916
1651.13562
2033.780884
2505.2771
1893.385254
1339.846558
1638.293579
2149.109131
2881.59668
1881.983521
1912.715576
1795.3573
1614.629761
1947.739136
2917.34082
1667.203003
1894.091553
1919.97583
1647.305542
1921.107056
1870.380859
1605.563232
2306.118652
2459.090332
1778.401611
3208.943604
1841.332275
1152.213379
1887.644409
3681.339844
1410.505981
1954.064575
2023.862061
2064.252197
1869.82312
2367.833252
3487.219482
2384.430664
5980.69873
1339.495117
1738.252441
1366.26416
2142.830322
1243.703735
1615.716309
1711.588257
1384.666626
4532.601074
4854.803223
3157.071045
1803.934448
7567.553711
5833.870117
4145.645508
2733.588135
1413.983765
5124.147949
4778.424316
1274.666626
4914.70166
1806.248779
7852.097656
2268.611084
1747.581787
10171.34668
2144.266602
1950.33667
1788.694214
1310.165649
3007.171387
1993.764404
1834.276367
5093.393555
1431.268311
2163.605713
5681.053711
4731.567871
1429.782227
5008.470703
2264.202637
6564.210449
3111.476563
2854.167725
2541.403809
1411.978149
7615.252441
2594.747803
3230.03125
1836.103271
2987.506104
3056.440186
4573.049805
1841.983276
3023.36792
1633.800903
1312.63855
1380.45459
6496.5
2505.945313
1408.881836
4053.912109
1585.31897
2347.195313
1184.544678
4880.702148
8263.731445
2175.679932
2672.378174
2165.94043
7397.151855
2089.725098
1699.244141
2194.934326
1485.312256
5912.255371
5353.772461
1791.051514
1868.179932
2620.384277
1325.342896
1481.052612
1940.479248
1631.94873
1602.385986
2801.220947
2086.713379
5295.571777
1745.085815
2235.697754
3596.350342
2013.296753
2602.337402
1628.963013
2186.759033
1760.789185
2078.60498
1628.406372
1493.848145
2036.994751
6971.958984
1399.045044
5690.391602
1837.618042
5130.814453
1899.415283
1664.322876
2199.087402
5502.152344
1878.981445
1581.700195
1379.819214
1410.981689
4167.561523
1865.010498
5318.085449
3135.131836
1842.101929
2474.713135
1682.271606
4219.79834
2187.606445
4395.331055
4096.228516
2023.744629
2306.761963
1562.604614
3988.814209
3422.54541
1963.789429
4616.123047
1836.277222
4818.53418
4076.229492
1604.608643
2413.450439
5063.649902
3415.018799
2013.043457
4319.38916
3798.943359
3117.212158
3563.22998
3402.105225
1900.197998
3279.731445
2423.336182
2014.06665
2658.703369
2641.303711
4173.562988
7637.394531
2272.260498
3676.071533
2299.252686
4824.04248
4766.025879
3049.09082
2354.56958
2042.554565
1782.342896
1894.747437
2362.047363
5216.978027
3781.944336
4742.41748
4133.257324
5034.574707
2703.802734
2151.804932
2751.967529
3549.014893
2278.541504
3025.156006
2770.922607
2320.259033
1985.964966
2166.731689
1890.936768
2321.432861
3417.839111
2659.782959
3404.534424
4716.5
2297.172119
3251.313721
1443.236694
5063
5356.884277
1756.71521
4134.092773
3308.981934
2399.259766
2574.425781
5179.575684
4773.100098
2671.810303
4988.345703
3830.624512
1974.368164
2102.348633
1689.006958
2251.161621
2920.671387
2076.765137
8005.418945
2032.93811
3070.038818
5127.902344
2215.588623
1810.807983
3456.835449
3962.045898
4244.790527
4130.319336
2871.428467
1917.550293
5170.049805
2079.927002
2192.712891
4205.609375
2203.621826
4433.364258
2098.334961
2218.693359
2189.160156
1957.782227
1585.437134
3379.681885
3462.483887
3437.955566
6096.310059
3364.098389
3030.579346
4218.289551
3875.587402
1832.941162
2172.918213
2145.547607
4150.976074
2117.590332
2636.780762
2524.804199
3879.815674
4288.564941
2268.354492
8508.87793
4770.218262
1488.662964
4918.69043
1692.275146
2113.895264
2957.968506
4092.688965
2338.175049
3197.776123
6969.973633
2091.718018
2342.958008
3731.740967
4802.349609
2853.96875
3701.518799
4083.015869
3106.399902
4138.616699
2096.417969
4747.880371
2295.044189
2296.807129
2740.765625
6455.855469
2707.236328
4470.578613
2698.711914
2404.37793
3049.948486
2071.397217
4000.504883
3101.958984
4095.241455
2434.073975
5078.264648
7031.397949
3938.904541
4091.612305
2892.602783
2989.124023
3927.348389
3663.319092
4599.062988
2742.215576
2063.949463
2462.425537
2062.048828
4282.211426
4267.096191
3090.895996
4165.108887
2346.67749
2335.533936
4221.285156
3045.933838
3208.111084
4738.366211
3241.893555
5561.814941
2502.473877
4678.522949
2024.534912
2103.752686
2005.904785
2194.050293
2600.635254
3157.144775
2241.528564
3306.518066
2760.177734
2358.836426
2904.51709
3493.955811
1903.428589
1838.959351
2267.58252
1930
2023.15686
5232.12793
4638.570801
2416.299805
4317.269531
4570.459473
2102.576172
3619.563232
2850.666748
4325.644531
2752.613037
2014.326172
4187.398438
5399.850098
3039.64502
4768.672363
2226.326172
2538.638916
3542.625977
2617.929443
5002.704102
1994.552246
2449.406006
2298.186035
2419.625977
4023.342285
4359.246582
4752.864258
2312.814453
2073.782471
1942.940918
2171.324219
2048.415283
1910.070679
1910.783447
2754.456299
2534.97583
2311.544189
5121.611328
3422.553711
2034.136841
2922.943604
5712.095215
2081.50293
6179.037598
2120.830078
2950.286621
2162.512939
3502.773682
2363.605957
2254.914063
2502.785645
2616.365479
2558.763184
2187.855225
1854.084839
2430.92334
1946.313477
3646.263184
2291.54126
3772.357422
4439.944336
3597.682129
3650.532471
1840.494629
1879.75061
2688.240723
2602.398682
2995.584961
2279.086914
5708.283691
2407.895996
4028.644775
3679.481934
2095.000977
2109.745361
2236.749023
1979.325073
1793.199097
2000.668335
1877.308105
2161.533691
1897.659668
3838.16748
3825.801758
2057.526611
1781.245239
2517.605957
4425.029785
2810.164307
2196.020996
2237.767822
2090.184814
1991.603271
3905.948975
3157.648438
2337.116699
2524.759766
3534.021729
2134.040283
1747.314453
1840.037476
2355.9104
3500.452881
3380.17041
1831.071045
1642.340698
3594.374756
2615.407227
2875.479248
1992.396118
3919.320068
3469.226807
1937.171265
2818.5625
1690.172485
1882.596558
1964.620239
4243.971191
2731.386475
