# Supplementary material for: Distribution Analyzer, a methodology for identifying and clustering outlier conditions from single-cell distributions, and its application to a Nanog reporter RNAi screen
Source: BMC Bioinformatics. 2015 Jul 22;16:225. doi: 10.1186/s12859-015-0636-7 (PMC4511455; doi:10.1186/s12859-015-0636-7)
Supplement: Additional file 1: Code S1. — R source code and sample data for distribution-based high-content screen analysis [file 12859_2015_636_MOESM1_ESM.zip › DistributionAnalyzer-1.1/Plates/files10004/B01]

1788.646729
2249.859375
2029.456909
4064.748535
5637.052734
1553.709106
1777.934692
1679.943237
1509.777832
1553.205444
3210.109375
3055.260986
2592.422363
2555.180664
2688.16748
1428.052612
1898.758667
2665.285156
1575.179443
5109.48291
4136.547363
2006.231567
2601.356934
2528.990723
1798.588257
2763.685303
1622.795166
1673.929443
2270.278809
2482.355225
2909.209229
1496.842163
2086.651367
2223.624023
1570.176025
3811.512939
1754.733643
2008.19043
3490.306641
2078.919922
3584.160645
2000.164063
1958.892334
1485.522827
1523.497437
2294.019775
5368.05957
1984.157837
3612.232666
1908.813843
4707.079102
4425.867676
1920.522339
2705.875977
6282.730957
4269.47998
2775.743896
1528.110596
1668.366943
3368.112793
3819.551514
1548.510986
3050.36499
2948.644531
1768.796631
1923.447754
2654.46582
3314.0354
2532.37085
2029.074463
1774.614136
4065.8479
2300.809082
3054.095215
2713.333252
3787.451416
5048.944336
2768.247803
2057.5354
2862.41748
1645.265015
5685.263184
1647.64209
1853.33606
1741.280029
1618.803223
2810.385498
2967.390869
4108.902344
1755.156738
4753.55127
4483.309082
5035.446289
1767.385742
1872.498535
3825.846191
2235.151855
1588.354736
4710.669922
2593.899658
1653.723999
1897.656372
2850.247803
1803.505859
1826.606201
1708.24353
4712.665527
2402.604736
2707.444092
2455.265625
3693.102783
7676.085938
2187.047607
2834.932861
3343.578857
2551.70166
2393.9104
1893.145142
4768.805176
1528.106201
4643.028809
2595.006592
1827.661011
1753.400024
3510.894043
1772.852173
2077.106445
2332.897949
1704.747192
5039.107422
8738.163086
3633.885742
2819.225342
1350.318848
3395.838867
2839.289551
2209.521729
2678.256348
1608.650146
2631.70459
5477.487793
4992.099609
3277.792725
2814.475586
3055.038818
3254.280273
2407.385498
4670.51709
1613.762329
8588.606445
1951.533691
3811.959473
1777.783691
2081.958008
1597.284302
3790.869385
3135.709961
3975.01001
2119.770264
5065.042969
1462.77417
2707.441895
3812.944336
2101.487549
2810.096436
1849.333374
1510.930542
1909.333374
1497.662354
2068.800049
3120.449463
2720.336914
3345.54834
7382.518555
4307.935547
1458.597412
1996.814819
2796.291504
1888.103882
1278.871826
4282.833496
1446.359009
7664
2091.773193
3116.835205
1780.333374
1806.900024
2243.812988
3745.02124
2167.357422
3839.469971
3366.106445
1529.463379
2814.053955
5361.819824
2806.68042
1704.470581
3257.169922
4482.803223
3524
3626.06665
2588.39209
2346.604736
5588.054688
2931.10791
4967.480957
1735.181763
1431.280884
3467.829834
4865.616699
5173.078613
1855.677124
1989.432129
1495.428589
2441.010498
4589.748535
2750.925293
4114.724609
1790.146362
2344.630371
3546.605957
4000.251953
1424.92627
1627.661987
1895.921143
2535.272705
1399.083374
6008.388672
2393.182617
1585.050537
3452.925537
2588.492188
2387.534912
4702.74707
2311.224609
3970.461426
2350.260986
3601.681641
4998.290039
4466.345215
4819.581055
4165.600098
3619.527832
1893.757568
4204.846191
3743.309326
1814.060547
4709.748047
3532.583008
3247.008789
3931.555664
3427.973389
4459.358887
3052.770264
4616.575684
4176.924805
4109.846191
2998.20166
3707.52002
1341.111084
5102.88623
5518.171387
1979.071411
3373.172852
7437.05127
1751.037964
4653.813477
3430.504639
3877.371338
4610.02832
4160.607422
4222.446289
3975.5354
4288.470703
1780.571411
2402.721191
3976.857178
4380.640625
4179.787109
1535.254272
6563.057129
3573.611328
2105.782715
4220.70459
3009.365967
5185.036621
2062.760254
1503.032227
4259.216309
1771.531006
2734.140869
3641.04541
1790.031738
2360.77417
1632.610718
2367.88501
1323.4375
4075.640381
1774.326782
2836.483154
2735.20459
1848.558105
1150.953857
1441.464111
1963.603027
5583.580566
1849.984985
1646
3542.170654
2040.123779
3350.956543
5829.589355
2424.029541
2701.995605
2624.294922
12253.615234
3414.571533
6624.838867
1737.151123
3614.142822
4403.373047
1894.790649
1443.718262
1200.732422
4551.200195
2738.460449
5302.204102
2418.589355
3544.813232
3979.731689
4096.911621
3458.318359
2398.295166
1841.698364
4415.36377
4666.515137
2483.796631
1899.102051
3955.729248
2207.537598
3485.987305
1873.290283
4831.163086
9974.530273
4733.523926
3278.511719
1516.774902
1722.751587
1762.561768
1827.486084
1805.38916
3335.546387
2384.970703
1724.405029
3094.73877
2130.070801
2213.438477
4400.208496
3994.604736
5766.683105
1817.920044
1365.925903
5016.145508
3098.808594
3686.981934
2922.567871
2214.35083
2276.895996
3314.941162
2359.831055
1655.968628
6618.537598
1681.357544
3994.780029
1827.005493
3568.706543
4076.208252
4861.346191
1787.766479
3630.20166
1892.701416
2302.857178
5268.449707
1546.450928
3599.361328
5738.672852
4636.017578
1524.35083
3030.302979
3914.688721
2403.563965
2582.681885
3310.537598
1433.737183
4602.70166
4542.486328
3757.231689
1203.885742
4739.461426
5520.625488
4028.905029
1899.134033
5685.787598
4841.564453
2817.541748
1945.095459
1728.98877
5467.286621
4598.645508
2540.640869
3237.926025
2880.096924
5440.753418
1839.545044
3696.115967
1600.753418
1880.361938
1873.223145
1822.265015
2973.875977
1984.653809
2744.016113
4967.341797
4549.673828
5120.830566
3649.722656
5400.938477
4066.944092
3134.940674
2592.81958
1580.473877
1824.564331
1626.612305
4590.16748
2328.75293
4560.819336
3720.959961
2005.150269
1435.349731
1461.359619
2208.946289
3503.119385
4450.79248
3400.623291
3426.948242
3819.836426
4361.91748
3321.050781
4297.230957
1867.333374
1943.349365
1991.241333
2044.255981
4340.216309
3267.669678
5131.186523
2082.760498
2524.321777
2726.331055
1482.22644
2553.326172
5568.460938
4475.642578
3739.356689
5488.875
1914.429443
4637.560059
2079.441162
1666.64563
3674.521484
3833.619873
2560.480957
1462.746094
1539.982056
2193.004395
2818.852051
3095.288818
1969.5
2643.324707
1568.326538
1304.166626
3836.732422
3015.002686
4112.982422
3248.451172
3589.416504
1593.878296
3083.686279
1821.509399
5234.742676
1702.682739
3797.76001
4268.066406
2759.990479
1829.162109
1660.669067
1662.266724
4510.759766
5329.450684
1636.47998
1503.125488
1606.340698
2503.382324
2766.977051
1586.952637
2744.097412
2983.942627
3527.193115
4174.188965
1562.604614
2881.242676
1528.101563
4353.039063
2807.959229
1673.359741
3648.464844
1966.5
2851.912354
1649.76001
3448.103271
1166.537354
2003.858765
2556.151123
3720.780273
4314.763184
1700.752808
5212.049316
1853.314819
1860.744873
4802.124023
3482.621094
2098.378906
4763.421875
3478.266357
3221.886475
4741.252441
1826.727783
4133.352539
2416.33667
2114.866455
1840.899658
1634.652344
1435.48938
1627.234009
2065.928467
3317.788574
2678.826416
2301.020996
4213.657227
5521.140625
1574.103149
1420
1617.28772
1418.204102
4146.232422
1919.067017
3377.736328
1987.037476
3349.766357
2443.95752
2023.72998
1721.842163
3171.356689
2224.675049
5197.271973
1306.631592
2589.799316
4116.587891
1832.950684
2384.721191
3872.290283
1803.596436
5800.376465
4389.036621
1592.516113
2871.876709
2521.865967
1931.992188
1696.627441
1365.43811
2119.839111
1875.134277
1623.891235
1944.611938
1705.370117
2705.120605
1938.462891
4130.620605
4473.178711
1776.69751
1348.571411
3311.52832
1135.698608
4733.689453
1888.140381
1668.444458
3665.67627
4254.312012
1403.040039
4917.990723
1790.472534
3876.234131
1868.013062
2876.169434
1495.418945
1515.934448
4314.173828
2618.269043
2963.311768
3784.840332
1945.546753
1803.125977
3933.164551
2140.663574
2308.748291
1704.403809
1668.885132
4222.046875
3351.732178
3552.555664
3821.952393
1781.900757
1426.75647
1646.781006
4347.243652
1583.557251
1666.263794
2431.173828
5016.874023
1908.574097
2087.435791
1770.037354
1768.538696
1816.425903
2131.141602
1771.222168
2457.79248
6552.371094
4046.800049
2223.750488
3497.87207
1515.667358
1777.761597
2392.367676
1407.340698
4241.837402
4060.005127
2681.5979
2026.575439
4850.572754
1790.28479
1631.157104
2908.957764
1394.134399
1945.583862
1795.577393
2464.78418
1745.588501
2872.623291
1617.414307
1760.334229
1972.927856
1947.585449
1551.849243
1541.406982
1178.262207
2010.177368
1739.391602
4483.896484
3489.296875
2126.128174
1405.676025
3400.095703
2052.506104
1375.412354
4003.090576
3227.025635
1477.601318
3246
3893.39209
1787.017334
2477.196533
1725.663574
1464.681396
2128.37085
1943.533569
1872.175903
1669.520752
2677.555664
2027.409302
1852.962036
1777.398315
1687.046875
1765.017334
1858.614624
1690.285767
1705.861938
3273.235107
1594.630249
1566.743286
2484.260986
1643.400024
1256.376465
3401.481445
2765.251953
1356.260864
1925.142822
1656.425537
1675.450928
2594.48584
1371.666626
2929.404297
1784.576538
1252.876221
1445.238892
6413.293457
1578.87085
1959.680054
2630.08374
2730.787842
2605.161377
2419.777832
1614.870605
2120.744141
1969.868286
1915.939087
3284.829102
3613.990723
2006.917236
1546.9375
1263.024414
1644.102539
2575.661133
1831.403931
2881.434082
1874.112671
4570.187988
1817.986206
1317.308838
1368
2799.614746
2471.314209
1816.216919
3397.168213
3865.099365
1997.814087
4187.626465
3614.486816
2166.596436
2489.048828
1922.709717
1600.828003
1693.168457
3095.01709
3602.80957
2455.992188
3631.34082
1542.09375
3618.991211
1382.480957
3268.135498
1544.5
3274.601563
1638.434814
2254.281982
1344.195068
4343.978027
1501.494019
1290.024048
1375.047607
3039.629639
1799.588623
1793.251709
2894.93335
1322.723389
5120.659668
4454.923828
5724
1720.387085
2109.587402
1534.400024
2708.800049
1619.329224
3111.044678
1579.57019
4628.056152
1390.208008
1923.251343
4051.911865
