# Supplementary material for: Distribution Analyzer, a methodology for identifying and clustering outlier conditions from single-cell distributions, and its application to a Nanog reporter RNAi screen
Source: BMC Bioinformatics. 2015 Jul 22;16:225. doi: 10.1186/s12859-015-0636-7 (PMC4511455; doi:10.1186/s12859-015-0636-7)
Supplement: Additional file 1: Code S1. — R source code and sample data for distribution-based high-content screen analysis [file 12859_2015_636_MOESM1_ESM.zip › DistributionAnalyzer-1.1/Plates/files10004/B02]

2653.312012
1609.734985
1615.253296
3530.857178
1407.466675
4028.447266
2568.063477
2184.130615
3939.72168
1285.684204
5166.811523
3290.733398
1854.857178
7231.872559
1915.245239
2026.666626
4889.250977
3356.218262
1718.80542
3418.679688
2003.179443
1704.911377
5729.148926
3667.312988
3921.678467
4190.867188
3713.251953
1606.900024
4337.985352
4409.230957
4110.743652
1531.818237
4021.083252
1852.835205
1788.314575
2032.447998
5287.345703
4682.061035
2770.926758
3951.709717
2733.837891
5873.192871
3836.974365
3081.347412
4969.491699
4455.898926
2733.551025
2474.969727
3365.217285
3094.165527
1989.111084
3692.963867
5594.113281
2713.756104
2347.247559
3842.098389
3413.775879
2538.526367
3189.056885
2459.354736
5364.014648
5053.763672
3893.240479
3794.651855
3495.615967
2660.036133
5621.055664
2253.033691
3110.571533
3055.764648
4788.135254
1799.599976
2596.800049
2264.148193
1595.961914
2345.648926
1479.589722
1701.214233
1943.092163
3249.49585
5852.899414
5648.914063
4458.722168
4514.318359
4065.496826
3203.947998
1718.984131
2859.555664
2659.076904
3007.633545
4478.895508
2167.563721
4000.260986
1538.461548
3928.918701
2132.032471
2668
2810.21167
3624.193115
4432.160156
3258.144775
3981.467529
1524.740723
2927.823242
5712.817871
3109.402588
6093.250977
5344.513672
5867.158691
3588.624268
4378.285645
2454.142822
3492.713135
1672.518555
3966.096924
5598.55127
2893.290283
2725.034912
1603.630249
2283.186523
2501.592285
2995.850098
2901.718994
4740.614258
3068.155762
2557.600098
6216.10498
4072.785156
3480.957764
4310.073242
4499.327148
6005.314941
2322.191162
1981.785278
4069.531738
3917.140381
3740.584229
3623.338867
2728.648682
7511.624512
2953.641113
3266.86792
2699.875732
5881.595703
1550.5
2557.543945
3142.44043
2912.814453
2016.415527
2923.848145
6787.727051
6479.369141
3270.422607
3517.656006
2337.939453
2593.32373
3224.941162
4414.421875
3494.506104
2617.639404
4616.181152
2380.625
4159.081543
2333.618652
3987.696289
3338.866211
2742.636475
1796.122681
3241.124023
1768.525513
2735.123291
3422.763672
2217.627197
2907.872559
3555.533691
4171.764648
3955.672119
4557.598145
5242.86377
2902.453125
2301.296631
2937.169189
2020.907959
3684.269287
3411.941162
2562.958008
6130.20752
1653.291382
4431.868164
4838.384277
4593.595215
2396.894775
3243.547852
3502.295166
3885.54248
2458.350586
1252.695679
1923.047607
2767.206543
2836.295654
2754.774658
4855.13623
6355.546875
5663.369141
2554.612305
1683.096802
3542.254639
3495.84082
3919.619141
3672.93335
1534.382935
2963.145264
2551.833252
2960.661133
4068.390625
2786.142822
7993.543457
1803.333374
3290.787842
2667.290771
3546.722412
4513.312012
5172.452637
4571.837402
2854.719971
3429.27124
1766.93335
1520.583374
3148.773193
1868.161865
2447.673584
6186.086914
1620.370361
1707.351929
3417.306152
6884.411621
5135.208008
4437.5
2178.168213
1906.963013
3651.161377
6019.057617
3618.175537
1771.551392
4055.759033
1816.027954
3508.224121
2350.937012
6539.399902
2290.138672
3319.374023
2908.67334
5283.79541
3408.273438
3468.636475
3909.652588
3042.645752
2780.805176
2460.74707
1580.16748
2211.981689
1849.50293
4280.884277
2747.682861
2334.225342
3188.895752
4171.008301
3186.496338
2386.812012
6322.321777
1644.317993
2619.020996
3172.884766
2295.433838
3544.019775
2751.76709
5373.203125
3468.491699
1692.252808
6325.896973
2584.824707
2626.385498
1439.008545
3160.931396
4002.496338
1681.79187
3733.339355
1225.838257
3397.122803
1905.217407
4171.552734
1509.5
3142.842041
1778.309082
5723.239258
3895.781738
4644.267578
3334.466553
1861.352905
4623.735352
4886.717285
5239.1875
7259.325684
4868.676758
2877.507813
3883.855713
5571.466309
3899.165527
2962.537354
1476.674927
3004.806641
3084.594238
2061.556396
1685.763428
3262.581787
1521.098877
4254.09668
3163.085205
1793.19458
1752.921753
1475.182739
1173.644409
2559.382568
1899.702515
4525.209961
3812.383301
3145.030762
3011.41333
2576.966064
1524.154663
1257.591187
2171.670166
4799.091797
5440.047363
1720.692505
4691.082031
4288.394043
3560.822998
4922.398926
2232.352051
3690.361816
1752.134399
1560.53064
3308.448975
2352.343018
2857.487793
1480.956543
1828.21228
3293.938721
3587.408936
2492.770752
1557.615723
3124.181152
2060.356689
4189.120605
2067.138428
1562.107544
2045.779785
4550.195313
1276.903198
1408.898438
1305.48938
5211.217285
2335.214844
3928.807617
4671.912109
5340.554688
2659.938965
4658.578125
5209.631348
1549.980957
2212.02832
1833.90979
3732.885986
2916.498047
1721.498535
2096.27124
1621.303345
5350.336914
1480.777344
5753.795898
1680.686279
2240.018555
5975.025879
5823.864258
3026.017822
1839.801758
1963.026367
2518.517334
1851.283447
2545.003418
2220.04541
3086.821289
1371.488037
2202.353027
3290.820068
3263.946289
2704.27002
5897.262207
6286.615234
2553.565186
1678.496826
2985.255615
1514.359375
3905.856689
3832.953857
1926.827148
1519.620605
2206.765381
1751.968506
3262.021729
4703.339355
3409.191895
4602.086914
2989.213867
2955.101318
2539.687988
4325.383301
2351.386963
2567.441162
2123.2146
3236.652344
2663.518311
1802.270508
5149.350098
1659.025757
2230.986328
2075.697998
1541.648804
5543.518066
3625.104492
5106.057617
1719.645264
7871.188965
4630.563477
1608.457153
1500.5
3173.608154
1497.083374
2229.374512
1740.760376
3744.800049
1609
2460.262207
3863.038574
4827.953613
1472.70105
1398.63916
1318.556641
2371.071045
5399.492188
2093.753418
3931.838867
4507.58252
1662.877686
4780.965332
2374.110596
1696.796631
1782.620728
2991.616455
2030.593018
3091.555664
3384.14209
2545.530762
2151.542969
1927.762695
4181.298828
3576.25
1873.165527
4229.825684
1181.640015
2269.994141
2197.669189
2664.727295
2382.901123
3466.429932
1883.223877
1652.792969
3059.56958
1763.112549
1744.609497
4310.073242
2475.88208
2750.179688
4508.495117
1478.327271
1285.229248
2830.534424
2671.697998
3540.603516
3011.455322
5098.714355
1710.819702
3614.1521
1803.765869
1422.611328
1783.763184
2612.278564
2056.737549
2284.989502
2305.759521
4657.714355
2897.934814
4089.521484
2082.898193
3156.17041
3082.916748
1954.083862
2759.948486
5656.84082
3724.410645
4879.942871
4242.07959
4478.731934
2417.404297
5373.538086
7549.679199
3999.417969
4654.532227
4529.232422
3213.867676
3656.72583
1849.122437
2160.852783
2037.654541
2242.741211
2069.170166
3263.896973
1922.319824
2196.745361
4297.175781
3933.916504
1810.071655
1452.68689
2763.359619
2774.765869
1523.333374
5871.740234
1495.653442
1863.621338
2496.125244
2780.992676
1957.688354
5501.01416
1300.958862
2832.195801
3887.987061
1474.487671
2853.725586
4058.650879
3635.625244
3435.32666
2729.188477
2660.964355
1554.976685
3038.94873
2295.295898
1529.126709
2746.705322
1986.857178
4418.742188
2743.016113
8499.566406
8292.044922
1530
1377.447632
2784.39502
3639.615234
2160.264404
4086.229248
6133.577637
1283.230103
4470.066895
1407.457642
3966.836914
2560.677002
5020.387695
2518.825439
2737.890381
2494.496094
2616.47998
1521.71167
2015.315674
1449.444458
3423.067383
2087.098145
3149.370605
1892.632935
1410.814819
5058.875488
3904.945557
2529.180908
2470.555908
1631.808105
4968.883301
1297.174316
4779.103027
2078.422852
1730.47937
2553.08252
2332.786621
3140.473633
4567.109375
1608.300049
1754.305054
1740.380127
1586.331787
1600.714844
4188.654297
5047.55957
4833.802734
1346.394409
1929.915771
1303.438599
1447.550903
1576.86377
1621.871094
1650.069824
2164.54248
1758.45166
2603.261719
3065.006592
1709.907349
2063.360596
1412.235352
4154.505371
2430.559082
3741.753418
1813.535522
4447.092773
1622.354126
1524.574951
5866.020996
2955.950439
4697.769531
1552.081909
3056.886719
1668.560913
1598.839355
2114.294678
4896.560547
2077.901123
2233.783936
1970.382935
5247.863281
2279.298584
1741.319214
1793.897705
1433.311035
2290.795166
3598.142334
2268.496826
4248.556152
2252.030762
2491.731689
5346.60791
4723.800781
2557.575684
6025.149414
3109.087891
2978.902832
2036.897949
1369.684204
2408.105713
3493.857178
2585.093506
2031.988892
2450.977295
3518.558594
3443.129883
3417.195313
4908.469238
3634.128662
3888.49292
4642.752441
1209.848877
4118.805176
3150.907959
4371.186035
1666.36438
1470.519775
3615.685547
1875.351318
1952.506348
1461.82373
3838.060547
1590.634155
1408.666626
2755.631836
4677.970215
1623.156738
2252.678955
1458.238892
5421.421875
1530.504395
1516.27832
2795.221924
1511.898315
2104.061035
1711.466675
1753.379272
1332.268677
1646.815918
3105.659424
3113.384277
4352.019043
2058.408203
4274.945313
1492.051025
5121.001953
6322.335938
6555.932617
1849.525269
4556.65625
3382.342773
1946.496948
3276.760254
1483.864136
1505.841553
2707.708252
9498.569336
1664.694214
3083.884033
2430.5896
2603.093994
1697.205078
1496.231445
2067.035645
2195.593018
1483.300049
3490.23999
2430.707031
2058.039307
2160.75293
1718.790649
5010.614258
1481.103394
2224.505371
2011.775269
2496.695557
2170.987061
2791.092285
1494.25
1523.41748
1543.045898
2501.443848
1330.315796
1379.69751
3369.428467
1500.095947
3115.560547
3964.216309
2788.246582
2710.564209
2730.682373
2628.485596
1755.820923
3121.442139
1946.716064
1679.807251
1577.489624
1493.517212
2295.284912
2826.318359
1737.892456
2261.536133
1797.800659
2238.718506
3065.48999
2696.926758
1608.86853
2764.095215
1377.82605
2502.296631
2871.729248
3053.666748
2970.815674
1589.482788
1849.731934
1782.047241
3097.569092
2110.399902
1764.991455
2268.831299
1511.713013
1822.124512
3320.291748
3166.037354
1848.249146
2114.468018
2845.634766
2733.60498
3667.849365
5741.97168
3379.74585
1882.77124
1675.216553
2396.876953
4105.303223
2111.362549
4020.674805
4299.208008
3207.92749
3589.251221
2524.769287
5106.869629
2670.512939
1736.729614
4100.960938
4711.707031
1482.733521
1385.203735
2936.678467
1447.358032
3493.262695
3694.424072
3700.64917
1501.349854
7358.474609
3702.859131
3976.634033
1500.785278
3362.453857
3326.618164
3140.664795
3626.846191
1788
2094.669678
2619.336914
3397.233887
1498.44104
2757.594971
1473.88501
2344.111084
1788.5625
1543.539429
2035.106567
1626.904541
5107.491699
1369.349365
1534.216919
5008.078125
4961.264648
1556.540527
2324.36499
3262.29126
2821.186279
3751.712402
5017.170898
2976.603271
1174.131714
3384.938721
1389.709595
1915.724609
3751.518066
2704.659424
1687.041382
1766.677856
2427.042236
2557.00708
5121.627441
1430.082153
3530.459717
2663.657715
1286.786865
1483.146851
1435.349609
1891.10022
4742.342285
2695.979004
1938.53418
1593.105713
1625.228516
6017.44043
2332.127441
5830.610352
5302.538574
2403.155029
3055.366943
3397.382813
1809.827881
2711.690186
1655
5524.161621
2388
1430.533813
2463.355713
3530.512695
1374.285767
3510.716064
2354.868896
4062.303711
2144.821045
1672.458008
3987.822754
1417.133911
3392.299561
2153.961426
2566.598145
1784.846191
1479.76355
4635.137207
1652.868408
1347.105835
1803.279663
3178.076416
4153.76416
5261.246094
4270.838867
1523.925049
4383.398438
1936.646729
3068.655273
2537.633545
3180.792969
1761.324463
1362.078735
2587.117432
3143.199951
2744.817139
3533.818115
1702.622314
1716.411621
2467.182129
3162.972412
1815.005737
1795.166626
2177.899902
2148.320557
2047.751221
2091.702881
1899.058838
2413.948242
4354.918457
2975.678711
3731.79541
1419.561157
2808.689209
1862.390625
1907.580078
2795.153809
3313.325928
2652.38501
2223.361816
2606.869873
2344.56958
2120.906494
3390.409668
1735.526611
1852.848877
1272.036987
1697.155151
2136.830566
2427.896484
2311.246826
1692.996338
1481.443848
1454.428589
2053.92627
1984.849121
2728.765381
1713.929077
2357.624268
1333.850708
1616.378784
2047.081055
1554.580688
2032.896973
4702.519531
1412.415405
4253.938965
3800.082764
4879.221191
1704.02002
4251.536133
2869.961426
1866.538086
3816.959961
1525.124634
4829.600098
4942.896973
1749.448242
3935.525879
4113.514648
1585.715332
1432.543945
2833.085693
2659.563477
2891.576172
3749.130859
2339.211182
1755.466675
3688.693604
2253.405518
1519.845337
3372.250488
1968.468262
1626.924561
1650.734741
2178.681396
1643.384644
1368.760864
2362.155273
4354.786621
1780.329956
1809.544189
1611.209473
1900.980957
1682.624512
2312.138428
2563.391846
3591.156982
1768.293213
5656.611816
3589.905273
3200.262695
1738.6604
1735.702515
1643.859619
3447.081299
3443.113281
2161.718994
2487.145264
1870.327026
1740.660889
1462.181763
1764.013184
2641.923096
2727.627197
4662.649902
3421.549072
4297.188965
2013.41687
3804.954834
3722.489258
1776.580811
1607.203125
2711.190674
4193.501465
3205.497314
2730.240723
3396.36499
1500.618896
3999.092529
1619.816772
2140.211914
2073.832031
2463.429688
2066.930176
2137.032227
1637.114746
5133.586914
2450.566406
2369.937256
1649.543457
4851.827148
1679.476318
1902.196777
2721.336182
1682.899536
1490.985474
4377.01416
2540.261719
4887.729492
2641.574463
1855.448975
4447.87793
2361.942871
1715.037964
1547.571899
2263.078369
3186.100098
2995.419922
3917.261475
1838.652832
3423.896484
1332.496338
1416.408813
1367.950806
2218.50293
4964
1861.716309
3270.101318
2829.419434
3679.953857
1721.124756
1406.46228
3000.725586
1350.134766
1537.376221
2128.604736
1837.077393
1645.086426
4175.333496
2129.135742
1400.526611
1817.800903
4794.570801
3550.352539
1666.254883
1330.438232
1726.412842
2125.163818
3399.432861
2124.291016
1546.755981
1839.319702
3262.017822
2284.204102
3237.810547
5589.997559
1606.28186
1675.785156
1959.042114
2571.705322
2535.191895
1549.837036
1482.666626
2720.397705
2135.223145
4267.119629
6383.44043
3116.387207
1765.577881
1489.216187
1292.37915
2310.059814
1680.711914
4530.905273
3744
3261.512939
2802.835205
2061.942383
4124.396973
4053.724609
1781.657349
1836.676636
2164.361572
1771.39917
1860.979736
1854.533325
2164.451172
4122.642578
1882.997437
3853.925537
2958.082764
1833.2948
3215.804932
2795.37793
1878.80896
2101.672119
2750.141357
1531.789429
1830.709717
3358.617676
1448.828613
2105.542725
1446.206421
2821.309082
1432.113892
2381.64502
2202.087646
2718.745361
3481.597168
1405.323975
1482.777466
1568.168457
5284.378418
2215.005859
1891.184326
2019.932251
5313.571289
1564.136963
2619.563965
1479.5354
3483.248047
3001.369385
1381.619385
3993.784912
3209.769043
2657.677734
2624.585693
4409.416992
1403.408936
4619.109375
1705.957886
1423.37207
1966.740723
2256.411133
2593.094971
1474.033936
3707.817139
4736.194824
3327.346924
3552.984375
2498.277832
2084.253662
2877.439209
1436.939575
3313.984863
5358.028809
1496.340454
2870.348145
5098.748047
2013.604004
3213.50415
1488.655762
1768.524536
1487.343262
5607.289063
3644.872314
5450.160156
3143.506104
1737.070923
1663.206055
2622.371582
1475.252075
3043.914063
2617.777832
2451.478271
2053.466553
2739.034424
1758.193604
2742.739746
2231.209961
2615.27002
4253.460449
3228.847656
4316.531738
2709.931885
3296.854736
2497.389893
4369.085938
1581.165405
3440.291016
4660.557129
4636.995117
3278.736816
4665.39209
2607.430664
2561.810059
5065.707031
3008.159912
2568.179199
4395.238281
4801.904785
8207.705078
3301.508301
2748.888916
2227.793213
5957.974121
2891.970703
3807.942627
2868.715332
2032.980225
2273.645508
7485.65918
6139.521973
4369.660156
1778.215332
2888.048096
1699.500732
1430.403687
1848.251099
2408.145264
1512.181152
1339.426147
1733.379272
1819.962402
4986.638184
1690.688232
2145.841797
7274.804688
2337.955078
1988.690796
1602.654053
3219.450439
3254.921387
1612.524292
2578.572998
2450.875732
3082.291016
1844.71106
1751.506714
1460.779053
4008.705322
1632.562622
2817.172119
1463.243652
1814.283813
3023.386719
1816.216553
3441.018555
4913.948242
1501.277466
2641.229248
1913.122803
4716.065918
2558.618408
2135.300781
2973.687744
4074.671143
2729.646484
1742.084473
5254.295898
1719.895386
2897.415039
2349.777832
1576.755371
1970.852905
2844.139404
1497.827026
4722.632813
1909.064087
5743.491699
2379.726807
3046.063721
2676.935791
1669.109619
1420.468262
1741.807251
1371.17334
6433.48877
1718.860718
1464.547974
2768.740967
1509.152954
4884.27832
1939.13269
3983.926025
4243.394043
3616.841309
1244.915039
3789.321045
1382.379028
1448.15686
1638.248413
2926.362305
4992.932129
5794.708496
1527.283936
5512.731934
5284.553711
4414.368164
1354.381836
1554.592407
2892.921875
1300.076904
1568.161255
2093.596924
2988.993164
4286.462891
2244.373291
5025.007813
1468.952393
1629.35437
2270.584717
3003.196045
2614.132813
4612.310059
3664.216553
5091.48877
4268.017578
1394.872437
1899.049805
1508.425049
5687.323242
3395.765625
2264.083984
1371.91272
4378.32666
2183.220215
2326.917725
4751.94043
2416.404785
1808.536011
1221.727051
3483.163574
4620.121094
2210.964355
2042.036377
2386.831543
5253.913086
2240.363525
5009.684082
5671.975586
4236
1644.239746
2715.275146
3635.816895
6929.819824
1519.090942
2378.789551
3264.529785
1793.702148
3143.841797
7491.211426
4141.846191
2048.172607
1877.551025
5892.973145
5278.191406
3017.158691
2226.744629
1610.400024
3261.412354
4396.234375
1796.839478
2056.593994
1564.835815
2029.190796
2415.637207
6876.571289
2775.912109
1636.298462
1375.164185
3708.017822
2391.726074
3507.435059
2257.459473
2573.436523
2558.328369
4278.009277
3048.337402
2635.91626
3270.54541
3285.758545
4886.912109
3204.022461
3423.843018
3731.005859
3302.35083
4207.115234
4363.226563
3884.266602
4249.52832
3737.586182
3817.164551
2184.093018
1733.221069
3866.343506
2736.457031
2985.958008
2372.660889
6940.024902
2113.30127
1298.805176
4232.304688
4222.55127
1241.246704
4209.213379
3753.10498
4863.737305
2122.383057
4973.811035
3255.309082
3098.162109
2731.018799
3314.975098
1492.860718
3374.456787
4578.137695
4367.76123
3703.076904
5369.443848
3088.863281
1648.691406
9426.366211
4178.222168
6616.772949
1620.505737
1556.800049
5230.353027
2196.772217
3388.471924
3277.765869
7534.134277
5488.046387
2590.882324
3751.730225
1492.349487
1570.285767
1995.69812
1573.647095
4179.297852
1959.818237
3828.329346
2663.702148
1351.069824
2300.75293
1292.279053
1481.209351
1837.023315
3838.179199
5414.504883
1801.87915
2283.352295
3697.970947
7591.17334
3961.255859
2441.882324
1249.052002
1728.459961
2120.466553
2582.907715
2879.561768
4007.256104
2249.630127
5312.012207
3553.385986
1826.578735
2355.948242
4718.293457
1814.312622
3119.856689
2107.192383
1588.612793
5475.891602
2821.784668
2149.445068
3126.014893
2476.929199
1756.354858
3698.068848
1564.285767
4629.061523
1874.282959
3632.939209
1600.205688
1378.498657
1873.678467
4078.925781
1389.427734
1661.702759
2876.917236
1256.821167
1559.979858
1377.586548
2096.422363
2271.653076
2692.686768
2383.2146
2994.603027
1388.220337
1482.705566
2628.633545
1427.850098
2689.519043
2036.630615
1762.388306
2065.957031
3751.80249
1857.783813
2772.654785
1583.289795
1246
2057.911377
1441.868774
1668.877686
3049.521973
2404.20752
1933.058105
3013.212891
3453.790283
6344.803711
3689.697754
1524.198608
2809.491455
3099.405029
5387.194336
5674.590332
2742.302979
6088.54834
4220.558594
3259.980469
5237.137207
4117.411621
2457.868164
3839.387207
6735.847656
2002.722168
2614.547363
2198.071045
3524.28833
3070.623291
1707.729736
4185.520508
3110.422607
5468.595703
3266.279053
3190.620605
1104.055542
1609.833374
3490.576172
2973.111084
10064.546875
1463.512207
1573.052612
3141.139404
4077.696289
2204.058838
2853.484131
3335.714844
2847.636475
3452.072266
2312.878662
5123.434082
8367.53125
5424.561035
3330.179932
1621.123535
6212.511719
5068.728516
3737.183105
5771.355957
5868.290527
9084.24707
3969.655273
6370.804199
3537.743652
3079.600098
1572.810181
4696.148926
2153.054932
1740.416626
2558.751709
1603.928589
4210.819824
1660.095703
2494.878418
2591.823486
4123.406738
2940.344482
4060.768311
3298.534668
3659.876953
2423.72876
2608.37207
4098.143066
3584.7771
5764.506836
2166.857178
5817.623047
4320.147461
5572.285645
1568
1768.466675
2403.171631
1462.795654
5970.085449
3932.577393
2442.619141
1264.595703
5057.626953
2400.37793
3762.632324
2322.35791
2573.134277
2973.438721
2705.553955
2808.812744
4291.751465
2953.583008
3505.954102
1396.536133
3421.743652
1502.880005
6224.396973
7204.185059
1808
4563.543945
1209.697021
2447.731201
1965.795288
3181.974609
3424.279785
1703.680054
1094.33667
4134.371094
4086.648682
5608.307617
4081.944824
3088.018311
1690.44104
1452.960938
2377.276123
3119.199951
5519.884277
2380.329102
2003.887451
2812.669434
3063.394287
4737.677734
1701.057251
3356.613037
1616.847778
1564.61792
1508.427124
4607.961426
3440.289795
5117.841309
1537.286865
3512.401855
3546.946533
2462.1875
1394.458496
2154.287109
2953.527344
1815.808472
5139.924805
2226.34375
1472.827637
2334.664795
1929.66626
2564.212891
2245.316895
2294.356689
1666.5
1558.09668
2882.701416
1690.821655
1373.34729
2661.076172
2912.950684
1497.057007
3669.267822
3174.250488
1817.564209
1477.963989
1502.475464
1226.174316
1453.53064
1416.485352
1590.802124
5429.224609
1821.886475
4005.921143
3720.378174
2398.407959
2558.434082
3988.188721
2763.605225
2974.361084
4420.745605
3422.674316
4727.713867
2502.237793
1597.800903
3227.933594
1569.234863
3030.046143
3627.843506
3676.997803
1582.088013
3403.782959
2330.50415
4404.437988
2123.836182
1292.980103
4086.829834
2113.398926
4863.766602
2053.017822
4233.003906
1927.096069
3084.599609
1814.535889
5573.214844
4177.703613
3296.641602
1899.463379
3241.914063
3392.480469
1797.45459
2420.074707
3760.845703
4807.441406
6535.358887
3002.850586
3690.185059
3036.970215
5386.97998
5009.387207
3248.605469
4906.710938
7184.605957
1712.530396
5557.379883
1718.580688
5239.845215
3096.626953
2329.001953
3123.177734
6981.689941
1388.981079
3250.830811
2803.85498
5215.405762
4256.589355
3558.573486
6184.547852
4150.191895
2503.707275
4871.743164
8085.899414
1474.076904
1905.833374
4277.315918
4074.954834
1631.357178
5475.125977
4669.119141
2827.029785
4323.494141
2668.971191
3418.593018
3186.929932
1481.821167
3778.235596
3795.376221
1474.243042
4173.411621
2138.185791
5725.163574
1687.024414
1179.22937
2111.682129
2658.328369
2954.985107
5279.371582
4126.418945
3487.531738
1860.428589
3858.96167
1640.804077
1294.214233
1796.269653
2559.223633
3086.72168
4890.049316
5035.847656
3784.914307
2423.241455
4059.243164
2215.257813
3576.410889
5541.714355
5965.699219
4954.467773
4978.551758
3540.765137
2918.424316
3991.895996
1655.550049
5780.4375
1750.820557
3798.501465
3727
3680.941162
1291.164673
5641.751465
3062.781006
4788.304688
4763.63916
2665.190674
1821.342529
1949.348633
3918.640869
1381.280029
2932.863037
4719.296387
3013.60791
5084.789551
1395.693848
2571.190186
1892.468506
3807.170898
6170.756348
1258.640747
6759.78125
1314.737305
2152.826172
1756.520996
1446.927002
2745.83667
4072.273682
3331.97583
1479.19812
1183.923584
1360.971436
1431.013916
1346.323853
3247.289063
1405.71167
1818.19458
5716.256836
3255.68042
1569.984375
3872.518799
1406.872925
4763.69873
1578.424194
1258.993164
4000.452148
3233.671631
1483.860352
1237.310303
1457.528076
3936.632324
1571.824341
1746.337769
1416.796509
2251.939697
1171.337769
2240.568359
2106.775146
1556.327026
2308.690918
6047.742676
4148.905762
2635.639404
2774.989258
2920.283203
3259.343506
3733.028564
3692.983154
5246.518555
4536.062988
4130.808105
6701.48291
3021.877197
2374.771729
1845.735474
1951.703735
4247.959961
3851.876465
3997.151855
2712.685791
3039.687744
3008.488037
5830.239258
2192.564697
1825.14856
3809.353027
3384.730225
4902.01709
1671.391602
1629.263184
3760.198486
2870.127686
2194.533936
2655.412109
1578.65332
1843.490967
2416.282715
1744.259033
2001.298096
3377.031738
1632.048462
1705.244385
2720.913086
4345.825195
1958.441895
1734.977783
2204.101807
4372.025391
1683.417847
3321.625488
5970.731934
3672.133057
3377.665527
4755.247559
3670.557373
1610.197754
5088.929199
4619.328613
4425.979492
1953.777832
1693.669312
2517.714355
1106.275879
2633.142822
2023.792236
1489.310303
4370.374512
1848.358154
6144.416016
3966.438965
2511.959717
3603.624268
1825.052612
1664.327515
1427.796631
6447.768066
3106.917725
1538.903198
1502.169434
1612.338989
2426.108643
3966.870605
1081.016968
2845.463379
4984.61377
5169.972656
2069.823486
2711.800049
2623.469727
7263.366211
5540
2680.467041
5369.0625
3867.346191
2599.750977
3620.993408
3233.017578
3377.438965
2661.187256
4797.171875
1696.062012
2474.979248
2348.270996
1682.360596
3282.631836
4304.752441
3928.045654
3647.323975
2894.981934
4610.465332
4695.380859
3706.923828
2136.596924
4307.333496
3335.188477
5337.472168
1466
1606.322632
5989.761719
2017.625
4988.423828
1334.965576
1840.675903
3198.237305
1402.841431
1889.647095
1350.278931
5327.922363
1539.240479
1562.639648
4215.524902
1639.495728
3168.744385
2810.439209
3631.808838
2509.456055
1733.005005
1525.837891
2456.949219
1464.79187
1969.990967
1589.133911
1325.849243
2093.7771
2927.508789
2012.452148
1559.725586
1336.319336
1720.942017
1837.290649
3109.255859
1487.304321
1466.872437
1787.206299
1455.045166
3514.737793
1381.647827
2343.253662
2565.299072
1405.419312
2408.40918
1693.446533
1186.133301
3187.765869
4741.545898
1943.407349
1636.459229
2543.061279
1486.067505
2251.343262
1326.911011
1525.653564
1422.312988
1770.234619
3867.474609
1304.610718
1689.529053
2004.822144
1514.841187
2129.870605
3960.910645
3518.877197
3808.133789
2146.107178
3336.54126
3701.052734
2913.270508
2411.600098
3948.657471
3018.509033
2507.313232
2571.144287
1598.783569
4943.939453
6107.26416
4681.855957
1669.526611
2629.468018
3286.073242
2004.678833
1822.888916
3396.150391
4732.456543
2759.899902
1834.14502
3948.213623
5411.94043
1924.439331
2538.25
2466.685547
3297.579346
4026.234375
4795.145508
6807.567383
5202.6875
2850.41333
1690.733765
3177.449951
3041.934082
3212.182617
4185.79541
3725.232178
1630.278931
2977.600098
3526.463135
2217.175049
5183.293945
2919.003906
1733.008545
2165.275391
1552.908081
2096.605957
2791.78125
3472.150879
4881.327148
3504.417725
4923.716309
3395.301514
3265.219971
1432.192017
2639.080566
2196.579346
1971.834106
2915.368408
3221.314697
5357.521973
3495.481934
3765.218994
3922.810059
2818.302979
6440.495605
5656.306152
1141.0625
3363.893555
1533.209351
3067.658203
2258.135986
1616
3649.926025
3416.178467
5653.609863
5386.105469
4274.874023
6916.127441
3074.90918
1722.320557
1994.5
4567.871582
2771.284424
1491.603027
4483.543457
1871.166016
1344.666626
2670.344727
4757.060059
3701.449219
3041.251465
3898.567139
3252.166748
5809.559082
2263.343262
4282.851074
3945.616455
3508.76709
4114.726563
4468.664551
4270.231445
3488
2998.58374
1834.780151
5394.782715
3596.12915
1527.391846
3516.968018
2527.561279
3477.360596
2693.888428
3855.421631
2164.761963
1415.435913
1626.11731
1760.894775
3512.900635
1485.151611
3048.157715
1368.278687
2060.841553
1575.767212
3562.079346
1806.581177
3585.05542
1813.846191
1710.222168
2713.395264
1814.857178
1487.028076
1709.739136
1953.592773
1256.633667
1849.049194
1220.280762
1373.606812
1145.846191
2221.312988
1742.441162
1189.801147
1340.379883
1668.819702
1637.564087
1673.593262
1534.059814
1600.27124
1601.709351
1751.359009
1468.017578
1576.317139
1696.066406
1528.776123
1640
1640.677979
1797.466309
1908.596436
1947.247192
1983.527588
1535.477905
2046.146973
1830.267822
1773.01062
1670.4823
1562.32666
1509.323242
1691.911133
1782.68396
4137.900879
2489.354248
2972.027588
1645.154785
3122.379395
2308.747559
2592.387451
2809.851318
2080.885254
3842.560059
6445.741699
3952.47876
3208.379883
3859.035156
4451.43457
1504.213867
2826.157959
2513.515869
2649.893066
2967.844238
2447.430908
3324.032471
3936.40625
4979.804199
3184.541992
4525.36084
4075.122803
1816.816772
3446.222168
1778.403076
1907.123779
2572.969727
3955.844727
1528.954102
1767.196655
4808.976563
2301.970703
2661.415527
2612.26001
2575.19165
3082.305664
3800.954834
6254.633301
3076.825928
2871.911133
1889.359741
1505.633545
1808.547974
2722.587646
3780.832764
1833.281006
3175.719727
1566.305054
4215.304199
4036.742432
3250.63916
2611.660156
1495.019653
5113.192871
3764.988281
7018.134766
3528.149414
2647.536865
3934.943848
1537.885376
1738.574951
2436.755371
1563.10791
2731.484375
1556.431641
1369.657104
6270.483887
3079.091797
4918.499023
3762.461426
2117.258057
4231.333496
1825.907959
3288.104004
2780.542725
1380.198608
1258.042603
4771.258789
5826.928711
1634.352905
2864.853271
2680.061768
2395.674805
3690.644043
4421.937988
1934.730103
4022.793945
3869.957031
1409.230713
4222.446777
2793.40918
2547.243164
2936.654053
1879.800049
5784.182617
1812.027588
3474.282715
3657.005371
3381.439209
1370.416138
3747.656006
1351.836792
2456.27124
3043.004883
4998.45752
6879.413086
1950.186035
1629.629639
1703.853271
5434.324219
5656.263672
4814.007324
2262.419678
2625.665771
7310.969238
3610.154297
1425.258911
1404.471802
4915.366699
1802.111816
3904
5518.255371
2930.283203
2439.653564
3885.018066
4315.17334
3136.433105
1211.474731
2300.309814
2944.568848
4073.071045
2017.235596
2408.622803
3502.265381
2233.950439
2735.237061
1410.640015
3529.959961
1989.837891
5313.789551
3670.496094
5636.242188
1560.199951
2178.898438
2610.29541
3465.469971
4091.351807
1641.090942
2601.761719
4083.969238
4140.097168
3879.373779
3356.187988
6015.247559
2940.336182
1678.16394
1770.028198
2177.532715
1956.633057
3882.871826
4676.160156
4365.908691
2104.333252
2402.144287
4764.077637
1818.986694
3744.94873
2374.289551
4209.244629
5347.274414
2939.023438
1501.861694
3454.716797
3238.005615
5332.602539
3876.027344
3702.614502
5661.255371
5782.946777
3721.209229
6806.991699
2238.353027
4531.352051
1568.211914
2960.681885
2240.339111
3400
5077.92334
4601.849609
1640.891235
2086.078369
3904.581787
1473.150269
2671.813965
4448.209961
4968.243164
2089.148438
2116.597656
1676.316284
3815.097168
3250.912109
4198.092285
5162.411133
2059.846924
1852.251221
2767.164063
1579.807251
3089.689209
1957
3647.827148
4781.839844
1797.649536
4317.619629
2667.895752
2294.875732
1916.021606
8230.357422
2175.797363
2942.732178
5001.54248
3655.076904
2313.612305
3974.270996
1762.552124
4613.818359
2585.886719
7692.36377
4601.118164
2245.289551
4068.761963
1187.572388
4396.165527
4012.358398
4079.890381
1307.100464
1458.755981
2773.263428
6991.311523
6342.933105
1486.862549
1925.953491
1842.614136
2755.199951
2783.51416
2512.150879
1543.355469
4640.227051
4848.467773
2224.670166
2827.4729
4592.597656
4587.499512
4521.617676
1573.241333
1405.345825
1962.076904
2037.886475
3470.727295
2245.538574
2215.021729
3460.777832
1968.536865
4022.993164
2447.060059
1665.14917
2822.332031
3212.666748
5725.765137
2456.933105
1538.009155
2653.919922
2263.100342
3170.974121
5485.446289
3907.886475
1769.109497
2610.19458
4071.946045
3400.974609
6239.135254
3048.625488
2727.4021
1566.48645
5603.050781
3366.960449
1508.114258
3676.616943
1611.50415
2841.931641
1890.818604
2077.571533
3506.826904
3450.369141
3769.720215
2705.875
3115.370605
3762.396973
2038.362915
3955.618408
2600.224609
3252.274902
2674.851807
3177.952148
4584.180664
4485.169922
2250.92749
2545.816162
2965.190918
2615.048584
1772.564453
1525.702515
2960.055908
2664.297607
1979.024414
3068.398193
2139.615479
4083.762451
9746.114258
3652.658936
1945.050781
6035.400391
3945.038574
3448.714844
2685.914063
1550.467041
1916.679199
3672.232422
1385.819946
4254.922852
3380.014648
1972.291138
3131.175537
2362.897461
1542.927856
3999.236084
2934.526367
4925.560547
3573.684326
4823.238281
3631.031006
2498.633545
1518.196533
3283.322998
2248.495117
1972.542358
3534.303711
2009.78186
3212.362061
3971.555664
1540.043945
1552
2969.333252
4224.039063
3339.0354
