# Supplementary material for: Distribution Analyzer, a methodology for identifying and clustering outlier conditions from single-cell distributions, and its application to a Nanog reporter RNAi screen
Source: BMC Bioinformatics. 2015 Jul 22;16:225. doi: 10.1186/s12859-015-0636-7 (PMC4511455; doi:10.1186/s12859-015-0636-7)
Supplement: Additional file 1: Code S1. — R source code and sample data for distribution-based high-content screen analysis [file 12859_2015_636_MOESM1_ESM.zip › DistributionAnalyzer-1.1/Plates/files10004/B03]

1838.137695
1361.905762
2799.593018
3215.695068
4210.741699
4512.333008
5819.01416
4867.835449
5397.377441
1590.382324
1528.356079
3942.447021
1959.754639
2083.29126
5105.733887
3863.133057
2565.382324
5078.730469
2230.699707
6799.734863
2141.001709
3996
1614.379028
6686.650879
2401.516602
6664.480957
2355.616699
1752.610352
3282.981201
7049.459961
6106.824707
3017.842773
2438.987549
1815.198242
1626.423218
2626.63208
4005.767334
2817.060059
6776
5609.875488
1887.693726
1546.172852
3008.378418
4245.51123
3130.738037
1506.993896
1899.370117
2111.414063
2925.381104
1101.63147
5086.82959
3309.546875
2143.405762
3841.689941
4162.194336
3048.210205
2909.336914
2264.087402
2161.233154
3718.648682
5154.947266
1523.596313
3058.047607
2176.984619
2512.41748
5310.602051
2929.849365
5055.572754
3365.117676
2684.031982
3620.848389
2122.822998
6052.768066
4318.103516
2485.197998
5496.533203
2587.794922
2247.413574
4898.876953
3003.067627
1303.858398
5052.649902
5365.42627
2785.176514
5802.723145
3674.052246
3028.939697
1661.179688
2526.608643
3535.384521
4909.227539
1324.869507
2159.3125
6360.211426
1679.652222
3801.125732
3614.047607
4434.100586
6051.648438
4307.283203
4038.56543
1419.076904
1798.447754
2790.21167
5764.571289
5345.894531
6313.311523
4789.420898
3058.687012
3616.285645
4984.440918
2353.018066
2396.956055
3792
4667.404785
2709.116699
2440.560059
3895.281494
7143.087891
2972.563477
6091.559082
7699.294922
2075.654785
4797.98584
4662.588867
1972.442383
1274.783569
1315.898071
2151.422363
4021.673096
4279.813477
4113.340332
3006.439209
1316.864502
1691.945679
5985.265137
2115.00293
2886.595703
2120.096924
1554.953613
3432.718994
3187.751953
4803.341309
4701.780762
1676.498901
1912.718262
5171.169434
6457.305176
1317.548706
1585.225586
3831.116943
3848.29541
5417.866211
3522.546631
2055.305664
4007.392578
1395.030029
3123.43042
2507.640381
3421.708496
4689.949219
3486.794189
2090.618164
3598.476807
1480.812134
1800.398071
2193.442383
3004.593994
2440.626953
4630.836914
1422.506714
1723.815552
3214.124023
1708.621094
1262.084229
3674.407471
4363.943848
3779.150879
1676.351685
2213.606201
3722.096436
1716.578369
4028.520508
4774.123535
5537.989746
2542.317871
1855.01123
4051.751465
6855.755371
6093.993164
3090.176514
5470.712402
1884.287109
3630.372314
5366.563965
7138.944336
4709.012207
4837.568848
5647.275879
3886.469482
2945.637451
3943.472412
1710.676636
1760.967773
2385.638184
3156.697266
3039.597168
3522.285645
2710.374023
4987.845703
6869.052734
2648.637939
5354.473633
7216.842285
4786.959473
5073.658691
2295.6521
5705.574219
3189.927979
3598.423096
3310.97876
13288.271484
1992.444458
3941.319336
2999.006592
2723.489014
5307.98291
2081.506836
3623.58374
4101.265137
2369.09082
4232.282715
3240.618896
1798.3125
3020.751953
9388.946289
7063.115723
5782.898438
4895.787598
1555.140381
2301.529541
3376.821289
1662.326782
7232.535645
1530.517822
4331.84082
3215.846436
2484.100586
1250.185425
4227.606934
3816.796387
1700.467285
1487.861694
2243.475098
1268.177368
2088.286621
5094.408691
2539.732666
1716.391846
2998.702393
1260.405762
2839.709229
1275.893921
2519.949219
1421.870483
2169.812988
1728.769287
4112.831543
1252.940674
5556.17627
1386.028442
1344.549194
2029.494507
1497.976685
1276.477905
2115.508057
2418.682129
1389.19812
6732.954102
2060.348145
3391.703125
1442.041382
1189.443726
3003.45459
3676.023682
4313.714844
1413.203491
9518.649414
3125.766602
1381.996094
1443.203491
3694.82373
1297.884399
2625.688232
2542.145996
1632.716187
1253.701782
1388.236328
2091.357422
2540.476563
5275.494141
1664.533325
6488.62207
2587.19043
5837.954102
3813.439941
7827.305176
1487.578979
1975.7854
3141.439941
4842.94873
6960.161133
5725.577148
3719.038574
3080.342773
6254.950195
2088.078857
4813.722656
4202.443359
1859.076904
4982.191406
4670.260742
4873.161133
2355.505615
3439.417969
4110.59668
6926.270508
1704.422729
6647.479492
1799.021606
3950.715332
2848.679688
4296.8125
1956.449951
6447.161621
1899.532104
4275.730957
7681.319824
3729.512451
3472.255371
7118.380371
4230.629395
6187.288086
7005.09375
3970.080811
4443.393555
5084.117676
1547.438599
4811.209961
3296.271973
6400.535645
1915.671265
2532.875
6359.438477
4694.868652
10234.142578
4346.803711
2296.512939
3195.169678
4742.311035
4035.169189
3220.861084
2128.909424
1601.789673
2195.222656
1333.167725
5657.14502
4742.141113
1381.463379
3384.060059
4018.258789
3612.566162
5614.728516
1623.812134
1336.735474
3196.11084
1400.418579
1569.348022
2814.245117
2635.425537
2725.381348
6824.613281
3212.292725
4270.749512
1743.737549
1227.978027
3833.685303
1773.520142
3703.664795
4219.432617
6858.155273
2716.834229
4603.143555
4128.03125
1475.503296
2680.601318
3937.914307
2450.145752
5572.45166
4505.343262
2070.487549
5385.842285
1486.28772
2337.447754
1434.002319
2022.688721
2667.533691
1497.964233
3136.338867
1662.719971
1407.724121
2001
2180.409424
1294.039185
1553.509399
3350.569092
3704
1476.235352
3568.449463
4080.341797
1258.271606
1181.530884
2085.272705
2018.827026
4598.896484
2325.522217
3493.831787
17058.578125
3853.373047
1657.921753
1681.523804
3606.159912
1832.457153
2814.114258
3146.48877
1681.756714
1301.458862
4566.785645
3810.573975
1458
4279.081543
1688.953613
2795.914795
1204.505737
6017.927734
3650.04248
2894.431396
1711.733276
3179.248535
3299.683105
1465.181763
2683.571533
1656.814819
1047.280884
5640.430664
1777.642822
4065.802246
4609.927246
1129.078613
5071.524902
3249.734863
4627.60791
2356.123779
1363.911133
4510.430176
3290.050049
1120.79126
1536.608643
3549.390625
1362.863159
1158.537598
1727.257202
1618.580688
4173.921387
4857.875
4801.846191
2044.62854
4792.067871
6927.041016
5652.160156
2647.140381
1311.251831
4917.971191
4387.505371
1571.885742
3734.608643
4946.571289
6276.583984
4201.283203
3429.457275
2084.822021
3690.477783
2527.324707
6055.074707
3052.651123
3016.567627
5739.662598
5192.976563
3071.613525
5168.546875
1501.465332
2813.128174
2759.409912
5326.285645
2328.971436
1563.435303
4533.17627
3503.551514
7212.946289
3947.12085
3388.554688
5257.64209
3726.178955
4155.666016
3296.044678
2923.692383
6514.370605
2620.028076
4455.581543
5602.876953
2410.624268
3901.451904
1395.539185
5557.23584
3085.777832
4243.628418
6987.720215
1933.119995
3880.731201
4388.123047
3675.760742
4349.444336
3017.076904
3728.467529
3518.283203
1756.948486
3964.301025
4657.617676
1870.247559
11721.213867
4604.444336
4027.899902
3220.269287
1546.627686
1267.017578
2162.764893
2916.448242
4526.27832
2054.524658
2289.943604
2769.333252
6676.938477
4249.75
3457.003662
4046.946045
4817.85498
6072.023438
2331.886475
3449.729736
3592.851074
4689.606934
4221.345215
1706.027344
1798.549194
5339.964355
9119.038086
3282.267578
4208.132813
3226.839111
1657.675659
4300.307617
2950.42627
2362.560059
1881.187134
2902.900391
3310.161377
1804.894165
6842.518555
3108.303711
6602.86377
3901.956787
5508
3813.54834
3051.163574
3341.401123
8777.100586
5354.178223
5007.109863
3855.904785
6191.646484
4050.955811
4761.202637
2438.048828
4952.358398
2071.679932
3024.468018
2529.54834
3755.551758
3705.673584
3559.47168
3103.624268
6887.956543
3334.693115
4312.518555
4204.858887
6284.849121
1410.243042
2286.008789
1996.607544
2104.625
1967.837891
2065.346191
1741.990479
1888.618408
1661.224487
2014.670898
2000.141846
1522.797852
1988.075928
1936.258789
2029.030151
1952
1786.49353
1908.74646
1744.219482
2320.649414
1761.07312
1664.024048
1941.438232
2030.627563
1925.236694
2020.73877
2048.360596
2074.573975
1730.924194
1742.160522
1774.438965
1656.596069
1999.009399
1666.24585
1821.606812
1832.189819
2044.306885
1389.885254
2036.967529
1661.717896
1718.960693
1582.490356
1986.701904
1718.295288
1778.12146
2379.893066
3958.222168
6445.266113
10437.667969
2506.337646
2044.260376
5458.083008
2437.359131
2845.083252
1121.578979
1298.389648
1879.185913
7298.730957
3082.241943
4420.24707
3709.549561
5918.879883
3344.573242
5716.477051
6185.124512
5789.811035
4262.375
2058.651855
2628.444336
2673.265625
4737.991699
2037.942871
3798.585693
1748.947388
3618.744141
6285.143066
4715.740723
4241.143066
3349.140381
3312.990723
2659.543945
3363.026367
4452.627441
5856.170898
3948.133301
3534.355225
2015.964111
1955.330688
7161.429199
6616.134277
7500.902344
1667.272705
4175.978516
2441.956299
6369.526367
3737.659668
4999.888672
3690.118896
2210.17749
2103.253662
4417.398926
5010.275391
3138.521729
4313.363281
2410.635986
4128.155762
4963.607422
1329.027954
6207.176758
1853.15979
2585.77002
6922.829102
5015.977539
3250.855469
3128.060791
3707.75708
4154.963867
2836.835449
1913.605835
1549.775146
2258.034912
4111.848145
3342.383789
2186.857178
3622.541504
3877.215576
4017.95752
4579.068848
5092.931641
5155.276367
1759.464111
3248.320068
6815.245117
2215.593262
5246.124512
3183.344238
1816.212158
3094.779297
5794.171875
5687.131836
3933.493164
2182.751221
2971.924561
4681.3125
2444.785156
4843.740723
8546.749023
1549.230713
2990.736084
3520.199463
3936.610596
2771.222656
4295.005859
2410.410889
2779.804688
1880.233154
4211.63623
6931.264648
5131.186523
3030.39624
4031.545654
2259.898193
5323.479492
8121.989258
4546.067383
4258.661621
3422.588135
3612.958496
4953.621094
2010.391357
1794.859253
5982.265625
6660.582031
2541.042725
6259.595703
5703.619141
3646.008789
2855.331543
8457.02832
2491.888184
3540.900391
2230.651123
1875.170532
3821.157715
2922.492676
4211.487305
4910.945313
2793.466309
2347.951172
2968.303467
1992.045166
1844.716797
5781.611816
2019.781128
2151.032959
5477.596191
3970.200684
1549.871948
4306.121094
3353.380859
6353.549316
1549.930298
2145.616211
2851.231201
5758.214355
6549.486328
8020.226563
6074.516113
4291.965332
2994.27417
4872.669434
2600.901855
3766.598389
1736.036255
5876.92041
3882.393555
8190.578613
5676.810059
2249.747803
4081.940186
4493.709473
3469.082275
4276.022461
2360.732422
3290.603271
6632
7702
2016.109619
3783.244629
4563.550781
4424.855957
4480.905273
6389.747559
1738.272339
1716.714233
7763.171387
1613.647095
5495.088867
2804.167725
7852.263184
4393.151855
1740.481079
1851.461792
1595.020996
2853.645264
2563.650391
1619.784668
1329.842896
2638.461426
3084.03418
4966.05127
2343.259766
3423.542969
2541.253418
2022
4252.304688
2590.464844
2015.003662
1907.695435
4420.089844
3984.372559
2916.126221
5697.382813
1632.63855
5618.271973
4077.955078
1588.214478
3608.294189
5282.45166
4632.336426
2582.351074
1739.561646
1582.697632
2520
2921.457764
3331.025146
2980.584961
2735.181885
1466.290039
3100.895508
1929.771606
2156.269287
3456.705811
4332.9375
1814.655762
3435.931152
6340.756348
1916.274414
4363.458496
5863.023926
3352.961426
4179.441895
1493.087158
1341.620483
2205.896484
1693.199951
4590.57666
3470.618408
3422.959717
1472
3802.011963
4394.518555
5085.061523
3342.537598
7419.202148
1583.431519
2337.584961
3196.676514
4103.723145
1807.638184
2874.546875
3636.690674
6701.629883
1565.958618
3148.491211
4943.743652
4068.588623
2294.90625
3390.006348
3576.910156
6791.938477
3090.47168
5920.683594
2240.24707
2701.688477
4331.935547
5981.42041
4351.420898
6752.344727
2096.639893
3616.84375
4073.470703
1476.504517
6069.563965
5354.602539
1540.729004
3426.794678
1839.334595
5884.791992
3782.042725
3107.070801
2707.906982
6254.225586
6855.005371
1912.104736
5175.491211
3975.362061
1452.58252
1884.48999
4274.100586
6108.124512
4758.228027
4306.901855
4324.680176
3632.166016
2336.868652
4149.877441
2172.549072
2686.512207
1754.47937
3524.645264
5813.50293
5673.770996
2967.446533
5032.318848
5121.046875
6730.840332
1450.323853
1991.035767
5378.350098
1844.183228
3739.520508
2847.817139
3441.935791
3504.516113
1596.76123
1918.601074
3269.095947
2126.98291
2145.360596
2276.887695
1738.359497
4727.266113
1413.383179
1581.196289
3206.330322
3834.388428
4908.441895
4396.119141
4857.333496
5321.781738
5385.792969
3909.057373
7570.378906
3805.032715
4915.060059
4598.866699
1148.330322
1212.110107
2000.663208
1306.812744
1558.597656
5714.927734
7390.394043
4889.434082
4580.659668
3548.289063
5111.489746
1910.838745
3558.15625
5478.429199
3378.916992
3150.263672
3228.991455
4269.907715
4146.540527
1749.46106
2980.800049
3185.777832
14800.884766
6378.509766
4380.816406
4198.41748
5365.249023
6243.728516
2004.210571
1341.919312
2166.855225
4075.467529
3975.683838
1612.642822
1581.206909
1979.5
1348.302246
3668.039551
5260.623535
2215.59375
2600.224854
4583.76416
2987.748535
5159.750977
5608.729004
7422.390137
2336.346191
4996.189941
1293.435913
4094.181885
5065.689941
2703.361328
2878.471924
2039.733276
4161.20459
2397.923584
6967.25293
3118.032471
1997.683838
1739.889893
4295.135742
2141.969727
5949.050781
2947.282959
3666.827881
4546.133301
3106.17334
1699.337891
4281.269531
4244.21582
2492.638672
1634.666626
2498.757813
4632.487793
4401.775879
4428.051758
1877.852905
2106.382324
2728.764648
1622.638306
4927.174805
5292.653809
3404.503174
5589.037598
2607.830566
2954.106689
7679.16748
5870.834473
6423.917969
3018
3809.199951
3409.382813
5650
7610.121582
2879.819092
6678.893555
5136.774414
2472.043457
2722.745117
5703.876953
4684.520508
1508.253174
4090.476807
5979.832031
5099.280762
3272.735596
3720.112305
3578.461426
1949.929443
2899
1951.418213
1952.075806
4681.664551
4738.976074
4962.529297
1949.217407
1111.902466
4011.135986
3509.849365
3898.1875
3976.505371
1560.666626
1818.666626
3798.321533
3342.320068
2519.899658
4779.922852
2679.37085
4248.216309
1359.811768
3786.800049
5476.959961
2578.032715
4084.785645
3177.753418
4638.043457
1134.976685
4600.807617
5292.048828
7757.775391
4580
5863.060547
2233.230713
4790.617188
2905.360107
2462.92749
4026.594482
3679.568848
4583.446777
1671.759399
3151.0271
1201.306152
1536.269165
3745.436279
2900.925293
4257.527832
2321.731934
2552
4146.807617
1953.888916
2418.944336
2739.49292
1781.497192
3951.382813
4463.978516
5490.720215
3537.030029
4640.36084
2612.826172
4077.445557
3871.510254
2832.260986
2931.428467
6266.009277
2934.405029
4248.936035
6892.210449
5053.432129
1685.051392
1717.154175
2732.186279
2722.353027
1613.938477
4309.307617
1453.665649
9413.734375
3229.515381
4173.584473
2047.703735
1041.936523
1451.314331
4747.085938
2558.327881
1742.924683
3038.850586
3683.065918
2633.358398
5584.18457
1467.947021
1687.939453
5486.814453
4421.443848
5180.595215
4434.427246
4230.297363
4481.285156
3864.727295
5661.958984
2881.856689
1416.818237
1403.181763
4288.268555
2282.632324
5580.502441
5444.521973
5413.733887
2076.76416
4272.86084
2727.964111
4902.351563
5495.103027
3747.963379
8289.011719
2477.522217
4045.263916
5403.099121
3272.751709
2968.483154
4071.552002
3804.036621
5378.141602
1542.241699
5486.736816
5690.427246
5129.835938
6920.799805
5769.53418
1305.204346
4080.607422
1354.212769
5429.646973
1199.234009
2654.171387
6971.880371
4074.265625
5688.945801
6101.564453
4049.730713
4704.921875
2271.310059
1239.666626
4706.115723
12435.772461
3110.057617
9683.484375
5539.12207
3343.738525
2532.431641
3522.976807
2663.247803
2512.827637
5999.819824
2465.023926
2596.625732
4048.312744
4145.568848
3120.896484
3176.252197
2715.769043
4593.836914
1938.440308
4732.854004
4529.974121
1792.025635
5756.361328
3397.936035
4239.414551
5451.902832
1855.316284
6057.243164
1686.687012
1498.666626
2697.4729
3645.012939
2897.53125
2853.772461
1576.591553
2079.102783
3138.064453
2071.460205
2130.29248
3083.559082
2092.184814
5299.803711
2023.188965
2816.702148
4352.125
3284.919189
1994.407227
3932.709961
3385.421631
3723.651611
4137.015137
4531.162109
1403.132813
4497.788574
2987.951904
5519.562988
3048.311523
4348.284668
3469.986084
3201.28418
2548.987061
1690.975098
2752.271973
1938.368286
2302.653809
4199.012207
5738.809082
1430.281494
3761.012207
1251.081421
5616.128418
1763.139893
2156.18042
2716.947266
4719.34082
8421.686523
2239.458496
4410.362305
1971.968018
1425.254883
4270.772949
2304.212402
3919.714355
5127.985352
3520.213867
4381.989746
1500.116455
3181.93042
4785.38916
2718.647461
6423.737793
7875.908691
5205.223633
3472.70166
3966.701172
5332.262207
6683.376465
2485.130127
4574.21582
2713.77002
3894.872559
4755.686523
2399.631592
4382.736816
3175.932129
4521.722656
5536.571289
2799.846191
4261.200195
2784.859131
5310.358398
3952.201172
6763.046875
2134.495605
2050.693604
1004.98114
5149.428711
4076.196777
2480.981445
4562.700195
4755.802246
5034.54248
2090.616943
3572.128174
2695.675781
6101.709961
1987.64502
6612.382324
5435.5625
2552.272705
5748.279297
2586.825928
5666.685059
2988.109131
3684.433838
4345.955078
4981.022949
4052.629395
1644.097534
1554.980347
3667.444092
4125.194336
1874.552002
3582.586914
1553.657104
2744.454346
2178.945313
2342.564941
7512.503418
3555.242676
1944.162842
2087.583984
1674.842163
1650.793213
1488.968872
1476.178223
1383.400635
2403.551758
3707.381104
4465.620117
2481.317139
1469.781738
2034.409912
5425.315918
6845.987793
6320.166016
4886.393066
1544.988525
1515.724121
1325.608276
1972.028076
4031.811768
2012.877686
1953.138794
2909.008789
3788.868896
1804.676514
3503.981689
5336.33252
4725.544434
2029.027466
4628.890137
3657.881592
1313.877563
5517.930176
7210.816895
1410.404419
2340.143311
4590.297363
2591.278076
1497.069458
1376.565674
5630.984863
6337.023926
1464.503296
2380.27002
1553.977295
2524.717285
2656.942871
1976.350464
4276.554688
3873.019287
1755.541748
2938.660889
3182.729736
3883.97583
3506.231445
3463.525391
5120.943848
5001.00293
2563.768066
1936.076416
2921.822021
3203.006104
3936.687744
1966.423462
2394.960693
1665.069946
2310.269531
1666.133301
4736.219727
1634.262817
4284.177246
1755.036987
3312.498535
2743.217041
1746.544434
1257.006348
3203.941406
3280.753174
1352.947021
2336.048096
3286.47168
3024.675049
1641.418213
3947.737549
3104.895752
1889.901733
1854.717407
2897.919922
5558.699707
1770.177368
1155.13147
5440.896973
2788.906494
2017.073364
1898.465576
1524.73291
3087.334229
3925.947266
4299.177734
1970.00647
2496.224854
5205.251465
2267.780518
3551.984619
2662.955078
5154.817383
1806.336792
3010.830078
3685.648682
1743.836182
1914.54541
2035.570313
5173.759766
1521.346924
4312.961914
1934.594238
1737.416504
1910.447876
4565.381836
3068.99707
2012.35083
1489.800415
1357.401123
4577.305664
4517.954102
1570.62439
3069.877197
4714.779297
2019.007446
4141.36377
2167.407715
5602.847656
4401.820801
1968.179932
2602.922363
2883.721924
2410.723389
1786.597412
2266.265625
1989.983887
1335.092407
1808.014404
1325.396851
1738.795166
5781.720703
3928.960693
3380.209473
3023.406006
4834.194336
1759.912598
3452.238281
2935.951172
1852.078003
1344.591797
4221.3125
1350.822388
2071.378174
1787.98645
4626.848145
1929.021118
2802.902588
3919.94751
1820.850952
1919.489136
1674.732422
3569.828613
4370.975586
3808.554199
3029.555908
2307.476807
1790.623169
1684.259521
2866.564941
3219.245605
1960.932617
4242.055664
3551.560547
2819.092041
1587.644531
3398.734375
1901.648804
1532.513672
2513.55835
4485.062988
2291.855957
1413.321045
2098.156982
1572.960693
1360
3213.517578
2244.609619
2192.648926
4061.552246
1580.318726
2781.083008
1402.17041
2254.769287
2241.775879
2975.413574
1756.794922
1399.453735
1373.396606
2856.871094
1632.543335
2606.121826
1329.209106
1645.920654
1963.62793
1356.336548
1753.551392
2614.414795
2911.029541
1365.333374
2356.653809
1280.144897
1374.90979
1296.093994
1345.424683
3422.180908
3020.755371
1385.041016
1561.312378
3674.16333
2005.124512
1210.281372
2586.092529
1296.383789
1758.18457
3413.111572
1187.878296
1462.216187
3219.071289
1695.191284
2064.299316
2576
3570.091064
1522.296997
4836.740723
4463.062012
1247.828369
1462.614746
1676.036743
1365.195068
3434.050537
1696.232056
1170.42981
3649.656494
1472.952148
1740.816162
1284.356567
1680.706055
4085.387695
1153.538452
1477.699951
2531.83667
2074.583252
2147.733398
2436.060547
1419.368408
1570.083374
4610.716309
3387.79834
3808.598877
1862.191284
2443.444092
2600.74292
1715.904053
1462.991577
2127.942139
1774.90271
3273.445068
2274.292969
1212.75
3336.893311
1219.308228
1701.026489
1859.142822
1793.44519
1431.286621
1835.723511
1879.700928
1959.298218
2669.12207
1877.906494
3385.431885
2340.020996
2944.834473
3171.886475
1620.292725
1507.836792
2028.701782
2070.442627
1529.450317
3009.639893
2533.432129
2300.923096
3315.512207
2028.379517
3605.09082
2809.748779
2942.075195
2369.087891
1981.518799
1936.846802
4369.01709
2879.117432
2232.277588
2267.74585
2917.061279
3770.220703
2766.464844
2842.516602
3410.596191
3621.653076
4455.394531
2148.641846
2201.593262
2539.449463
1835.494263
2781.701904
2445.738037
1960.462036
1391.7854
2843.54126
1725.761108
1896.106689
2371.851074
3535.09375
2053.09082
2400.726074
2302.604736
2733.684326
1769.274292
2961.290283
1491.950317
2400.185303
2017.439209
1437.57373
2471.366455
3024.148438
1535.745972
1692.786133
2030.38147
3459.631592
2847.399414
3030.364014
3158.628906
2650.025879
2977.986816
2288.465576
2143.654297
1711.437866
2693.48999
1703.790039
3096.757813
2054.679688
2816.511719
1572.338989
5562.373047
1860.694458
3768.300049
3682.487305
2033.419312
2287.123291
3748.521729
3994.705811
5008.357422
5012.887207
6403.709961
1425.373169
4076.286865
1463.521362
2721.528564
2119.935059
3707.837891
1569.815186
2931.622559
1396.033569
2838.801758
3831.605713
4533.605957
4678.916504
1082.466675
2763.034912
1526.148804
5523.222168
2475.199951
3777.189209
4468.221191
1814.18335
3538.650635
3981.969482
1591.024414
2031.466675
2704.124268
1664.129028
3638.442383
1616.785278
6427.724121
1449.8125
1984.895996
2048.170898
2924.475342
6639.678223
1570.897583
3534.407471
2315.265381
6231.829102
2519.131348
3745.041748
2000.22937
4131.35498
3223.772949
1924.419067
2868.033447
6211.285156
2844.333252
3262.186768
4286.579102
2161.02124
1474.984497
5051.945313
3413.471191
3848.61792
1791.304321
3955.869629
3341.914307
3519.029541
4044.246338
3709.97583
1539.641846
4869.149414
3227.877197
5337.384766
2092.880615
1760.287231
6216.295898
3771.804932
4124.918457
1447.764648
3254.857178
3194.897949
3229.595703
1782.481812
5317.074707
2931.764648
4998.983887
3493.687744
1487.794922
1834.277832
4303.092773
2431.668213
1498.49646
2869.775635
3524.779297
5616.29834
1687.09436
1747.502319
2638.648682
1550.099487
4220.438965
1737.99353
4289.395508
2235.743896
1579.144775
3602.128418
3625.887695
3614.825928
4588.02002
3104.600586
4900.967285
5465.28418
4928.308594
4205.286133
3635.79248
1806.973267
1617.458618
3876.227295
4653.661621
2104.516113
5941.516113
4516.01123
2828.988525
2398.245605
2014.085938
5719.86377
3514.952148
6242.871582
1819.53186
2189.058105
4562.379395
3301.185303
4261.635254
2929.908691
5914.737305
5342.51123
3577.469482
2698.916748
3409.169922
5155.087402
1552.871826
5630.156738
1557.044556
2085.195313
3327.422363
2149.381836
2486.054443
1535.696167
5125.811523
1899.096802
1672.745361
2775.597656
5249.266113
2996.02002
2583.493408
4240.272461
1769.540405
3768.735596
3395.920898
1807.67627
3786.493896
4599.017578
6535.880371
5726.148438
2989.974609
4044.693848
4297.786621
3434.495117
1263.756104
3647.678711
2231.133545
3703.208252
2987.703613
1586.583374
5312.09375
3898.740479
4109.347168
4394.807129
3747.374512
2633.850342
4668.729004
4876.731934
6037.045898
1957.283447
3937.590332
6852.026855
3518.032227
2060.549072
3925.376953
3802.600586
3425.639404
5916.97998
3724.035156
3747.005127
5295.677734
1580.976685
1866.736816
4447.699707
2577.209229
1638.429932
4140.492676
1565.814819
1123.976929
1539.111084
6718.805664
4895.976563
4888.95459
2160.858643
2928.862061
1970.356201
2214.026367
5033.60791
3691.564697
1347.435059
1931.786987
2503.836426
4658.135742
3367.627441
1395.19104
3668.280029
3464
4383.469727
3566.873291
1592.983276
3337.904785
5591.650879
3002.18457
2914.430664
3001.815186
1573.599976
2266.030762
3176.172363
4452.226563
4555.88916
6297.24707
2484.452393
2588.344727
4669.46582
3963.397217
3027.102539
1618.14209
1912.942505
5641.951172
3975.09375
2570.607666
4196.768066
3281.419678
3101.724609
2937.015137
2158.562988
6178.898438
5852.418945
2700.533936
4128.156738
4751.757813
5243.285156
3378.782715
5653.766602
2810.07251
1992.385986
3026.840088
3012.394775
2582.421387
2241.893311
4276.678711
3213.68335
3315.694824
4248.488281
3134.152344
5477.475098
2535.762695
5371.552734
2848.123779
4504.415039
3878.169434
2739.397705
3458.8396
4475.259766
5047.275391
4023.827637
4075.157227
2654.006592
2642.611816
4306.68457
2204.468506
6130.081543
1636.548218
3345.105225
5810.008789
1551.079224
3410.758545
2733.016846
2409.111816
1763.32312
1566.838745
5613.177734
1619.908691
1472.156128
1680.964111
1900.680542
2814.405029
3256.306885
3523.37207
1230.196045
2848.746338
1128.235352
6283.714355
3220.640381
5348.25293
1583.497559
1687.538452
4302.602539
4449.600098
2034.401733
5057.492676
3410.77002
5158.995117
3447.310303
2509.443604
1947.452881
2358.719971
3156.542725
4159.262207
3825.796875
1542.969971
5252.820801
4046.121094
2334.30127
3491.928711
4638.203125
5405.086426
5232.169922
3037.814209
2159.580811
4818.58252
1378.766357
3249.768311
2444.986328
3866.314453
4197.369629
2613.232422
3822.586914
1834.134888
1471.094971
4019.641602
3062.23584
1717.984009
3495.977783
4865.052734
2957.418213
1363.381836
5680.57666
1532.017212
2307.25
3059.834473
1550.093628
1995.705322
1659.788086
2289.75293
2225.106201
7570.514648
4963.119141
2122.870117
2124.181396
2844.897949
2348.629883
2285.94043
6659.802246
3054.822021
1658.511353
2523.658691
4554.11377
2126.360596
3372.393311
5505.349121
7578.912598
2510.750732
1489.008667
1380.186035
2997.58374
3435.763184
2144.577148
2088.240234
3790.708984
3142.577148
4966.37207
5050.781738
2186.084717
1900.873291
5194.758789
4898.624023
3533.141113
3909.512939
2835.38623
6584.772461
2979.676758
2344.915283
6927.916016
1421.579346
4374.543945
1749.151123
1359.14502
1876.792114
3306.373047
1784.308716
2586.240723
4144.262207
2998.981934
3782.132324
1696.39502
2022.76062
1460.129028
2344.526855
1361.553955
3760.238037
3103.799072
1957.356934
1971.619385
2597.731445
1571.104004
2224.598145
6089.891602
1303.645142
1534.355591
4400.705078
4164.692383
2258.371826
4607.665527
3628.138916
2709.894775
4332.634277
2706.750977
4842.836914
4205.692383
2780.997314
6615.378418
1422.733643
2072.800049
3953.858643
3806.48999
3761.848633
4063.016113
3211.785889
5058.384277
3033.498779
3560.258057
4154.790527
3884.60083
4302.363281
3562.623779
2298.111816
1750.518555
1700.965576
1745.669189
1442.501953
2460.195557
2514.134277
1969.657837
2510.205078
3904.159424
2274.289551
2416.762939
3734.476563
2889.38208
3423.232666
3388.441162
3467.746826
1940
1151.104492
2090.320068
3339.818848
2890.086914
3442.651611
2324.712646
3460.446533
4371.899414
5940.133789
1467.652222
1784.896973
2368.691895
2803.268066
1193.55957
3906.376465
2393.715576
3994.822021
1693.356689
2524.98291
4247.827637
3547.853516
1887.417114
3412.493896
2174.504395
1760.958618
2166.189941
3050.285645
2086.088867
5169.10791
2115.495361
1668.195801
3115.639404
1859.673706
2398.852295
1963.546509
3534.959229
2217.938232
3923.44458
1712.040894
2653.231689
1646.954468
2247.334961
2792.471436
2093.518555
1687.907471
1630.026978
2571.663818
1837.879883
5389.496094
5321.628906
3343.577637
1634.289429
1873.82312
1548.973022
5129.479004
2952.918213
1986.582275
3263.05127
1522.135132
3917.189453
4255.754883
5203.924316
5456.746582
6792.019043
1619.669922
1623.119995
