# Supplementary material for: Distribution Analyzer, a methodology for identifying and clustering outlier conditions from single-cell distributions, and its application to a Nanog reporter RNAi screen
Source: BMC Bioinformatics. 2015 Jul 22;16:225. doi: 10.1186/s12859-015-0636-7 (PMC4511455; doi:10.1186/s12859-015-0636-7)
Supplement: Additional file 1: Code S1. — R source code and sample data for distribution-based high-content screen analysis [file 12859_2015_636_MOESM1_ESM.zip › DistributionAnalyzer-1.1/Plates/files10004/B04]

2172.634521
1569.684204
1770.837158
1489.241333
1586.871826
1597.333374
1435.630249
1787.846802
1663.943237
1529.536011
1682.848755
2012.789429
1497.401489
2476.31958
1829.473633
2570.616943
1627.777222
1937.608887
1206.666626
1671.853882
1884.458984
4345.556641
1660.444458
1970.171387
2237.252197
1570.684937
1859.181763
2776.67041
1771.416992
1333.17395
2248.87085
1639.619019
3934.034668
1750.41626
2010.352905
2999.299072
1670.464355
2132.956787
1744.822021
1742.236694
1951.980103
1822.024292
2641.839355
1523.738037
1913.762085
2125.037109
1781.529785
2485.100098
2504.94043
1885.801758
1582.29187
2326.332275
3141.184326
2424.358154
2343.45459
1684.022827
1961.620239
1769.071899
1885.674072
1632.209106
1543.704468
1901.892456
3091.755859
3614.74585
2612.900879
3343.708496
4423.790039
2745.474121
4166.265625
2918.098877
2120.794189
2194.731689
1888.779053
1311.844604
4806.614746
4118.910156
2479.057373
7194.810547
2558.860107
1650.336304
2956.601563
1703.122803
4606.163574
1766.644653
1490.313721
4228.558594
3630.68457
6113.705078
4455.297852
3188.568359
3188.418945
1591.553467
3183.445801
2008.800049
4229.085449
1686.393555
4403.666504
1885.588989
2420.749023
2471.572021
2546.989502
2819.057617
4095.567139
4823.404297
1727.756714
3668.555176
1569.017578
3381.597412
3231.501953
1649.342407
4062.091553
4273.40918
1901.722534
2069.400391
1426.204712
2561.756104
4625.005859
4603.767578
2345.858154
1925.382324
2631.4104
2422.800049
1445.136841
2362.602295
3629.818115
3044.404541
2167.636475
1948.151001
1866.872681
3258.061768
1876.109619
3914.75708
4592.799805
3874.892334
2045.54834
2304.233643
4153.938477
5331.333496
1919.183716
1475.151489
2764.266602
3066.177734
4231.270508
2337.468506
2838.852783
3624.417969
3365.922607
3980.832764
3794.972168
3597.135254
3229.659424
2852.263428
3693.110352
3066.577881
3390.772949
1536
4774.753418
3647.294189
4210.447754
1907.23291
2371.694336
4975.266113
4744.84082
3347.142822
1853.509399
3795.388916
2129.070313
2158.857178
2001.615723
1681.467896
2444.021729
6417.97168
3060.5
4059.100098
5419.72998
3428.482666
3698.436279
2009.160278
4009.616455
4888.600098
1424.714233
2005.861572
1998.565674
1540.958862
1289.94519
2656.973633
2026.144775
2280.849365
2170.33252
1422.953003
3314.131592
1877.201538
1925.638428
1831.102051
1776.212524
3190.656738
1741.227417
1697.982422
1679.199951
5470.036621
2016.106445
2011.419189
2174.112793
2297.734131
1849.007935
1869.140991
2029.174072
3561.312256
2765.246338
1776.16626
1654.447754
2271.218262
1966.511597
2025.739624
1605.514038
2772.913574
2651.776367
2169.318359
2181.845215
1772.056152
3255.950684
1862.750732
7092.383789
2192.161621
1925.001587
1824.133301
1737.46167
4223.307129
1974.430908
1701.159546
1638.348267
1635.122192
1754.112549
1740.309082
1552.185059
1628.151855
3688.996826
3886.288574
2925.536377
2595.333252
3293.228516
3090.199463
2888.153809
5375.421387
3171.514893
4995.188477
2705.710693
1781.228027
6272.702637
1801.272705
4388.148926
2455.176025
4175.619629
1444.299072
2477.362061
3995.753662
7618.23877
2222.28833
1751.452759
3955.656494
4512.157715
1461.851807
1627.676514
5260.550781
3776.531006
1991.9729
2947.939697
2840.645508
1707.327759
4796.735352
4710.54541
4442.721191
3939.513916
2716.637695
2809.068604
4732
2926.319336
4019.450439
4598.083008
3093.030518
3312.866211
2805.755127
3415.117188
3658.581299
2111.144043
1902.376831
3066.071289
3611.707275
4802.481934
2557.584961
4370.592285
2256.931152
1574.255005
3024.343506
1300.5
1780.7229
1336.141602
2526.305664
1353.040649
2583.238037
1477.271362
3788.06665
2560.454834
2441.303711
3600.068359
2440.983643
1447.800049
3515.977783
1285.559326
3912.07373
2073.190674
4433.030273
2516
2622.36499
2994.8396
2052.538574
2969.895996
3720.36084
3239.632568
2550.647949
1958.569092
2615.815674
2768.601563
3826.622314
3977.284912
4324.95752
3438.5
3526.870117
2304.956055
5803.771973
2054.351074
2930.740234
1271.619019
2435.889404
2714.135986
3580.256104
3151.940674
4804.9375
1941.525146
1797.608887
2770.770508
2313.831299
3278.136475
4667.744629
4558.449707
5645.409668
1901.090942
3630.556152
4319.32373
2413.973389
5277.169922
2531.163574
3282.859619
2231.961426
3095.735352
2062.374023
4870.866211
2006.19165
2412.264648
2704.800049
4009.970459
2557.823975
2835.490967
1614.071899
5457.194824
2864.170166
4077.978271
1997.572998
1507.221191
1329.724365
2543.218018
4258.338867
3045.703857
6277.002441
5563.699219
2194.253174
1815.085083
1436.105225
1403.116089
4790.535156
10428.259766
1692.543945
2870.305176
2230.143799
2690.315674
2092.614258
2686.666748
3517.38208
4154.673828
2419.082031
3840.129395
1900.437256
2025.087402
1722.701294
3893.836182
4864.245117
2661.804932
1595.630249
2798.503174
2515.928955
3000.507568
1930.948608
2000.281738
2394.954102
1854.555054
2571.254639
2581.768799
3770.109619
3756.789551
1861.228882
3447.872314
1611.240479
3303.002441
1867.52002
3618.76123
1983.562012
3488.195068
1754.463867
1960.437866
1329.492554
3432.780518
2207.067383
2440.280762
3021.984375
3082.887695
3575.914795
5979.10791
4083.525391
3163.199951
1465.083862
2265.260498
2631.506104
1575.194214
3986.458252
1406.906494
3263.567627
3730.811279
1331.257202
1939.768921
2235.085693
2491.494141
1827.154907
3182.104004
2282.572998
2191.885742
1716.971802
3900.815186
4005.159912
3576.666748
1507.055542
1903.091919
4691.116211
2891.390137
1519.006836
2570.623535
3092.336426
2657.625977
1883.276367
4845.991699
1662.642456
1292.931519
2380.307617
2541.481445
1987.207764
4240.265137
3391.168945
3948.333252
3735.249512
3354.867188
1916.05127
3714.893555
3560.723389
2264.122559
3417.401611
3253.851807
5881.503906
2242.422363
2505.023193
4821.566406
3012.19043
1787.17334
2179.932861
3396.394043
1886.448975
1703.918823
5689.920898
1800.510132
2782.230957
2425.591553
2803.682129
6851.04248
2064.932129
1804.305176
1815.121338
5629.124512
6105.928223
4949.154785
3620.781982
2287.743408
3676.903809
3156.955322
2721.108154
3805.706055
3676.04541
3220.800049
1999.667969
2243.724121
1522.220581
1757.64856
1856.287964
2581.447266
1435.265259
4163.657715
3718.111816
3168.316406
1533.954224
5851.0625
4608.506348
3210.838623
3624.429932
1811.338745
3159.125488
2920.708008
3443.6521
5711.143066
1682.831665
1725.126953
3283.29126
2979.961182
5247.672852
3876
3525.583496
3735.149414
3756.141113
2664.419678
3276.693848
1808.962036
3034.005127
2206.907715
1277.263184
3165.13208
5896.202637
2007.203735
1845.055176
2686
2069.029297
4882.035156
3041.376465
2089.18042
3055.089355
3221.934326
1708.155396
3008.888916
2811.800049
2113.528076
2368.49707
3368.97876
4036.151855
2119.213623
2715.328125
4547.192871
5585.028809
3462.290283
2546.67627
4187.966797
1555.628418
2062.611328
2773.967285
1587.908081
2060.116211
3035.395996
2998.39502
2106.024658
1901.697021
4343.062988
2590.962891
3297.875488
5554.706543
2659.979736
2810.422363
3103.919678
5012.007813
3099.395264
2493.315674
3813.098145
3930.720703
2785.045166
1185.820313
3400.978516
1596.901245
2457.209229
5670.638184
3546.356445
4119.45166
3603.890381
3226.206787
1660.155884
3051.118652
1805.01062
1399.681274
4205.521973
6861
2571.490967
1699.847168
2160.539063
6055.147949
4154.39209
3823.147949
2610.65918
3166.300781
1928.179199
4857.438477
2449.656738
1216.3125
7151.598633
4138.652832
3749.749023
4243.547363
3651.271484
2819.087646
4620.487793
2933.293701
5010.70752
2902.588867
1759.644409
1849.346436
1696.473511
2335.60083
3993.625
3487.384521
3048.838135
1367.607544
1561.57019
3704.945313
1995.417725
2795.307617
1587.158447
1821.009521
4037.49707
12224.112305
1864.713867
2178.442871
1809.206299
1758.782593
3674.996582
4885.104492
1804.704834
2980.770996
2845.536621
2696.188477
2705.494141
2949.535889
4761.466797
2881.694092
1371.786987
4242.929199
2771.812988
1693.707642
4460.893555
4864.016602
1885.714233
2051.45166
2260.422852
1284.511597
2312.697754
4502.50293
2915.228027
4781.098633
3193.33667
1984.943359
4468.247559
2408.132813
2542.740479
4156.685059
3543.648193
2211.984375
3185.627686
5296.904785
3222.990234
3276.213623
2052.699951
1889.103394
3143.303711
2481.016602
1990.004272
4064
4159.315918
2797.25708
3293.473633
1910.857178
3976.930908
3046.064453
3340.991699
4538.279785
2196.22168
1384.800049
2342.430664
2921.904785
1904.525391
3798.127197
2270.986328
4122.65625
3944.714844
2155.237305
1830.885254
2501.164551
2698.876953
2499.478271
2637.758545
1997.504028
3097.656738
3707.818115
1513.17334
7095.859863
2482.873779
1838.135742
2805.098145
2173.922119
2830.178223
1852.392212
5158.282715
2356.289795
2574.480957
1685.916626
5010.099121
3703.672607
2932.404541
2175.503418
4803.290527
5515.829102
3373.370361
1687.508789
3122.072754
2060.560059
5580.716309
2237.494873
2998.983398
3425.057861
1419.555542
3233.949463
4691.09668
3564.288574
3370.160645
3416.344727
2090.216309
2975.974365
2417.09082
2531.793701
2903.729736
6883.453613
7901.748047
4640.090332
3450.019531
3075.669678
3169.542969
1475.715332
2580.681885
5569.411621
3205.190186
2103.324463
1862.873901
4828.297363
2138.570313
1671.655884
1771.355591
4152.91748
5820.60498
1861.786011
1681.786987
2552.037842
3470.478027
3058.193604
2993.237793
5085.685547
2854.122803
4292.328613
1570.131592
2976.587646
1902.307739
1562.17395
4317.192871
2849.356934
2816.968994
1878.910522
3820.832764
3086.387695
2414.129883
2263.938965
2481.263184
1429.333374
5309.36377
1857.337646
1994.847412
2632.548828
3098.011719
3682.763672
2556.913574
1451.045288
2081.00708
3632.506104
3472.173584
3041.641113
2650.675781
3104.988037
1598.671143
1814.699951
2448.017578
4121.554688
5063.347168
3223.279785
3367.237549
2617.924072
1932.300049
1636.463135
3934.149658
1497.263184
2755.406006
2482.90918
4038.198486
1621.763428
1674.767578
1463.308105
3248.874023
1729.525757
3054.908203
1514.87854
2425.67627
5751.427246
1823.797485
3868.812744
2094.491211
2239.107422
4656.838379
1920.290894
1978.441162
4304
3337.71875
1730.144531
2266.312256
2902.101074
1396.791626
1544.875
3258.583252
1733.628662
3029.333252
2016.95105
3592.916992
2382.276367
2737.656006
4171.606934
2203.073975
3496.146729
4729.255371
2466.095215
3686.083252
2647.306396
4053.132568
4307.711914
1858.306519
3688.590332
3752.891846
1483.474731
2642.864258
2825.854004
1923.61853
2700.923096
1364.221069
2400.874023
6789.732422
1992.612793
1300.359985
1873.556519
1453.23999
2525.371826
4418
1611.5
1882.850586
4908.453613
5530.771484
3688.937988
2529.438965
2252.145508
3756.893311
4346.065918
2054.45459
4337.381348
4142.075195
1903.425659
2267.199951
5302.89209
6830.013184
4432.814453
4434.756836
5679.344727
2322.943359
2327.207275
1711.855835
4108.552246
2671.372559
5934.661133
2127.007324
7604.283203
2752.411865
3376.293213
2674.133301
1590.593384
3625.720459
3199.616455
2270.5
3814.902832
1954.067993
1941.289307
2987.062744
2935.76709
3433.645508
5750.671387
4217.79834
1940.279053
4487.583008
3641.121582
2319.148926
2804.72583
1897.822754
2773.544922
1515.404297
1212.378906
4636.399902
1249.010498
1392.5
2078.233887
2914.732422
2870.93335
4637.885254
7224.901367
2079.285645
1705.854248
1418.648804
3002.52002
2372.606934
1936.80188
2406.718994
3728.645508
1298.896973
1777.019287
3658.159912
3119.475098
2026.899048
1867.041138
3554.202881
1416.98999
2888.702881
1514.845337
2537.592041
1646.116089
2587.197021
1480.649658
1716.394653
2170.956787
3441.858154
2376.777344
3806.331787
3210.840332
2234.103027
1675.052368
1429.171753
1616.605347
3838.800049
5087.404785
2491.00293
2317.996094
2572.51001
2942.223633
1331.06665
4013.925049
1412.199341
2163.835449
2321.793701
3557.515869
1955.29895
3564.608887
2158.120117
1779.036621
1870.195313
2265.644775
1689.667358
1748.192505
1416.089844
1748.872925
3359.963623
1597.316162
1466.894897
1496.495361
3275.281982
2194.306152
1661.540283
2112.81958
2211.074463
4806.097168
3179.906494
2341.0625
2247.138916
4074.133301
1643.56665
1966.78186
1559.980225
1578.272339
1871.855835
1379.004883
2481.968506
2290.932129
2545.659912
2348.800049
2626.719971
2247.851563
3081.709717
2583.583252
1676.20874
5189.492188
1935.238037
2957.178467
5010.227539
1486.440918
1496.454956
2757.494873
2432.844727
1857.165405
3152.487793
4084.482178
1503.565552
1979.330444
2560.83667
3917.842773
3296.035889
1491.203735
2804.988525
4165.43457
3367.891846
3911.199951
3506.129395
1676.677979
2008.547363
2405.345459
5082.708984
3261.689941
4455.790039
1616.311646
2313.221924
1588.324341
2734.557861
3120.44165
4654.461426
3463.334961
2606.16626
2330.099121
4197.70166
2389.214844
5503.411621
5275.055176
4245.5
4354.43457
5104.399902
5930.270508
3273.678955
4177.550293
2128.113525
6394.157227
2324.307617
3109.81543
3481.969238
2377.049805
6051.269531
3156.078369
2087.85791
3439.320068
8937.861328
2473.163574
1763.962646
4707.72168
1743.844604
1421.040039
1952.785767
2264.957764
5101.099609
1740.89209
6243.149902
1455.450928
1434.909058
3717.626465
1891.692261
5556.192383
2895.111084
4596.152344
2961.005127
2417.056641
2325.405518
2028.231934
3518.14917
2161.67627
1901.418945
1875.622681
5206.009766
2471.204102
2677.477539
2674.854248
2261.906494
5624.752441
2084.755859
2108.233887
2738.93335
3250.082764
1883.968994
5015.50293
4718.762695
1363.302734
3030.18335
4009.007568
1380.038086
7885.285156
1829.211426
5738.844727
1737.973511
2903.515869
2552.168213
1694.465454
2115.726807
2134.461426
3701.745117
5697.129395
1741.844727
1425.614258
1743.776733
2073.650635
1670.490601
1533.463867
2666.823486
1831.259521
10555.617188
1699.640015
1914.96167
3710.608643
4009.395996
7676.422852
1617.892212
1565.050049
6417.900391
2592.132324
3828.077881
5844.750488
1821.030029
2093.749023
1675.928955
3866.817383
1540.681885
1984.244385
1517.146362
2393.494629
1610.091919
2711.204834
3128.995605
1932.015381
2198.751709
1192.433716
1465.026245
1715.098022
2041.880859
1938.550171
6525.433105
4675.559082
3383.533691
3036.146973
1310.85376
1437.278076
3878.939453
2140.634521
2244.381592
2317.778809
2398.687012
1778.666626
4239.508789
1807.206665
2635.409912
1866.8125
1325.309448
2745.108154
2361.088379
2834.858643
2762.542236
1641.675537
2656.283691
2749.195801
2270.697266
2313.780518
1653.64917
3898.598877
3195.625244
2140.557861
1471.372559
1582.812256
1528.943237
1809.465942
3307.965332
2917.771729
3434.942871
3749.171143
3036.699219
3259.562744
4174.929688
2863.642822
2595.218262
1788
1716.995117
1565.914551
2482.647217
1946.231812
3894.41626
2295.726563
3301.668945
3481.682373
4670.753418
1765.64856
1484.084351
2239.75415
1838.805664
2935.22583
3469.723145
2381.063232
3152.977051
4575.202148
4464.494141
2758.027588
2476.810547
2950.96875
2521.62915
1666.042114
3223.227539
4685.949219
4835.419922
2940.74585
4268.772949
4538.380859
3373.983154
15840.62207
4176.115723
3955.030273
2835.747314
1567.299316
3599.818115
2995.533691
4645.476563
2446.759277
6543.749023
5748.866699
4450.125977
4194.463867
3132.062744
2496.397949
5917.308594
2296.141113
2933.578857
6005.932617
6873.475586
5226.180176
3291.821777
5719.312012
2711.616455
2401.174561
5127.539551
4749.341797
1845.232666
4907.347656
2213.209229
2465.394531
6551.030273
4562.037598
4458.741699
5940.622559
1956.696777
2887.445313
4936.381836
4141.986328
2482.537842
3504.731934
1709.24585
1956.208008
5770.372559
3245.179932
5426.632813
2412.182861
3542.759277
2368.075439
2739.09668
5775.010254
5286.553711
1898.948242
1947.668335
2819.257568
1438.577759
3335.525879
1409.273804
1649.268311
2218.133301
2064.041504
6724.535645
2036
1586.074707
2263.803711
2780.017334
3777.474365
3060.289307
4192.147949
3597.32373
1445.152222
2226.852539
2760.691406
4146.504395
1973.150146
2319.865479
2069.511963
2981.913086
1709.605103
4199.393066
4424.631836
3737
5275.734375
2933.134033
3098.394531
3610.504883
2487.094238
4820.956543
3479.791992
2125.851318
2112.330811
5053.84375
2410.194824
2238.112793
1722.45874
1903.923218
2032.944946
1706.114746
1666.086914
3276.779053
4271.615723
1884.887207
1369.486328
1569.746582
2627.4729
1324.565186
5014.864258
2417.87207
1412.129761
2687.538818
4758.101074
2666.830322
2388.997803
4956.057617
1604.74353
3032.182617
2279.05127
2626.434814
2977.051514
4152.96875
2667.088867
3472.850342
1683.483398
2180.199463
1670.343018
2682.039063
2309.037598
3195.265381
4158.782227
2909.256592
3422.07251
2059.572266
3204.515137
1992.220215
1440.179077
2851.438232
2532.327148
2498.422119
2272.258057
3651.795166
2047.264404
1625.429688
3504.60376
3295.171631
4254.275879
3291.274658
1809.269409
1598.820679
3110.685303
3101.04248
2700.025879
1858.596436
1947.128174
1932.604492
1297.70752
4354.592285
1409.385864
2104.936768
2572.568115
1784.187866
3104.340332
5119.77832
2329.365967
2667.612793
3690.911133
1420.607056
2576.517578
5349.24707
2576.359375
2428.056152
6612.735352
6751.849121
4518.54541
4797.785156
5112
4830.896484
2330.87793
2218.037842
1939.730103
2153.187256
3364.210449
4271.266113
2326.684326
3455.668945
3797.606934
2369.534912
1259.677368
3896.498779
3855.561279
8548.147461
5475.205078
3199.389648
3182.969727
4040.985352
6231.149414
6081.338867
3846.853516
1454.592041
2912.610352
4063.424316
4888.880371
3162.343506
3089.439209
4401.371582
2906.715576
3533.17749
3198.608643
3028.707031
1506.75
3434.857178
3852.806885
2222.518555
3054.057129
3021.468262
3634.476074
3682.578857
2487.046387
4411.858887
3877.785889
5120.802246
6715.550781
7221.418945
5168.077637
2380.589355
1939.049805
5513.580566
3167.130371
3057.963135
2354.571533
1906.626221
3932.411865
2689.926514
4478.507324
1609.403198
1917.298584
4432.669434
4419
3389.199951
3086.620361
1862.024658
2442.463867
1592.327515
1584.225586
1470.161865
3275.571533
1854.721924
1650.88623
1687.01416
2394.195068
1275.825195
2202.594482
1533.977783
3316.444336
1814.908447
4844.140625
1894.797974
4375.462891
1924.097534
3866.158691
2546.735596
1562.171753
2776.813477
2114.93335
1827
2882.842041
3412.242676
2058.019287
2780.596191
1732.612061
2545.132568
1331.872192
5232.756836
3464.243408
3333.706299
1787.332397
2610.801025
1710.11853
2715.674316
1864.425171
3283.042236
1701.32373
1735.981079
5008.050781
6249.60791
2740.494141
1744.043091
3126.305664
1379.599121
3545.453369
4167.778809
3781.824707
1590.985962
1566.558838
1613.773193
2654.490723
2074.339111
1735.056396
3523.064697
1769.065063
3107.980957
2580.041992
1728.117676
2740.960938
3889.161377
3041.421387
2457.333252
4163.844238
1666.357422
5696.03418
1936.048584
1812.917114
3447.55835
4233.172363
2929.866699
1591.736938
3711.088379
2810.5
1418.935425
2548.351563
1941.075073
2010.958862
1461.068481
1567.631226
1312.058838
1969.645264
1739.265259
1579.591187
2352.217773
1762.123901
1565.482544
1583.803101
4841.054199
1857.958496
1342.729248
1574.5
2585.519775
3016.330078
3791.002197
5027.038574
2406.105225
3580.307617
1476.476929
3813.953857
3210.71875
2716.098633
1366.231567
2152.375732
4250.319824
1550.886719
4472.424316
2979.253418
2531.401855
3821.288818
3528.358887
2061.384521
2906.206787
2499.025635
3770.021973
6076.804199
3095.462646
6511.449219
1477.036987
3361.039551
4999.317871
5509.559082
3999.205078
1698.613525
3660.280273
2211.503662
5264.051758
3526.023438
2693.922119
3192.395996
3605.09082
4085.383057
2436.490234
4758.141602
5124.083984
4486.230957
4171.476074
2608.275879
1588.027588
3251.028809
5135.347656
3024.786133
7870.769043
4967.081055
2252.87915
5292.242188
1950.810791
5905.755859
4108.256348
3495.857178
4777.720215
3607.118164
4053.938232
2689.929443
3406.800049
3597.608154
4681.54834
2680
6196.739258
2089.481445
1652.841064
3622.095215
5006.009277
1961.444458
1960.963867
2053.85083
5451.443359
1493.49646
1318.744751
1854.138306
3715.409424
1252.491821
1858.073486
1441.192627
2305.256104
2393.036133
1571.736572
1500.082031
1709.687866
1625.425049
2258.74585
2258.755615
2023.484985
4446.834961
1385.240845
4324.086426
1512.92688
1543.241577
3306.612793
1468.047363
3053.295654
1967.298584
1526.271606
2514.455566
3583.535889
1498.858398
2393.740479
1668.720459
1469.453003
3037.133789
1772.954834
1493.768311
3053.487549
1515.031738
1663.048462
1694.442993
1308.508179
2293.375977
3489.165527
2236.497559
1636.747437
1356.997925
2127.243164
2787.85083
3683.158691
4288.626953
3280.896973
1278.5354
1708.194702
2674.908447
8178.600098
2507.56958
1754.733887
2433.937256
2470.52124
3784.385498
4961.796387
1684.479004
1808.726074
2004.404663
2616.342285
1427.468994
2395.595215
1817.583496
1713.579224
1683.207764
2460.117188
2117.436768
1682.991455
1449.166138
3030.466553
3005.702881
1424
1477.913086
2091.492432
2204.0979
1408.368408
1464.087769
4216.337891
3144.236328
6502.249512
3818.963623
1892.567993
3739.600098
2064.950195
2994.340576
1500.897461
2704
2838.035156
1969.218506
1551.465088
1527.612915
1576.878296
2430.205322
1603.970947
2935.803223
3322.700439
1482.083618
3637.495361
1753.907959
2527.390869
1576.232544
1946.885864
4218.129883
1502.389648
2531.498779
2575.578369
1924.098877
1885.028931
1339.974487
2057.625
1656.747925
2206.685303
2744.508301
1740.417969
7218.905762
6546.880859
2242.774658
1845.555542
8406.643555
1931.19165
3531.49292
3630.029053
5769.898926
3733.596436
1926.913574
3389.516113
3476.415527
3899.264648
4619.728027
2920.227539
1632.442871
3943.464111
9027.93457
2377.257813
7420.220215
2430.834473
1703.022217
2418.366943
3180.009277
6154.644531
1885.34021
1394.666626
2538.437012
1496.995361
5289.302734
3465.348877
4913.213379
3278.118652
1664.809326
3619.694824
3966.801758
4451.478027
4192.868164
3693.212646
1422.496704
3099.158936
1549.813354
1479.199951
2614.666748
1974.014771
1983.700562
5416.706055
1851.918335
2448.493896
2118.849609
3927.720703
1872.64978
3625.466064
5728.84082
1778.396362
2971.614746
1590.518555
2763.010254
1972.49707
2599.877197
2852.396973
1445.428101
1306.628174
2299.699463
2625.531494
2186.142334
1483.966431
3305.799805
7438
1798.447876
1884.081299
1815.349121
3751.342773
2385.400879
2762.796875
1600.553101
3863.96167
1815.86731
3022.942871
4066.994873
2271.065918
1605.073975
2319.272705
2551.785156
2222.263672
1625.233643
1586.659302
1274.103516
2491.201416
1439.622925
1614.029297
1731.976074
2269.569092
3083.679932
3034.55835
1306.083374
2625.31958
1778.123901
1587.162842
2590.889893
3596.258545
1760.366943
1363.816528
1923.213501
3836.729004
1926.418091
1680.985474
1597.167725
1386.143799
2349.485596
1971.076904
1774.390259
2602.959473
3873.87793
2264.196289
1268.771118
1633.054932
2203.954834
4007.876465
2807.146973
1603.528198
2665.250977
2485.333252
2893.950439
1353.447632
2137.136963
2819.14917
2405.178223
3226.776367
2163.831055
4417.202637
2683.190186
1520.40918
1985.189209
4985.119629
2509.608398
4524.254395
1944.121948
2185.333252
2541.792236
1802.351563
3240.188965
2049.03125
1467.528687
2817.008057
4021.519531
2900.753662
2178.135742
1598.302246
4808.302246
2071.342041
2133.248535
2699.363037
2561.537842
1516.921753
2873.600098
3191.334229
2533.386719
4086.444092
1468.946289
1732.578369
2994.418945
1592.403931
2869.770508
1547.802612
3048.4021
1584.137085
1778.561768
1883.133179
2921.967041
3995.227783
1635.178589
1391.031738
2030.400024
1687.139648
1778.230591
1622.733276
2547.97998
1735.309082
1274.196045
2546.100098
3825.343262
3402.422363
4334.53125
1322.597412
2620.41626
2195.94165
2258.935059
2366.230469
5833.202637
4060.167236
3624.587646
1804.919922
1421.625854
1881.542603
2286.848389
2340.590088
1779.43335
2073.641846
1994.464478
5123.428711
6298.757813
1728.618408
4559.362305
5606.744629
4049.169678
5734.819336
4199.251953
5578.755371
4038.373291
4176.374023
4575.980469
1897.775513
2831.313232
5257.222656
1794.700439
4318.271973
2927.269043
6108.608887
4162.677246
2829.313721
1674.680908
3432.205078
3074.312744
3541.623779
3001.287354
4593.255371
2732.42749
3525.175049
3015.687256
4180.283203
9513.087891
1693.561035
7671.064941
4620.22998
5270.523438
2689.802246
1414.797729
2604.413086
2817.800781
2603.151611
2268.102539
4014.052979
2044.800049
3611.807129
1311.242065
2308.079102
3062.751953
2593.617676
1862.74353
2386.469482
4801.472168
3810.943604
2724.907715
4268.974121
1801.320923
1886.681641
8041.822754
2637.516113
1587.447144
3359.968262
3370.580078
1959.748413
1257.52063
7613.847168
2262.118896
2651.109619
1777.553589
2404.291992
2357.926025
2498.066406
1742.131348
2129.273926
1710.431763
2136.543457
2795.9021
2587.037842
2946.033936
2611.856689
2660.666748
2104.019775
1753.630615
3860.470703
2343.780029
3067.401367
4936.490234
2065.696045
2495.118408
2262.320313
2278.094482
1320.343506
2624.701416
3213.941162
1846.025757
2901.24292
2480.651855
2019.769897
4222.407715
1991.923462
3915.255371
2117.684326
3957.600098
1700.473267
1536.301025
2830.392334
2405.439941
2104.385986
2758.824707
2590.126709
1581.084961
1434.733276
2753.704346
1623.673828
3137.215576
3008.946777
3503.4104
2069.02002
1903.538452
4868.5
1591.303467
3349.547607
3067.703857
3779.022949
1329.746582
4664.852539
2435.412598
4209.248047
1663.139771
1488.408569
1414.165283
1267.978638
1849.302368
5337.790527
1736.019043
2039.081421
3014.667725
1699.277832
2425.513428
1492.764282
3502.366943
1833.209473
2030.943726
3224.906494
3218.311523
1492.7146
3795.526611
3629.978271
1537.74353
3903.984619
1501.383179
4111.567383
1820.938599
2040.476563
3202.679199
2938.494141
1493.110596
4142.140625
3805.879639
5040.710938
3254.635986
3529.795166
4685.264648
4165.971191
3124.794189
3890.925293
6003.347168
4855.337891
3300.774414
4690.856934
5058.368164
4791.202637
5970.46875
2020.447754
3072.207764
3045.828613
1550.913086
6564.413574
1925.288696
2336.981201
5849.813965
4171.39209
4451.24707
1910.703735
2841.045654
6721.336914
1633.871338
3061.705811
1789.824829
4108.421875
5700.301758
2583.705811
2784.596436
5101.73584
1875.802002
1669.404907
2287.955322
4799.908203
1808.574707
1415.815063
3032
5658.161621
2500.847412
2711.149414
1736.046021
1714.912231
3816.30542
1999.808716
1628.469849
3393.375977
2571.876709
4111.981445
4950.508301
2700.296387
1739.421875
3162.40332
2848.340332
3591.483887
1509.423706
1975.730469
1403.355591
1960.338501
3694.860352
1384.613647
2882.607666
1697.178467
2104.954346
1733.05835
1860.675537
2846.321777
1691.006104
1675.196289
2935.894043
1682.094849
2053.422852
4213.793945
2175.955566
4406.650391
3036.924561
1644.542358
3054.877197
1663.055298
2310.809082
3104.085693
1982.987305
2210.472656
3705.619141
2251.061035
3743.597168
5598.73877
2254.317871
1722.954956
3141.224609
3455.353516
1466.421021
1852.675293
4841.874512
2525.919922
3121.913086
1771.28894
2341.583984
4318.776367
4499.700684
4132.358398
2416.609619
6111.261719
1706.086914
2634.162109
2548.718018
2436.025879
3166.542725
2984.328125
2794.066895
1136.592651
2607.80249
2317.268311
1504
1706.296997
3315.506104
3100.339111
1943.264893
2861.275635
2009.216064
3481.182861
2315.333252
1440.018311
1738.09082
1357.883423
1363.088501
4131.5625
1489.306152
1453.608765
1952.973999
1598.384033
3280.859375
1603.774414
3216.645508
3555.115479
2116.74292
2634.381348
3302.511719
2157.97168
1966.560547
2080.824219
2217.142822
1744.519531
1743.767212
1355.248535
7306.17334
2765.276367
2817.797852
1517.969604
4179.311035
1164.077148
2616.012451
2382.199951
1648.390869
3433.195801
3392.955811
2396.764893
2570.569092
1503.164185
2968.705322
1761.924438
4740.796387
1640.703979
1469.106079
3483.922363
1687.166138
3547.565918
3117.139893
1493.039795
2029.249268
2749.167969
2457.849365
1914.557495
1783.127686
2551.979736
1593.607178
2749.241455
3932.050293
1937.725464
1618.693115
2193.553711
2436.365479
1385.923462
5263.263184
5297.856445
2381.030029
3059.980957
4113.941406
4227.879883
3042.415771
3587.197754
2140.410889
2866.314941
1358.453003
4087.222656
3936.037842
3911.330322
6406.362305
3270.28833
2606.857178
2319.208496
1503.956055
4233.17627
5669.532715
4202.981934
4062.420166
2180.948975
5203.483398
1616
1832.570313
4475.886719
6333.192871
3933.950439
4016.81543
1598.09729
3219.206055
3652.87793
1907.071411
1648.769287
4127.13916
1924.970215
5031.101563
3674.314941
5651.3125
2686.540039
2024.395386
3736.564453
3268.750977
1466.765991
1480.425537
1759.28125
3898.891357
2537.206055
5080.11084
6004.089844
4124.788086
2292.689697
2515.878906
2353.58667
2639.45459
2077.913086
1395.142822
2690.378418
1675.789429
3139.764648
3928.209473
1521.25
2606.719971
2285.527344
4221.562988
4430.905762
1625.767456
5834.724609
2601.898926
2833.469482
4710.634766
2236.719971
3648.666748
3734.165039
3444.800049
2326.114258
1685.619873
2426.360596
2418.510986
1782.818237
1703.818237
2895.696289
2271.906982
4089.421631
2994.086914
1579.868164
2201.129395
2577.174316
1722.833374
5449.580566
2003.955078
2172.622314
4143.513672
5256.672363
4053.149902
2290.904541
1859.653564
1817.25
4297.391113
3103.810547
2635.060791
3967.92749
3532.912354
2103.712646
2212.458008
2198.945801
4468.740723
1396.387085
5121.66748
4842.079102
2285.714355
1870.237305
1779.625
1605.148682
3738.445557
1451.743286
2878.863281
1831.726196
4352.716309
1191.566406
1503.33667
4237.874023
4566.353027
1390.262695
3451.9021
1609.962524
1947.296997
3341.344238
1795.515381
1837.608887
2175.383789
2034.796265
2140.830078
1455.67749
1662.560303
3143.704346
1649.945679
3378.330078
1467.908936
3256.598389
1669.229492
2610.008789
1491.758667
1722.62854
2620.776367
2351.579346
1476.288208
1479.217651
1397.434326
1483.571289
1698.916626
1653.140869
1481.099976
1950.865723
1442.285767
1775.445557
1674.407715
2141.800049
1772.114258
1673.941772
1852.101318
1390
1357.726318
1119.831543
1567.185181
1587.973877
1744.307739
1715.544556
1358.076904
1731.327759
1690.766968
1413.309692
5504.837402
7561.861328
1547.800049
4972.147949
1873.432373
2053.287598
2292.657471
3508.286865
2827.75415
4152.351074
3807.577148
6454.631836
2872.356445
4352.669434
3175.456299
3728.638916
2016.541382
2436.993896
3962.875
5405.164063
2072.974854
2420.890137
4677.203125
6959.815918
2486.754395
3525.630127
3812.67749
5702.437012
5293.562012
3585.69458
2276.641113
1790.58667
4265.853027
3652.961426
3085.443604
1992.666626
3449.874512
2589.71875
1830.57251
5183.435547
1898.448975
2435.020752
2942.330078
3512.736084
4277.136719
2754.611084
3106.823486
2820.090576
5708.230957
4434.361328
4180.98291
3970.094482
4089.647949
1483.055298
1795.220337
6449.356934
3131.92041
7212.477051
5434.131836
