# Supplementary material for: Distribution Analyzer, a methodology for identifying and clustering outlier conditions from single-cell distributions, and its application to a Nanog reporter RNAi screen
Source: BMC Bioinformatics. 2015 Jul 22;16:225. doi: 10.1186/s12859-015-0636-7 (PMC4511455; doi:10.1186/s12859-015-0636-7)
Supplement: Additional file 1: Code S1. — R source code and sample data for distribution-based high-content screen analysis [file 12859_2015_636_MOESM1_ESM.zip › DistributionAnalyzer-1.1/Plates/files10004/B05]

1304
6331.077148
2320.140625
1485.300049
3372.711182
1990.592773
2249.324219
6810.470215
1377.789429
2422.133301
3052.861572
3588.88501
3827.52002
4249.230957
2532.846191
3185.925537
3690.717041
3235.970459
3723.485107
2291.880615
6919.847168
2784.073975
5567.504395
3611.796875
1617.801025
4359.510254
4847.313477
4876.395996
2838.489502
6881.918945
4284.376465
5094.584961
3969.367432
3147.270508
3982.991699
4149.492676
2497.987549
8277.113281
8556.72168
6326.181641
1428.558105
3493.008789
1628.837158
6117.882813
1638.652588
2219.835693
4335.521484
3458.611328
5514.605957
6182.939453
3308.554199
5555.708496
6434.056641
11595.84668
2634.442139
1347.516479
2697.904785
9386.517578
2633.6875
2376.945557
2427.30835
2245.575684
4382.475098
6990.367188
3571.199951
1977.823486
4186.25
6009.361816
4953.415527
2812.371094
4584.265625
1917.567627
6125.919434
1299.870972
2171.733398
5773.952148
2972.962646
1649.760742
5363.119629
2998.90332
2820.618408
5496.910156
7288.859863
4578.835938
3703.443115
5704.350098
1741.777832
6626.879883
5872.992188
2172.12915
4284.843262
2357.303955
2630.868652
3414.222168
5046.153809
3677.140625
2745.333252
3423.884766
1596.30188
5510.673828
1509.76001
1946.575317
4160.369141
6990.520508
5852.791992
2841.36499
3186.630127
1294.732666
2576.925537
5051.977051
3918.796387
6088.196289
4338.772949
4594.496582
5349.777832
3633.226318
5041.648926
7151.304199
5726.518555
7848.977051
4410.588379
1538.0896
4083.423828
4663.760742
1403.490967
4767.974121
2605.679443
3803.518555
4113.72168
2238.836914
2805.151611
1737.671631
3872.144531
5092.439453
4543.671387
5019.55127
1971.9646
10039.436523
2071.479736
1731.428589
3553.65918
2412.625
2097.846191
1965.093384
4811.337402
3258.014404
5298.84082
2601.411865
3406.321045
4698.634766
5608.929688
3520.658203
2076.611328
5352
2549.928223
4938.666504
6103.358398
3901.670898
5436.799805
6560.740723
5681.101563
2320.820557
5002.262695
4960.905762
5639.113281
3393.089111
3158.953613
1192.251953
2565.248291
2716.538086
1642.625
4570.424316
4222.06543
1120.620117
5009.416504
3096.689697
5553.320313
1526.796997
2336.229004
4660.692871
2819.644531
3044.157959
5563.817383
1909.986694
3631.928955
3754.247559
3215.968018
3321.531982
4619.898926
6946.287109
3009.846191
5589.227539
1853.959717
4147.839844
5582.764648
3829.625
2711.756592
5709.897461
3636.313965
3760.525146
4439.96582
2600.328857
1720.377686
1810.553223
4402.871094
6079.558105
5024
6405.286133
1868.549805
5308.895508
2101.551025
2118.699951
3716.256592
3735.057129
2858.14209
3749.041748
6158.488281
3796.511719
2995.174072
10252.914063
3088.196289
1978.227905
6093.13916
1250.550781
6019.330078
2595.2771
2761.838623
4061.181885
6060.616699
2915.337402
1214.773315
3165.552979
2650.889404
5431.331543
3000.092041
1591.279663
5283.986328
5681.911133
4938.272949
4711.352051
2884.463135
4796.108887
3199.581787
1487.774658
4501.543457
4702.687012
7385.200195
2512.098145
4212.848633
3525.967285
1310.579468
1659.514038
4130.390625
3070.974365
3993.745361
4162.42334
1798.413818
4282.103027
2509.795166
3964.811279
5279.766602
6057.584473
7060.541504
3425.164063
2150.842773
5282.348633
2168.178223
4329.020508
1659.707275
4736.76709
5220.79248
6899.508301
3225.966553
6197.340332
2865.246826
8885.68457
5165.928711
2204.473877
7195.95459
1756.551758
5981.155762
2476.672852
5176.312012
1802.870239
5390.422852
1482.782593
1968.486206
3057.185303
2985.470947
3222.016846
4553.561035
5002.887695
1589.93103
3544.452881
1415.103394
1785.680664
5171.926758
1962.397705
4386.655273
2437.272705
4702.458496
4603.739258
10060.793945
4585.67041
4003.495361
4457.739258
2167.660645
3520.859619
3631.780273
1885.495117
4071.950684
5411.307617
4945.703125
1335.243896
2479.268555
1508.924805
1978.584839
2299.034912
1760.238037
1550.984863
4124.616699
1506.012573
3941.224609
2533.929932
3640.756836
3702.666748
2592.22168
1930
3762.411377
2216.204102
2298.723145
1708.814331
3283.208252
5038.938477
1898.467041
3438.87085
4948.962402
2789.668457
1718.202881
2227.601074
3630.009521
2341.068359
2241.272949
5559.42627
1753.922485
3417.106689
2017.937622
2811.581787
3184.28418
4763.243652
2146.932373
4893.004883
3212.383789
2643.596924
1909.589722
2269.762695
3147.61792
4836.068848
4626.43457
7722.280273
1828.493896
3906.464355
4821.604492
6092.398438
1797.645874
1631.302856
2572.304932
1844.310303
3277.69458
2419.179932
2335.250977
1704.283569
3359.317871
5525.404785
2861.850342
2521.849121
1526.018311
1496.880737
4571.843262
2512.525146
1891.141602
3883.199951
2904.125488
3519.056641
3658.566895
3543.919922
1973.263794
3344.977783
2099.154541
2011.206421
1911.055298
1759.046753
4915.509766
2412.012451
1788.341797
4299.146973
3431.040039
2432.407227
4148.980957
3085.73584
3362.390625
3446.814209
4174.41748
2467.838379
2390.520996
2175.272705
1731.398193
2375.359131
2181.678223
2494.845459
2806.847168
1813.093018
1833.535522
4368.414063
1258.643188
2368.415039
2694.340332
1977.009033
1695.311523
1658.181763
2217.623535
3360.034668
2919.29126
3215.299805
2224.126221
3447.827393
1680.707153
1891.591064
2214.805908
3505.188232
5901.567383
2471.876709
3322.937744
1657.51355
1971.282837
6908.418945
3238.785889
5137.459473
1650.989868
5832.48584
1426.404297
2559.5
1888.48291
3358.370117
5087.061035
3385.879395
1991.852417
4720.93457
2471.264648
3518.525635
1408.584839
3364.324463
3321.875977
1543.755249
2445.810303
3702.023926
8230.828125
1441.326294
2177.257813
6245.515137
2108.803467
2219.60791
4136.504883
5555.064941
3066.543457
6941.179199
6209.63916
2034.394287
5708.05127
2949.294678
1358.606934
3010.664551
2264.067139
1612.595703
3181.091797
1763.218628
6345.729004
5907.214355
6541.270508
2916.142334
1716.25647
4187.372559
1642.051758
2680.868896
2760.957764
2630.844727
1805.044312
1491.687744
3049.314453
1774.301147
7025.495117
4255.729004
4328.784668
1984.745728
3714.845947
2294.484375
2074.361816
2033.575317
2090.013916
1929.652588
2019.202637
4009.479004
1809.358521
2329.831543
1793.756104
1204.251099
2633.001953
2910.335449
1860.651733
4162.246582
1530.97229
4111.249512
4256.172852
1977.642822
4006.947998
1596.649048
2281.234863
4223.722656
1875.062744
1634.781494
2425.085205
2772.870361
5346.211914
1750
2846.573486
4785.702637
1712
4730.32373
2641.977783
4865.95459
1952.797241
3690.366211
3938.578613
1318.254028
2258.174316
1381.059326
1602.922607
2931.555664
3398.733398
2960.733154
1613.049805
2799.51123
1500.141235
5646.851563
4559.560547
4663.54248
1428.925903
1816.110718
3208.055908
2858.581299
3787.735352
5965.709961
2935.341309
2927.330811
4097.126953
4551.271484
1798.986328
2622.834961
1701.162964
2180.170654
4406.658203
2556.229492
1384.923828
1462.980835
1724.869507
2019.530762
2617.08374
1788.142212
1480.724854
3191.250977
2114.449219
1540.671143
5115.602539
5421.71582
4143.513672
3675.715576
4574.706055
4734.64502
2348.85376
1661.234741
1439.355591
2872.26001
5192.237793
4470.878418
2777.126953
1899.38916
3241.294189
1278.661499
1435.594604
5072.591309
1466.125732
1799.868042
3675.831299
1298.019165
2027.15332
1606.214722
1548.716187
5009.452637
1397.099243
1936.2146
1768.602661
1652.41333
3600.222412
1647.459229
2685.669678
2181.25708
3043.862061
2030.225708
1773.390015
4618.820801
2433.174072
1660.736572
1723.441895
1942.081177
3133.923828
1354.409302
2042.702515
4560.352539
2786.570557
2182.124512
2263.302002
3147.714355
2788.466553
2397.809814
2211.624268
3164.170166
3635.550781
2858.787598
1502.503784
2021.979858
1678.387817
2212.427734
3184.562012
3592.343994
5435.972168
2413.846191
3726.872559
2593.769043
2940.737549
1400.932373
1989.61792
1601.349976
3208.098877
1579.516235
1684.435059
1678.601929
2819.889404
3975.272705
2037.751221
3534.966797
1641.587891
1891.570068
1578.737427
2033.61377
4068.541992
1680.2323
2992.151855
1796.263428
2746.098877
2857.316895
2044.502075
3809.201904
2581.560547
4480.006836
3662.013428
3463.579346
1451.194336
2567.924805
2759.620605
2222.868896
3813.205566
1592.355835
2798.435303
3909.645752
3203.473633
1913.775635
2889.95874
1383.658447
3019.613525
1918.276245
1713.611572
3139.123291
2194.964111
1520.692017
1737.991577
1579.665039
2855.253418
2175.651611
1812.513794
1949.307861
1781.921875
2517.529541
1950.752197
1912.609009
2504.081543
5850.734375
1920.982422
1760
3923.353271
2203.911133
1846.577759
5580.064453
3647.661865
3698.170166
2065.589111
1989.202759
1739.168335
2839.295898
1616.323242
1718.312866
2644.235352
3328.620117
2903.864502
1625.416992
1873.956543
3395.800049
5234.633301
4871.342285
1490.393677
6240.605469
2095.876953
5073.976563
1967.272705
2164.332275
4821.691406
1507.223022
2261
3724.600342
1626.716187
1518.222168
1580.624146
2003.126221
2448.362793
1584.339844
2395.726074
2376.193115
2893.934326
3176.107666
2014.026245
2433.777832
1467.49292
1447.94458
1945.476685
2671.026611
2227.744141
3452.407471
1312.979004
1745.22644
1594.232544
2873.929932
1849.904785
1460.53418
1462.805542
3922.412598
3041.525391
1875.947266
1505.585083
1679.781982
2801.316895
1590.293091
1767.973389
3668.484863
3558.996826
1966.799072
1817.799561
2240.791992
3062.645264
1606.673828
1741.761963
1811.737061
1426.260376
1748.459351
3571.675781
2919.117432
1767.412476
2597.338867
1816.909058
2025.484497
1478.4646
2006.772827
4508.213379
4383.889648
4265.873047
3690.35083
4774.890137
1863.492065
1834.966919
1920.608154
3050.774658
5088.274902
1286.204102
3427.289307
4250.315918
4745.031738
3076.874268
2580.40625
5458.465332
3040.338135
3602.795654
5141.557129
2631.212402
2519.664795
3376.051758
2197.191406
1829.439941
3447.208252
2411.568604
3379.671387
3540.689697
4046.477051
1834.549072
6321.648926
1686.376221
2206.722656
3506.282471
3767.936279
5165.974609
1512.846191
2797.172363
4533.085449
2241.052734
2111.038818
6892.289063
2022.679077
3348.051025
7020.007813
1699.762695
2487.25
2785.703125
3406.429199
2709.471436
3982.393555
4521.76416
2740.436035
1599.162109
2322.145752
2463.612061
1733.32666
2056.658447
1365.506958
2775.802979
3084.249268
3883.306396
2801.307617
1542.670898
1601.717773
3113.873535
2968.692627
2262.25708
1779.886475
1964.72644
2349.844727
2087.866699
3514.881104
2068.255371
3433.420166
2995.096191
1395.830566
2175.489746
2245.101074
4359.078125
2375.214844
3876.119629
2023.004761
2282.80957
3186.684814
3040
2163.748291
1637.00647
1811.177368
3592.199219
3174.253418
2550.984619
2629.438721
1523.94397
2876.138916
3407.224365
5414.32373
4524.973633
1639.19751
1533.415405
2439.182129
1145.031494
3390.078857
2223.442627
1868.233276
2013.408936
1894.115845
1879.390747
1762.563843
1443.779297
4148.291504
1496.076782
2938.026855
2987.395508
1808.337769
1708.625244
1543.057617
2156.205078
2970.591797
1943.890625
1821.158203
4001.698486
3488.465332
3814.299805
1958.487671
4462.806641
4523.365234
2607.5896
3169.885986
2404.871338
2690.495361
2808.13916
6144.807129
4966.490234
2368.512939
3242.25708
3327.249512
1895.675171
2074.443115
5550.144531
4986.060059
5075.61377
1789.796265
1520.80896
2099.934814
2815.521484
2470.574951
4261.053711
4870.555176
4023.235596
4699.06543
3813.99585
3057.064209
2088.808594
3678.99292
2117.525146
3500.937012
2058.190918
2457.414795
3970.270752
2160.675293
2049.666016
2511.974609
5232.609375
3220.562256
4329.978027
3764.918213
3351.708008
7180.683105
4561.655273
4268.896484
2393.700195
2737.009033
2881.397705
6732.744141
4473.635254
2506.403076
2220.616211
2992
3563.830322
1805.747803
1559.078735
1599.95459
2411.793213
5752.259766
3477.321289
2443.602295
1501.754395
2406.660889
1800.342041
1635.55957
1513.70166
1523.821899
1770.869995
1525.825928
1516.260376
2009.451416
1963.254639
1419.7771
1807.634644
1920.957275
4321.275391
3684.651855
1835.362549
2686.28125
1965.920044
1579.329468
1480.20813
2029.501099
3304.386719
2479.079102
2149.968994
1472.735596
2623.108887
1396.942505
2191.265625
1406.160889
4700.371094
2428.161133
1658.640015
5983.414551
2119.989014
2717.138428
1495.175659
2432.016357
1444.858765
1560.090088
1619.530884
2669.930908
1475.72998
2339.343994
1639.671509
1758.243408
1730.635498
1879.81311
2483.381348
4633.911133
2097.670654
1260.864868
6275.695313
5028.008301
1774.505859
4682.899414
3793.779297
1921.580444
2899.477539
2147.896484
2279.337158
1960.106689
2566.073486
1521.078491
1793.940796
1534.791992
3246.385498
4119.28125
4544.035156
2431.117676
1928.046997
1990.039795
1976.649536
4552.284668
1540.464111
2979.308594
3546.923828
1948.832275
3215.688477
1886.029663
2004.171997
2207.684326
2565.620605
2311.329834
2034.772217
2585.646729
3725.525391
2660.512939
3197.856445
1930.869019
1880.753784
2467.754883
1670.887085
1763.358887
3463.621094
3057.182617
2143.550537
2131.927979
2014.162964
2096
2964.995117
4037.143555
1492.925415
4472.831543
3638.359375
1955.578125
2228.869873
1915.404663
3551.264404
3436.400879
4726.325684
5295.452637
1432.702148
3472.364258
1480.942505
1762.21582
1652.601074
4569.383789
1522.042603
3427.706543
1830.929321
1872.275146
1583.329956
1476.686035
1467.671143
1688.533325
1804.560181
3460.858887
1438.869385
2360.26416
1749.730713
1833.780396
1483.916504
5182.035156
1480.47168
1618.843384
1372.310913
1628.260742
4761.246094
2889.714355
4700.126953
2172.506104
3707.526367
2456.416748
1520.577881
2181.710693
1508.267944
1594.197144
1687.499023
3758.317627
1990.775391
1550.058228
2241.487549
1479.157104
1623.854858
2447.312012
4522.822266
3934.028076
1699.453125
1684.262817
3153.028076
4839.213867
1997.294067
2306.864258
2711.411865
2661.329102
3203.574219
2109.043945
2680.224854
2822.9729
1441.656738
2049.2229
4618.077148
4399.553223
6687.725098
5178.479492
3809.449219
5021.913086
4666.361816
5093.811035
3295.32666
4833.187012
5719.574219
3714.984375
6198.333496
3288.467773
4726.712402
5989.87793
4218.516113
5149.591797
2253.926025
2292.391357
3535.694336
7235.530762
2663.882813
3242.65625
2630.169922
4648.191406
2221.30835
3752.37207
6633.818359
4735.356445
5175.790039
6337.069824
5602.061035
3755.138184
4800.525879
1641.589722
6980.91748
1364.259766
4882.713867
6506.942383
4222.974121
3284.879883
6007.430664
6638.953613
1686.349976
2620.431152
3847.912109
4699.350586
2645.892578
3282.94458
3608.433594
4628.995605
3137.011475
3743.169189
2752
3524.324219
1796.92688
6088.057617
2441.882324
1807.836792
4062.081299
5190.186523
1744.405029
5490.666504
2043.487183
1746.819092
1746.181763
4703.785156
3567.506836
1198.153809
1454.153809
3631.5
1677.701172
2357.248047
2259.353027
3626.681152
1618.300049
2063.288818
1682.864258
3554
4939.726074
1952.129028
2294.445557
2820.952393
1905.884277
1625.93335
1430.457886
1887.207886
1902.245972
2433.204834
1859.619019
2162.710693
2291.72876
3975.85083
3410.639893
4914.962891
1807.25
4638.02002
2115.348877
4585.649902
3533.460205
1759.724121
1942.2146
2018.245605
2688.793945
5392.094727
3238.836914
1328
1817.697021
3343.205078
4697.192383
2762.585938
1650.693848
1941.276611
3948.923096
2003.25
1587.644409
2232.85498
3510.595703
1819.591064
1632.311523
1466.839233
1966.402588
1827.035034
3341.686279
1899.848877
1414.465576
2532.41748
5303.410645
2833.617188
1574.907715
2001.468628
2181.557373
2846.669678
1860.275391
3897.054688
2653.450195
1793.979248
2131.289063
4711.266113
1342.597412
4630.94873
2230.573242
3659.070801
2364.154297
1607.939331
1604.438843
1867.782471
1954.64209
1909.105591
2466.285645
1798.55127
3103.235107
1474.75
4785.52832
4980.382813
2238.203857
1577.142822
2461.123291
3090.427734
2256.83252
1777.291748
2570.744385
3666.603271
2018.630493
1525.842041
1696.326294
1555.112671
4156.15625
1671.220459
1471.614136
1368.532349
1558.885864
3054.161865
1362.028931
2957.240967
5200.885254
2502.696045
3757.744141
2468.477783
4309.116211
3431.348877
5177.471191
3868.469727
3091.493896
6109.64502
4576.557129
3058.962891
4716.663086
2707.715332
2351.076904
3298.070068
5783.608398
4318.216797
6796.245117
1480.182861
5797.981934
4966.791992
4197.924316
2830.966309
2833.373291
4404.537598
2216.727295
4009.963623
5790.952637
4117.005859
1936.797607
6346.07959
3974.791016
4347.608887
4012.081055
3809.569824
4824.041992
5289.955078
7655.934082
1986.694824
5854.102539
2397.736328
1322.826294
2164.907227
3544.153809
3441.566162
1239.616821
1594.797974
3445.960693
3720.622314
4501.961426
6381.347168
2508.768555
1838.812378
2895.241211
3312.015381
5048.356934
4114.673828
2907.111084
3085.414795
2413.217285
4446.296387
1405.302368
3505.903809
4033.956787
2117.538574
1616.260864
4206.942871
1984.723145
3938.666748
2996.360352
1863.22583
1443
3237.473633
2856.566895
1781.855713
3987.306885
2288.622803
3637.538574
4472.019531
3572.905273
3297.942627
1606.719971
1695.633057
3779.726074
4319.448242
1366.178223
1884.557007
2674.468506
2215.895996
1589.782227
1504.950439
2748.455078
1884.705933
2202.926758
2935.466553
4871.80957
1670.299561
6320
4748.751953
2856.638672
2053.121094
3543.368896
5016.020508
5016.544922
2973.741943
3001.248779
1682.322632
2801.353027
2340.375732
1622.400024
1839.777832
4579.60791
3335.729736
2874.711914
4280.397949
1704.160034
2601.165283
1524.745728
2986.89624
1632.072754
2917.990723
4586.02002
2894.511719
1873.640625
1484.139771
1680.941772
1628.707153
1422.260254
1590.701416
2922.13501
1548.290527
1377.543701
1868.851196
1498.584961
1646.625977
1667.560059
2357.662842
2000.259521
1956.063354
2745.25293
2056.455322
1622.54541
3204.918457
3409.795898
3834.150635
1778.956543
1581.400024
4142.42041
4012.800049
6093.65918
1916.413818
2893.077637
2202.046631
8903.522461
2105.434082
2903.088135
2746.936768
2793.861084
4282.461426
1331.733276
2348.184082
4409.418945
2129.865967
2204.36084
3421.966064
7081.912598
1913.428589
3654.475098
1720.196777
1429.979004
2276.604736
4588.874023
1463.333374
2019.443726
3899.511963
2426.857178
2776.236328
3055.511475
3974.837891
2820.331055
2714.950928
1270.990234
4672.160156
3948.748779
4833.170898
2071.731934
2484.850586
5412.138672
2930.11084
2028.321411
2743.644531
4649.690918
3700.612549
4527.648926
4175.145508
2708.733643
3400.504639
1145.417114
2444.423096
1304.318237
4652.91748
5716.041016
4140.714844
3765.981201
2537.927246
3829.229736
2886.553467
6221.808105
3651.251221
3930.603027
1710.924683
3374.660889
3220.750488
2934.59668
1792.663086
5058.260742
3842.336426
4161.29834
3601.732666
4973.123047
4095.463867
3621.472168
3084.590576
3268.025879
2147.67749
2386.609375
3288.976318
1933.787964
4068.575684
3837.268311
3016.338867
1584.067505
2314.330811
2063.9375
4928.730469
1640.339355
4039.485352
4406.370605
2323.472412
2880.346191
4568.380859
2863.364502
4440.964844
1676.196777
2717.349121
2956.717529
1541.428589
2783.210938
1521.769897
2392.535645
4926.533203
3830.902832
2727.909424
2289.855957
1994.279785
1894.666626
3264.230225
2349.155518
2784.13916
2670.222168
3715.076904
4096.930176
3095.518799
2256.763672
5519.483887
2347.02002
3019.199951
1780.284302
2947.138428
2138.133301
2827.463623
3716.871826
4308
2962.47876
2481.103516
4072.73999
2335.256592
3851.155029
5006.607422
1543.40979
1541.853638
2678.86499
3945.437012
2617.300781
3184.450928
4129.915039
2201.348389
2029.897827
3073.745361
4293.317383
4428.860352
2455.815674
1859.795288
1824.57605
1915.756226
4922.381836
1873.637451
3276.161621
2004.588257
4882.613281
1711.181152
1661.650757
1661.97644
2163.753906
10417.921875
2989.333252
1577.052612
2137.753418
5178.178223
3855.462891
1527.789429
2589.788086
1922.05127
2356.719971
3595.146729
1897.222168
2632.435303
2763.28418
3727.076904
4998.399902
4267.562012
1263.1875
4043.75708
3008.765869
2656.565918
2099.584717
2498.682617
2055.130371
5038.054199
2155.761475
4246.02832
2049.802246
2068.618896
6324.371582
3527.399902
2251.109375
2117.035645
3251.394043
4639.812012
3254.970459
1281.251709
2395.469971
5868.133789
1858.912231
3297.908691
1345.483398
1827.50415
4434.630859
4069.618408
5065.92627
1499.849976
3167.803223
4382.843262
2725.117188
4021.036133
2656.949219
2058.733643
3292.96167
1849.635376
3457.709473
1550.275391
2354.241699
2461.3479
3903.333252
4016.217041
2243.310303
5468.210938
6354.294922
4428.259766
5952.01123
3084.552734
2417.320068
4255.100586
2887.236572
6361.616699
6510.961426
3017.109131
6506.872559
4487.316406
4440.826172
6573.417969
4406.790039
1919.556641
2552.759033
3614.64624
2761.826172
2545.600098
1556.412354
7062.166016
3057.803223
2777.314209
2433.104248
4637.568848
2136.385742
1865.504517
7009.257813
6322.069336
2181.85498
6052.696289
1849.322021
5199.501465
2925.73999
4641.986816
1598.328735
4420.595703
4651.086426
3255.365723
2660.503906
2141.189209
2534.263916
1634.371826
5720.587402
2213.613525
6087.447266
3396.195068
1912.242798
3229.894775
3328.114746
2085.640625
4404.945313
2222.042236
2629.982422
2472.138916
5360.272949
1242.857178
2612.546875
2154.538574
3739.286377
2271.486572
1924.627441
1882.405273
2331.075195
3285.328125
1769.078613
4537.666504
3114.64917
4391.384766
2412.671143
5757.662109
1731.012329
2542.484863
2268.503662
3986.948975
4459.730469
1538.259521
3819.391357
5049.319336
1838.507446
1932.373291
3445.365967
3532.981934
1602.268677
3597.50293
2723.459961
1662.388062
2493
1914.191772
2964.659424
1862.266724
2118.529297
2051.464355
3035.685791
2957.106445
3550.166748
2747.023193
2005.276611
4241.677734
4518.527832
1393.797119
1421.913086
1763.450928
3142.765137
4197.106934
3813.248291
2052.626953
1483.120605
4981.717285
4089.06958
1568.453857
1600.341431
3905.012451
1543.830933
2133.802246
4277.186523
2529.832031
5011.323242
4893.492676
1819.842529
1693.469727
2082.273438
4904.874023
3456.930664
2397.376953
4516.24707
2895.434814
4236.383301
2021.405396
1705.777832
1865.511108
3340.688721
3569.044922
4581.882324
2162.52124
2897.519043
3452.010986
2276.045654
2557.75
2543.188477
3676.258301
4506.864258
5137.574219
8711.957031
2216.916748
2310.378906
3447.781982
4078.987793
2491.744629
2777.979492
1974.055908
2035.904785
5486.692871
2893.192871
4216.549805
2260.785156
1973.375
3762.160889
5779.094238
4403.669922
3492.235352
2871.311035
2908.298584
5423.640137
1676.030518
3619.692383
4500.78418
2403.337891
3006.673584
4871.963379
2929.473389
2554.803223
1544.826294
1843.261841
4304.285645
2987.270264
4266.522461
2379.487061
3525.589111
3141.957275
6999.536133
3723.046631
3176.437256
2031.026489
2881.699951
2780.716064
3109.099121
1727.209229
4042.051758
2257.59375
8467.15332
3588.222656
2144.25293
2713.255371
4635.858398
2715.804199
3154.012451
2298.809814
2031.367432
3520.885254
2207.527344
3497.583984
5691.040039
6219.567383
3706.155273
5300.605469
2442.988037
6216.301758
4699.950684
2546.256348
4400.345703
5696.986328
2791.287354
9602.148438
2329.307129
7237.168457
3752.026611
4828.469727
3904.07666
6419.908691
2868.438232
5601.512207
2941.251465
1387.964233
2850.905273
3282.717285
5382.353027
5184.278809
1881.917358
2349.874023
2085.733398
2720.182861
5013.527832
2579.097656
3866.023438
4841.52832
2902.70166
2909.542725
2887.190918
3798.649414
2348.893555
3761.304443
1932.711914
2991.446533
1687.813965
1848.630249
3722.218506
2921.070068
3970.246338
2929.074219
2305.552246
4890.785645
3332.648682
4437.280762
4560.749023
2786.538574
4247.750977
1785.06665
4541.742676
3537.026123
3030.806641
1382.748291
1979.755127
3946.137207
2557.786133
2128.038818
2834.25293
3631.292725
5334.791504
4046.362305
3409.564209
3104.980713
1670.211182
5408.143555
2140.742432
1899.683716
1831.72644
2395.555664
2791.562744
5287.381836
1684.051025
4447.791504
3748.828613
2099.272705
2277.844482
2558.052734
3168.14624
2259.616943
1651.688354
3548.546387
1583.741089
1957.246704
3564.301514
3019.659912
10040.037109
3897.702148
2756.062012
3483.050293
2300.838379
3576.20752
10840.926758
4688.030762
2806.656982
2403.118164
8759.095703
2294.021484
1556.736816
5102.273926
2924.435303
2061.061279
2003.806274
2170.093018
4168.118652
3277.863281
2989.655518
2541.093262
4419.097168
5378.202148
3482.111084
2521.312744
2278.418945
2959.444092
5803.348633
4755.194824
2837.949463
2389.960449
2082.662842
1684.248535
5019.347168
3834.966797
2745.760742
2482.07666
2228.29126
2964.483643
4145.479492
1730.916138
3046.81958
2142.656738
3596.209473
3470.186035
1864.846069
5186.687012
4449.984375
1911.973877
2746.04126
2095.0271
2035.375
1888.759888
3653.908936
2256.224365
3405.980225
1951.252197
1860.636597
4599.540039
2644.523682
4255.868652
2611.21582
1932.033325
2424.819092
5390.126465
1888.275879
4717.917969
3179.800781
2665.606934
4345.604004
2047.421509
2641.290283
3256.927002
6508.137207
4058.869385
2232.416016
3282.897217
2565.263184
1744.403564
1959.301636
2074.406738
2811.119385
2335.249023
3561.191895
1375.79126
7210
2018.270874
3976.764893
5375.70166
2636.638672
5855.674805
6686.871582
3296.409668
4366.290039
6983.754395
8100.584961
3602.567627
2188.08374
4224
1208.172363
3866
3623.101563
4988.583496
1249.94873
4800.148926
5283.824707
3003.942383
4022.978271
1644.243286
4421.48584
3350.823975
2959.194092
1630.105225
3080.842041
1959.501831
1659.400757
1463
3739.87793
2153.316406
2543.364502
2174.718506
1546.582275
2538.160156
1930.904785
1731.050049
3371.442627
2173.349121
2473.655273
2420.615479
3766.396973
3593.111084
2895.371094
4906.23291
3171.483154
2440.044678
2371.770752
3712.578613
2618.924561
4020.655762
2585.479736
1818.599121
5110.973633
5228.310547
4106.914551
3019.80957
1524.19458
1656.958984
1735.431152
4304.882813
1692.390259
4205.685059
1889.580811
1518.754517
4060.356445
2441.769043
1608.878052
2174.40625
5094.617676
4651.848633
5036.354492
2088.305908
2424.711182
3862.289307
3324.792969
3662.884277
2297.303955
5927.75
1804.633545
5006.399902
3277.895752
4749.111328
4183.39502
1565.301758
1827.049194
3793.39624
2445.05127
2947.542969
5660.961426
1580.494385
1933.871948
4541.036621
2849.577881
4221.456543
1625.834595
2397.215088
2613.882813
5716.007324
1659.426636
1722.037476
1876.52124
4189.830078
3768.689209
2415.455322
2524.305908
3746.892334
3266.432617
1776.681152
1727.368408
2238.506592
2125.964844
2080.686768
5142.513672
2341.037598
2777.005371
6590.095703
4478.536133
3660.675537
2242.482666
2952.92627
3266.422119
3890.117676
2180.451904
1826.023682
3474.915283
1885.484863
2131.977539
3204.629639
1653.448486
1353.933716
3307.418457
3654.501221
2357.551514
2485.704834
1775.732666
3173.696777
1445.203857
1798.31665
3255.079346
2120.036865
2840.848633
2201.463623
7931.144043
1729.205444
4378.726563
2270.993408
3281.219238
3208.244873
3060.498779
4857.135742
1800.320557
1725.810181
5063.23584
4861.224121
2604.520996
5427.909668
3765.714355
2259.878174
2120.570068
2623.874756
3066.672363
2487.79126
1929.916626
2234.519287
3726.808594
2410.375977
2810.897461
3477.043945
4316.48291
3647.365967
1481.256714
5349.85498
6191.872559
2421.600098
4145.321289
3330.765137
1745.461914
1356.75
3897.262451
12000.923828
6813.215332
2080.307373
4950.200195
4417.916992
3818
1860.332031
3851.388184
4948.558105
2111.181396
2922.409424
2095.677002
3767.338867
3716.939697
5796.268066
2709.725098
3737.86499
1679.829834
3674.868896
4856.229492
2566.233887
3014.706543
3481.725586
6575.40332
2829.743896
6235.783203
3812.803467
1581.916016
2233.366943
1805.303345
5640.075195
1822.515869
4630.98291
1496
3599.180176
3176.315186
2451.278076
1418.231567
3434.129395
1552.046509
2100.366211
3323.78418
3047.708984
1862.344849
3018.218018
1535.356323
2254.971436
2599.32666
3991.938965
3601.649902
2654.996582
2345.357178
2848.770752
2578.387939
3245.186523
2920.262695
3247.5
2277.900879
4456.477051
4024.381836
2162.735107
2752.605469
3032.14917
3100.813965
1436.404541
1526.606689
2097.865723
1793.890137
1426.342529
1805.333374
2749.968994
1737.103394
1756.843018
4680
2182.9104
1575.722778
4070.060547
1786.543579
3582.036377
1728.634888
1936.772949
2988.592529
4557.047852
1865.356934
5624.316895
2001.436768
2539.711914
1971.401123
3058.903809
2691.523682
2405.876709
2105.385742
2445.097412
2305.384521
4903.860352
2055.825928
2372.322266
2757.736572
1924.598877
2265.996582
2041.203247
3881.410889
2008.434692
2856.647949
2522.749512
1668.018311
2689.349121
4572.833008
1758.863281
1890.702881
4242.354492
3214.608154
1729.818237
2500.157227
2592.467529
5247.856445
2007.654663
1468.344604
2306.864746
1862.340698
3760.977295
1719.62793
3647.416504
2599.284912
5378.40918
4572.444336
2882.905273
2226.249512
1839.33667
2041.796875
2652.748047
1839.198364
1561.519653
1713.864868
1746.268799
3612.875
4600.489258
4307.509277
5159.097168
1535.956787
1700.550781
3874.063232
2801.64209
3721.094238
2693.493896
3829.523926
5731.127441
2247.474121
3431.558594
4276.554199
5431.192871
1704.571411
2600.524902
4434.299316
1529.977173
1769.297241
4049.772461
4069.528076
4938.017578
4938.535156
4410.026367
2419.996094
3246.004639
3096.335449
3035.035156
6132.010742
5795.97168
3222.247314
2272.313721
6474.871094
2269.656738
1409.432861
3380.658203
2415.162598
2779.61377
5750.51709
4494.705078
5652.509277
5918.262207
2059.741943
2076.921631
2802.19165
2180.53125
1896.967285
5060.834961
4175.114746
1179.15332
2239.018555
1406.429077
1738.036377
3127.646973
2756.546143
3205.748291
1805.127075
4558.032227
5389.980469
1905.918701
2140.31665
3366.127686
3932.59082
3657.093262
2887.939697
2289.291748
8939.762695
3714.547607
2540.48877
1651.964966
1780.414429
1797.46936
4603.17334
2431.076904
1502.043457
2010.679199
2832.909912
1593.521729
5096.512695
1962.494629
2312.216309
2830.864746
5397.609863
4297.287598
5031.498047
2728.590088
2058.791504
3857.806396
2593.029785
1667.411133
1910.145874
2557.443359
1406.297852
3115.32251
2527.284668
2311.914551
2789.540283
1308.085083
2132.119629
2558.827881
1730.229492
1509.858643
1887.300415
2313.81543
2604.623291
2029.562622
4184.337891
3892.991943
3220.382813
1982.766846
5035.436035
1938.82666
2015.36145
2612.432373
2171.100098
1939.076904
4426.961914
1634.246338
4148.719238
2378.106934
2868.279785
4345.086914
3698
1999.372192
5188.990723
4258.327637
2513.285645
3412.537109
3941.293701
1595.784058
2316.855713
4835.743164
2845.082031
2122.540771
1973.780273
4199.01416
1578.666626
2344.052246
5481.486816
2365.646973
4225.310547
3099.758301
1690.104248
5997.29541
5211.856934
3048.09082
1732.910889
4338.193359
3141.76709
1597.987427
5154.739746
2216.901123
4110.461426
2491.901367
4199.516113
2018.171387
2995.072266
1587.93335
1654.244751
2907.94751
4083.144287
3094.19165
9261.068359
2533.151367
3415.817383
6733.489258
2975.102783
6110.154785
2602.605957
2315.333252
4776.364746
2952.080566
1828.739136
1932.876221
2007.809082
2855.983643
2421.92749
2959.020508
3159.818848
3680.136963
2605.585693
4437.724609
2220.085205
1578.551514
4524.655762
2910.711426
5196.587402
2600.48877
4318.690918
3958.038818
3711.360107
1592.530762
6846.351074
7948.376953
3756.046631
7237.775391
2188.491211
5560.980957
4376.375488
3103.104248
2988.157227
1525.282349
2440.058838
2403.43335
4212.126465
3113.899902
1783.808594
5480.498047
3868.281738
4037.789795
1902.734985
2087.974365
1593.361694
1816.549316
2299.008545
1654.656006
4484.023438
1566.786743
2407.081055
2540.624268
3701.448975
3657.846191
2818.782715
3598.063721
3538.214355
3610.034912
2119.705078
2462.546631
2776.982422
1525.009766
2293.530518
2004.096191
4091.530273
4562.997559
3132.720459
2782.233154
1945.142822
1799.856689
5029.290527
3333.107178
2063.242432
2170.108643
5100.513672
3665.333252
2305.665039
3032.382813
1943.703735
2301.509521
5602.887695
1622.445557
1950.385376
2862.237305
3644.44751
4221.152344
3826.158447
1758.915283
2350.324951
3822.991699
