# Supplementary material for: Distribution Analyzer, a methodology for identifying and clustering outlier conditions from single-cell distributions, and its application to a Nanog reporter RNAi screen
Source: BMC Bioinformatics. 2015 Jul 22;16:225. doi: 10.1186/s12859-015-0636-7 (PMC4511455; doi:10.1186/s12859-015-0636-7)
Supplement: Additional file 1: Code S1. — R source code and sample data for distribution-based high-content screen analysis [file 12859_2015_636_MOESM1_ESM.zip › DistributionAnalyzer-1.1/Plates/files10004/B06]

1884.792603
1777.092896
3264.376465
4351.54248
4732.084473
2307.268799
3740.127441
2984.047852
2212.556885
1602.666626
2622.657715
2029.684204
3791.893311
3653.855957
4972.481445
4444.870605
2754.407471
1948.096436
3462.979492
4777.849121
3790.310303
1623.561035
2259.333252
1473.187134
3233.122803
4236.651367
6728.23877
3587.268799
1562.80249
6106.604492
3212.524902
3964.769287
4123.894043
2852.991455
1686.972778
1806.019775
3666.618164
4289.19043
2045.579834
3231.967529
5537.082031
6511.487305
2572.536133
2957.968994
2176.385498
2691.685547
2817.680664
2037.387207
2168.415283
15315.140625
1524.934082
3757.480225
6681.458008
5319.355469
1568.71106
3140.777344
3979.984375
5581.013184
2716.571533
6180.768066
4618.933105
5177.062012
2758.88208
3053.343018
2743.259277
1438.327271
1886.958862
1754.690918
2394.706787
3789.904785
5259.819336
3942.85376
4072.199951
1788.254028
3586.013428
1849.173706
3499.345947
2090.513184
1799.5
6689.745605
5000.814941
2452.373291
2337.27832
1667.256592
2206.360352
7372.595215
4514.862793
2311.468018
4126.327637
3672.719971
2979.207275
8498.083984
4234.700195
2829.615967
2647.331055
3689.718018
2118.756836
3223.187744
1411.831909
1700.103882
3142.741455
4507.341309
8325.303711
1952.345703
4581.947266
2327.685303
5818.711914
3856.043213
2229.969238
3925.181152
4488.738281
1936.108154
4709.821777
3237.929443
2290.217285
3979.837646
1306.967773
3152.216309
2896.577393
2691.394775
4887.019531
1908.118164
2924.932373
3760.466064
1986.967163
5269.301758
1518.104004
4440.598633
5514.412598
3019.660645
7322.495605
2674.371582
6058.731934
2206.31665
4556.187988
4318.245117
2730.589355
1979.720947
1932.414795
2331.969727
4393.422852
3732.320068
5845.834961
3549.701904
5202.858887
4598.950195
5347.632813
2942.148438
2453.025391
3016.818604
2678.907471
4717.891602
2675.677002
5239.736328
2013.574097
1484.481689
6149.805664
3237
5086.573242
2862.41748
4742.375977
2611.42041
1702.576294
5661.286621
6426.260742
4665.205566
3600.740479
3384.995605
3081.655273
3074.947266
3443.394043
3770.626221
1819.80957
2302.439697
2155.878906
2555.769775
1818.289551
2577.054443
2894.936035
3502.24292
2174.030029
2312.714355
4476.90332
4627.36377
6099.76709
1825.952759
2023.62207
2943.119141
2794.590576
6907.927246
3549.774902
3266.635742
5718.585938
6087.947266
1796.686401
1963.130493
3111.398438
5120.309082
2555.311279
2147.550293
4857.906738
2065.450195
2889.26123
2768.526855
4329.488281
3512.618652
2435.726563
2097.122803
2537.32373
3863.881592
3283.783691
1669.655762
5304.558594
4503.984375
3024.546387
4381.614746
2382.108398
2166.722168
3133.09082
2744.578857
1445.411743
2396.505859
2700.89502
2049.168945
1799.708008
3035.898682
1455.188354
3563.36499
1497.623169
3531.199951
4217.380371
4605.594727
3965.378662
4349.902344
2236.204102
1875.518066
3566.454102
3230.205078
1990.168701
3031.188477
3842.703857
2368.074951
2164.023193
2091.021729
1789.296509
4456.296387
2188.107178
3760.578857
3772.469971
3547.100342
5173.479004
3058.976318
4946.45752
4246.385742
2105.982178
2352.809814
2989.918457
2532.561768
1763.692261
2740.483398
2689.390869
2906.526367
3786.457764
2876.447754
4010
4842.928223
1847.062256
4649.882324
3504.554199
2491.670654
2470.496582
5463.637695
1395.24231
3002.821045
2278.787842
2749.972656
5552.195313
2830.363525
3362.209717
3098.368652
1820.144531
2231.547607
2018.141235
5038.052246
6193.636719
2611.435059
5333.25293
1660.18103
2278.758789
1823.568237
3999.008057
6307.446777
3305.048584
2512.577148
4996.529297
2134.786377
1740.354858
4053.577881
3623.910645
1813.673706
3058.351807
2542.409668
4267.5
2884.860107
2086.463135
2628.387939
3846.457764
1971.300659
3121.541748
1907.314331
2274.776367
3651.75
3637.283936
3540.86084
1675.80249
2029.509888
5605.963867
6331.89209
2191.205078
4273.737793
2436.830811
2608.569336
2172.90918
4003.118652
2413.562012
3738.379395
2188.165771
4070.599121
1793.952148
1792
4216.397461
4605.70752
4980.522949
2195.555664
2348.491699
3484.240967
3933.219238
5198.085449
2950.857178
5759.061523
3910.032715
4394.025879
6210.671875
5861.211914
1753.37146
2711.77002
3427.183594
4812.016602
2685.657715
2696.342529
3391.414551
1948.068359
4921.874023
4579.845215
3534.666748
3977.858887
2201.30127
3797.80542
4981.57373
4056.854248
2983.434326
2457.666748
3297.606445
3351.69043
2632.096436
3444.358887
1681.217407
1765.343018
2824.398193
3563.417969
2676.653564
1893.599976
2199.267334
2534.918213
1955.752197
2319.779053
7177.900879
2734.177246
2766.32959
3972.229004
3929.941895
1742.498413
3825.060547
3475.223389
4679.673828
1675.368408
3117.111816
1837.494629
3636.37915
4746.132324
3806.58667
4279.377441
3012.939941
3780.723633
4346.697266
3634.165771
1863.752563
4088.774902
3526.081055
5970.911621
2720.897217
1990.530029
2893.723877
3187.398193
3231.626709
3603.685547
1728.237671
5187.108887
2987.343994
5596.018066
3184.300781
2548.650146
3704.49585
1706.87793
3654.892822
5659.521973
2198.082031
6006.147461
1818.205078
1505.300049
5203.200195
8160.599609
4661.811523
2451.24707
1677.900024
2960.803223
3571.704834
3737.795898
1583.951782
3668.520264
3374.131348
2469.372559
3589.185791
4082.746338
1432.780518
2392.888916
3752.254883
4105.816406
3556.161377
1938.909058
3457.460693
1593.445801
1601.942139
3070.466797
4007.086182
4429.14209
2982.598633
3544.478027
1806.5625
4315.48584
4893.773438
4623.94873
4218.812988
4497.62207
1762.137207
3661.844238
4042.074951
4748.707031
3088
2637.873535
3519.180664
2079.403076
3645.783447
2299.474121
2730.90918
2964.327881
2168.241455
3906.263672
2646.772217
4156.307617
1580.855469
1549.4104
3838.498291
1717.595337
2562.801025
2447.741943
3789.644043
4307.158203
1804.648926
2309.587891
3721.275879
2702.740967
1841.588989
1587.833374
1759.339966
1544.286621
3002.417236
4370.332031
2642
2901.699707
1851.692261
3868.810059
1466.542236
3588.993408
4105.108398
1850.867188
2013.464355
2460.910156
1790.529175
2364.963379
2324.187256
1690.914551
2207.471191
4836.177246
1704.893555
2713.489258
1536.814209
3994.768066
1739.404297
2580.972412
1771.941406
3055.515869
2776.606934
2290.822998
1816.631104
1999.061157
1884.876587
2873.209961
3750.969727
1968.29126
4446.25293
2375.621582
2446.88623
4112.223145
2941.337402
4325.20459
2919.367188
1798.972656
3396.869629
4124.61084
1722.886597
3145.492432
2805.426025
4920.123535
3723.199951
2775.052002
3828.888916
3084.54126
5049.420898
1824.110718
2137.107666
3146.019775
4378.062012
3188.378418
2398.100342
1627.85791
2696.508545
3228.270752
2620
2493.198242
4521.61377
3673.134033
3822.080811
1831.737671
4605.827148
3058.166748
3767.358887
1904.790894
2182.54248
2037.733276
2644.450928
1974.208374
4411.494141
3302.422607
2759.383301
2231.368408
4105.898926
3804.917725
3271.336182
5092.997559
2809.345459
2621.836182
2526.222168
2720.594482
2567.862305
1934.63269
1990.430542
1776.363647
1879.483887
2888.473633
1529.978516
2031.943115
4540.21875
5714.763672
3204.663818
3218.800049
4543.008301
3064.26123
2790.534424
2023.852539
1932.571411
3464.635498
1968.777832
2682.505371
4221.414063
2428.887451
4680.635742
1976.078735
2717.280762
1977.6427
4820.672363
6120.275879
3202.813721
1885.837891
3036.348877
4935.636719
1958.695435
1674.485229
1652.812988
1615.543335
2882.94165
2622.134521
4629.82373
1808.128174
2022.658081
3462.436035
2873.602783
3511.976074
1669.694336
3143.379639
4469.049316
1883.994629
2980.4729
2196.608887
2026.90979
3115.831299
2070.013184
1688.157837
4180.29248
2238.497559
1792.040039
3433.337402
6085.86377
2232.218262
1564.131836
2374.415771
4505.37207
3261.613281
1504.027954
1835.248901
2334.630127
2449.481934
1871.896729
2962.007568
1705.135376
2603.927734
2435.634521
2346.811768
4929.375
2726.87793
1645.130005
2181.460449
1954.870361
2973.299561
4286.302246
2414.083008
2221.410889
4478.677734
2919.192383
2063.670898
3689.523926
2181.559814
4282.964844
1946.997314
1625.5
5876.775879
2185.399902
1476.393799
1644.792236
3035.501221
2613.166748
2917.182861
2649.026123
3042.054443
4490.020508
1857.534302
4138.068848
2089.105957
1961.903564
1784.849609
2548.616699
1954.3396
2180.134766
2765.598877
2706.716553
1650.015015
1598.091431
2593.788574
3621.204102
1612.827637
4136.765625
3441.270264
1640
3564.055908
3801.866699
1616.549561
3979.047607
2697.892822
2065.358398
3462.380615
3304.199951
2877.798584
4149.512207
1780.067017
2794.375977
2116.239746
4826.203613
1825.904785
3252.933838
2031.1875
1998.421997
3467.125
2956.210449
2185.396729
3066.790283
1578.13501
1486.042603
3098.81958
1853.670044
2088.442627
1684.070679
1901.296997
1851.26001
2508.486328
1868.806396
2127.965088
1889.442871
2242.719727
1500.716553
1708.721313
4305.359375
1960.031738
3036.617676
2962.214844
1761.330444
2954
2825.333252
1708.993286
4431.062012
4158.507813
4483.768555
5559.246094
2082.112793
2160.888916
6256.578613
4174.245605
3030.063232
2633.525146
3424.806152
1997.102661
4836.734863
2308.689209
1634.897339
1732.819336
1688.207275
3108.693115
2355.155029
3623.619629
2493.610596
5177.26709
2739.673096
1623.550537
1877.593018
1909.953491
5036.746094
5398.04248
2236.562744
2403.166504
4573.585938
3249.383789
6033.001953
4207.48584
3752.239502
1714.157349
4433.415527
3440.373779
1970.9375
3031.548828
2109.052734
2238.13623
2638.753662
3311.446045
1831.043091
3218.206787
1706.776855
3897.898926
3075.360352
3125.74292
4598.422363
1766.771606
2729.379395
2257.305664
4323.816406
2059.606445
2680.980957
1805.458862
1737.4375
2601.600098
1544.446533
2496.138428
2867.405029
1566.008057
5158.384766
2736.857178
2847.611328
2520.513672
1957.478638
1646.678955
3067.065918
4927.11377
2805.199951
2041.327759
5480.577637
2582.284668
1798.59375
2676.417969
2827.748779
3320.963623
1835.361572
2795.322754
4738.666504
2948.845459
3270.920166
3482.500488
2860.301025
3570.446533
3965.645508
1778.726318
1604.299561
2636.048096
3235.24707
1972.449585
1766.531128
1783.933716
2376.645752
2871.037109
3300.463623
1549.2052
2011.928711
3200.234863
2296.026367
2808.975342
2269.769043
3320.920166
3009.236328
1584.800049
1918.590088
3275.963379
2522.487549
3029.199951
5865.944824
4278.125488
5301.464355
1596.854736
3316.222168
5188.030273
3124.723145
1955.510986
3332.773926
1588.0625
4099.203613
2974.102295
3200
4531.336426
2636.791748
4628.064941
1858.498779
2282.202881
3520.51123
3413.729248
4294.020508
3110.533447
2939.909668
1529.514404
3930.4021
2814.608643
3091.714355
2882.213379
1901.187744
2034.435913
2797.428467
2657.984619
1852.146973
1873.872803
2088.531982
2543.32959
2233.646973
4405.679199
1718.539307
1832.764526
3141.588135
2025.057617
1622.36145
1714.780762
1581.151978
2770.386963
4270.812012
1463.45813
1947.888428
4235.624023
2290.805176
1506.285767
1626.327271
1698.541138
4029.162598
3584.953369
2440.90625
2847.843994
3541.606201
2261.541504
3048.651123
2123.13208
2178.115479
3574.986328
3968.722168
4250.586426
2237
4876.251953
2219.005127
2215.979492
2116.333008
3112.314209
4293.311035
2524.244385
5827.302734
2878.245117
3151.172852
2744.104004
1779.089966
2714.155273
2862.612061
1929.755371
4660.092285
5924.536621
3436.781982
1553.787842
2521.181396
3212.989502
4167.126953
1931.805298
4026.560059
4739.438965
3602.352051
2296.935791
3217.927246
3155.190674
2274.798828
2004.552246
4417.896484
4148.393066
5688.342773
3388.682129
3438.306885
2350.148193
1763.73938
2414.240479
2123.329346
4168.82666
2440.396484
2364.442871
1546.571411
2294.701904
1823.299316
2362.874512
1731.758057
2587.50708
2002.723633
3239.35083
4314.009277
1502.733765
3167.953125
3755.313721
1638.760986
3216.182373
1587.814575
2477.38208
2982.42334
3341.738525
3256.7854
3079.826172
2108.040039
4252.646973
2312.106445
2787.354248
1563.358032
4443.532227
2265.38208
4450.885742
2998.131104
1959.319092
2855.226807
1419.506836
3729.712402
2171.86499
1640.461182
3826.897705
2723.415771
4895.469727
2023.644409
3570.770508
1736.802246
3450.199219
2414.967041
3515.952148
1930.171753
4385.112793
2887.384521
3136.735596
2115.887451
1653.155029
1789.822021
2305.119385
2118.026123
1846.139526
1844.827637
3573.226563
2123.363037
4573.383789
1821.579956
4806.173828
2187.546631
2188.852539
5172.383301
2969.496338
1580.763794
2744.578613
1568.572876
1933.441895
5425.126465
1489.774902
3648.658691
3568.995605
4229.442871
3188.338135
2475.624268
2456.539063
1824.96814
4165.178223
2976.941895
2196.668213
3720.568848
3481.649414
3120.416016
2793.709717
1577.968506
3112.246094
1871.875366
2917.788086
2638.32666
1500.252686
1661.838501
1746.509033
2049.930664
3916.422119
1890.042847
4648.133301
5204.251953
1956.19043
2246.541504
5052.279785
2314.136963
3477.744141
1484.505981
3604.581787
3466.589355
1656.528442
1898.092529
2585.79834
4267.123047
2308.620361
1643.879395
1666.835693
2554.296631
1589.756836
2752.514648
2538.871826
1252.897949
1751.62793
4643.78125
1783.651123
3872.375244
1789.014893
1785.505005
3019.273682
1455.354492
3332.094971
1486.685913
2592.489746
4998.331055
2336.939209
1401.577148
1809.050293
1676.328613
2889.868896
4776.612305
1956.211914
3124.910889
2213.559082
3180.155762
1392.582642
2360.100098
4976.639648
6497.166504
2539.501465
2345.45752
2386.91748
2113.979736
3075.119873
1725.392212
2308.020264
1578.417236
1569.421753
1990.946533
1612.160034
1696.69751
1503.21521
1941.633057
1983.34021
1606.959351
2451.473633
2054.477295
1480.559082
1765.072266
1557.619263
2546.054932
3661.483398
2930.189941
6241.479004
1720.328979
1512.336792
3994.684326
2049.300049
3493.720215
2579.642578
2969.101318
2345.583252
1843.425781
2088.456055
2509.078125
2969.901611
2659.772461
4934.089355
2655.405273
2053.562256
6190.913574
1708.087158
3517.515137
2373.088379
3340.23877
2159.259521
4618.122559
1736.531372
3865.293701
3080.143311
1672.944336
1933.946411
1653.087769
3356.12915
1914.071777
1854.291382
3725.955566
2765.641113
2474.529785
2292.615479
1723.541016
3050.782715
1662.018555
3652.593262
3345.839111
1756.649902
2206.875
2448.224609
3352.556152
1892.700928
1909.652832
3301.69458
2363.047119
1895.066406
1560.075073
1637.190552
4415.117188
2431.85083
1703.640503
4944.386719
2088.4375
1906.03894
4862.194336
2087.058838
3945.969971
1842.769897
2393.801514
1566.595337
1947.154297
2467.278564
4103.95166
2250.125244
1978.686401
3465.187256
4058.285645
1537.289185
4801.518066
2196.605469
1558.375488
3224.773926
1588.758179
2205.978027
1733.086792
1477.726318
1848.755737
2026.662598
4229.657227
2717.163086
2473.480225
4045.210205
2045.475952
3407.491943
2274.975098
4610.457031
1510.795166
1816.04895
1748.437622
3266.933594
1746.135498
2067.695313
1406.439819
3918.528809
1692.006714
1754.292847
1861.097168
1525.353027
1692.718628
1829.077637
3637.627686
4996.382324
4047.342773
1636.651489
4190.36377
2871.161865
4427.743652
1450.904053
1556.060913
2333.475342
1958.963257
1431.307861
1481.862305
3681.397217
4636.383789
4440.094727
2537.236328
1691.520996
1769.196899
1751.72644
7898.032715
1848.705933
4381.428711
1944.078491
3266.159912
1466.181763
1731.692261
3534.280273
1961.034424
2127.797363
2097.263184
5979.614258
6520.5
3582.153809
2355.882324
3940.585938
3013.932129
3648.463867
2539.300049
1996.9552
4024.055908
2384.794678
1974.725708
3591.051758
3236.434814
2201.614014
1889.238037
6555.813477
2516.027588
1934.776489
2073.770996
2639.569824
3213.862061
1851.207886
3350.205078
5517.616211
2147.005127
1700.067017
3129.114014
3951.229736
4460.823242
2846.942139
1689.977539
4456.405762
4568.301758
1926.390625
2230.5
3582.817383
1763.244385
3317.819336
3400.178467
5056.195313
1461.922119
1892.502563
2146.152588
2362.53418
5200.640137
3360.771484
2724.561523
3401.9104
2670.350586
5162.17627
4192.959961
2624.975586
3524.194092
3690.508545
4176.729004
1826.572876
6405.372559
2733.356445
5063.408691
1341.075317
6052.86084
1534.652588
1878.448486
3226.231201
4617.659668
1922.637817
5724.950684
2226.803711
2350.787842
5167.872559
2103.334961
3862.37207
2289.199951
4605.407227
5829.135254
12701.927734
1931.769287
1797.675171
5000.222168
2116.579102
2578.609863
1802.571411
3942.114746
6041.351563
2143.878174
6697.13623
6901.728516
3787.390625
4506.117676
1311.854492
5471.224121
5621.685059
2966.051025
7168.815918
4581.067383
1662.518555
1905.142822
2281.719727
1728.366455
3814.210449
3762.303955
3608.779297
3785.855957
1500.765991
2530.434814
2830.67749
3858.432617
4351.297852
2626.04248
3570.407959
6741.299316
4484.829102
2262.577881
2811.87085
5776.442383
2458.141846
5177.373047
1535.076904
1867.364502
4022.782715
2473.269287
5684.450195
3496.863037
2793.125977
4634.206055
3279.441895
2506.353027
3191.947021
2458.405029
1800
2414.151123
2077.546631
2430.650635
3508.967773
1936.950439
2221.417236
1860.551758
2770.935791
4312.995605
2659.901123
1870.267334
5445.90918
3419.472412
4258.074219
1848.930176
4055.211914
3765.318604
1702.909058
1670.86792
2175.796631
1533
3924.158203
2081.655273
1536
4379.632324
2468.610107
4385.447266
2077.085205
2262.95166
3763.714355
1421.333374
3218.015869
3580.773193
6191.255859
1432.410278
1834.383423
2420.653076
6031.046387
4062.304932
4700.873535
2136.254883
2973.028564
4744.410156
6343.121094
1517.049194
4356.797852
1430.569092
1698.208618
4353.64209
3260.09668
1506.709717
5841.645996
6382.023926
4329.217285
2765.511719
3062.110596
3422.621338
3414.76123
3648.718994
4723.672363
2026.810791
5555.93457
1547.908447
4921.613281
3857.699951
4354.960449
4984.269531
3886.518555
4617.757324
5631.075195
4682.972656
3985.142822
2759.9104
2699.492432
4852.449219
6058.214355
3421.284912
2008.896118
1881.076904
4687.034668
1733.487183
10897.577148
3317.783203
1573.542847
6897.878906
1403.211304
4224.027344
6085.187012
1587.380249
3743.437988
2682.025635
1909.042236
1991.08728
5249.968262
4980.944824
2767.263672
5491.909668
2967.406494
2100.157715
4255.716797
5128.466309
3206.67627
2316.658203
4495.256836
4164.989746
3364
4461.668945
1552.651611
4360.279785
1974.107544
2625.733398
4825.439941
4488.398438
4111.235352
4200.563477
5520.20459
1835.230103
1438.30188
2970.436035
3100.486084
4199.697754
1669.794434
2727.450928
1527.367432
4355.275391
2132.617676
4116.510254
3749.116211
1541.299072
2447.941162
4360.433594
1699.079468
1666.819702
2096.941162
5272.992676
2615.940918
4355.711914
3433.164795
2476.304932
2118.521729
5907.088867
1380.310547
2287.764648
4091.127441
3072.289063
4602.934082
1611.093018
3742.452881
6379.98291
1968.601929
4576.851074
2016.694336
3849.642822
2052.610107
2390.049805
2764.058838
2033.036987
4905.348145
8004.722168
2133.323242
2335.69043
5192.888672
5325.562988
2696.622803
1953.356934
3205.76001
7800.989258
3443.23877
1792.028687
2990.989258
3547.731201
2727.070313
4883.490234
5908.804688
3737.01416
5001.492188
3858.234619
3454.251465
4025.063477
2358.702637
4937.640137
1969.169434
4219.821777
2206.80542
2350.157227
6936.1875
4351.209473
1612.863281
1770.412231
1764
4406.922363
2208.248535
1575.755737
1665.387695
3116.492432
2850.083496
1601.588013
2967.610352
4630.727051
3255.942871
3058.878174
1826.495605
2312.087646
3180.197266
5113.255371
2314.077148
1768.789063
3229.440918
1530.417725
3171.604004
4760.687988
2602.996582
1658.457397
1679.066162
2933.866699
3731.352783
3324.260498
2221.467041
2248.307617
1847.880127
3697.750732
2112.715332
4710.208008
2653.4646
1647.621338
2964.223145
4129.333496
1461.191162
5162.683594
2569.300049
5399.544922
2415.133545
1733.437256
2516.043457
2893.638672
1760.491455
2463.088135
2515.186768
2365.457764
3563.444336
1765.21106
3177.449707
2735.693359
2479.226563
2580.064209
1489.463867
4106.121582
2229.480713
1241.016968
4782.099121
4100.17627
3553.986328
4495.505371
2323.914307
4924.731934
5029.666016
2132.840332
3172.375
5223.98584
2583.156494
2955.658203
4394.242676
5042.007813
3154.716309
1958.441162
2643.821777
2324.669922
1666.22522
5226.599121
4989.995117
2000.692749
2018.461548
3747.891113
3328.553955
2124.929199
4587.16748
5504.796875
1452.451172
1673.373413
3879.639893
3706.452393
1646.434204
1498.37915
5092.81543
9947.544922
1585.925903
1954.80542
7209.118164
2847.401855
3012.187988
2934.625732
3511.937988
1926.455444
1594.179565
3642.773682
1846.389771
1467.477051
1613.777832
1862.42688
1771.731812
2078.390625
4890.141602
7008.962402
3620.904541
6283.515625
1922.052734
1584.392578
4659.867676
3870.915283
4059.641113
1540.35083
1875.69812
1583.581909
1528.347778
2249.445068
2647.888916
3267.699707
3205.736572
2152.578369
6491.256348
1886.228882
4302.861328
1933.150146
2274.449951
3870.229736
3959.374268
1970.987183
4921.401367
1586.421509
4594.269531
5680.695801
1448.228516
1592.786133
2826.530029
2679.946533
2959.798584
2599.209961
3598.841064
4528.950195
1617.798096
2603.348145
3466.5354
2441.079346
4374.483398
1789.433228
2826.649902
3413.104492
2363.593506
2791.253418
3048.421143
2145.974121
2228.988037
3299.888184
1487.4646
1862.559326
1589.071167
3916.357178
5915.220703
2330.473633
1615.111084
2423.520508
3022.801025
3151.114014
1873.697754
4185.743164
3747.223877
4065.459473
2895.521484
2877.439941
1549.054321
2275.031494
1945.699951
1722.540161
2830.84668
3365.760742
3566.203369
2588.431396
3604.48584
2976.246094
4460.701172
3678.915527
3041.674805
4530.007324
1593.258423
2981.632568
2009.029541
2462.943115
1653.595703
7625.864258
3622.115234
2262.540527
4330.781738
10864.03418
2779.960205
3480.948975
2483.484131
6579.833496
2346.550781
2013.566162
3821.858154
3925.59668
1830.724609
4049.215576
2084.065918
2160.279785
3924.491699
1803.138672
2452.421143
1807.914185
2892.89209
3590.869629
5728.062988
3543.24292
3807.290039
2518.070313
2659.007813
2259.612793
3285.304932
3429.182373
2773.104736
6287.310547
5292.515625
1629.595337
1878.553589
2299.216797
2478.526855
3922.573975
1666.991089
2223.149902
1735.137085
2878.937988
6632.70166
1571.066284
4237.062988
1676.316772
7357.040039
5923.536621
2191.566406
5398.653809
1666.85376
1543.244385
2390.106689
5180.633301
3337.55249
3012.320313
1840.616699
3190.79541
4345.220703
2662.349121
3473.828613
1848.468872
2818.614258
3309.837891
3607.876221
1275.575073
1945.042725
3720.364258
2940.521729
4546.771484
2494.594238
2522.605225
2549.165771
3623.004639
1962.497559
3321.428467
2777.022461
5729.556152
2192.653809
3419.224854
1719.345215
1475.473267
2910.992188
2172.804443
4540.941406
1471.067139
1496.218384
1690.514282
1611.272705
1687.19165
5021.515137
1632
2346.850586
2520.498535
4802.299805
2221.936768
5104.568848
1820.741577
5415.647949
1771.353516
2570.961426
2837.874512
3235.108398
2799.044434
2030.333984
1756.410034
4170.921387
3227.488037
1581.261719
1900.463013
2608.493652
10060.144531
3994.028076
3157.595703
1735.539307
1926.611328
6944.227539
1823.870483
1602.26416
2337.367676
1665.586548
4132.968262
1352.186646
1619.813965
1819.365356
2358.035156
3143.586914
3032.179443
1616.954956
1848.502686
6407.155762
1667.567627
3582.399902
2879.399902
3712.894531
1892.325317
3575.76001
3384.8479
1750.620728
3391.433838
1741.875
3739.608643
4501.95459
3729.265869
2252.369873
4778.855957
1820.245361
1932.773682
3178.378906
3147.391113
5888.866699
1668.056885
2592.675781
1977.374756
1461.925293
1818.342285
1745.073364
6324.72168
1824.025146
1992.141968
5115.384766
3316.645752
1698.27417
4714.005371
2467.114746
5170.532715
1987.639404
2348.109131
1690.379517
1961.982422
1565.706787
3450.134277
1689.211548
1833.035767
1799.120361
6717.287598
2596.19043
1684.171143
1876.400024
2915.794434
2614.216064
4522.81543
3924.6521
5456.510742
1409.333374
2358.202637
2852.016846
2439.02002
2075.912109
3691.790771
5206.105957
3493.284424
2923.280029
1850.373047
3455.950928
2426.088623
4070.030273
4357.582031
3767.830566
2908.953125
2493.04834
2821.604736
4619.248535
1751.445313
2392.646484
2041.466919
1631.005127
2728.850098
1738.425537
1602.063354
4557.871582
2190.65918
1880.361694
2071.602051
4542.144531
3718.535889
1675.028076
2548.101074
1842.972778
1902.91626
2834.536133
3669.86084
2285.594482
1754.155762
2335.945313
3064.268555
2434.762207
1719.533936
4297.984375
1520.641846
4934.3125
4765.796875
2316.821533
4560.360352
4046.987061
1607.309082
1839.85083
2624.326904
2892.323975
4048.504639
4215.356934
1851.471191
1742.697998
1704.513672
4080.796143
6844.300781
1420.079102
2004.090698
6473.598145
3378.808105
2253.698486
1655.533936
1454.866699
2155.885986
4363.036621
4578.793945
1757.521118
5752.623535
2009.350464
1488.923096
1676.706787
1926.421387
2410.391113
2709.327881
1872.494019
2292.621338
2342.849609
1648.983154
1660.937744
2735.920166
2145.536865
1567.957275
1708.114258
2515.280518
1547.567261
2303.717285
4266.916016
1708.182983
1843.156128
1748.493774
1898.043335
3452.612305
3944.83667
3626.202393
2245.202393
1770.361572
3784.448242
2245.899658
6268.913574
2530.61377
3703.543701
5432.224121
1731.666626
1569.718506
2373.181152
3303.406982
3431.605225
3211.841553
3083.844971
1312.725098
4728.57959
2204.529297
1465.599976
3932.206787
1838.780151
2225.894775
1536.702393
3601.099121
2975.506592
2654.697998
2075.505371
3208.425781
3032.459473
5142.317871
2569.937988
8023.101563
4626.203125
1784.610352
2834.462402
1873.634277
2403.057373
1539.664795
2720.243896
4010.530273
4700.802246
1919.283203
2511.78125
3108.139893
2481.026367
1946.612671
3431.906494
1659.229492
2178.988525
1745.582031
1885.493286
3208.14917
2743.375977
3491.655273
5991.319336
2530.260498
2225.290527
2195.635498
2593.637207
2650.379883
3239.589355
2642.025879
2310.644531
1779.343628
2920.755615
2218.650879
2262.487305
2150.225098
4196.617676
1648.554443
1585.831421
2060.945801
1699.75
2540.691895
2309.145996
3171.384033
2230.913086
4184
1441.830688
1701.113037
4626.725586
1925.442749
1730.671753
3583.141846
4192.436523
1615.464478
1993.51001
5035.446777
2177.002686
2203.2229
2455.884277
3784.508057
3607.588623
1837.408447
2554.615479
1781.463379
3739.284424
2139.416504
2594.972656
2604.543945
2588.279785
5123.161133
2352.706543
1962.692871
1814.144897
3434.421631
2622.31665
3168.605957
2452.85498
2920.075928
1677.913086
1488.507446
1795.907715
2052.538086
2731.840576
2232.049561
1682.129883
2262.30249
3427.532227
4392.417969
3171.381348
5727.165039
5605.178711
2973.904785
5800.895508
4593.496094
2632.6875
3350.680908
4450.446777
3444.047119
4570.248535
3238.928223
1346.835449
2910.536621
5634.260254
2752.600098
5880.177734
3944.14917
3575.229736
1840.347778
1914
2128.430176
3580.303467
1302.650635
2689.714355
4005.51123
1898.870972
1729.223511
2985.348877
2517.227783
5411.680176
1895.692261
2412.215088
6430.153809
6129.47168
2147.960449
8165.430664
5408.544434
3088.788818
6309.932129
4867.455566
4421.024414
3204.280762
2014.018799
3245.745361
3307.764648
4668.696777
2106.818115
4392.943848
2250.461426
5280.598633
4699.629883
3519.762939
2331.955078
1942.021484
1665.821777
2925.980469
2131.323486
2931.461182
1424.065674
2382.490967
1751.911377
1446.90979
2005.465698
3093.064453
3754.284912
1504.838989
2116.866211
1522.112671
1538.262695
1940.246338
4411.17334
1930.811523
3694.780518
2949.89209
2292.473633
3153.078125
1578.78772
1866.243774
2940.422363
1699.22937
3511.108643
7755.720215
3564.594482
2575.855957
1926.59021
2877.985352
3164.805908
3174.861084
3035.188965
4269.243164
2581.740967
2185.600098
3589.542236
7579.217773
1271.573364
1454.186646
1547.609741
5906.632324
8003.987793
6612.173828
3486.960938
3822.428467
6065.535156
5584.495117
1974.521729
3502.736816
2586.356201
2068.759521
5606.624023
5465.043457
3425.570313
1676.800049
1354.243896
3350.211182
4019.478271
1858.773315
2098.512939
1729.242676
2506.534668
4145.48584
5195.542969
4087.701904
3296.484863
4909.112305
2291.875488
4650.42041
4036.755859
3337.989502
2399.124023
4122.45166
2757.25
3842.414307
3571.596436
1808.252686
2858.394531
8478.589844
4112.931641
5850.956055
1704
4720.383789
3133.73291
1737.142822
4590.03125
4514.186523
5001.791504
4993.003906
3826.421143
5812.799805
3376.291748
4929.666504
2932.818115
3018.222168
5530.553711
3674.701416
3050.728027
1729.119995
3905.686279
1634.985962
1452.560059
4313.302246
4052.771973
4199.196777
5687.228027
4422.191406
3780.783447
4134.769043
1921.21521
1826.796143
4821.048828
5986.658203
3931.013428
1506.692261
2499.174561
5597.422363
4361.475098
5627.597168
6521.424316
1754.776855
4180.20166
6264.963867
4620.752441
4900.276855
3002.168213
3490.09082
4342.710938
4211.382813
5768.307617
1380.558105
3414.654297
3072.883789
4093.577881
3308.056396
4853.135254
1828.584229
1771.885742
6195.171875
2084.786377
3898.083984
1943.824219
1590.400024
3548.280762
5020.391113
2369.386719
3382.883789
3886.596436
2154.285645
6564.325684
7452.390137
8311.350586
3735.401855
1811.112793
4973.20459
1364.333374
2128.592529
3352.448975
6341.610352
2596.408203
4972.98877
2066.108154
1410.938721
4037.942871
1845.848999
5999.282227
6835.924805
2567.54126
3368.808594
3684.560791
4757.695801
2019.111084
4284.714355
2416.475342
6345.08252
2001.518188
5255.397461
1897.005249
5549.295898
2903.746094
3566.043457
1394.415039
1741.411743
4941.150391
2667.178711
2397.229004
2893.29834
4271.564453
3311.60498
1940.697266
4507.436523
2909.634766
5022.300781
6897.040039
3612.091553
2826.925293
3960.292236
2991.517334
5919.230957
2515.79834
3408.842041
2849.651611
1737.415894
1834.830811
4030.244873
1651
3460.153809
2509.212158
4259.226074
4544.274414
3243.983887
6547.664063
1967.349609
5516.181152
3731.917725
3052.628174
4742.852539
1781.964966
1632.701782
4150.711426
2590.775391
6242.48584
6264.049316
4597.935547
2005.741699
2684.563721
2252.8396
3095.153809
4927.924316
1865.724121
2430.050049
2023.212158
4642.431152
3139.780273
4849.345703
4690.507324
3432.986816
4020.834473
1421.559326
4136.907715
3908
6607.5
3146.23999
3941.283936
2575.840576
5065.07959
4333.86084
4436.358398
1976.8927
2765
3871.040039
3730.162109
1562.841064
4363.368652
3578.685059
1608.975586
3283.173584
4693.178711
3602.022949
7172.693359
3394.321289
1828.505737
4848.783203
1802.26709
3970.214111
5999.182129
9743.189453
1425.9823
1994.607422
7307.053711
1904.425537
4075.729492
4627.826172
3276.086426
6520.824707
2383.806396
4421.585449
4880.683105
2104.653076
4792.494141
2576.615479
4998.651855
3954.827148
1335.133301
1359.008301
3971.527832
1537.75
2582.697754
2318.037109
1291.902466
2520.994385
4171.305176
2283.125732
1585.343994
3651.884277
1784.380981
7337.073242
3390.21582
7509.577148
1453.333374
1291.457642
2203.72876
4127.180176
2447.772705
3866.587158
4447.283203
4160.661133
4827.009766
3681.614746
1631.366943
2941.674316
5930.779785
2573.612793
2193.008301
3290.493164
1975.625
1674.133301
4365.530273
4257.703613
3173.501465
1624.132202
5540.576172
3363.49585
2243.656006
4627.018066
1727.528198
2850.884277
4967.211426
2123.820313
4477.037109
3431.302002
3067.969971
3107.712646
4135.414063
3097.974365
4062.779541
3470.500977
5264.395996
4193.256348
5137.230957
2363.914063
3306.625
3705.686279
3947.824707
3976.399902
3354.49707
3766.548096
3976.833984
2311.935547
2374.407715
4567.35791
3777.263184
3757.509521
3053.968262
4450.581055
2293.120117
4282.588379
4393.477051
2935.950928
2527.88208
1777.133911
2033.004028
4394.787109
2383.947021
6562.094238
3531.718262
4627.974609
2532.87793
2746.703857
4423.312012
2585.199951
3984.761963
1798.372925
4113.869141
4848.027344
3415.533447
5240.733887
3972.925781
3216.84668
3819.573975
4094.373535
4532.271484
4890.383789
4047.520996
4074.04248
4292.571289
10607.675781
4937.637207
4072.440674
4234.112305
3101.67334
4099.849121
5995.061035
4236.419434
4076.183838
4416.294922
2114.770752
1586.608643
4008.133301
2403.32959
2688.899414
4284.566895
2613.639648
4270.783203
4018.07959
3041.472412
5461.167969
4487.077148
1869.183105
2093.373535
4079.10791
4043.396973
2017.492065
3053.16748
4924.862305
3086.191406
3010.299561
4667.559082
4549.884277
2677.767334
2912
5595.520996
2715.725586
3473.578369
3093.350342
2510.015137
5390.498535
2735.01416
3533.567139
4898.137695
3755.076904
2260.119141
2552.213867
2038.458496
4809.214844
3039.736816
5758.570801
2340.613525
3477.213379
1661.9104
3211.042969
4711.009277
4189.397949
4542.352051
3795.181885
1561.235352
3687.418213
3607.08667
1711.294067
2772.804199
1596.029175
2828.200684
2662.776123
2953.087402
2825.782715
1681.907227
2463.929443
5507.248047
4122.266113
2983.088623
2192.267334
4137.438965
4792.233398
6328.194824
2485.554443
2209.149902
4135.048828
5646.614258
3937.6875
4194.59082
3941.744873
3166.942627
3711.28833
3579.780762
6148.046387
2863.081055
3339.403564
4285.333496
2750.262939
5140.914063
4448.239746
3471.93457
4961.682129
5017.818359
4622.313477
3166.389893
6607.286621
1877.55188
4437.243164
5669.818359
4534.686523
6928.317871
6353.811523
5824.482422
1386.928101
1597.476563
2217.234131
4328
1786.971436
7597.245117
3637.752441
6273.111816
1587.080444
2100.104736
4842.666504
4226.15918
1852.244873
2892.32373
3035.356934
3313.3479
3314.882324
4842.502441
3775.313232
1931.497314
6821.533203
3558.245361
4384.838867
3403.953613
1761.767944
4868.085449
1895.839233
4322.328613
5668.620117
2766.65332
2763.753662
2183.266113
4605.741699
2567.703613
1870.113159
6126.362305
3497.23584
1490.795166
2145.772705
3198.589844
3398.734619
1663.165894
3725.383057
1922.057129
3651.602051
4144.245117
3247.536133
3411.527832
2064.438965
3065.989746
2062.035156
1542.289673
2784.582031
4289.433105
3456.718018
4490.277344
1637.920044
1678.032837
4354.181641
5020.546387
4805.899414
4509.497559
3886.184326
1599.727905
2526.450928
3975.275146
1803.394897
5912.190918
2060.589355
3041.93042
2004.923096
2209.960449
1688.705933
5250.786621
2595.823975
3847.100342
3077.519043
2228.615479
2100.29541
1621.208008
5147.453125
4077.249268
3586.327393
3536.140381
2470.100098
1976.224731
2722.885254
1637.08606
4622.152344
4548.227539
6476.021484
5803.984375
5790.42334
2869.800049
2256.560059
1804.721313
2719.784912
2586.219971
3587.636475
4224.559082
2323.360352
5419.509766
3958.006348
2647.739746
3882.637451
3663.97998
4627.291504
2136
4585.962402
5451.311035
4293.863281
3890.040039
3437.943604
4083.433594
4857.021484
5627.504883
3491.890869
1781.052612
4788.61084
3341.746826
5714.585449
2257.13501
4462.601563
6410.807129
6831.222168
4203.632813
2127.532715
2329.499023
3460.938721
3231.911377
3131.830078
4567.140625
2326.843994
1990.515503
3510.425781
3527.309082
4663.473633
4514.455566
1879.775146
2104.294189
5080.029297
4609.45459
4353.657227
4402.873535
3935.015137
1741.344971
2580.135498
2866.290283
1778.54541
2105.026855
1798.74231
3584.81958
4640.174805
1773.213135
3696.754639
1773.182373
5612.657715
1718.267334
5453.15625
1623.407349
4795.075684
9983.944336
1734.333374
3871.234863
2091.799072
2941.631104
4067.952148
2869.144531
4163.807617
1938.009888
2564.433838
4030.948242
4734.171387
4206.52002
4338.504395
3193.698242
2773.344727
4371.293945
3519.985352
3625.313477
3304.218262
2418.324707
5550.270996
1711.849976
3951.822754
1988
1675.681641
2009.543091
3772.886475
2957.797119
1640.148193
4238.218262
3226.181885
1561.678955
3953.949463
1882.481934
2144.243896
2107.180664
2778.209961
5940.484863
2415.663818
3224.655762
1632.608154
2390.459229
2085.531494
1679.084351
5532.87793
3324.64624
3908.155762
2308.714355
1483.699463
4917.370117
4264.168945
2729.429688
2859.979736
1593.940796
5159.953613
1699.78418
2672.194824
2935.673828
13048.318359
1497.720947
1786.325562
2313.43457
8295.253906
3619.431152
1623.909058
6289.226563
2829.579346
3005.040771
3886.35791
3019.243164
4137.671387
2369.59082
4379.766113
2569.398682
4147.265137
4064.42749
5529.10498
3881.511475
2276.257324
1912.583984
1576.938721
3068.873047
4139.495605
1387.866699
3022.325684
4034.190186
2008.357422
1695.226929
3676.379395
3559.745117
2442.40625
3453.444336
3285.379395
4519.882324
3339.508301
1474.517822
1607.634888
1689.159424
6510.483398
4783.400391
2307.828857
5585.985352
4146.10791
4272.272461
4602.588379
2588.16748
3465.496826
3573.697998
2112.559082
3886.674805
2801.70752
1453.860962
1881.855103
1568.929077
3157.157471
4406.44043
2447.038818
5926.931641
5418.772949
1943.54834
3571.275879
5736.568848
3317.27124
6496.728516
1338.635864
1708.439941
4047.092773
1819.745483
3264.405029
3310.540283
5612.027344
2511.172363
3720.265869
1490.285767
4704.286621
1993.726929
4238.541016
3159.5
3326.568848
2142.918945
4194.218262
1738.169434
4169.179199
1717.275879
3297.695801
4826.133301
2032.038086
3921.419189
2326.555664
6158.705566
5397.303711
4590.594238
3066.824707
3655.137451
2835.0271
2301.363525
2851.540771
4240.553223
3770.349121
4793.968262
1637.775879
2351.963867
2654.395996
3232.727295
2565.77417
3938.69751
4909.228027
1684.588867
5846.747559
1928.380981
4702.305176
6597.705566
1605.976685
2640.79248
1950.222168
3219.270264
3514.391113
5003.177734
2887.304443
1503.276611
5499.876465
5650.584473
5029.10791
3163.6521
1804.864868
3974.25
2668.888916
3281.544434
4889.861328
3710.73877
3612.755615
4744.284668
4395.816406
2007.213135
4784.843262
1832.309204
1448.53064
5781.393066
1762.909058
4860.678223
1774.634155
5459.312988
2785.389893
1588.68689
2527.364258
1835.713379
4574.921387
4439.244141
3995.885742
2032.626343
3135.219482
4519.038574
1671.920776
4294.660645
5745.528809
3980.862305
2701.600098
1812.170898
4623.147949
2972.409912
2067.259277
4802.921387
4029.062256
3301.678223
3155.965332
3395.752441
2177.81665
2388.108154
2701.961426
4176.305664
3954.272949
1915.3302
4528.904785
5200.674316
5495.867676
7059.310547
2724.849854
1888.028931
2594.780029
5225.332031
1953.901489
3826.996338
6514.183594
2280.242432
4096.194336
5027.48877
2603.511719
1878.80603
3293.908203
3473.704346
5083.216797
4568.137207
3054.764404
5040.95752
3012
1833.93689
3435.188721
4010.560059
4999.566895
3233.800781
5472.988281
3472.939697
2481.724854
1848.422852
5128.630371
2765.568604
4093.003662
4050.245605
2197.333252
2417.147705
3780.531738
3521.538574
2637.359863
2741.261475
2403.388916
3423.693115
1429.507568
3048.498535
3430.224609
2100.077881
2297.942871
5409.931152
1682.939575
1966.632446
4138.45752
2525.284912
2238.967041
5139.840332
1663.553467
1518.970337
3460.835938
2027.059692
2981.17749
3019.168213
4262.538574
3814.771729
4371.539063
3841.349365
2601.721436
2299.479492
2584.304443
3292.276611
3922.163574
3443.343994
1939.180298
2537.768799
1646.994629
2686.861572
2855.285645
2632.246826
3436.326172
3202.192871
4147.857422
1900.116699
7599.330566
2260.547363
2013.449951
2287.046875
2892.715088
1653.772095
3813.922363
2340.54834
2193.865967
1692.053345
5795.153809
1692.641602
1962.187866
2705.570801
4269.215332
4515.095215
2268.743408
3519.64624
4259.177734
2102.215332
2119.325439
2647.510742
1677.253784
4210.565918
5585.88916
6415.783691
7955.321777
3747.952637
3795.168945
2331.576904
2170.426758
1505.222656
3968.426758
3639.825195
3800.349121
3400
5244.911133
5894.24707
2999.342285
3305.700684
2229.971924
4123.26416
2725.280273
4017.917236
1700.397461
