# Supplementary material for: Distribution Analyzer, a methodology for identifying and clustering outlier conditions from single-cell distributions, and its application to a Nanog reporter RNAi screen
Source: BMC Bioinformatics. 2015 Jul 22;16:225. doi: 10.1186/s12859-015-0636-7 (PMC4511455; doi:10.1186/s12859-015-0636-7)
Supplement: Additional file 1: Code S1. — R source code and sample data for distribution-based high-content screen analysis [file 12859_2015_636_MOESM1_ESM.zip › DistributionAnalyzer-1.1/Plates/files10004/B07]

3460.684326
1554.168945
4692.843262
1633.604858
2086.348877
1718.662476
1725.114258
3203.655029
2005.017578
2470.478027
2115.957275
2959.091797
2395.733398
1806.125
4436.74707
1791.515137
3120.195068
1996.809814
3167.170654
3356.633301
1732
2389.866699
1604.988281
3347.189209
2990.122559
1808.436401
3119.752686
4747.014648
1744
2716.260986
2309.317139
5332.759277
3084.315674
1860.137939
2098.63916
2008.561401
2911.219482
2397.886719
2975.272705
1340.880005
1882.599976
3390.075684
3929.333252
2057.958252
3253.370605
2842.967773
2661.409424
2165.276611
1690.392578
1512.222168
3909.780762
1340.623901
1919.072021
1565.236328
2654.357422
2168.28833
3509.301025
1898.232544
2242.15918
6299.972656
1931.025269
5370.128906
3311.588867
5383.706543
5361.891602
3476.093994
4472.414063
7138.630371
2483.855469
5247.206543
1644.102539
3326.517578
5975.554688
4251.575684
1544.626465
3906.440674
3210.808105
2793.811768
3339.54541
5543.373047
6580.515625
3671.666748
6516.19043
4494.393066
6166.282715
5703.858887
3786.425049
3224.388428
2236.562012
4960.551758
2284.395508
2101.194092
2463.49707
5803.692383
4176.28125
4283.062988
3923.55957
5672.645996
8996.046875
5904.484375
4912.027344
2310.354248
3268.599121
5832.566895
3581.470703
4393.438965
6563.21875
6086.958008
2645.913086
3751.119385
1633.55896
3826.32373
3137.919922
7102.557129
4401.669922
7439.517578
2895.971191
5688.849121
5637.529785
5350.618164
2450.713135
1495.241333
1825.703979
7355.731445
4561.007324
2032.220215
2000.410278
2876.727295
2082.325684
4266.851074
6294.648926
2130.635986
1513.6875
4187.358887
1498.503784
5602.162109
1531.48877
1862.390747
2067.255859
1912.803101
2904.168945
4600.40332
1995.771484
5576.422363
2419.949951
2121.379395
3132.439453
4597.779785
2833.263184
1999.111084
1936.660156
1826.248657
2714.148682
3824.797119
2717.470459
1921.047607
2946.071045
3083.528564
3603.636475
2409.098633
2288.844727
2002.507446
4549.864258
1656.123047
1986.535522
2250.781494
1593.235718
4186.383789
2106.091797
2439.532227
2757.022217
1707.876343
3004.859131
5889.790039
2567.084473
4451.705566
1364.413818
3502.612549
1856.886353
2007.083496
2122.140381
3341.425781
5518.433105
6844.311523
3086.135986
3107.386475
4790.45459
3770.177979
5040.366699
5362.303711
3537.133057
3535.157959
3850.073975
4388.135254
2164.092041
3523.408447
2615.689697
5373.394531
5210.489746
3859.028809
2624.431641
4752.725098
2304.253418
3554.264404
2815.192871
5077.006836
3003.353516
3559.605225
5485.552246
6487.255859
2160.224365
3630.950928
6253.484375
5427.353516
5122.863281
5652.40332
1820.232788
3237.083984
5167.015137
4660.504395
4191.313477
4327.299805
2926.636963
5166.098633
3335.88623
6689.830566
2388.133301
4468.59375
4252.28125
2783.020996
2673.893555
4746.926758
4237.287109
3801.087158
4425.256836
4094.527588
3574.016846
3083.012451
5324.9375
4244.268066
1325.631226
2187.834961
1643.986694
2211.14209
1928.677124
2518.43335
2987.091553
2067.447998
4645.93457
6594.608398
2081.886719
2159.458008
2199.971436
2365.619141
2371.706055
2236.707275
2195.261475
1633.628906
1847.677002
3778.950439
4129.569824
1893.919678
2582.590088
4408.125488
1653.542847
2254.732422
1976.919556
1733.03833
2195.59375
1353.39624
1513.394531
3227.449707
3186.047363
2815.546631
3834.485107
1436.923096
1701.394775
1846.914429
2479.72876
2671.191895
5777.071289
1715.658691
3193.919922
2456.356201
2495.659668
3147.14502
3671.884766
2631.460693
1953.364746
3516.887939
3669.474365
1684.221069
1968.450562
2996.9729
2055.236816
1771.573975
2405.941162
1978.538452
2426.513672
3480.860107
2283.549072
3186.842041
4685.520996
3213.504639
2815.031494
6085.729004
3254.418701
7492.356445
5214.467773
2527.444336
4459.211914
4255.27832
4319.541016
7983.804199
5624
1564.064819
4726.595215
1908.276611
2571.173096
1801.839111
2161.315674
4360.405273
5217.540039
5510.906738
2766.438965
3715.735352
3404.954102
1595.139771
3830.568848
4818.694336
4499.022949
4697.257324
1903.923828
4833.669922
2496.142334
3418.719482
2900.758545
6302.669922
3631.234619
4636.8125
4576.573242
4261.744141
8835.933594
6751.738281
4120.753418
2916.296387
3315.79248
5373.003906
4431.596191
4276.99707
4087.384521
4220.246582
2116.602295
4703.811523
5704.263672
5138.20459
2003.056641
4532.286621
3757.108398
2119.877686
2490.09668
1985.126465
1750.5625
2770.422852
2273.458008
1667.924561
2432.130615
1672.617676
1702.437866
4769.585449
1926.465698
2640.771973
1359.446167
1341.241333
1874.388062
2770.75293
1693.584961
3182.711914
4577.209961
1628.531372
2030.215942
3296.23291
1735.310791
2228.837402
1892.161255
1656.928955
2097.731689
2581.5979
2610.140625
4317.766602
3550.462891
1485.629639
1807.597656
1902.011963
1721.793823
1811.130493
1562.335571
1679.484619
2333.911621
2290.161133
2238.288818
2134.662598
1965.908081
1859.438843
1672.780029
4000.306396
2371.338135
3024.19873
2138.280762
1840.050171
2160.835449
1856.834961
1740.183838
2244.028076
1756.249268
1324.550049
2388.345703
1913.361694
1959.679443
5436.141113
4038.988525
3403.369629
4239.491699
3074.462891
4120.774902
5072.157715
4730.64502
4664.177734
2587.065674
4681.161621
4353.687012
4018.094482
6809.717285
2966.006104
2070.492432
2105.63501
3181.876709
6235.821777
2057.894043
2911.42041
4224.223633
2315.473145
4101.162598
2174.895752
5355.137207
4654.661133
4257.289063
2633.30542
1982.390503
3770
3207.335449
6558.225098
1887.619019
4655.324219
3761.171631
3234.231201
7161.255371
5533.157715
3595.826172
4930.395996
5190.114258
4161.59668
2891.805664
1278.319946
6196.682617
2540.550293
3871.686035
3107.409912
3713.572021
4101.97998
6465.410156
6047.304199
2059.922119
1839.324951
2999.869385
1626.909058
3575.852539
6521.59082
2265.870117
4308.474609
4138.043457
6744.61084
1456.946289
4895.646484
2109.872314
2778.86792
5255.302246
1453.557861
2070.350098
3200.969727
2401.742676
5616.842285
5888.668945
2958.62207
4530.261719
2075.037109
4262.193359
1347.31311
3477.924072
3462.616455
3563.832275
4002.762451
1923.496704
2147.039307
6886.90332
2972.27124
1319.607788
3067.093994
2144.145996
1952.496948
1861.034424
1658
4545.464844
4510.501953
2290.965088
3186.725342
1998.736816
2274.242432
3436.67749
4616.755859
1891.444458
2137.63501
1643.889893
1722.440674
4528.746094
1805.156006
2560.444336
5050.123047
2282.292969
3296.92749
5236.970215
2298.496094
1841.051147
2346.926758
4572.734375
5352.512695
2402.752686
1717.684204
2159.443359
1690.971436
3793.953369
2121.741455
5131.036133
2656.622314
6174.937988
4540.614746
3260.514893
2086.337646
4415.515137
3824.845459
5362.36377
2532.520264
1619.946655
5871.353027
5759.634277
2471.377441
3583.512939
5354.327637
4224.743652
2587.626221
6528.79834
1948.648682
2729.858887
4225.525391
4616.512207
4062.798096
3279.845215
5096.820313
6324.441406
3944.533447
3748.771973
6272.524414
2821.99292
2121.917236
4219.704102
2707.281982
4047.973633
3021.134766
6204.043945
1798.812866
5770.450195
6215.566895
7049.811523
4298.367188
3392.198975
4595.155273
6297.17627
7317.459473
1923.089111
4178.09082
3129.848389
4221.709961
5883.416504
2249.386719
1998.772949
6386.215332
5376.659668
2574.494141
1970.715088
5724.22998
3088.78125
4604.100586
2258.272949
2312.858887
2496.11377
4675.014648
5119.921387
1989.302368
1713.386719
2127.969971
3460.699463
3371.781494
2129.564209
1492.861328
1843.575806
2938.593262
2164
2672.448486
1479.884399
1545.739136
1882.644775
2662.100342
2587.864746
1735.196533
2061.483154
1936.272339
2134.345947
2500.282715
1927.789429
3478.653564
2969.367188
2084.694824
2847.452881
1873.668091
4080.404541
2349.595459
2588.03833
2056.291016
1343.117798
1866.479126
1717.377808
3349.818115
3933.437988
1725.555054
1577.449219
2095.930176
3241.746338
1607.438965
2439.426758
1538.173706
1983.391968
1785.881592
1560.071777
1913.768555
2124.279053
2889.034668
1580.39917
2344.424805
2340.924072
2931.26001
1765.31543
3276.639648
3194.737061
1833.52002
1718.266357
1880.406372
1656.300171
1783.167847
4464.989746
4934.710449
3703.804932
4272.494629
2147.803223
8461.354492
1892.597656
3077.505371
6000.585449
5513.83252
4470.476074
5528.17041
1996.507935
3846.047363
5115.539063
3999.955566
4148.072754
4137.560059
4875.269043
3706.461426
1979.333374
4506.331543
4839.5
3431.379395
9198.017578
10108.395508
3597
5939.41748
7032.567871
2191.243164
3573.404053
1386.313232
2899.481445
2053.827637
4743.344238
3742.465088
3781.968262
2183.036133
3659.567139
3839.826172
1710.230103
2639.733398
1809.142822
1930.603149
3348.3479
5184.356934
5790.838867
4448.808105
4017.177979
4452.530273
4594.472656
2926.551758
5635.103516
4055.12085
5907.232422
3305.600098
1981.488403
4197.764648
2886.428467
6983.680176
1806.441528
2918.236328
2633.501709
7426.375977
2635.498779
2558.028564
3528.096191
21679.808594
5484.257324
3924.224365
3442.058105
2186.201904
2667.746582
1932.272705
2169.594482
9474.317383
1887.863892
5295.529297
2446.102051
6844.782715
5194.494141
4658.296387
3424.769775
3394.133301
4108.321777
2039.001953
3493.361816
7147.145996
4330.236816
2454.678955
3442.013184
3849.036621
6142.96582
3096.306396
1941.206787
4420.845215
1907.650146
4286.255859
5834.852051
3130.575928
2116.109131
4300.182617
8017.15625
3341.666748
4644.529785
2088.165039
5489.746582
2360.155762
2723.050537
2280.351074
2970.920166
11807.740234
2629.549072
2483.227783
1633.954712
2673.783447
2227.075439
7180.245117
2520.819824
3214.287842
3671.428467
2827.918945
1803.84375
2374.138184
1569.814575
2943.975342
2891.575195
2055.307373
1614.7229
3687.01123
1642.532837
2327.056885
1920.763672
1903.977295
1779.343506
1869.505859
1826.703369
1738.799561
1953.41272
2028.693359
1726.079956
1596
1931.539795
3838.150391
1735.378662
3358.476074
3139.254639
2151.523926
2412.679199
1668.382202
1517.164551
3592.793945
1695.428589
5499.447266
1383.60498
1578.370361
2954.17749
2557.29834
2746.367432
4744.8125
2385.980225
4570.214355
2052.35376
2065.349365
3387.363525
1460.19043
2571.692383
1656.946777
1970.285767
1860.044922
1830.638306
1894.896606
2145.142822
3869.288086
5696.727051
2411.711426
3027.898193
2853.820313
2915.990967
4335.047852
4944.89209
4483.580078
1506.642822
2925.396729
4478.13623
2971.126465
4039.708984
2369.197754
4074.078857
2023.377808
1814.652344
3740.235352
6028.64502
3883.568604
3596.753662
3411.832764
3157.568115
5123.307129
2443.168213
2784
4115.822266
5098.888672
3317.565186
4456.906738
5891.366211
2966.577881
2735.294189
2346.404297
3256.712891
1799.466675
3789.973145
4673.632324
4584
4555.235352
2214.508545
3376.758545
7032.582031
8686.256836
3896.54541
2240.779785
4347.709473
3028.809326
3028.832031
6841.056152
5369.444824
3669.818115
2739.756592
2664.672852
4671.330078
3126.207764
6452.147461
3210.033203
5756.208496
3965.502441
3279.064209
6258.349609
4957.884766
3685.656006
3727.247803
4219.333496
1549.443359
2466.47998
2593.482178
1973.501343
3161.53125
8089.29541
1889.517822
2205.049316
1704.798584
3905.526611
3905.261963
2305.817383
4264.839844
8123.09375
3798.708984
2511.757568
2164.496094
3984.712646
3117.570068
4219.771973
5769.224609
1857.235352
3443.967041
1981.523804
2414.132813
5270.969727
2409.376465
3456.709229
4627.717773
3920.327637
2145.881104
3206.064453
5236.028809
5194.978516
2720.557617
4378.324707
4307.075684
3321.67041
8409.066406
2567.188477
2145.626709
1924.260498
3780.77002
4059.024414
3928.143311
3819.533936
3464.124023
1452.120117
2251.854004
1548.566528
3130.808105
1814.673828
2685.734131
1954.777832
1626.375977
3740.048584
5787.246582
5737.785645
1315.914917
3066.784912
3849.479004
3652.258057
4118.45752
3381.656006
4978.763672
4804
4310.20752
5456.975586
4214.727051
5064.804688
3192.551758
2053.858154
6297.137695
5243.428711
2434.064453
3637.1875
1806.985352
5595.826172
3664.7771
5256.041504
2822.680908
2860.83252
1885.507202
5286.867188
3760.235352
4469.69873
2836.773193
7957.989258
5022.594727
4418.904785
6893.812988
3193.976074
3500.565186
6611.262695
4803.503906
5914.406738
5971.474609
2014.637085
3040.429199
5226.426758
4116.368164
5074.341309
1773.043945
3578.758545
3378.153809
2334.420654
3904
4360.443359
7214.01123
4499.584961
3183.6875
2916.213623
2043.885742
4893.01709
2812.581299
1958.929077
5216.253906
4589.109375
4738.940918
10134.397461
3135.649658
4053.371826
7272.197754
3410.417969
1824.0625
3783.830322
2454.851074
2225.173828
6874.759277
1837.213623
4068.907715
5800.013672
2206.201172
2521.003418
4911.003418
2575.507324
3488.797363
4638.411621
4239.555664
3646.090088
2733.309082
1945.203247
3825.696289
2528.86084
2733.796631
4546.47168
4621.633301
5069.099609
4751.894043
1974.606812
1871.906616
3652.837891
2729.751953
5436.433105
2815.929199
3097.735352
1668
2198.634033
7080.280273
2694.650879
4654.179199
4309.910156
2311.646973
5271.934082
4022.23877
2186.302246
1932.722168
2008.418823
2045.342773
4528.547852
2890.217529
1839.662842
3949.772705
4848.306641
1761.972168
4393.141113
4609.350098
4936.708008
3167.813721
4783.910156
5543.908203
3541.875
3439.351318
4892.710938
3609.297363
5222.649902
3546.020996
2731.04541
5115.125
3828.498779
2061.477539
3841.210693
4706.996582
3466.199951
3621.529297
2338.823486
3054.634033
4162.796875
5839.175293
1755.925903
2576.086426
5488.476074
1808
2599.705811
1650.372437
5141.333496
2798.830078
4074.4729
5728.457031
7576.740723
4859.794434
6507.353516
3720.358154
3231.407471
2746.926758
2348.370117
3430.612793
5287.185059
2704.793945
5966.547852
4607.892578
8945.935547
6015.720703
5489.569824
4595.200195
2759.702393
3778.791992
3398.043213
3645.644531
2474.39209
6514.032227
2765.437012
3317.496826
3153.13916
4988.344238
2847.455811
2929
2954.582764
1554.191772
2539.981201
1528.824707
7180.166016
2021.675049
2241.794189
3039.055664
5224.474609
2024.788696
2837.187988
3482.039307
5614.226563
6631.253906
1905.209595
2205.337646
2339.197021
4634.853027
2774.676758
6166.908203
3110.753662
5471.791504
3725.510498
5834.094727
3666.949951
2665.145508
5558.805664
1796.564941
2137.769531
4215.164551
3022.429199
2900.920898
1708.578735
3795.90332
2766.30835
2164.631592
4414.437988
3422.399902
3568.642822
3668.466064
3932.700928
4239.606934
4263.151367
1607.39624
3073.638184
5119.943848
2206.249023
1840.395752
1425.714233
3472.112061
5039.083984
3115.206299
5284.038574
2605.506348
4006.769775
2073.531494
1797.527222
4362.097168
2421.306152
1594.301392
2313.537354
3906.600586
2454.206299
2535.231689
3657.380859
3550.440918
4633.909668
4371.978027
6333.629395
3986.147217
3701.077881
3853.292969
4396.133789
2604.429688
4955.493652
4583.061523
3971.641357
2642.081543
3834.241699
6718.021973
2398.354492
12411.838867
2637.884277
3578.793701
3201.850342
2774.492676
3246.867188
4806.248047
6478.276367
3975.335693
1979.883057
5886.178223
4163.842285
3564
3539.869385
4631.274902
5070.416016
6596.353516
3592.923096
3947.375732
3626.365479
2085.625
5785.621094
3008.526367
3092.639648
3967.102783
3991.583252
2680.19751
3570.353027
2654.941162
4640.380859
3643.416748
5139.42334
3708.363525
2620.549561
4469.967773
6558.260254
4288.979492
4078.117676
1775.644897
5841.111328
3635.658203
5020.828125
2207.534424
7790.165039
2516.109375
6114.414551
3092.929199
5058.347656
5162.25
5072.450684
2493.915039
2109.909424
2826.107178
1742.442505
2642.598389
2138.195068
1783.931641
4659.502441
3861.994385
5371.660645
4722.677734
2399.833252
3863.060791
2234.201416
3516.601563
2337.971924
1780
3747.302246
5244.01123
6534.370605
3315.445068
2685.759033
1950.254517
1839.693237
2656.973633
3473.777832
4882.452637
11916.458984
4294.818359
5410.309082
3226.312744
3881.709717
1940.96167
3530.988037
3308.765869
4046.308105
3801.625488
3875.878174
1742.491577
3145.127197
4312.915527
2645.651367
1771.555542
2736.623535
1931.385864
2163.8125
3699.131836
3026.161865
4811.459473
1785.698242
7910.490723
3025.991211
3852.589355
2642.370361
3603.5
2520.470703
2041.354858
5025.024902
4746.390625
6607.453613
4056.917969
6446
1159.544678
4776.64209
4910.083984
5575.820801
3644.87207
2423.219482
3532.923096
3911.496582
4059.583984
5799.549316
6204.456055
2416.89502
2986.953857
4796.131348
3778.564697
3166.993652
6775.416992
3452.753662
5121.678223
4506.377441
14137.157227
3079.518799
4066.091797
4594.601563
3730.454102
5368.846191
4647.715332
5059.45166
3385.088379
5028.901855
2324.628662
8839.433594
4032.925537
4346.516602
3982.89917
5275.463867
5529.477051
1836.505981
3160.161865
3083.713379
4025.986816
4628.724121
3440.678467
4176.816406
3168.553955
3255.312988
1266.852661
1706.232544
2874.414063
1719.796875
3290.539063
2630.338379
6982.828613
3131.051514
2688.729248
2669.610596
5538.463867
4118.024414
2236.141357
2292.64209
1828.233032
2890.768311
1594.461548
5834.566406
4674.569824
4799.763184
6622.341797
2330.807373
2412.182617
4316.300293
2400.716309
3045.458008
2699.81958
3499.991699
1729.341309
1779.124268
2761.963379
1699.015991
1558.488647
1748.976685
3837.977539
3732.837158
2000.681274
2102.406006
2693.76001
5602.648438
7073.001465
1882
3881.549072
3950.940674
5131.846191
3058.228271
2008.967041
2396.644531
2257.485596
2364.931152
4294.835449
2522.073975
1526.625366
2541.91626
1518.177246
1534.850708
2363.269287
2215.349121
6194.637695
3709.378906
1885.712891
2775.223389
3846.309326
3851.238037
3967.040039
3878.608643
5159.369141
5667.100586
4284.430176
5248.635742
3908.755859
4661.501465
4377.430176
3317.225342
3302.925293
3516.135986
2308.152344
4366.201172
4426.24707
3856.127441
4742.92627
4409.753418
3709.932617
4852.375977
4848.768555
5486.295898
3741.232178
2859.71875
4279.395508
3406.11499
1491.72937
4198.384766
3152.69165
5280.032715
3077.607178
2007.046387
3890.222168
3379.300537
3070.695801
5051.973633
3305.809082
2133.005127
3943.335938
3767.286865
5621.783203
5938.550781
3450.461426
2772.15918
3418.493408
2293.718994
4881.855469
2237.350342
4025.976563
4802.228027
3531.963135
1787.615845
3778.549072
4737.467285
3732.208496
1385.058838
3097.506592
1804.607544
2586.875488
2185.979004
4226.40918
4722.729004
5799.881348
3505.072998
1502.315796
5614.518066
2203.868408
2263.858154
3541.034912
5626.558594
3952.971924
2352.319092
3722.436035
2820.052979
1685.82312
4296.149902
5302.977051
4279.965332
2269.480225
3951.813965
2019.831665
1883.134155
3984.384033
4216.459961
3020.557861
2036.800049
3113.609131
1554.388428
4071.188721
3095.097656
1710.966431
1757.407227
2246.811279
2572.535156
6646.025391
5104.016113
4898.376953
2722.881592
5451.104004
4681.846191
2065.758545
1800.407227
1646.776001
3028.529297
4553.943848
1858.454712
5007.114746
3791.534424
2210.317139
5725.442383
1442.402344
5527.720215
1736.435303
1888.313477
6098.060059
3637.769287
4006.143311
2263.374268
2799.195557
5577.40625
3546.993896
3289.261719
3598.387695
4019.661621
2430.855469
2158.717773
7477.5625
1768.598511
2582.006592
3338.174805
2016.888916
2054.095215
2427.631104
1996.338989
2879.324707
3058.285645
3918.954834
2926.89917
7677.5
3096.877441
3148.19458
4988.619141
2030.166626
2875.26123
2049.060303
2828.315674
5484.995117
4621.32373
3360.982422
1713.387329
4747.208496
5630.800781
3719.45752
4692.849609
4666.937988
5537.04834
4241.294434
2399.423828
1475.263184
6987.247559
3874.538818
2779.705566
10081.845703
8880.689453
5891.380371
5379.025391
2588.869629
4406.885254
2334.44165
4046.509521
3771.387695
5286.954102
2461.333252
4410.618164
4605.786621
3532.190918
3043.060059
5408.718262
1551.386108
4321.57959
1672.725464
6833.097168
4113.600098
1600.690674
4998.089355
2042.14978
3237.297852
6833.716309
7707.572754
3519.190674
3959.369141
3195.127197
2166.596436
2126.365723
1741.59668
3713.160156
1774.101074
1830.532837
2053.2229
3413.798584
1581.463745
1669.122437
2436.444336
1972.408936
4300.017578
1647.496216
1619.697266
4876.860352
4291.489746
2048.617676
5095.976563
1775.345947
1463.422729
2260.6875
1837.792358
6361.364258
2780.040527
2044.018433
3141.907959
2734.16333
2103.817871
2940.942139
1732.167847
4696.503418
4042.052246
1775.545776
2763.955566
3853.420898
4097.193848
4316.388672
1944.61853
2283.561035
2687.083252
3215.212402
5890.172852
4824.976563
4448.779297
4469.271484
2589.842041
3360.295166
4845.395508
3963.634521
5274.165039
5724
4634.251953
4924.015137
4762.057617
5785.531738
3953.571045
5842.058594
2769.018066
3134.574951
3562.978027
1728.95166
1568
3814.976807
5449.816895
2015.361694
2224.429443
5947.280762
4760.951172
3892.276367
7237.29834
3764.177734
3256.624512
1985.782837
6434.65918
4166.145996
4266.687988
3367.910156
4971.661133
3102.4646
4726.102539
3873.178223
3821.376465
4033.236328
1704.098755
3075.069824
4499.155273
4209.98877
3666.250732
3498.784424
4909.404297
4822.805664
1881
2929.556641
2548.895508
3792.43335
4228.140137
4659.315918
1600.470581
3511.47168
1844.034912
2148.097168
5383.475098
1696.59314
3986.802734
3781.816162
1704.188721
1423.125
2259.643799
4472.096191
1611.620605
2121.928467
9655.822266
3459.354004
2314.617188
5767.757813
2100.367676
2509.343994
4323.191895
2591.836914
7147.466309
1836.126831
2683.768311
3564.115479
9673.861328
2154.868652
1881.355103
1860.39563
5005.849121
3422.628174
2306.459961
1591.88208
5214.827148
6685.476563
1681.903931
2511.3479
1814.748657
1746.161865
1790.432129
5656.303223
2010.796021
1964.278198
3504.007324
1587.74585
1463.090942
4573.606934
3756.636719
1819.140991
3427.528809
3740.97583
1472.088867
1797.633179
1814.089722
2035.984253
1514.368042
1933.128906
2649.216797
4848.317383
1809.426636
4642.155273
3292.373291
2057.655273
4705.832031
2975.895752
5488
2807.374512
2955.301025
5048.947266
3570.79248
4279.030273
1543.050049
5216.933105
4018.013184
3350.45874
3343.127197
4070.94043
4387.48877
4825.329102
5051.547852
5491.269531
1838.02063
4355.428711
4634.774902
3484.313721
4294.769043
4326.775391
4526.161621
5062.765625
6078.078613
3233.679932
1494.949951
2659.864258
4493.917969
2704.142334
3334.470703
2080
2778.720703
6230.933105
5634.605469
6088.760742
3012.760742
4197.320801
5479.608398
3539.536377
3373.386475
2126.334961
1832.763794
4399.40625
4145.206543
3499.784912
4022.860107
2670.252197
4306.206055
4545.03418
4762.085449
3157.439941
3645.036377
4242.203125
3742.13623
5343.336914
2392.013184
2365.718506
1455.724731
1508.57666
8143.472656
1868.540161
3473.852051
4445.904297
3782.243652
1679.385742
3818.316162
3273.408447
3961.877686
1490.522217
2854.35791
2300.257324
1873.249268
4618.712402
4102.148926
3521.225098
2686.988281
2143.0896
2232.905029
1556.790283
1603.314331
3939.331787
2159.065186
2366.062988
1846.865723
1827.333374
1600.08374
2124.909912
1580.632446
3551.714355
2798.913818
1714.5
4414.038086
1876.819336
2848.418457
2953.505127
1887.31604
3576.086426
2025.507202
3830.375244
4977.867188
1853.520996
4677.524414
5283.51123
1371.142334
2092.506348
2045.812988
2604.607178
1985.03479
1366.509888
2300.919922
1745.897583
2113.693848
1610.312622
1626.155518
4708.119629
1735.829224
4709.553711
1790.944824
1635.355347
2634.260254
1810.432129
5455.713867
3724.374023
1756.466797
3016.363525
5061.647949
1681.278809
2002.122437
8214.604492
1559.420288
3889.476563
3152.303223
1937.807251
2519.2854
2476.526123
6057.364258
2077.513916
1694.684204
3374.760498
1518.901733
1849.07666
1727.988159
1543.55481
2223.809082
1665.682617
1516.085327
1718.41687
2891.162354
3011.252686
1917.099731
5712.799805
1721.294434
2304.589111
1598.538574
1591.284668
2798.598877
2214.116699
1775.772461
2810.852539
2384.8125
2296.227783
1489.684204
1637.244385
1879.80603
1931.324707
2200.623291
2767
1629.74353
2287.333252
2729.842041
1601
1360.099976
2169.241455
1607.407349
2396.852539
2065.58252
4196.452637
2635.177002
2407.325195
2653
1682.417114
1802.878052
2151.906494
6241.052734
2635.677979
2558.193604
2162.984131
2317.283936
4930.666504
3833.688477
2395.789551
2203.339844
2254.606445
2765.214355
2059.976318
2439.753174
5131.200195
1714.014771
2356.866699
4225.568848
1922.938721
4263.085938
1936.740356
2102.222168
2107.040039
4315.250977
2073.199951
4557.213867
3126.532227
1720.27124
3703.399902
3463.340088
1332.731201
1649.485718
4597.128418
5519.093262
2573.878906
4850.54541
2109.45459
1718.801758
2062.281494
1814.196045
2121.418213
2112.068359
1532.319946
4638.459473
3508.312012
1620.231445
7346.675781
5529.395996
1556.472412
2265.568115
1860.06897
3075.249023
1325.942871
3421.938965
3755.113281
2909.6875
2313.898193
1287.622681
2225.095215
4043.588867
2343.41333
3981.632568
2544.380859
3744.265381
1576.727295
1333.405396
5060.13916
2179
3264.038818
2631.111084
1712.898926
1446.956543
1225.391357
1835.328491
1913.80127
2080.653076
2194.137451
4134.5
1909.913086
1714.621826
2823.351318
2903.005859
2931.555664
1584.859497
2353.103516
1781.508179
2284.259766
1345.495972
2868.183105
6905.437988
2284.603271
6224.510254
1726.009521
1557.05603
3484.977783
5359.038086
1421.05603
3553.207031
1902.0896
2087.23999
2882.125
2350.641602
4058.093994
1777.422241
2145.199219
2015.255859
3596.395996
2041.076904
1749.870117
3099.606934
4929.573242
2360.606689
1535.272705
4053.51416
2993.095459
2492.472168
1929.529419
2099.108887
8473.597656
6894.438965
1597.279175
2203.816406
3042.830566
2908.021729
2242.601318
5299.560059
2284.822021
1944.175781
2136.055908
1747.288574
2408.981689
1705.444458
1980.024292
1892.724854
4946.796875
2106.285645
3451.6521
1708.109619
1935.044067
1516.885864
3515.157471
2842.603516
4747.709961
2143.898193
1572.546509
2588.608643
1698.223877
1775.120361
1778.359009
3169.473633
2013.65332
2175.597412
2163.51123
2673.84375
1749.847168
2195.516602
3003.199951
6657.979492
2348.169922
2850.314941
2315.25
2046.028442
4137.875
3509.448486
3185.60498
5163.661133
2287.841309
1589.267334
1618.211792
3883.584229
2895.838135
4842.209473
1729.971558
4310.937012
3045.421875
4858.48877
3226.464355
2678.276123
4672.84375
2092.809082
1883.377808
2558.95166
3477.852051
1735.142822
1732.712891
2168.231445
2256.828613
1679.81958
2150.960205
1304.145508
2328.744141
2033.70874
1882.393311
2893.314697
4314.059082
1491.857178
3638.081543
1674.318359
2796.54834
4595.03125
1777.122803
3364
2535.777832
2135.605957
2381.290771
1558.703735
3555.816162
2302.255127
3347.26001
1628.956543
2463.114746
3502.390625
3434.497803
2170.811768
1650.172241
1956.373291
5950.984375
1637.644409
2364.434814
3472.92041
1575.185181
2318.632324
2757.880615
2624.026367
3481.659912
3395.079346
2086.257813
4248.105469
2606.435791
2070.301025
2743.820557
1784.259399
2568.734863
6097.979492
4419.172363
2352.593994
2106.869629
2851.191162
1180.860229
3323.11377
2370.312744
5939.020508
3985.48291
3379.517334
5731.515137
3477.029541
2013.734741
2135.79126
1771.24231
3939.460693
3522.091797
4549.669434
2660.307617
5270.348633
1921.264771
3096.162842
2569.285156
5630.036133
5064.896973
4847.039063
2007.948364
3183.19751
2392.338135
1894.521973
6500.357422
3485.01709
2031.540527
3378.011475
3598.115479
1861.113647
2246.522461
3681.651855
2078.892822
2787.583252
2258.278564
2106.152588
2464.548828
6227.48291
1989.603638
1852.23291
4181.367188
1929.681885
1956.061279
3355.074463
1757.244385
2135.162842
1915.471069
2205.12793
2942.9375
3895.549805
2703.732178
3392.266602
1600.417236
2176.35498
3690.864746
1907.884033
3914.751709
2504.90918
5391.503418
1493.588989
2393.43457
2429.103027
2577.053711
1861.020264
3846.075195
2568.898438
10989.43457
6389.530762
1815.567627
3866.093506
1920.60083
2998.789795
2302.533936
3445.00293
1964.657593
1450.839722
2280.748291
2685.318359
2333.539795
2387.656006
2297.503662
2670.463379
4674.737793
3113.576172
4308.713867
1660.205566
1615.701538
5643.834473
2415.314209
1627.872192
2717.015625
1816.600342
1421.802612
1545.993286
3108.276123
1720.224609
3363.895752
1856.22937
1821.164917
3684.729736
2813.842529
2705.165283
4418.426758
5201.612305
2193.755615
2206.096924
2008.909668
1707.890991
1729.341309
1807.934448
7915.956055
2747.985596
2157.039063
1833.057861
1887
3442.923096
3308.634521
4010.337158
1508.638672
1608.930176
3705.843262
4556.235352
4149.407227
1589.00769
1671.154907
2600.119385
5343.4375
3958.365234
8124.861328
1898.699951
1698.331421
2640.140381
4058.675537
2199.241211
2100.58374
1851.013916
2200.549316
4368.223145
4310.629395
1433.58728
1586.984131
3006.375732
4114.518555
3505.450684
2984.412842
1760.248047
2334.080078
3108.631592
4080.34668
3724.565186
4686.098145
1875.908447
2005.714233
2194.838623
1922.817383
1315.641846
3863.265137
3635.798828
4422.942383
2671.257813
1791.708008
2315.294189
5001.342773
3540.296387
1999.318481
2036.122314
2314.383789
2443.903809
4544.195313
2072.244385
2209.482422
4476.837402
2789.845459
3899.815674
2404.869629
1641.047241
5322.769043
4532.308594
2197.185303
3776
3810.360596
1351.870972
2548.754639
2368.071045
4249.60498
4670.388184
2272.951416
3466.253418
2393.393311
1297.015869
1827.818237
2046.435181
2998.559082
1709.224487
2690.585693
2977.320801
1979.612061
3900.100586
2277.360596
1799.304321
1892.331787
3145.211426
1964.229004
1740.373901
5097.276855
2053.017334
1727.27063
2328.834717
1861.086426
2373.906982
2308.608154
5993.51123
2067.517822
2130.422607
2033.886597
2893.023193
3774.997803
3643.135254
2733.194824
2203.431641
1641.82373
3141.259033
4085.888916
2446.299561
1901.280518
1679.375854
3327.073242
6088.657715
2694.412598
1788.179932
2012.544312
3179.521973
2974.571533
4484.942871
3834.099609
3463.101563
1945.546631
5583.058594
2734.603271
1904.61145
2746.107666
2849.887939
5033.596191
1472.677246
2199.117188
2666.260986
3110.61084
4126.356934
4274.475098
4812.652832
2973.849121
2786.073975
3129.974121
2961.051758
2664.344727
2840.958496
4933.882324
2542.214844
2123.39209
1874.86792
5801.416504
4824.584473
5182.833496
1742.871826
3268.554932
3730.231689
5106.304199
6106.78418
3521.217285
2401.093262
3583.967773
3485.036133
1999.617065
2975.376709
3256.300781
4026.068604
2395.977783
2164.035645
3128
2691.54248
5500.564941
2711.363281
3640.124023
2952.606934
2441.055908
4235.630371
4606.311035
1706.619019
3618.073975
3108.664551
5417.571777
2817.41748
4292.780762
2742.446289
1897.114868
3099.393311
1543.189209
3111.411865
1777.779419
2338.221191
2699.688477
2404.683594
1590.5
2976.678955
1906.199097
2115.983887
2511.5271
5536.371582
1915.122437
2985.92749
3858.947998
2702.711914
2987.299805
2570.497559
3363.177002
2118.556152
1519.283203
1828.501465
1912.600342
1877.14917
1864.66272
1951.643311
2533.600098
4469.524902
2751.5
2022.180542
3079.581055
1697.297241
2185.11499
1522.864502
1772.062256
1642.985352
1502.362061
3130.246094
1931.467407
2108.553955
2284.022949
2525.651611
2117.192383
3067.030029
2262.723633
1943.480225
4242.277832
3116.552002
2734.452148
1564.784302
4366.399902
3145.634766
2735.618164
2306.791748
7251.524902
6130.73584
3561.890869
2445.412598
4460.387207
5271.27832
2892.166016
2381.45166
1539.19104
1798.455444
2804.90918
4439.858398
4526.020996
2458.072021
1557.333374
2458.122559
5065.600098
1484.45459
4522.937012
1890.927246
3760.341064
4850.983887
6173.089355
4691.578613
1923.28894
2420.594238
1747.138062
1599.053101
4016.125977
1711.456055
1757.745483
6156.946289
2115.659668
5525.650391
1900.123047
2780.688232
1842.851074
5183.674805
3157.554932
3261.256348
2668.11792
4776.356445
1827.841553
2035.301636
4071.536865
1652.230347
5714.683594
1824.767944
5432.497559
2450.967285
4424.523926
1687.535278
3736.844727
5289.760742
5178.276855
1738.595459
4846.162598
3213.559326
2355.659424
2105.428223
2283.375244
3303.224854
2521.326172
2035.431763
3842.82251
2246.89502
1273.026855
3645.487793
4626.518066
1980.323486
1969.96167
2490.994385
2655.236328
1263.037231
2087.113525
1495.085693
2150.725342
2987.464844
4348.649414
2449.75415
2986.138672
1807.076904
1757.630493
2588.503662
1795.269897
2863.98584
3134.368652
2670.35083
1926.793213
2185.866699
4894.606445
1912.50061
1970.699829
3318.838867
2140.970459
3657.625732
1636.231567
2163.907959
3317.211426
1688.114746
3043.784912
2224.993896
2953.772949
2918.961914
4378.250488
2856.928711
2908.088867
3510.874268
2262.766602
1867.487915
1823.115479
1742.511108
2560.855957
1256.37439
1939.119141
2012.332153
3456.771973
1948.904419
1680.828247
1764.193848
2417.554932
2189.088135
4616.634277
1615.854492
3805.161377
1934.456177
4607.762695
1689.251221
3857.106934
2733.113281
3488.977051
3572.239258
3003.392822
1761.404907
3310.412109
1990.243896
4897.842285
1961.269897
5794.376953
3277.017334
2256.614258
2322.917725
4784.360352
1967.067383
4220.46875
1885.192261
2104.549072
2563.407715
1649.799072
4023.581543
3686.693604
2407.610596
3433.653564
2608.151123
4454.479492
5204.207031
4808.359375
2294.744629
2706.645752
4112.943848
2513.140137
4136.577148
1547.319092
1742.1875
1639.637573
3495.100342
1796.407349
2459.03125
1942.850952
2246.173096
4125.695313
2659.830322
1831.720581
5061.208496
2454.307617
5270.123535
1591.099609
1945.1875
2627.036621
2448.336182
1849.63916
1770.595093
3087.804199
3024.122803
2185.840332
1631.929688
4363.558105
1792.715698
2538.953125
1601.634033
3290.187012
3681.390869
4277.370605
4815.859375
4363.804688
3828.561035
3656.903564
3296.99707
4488.404785
2825.740723
1654.482178
3700.62793
2398.945313
1793.547485
1383.454224
3628.417969
2132.888428
2040.442139
3435.931152
1745.569214
1793.342163
2544.879883
2558.083984
1602.546143
4397.408203
3291.405273
1779.509155
3980.27124
3308.555664
2767.387939
2371.261963
2178.520264
1647.763916
2258.358398
2107.468506
3920.57666
1775.664307
2313.596191
3725.588135
1927.506592
1523.652832
4630.032715
2939.538818
1646.461548
2655.966797
3229.628174
1949.711304
1846.619751
2144.373535
4750.595215
3871.078369
2509.322754
4585.241699
2077.356445
2056.452881
3602.960938
2508.890381
3453.233643
2763.364014
2342.588135
1961.475342
1929.959839
3380.20752
3836.211426
4477.932129
1747.564331
2797.459473
1736.952759
3726.589844
2181.114258
1944.255859
2295.727783
4787.452637
2285.740234
2322.164795
1631.668091
6780.823242
4890.901855
2955.906494
5172.444336
1722.553711
1702.464111
3685.398438
3908.517334
3953.208008
2692.486572
2014.778198
1891.751465
2783.592773
2032.532104
4956.938965
2735.392822
1801.523804
3081.44165
2684.315186
5038.44873
1617.375977
1381.841309
1585.460327
1984.555298
1829.470459
3750.673828
2349.341797
1725.912354
1552.992676
2033.985962
2061.503174
3850.315674
5332.933594
4798.345703
2224.321533
2261.009033
4355.800781
1947.770142
1770.2771
2496.818604
3251.873779
1701.679443
2341.690918
1873.729736
2802.172852
3904.436523
2827.347168
4602.461426
1808.429321
1938.006592
3342.612061
2331.148682
3185.358154
3673.147705
1868.832275
5417.592773
3559.588379
2489.983398
2300.789063
2420.565186
4156.678223
2196.214111
1699.436768
1572.512817
2177.770508
5764.356445
2441.580566
1942.314331
2150.604248
2093.460205
1696.858887
2186.635498
1893.235229
2244.866943
1896.514282
7566.944336
3718.97998
4030.005859
2680.388184
2668.248047
5710.907227
1896.588989
1788.552612
3436.727295
2469.527588
1593.149536
4315.026855
2011.506226
4776.513672
1744.463745
1915.68811
2260.460693
2657.679932
1899.896851
1618.040161
2781.493408
1961.860474
3094
6656.292969
1717.285278
4084.036377
1884.357544
4523.128418
2276.851318
6445.5
4079.096191
1873.494019
2235.596191
2390.030762
5125.571289
3366.287109
4586.560547
1644.280273
1487.62793
2225.977539
1593.161743
2243.258545
2556.963623
1881.198853
1940.900879
5269.536621
1683.457764
3153.131836
2103.155762
4661.489746
3304.881836
2097.627441
1594.896118
3386.077881
1741.19751
4697.976074
1660.892822
1803.37207
1446.415039
1710.592651
3673.603271
2118.508057
4534.94873
2590.720947
5699.828125
2120.068359
1774.264526
1957.751953
1654.365356
1748.25
1955.231689
5199.467773
3443.526123
3282.958252
4920.595215
1949.772095
1956.377808
2357.032227
4655.820801
4367.49707
1996.557129
3960.931641
3153.965332
2574.737549
6623.268555
1669.995605
2126.896973
3212.397217
1866.514771
1762.326294
4413.272461
1903.658569
1550.410522
1696.034546
2146.81665
1455.492798
3649.611328
3470.062988
2878.297852
1635.256958
4352.132813
2254.448975
6630.191895
1600.542358
1489.352173
1652.892822
2446.095703
1940.685303
2150.838623
1845.777832
5237.126465
1520
1766.930054
1909.782715
1779.339478
4466.39209
2036.680298
2118.677979
2407.516602
2343.387207
2720.48999
4001.414307
2916.970215
1915.094238
4303.519531
1499.611572
4163.561523
3487.810791
4814.561035
1543.816284
1709.4198
2087.941406
1987.805054
4883.34668
1992.85437
1871.120239
1914.180298
1706.364624
4202.69043
1770.952148
2893.731689
1821.599976
3060.529541
2647.578857
3649.305176
2340.199951
2083.722656
3127.548096
2739.019775
1740.012695
2057.244141
2711.104492
2175.640381
5828.368164
3499.083252
1917.114746
2593.529541
2086.623779
1679.904053
5879.274414
1610.45874
7327.900879
2034.544922
3782.391113
1640.607788
1943.203369
1712.617676
3584.958984
2599.872559
1878.641113
3194.361328
6579.277344
4625.179688
2145.410156
3887.659912
1832.090332
1908.981689
3323.514404
1682.904053
4399.031738
1705.338623
3168.085449
3820.618652
2080.606689
2723.024414
1830.6698
2729.004395
1694.424927
2276.587402
4729.710449
1617.145874
