# Supplementary material for: Distribution Analyzer, a methodology for identifying and clustering outlier conditions from single-cell distributions, and its application to a Nanog reporter RNAi screen
Source: BMC Bioinformatics. 2015 Jul 22;16:225. doi: 10.1186/s12859-015-0636-7 (PMC4511455; doi:10.1186/s12859-015-0636-7)
Supplement: Additional file 1: Code S1. — R source code and sample data for distribution-based high-content screen analysis [file 12859_2015_636_MOESM1_ESM.zip › DistributionAnalyzer-1.1/Plates/files10004/B08]

2136.393799
2375.780029
4010.93335
1857.722534
4722.822266
1845.153076
2272.077881
2926.857178
2527.01416
3484.200928
1790.134399
3954.930908
1713.824951
1981.626343
4152.630859
3638.03418
2706.687988
3612.122803
2926.288574
2958.276123
3484.424805
4254.291992
2209.167725
4658.944824
1703.354492
1515.695435
3721.295654
3515.341797
4342.062988
6098.067383
2133.796387
2139.868896
2879.821533
1862.726807
3454.91333
3213.114014
2496.80542
4283.571289
2417.909912
2629.625977
9232.833984
3187.185059
4772.452148
4967.114258
3636.934814
1948.652344
2017.769287
3017.166748
2250.342285
3670.292969
2464.541992
2309.459717
3578.581055
2018.614868
2065.948975
5225.861328
2662.457275
1915.586182
3479.179199
5116.368164
3933
3377.521484
3203.192139
3368.722168
5040.984375
2684.242432
3520
2824.203369
5750.568848
2246.206055
7166.75
8486.603516
3873.186768
6026.228516
5553.748535
3737.567627
7050.716797
2762.746338
6293.052734
2024.319946
2203.651123
1865.160278
3200.556152
4209.064453
2101.211426
3502.399902
5891.151367
5388.954102
3683.113525
8127.160645
5593.382813
5353.37207
4026.603516
7259.291016
2138.58374
2571.238037
2010.208984
3361.532715
4863.557129
3370.632324
8053.250488
5372.853516
5879.281738
3376.199951
2959.637695
3682.158691
3977.633301
3492.262695
9315.773438
3897.25
6598.23291
4889.092285
4562.381836
7224.937012
7856.458496
3890.793701
4656.845215
4463.874023
2666.307373
5366.737793
3232.658203
1615.773804
2175.924805
1707.36731
3749.37793
5949.729492
4519.01123
3361.896729
4955.246582
2056.159912
1703.609253
1785.558716
4957.109375
2386.723633
1731.563843
7760.731445
3053.074707
6805.498047
1641.414673
3391.532715
3590.456543
2820.442627
2125.45752
1718.576904
8720.207031
3540.859619
5846.274902
1837.238892
1638.326416
4366.706543
1731.182983
1663.214233
4213.964844
4242.026367
2426.518799
1727.11499
3667.481934
7493.085449
2092.960449
1587.96814
3533.590576
1358.829834
6814.491699
1844.789063
3270.859375
3784.841553
1681.041504
2076.432617
3940.019531
1473.74707
1634.95166
6047.408203
2992.030273
5966.918457
4295.248535
4238.931152
1880.470581
2527.20874
1908.97229
3156.131836
4291.459473
3837.031494
1679.782837
2156.567627
3237.638428
1763.576416
2011.639771
4659.208008
1868.052002
1784.301392
1384.647583
1444.966797
2056.822021
2259.637207
1821.650879
3742.152344
1574.605469
3558.971924
1930.526367
4373.711914
1905.218872
1902.068237
4007.582031
2671.38916
1561.074097
1738.45166
1896.144531
3759.648926
4535.407227
5657.276367
1751.650757
4509.477539
2128.333984
1659.798828
2090.931885
2041.68103
4584.562988
2151.773438
1624.877197
4158.150391
3484.321289
5747.736328
3825.212158
2561.317383
1736.915527
2689.11792
3030.56543
4318.509766
1898.518555
2827.225586
3724.506348
2129.473145
3828.992432
1498.417725
1628.843384
3854.230469
2351.433105
1719.188354
1587.081909
6952.946289
3442.142822
7667.20459
4081.936035
3467.00708
3861.178955
4172.044922
7328.353516
6202.030762
4737.678223
3450.473633
4821.959961
5325.750977
5147.384766
7133.76416
5338.55127
6173.385254
2286.225586
2194.70874
5531.98877
2286.117676
3683.24292
1998.848022
3928.908203
2015.710205
4132.973145
2931.863525
4047.300049
4316.368164
4942.772461
5028.765137
4307.386719
5942.933105
1648.188965
2153.949951
2088.125977
2674.108154
7804.055176
6508.787109
7187.544434
2900.031006
2771.548096
2982.561035
5443.290527
1262.63562
4149.423828
2466.403076
1773.624268
2443.428467
5450.447754
3555.600098
4008.463867
5318.930664
5979.980957
2825.090332
3013.173584
6150.541992
5248.936035
3295.554688
2876.312744
5113.114258
3854.16333
2206.795898
2886.620605
2537.202148
3863.42749
2937.374756
3888.02832
5390.5625
2037.569214
1866.944458
1617.96228
1908.92041
2659.979004
1868.120483
4141.633789
3428.313721
1781.688843
5897.652832
3500.783691
2080.42749
2734.012451
3677.563477
2992.963379
3664.75293
2170.137939
4012.938721
1948.988281
5697.961914
1609.767212
2107.67041
6450.494629
6339.964844
2329.432861
1880.480713
2253.581787
5006.797852
3927.725098
5181.924805
1695.759277
5159.477051
5026.336426
3527.071289
1910.296143
2326.284424
1600.995605
3995.02124
2170.213867
1747.131836
2137.823486
3177.260254
1468.981934
2545.875488
2632.541992
4660.278809
2703.535156
2565.381348
3547.459473
1890.78479
4626.852539
3940.585205
2913.252686
1518.865723
1650.632202
1794.071411
2940.618896
1723.428589
4455.357422
2018.165039
1802.873535
2820.871582
3680.26123
1931.850098
3561.919434
3657.54834
5141.047363
1790.584717
2607.466553
2120.939697
3170.711426
1973.543335
2284.815918
5251.375488
7640.695801
1927.209839
5303.71582
1567.670044
3611.947754
6088.706543
1566.017334
2061.333252
4886.290039
1592.47998
1721.777832
3922.870361
3882.981445
2031.276978
1956.373901
2141.623535
3053.028564
3650.300049
1753.9104
1712
1950.994995
2205.612061
4896.915039
2632.496094
1571.984497
5575.131836
1671.524536
2168.024658
5700.856934
2719.458496
1603.223877
1733.148315
4700.954102
3248.986328
3482.793701
5789.875977
5824.764648
4554.682129
3358.440186
5762.313477
4189.15918
3537.029297
8502.824219
6895.679199
9580.663086
3836.84082
5594.086914
4259.486328
1853.135132
7623.084473
8516.110352
5395.214355
8765.9375
1267.76123
4612.296875
2047.568604
1979.278687
2054.157471
6308.163574
8812.516602
5357.407715
3623.60498
6766.144531
4583.099121
3209.45459
6801.953125
3190.90918
3674.17749
2363.475586
4387.411621
6844.352051
3514.444336
4006.133301
1781
3741.76123
4937.397461
3211.091797
1540.345703
6096.929688
1892.613159
6751.394531
7282.810547
2320.356445
2291.565186
4689.665527
5847.702637
4897.367676
5127.95166
2760.86084
4561.576172
3839.728271
6589.198242
5413.336426
6485.330078
4302.826172
1793.964355
5721.531738
4048.395508
1618.221191
1540.194214
1756.797119
2148.539795
3870.89624
5231.164551
2800.872314
3563.03418
1753.491943
7484.086426
1693.770264
6638.693848
2288.170898
4352.595215
2430.641357
2957.302002
4722.476074
3985.879883
3870.989258
1531.409302
3792.834961
3159.279541
2540.398682
1724.310181
3160.11377
2367.384521
2053.554199
4156.282227
4678.148438
1737.113892
3245.137939
1857.078125
1673.081055
5707.850586
3766.769287
3404.778564
1687.201172
1621.812134
2696.158936
1545.187988
3128.113281
3110.8479
1730.846313
1911.084839
1492.708984
1764.871826
1626.239136
6148.821777
1546.467529
4805.67334
4027.308105
2036.507935
2634.782715
2643.929199
6579.157227
1846.057495
5789.655273
4297.181641
2621.568359
1585.436523
3975.962402
1593.975342
1834.427979
3110.895264
1694.1875
1564.441528
1828.686646
2582.622803
1591.779175
1636.343506
1569.298096
2629.545898
2294.502441
2892.467041
1876.641357
1463.230347
1788.605225
4319.020508
2498.700195
3666.037354
2831.369873
3580.705811
2585.11792
5912.515625
3425.51123
2314.640869
2500.83374
1664.478638
2223.06665
2555.19458
2024.197754
1915.148438
1587.442993
1833.436523
6293.790527
5358.481934
1495.199951
4623.108398
1450.939941
3646.236328
4886.918457
1858.351807
1641.662598
2271.837891
3333.265381
6957.607422
1472.930908
7178.364258
1629.971191
1660.04126
4618.474121
4617.318359
2285.208008
5342.149902
3442.496826
6305.157715
1837.756592
2983.336426
2462.765869
4037.90918
6542.342285
1779.085693
4678.990234
1843.80957
6395.446289
5118.624023
5859.361816
3639.698975
4246.399902
2128.187256
2928.133789
16003.273438
4000.761963
5865.856445
3677.438477
4790.269043
5392.40332
3812.55957
3553.762695
4363.381348
5482.72168
3481.140625
3236.242432
3237.697998
3769.349854
4093.424316
3385.894775
3150.576904
5289.239258
6554.495605
3433.543213
2397.204346
2857.835205
5902.481934
2270.890137
3853.212646
2105.30127
5522.404297
1752.164429
1870.769287
2561.722656
7862.175781
2482.178467
5187.870605
8708.040039
4584.347656
4464.658203
3466.974365
3733.878906
2586.285645
2336.159668
4639.29248
1836.244873
1643.416382
3957.91748
6383.787598
1661.192017
3696.101807
1661.738037
1684.953125
3122.162109
1557.292847
1439.246216
4506.686035
2120.352051
4000.258057
4992.472168
3614.874023
1698.187256
1773.960571
1597.277344
1606.880493
1907.836792
1557.089478
2226.166992
3035.010742
4392
5700.991211
3471.241211
1571.102661
1930.704468
3439.831543
1760.705566
4021.623047
1647.875244
1455.812866
3620.470215
1585.030273
6756.433594
1382.910522
4318.148438
5312.994629
1629.253906
5253.559082
2302.127197
2539.37915
5922.291504
1562.178101
1916.025635
3972.571533
1549.126709
3408.036865
2924.882324
1659.749634
1646.709717
4244.740723
4251.995117
3297.426025
1669.661011
2248.876465
2396.853271
1977.566406
3256.580078
2310.194092
1666.021729
3902.010254
1515.915894
7462.306641
1763.532471
4165.371094
1836.823486
3898.831055
1530.424194
4063.521973
4367.658691
1933.734253
1699.446533
1500.700195
1728.786865
1824.097778
2402.722168
1425.449951
6125.170898
4202.960449
1702.636353
6379.039063
1925.549683
3209.296631
2089.509521
1928.767456
2094.456543
1660.630005
3263.208252
1687.107788
1577.38147
3316.955078
1768.670532
1638.531372
4839.302734
4207.245117
3105.23877
1639
6936.775391
1608.340088
1689.869873
3612.474854
1617.126465
1720.153809
2740.232422
2045.921875
1722.519043
2538.566406
4743.680176
4596.847168
1603.357788
5682.697266
1797.4375
1597.386475
4517.19043
6661.836914
4037.671875
4824.106445
1908.691162
2521.023682
2983.641846
6439.270508
5343.308594
4567.157715
5244.13623
1448.452881
5616.416992
1465.920044
2427.62915
3362.707764
4690.744629
3666.140869
3635.568115
3972
3824.748779
7182.955566
5916.237305
4573.541504
4271.416992
2797.134277
4966.647461
4994.794922
3158.580566
2791.167725
1780.619019
2340.871338
3961.263184
3552.735596
3947.045654
3861.081299
7702.381836
5876.648438
6855.788574
3536.404541
1605.164551
3533.568115
1821.668335
2485.493164
5173.635742
5730.854004
2391.125977
2228.047119
5809.741211
2798.649902
5399.504395
6168.413574
2816.494385
2142.195068
2753.973145
1659.598267
3067.659668
5840.077148
5543.458984
2079.327881
2062.542236
1649.034546
1515.789429
2368.776855
3304.810547
1869.743774
2642.869385
2091.121094
1850.248779
2667.45166
3367.93457
2708.248047
1584.081055
1631.551514
1771.811401
1683.643799
2197.403809
5884.704102
2586.235352
2992.410889
2102.889893
3180.387451
1748.11853
1892.790894
2199.81543
4922.160645
1971.456787
3401.914551
1922.178833
1609.945923
1581.684204
1517.194824
2046.081909
3294.617676
3214.514404
4284.32959
1451.654297
1196.938232
2268.883789
3301.126221
1581.959229
2334.417969
1751.28894
1732.68689
6715.541016
2008.60376
2010.16394
1660.392212
1402.697632
2626.177734
3991.098633
1181.636353
1995.359985
3621.846191
1831.466675
1444.444458
2201.980713
1346.461548
1484.086914
1742.016113
1359.79541
1569.36084
1478.592163
1654.922363
1428.256226
2003.064331
1948.334717
3117.386719
3071.839111
1881.94873
2200.169678
2970.229492
2407.967529
2932.263916
1777.733521
5186.802734
2090.482178
1499.364258
1481.775391
1826.474609
1697.578979
1738.687134
4241.264648
4711.714844
4158.858398
4532.568848
2035.787598
1829.548584
2198.162598
6849.245605
2097.035156
2131.510986
3360.697266
1953.442261
2005.10022
1869.36853
4519.960449
2040.32959
1573.653931
1628.317261
1723.401855
1624.917725
2386.260498
2925.699219
1668.130493
1937.522583
2373.724609
1604.354736
2101
5114.394531
1576.194214
2413.038818
1751.95166
5213.904297
1360.62854
1695.182373
2306.458984
1525.687256
2045.052612
6806.298828
2323.330322
3224.518311
5363.555664
4071.786621
2246.322021
2769.697998
3671.678711
1912.463135
2737.344238
5529.655273
4194.408203
6253.666504
2248.078369
6067.279785
4489.683105
4076.585449
7107.742676
5083.80957
3649.767334
1954.184448
2269.696777
7409.699219
2073.406738
5936.378418
3200.029053
5250.476074
4835.760254
5398.966309
2321.699951
3850.798584
5140.260254
2472.859863
4307.305664
5525.717285
1714.490967
10403.62207
5960.806152
2032.434814
3066.944092
2190.102295
3880.83252
1605.863403
6129.830566
4842.438965
1595.259277
3104.629395
2948.39209
7192.944336
1897.20459
6369.14502
3467.518555
2008
9949.232422
4458.335938
5788.512695
6170.355469
3314.163086
1753.085449
1968.792358
4445.257324
1916.063477
2144.512939
2447.0625
3707.564453
1970.755005
2669.051025
2381.122314
1607.220825
1876.684692
1750.064575
1231.119995
1339.722778
1995.733276
1719.428589
1710.990234
1634.833008
2280.310059
2014.994263
2528.380371
2359.904297
3202.025391
1689.565186
2677.796631
5046.168457
2679.365479
1554.782593
2014.958862
1650.017334
1382.137939
2137.580811
1980.949097
1864.141602
1879.558594
5911.164063
4750.505859
2310.942139
2409.496338
1675.641357
5261.244141
2202.156982
3832.685791
3808.185059
3278.478027
1920.789673
2689.70874
2505.575195
1755.480957
5958.671387
1935.786621
1527.894043
2486.649414
2128.302002
5146.443359
1984.56543
2278.847412
2652.326172
2139.562744
2900
4397.388672
2467.807617
4432.958008
2295.94043
1634.883057
2282.656006
1970.334717
1812.795532
3056.5
1434.759277
2198.358887
2125.603516
1678.375732
1947.926392
1626.208618
1484.50708
1722.797363
3424.943115
1759.316406
3246.295898
3679.842041
1804.592041
1776.559082
2925.567383
3814.582275
2144.730713
1593.916626
3495.677979
2242.725098
1946.329346
2391.983398
2996.298096
3270.302002
1624.082153
3330.299561
4516.963867
1455.836182
1437.59729
1431.593262
2233.969727
2027.670288
1478.864868
1987.09729
3995.737549
2275.155273
1773.382202
1657.330811
1561.157104
1629.435303
3687.857666
4093.883057
2925.720947
3110.823975
2133.740234
3040.115479
1941.1521
1510.873901
3877.860352
1852.722046
1661.060547
3549.779541
4603.670898
2508.153809
4917.553711
7713.002441
4303.472656
3982.853027
1277.818237
3480.918701
4711.099121
2666.697021
5236.698242
6230.931152
6125.913086
4608.280273
4736.190918
2177.726807
4820.504883
2992.484863
2179.049072
2873.666748
2380.061523
1875.888306
6123.655273
2021.683105
4830.344238
7288.511719
4482.493164
6852.290527
2115.775391
3216.216309
3445.389893
6259.851563
9482.6875
3034.795166
7889.723145
4236.637207
2051.005859
3783.567627
4211.796387
4375.143066
4535.797852
2921.25293
3082.75
2119.8125
3455.968506
3261.906006
2539.365967
3217.369629
8054
4794.602051
2478.098877
2767.191895
4506.447266
3410.494873
7287.764648
4392.207031
1790.62854
4480.473145
2340.560303
2955.242188
2890.769287
1823.368408
1968.435425
2214.267334
1676.51001
1377.76001
2037.675659
4238.202637
2679.851807
2245.622314
1891.819336
3129.230713
2250.424316
1789.258789
1928.205078
2114.413574
3615.61084
1531.084351
6364.376465
1979.697754
1949.456055
1923.513916
2461.346436
3697.103516
4427.08252
1994.318848
2093.113281
3386.32373
2354.169434
3549.404053
2054.618896
1818.192871
1456.571411
2608.931152
1697.62561
3547.581543
3809.541748
4298.964355
2063.052734
3222.174805
2314.414551
4267.838379
2409.85083
2362.058838
2510.017334
1587.774414
1488.195068
2562.648682
1913.754272
2640.708496
1745.216797
2012.830811
2540.6521
2671.391357
2463.169189
5680.685059
2495.581787
2308.368164
1972.273071
4641.620605
3054.547607
1912.567261
4278.076172
4042.950928
1784.805786
2544.059326
4472.497559
1525.719849
5705.791504
3615.090088
4015.483398
5110.969238
6332.472656
1638.636353
2254.00708
6028.222656
4596.421875
1662.734497
3274.99292
3648.516113
1888.180786
2442.506104
2198.5
2747.710938
3428.015869
3217.547363
6440.922852
1809.105713
4060.120117
5378.364258
9387.253906
1914.595581
1910.375488
3844.827881
2727.545898
4078.947754
2700.631592
5290.399902
5283.894531
5323.914063
1900.852417
2572.363525
3973.899658
6044.253418
3898.139648
2407.449707
3146.884521
2807.111084
2832.910889
4540.658203
6208.910645
4911.611816
2237.357178
5383.02832
5339.958496
1811.326416
1361.565186
6747.766602
2555.362305
2040.880005
3874.510986
1777.196045
2159.240723
1695.371948
2023.983032
1783.485718
2119.272705
2090.93457
3211.523926
1690.416382
4317.955078
3070.695313
1850.27063
2196.47998
4115.311523
5332.519043
1626.589111
4041.475098
1491.442993
3305.022949
2425.198975
2174.369873
3063.846191
2196.446289
1819.662231
3921.86499
2077.923828
2006.133301
2299.254639
2901.042969
1823.195679
2443.80835
2029.663696
2116.461426
2445.016846
3571.491455
2120.703369
1792.05481
1702.606567
3692.665527
2984.039551
1883.4646
1839.678833
1807.470215
2098.149658
2330.314697
2041.771484
1551.422363
2192.481934
1759.823853
2986.082275
2117.646973
1661.435303
1828.240479
1710.307739
1812.788086
1784.578979
2081.547852
1891.478271
2284.887695
3091.422607
1456.562134
3535.128418
2275.194336
1830.857178
4704.948242
4398.856934
2440.631104
1949.232178
3596.553955
4267.371094
5511.766113
3939.320801
3241.859863
4894.990234
2911.084473
2377.777832
2141.181885
4603.003906
2135.951172
1374.772461
1979.844116
4044.393555
4861.411621
4241.441895
5051.934082
2504.57959
2976.912354
4336.783203
5468.417969
1470.817749
3142.040039
3622.335693
4154.57373
5994.97168
1739.608521
2959.177246
5086.203613
5682.779297
2443.262451
5125.620117
6068.259277
4738.63623
5553.546387
3823.061768
2879.761475
3629.02002
2388.252197
7200.029785
5718.45166
5622.227051
3519.586182
6071.475586
3611.036621
4329.917969
4930.373047
4948.688965
1993.769287
4903.482422
4778.323242
1880.230103
2045.090942
4275.415039
1593.724976
1825.474365
5173.549316
1821.669922
2451.174072
1698.962036
1918.586914
3188.273926
2417.105469
1953.005249
2181.66748
1998.624512
2010.406982
2139.121094
2924.978271
3993.079346
2185.29541
2130.852051
2457.490479
1829.743042
1843.447388
2004.310791
1870.358032
2633.988525
2402.030273
1649.062378
1948.967529
1783.160767
3156.537354
4647.655273
4146.727539
1720.976074
1871.633911
1805.280518
3002.192383
1916.225708
1679.481445
3689.621094
2514.319092
1915.55835
2466.564209
2828.843262
1606.512573
2432.787354
1803.992798
1820.998047
2405.577148
1954.083374
1840.324341
1756.032837
2823.443115
1986.215332
2022.839722
1545.044312
2599.895752
1969.950195
1755.344238
2467.672607
2475.446777
1639.572021
2753.864014
1723.76001
2558.59375
6661.360352
4811.356445
1669.543335
3273.210449
3720.16333
2479.91626
4225.263184
4657.683105
6682.083984
5509.333496
5869.710449
1486.85144
1701.416382
1943.027222
2723.659912
4860.26416
3088.236572
4568.854004
3458.946289
4541.522461
5725.714355
4907.983887
4358.727051
4828.73877
8588.759766
3911.842285
2568.938965
1871.589722
2503.229004
3365.486328
8289.552734
7927.893555
6789.818359
2546.656494
2663.193848
2566.823486
7841.02832
3877.879883
6162.959961
2591.035645
4176.492676
3002.125
2135.654785
8335.185547
4115.464355
2006.408569
3872.396729
1970.691406
4611.827637
2002.208496
5664.837891
2724.467529
1711.215698
1732.738403
1939.401123
4342.457031
2247.196045
1890.761963
1724.671753
1969.230713
1901.44812
2240.220703
1716.058594
1648.293823
2186.035156
3198.303955
3514.276611
1855.726807
2315.296875
1829.741455
1702.478516
2105.776367
2786.388184
1842.697632
2631.845703
2137.02124
2234.310791
1864.35083
6233.609375
1710.321045
2250.472656
2368.212402
2146.661865
1763.959351
2072.216553
1830.857178
3227.862549
3768.410156
1857.758423
1862.945923
1660.749512
3449.051758
2640.743896
3002.054688
1718.619751
1652.130859
2407.197754
1802.034058
1548.503418
1492.822632
2052.055664
4597.688965
1846.328613
1728.810547
2137.095703
1613.260132
4385.742188
1895.300781
2565.685547
1900.611084
7618.627441
3237.068848
4438.856934
5174.876465
3450.317871
6078.524414
4611.152344
3251.95874
1938.573608
4323.762207
4115.780762
7023.74707
1953.978516
2679.840088
4549.436035
8292.896484
2486.105225
6750.823242
5612.233398
5886.673828
1898.248779
1749.456177
3832.86084
2086.065674
2602.988281
8368.708984
1775.440918
9844.170898
2337.942139
9389.791992
5136.979492
5532.410156
2807.939209
2149.278076
2246.728027
2560.489746
6091.115234
4831.887207
3788.991455
7082.444824
2171.728516
3221.896484
4439.085938
3909.756104
3407.249268
1893.301147
3584.629639
2483.375488
2503.541748
7340.132324
2744.846436
1930.050415
1892.347778
1702.877563
3408.585693
3176.635498
2013.678101
2267.735352
6672.210449
1739.739624
1879.38623
1705.048584
1843.203125
2558.177002
1354.880005
4355.801758
4320.850098
3303.840088
3501.199951
4687.368652
4240.15625
1902.666626
3330.254639
4066.017334
4171.325195
1855.729492
2846.660889
3677.726807
6196.867676
2412.144531
2530.628662
4502.992676
2947.624023
4529.359375
2323.881592
2950.536621
1927.771484
2185.425781
2159.611572
3574.332031
3147.233398
1528.75293
5215.307617
3396.597656
6434.144531
1225.129395
2004.622803
1455.811768
3298.618164
2588.932373
3409.24585
3744.742188
4679.724121
4780.554199
1734.509277
3980.167969
1826.818237
1890.698853
5655.623535
1242.311157
3253.421143
1880.708008
1842.081299
3827.00415
1879.937012
4160.944336
3315.596924
5398.272949
1866.318481
1603.148926
5281.115723
3204.060547
7497.953125
2321.010498
5283.506348
6109.359375
2515.684326
1425.157837
3422.112793
6983.945801
4875.269531
2056.259277
3297.224609
6791.706543
6918.724609
1462.441528
4773.030762
3050.764648
4269.789551
2497.923096
4887.078613
6607.140137
4548.562012
5524.650391
2017.920044
4126.723633
5675.708496
3952.59082
3907.076904
1902.555908
2957.064209
3407.313232
2391.279297
3564.470703
6697.437988
5474.367676
3325.900391
4984.425781
2137.014893
4773.693359
4350.208008
2167.421143
6214.222168
2174.362305
4735.862305
4272.959961
5064.211426
2360
3257.928467
4182.70752
5335.330078
5216.213379
2914.959961
5080.927734
5691.903809
6713.666992
3643.846191
4688.069336
6486.085938
1828.911621
3198.565918
5902.649902
9085.636719
2396.436279
7925.333496
2230.072021
2167.920898
7058.960449
3337.554199
7781.160156
5965.556152
9385.291992
3693.828125
1747.242554
3538.097412
4543.446777
5995.192871
7168.289063
1587.871948
3664.539795
1495.601807
5696.676758
6929.633301
2494.19043
3996.383789
5951.283691
6223.706543
3500.538818
3308.243164
6227.538574
1402.178589
4407.771973
7121.987305
2132.637695
3355.587646
2074.523193
6535.371094
7332.816895
6074.929688
3329.282227
2456.060059
2341.658447
4360.087402
3436.976563
4703.974609
5505.38623
2189.037109
2295.141846
5534.608887
2032.848145
3388.720459
8430.046875
3289.232666
1545.071167
5754.906738
3547.599121
4873.578125
2698.447754
4792.519043
1811.918335
2232.397461
2846.494141
2460.808594
2946.420654
1721.642822
2461.416748
5563.890625
3544.644287
4264.214844
2970.043701
2672.666748
3678.841064
6792.987793
4358.686523
1408.080811
1792.238037
6029.347168
4510.41748
2652.201904
7289.858887
1301.227783
5277.477051
4734.052734
1947.925903
6482.143066
2001.830566
1545.167847
5815.448242
2870.896484
1584.713379
2862.511719
1551.074341
5825.516113
5141.932617
2058.947266
8380.890625
1692.163696
6374.153809
7185.789551
4466.631348
1504
2220.663574
1987.904053
1747.768066
5046.226074
4394.722168
2051.560547
3455.937012
2940.825439
2979.539063
1744.147461
5221.15918
1342.214233
3518.783936
3096.39502
1848.849609
2216.685791
2116.800049
1414.371704
6751.51123
2323.49707
2172.866211
8528.574219
5027.70752
6795.661133
2356.329346
1997.920044
3632.565674
2889.725586
3944
7505.222656
3251.288818
4161.57373
3504.565674
2551.569824
1766.777832
2729.904785
1712.558105
4853.82373
6179.165039
2828.745117
8231.916016
3535.050293
3676.982422
2904.260254
3873.549561
4340.664551
2419.582764
2396.4729
8463.441406
5341.217285
4856.540039
4781.763672
4971.594238
7976.48584
1592.615356
2302.75
3714.129395
2973.830566
5111.862305
6036.73877
4242.317383
1634.618164
7664.1875
4860.194336
3829.254883
2772.836182
7653.15918
8741.945313
2973.186768
3988.510986
4083.757568
3824.304688
1564.266724
5703.117188
3414.758545
6329.387695
6800.219238
2530.455566
2947.460938
3489.358398
3126.904541
2447.932861
2260.26001
2068.875977
6826.73584
2165.19873
5782.892578
3446.939697
2682.713135
2609.119629
3447.063721
5889.153809
1703.582764
4165.880371
6070.532715
2238.151855
2139.268066
3741.325195
1991.121948
4770.14502
2706.605225
1897.859741
2477.618164
6521.108398
2009.296509
6381.100586
6370.144531
1659.044067
3665.208984
1563.289185
3515.744141
5454.484863
2509.594727
1839.041382
2115.008057
2874.222168
5126.404785
3174.885986
3387.823242
4828.094238
5530.742676
1406.098389
7772.28125
1639.792847
3880.580322
2379.318604
2637.204834
3258.327881
6424.72998
4739.924316
6892.557129
2219.089355
5950.95752
6955.79541
3154.715576
2132.744385
1958.323853
3942.329346
5428.833984
3516.896973
4721.71582
3565.014893
3995.546387
5569.371582
4296.317383
1920.743408
1775.400513
1910.588257
2291.242188
5591.136719
4471.378418
1983.268799
1825.793091
4550.209473
1631.733276
1966.274536
3917.165283
1407.042725
2454.825195
2470.727783
3936.848389
4681.633301
1902.734985
3321.393066
2063.157959
2964.643311
3783.546387
1537.821167
2316.300537
3640.945068
2153.572998
4961.774414
3079.757568
5281.600098
5011.941895
5552.755859
2050.306396
1653.203247
2324.549072
3124.5
1740.758179
6230.078613
6170.300293
3613.783691
1322.624023
3169.578125
7624.08252
1748.959106
5444.557617
3318.405518
2991.142822
2090.914795
2049.777832
1370.771606
4564.120117
5135.453613
2226.136963
3587.148682
4516.466309
3386.30127
2745.746094
3286.143555
5988.838867
2019.234985
3316.767578
2052.935303
10120.586914
4127.461426
1844.521729
1456
3275.322021
2440.75
2033.523804
3945.777832
5377.629395
5046.661133
3321.467773
2420.866699
3711.357666
3414.44165
5540.725586
2579.029053
3676.888916
7147.820801
1688.102539
3071.384521
4551.826172
2527.227051
2051.014404
2507.740234
8024.020508
8731.625977
1398.231567
1930.878296
4296.737793
7429.51709
2347.102051
4223.308105
2146.719971
2483.876221
5540.694824
7339.306152
3432.518555
5788.081543
2887.927246
3796.585449
3217.369385
4190.861328
4019.233398
6424.475098
2310.187256
8094.785645
2993.419922
5544.558105
2558.29126
4354.588379
6077.489258
3756.817627
2758.222168
1759.266113
7482.586914
4346.975586
1735.324951
1807.389038
2425.695557
2476.436035
3885.333252
8458.561523
5492.883301
5191.062988
5559.453125
1974.148926
4553.574219
1811.152588
3630.715332
3029.483643
4436.578125
3430.423096
3988.036133
3155.088623
2253.714355
3806.621094
2673.239746
2378.768311
3858.877197
3544.298584
4036.518799
3395.02002
4005.401123
4621.064453
3651.713623
1856.188477
2713.546143
5486.997559
2472.943604
7305.602051
5336.836426
3585.775635
1565.621582
4110.181641
2418.645752
2322.508545
3105.152832
2006.868896
1313.169189
3277.146973
4133.330566
4870.882324
4082.858887
5930.430176
1730.802734
4230.279785
7768.275879
3470.642334
3539.045654
2036.723999
4700.130859
2471.758057
1817.539673
2229.977783
2340.444336
2406.168701
4362.252441
5187.65625
6011.290039
3648.888916
3837.287354
3936.601074
7760.730957
2246.468018
3546.012939
2155.503662
3814.36792
3042.840332
3002.278076
4014.415283
3233.075928
1989.893677
4854.219727
2590.828613
1725.827148
3008.700684
3706.611328
3956.350342
1792.601807
2070.54541
3616.813477
3101.520264
3028.439209
1655.776855
1433.739136
1623.025635
2917.641113
2463.723145
2919.573242
2667.003906
1864.125732
1922.071899
5073.041992
4597.541016
3054.436768
1655.047607
1452.057129
3720.091553
3301.839111
2111.934814
5433.833984
1587.904785
2522.90918
2099.659668
2254.738525
3393.45459
1285.111084
5671.133789
6426.842773
4657.674316
3970.934814
2571.017578
4068.138916
5437.073242
3111.042725
3764.125732
3059.47168
7201.143066
1617.920044
4842.086914
2673.811279
5337.670898
4297.683105
5485.3125
4460.301758
4987.279297
4527.714355
5127.873535
1444.197998
3744.758301
4964.316406
3690.994385
3120.299072
3178.756348
5749.562012
3155.450928
4014.456055
2989.460205
4106.52002
4857.283691
5442.522949
4466.702148
3536.37793
3871.028076
5375.895508
4618.958008
4867.466797
2101.384521
2539.761475
5403.110352
3746.651123
2894.52832
1972.202026
4582.241211
4925.394043
4025.600098
1617.013062
3819.320313
1933.357178
1990.227051
2965.254883
11892.123047
5318.279785
4089.139893
2124.389404
2864
3405.800049
2284.561523
8115.53418
4676.799805
5579.879395
4671.17041
2853.897705
2135.12915
2683.408447
2062.103027
4935.924316
1701.052612
2034.37207
1600.982056
7913.549805
3446.474609
2691.563721
4265.170898
1682.666626
1679.136719
4744.897461
1951.541626
1790.921509
1860.402832
2702.893066
6210.950684
3978.635498
6659.32959
5298.317871
3965.818115
1836.350342
5888.082031
5315.693359
5277.849609
8555.796875
4381.756348
3702.991943
1711.147095
1667.843384
2657.358398
3299.893066
2095.605957
7418.005859
3136.244629
1871.899414
2361.193359
2807.613037
4862.704102
4482.865723
2708.067871
3251.595947
7005.536621
6339.059082
1609.813354
1954.416382
3807.321533
2002.865234
4926.861816
2536.07666
4836.272949
2360.311035
2542.5354
1629.0354
5906.848633
5822.521973
4135.320313
1687.603271
2168.140381
1907.294067
3335.695801
3134.939697
1869.619873
3573.367432
3135.495117
3071.877441
3967.119141
3443.166016
5141.620117
4584.269043
2375.510986
1166.789429
3885.024658
3681.89917
3308.395264
2116.300049
3380
1782.511597
2050.93335
2132.672852
5398.80957
4259.824707
1334.410278
2916.527832
2916.182861
1501.076904
4961.036621
6610.575195
2525.264648
4763.05957
4411.939453
5350.910156
3986.033447
5142.459961
1386.900024
5919.330078
2686.733398
1619.428589
4557.518555
6203.98877
4520.957031
3917.946045
6453.531738
2805.138428
3729.493896
2403.406738
1392.484863
1846.907471
3186.654053
4043.490967
2038.666626
3077.860352
1492.095215
4097.167969
1813.799072
4934.150879
3311.111084
1918.185303
7874.155273
4356.730957
2399.10498
2067.480957
2880.692871
2334.370361
1858.572021
1531.822998
3408.3479
4201.620605
8153.79834
3383.606445
3613.829346
8499.895508
3218.973389
3424.087891
3059.149658
3658.843994
6708.338867
4330.258789
2857.600098
3467.152344
3024.71582
7158.803711
1664.440918
5630.644531
5172.579102
4313.531738
3249.928223
4358.594727
4105.895996
3604.904053
3910.183594
6824.315918
5040.838379
3947.177002
2179.266602
4652.821777
5060.577637
1942.374023
2105.907715
3576.312744
9373.678711
5044.900391
3109.823486
2090.711914
4799.058594
6680.770996
2490.472656
5652.349609
6514.277344
3564.12915
3409.837158
3218.483398
5063.555664
4588.101074
2502.105225
4110.656738
3189.836182
4134.922852
7758.217285
3742.53125
3628.311279
2815.891602
3076.335938
2265.56958
4006.51001
4481.765137
3642.743164
5795.874512
2250.560059
2244.437012
5241.559082
5557.357422
4160.797852
1645.272095
3692.415527
1736.343384
1544.552612
1984.755615
4440.981934
2617.230713
1892.783936
8355.066406
1573.078979
3438.352295
4001.26123
4525.291504
3144.532227
5873.097656
1620.51001
1954.971436
2367.968506
3464.236328
1580.682251
3519.131592
3471.484619
8319.124023
2594.986328
1817.69751
4333.878418
2699.890381
3922.716553
3728.620605
2373.919678
5696.687988
3324.86792
3364.603027
2012
3136.743652
2441.018799
3914.570068
6699.484375
3482.458008
4320.594238
3517.98999
3238.628174
1773.573608
4435.274414
6723.35498
1359.058838
4502.109375
3033.566895
4146.045898
5817.700684
2924.560059
1724.791016
3504.577637
1225.488403
5874.345703
1774.022339
6878.168457
5780.671387
2331.887939
3069.20166
5016.191895
5252.07373
4433.181641
1420.937134
1269.54541
3129.278809
1882.254883
2333.061523
2925.495605
1733.494019
1647.450928
5493.503418
2047.144653
2727.105713
1916.129761
4692.192383
3007.468994
5004.574707
3209.600098
3650.689697
2034.081665
2953.59082
3499.9021
2880.512451
5994.666504
2331.105957
3105.612305
1692.010254
2756.452637
1933.446045
2117.189941
2801.760498
2640.299561
1510.212769
3784.413818
2027.241089
3332.765869
2108.82373
1921.935425
4617.390137
1936.819702
5540.665527
4009.76123
1651.978638
2218.716553
2979.717285
1660.275391
1235.943359
1837.201538
1721.467407
2031.299683
2613.09082
3394.911377
1558.797241
5431.086914
2428.888184
4611.70166
4073.47876
1632.471558
1825.205811
1752.991943
4778.886719
1433.111084
5839.150391
1404.632446
1501.630859
3638.577881
1544.241577
1859.992676
1781.536987
1452.184204
2178.798096
4380.906738
2211.995361
2127.292236
1579.455566
3021.437744
1531.675659
1382.496094
1704.995117
1460.029907
1796.863647
1704.119995
2302.831787
1788.822266
1794.501465
2705.095947
3494.629883
1975.866089
1378.343262
1696.772583
2662.33374
2472.746582
2023.195923
1469.50354
1533.693481
2114.778076
1798.229858
2315.618408
1895.804688
1939.95166
1792.893311
1634.871582
1625.718262
1982.559814
1490.505737
6097.318848
1946.224487
1456.325928
1758.27124
1612.91333
1924.25769
1984.266968
2029.035156
2500.502686
1947.771606
4074.282715
1999.189087
1662.182617
2214.86792
2347.119385
2379.380371
1579.479858
1956.337646
1901.074707
1756.592896
1421.182617
1795.994629
2202.294678
3181.589844
1778.090942
2279
1306.172852
3129.668945
2104.380859
1856.627441
4498.34375
9285.438477
4077.650879
5894.300781
2012.151001
2937.267334
1637.978027
3267.928467
3171.887939
2438.991699
2960.54248
2116.317871
2191.889648
2380.291016
2251.156494
2271.555664
1199.346924
2017.959229
2044.326538
2111.212158
3086.757324
1885.333374
1949.729736
4962.87793
4617.932129
2260.956299
2535.247559
4620.374023
2713.97998
1963.53772
1628.814209
3487.151611
2933.956299
1864.378418
3025.846191
4689.595703
2714.749023
2094.4646
3628.552734
4007.016113
3593.345703
6055.352539
4233.842773
1797.62854
4418.276855
6252.873047
1747.133301
1807.603271
3018.711426
5351.605957
2294.916016
3261.631348
1768.410767
2072.733643
3917.493408
1940.771973
5725.725586
1845.681152
4088.258057
4452.272461
1394.746216
1851.522339
4685.521973
3192.541748
4124.898926
5702.73291
2719.005127
3800.174561
5477.764648
2824.813477
1926.666626
1871.62915
1673.565186
2368.628174
2679.64209
1936.831543
4090.203369
3507.469238
2277.365479
2304.751221
2832.923096
1591.442993
4550.773438
1416.981567
5417.274902
4699.886719
2273.387695
3811.337646
1750.344849
3581.554199
3124.694336
1297.61853
2038.400024
5649.777832
2369.748291
3270.597168
4888.492188
2030.0896
2328.507568
3088.11377
3707.089844
4014.394531
7407.514648
3925.30835
2136.941162
1915.175293
3221.312256
1826
1781.274048
1893.17395
2580.360596
2815.973145
3727.788086
7492.356934
4816.774902
2276.616943
2350.773438
2657.606445
3388.81543
1985.172363
2606.174805
4674.368164
2745.549805
1685.08374
2123.619141
1911.906982
2777.943359
2123.459473
1768.865845
3886.314697
5028.924805
1703
1908.610596
4710.223633
2426.866943
3798.357666
1780.930664
2140.592529
3380.416992
3733.201904
3438.18042
4026.521973
2442.471436
4107.510254
3176.137939
1841.228271
2436.044434
2697.643555
1977.943726
1697.636963
4337.241699
3470.071777
2154.710693
2282.326904
2858.595947
3476.690674
4536.708984
2811.609619
4772.974609
1977.77417
4881.764648
4040.657227
3359.95166
3698.235352
2768.813477
2438.28125
4129.701172
3646.404785
3457.678711
2774.180908
2068.615479
3375.192871
3892.371094
5515.259277
2184.530518
1912.214478
2062.512451
1908.112671
2659.237549
1731.353149
2085.478516
3465.857422
2947.148438
3158.934326
2042.119019
1866.215942
1785.221924
2479.082764
2472.035156
1931.089355
1712.236084
2297.558594
1912.977051
1985.498657
2254.277588
1900.72168
3493.837891
3174.994385
1828.051636
1960.121948
2053.907471
4667.622559
2699.820068
2967.887939
2204.398682
1629.470093
4463.530273
1540.12207
1991.811157
2136.176514
5069.396973
2283.342773
4542.345703
1470.447388
3853.699463
3967.983154
2086.76416
2031.928955
2615.967529
2163.196289
1658.50647
5086.895508
3240.243652
2525.217285
1985.387207
1597.527588
2578.55127
3191.655029
3423.100098
4908.122559
1815.21106
2056.546631
3676.765137
2418.021729
4276.973145
1901.609619
3960.613281
4396.224609
1615.847778
2970.783203
1872.7854
3087.317627
1644.696167
2063.850586
1698.527222
7546.955078
1986.466064
2072.032227
2139.624512
5110.918457
1765.682007
1750.160156
3438.199951
2382.745361
1862.235962
1579.892456
3384.587646
1970.647949
1917.145386
4434.88623
2972.642578
1751.947388
1987.469604
1808.16748
2511.008789
2130.9646
1802.178345
1578.551758
1995.060913
2066.666748
3862.584229
4183.502441
2458.679932
1748.351807
5124.402344
1824.548218
2211.179688
2752.372559
1773.837036
3656.345459
1737.51355
3970.639404
2381.836426
2022.15686
1706.468994
2324.362549
1447.94519
2430.43335
6503.362305
2042.994507
3154.650391
1689.192017
2186.786133
2134.724365
5599.26123
2146.336914
2166.952881
2574.893066
3383.543701
1798.123169
3526.075928
2134.574707
1719.462036
3430.268799
3605.533447
2062.677002
4006.762207
1759.764038
2787.71582
1633.388672
2305.090576
3203.020996
2235.705811
1642.803711
4743.902344
2167.355469
1964.730591
2040.553955
2535.580322
4499.915527
2021.839722
2910.682617
1793.857178
