# Supplementary material for: Distribution Analyzer, a methodology for identifying and clustering outlier conditions from single-cell distributions, and its application to a Nanog reporter RNAi screen
Source: BMC Bioinformatics. 2015 Jul 22;16:225. doi: 10.1186/s12859-015-0636-7 (PMC4511455; doi:10.1186/s12859-015-0636-7)
Supplement: Additional file 1: Code S1. — R source code and sample data for distribution-based high-content screen analysis [file 12859_2015_636_MOESM1_ESM.zip › DistributionAnalyzer-1.1/Plates/files10004/B09]

2614.809326
4046.115967
1916.158936
3621.701904
2385.42334
1835.632324
2517.02124
3420.277832
4412.780762
1581.217407
1525.57019
2491.077637
4835.121582
2581.730713
2292.071045
3615.189941
2326.806885
4650.322266
2022.533813
3259.784668
1901.80542
2519.45459
2051.074463
6942.806152
2231.854004
4058.210938
3395.753662
2750.602783
6527.98877
2088.643799
1789.277588
1770.858887
2082.501465
4079.952637
2381.584961
2335.620117
4453.905273
4698.035645
4575.567383
2010.688477
2094.669678
5346.680664
3337.736572
3558.755371
1352.213379
2157.75293
6110.681641
6673.17334
4424.553223
4501.504395
7817.211914
5337.839844
1760.717896
4551.443359
5611.352539
2181.417725
1715.714233
3139.979492
5011.245605
4600
5039.336426
2091.060791
1426.018677
9795.366211
1562.867065
2036.974731
5264.256836
2837.831787
5663.894531
4126.36084
6898.706055
4469.403809
1878.510376
1554.055054
4781.850098
4068.952393
5486.09375
3953.398438
3652.477539
8218.820313
5453.585449
4754.802734
3716.639893
5399.910156
3390.496582
5372.025391
5398.996094
3418.350098
4037.982422
6932.882813
1519.928589
2680.224609
3353.043457
4368.405273
2174.680908
3273.849609
3610.285645
1699.398682
3743.322021
2393.633789
3287.766357
5258.781738
3236.529297
1719.93103
3648.100098
5663.911621
5179.21582
5704.748047
4338.553223
3849.800049
4001.083008
4336.510742
7561.411133
5936.168457
3683.514404
4936.558105
2431.971436
2264.414795
7064.283691
1613.146729
2690.186279
3390.239258
5046.30127
4152
3927.522949
3653.062256
2670.67627
1604.683716
1607.021973
2652.417969
2992.294922
1674
1961.075806
1495.690186
4855.25293
1601.561035
2076.909424
2287.211914
2956.431152
1862.677368
5517.54541
2370.45874
4038.505127
3929.197754
1639
2221.598389
4007.4104
2121.618408
7368.782227
4271.124512
2309.001221
1366.266724
2051.799316
2981.995117
1311.885498
1788.681396
4549.54834
1946.879639
4755.263184
1566.474121
1442.559326
2555.620361
1850.391357
1990.718994
2282.843262
1986.826172
1610.749512
1936.585693
2835.637695
4615.640137
1818.640747
1647.901855
6902.58252
5108.989746
3532.628174
3853.26416
1957.44043
1628.803589
2840.682373
4478.952148
1778.265747
2487.030762
5535.852051
1807.065308
2821.712402
7176.836426
1524.488892
3647.415039
2823.437988
2612.647461
3511.152588
5323.855957
5087.269043
2712.533447
3494.476807
2452.921875
2224.516113
2019.105225
5349.061035
3880.133789
1460.021973
2377.17041
6588.025879
6159.966309
5698.815918
2173.537598
5248.380371
1656.935791
4441.630371
2471.199951
2370.979736
2495.5979
5136.619141
6185.091797
3277.471436
2718.683105
2080.236816
2224.205078
4383.559082
2291.416992
9547.614258
2201.337891
4467.508301
4090.010498
2807.259766
3534.560791
3903.654785
5450.155762
3660.406006
1734.42334
1759.619019
2252.444336
5125.024414
2150.024902
2920.925293
5416.727051
2571.887207
4283.799805
2450.699951
2106.258057
2468.111084
4207.285645
5161.323242
2729.868896
6126.152344
3288.564697
4796.404297
4159.855957
3726.399902
3998.42334
4074.273682
3254.97876
4556.564453
7387.811523
1829.7323
4123.104492
4680.380859
5522.337891
1855.172363
1754.52002
4982.535645
5704.502441
3412.733643
3160.23999
2424.477295
2854.927734
3137.9104
1656.533325
6031.096191
6622.753906
4007.356689
2456.811523
3535.516846
4579.255371
5872.411621
3118.181885
5846.782715
3185.303955
3398.967773
3530.621826
3507.739014
5369.608887
3899.498535
2051.833252
5360.877441
3370.431396
5300.224121
3311.874023
5546.624512
1955.730103
1851.25
3543.0625
1892.435669
2032.367798
3214.857178
4196.768066
2695.068604
2399.157959
3948.399902
5068.393555
4065.266602
1772.721313
4469.62793
5872.035156
1698.400024
1977.255249
3340.700928
2273.984863
3168.306396
1817.74646
1604.524536
3174.693848
4999.810059
5720.146973
5932.684082
2376.769287
4250.888672
4116.979492
1765.787231
3115.70459
9475.195313
2744.983154
4090.217285
4119.585449
7832.710449
5141.037109
3820.654541
2573.7854
5037.808594
4963.03418
2095.712891
4980.821289
4245.841309
2992.580322
4156.128906
5206.42334
4092.053711
1720.853394
3762.181885
4556.071777
1580.086548
5116.925781
3742.76001
4298.682129
3014.995605
4420.080566
3712.387695
4282.856934
5995.524902
5510.021973
4321.666504
1550.868652
2123.537354
4621.833984
4030.126465
4811.203125
5815.735352
3855.6521
1771.48999
3353.34375
2592.212891
1865.868408
7568.57959
4477.04834
2208.449219
1569.48999
4775.583496
6423.134766
1640.094849
1302.569702
1505.384644
1630.969482
4585.520996
4257.412109
3141.550293
1653.849976
1692.115479
4463.22998
2604.169922
1750.116089
2709.166748
2360.52832
1626.488892
1713.213745
2020.829956
1419.423828
2203.5979
1997.668091
1650.525635
2224.366455
1902.055542
5052.647461
1806.727051
2967.049561
2268.66748
2790.523926
2455.093262
5491.402344
4190.076172
1382.669189
2430.496582
1500.727295
2057.78418
1781.328857
1635.655884
1868.176514
2978.229736
3205.397461
1909.814819
1471.282837
4752.860352
5585.785645
1500.294067
3080.113037
4450.494141
2632.496582
1535.538696
1575.683472
8791.911133
4150.704102
1805.527954
4477.630371
3575.022705
1834.452026
4727.188965
2632.438232
1934.883667
3956.041992
2581.77417
2682.105225
3888.921143
4638.643555
4627.299316
4360.520996
3744.98877
2469.958984
2975.736816
2187.832031
2294.635742
2400.315186
2318.477783
2467.656738
4070.695557
5263.655273
4577.35791
2625.349365
3423.071533
4321.719727
4529.838379
3402.293457
4452.069824
2768.689941
4200.033203
1649.980957
4815.28418
2080.602295
2217.307861
2331.928223
1977.337769
2732.321777
1983.33667
1601.348877
2315.080078
5393.052734
2384.51416
4381.422363
3838.17749
1962.167114
2337.656982
2133.228516
3711.163086
2993.59082
2256.957031
2339.737305
4637.967285
3551.149902
5494.072754
2208.396729
3500.574951
7581.901367
3274.699951
3361.74585
4756.648438
2184.655273
2336.13916
5083.752441
2904.074707
4162.017578
3103.704834
1537.66333
2565.866699
4307.204102
7166.473633
2957.187256
3786.887207
1652.038818
3913.333252
3696.869141
3713.600098
4089.771484
1621.209351
4564.600098
5484.670898
5063.371094
1929.882324
4943.157715
2375.558838
2825.509521
4045.781006
4056.628662
3790.472656
4602.304199
4189.663086
1894.222168
1882.161621
2040.19043
2884.791992
2876.633789
1746.687256
3178.666748
3089.763672
4041.550293
6297.543945
2539.878906
2534.76123
4821.958496
2162.324219
3007.160889
2596.874512
2401.380615
1905.06189
6597.140625
2850.461426
5833.69873
2789.374268
4623.654297
3090.447021
6234.38916
4725.457031
6039.254395
3126.101807
6152.57666
2585.298584
4011.684814
3838.159912
4381.275391
1715.586182
12460.958984
5376.687012
4727.730469
3272.045166
1615.69397
2557.98877
4285.262695
5224.396484
1718.857178
4420.374512
3053.846191
4350.296875
3569.831299
1658.434814
1704.512207
5077.75293
2717.624023
6820.216309
5518
1380.342896
2701.104492
3354.480713
4940.763184
1240.9646
5110.305176
2225.497559
4414.153809
4501.57373
2480.339355
2618.914307
2706.714355
4381.29834
3137.633789
3869.469482
6491.913086
4575.619629
2714.666748
4419.814453
4829.675293
3772.92749
3601.474854
3110.139648
3366.731201
2218.853271
1925.596558
2037.255859
1502.027344
1921.326416
1542.987305
3362.998291
1668.974365
2209.654297
2412.262939
2193.234619
1903.062744
3104.189697
3506.56543
2398.558105
3100.232178
1678.485962
1844.49585
1918.706299
2794.033691
1821.543579
3867.351074
2207.685303
2548.070557
3275.335449
2416.539307
3842.707764
1840.124023
1816.105225
2099.052734
3058.317139
2610.9375
1303.168823
1911.473633
2572.711182
3221.523926
4985.654297
2787.730225
3348.915771
3651.566895
4198.266113
3078.967773
2100.666748
6164.654297
2368.316162
3930.915039
4965.345703
2998.615479
1883.302734
3614.666748
3460.963867
1868.337402
1965.953491
4695.355469
4700.025879
2786.021973
3008.688232
3305.662354
9132.020508
3075.555664
2149.880371
2609.655273
2073.556152
4353.345215
3517.818115
3091.199951
1621.226685
2557.746582
2923.83667
2557.590332
6501.952148
2905.785156
1572.526367
3591.294189
4528.486816
4222
3299.248535
1659.183716
2530.422119
2994.022949
3686.434814
6595.962891
4255.579102
1796.345703
3850.278564
3341.355957
1940.050659
1206.78479
2566.560059
6441.49707
2326.876221
1832.954102
3477.170166
3974.383057
4972.226563
1985.383423
4322.519531
5495.5625
1281.853638
5628.730957
2311.480469
2548.512939
4493.931641
2313.25415
2703.663086
2140.09668
3610.985107
3580.769287
1912
2225.023193
6232.460449
4207.611328
2628.016113
4585.821289
2935.533936
5629.885742
5493.852539
2499.084717
4655.472168
2597.145508
3427.565186
4114.003418
2630.486816
3681.449219
6045.781738
5151.575684
2343.23584
3752.711182
4819.661133
6520.675293
3279.2771
4152.265137
5135.456055
1545.473633
4035.813477
1579.408691
3617.641113
1813.203247
2272.177734
4797.0625
3836.670166
1692
5885.658203
4344.038574
3096.14917
3132.086426
3199.054443
1679.050903
2947.563477
2665.979004
2187.130371
1622.991577
4726.12207
5103.431152
8290.795898
2936.177734
2187.449463
4764.026855
3010.17749
5135.874512
2310.809814
2883.514404
3883.401611
5449.590332
4258.160645
3820.598145
2193.186279
2057.891846
2001.212891
1858.26709
2294.271973
5665.290527
3095.45459
1985.904785
3901.956055
4614.717285
5854.933105
4510.653809
3803.685547
6956.631348
4092.481445
1938.727295
6297.308594
2652.468018
2610.153809
1733.88623
3039.788086
3177.953857
2194.506348
2253.383545
4942.133301
4511.128418
7531.960449
3797.06665
3950.285645
6160.437012
5415.557129
1781.869507
3914.733398
3679.212646
2194.061279
3692.417236
3040.973877
5847.155762
3550.437988
2871.013672
2733.743652
5264.273926
4326.153809
7257.650391
3047.028809
4330.90625
2898.057129
4091.538574
3508.108154
1739.81604
1979.06604
1632.959961
4433.891113
8074.124023
4224.125
4687.269043
5042.52832
2287.68457
2672.547119
3380.496094
6462.739258
3054.886719
5109.411621
2734.298828
2765.135742
1725.592896
3335.294434
5764.72168
1934.619507
3905.551758
2408.044434
6508.162109
2723.668213
5019.128418
2812.393555
1425.650024
4554.54248
5410.588379
4915.805664
4243.46582
4295.354004
4085.958252
3721.149414
4642.504883
3644.213379
5760.847168
4879.387695
3830.910889
1709.773193
3739.037354
4491.80957
1943.584961
3491.758789
2044.736206
8507.266602
6121.813477
4548.056641
2023.929199
8130.232422
1973.034424
3013.689941
2935.17041
3531.116943
3969.183105
1788.076416
4186.276855
3796.949219
2918.515869
5560.344727
6111.30957
3907.666748
1629.389526
2434.694824
1715.957886
1885.979858
2188.460693
1478.583374
4292.02002
2628.840332
3356.92627
1991.186401
2132.453613
5185.716797
1951.553833
4325.233887
1675.474731
2612.064453
2542.516113
6448.625488
3529.671631
4578.774414
7842.228027
2999.741943
5170.250488
2331.158691
2335.894775
2476.341064
2021.558472
1424.543701
4336.994629
2348.551758
8507.428711
3109.52002
2804.169678
1903.25
1510.553223
1794.153809
6226.230469
3204.70874
4075.888184
4694.82373
3364.692383
3610.089111
3325.428467
4009.866699
4519.703125
4071.137207
2581.343262
2870.927734
4317.959961
1894.074585
1857.704956
6172.290039
3227.054443
3838.478516
2162.804199
2206.515381
1986.251831
2800.470703
3488.523438
5035.850098
4071.457031
2702.857178
5829.362305
5837.451172
2660.879883
1828.640015
11304.453125
4503.696777
2275.614502
2946.810791
4698.062012
4842.885254
3120.04541
1466.666626
4471.859863
2230.29126
3914.205078
3208.558105
3117.056641
3077.45459
4667.232422
1627.351318
3884.867188
4470.407227
4219.458984
3808.092773
5390.785645
4902.315918
3236.791016
2583.25
3764.932617
3550.549561
2517.752441
4547.46875
2845.319092
2457.529297
2955.099365
3270.49707
3702.479736
6093.192871
5072.248047
5583.320313
1941.436523
2621.666748
3177.803711
2597.476074
3233.092285
4122.76416
2326.862793
1776.19873
6106.660645
3947.74292
1811.20752
2146.424316
3751.469727
5162.589355
3006.976807
1923.084351
3113.707764
2125.344482
3314.394043
3521.233643
3941.76001
4324.166016
4997.458008
2815.380859
3558.191406
5645.419434
9332.253906
5399.325684
6400.564941
4171.544434
1559.858765
2669.8396
5277.438477
7326.023438
3494.603271
2952.115723
2499.714355
2264.251221
1781.433228
3316.146729
2850.285645
3090.445068
6787.413574
1865.319092
2029.675171
3948.984131
2773.630859
3076.5354
2606.915283
3748.866699
4107.53418
3638.86084
3098.480469
1725.930298
2963.414063
5419.103516
7743.92627
1573.318237
4434.528809
2692.251709
1773.093994
6086.93457
9965.958984
4239.829102
5274.729492
6184.686523
3112.336182
4442.913086
5792.586426
1488.147217
3976.015625
3564.350342
5061.932129
2865.907959
4920.897949
7641.29541
7150.977539
2925.376953
1522.296997
2761.88916
2765.449463
1891.428589
2662.601074
4201.5
5658.730469
2710.75708
5611.881348
6178.07666
2088.828369
1617.484985
2097.871338
3856.736084
2513.430176
4232.030762
3175.814453
2432.020508
4715.197266
3236.697021
4358.602051
3703.533936
6049.783203
1902.37793
4945.386719
3570.360107
4545.117676
4263.940918
3365.696289
4836.588379
1606.942505
1732
5830.341309
2785.927734
3239.49292
4015.219971
5261.570313
4915.178223
4119.669922
8857.609375
1993.056641
4068.49292
4347.839844
3995.848145
4387.974121
1412.18689
2764.918457
5937.897461
3826
1902.836304
2435.594971
5193.642578
4175.80127
2095.058838
3901.684326
6031.27002
3437.314209
2373.228271
5334.34082
4297.411621
3799.614502
1807.359985
1608.140381
3168.695557
2153.913086
3771.873291
2721.823486
3425.538574
4533.851563
6238.519531
2251.818115
2845.03418
5884.173828
1894.148804
5345.333496
4575.018555
4509.617676
3236.767334
5863.348145
2045
5521.634277
4173.020508
9870.222656
2387.395996
1845.553711
1746.262085
4120.681641
2880.299561
5084.27002
2767.104492
1992.75
5890.688477
3151.348145
2332.592529
2664.715332
3512.075439
3651.243164
4644.944824
3544.436279
4882.863281
4965.578613
3614.227295
2581.302246
3492.157715
4723.081543
3073.23584
3392.248047
2388.068848
5106.954102
5763.269531
4700
4569.333496
2801.604492
4520.494141
3486.029053
2917.640381
4053.038574
1998.525879
4333.879883
5911.300781
1920
1592.626099
4133.085938
4857.925781
4037.625
5255.106934
6189.250977
2882.560059
4265.57666
3752.842041
4445.955078
2427.874023
2161.368164
5226.522949
2038.527588
5931.720703
4141.019043
3111.821289
2679.960205
5952.598145
3614.217041
3359.832275
5243.237305
6144.627441
3759.007324
7722.552246
1338.476196
2641.142822
2910.263184
3655.591309
4323.282227
1605.953491
1751.441895
1956.936157
2629.032227
4106.040527
5845.714355
3239.542969
1708.963501
3459.605713
2581.939453
5105.650391
2797.787354
2225.513916
1824.625732
2133.923584
3775.904785
5156.330566
2941.046631
2792.473633
7384.130859
3812.795166
6233.085449
1676.363647
4939.80957
5277.182617
2308.828857
2957.812256
3337.503418
3014.954346
4773.137207
6135.560547
6126.03418
4073.782715
2587.161865
2708.210449
1971.854004
5331.498535
3949.724854
3332.711182
3922.904541
3457.218262
6241.815918
2479.523193
5574.896484
2684.959961
2497.772461
3539.313232
3525.047607
2256.486572
4586.770508
1595.49292
4952.990234
4136.473145
2761.228271
3390.579346
1627.257202
1791.716309
4550.991211
3045.851074
3774.79248
6857.694824
4773.394531
3099.48584
1681.458374
4395.450195
3197.151855
3204.104004
4844.032715
4322.170898
3763.387695
2215.335449
2243.845947
6504.074219
2041.684204
5982.841309
4822.569824
5916.422852
3591.561035
2126.238281
2402.485107
5245.279785
5887.581055
4507.227051
4678.844238
2561.038574
9263.355469
4667.399414
1766.582886
2030.610962
4811.200195
1490.666626
6593.415527
2772.72998
2837.604492
4939.772949
4831.568359
4612.986328
5079.061035
3689.260742
2317.569336
4442.913086
1684.186523
3399.475098
1854.160156
6709.030273
3729.800781
3651.947998
3662.281006
2599.414307
5203.429688
1659.400024
2205.906494
4647.033203
4576.791992
3660.285645
2786.599609
3062.145264
6339.231934
2031.91748
2821.392578
5594.337891
2651.459473
2927.395264
4177.236816
3627.428467
2674.372314
4006.119873
2123.102783
1932.905151
5756.383789
3590.387451
5938.938477
3908.907959
4808.729004
3468.781006
3655.672607
2137.158203
3980.559082
4374.836914
4402.524414
3478.263184
2281.539551
1799.544312
7629.444824
2932.184326
3329.888916
5047.020508
2711.610107
1700.800049
2232.150146
1790.078735
4208.563477
5338.48877
5232.75293
3269.873047
4445.31543
2577.493896
3299.923584
2481.18457
5847.621094
3635.541748
3489.256592
1966.012695
3402.851074
2298.492432
4535.563477
2797.566895
2161.731445
2424.988281
1912.50354
2454.166748
3494.356201
4450.742676
2778.094238
3120.902344
4496.121582
3856.709961
2821.376465
7877.62207
3620.489746
4844.233887
4347.277832
1894.542236
3171.248779
2637.685059
7003.025879
1828.198608
1984.954102
2234.477539
2838.732178
6110.285645
4740.430176
3748.130859
2260.720459
1586.787842
2540.449463
3662.928955
5017.956543
4722.813477
2480.659424
5631.865723
1785.822754
3328.077393
5041.169434
3582.278809
4668.817383
1719.705933
2742.531738
3647.04834
4830.845215
11310.808594
2296.199951
9596.026367
5285.111816
3418.43042
1504.05835
3892.430664
3643.748535
3797.044189
2685.914307
3091.421387
3829.320068
2583.161377
1892.239624
4358.921387
6783.776367
6413.442383
4784.711914
4257.755371
1994.439941
7350.310059
1557.59436
2922.993896
4168.352051
3243.857178
3014.238037
5099.099121
3595.842529
3901.351807
6187.406738
4852.609863
4633.976074
4442.538086
1492.755249
3646.218506
2469.193604
5015.963379
4864.795898
2843.468506
1906.191406
5317.576172
4964.953125
2652.426758
1659.052002
6318.731445
4340.695801
3096.930176
2927.750977
3012.983643
4644.853516
2037.54248
1862.351563
5772.606934
3632.218262
3493.591309
6443.518555
3521.741211
1684.897949
8104.503418
9145.825195
2036.942627
2195.742676
1975.782837
2585.952637
1828.75769
4399.333496
3058.044434
1550.442993
3840.142578
4270.775879
4754.17334
2313.924072
4117.021484
2448.115234
3994.537598
2594.442139
2198.38916
4358.995605
3492.384033
5680.822266
1707.045166
6304.938965
4089.543945
4162.782715
7447.45166
3975.413818
2664.117188
4419.990723
1647.692261
5086.789063
4542.871094
6872.245117
3529.712158
4215.041016
7136.763184
2155.688232
3599.439209
4571.714844
6130.632813
5356.639648
5069.525391
2177.668945
5281.356445
2324.436279
1444.893677
7784.553223
7190.964355
2562.976074
5096.727051
4295.375488
2183.046631
7011.752441
7760.102539
1872.424072
3021.71875
5189.752441
4050.878418
2846.942139
6247.837891
5068.319336
4254.657227
2621.159424
1843.199951
5175.282715
3808.182129
2360.854736
3965.203369
2501.65625
4879.451172
4123.149902
2799.305664
5907.212891
3015.398193
1645.820679
6045.852051
2255.816895
1844.985474
5094.47998
3541.040039
2227.279053
2507.552734
7029.280273
1426.030518
3976.552246
6878.344727
5631.808594
4972.416016
3240.240234
7014.524902
6242.102539
3735.709961
3548.800049
5284.056152
3825.740723
2357.484375
4831.530762
1820.990112
4105.175293
3410.523438
2389.316406
3221.757813
3977.644531
9167.058594
15472.611328
4088.426758
2537.475098
2283.210205
3429.121094
3084.331543
3999.685303
3881.614258
4938.915527
1898.05127
2117.897461
1666.786011
3954.381836
4437.697266
2610.582031
4153.703125
2383.020508
1651.025879
4083.177002
3407.357422
4396.90918
3152.111816
2783.028809
5129.591797
3542.114502
3599.025146
3734.811035
3590.765137
2132.680908
5125.007324
1833.033325
2826.860596
5987.717773
2536.125
5064.991211
6474.130859
1905.482544
2363.64624
2260.566406
4937.060059
3720.427246
3977.131104
4485.219238
2700.261475
3378.847412
5485.67041
4051.039063
4020.428467
2682.32373
2107.911865
3163.563232
5085.508301
4372.439453
3190.805664
2666.697998
4207.709961
3101.99292
2188.9729
4857.488281
4550.53125
2566.358398
2086.510742
4774.846191
3170.960938
4069.363525
4914.43457
3508.677734
2158.121094
4258.088867
4219.881348
4650.837402
2961.58252
4605.008301
4020.330811
2639.873047
3029.82251
4778.316895
3831.279053
2605.322754
5126.744629
3138.086914
2723.984863
5981.404297
3746.840088
3987.04126
2638.711914
3525.219238
3727.335449
3782.571533
4380.822266
2698.253906
2851.560303
4373.562012
4069.875977
2469.951172
2939.052979
4807.491699
2691.050781
6698.078125
4966.271973
4868.331055
5656.527344
4189.924316
1988.011719
2229.26416
1625.267334
4304.858887
3681.756836
2757.910156
5194.70459
7593.382813
2260.688721
6356.689453
2960.373779
1686.522705
3313.635986
2326.989746
5381.840332
1945.887329
2573.769043
5963.728027
1421.094482
2492.198486
3935.024414
1997.219849
7442.53125
3325.344971
4523.200195
2235.203369
3802.319336
6468.151367
2558.237305
4158.761719
2730.793701
3526.210449
3960.8125
2092.097656
3830.359375
2396.232666
2667.647949
4467.799805
2885.460693
5793.896484
6717.451172
5258.259766
1403.606323
2921.036377
1913.182617
3813.783447
5564.163574
1709.647095
3746.855713
3139.703613
1835.530396
2498.476074
3390.067383
3859.275391
6112.27832
3359.258301
3404.584229
4269.580566
5067.183594
3778.571533
2981.289551
6924.76416
8421.366211
1842.490967
2324.965576
8818.987305
1601.777832
3194.973633
2379.686279
3290.078369
4197.866699
4130.362305
10663.930664
4289.389648
2303.361328
1702.281738
4775.831543
4156.023438
2204.043945
6831.300781
2018.106445
3402.520508
4356.34375
4814.701172
4698.608887
3755.544189
4099
3829.781738
4949.48877
5000.978027
5252.977539
4394.096191
1933.023315
5090.952148
2227.478271
5181.221191
3465.558105
1993.690186
3502.878418
3643.705322
4087.346436
1654.924683
6286.16748
1736.919556
5530.070313
2580.870605
2233.327881
5019.738281
3282.189453
4154.819824
1755.75
3411.106445
1747.096802
3568.768066
9554.748047
2259.022949
4194.666504
11483.59375
2880.580322
7445.501465
3619.302246
3194.077881
2508.021973
6730.227051
2649.615479
4463.300293
3565.031006
4801.024902
2692.996338
4062.311768
4056.657715
4162.333496
4482.509766
2667.032959
4401.345215
2784.927979
4208.693848
2613.685059
3458.205811
5946.118164
3313.719971
3537.45459
2407.708496
1533.065063
3253.554932
4482.871094
3872.879883
3117.937744
5155.186035
5156.741699
3009.527588
2703.304443
3754.510986
4250.116699
4717.49707
4344.073242
5027.64502
3380.366211
1594.11499
4292.406738
3240.286865
3490.747803
1971.165771
4698.842285
2975.396973
2879.900146
4118.679688
4717.440918
2515.516846
3188.88208
4139.856934
2359.739014
2050.03833
4171.949219
4441.068848
6157.39502
5191.964844
3554.893555
2315.215088
3158.043945
2279.593994
1478.445557
2634.888916
6072.989746
2993.729004
3266.495361
4203.308105
2655.473145
2407.827881
2267.733398
3167.242188
5931.490234
1374.206299
2619.85791
2298.637939
4006.755615
1381.633789
3262.193848
3461.957031
1973.103027
4149.095215
3672.941162
2768.315186
2037.193848
4287.96582
2019.709106
2368.168945
3689.855713
3216.437744
3038.568115
6123.572266
2735.476318
7623.701172
1771.64917
1319.888916
5670.710449
5305.954102
3406.277588
2849.320801
2454.380859
3181.464355
2318.411865
1391.009155
2537.889648
3050.5
4914.17041
5035.374023
3266.732666
2154.196533
2979.842041
3787.722168
5424.867188
4245.149414
1386.232544
6173.736328
3683.942139
1986.020996
6790.919922
2240.100098
4596.53125
4436.544922
4846.805176
1978.857178
6393.36377
3003.148193
6260.056152
3686.641602
7150.642578
3660.223145
1936.727295
2432.444336
2222.895264
4769.469238
1994.966309
1791.113403
5869.160645
2043.390991
4320.136719
3577.095947
4534.090332
3500.796631
2090.506348
2657.684326
1807.072144
3615.425293
3884.398438
2260.269287
5403.674316
2436.059326
1703.550537
3380.052979
1952.268188
5425.353516
2977.022461
3750.972656
6258.251953
4065.8396
4334.986328
4059.019531
5203.5
3860.197021
4486.125488
2095.072998
1688.439575
4438.028809
3854.641602
1396.109253
3223.479736
2431.214355
3195.450928
3562.859619
2415.962646
2379.90625
2819.52417
1877.419312
3894.060547
3782.574951
1510.623657
3678.472168
6130.418457
4210.293457
3987.35376
1999.228271
4124.617188
2436.772461
5672.969727
5778
3075.355713
3953.001709
4640.962891
2885.753906
5276.319824
4725.249023
2572.984863
3865.094971
3267.596436
4363.895508
2164.179199
5716.967285
2547.436768
5544.837402
3549.554199
4001.624023
4242.899902
2857.157227
5421.099609
4083.421631
5133.868164
5398.903809
4325.377441
1784.64978
4012.031006
5117.785156
4254.703125
4089.673584
5974.540527
4348.760254
4605.912109
2419.706787
6547.115234
3955.677734
5293.37793
3678.568848
3660.100098
2868.592041
1652.13147
4528.452148
2743.316406
2584.520508
3019.109863
1851.450195
4890.429688
2171.551025
4190.403809
4169.394043
1935.310303
2438.516357
2918.966309
2888.142578
3547.447266
2351.428467
2291.407715
4366.817871
6475.817871
4705.241699
6122.086914
2042.139526
2008
2031.012817
4099.52832
1704.127441
2764.41748
3740.306396
3742.128662
5844.664551
4974.270508
4105.714355
2140.097168
3903.049072
4903.280762
3886.425293
1665.210083
2233.769775
1996.13916
3421.375
1435.147583
3950.562256
3931.225586
3153.538574
2656.829834
5252.836426
4351.626953
7685.294434
1922.364014
1360.686646
4773.984375
3673.710693
1456.549316
3015.933594
2457.700928
2705.144287
2178.918701
1739.988037
5054.370605
4224.852539
2937.635742
3625.431152
1667.5354
1623.017944
2193.275635
6718.272461
1862.109619
1607.521118
1797.266846
1400.606079
3747.176758
3981.108398
5271.725098
3863.286377
3484.737061
5782.240234
2233.475098
1769.060181
3123.022217
2190.41626
1756.325317
3126.812988
3762.739014
5481.67627
3674.571777
3208.601807
3299.588379
3834.268555
5857.4375
2867.867188
1764.792236
3741.65918
2925.613525
6398.977051
2313.130371
6810.851074
4837.510254
4389.745605
6732.381348
5325.502441
2620.590088
3164.784912
3718.200684
4087.532471
4612.744141
2006.651001
5045.09082
3906.382568
2446.349365
4813.797852
3999.708496
4521.909668
4314.389648
6115.242188
5414.627441
2956.094971
8051.272949
4258.09668
3971.599121
3245.871826
5271.628418
5348.757813
2722.657471
1967.605347
2151.828857
4386.807617
1921.11792
2429.391357
2417.286621
3656.26416
4592.375
4677.246094
4265.714355
2364.7229
5541.606445
3260.639404
3555.558838
2197.996094
5397.436035
1854.415039
1989.319458
2680.431885
2575.940674
2823.615234
2167.727539
2897.356445
2540.789795
5083.819336
2666.085938
4723.443359
3506.387939
6506.515625
3578.289307
6031.658203
3408.467285
1732.5802
2182.55957
1722.131714
2680.776367
5790.483398
4226.289551
3106.608154
1703.25647
4100.466309
2515.668457
3930.596191
3017.269287
1915.070679
3426.204346
2852.407715
2224.298584
4630.800781
4006.350098
3281.958984
2997.358154
2540.330811
5026.059082
1958.106689
2044.503662
2595.573486
3515.515381
4163.041016
1945.614624
7019.251953
3810.948975
3128.45874
2785.90625
2940.049316
3155.9375
1484.552246
5552.979492
1701.291382
7290.13916
4027.789551
1335.239624
2762.114014
4808.969727
2400.792725
2893.522949
5521.744629
2469.818115
1850.845093
6511.877441
3163.595215
2136.486816
3848.12915
3812.968506
6836.115723
1425.354858
4574.887207
2272.587402
3822.649414
1837.82605
2672.24707
2601.650391
2209.052734
5118.535645
2293.781494
5156.025879
2000.885742
3567.914307
4651.744141
3046.423584
4879.883301
2953.830078
5074.355957
2096.784668
2466.261475
2599.438477
3417.23291
1692.505981
5210.07666
2862.898926
5128.299805
4867.446289
1859.988525
3501.641602
3513.378662
1923.749146
1803.246582
2765.436768
2169.360352
2316.699707
3203.607178
2864.54126
2241.426758
2215.632568
3128.291016
2207.782227
1986.135132
4352.105469
5896.858398
4405.200195
4009.271973
2291.120117
6338.062012
4229.632324
3465.158691
2396.24585
4896.451172
4183.748535
2153.543945
2159.407471
2934.404053
8323.803711
1841.296753
2424.360352
2891.453857
2548.447998
8427.378906
2687.719238
3221.571045
2479.47998
1764.368408
1640.761963
4331.362793
3585.62915
2525.42334
2957.784668
2558.485596
3561.889893
4038.783936
4590.15918
3257.886963
4252.969238
3630.09668
3270.90918
4139.023926
2935.310303
1998.237671
2368.576904
2309.164795
3116.98999
3067.958496
3641.871338
4550.25293
3646.689453
3063.759766
2941.932617
1870.80603
3557.525391
2423.673096
3115.030029
2810.054443
2455.282227
4610.839355
2356.983887
2955.206299
3437.284668
2213.636475
4110.252441
5533.055664
4784.47998
2853.169678
2173.118652
1404.592651
1200.259277
2818.225342
3169.158447
1831.009155
3136.200439
2563.945801
2929.712402
2689.656738
2257.641113
2248.67627
4568.186035
3924.310547
3034.848633
3622.994385
3775.390381
5193.02002
2607.604492
2261.367676
4394.947266
5406.097656
4439.874512
2930.521973
2031.432129
1619.221191
2219.974121
1920.144409
5097.757813
1910.013672
2987.831787
2402.615479
2525.096191
3603.669922
2373.022705
2468.67627
2833.941406
2189.736816
2585.893066
3672.562988
4140.726074
3624.521729
3564.49707
5087.458008
2269.216553
2876.37915
4573.217285
3059.080811
1734.454956
4674.043945
4924.080078
3155.817627
3072
2142.329102
6369.650391
3969.403809
3167.317627
5526.935547
3962.5979
3146.631836
5513.425293
2971.483643
1477.323364
3887.934082
6276.554199
3512.663574
2987.477295
2467.338867
2978.007568
1713.93103
1727.156494
2665.428467
4531.371094
7730.883789
1777.714233
1700.495239
4316.527832
4239.015137
6771.87207
1642.277954
2978.880859
1926.305908
2188.927002
6256.966309
3935.046143
7704.999023
4001.151611
5365.866699
5253.224121
3140.22583
6935.485352
2783.183594
5361.354004
4000.182373
1757.054077
4498.910645
2004.435425
3479.610107
4964.54248
3611.943604
2740.607666
3562.09375
4639.644043
1658.577026
1874.701904
5809.191895
4933.669922
3245.054688
11590.546875
3159.366211
3026.11499
5148.987305
1762.813843
1956.765259
3852.746094
3229.773438
2355.298584
5137.241699
3567.107422
2769.322754
4047.192383
2365.529053
3455.807617
11234.177734
4582.261719
2544.916748
2412.144287
2673.898193
1919.342407
1728.43042
1409.025635
2770.808105
1810.76123
3024.607178
3089.192383
5251.37793
3191.044678
3808.656006
1719.019531
3919.32373
2157.677979
4018.416748
7768.971191
3365.095947
3435.487061
2952.440918
3920.345459
3576.438477
2180.234131
4754.790527
2967.785645
4764.860352
2513.418945
2866.643799
2614.869141
4747.699707
4377.852539
3683.271973
3878.279297
2319.138428
5289.952148
2374.292725
4877.13916
4321.006348
1665.879028
5817.164551
3858.102783
1666.540527
3897.791016
5359.721191
4727.848633
2434.21582
1593.361694
2132.728027
4847.160156
4551.452148
3030.734863
3273.526855
2098.40332
3628.460205
3072.872803
2476.475586
4393.160645
2961.071533
3212.937744
2928.54541
6842.742676
5180.053223
3835.947266
2864.121094
3017.118896
3163.221436
2640.350098
3719.960449
3517.117432
1544.546143
3644.250732
3266.266113
2594.321045
5534.765137
2380.169922
3875.374268
3805.933838
1972.210571
3228.23291
3360.363525
4006.213623
4438.922852
2063.206543
1734.503784
4949.432617
5705.007813
4743.393555
5078.941406
1874.652344
3059.648193
2512.585938
5498.724121
2479.818115
2161.010742
3411.025879
3808.043701
4378.596191
2786.785156
4434.03418
3459.188477
1890.344849
2465.203125
4451.280762
4647.086426
2610.977051
6113.14502
3628.193848
3935.468994
1571.488403
1725.185181
5683.09082
2221.391846
2901.564453
1975.80835
2648.977295
3091.509766
3771.248779
2625.238281
1570.748047
3653.830322
2419.668213
2225.329834
2147.042236
1970.882202
1776.50708
2300.223389
1485.763916
2899.545898
3569.571777
4500.637207
2565.448975
2602.967285
2786.639648
2295.822266
3830.944336
3583.595459
1823.672974
1489.855835
1983.616577
1719.80835
3431.769287
2449.897705
1976.870605
1478.23999
4309.333496
1685.966431
3515.564941
1756.644531
4315.374023
2119.212646
4351.613281
2308.072998
1779.277588
1942.611816
3228.12915
6680.712402
1970.147705
3828.468262
2051.522949
2308.059082
4015.140381
3641.314209
5121.222168
2456.692139
2128.472412
4428.503418
5862.54834
2181.251221
2638.453125
4057.644287
2767.850586
2555.634033
1722.894897
2841.363037
3780.413818
2815.631348
2025.167114
3150.693848
1685.085449
1931.854736
1812.337646
3756.252686
1795.04187
3401.590088
2429.577148
2017.525146
2874.99707
2939.559082
3416.370361
8920.637695
5466.571289
2019.974854
1669.25
4512.046387
2113.053467
2595.368408
1741.722656
3365.021729
2236.929199
5000.969727
4759.942383
2766
4201.191406
3844.306396
6224.074707
3407.865479
3902.272949
2879.730225
3832.801025
2687.209229
3252.166992
3180.770996
4579.824707
4137.324219
3449.36792
1692.456055
2206.099609
3849.249268
2613.960693
2685.442871
6525.318848
5726.080566
1944.169189
3748.693848
2364.126221
4829.458496
2780.287354
1860.952393
2628.221436
2004.484375
4700.987793
3035.602051
1607.291504
1824.057983
2892.649658
6352.311523
3967.79126
3349.707031
3345.062256
4107.853516
4166.096191
2409.307373
2362.446045
4457.86377
2303.23584
3322.12915
2769.491211
5646.387207
2351.523438
4667.681641
4583.018555
1606.722168
3031.379395
4446.313477
3185.430908
3269.629639
4543.411133
3980.628174
2286.108643
6845.162109
2840.950928
2169.017822
2391.054199
2715.470459
4946.311523
1499.091553
2240.22168
1657.912109
3897.361572
1752.849609
2129.62915
2619.932129
3456.060547
2795.617188
6070.621094
1957.546875
2573.865234
3613.525635
2926.27417
3370.813232
1598.157349
1524.233643
2410.605957
1586.503052
4717.484863
1631.415771
1873.713013
2815.304932
2882.473877
4430.584473
1869.95459
1744.228516
1545.523804
1760.546509
3505.383545
3051.623779
2143.336426
1925.280884
2530.92749
2914.302002
4126.57373
9627.760742
3125.630615
4257.04834
1472.644287
4604.205566
2311.733398
2024.844482
3742.823242
1597.641235
3448.842041
1640.310669
2485.970215
1460.953613
2033.608154
1846.050537
3817.955322
8454.727539
3792.86792
3100.308838
1386.591919
2055.048096
5066.942871
1772.397095
1489.830078
3210.980957
3640.589355
4701.386719
4196.639648
2361.519287
1568.547241
1969.853882
2659.448975
2210.431885
2100.064697
4020.215576
4137.151855
2147.932129
5716.54248
2086.710205
1954.740479
5231.625488
2580.0896
2488.32251
2018.55481
4548.204102
3692.909668
6344.535645
2312.791992
3926.182617
3685.675781
3035.591064
1888.756592
5752.071777
2202.87915
3370.162598
2537.700928
2104.540771
4631.628418
3580.678711
2521.325439
1631.593262
2936.395752
3217.765625
1738.746216
5191.511719
2391.701172
2760.532227
2063.578857
12346.427734
6232.929688
2301.469727
2381.600098
2559.26416
1748.354614
1898.650879
3421.618164
1711.50769
3484.924805
2788.40332
1582.828003
2688.386475
4175.730469
3047.928955
2776.804199
4070.804199
4179.321289
3285.2229
3145.358887
7962.209961
3194.313477
4426.253418
6634.651367
2722.035645
2904.481934
2375.731201
2974.330322
2892.832764
5097.036621
2788.314941
5155.196289
4113.63623
1977.529419
3642.039551
4989.821289
4225.344727
5248.722168
3056.958496
3749.65332
3728.041992
2642.686279
2098.557617
2051.699951
1860.161865
1976.583496
4280.227051
5389.296387
3106.621826
4702.509766
2392.638428
2817.45166
2519.088135
2785.246094
2183.931885
5689.614746
4740.890625
2897.299316
2314.801514
2804.210205
4107.165039
3556.226318
4283.300781
1754.061646
4931.936035
1987.964966
1509.780518
2194.224121
1999.596802
1862.30603
2791.275635
1884.921875
2489.797119
2449.59668
2174.464111
2080.788818
4563.51123
2782.052246
2311.19165
2273.15332
3434.02832
1839.112671
2219.890625
4309.530762
4195.508789
2524.676025
3340.098633
1707.627197
4138.885254
1965.787231
1727.767822
2646.989502
5794.190918
5123.977051
3309.194092
4895.120605
6248.458008
2761.54541
4641.233887
6801.311523
7051.625977
1699.544312
4454.387695
6077.441895
4100.163086
3356.974854
7927.312988
2168.073486
2333.228271
6638.047363
2253.876221
1838.024658
1980.662231
5620.235352
7612.015625
1774.727295
3287.27002
1170.438965
2836.562012
4573.837891
5022.062988
1723.054565
3172.952393
3216.54126
1745.142822
4372.094238
4830.92627
3215.59668
6081.125977
5564.349609
1859.080688
2618.643066
3271.038574
2666.181885
4543.286621
3091.538574
5387.694824
2353.302246
3030.411377
7302.656738
2844.036133
3355.31543
6380.466797
3846.399902
4434.627441
2558.384521
2988.981201
4308.288086
2105.168457
3761.276367
1965.944458
6846.920898
1990.208374
2613.065674
3891.520508
1881.046753
2307.889648
1463.771484
1880.67627
3041.924561
5008.544922
1357.894775
3146.437744
3684.758545
1839.925781
2468.072266
3037.220215
5526.880859
2906.581543
3470.254883
2919.92749
4719.342285
1891.377563
4770.17334
2292.712891
2054.526611
4337.01416
3863.256836
1397.2771
1531.421631
1707.553345
2056.353271
2361.881592
1863.71106
2629.814697
1450.357178
1622.960205
1528.759888
1375.952515
3567.699463
2615.558594
1770.289063
4188.924316
2560.338623
4766.525391
2723.361572
4372.040039
1604.11377
3915.372803
2044.446777
2842.697754
4445.329102
2756.947021
3834.683838
3019.396729
3099.872803
3308.985107
3868.76123
3154.048584
2178.857178
2130.356689
3969.335449
2270.843994
2310.824219
2678.448486
3327.084473
2597.741455
3790.371094
3199.326172
2942.148926
3489.890381
3856.187988
3609.280029
1768.510132
2287.733887
1952.064819
2378.813477
3096.782959
6339.558594
2641.388916
3464.124268
1879.510498
2427.681152
5275.019043
3643.024658
2633.587646
3133.762939
3239.588379
4920.439941
3312.471436
1689.337402
1582.593628
3388.228516
4667.344727
7105.778809
1993.160767
1911.343384
3542.561768
2284.950439
3620.61499
4708.977539
2331.12915
1737.882324
2535.6875
6055.431641
5466.946289
2063.439941
3173.246338
3020.539795
3676.115479
4446.222168
4439.285156
2337.190674
4840.885254
2070.493896
2400.496582
1748.481323
1706.715454
3093.616699
1656.447754
2065.649414
2393.750732
1835.405151
1627.91394
1965.019287
4282.276367
1727.020386
3727.929199
2451.333252
3034.562988
1745.283203
2584.894775
2038.156982
4302.491699
3330.285645
5463.352539
3179.665771
2094.47876
2861.989014
1602.369141
2142.161621
1735.295166
6169.245117
4834.108887
1749.18396
1922.335327
1467.644287
2493.839844
2075.785889
3126.186279
5199.352051
4241.509766
1614.092773
5135.349609
5131.426758
2753.925049
3881.749023
2707.970459
1888.750854
2906.404541
4389.77832
1664.8927
2610.027832
2289.79248
2010.549438
1802.071289
3247.471924
2039.044922
5448.537598
1834.170776
1827.452759
3033.947021
7980.803711
4279.615723
3893.483154
5222.616699
3418.864746
4167.143555
3000.412354
3622.646729
1943.533936
5209.895508
6193.578613
5117.60791
7443.054688
6321.191406
1595.565186
2735.804932
5425.76416
8583.617188
5351.359863
4704.640625
4522.714355
2313.071533
3744.141113
1629.971069
4331.114746
4351.111328
5116.835938
4634.143066
7995.154297
3697.379395
5810.900879
4793.969238
4432.068359
5604.094727
3168.137939
4241.449219
10736.152344
2356.920654
3701.747803
2771.834717
5430.173828
2563.902344
5631.513184
4841.040527
6376.672363
1429.839966
4331.73584
3161.202637
2027.484863
2058.095215
4008.721924
2955.606445
5484.086426
4797.289063
2508.976318
5606.238281
4866.583984
4238.297363
4891.46875
3766.710938
4685.967285
4047.339355
5685.729004
4469.37207
1756.03479
6318.177246
7722.761719
1816.9375
1906.328491
3453.776855
2089.513916
1761.118286
2436.153076
1409.792358
2919.502441
2566.761719
1581.408936
2264.335205
2808.954346
3189.676758
3071.614746
2004.384033
3341.064453
1609.872681
5137.606445
1944.385986
2819.648926
2818.896973
2259.632568
1641.102905
3281.679199
3003.125488
1802.45459
1386.827393
1231.934448
2121.698242
2152.793945
2538.512207
3418.784424
1991.289551
2157.940186
4099.633301
7815.824707
4270.35791
3980.842041
2071.412598
1911.640869
1693.75647
3953.739014
2370.970459
1442.566895
1818.590698
3981.93042
3690.28833
4317.070801
3048.411621
3530.818604
2253.245361
3364.241211
4439.243652
4747.075684
1701.658813
1567.535522
4339.122559
2029.619019
2237.498535
3328.975586
2849.166748
1789.727295
4592.392578
2771.578857
3691.207031
2048.510742
4862.622559
3431.483887
4414.986816
2884.744629
3400.983154
1723.796631
4488.595703
1708.979614
1934.425659
3251.357178
3896.248779
2751.819092
2590.70166
5862.452148
4876.46582
2428.392822
3971.869629
3236.178223
2417.363037
2082.680908
4252.755859
1676.808716
4624.577148
1658.404419
1673.62439
3013.909912
4712.690918
4839.035156
2781.884521
1631.567627
3608.120117
2680.846436
3077.898193
4182.632813
8305.219727
3206.744629
1617.119995
1584.666626
2357.299805
2408.680908
3451.581055
1686.042603
2913.497559
5280.149414
4895.564453
1690.808105
1598.619751
3576.047119
4940.217773
4596.462891
2948.349121
6046.141113
5810.906738
4892.481445
2247.586914
3453.839111
1636.717896
3712.36084
2379.871826
2595.766357
4345.132813
1595.25769
4681.950195
2431.39209
3090.806641
3804.480957
5170.549805
3539.423584
2558.168701
2188.203857
3914.876953
2327.526367
1318.285767
1800.702393
2732.35376
3893.378662
6401.45459
3134.661865
6227.398438
4330.230957
1596.862793
7310.709961
1568.202026
4160.400879
4304.043457
1977.970459
3630.150146
3356.928467
8311.638672
4332.396973
4902.169434
1951.067261
2437.360352
4567.361816
2833.610107
2306.122559
6763.70459
2598.136475
5684.567871
2493.367432
5413.661133
2394.585205
2105.894775
1902.95459
1587.863403
6328.107422
3641.284668
6926.925781
1821.052612
4553.538574
1791.244629
2516.964844
3471.835693
3465.481445
4973.044434
2551.928467
4507.54834
4147.632813
2066.47998
5098.280762
4638.105469
3433.206055
5066.962891
3235.166016
5810.009277
1665.033203
1907.533325
1611.879883
4036.069336
1762.722656
2007.526123
1608.720337
2223.12915
1981.050659
2494.374512
4158.362793
2998.662109
2167.890869
2355.403076
4114.869629
3351.209229
3822.989502
3919.581055
3696.157471
3158.097656
1747.675659
2329.266113
2059.342041
4186.808594
3523.452881
5632.430176
3288.766357
2080.458252
3820.539063
2863.337646
1607.559692
2407.779785
3230.018555
1861.449707
2175.560547
3816.811768
1512.615356
7618.251465
2034.190186
1832.474121
4300.348633
4555.104492
3454.88623
1762.612305
1582.516113
1703.365601
3599.568359
1732.722412
2074.586426
5303.130371
2539.714355
1571.535767
3799.178955
2124.72583
3097.57373
2276.853271
4769.712891
9348.317383
2914.85498
3578.09668
2881.190186
3473.358887
1614.548706
2213.84375
3792.822021
2553.717041
1618.192627
3105.512451
4767.719727
5078.606445
4103.185547
6531.728027
3662.621582
6247.043457
3739.404297
3256.132813
4985.061523
1796.780518
4027.611816
1651.89563
1966.707642
2497.261719
4185.80957
2234.081299
4357.107422
3209.003662
3020.938232
3785.129395
4064.137207
1577.896606
2106.814697
5068.731934
4050.868164
1712.944214
2990.895752
2406.923828
1899.987671
1578.491821
3856.119141
4025.823486
4068.37915
1896.553589
2279.078125
1740.020386
2533.624268
2805.424072
1747.254272
1749.576416
1909.385132
3809.196045
4257.686523
5920.554199
4601.726563
2261.93457
2562.636475
3621.529053
2382.288818
4212.096191
3485.281494
2988.358398
3333.039307
4997.241211
3040.753906
3477.463867
2217.162109
1709.475464
2058.886963
2908.438477
3074.343262
2119.041992
3095.098633
4447.916992
3712.967285
2354.052734
4014.53833
3967.794189
4532.416992
5562
6221.46582
4978.93457
2310.769287
2135.783203
3175.228027
9111.701172
1863.165771
2770.42627
7128.629395
1953.446045
2341.4375
3233.9021
2361.873535
5753.181152
5498.024414
2950.623047
4563.951172
2033.935425
2571.066406
3271.350586
1750.040283
1631.783203
3833.716064
1740.207397
2282.293213
2711.67749
6888.572754
3796
2572
3665.383301
5540.048828
3734.445801
1668.326538
3138.098633
2458.85791
2854.09375
4494.92041
1889.205078
1750.278076
4686.683105
5091.580566
5810.364746
1518.383545
4780.703125
2556.463623
2372.726074
3497.495117
1474.429688
2315.558105
1742
4450.424316
8589.945313
2218.371338
1496.558838
2074.122559
1898.189087
1617.17981
1941.540649
3414.538574
3137.974121
2050.306396
2857.737305
1879.622803
2530.880859
3432.77002
1539.159424
1811.168579
4229.674805
4229.923828
2352.602051
4151.41748
5262.039551
4841.958984
3966.796143
5430.744629
2167.45459
2656.177002
6788.665039
2100.851318
1899.284424
3081.431885
1710.099487
2724.50293
2405.204346
2844.089844
2029.123291
3024.16333
2648.697021
3185.197021
3350.958984
2568.445313
3125.114746
1632.993164
1868.390259
4120.734863
3284.807617
2688.869873
6076.658203
4649.673828
4398.786621
3092.628174
4625.098633
2058.581299
3868.946289
2055.716064
4857.564941
3023.364014
1576.808105
2220.990479
2446.174072
2367.94873
2150.331055
6053.031738
3312.413574
3697.726563
1756.508789
2312.485596
3401.517334
2126.633301
1809.32373
2198.633789
4122.462402
4710.481445
3667.030273
1784.503174
3086.920898
2255.927734
3685.216309
5867.941406
2171.61792
2162.33667
2995.723389
1949.694336
2522.751709
2982.922363
2530.362793
1753.493164
3663.633789
2100.292969
3155.983154
1625.333374
2090.762451
1605.893433
2511.630371
2649.562744
2194.897949
2231.256348
2734.851318
2275.656494
6066.268066
5051.350586
4037.763184
1670.581055
2725.861816
1972.834961
2263.047852
1681.57605
1552.294434
3318.146729
3461.695801
1885.689331
3410.370361
2368.635498
2382.108643
6477.45752
3776.138672
2888.388184
2983.408936
1651.843872
1517.041382
3648.37085
2429.949463
1742.333374
4988.506836
2134.468018
3597.537109
2616.372314
1935.205933
1701.567749
2611.351563
1524.082153
2423.3479
2523.586914
2356.627686
2360.383301
2247.558594
1694.21521
2333.633057
3394.772949
1662.234741
2147.615967
4104.32373
1587.327637
3034.194092
2346.986084
6489.600098
3732.663574
2335.158691
1875.503662
2861.355225
1718.917847
2851.925537
3382.107422
5658.462891
5320.456543
2366.354004
2061.674316
3537.397461
2373.927734
5266.845215
1790.05127
2730.15918
1492.451416
3577.645508
1799.562988
3152.269775
2377.158447
1797.282959
2390.376953
1704.384033
2080.483398
2376.98291
3565.047852
2742.059082
3203.95752
1937.458862
2716.347168
2287.314697
3414.21582
1916.042236
4821.22998
2120.753662
2529.041748
1820.21814
2208.869141
2050.633301
1912.579834
1808.179443
1862.964233
2875.594727
2985.653076
2850.237793
2574.833984
2501.811523
3859.624268
1646.162842
6392.220215
4310.989746
2145.451904
3290.122803
1981.913696
4028.294922
1852.967041
1893.080078
4421.374023
2487.219971
3712.901855
3261.776123
1688.499023
2456.398682
2097.95752
2764.061279
1627.214111
4895.088867
2038.979248
2050.049805
1634.891968
2056.424316
2650.36792
4337.695313
2701.393799
7849.885742
1916.067383
2245.847656
1648.449097
2332.118896
2337.170654
5003.932129
3799.960693
2961.724854
4681.55957
2320.937988
3007.091553
4405.111328
2379.467773
5961.918457
1595.660767
2670.963867
1836.128052
2891.747559
2026.037598
4039.252441
6856.072266
1770.790161
4611.76416
1997.297729
4282.625977
1861.12207
2479.365479
4601.893555
1934.360352
3932.129395
2200.271729
1894.773071
4190.92627
2640.873779
4879.324219
1839.786377
2628.968262
4394.648926
2678.630859
3642.820801
2728.293701
1747.929321
2351.213135
5194.008301
1829.707153
3762.227539
1982.444092
7637.291504
1900.293213
3692.116699
2153.48291
2259.495117
