# Supplementary material for: Distribution Analyzer, a methodology for identifying and clustering outlier conditions from single-cell distributions, and its application to a Nanog reporter RNAi screen
Source: BMC Bioinformatics. 2015 Jul 22;16:225. doi: 10.1186/s12859-015-0636-7 (PMC4511455; doi:10.1186/s12859-015-0636-7)
Supplement: Additional file 1: Code S1. — R source code and sample data for distribution-based high-content screen analysis [file 12859_2015_636_MOESM1_ESM.zip › DistributionAnalyzer-1.1/Plates/files10004/B10]

2373.242676
7440.076172
6096.20166
3190.99585
4127.974609
1876.142822
3288.884521
2183.028809
3922.894531
3444.618164
3415.595459
2820.589111
1795.76123
3118.883301
2481.562256
2579.269531
5054.706055
1957.893677
3573.486816
3095.272705
1514.313721
4519.40918
2181.048828
3415.478271
3525.296387
2983.516602
3709.841309
2959.251953
1462.269287
2828.793457
2416.259766
4517.503906
4303.945313
2240.685791
3161.589111
2171.665527
4044.286865
3955.134033
3071.430908
5512.412598
3666.272217
5670.033691
3271.919922
7012.032715
4640.641113
1708.375
2133.927979
4068.057129
1655.161621
4079.560547
3743.049316
4038.775635
4539.85791
3775.496582
1870.656982
2972.133301
4018.755127
2022.549683
2392.866699
6692.969238
3390.093018
5871.342285
6002.939453
2398.060547
2531.384521
3431.800537
2345.863037
2898.87915
5478.137207
4163.63623
3359.681885
7014.541016
1086.363647
3095.531006
4997.773926
4107.361328
2704.099121
4021.068359
2953.06665
5069.818359
7055.300293
1811.542236
3498.780029
3427.036621
5411.607422
4452.113281
3466.217041
4245.586914
2353.962891
4579.602051
4463.879883
6082.984863
7109.174805
2135.693115
1648.977783
3122.202881
2058.54541
3803.614502
6195.90332
6036.021484
1864.93396
3098.894531
4414.323242
2471.230713
2582.455322
3770.655762
3404.935547
4360.708984
4742.045898
2719.272705
4262.850586
4657.037598
5220.240723
2509.489014
4815.449219
4309.820313
4229.880371
3916.571533
3816.939209
1876.403687
2106.516113
1963.582031
3500.258545
4123.52002
5652.555664
2006.606445
2244.959473
2727.345459
4386.961426
4901.490723
3056.533447
6730.832031
3422.962158
3684.724121
4002.648193
4694.883301
3854.816162
2207.748535
3089.355957
3739.24707
5234.010742
3405.295654
9511.246094
7258.742188
2039.252319
3089.851318
2552.671387
4639.080566
1734.453735
2530.461426
2565.695801
4396.961914
2146.76709
2618.857178
2710.058838
1854.427368
3148.294678
4076.589111
3805.50293
2979.415283
4074.679932
4595.05957
3143.496582
2191.586182
2588.823486
4719.062012
1860.10083
1880.296265
6656
5850.433594
3247.592285
3375.5
2085.691162
4059.21167
4193.864746
4128.345215
3643.213135
3702.581299
1876.129395
2684.384766
2729.342773
3351.372803
1785.647461
4483.72998
5347.995117
5294.470215
1571.469849
2095.859619
2618.608154
2239.054199
3872.777344
1915.48938
1821.626221
2845.898193
4876.534668
5145.812012
3418.174072
3049.936035
2218.755127
1666.504639
1973.612061
1583.944336
3543.576172
3908.98999
1787.186035
3187.577148
1820
5275.196777
2956.965332
2408.828125
1693.828857
1807.853394
2162.736572
1724.428833
3674.228027
4582.895996
1780.218506
1586.871094
3937.295898
1725.162354
1907.681396
1756.161987
3284.927246
6390.075684
1870.539795
1806.846802
2464.300537
2947.248535
3307.14209
3453.907959
4557.873047
3449.147217
1884.07019
2298.916748
2041.278076
2092.196777
1763.957886
9290.30957
2734.851318
4668.455078
2994.55127
2444.517822
4362.708008
2129.516846
2855.636475
3145.580322
1734.944336
4681.781738
2597.138672
2437.933105
3113.096436
1426.59021
2312.908691
1464
1072.701782
4606.044922
3762.938232
2411.844482
3090.546387
1946.789795
3660.22998
6048.885742
2837.812744
2115.836914
2829.767334
4000.450195
2061.776367
2175.26709
4254.549805
2319.839355
3137.714355
3530.432129
3729.974121
1746.501953
1309.866699
2625.207031
1671.111084
1826.915405
3059.225586
4708.753418
1549.648926
3166.140137
2072.09082
2268.034424
3851.860596
2627.075439
5087.913574
3786.202881
2614.134033
1743.40625
3460.858643
4106.928223
2486.80542
2331.897949
1646.917114
2450.202148
5912.847168
4636.361816
3962.613525
3620.925537
3793.157227
5313.155762
7649.224609
2247.23291
1909.296265
4543.238281
7203.23291
2537.989502
4568.364746
3356.883545
4690.086914
7730.834961
4626.20752
3421.608154
4926.068848
7036.220703
5183.339355
4194.137207
4327.150879
3087.183105
4084.352051
6405.445313
4687.005371
2713.340576
3017.587402
5506.376953
6147.407715
4858.521973
2460.711914
1314.818604
2469.835449
1423.336792
2517.327393
1539.559448
4814.606934
4835.058594
11156.09082
4856.045898
5549.182617
2115.276123
6078.209961
2868.89624
2106.982666
5055.81543
4180.14209
3341.34375
6922.841309
3322.752441
4323.166016
5938.007324
4365.178711
4746.387695
2660.735352
1373.319824
2482.359619
1485.579834
6674.911133
3977.701416
4154.708008
3251.460938
1900.292725
2204.354492
4682.453125
2464.39502
5287.794434
3909.389648
2220.133301
1539.834717
2833.777832
2775.338379
2765.73584
3083.542969
4284.688477
2539.492432
3668.501465
5617.624512
4364.21875
2346.820557
3990.992432
1988.254028
4722.240234
3308.41626
1645.008179
2928.32373
2373.29126
2583.523926
4718.541504
1835.474731
6441.813477
2919.005371
2312.879883
2770.518555
3128.185303
4294.786621
2196.224121
2807.975586
3206.289063
4708.981934
4853.758789
3663.791748
3082.133301
3148.112549
3331.819336
4732.168457
2012.861572
1792.188965
1620.094482
1800.890747
3370.918213
5155.797852
3722.497559
2637.300537
2900.438965
5784.487793
4840.52832
1833.036743
1545.679443
1435.77356
1340.791016
2462.423096
3849.479736
1901.089844
1751.482422
4096.928711
1807.08374
1936.622559
3021.905273
1670.070435
3688.219971
3042.966797
3760.061035
2047.078491
2850.772217
1531.787964
2467.536621
1902.911499
1798.203125
3653.154541
3458.457764
1731.350342
1606.750854
2456.260742
1748.917725
1718.869629
3015.80835
1736.081543
1848.632202
3008.422607
1632.202515
3176.901855
2186.104492
2080.106201
3322.414307
1628.003784
5131.895996
5059.19873
2298.626221
2588.449707
2082.948242
1808.008301
2186.141846
1886.328369
5272.842285
1951.749634
1904.27063
1854.857178
2390.149902
2196.842041
3338.127686
3062.564209
4586.378418
2110.54541
1969.890869
1375.715332
1962.810791
5985.074707
3502.201416
1636.352539
3962.321777
2365.605225
4685.318848
5686.203125
1746.057983
1952.035034
3948.446777
3449.118896
2877.828125
2026.177002
1309.747314
4960
4944.951172
5672.973145
3230.691406
2823.037842
1788.874634
2347.246094
5058.763184
2465.421387
3011.439941
1897.222168
1762.969727
1721.076538
2622.537842
1820.841553
4238.004883
1557.149658
5011.75293
2207.188965
1722.297852
4581.825195
1628.419556
1524.349487
2045.476807
6176.258301
4903.753906
1950.613892
5301.57373
2452.081299
2241.056152
3794.619385
3546.231689
1872.578003
5012.02002
2665.051514
2714.954834
5129.167969
2114.399902
1751.571167
6243.145996
3041.400391
4599.875488
2405.253662
2772.969727
2376.568604
1244.363647
3982.978516
1804.447388
4939.404297
2019.625488
2458.570068
3935.026123
3343.324951
1540.961548
6001.276367
2104.145508
4164.378418
4303.581543
3795.076904
7429.04248
2826.519775
1806.732666
6981.925781
3495.533936
1914.909058
5392.527344
4041.637451
5803.02832
2668
4612.963867
2950.285645
3922.868408
1950.059692
5524.217285
1623.575928
2159.430176
4337.088379
5416.946289
3510.739014
3543.801758
3730.8125
1610.691895
3657.654541
2971.091797
2600.848389
8470.436523
2090.337646
5063.602539
3791.825439
4568.239746
3779.729248
2808.39917
5790.25
3142.255371
5735.594238
4628.095703
2368.220703
3366.740967
2748.505371
3431.88623
2081.015869
4993.693848
6475.770996
2882.159424
3803.474854
2011.140503
5100.760742
3641.736084
5906.639648
4633.82959
1825.526733
2525.314697
1775.633545
2446.399902
3962.58374
2312.944092
3577.420654
3096.592529
1515.067627
2163.481934
4815.031738
2256.085938
3466.666748
1993.135498
5564.910156
2171.597412
2238.674805
2360.895508
4229.661133
2484.800049
4510.735352
1795.437012
2048.586182
4381.456055
4199.358887
4377.961426
2002.126953
4359.704102
2433.835693
2742.567139
5643.91748
2875.906982
3695.686768
4616.836426
2086.45166
3440.208496
1960.220703
8649.097656
4697.449707
2156.193115
3154.719971
3010.198242
5369.047852
5623.704102
1966.297852
4341.69043
1585.657104
2748.838379
4524.529297
4401.041992
4103.374023
3745.234131
2680.539307
2040.583374
1346
2727.207275
4164.619629
5254.230957
3811.603027
3742.021973
2560.046875
4217.196777
5282.229004
3467.217285
1535.102051
2346.849609
6026.029297
2757.078369
5910.549805
4502.768066
1505.103394
4514.196777
2570.461426
1807.665161
3322.921875
3510.064453
3533.263184
1324.17395
5669.883789
1197.763428
2061.765869
4183.650879
7066.975586
1568.880005
1884.363647
4501.467773
3015.135254
1391.191895
2800.121094
1596.560059
3172.623047
2337.17749
3348.275146
4529.842285
3100.150391
2368.986328
3780.800049
3941.142822
2004.949585
6095.184082
3949.720703
4397.538574
5189.708008
1941.742432
1333.333374
2741.415283
2552
4042.898438
3812.105225
3141.09668
4729.092285
4197.756836
3555.176514
1194.981812
5052.327637
1759.543335
2603.531494
6681.782715
1939.047607
4924.22168
1739.705933
3889.503662
1979.027954
2673.790283
3652.683838
1536.382935
4034.621338
1518.831177
1464.181763
3134.619385
2667.30835
1565.798706
2425.729248
4572.081543
3103.448242
1621.448364
1915.911621
2606.13501
2708.259277
3531.126953
1616.414673
1573.424316
3413.855469
2008.328247
2050.307373
4784.708984
1558.450317
1760.533325
1562.515015
4225.043457
3679.267822
2631.261475
4557.554688
1380.946777
1448.566406
4329.775879
1449.741211
1605.953003
1866.504517
2415.103516
3135.309082
1859.055908
1641.911743
2424.547607
1925.995117
2310.621338
4267.121094
1554
1653.803955
7852.554688
1632.088989
3014.025146
1297.488892
2196.731934
3750.911865
1756.367432
1806.153809
4114.792969
3778.734375
2516.738281
4411.054199
2996.086914
2309.645264
3383.853271
3423.4375
3050.049805
1339.639771
6080.669434
4427.220703
4783.588867
3956.402832
1926.94043
3931.574463
7293.626465
4213.966797
3920
2020.681396
1684.549561
4817.633301
3738.0896
2318.972168
2639.383545
3427.575928
1915.285767
4213.167969
4403.665527
3577.157471
2988.74585
2703.976318
1419.014893
1682.052856
2445.283203
1842.961182
5949.778809
4403.251465
5961.245605
2027.498535
2864.514404
3548.603271
6252.833008
3331.385254
2080.947266
5768.529785
5808
3925.333252
3492.452637
5737.922852
4003.767822
4914.16748
4423.616211
4630.679199
1771.985596
2678.975586
3757.428467
3381.314697
3375.551025
4021.171631
4356.083984
3124.246094
3976.906006
2424.526367
4603.984375
2227.802734
2938.552979
2923.803223
4378.949707
3611.186523
3028.625732
2719.142822
1958.666626
2141.991699
2852.414795
3967.387451
1661.698608
3873.172852
2147.752686
3265.267334
2127.0896
2622.666748
2189.404053
4212.869629
4624.533203
2034.938721
3859.899658
2373.156738
3179.162842
3409.450684
3752.84668
4095.781494
3213.584961
3552.41748
2396.449951
6084.711426
3942.103027
2129.258545
5626.17627
3643.782715
2628.713623
3818.73877
2014.79541
4954.571289
1678.035034
2463.035156
3094.90332
3419.007324
4770.261719
5027.643555
4006.305176
5592.446289
3255.336426
3309.971191
3885.608154
5485.324219
1286.372925
1617.150269
1737.626343
5706.248535
5006.503418
1576.553345
2563.624023
3050.571533
1880.104126
1642.897583
3155.015625
2314.518555
1622.256104
3483.269775
1723.765503
5864.119629
2754.964844
1715.528076
1543.102417
4534.842285
2486.821289
1584.764771
1627.706665
1710.243042
1475.67041
4408.92627
3083.194824
3921.544678
3059.725098
2409.313232
1464.111328
2052.027832
1398.87146
1548.82605
1348.682007
1960.865112
1285.786987
4239.378418
2873.28833
3917.182861
1900.669067
1349.119995
4501.248047
3705.385742
3490.763672
2746.769287
4302.1875
1944.71228
4216.741211
3256.705811
3420.811523
4353.838379
1420.097534
3401.193604
1686.604614
1734.418579
5413.405273
2079.167725
1980.359497
5555.058594
5688.086426
3836.011475
1228.181763
4340.933594
2851.490967
1491.854492
2393.650879
1968.924072
4824.785156
5544.120605
3975.560791
5280
8315.849609
5874.996582
2663.972168
4824.036621
3496.446045
2497.093994
2990.740234
3973.503906
1854.262085
2728.670898
5244.494629
1822.80127
5499.79248
2392.080322
1919.90271
3213.441895
4216.289063
4450.817383
6708.508301
3879.117188
5164.332031
7598.494141
2300.976074
2429.367432
3512.270264
2644.587402
1544.979614
1852.67688
2817.026123
1707.244629
3994.207275
4150.155762
2814.055176
4496.419434
2631.604492
2254.85376
2832.992188
5741.564453
3676
5090.279297
3734.689941
6325.110352
3617.385498
1273.322021
3538.983887
1398.495728
2271.862793
1882.337646
6201.940918
5938.381836
2658.592529
3709.157227
2281.988525
4267.541504
5498.656738
3978.893555
2886.835693
6876.455566
2090.806641
2249.215576
1843.716187
3353.385742
2955.437988
2264.685791
3264.456055
3697.825684
4588.530273
2161.575195
5231.224121
2053.5
2881.1521
5212.216797
2974.60498
3184.448975
2809.733398
3710.504883
8288.110352
2316.861328
2426.666748
3571.359375
5650.394531
3461.867676
2806.811523
4346.560059
4087.590576
4019.283936
2187.674316
4552.949219
1872.090942
4130.54248
2340.833984
1844.79126
2878.643555
2140.047119
3604.444336
2702.577148
1660.246948
3715.547363
4413.040527
2513.849365
1889.210815
4544.79541
1555.337402
3627.978271
4251.858398
6587.155273
5210.708496
6840.079102
1947.235962
2050.159912
2799.726807
2141.587646
4008.917969
2724.036133
2832.131104
2942.394043
5578.80127
1540.783447
1313.373779
2351.381104
6665.752441
4569.427246
4927.503418
4086.0896
3271.472412
2603.449463
4515.413574
2280.729492
2213.554688
5762.584961
2454.046143
3078.635254
3237.269775
1905.555542
1718.899048
5126.353027
2049.664063
6417.194336
2149.963623
3985.926758
2090.6875
3188.971436
5016.65918
3054.952393
1651.508789
2202.848877
1806.509277
1392
2634.875732
5138.353027
1691.800049
6867.381836
4216.205078
1747.118652
1684.461548
2763.720947
3277.600098
2640.936523
2960.03833
3231.595459
1855.284912
4384.18457
1686.894287
1614.764282
3369.600098
4852.740723
1854.666626
3940.84082
1651.018921
4469.48584
2492.382568
5874.453125
1864.126953
5985.180664
3411.031494
3027.273682
3521.571777
3079.476807
6011.916992
4071.739502
4897.260742
4614.064941
4982.837402
2425.420654
2857.873047
1515.39624
1342.470947
5556.749512
2612.945068
3375.450195
5381.345703
4278.322754
2592.596191
2190.958984
3335.529297
2352
3702.657227
3351.255371
3147.909668
3291.848145
1811.829834
6217.490723
4004.430908
4698.358887
4006.641113
3005.772461
2118.077637
1973.82605
3461.438232
2253.525879
4501.711426
5008.189453
2687.322266
2722.757324
4649.753418
4742.273438
3376.84375
1815.602295
3978.38501
4479.28418
3577.192139
1961.881104
3143.375244
4667.643066
3488.893555
2122.927246
4781.81543
2044.51355
1730.975586
4082.534424
2730.085449
1916.323242
2763.456299
1425.018188
6724.663086
2313.719238
3973.424316
2650.181885
2188
5357.188965
3584.439941
1872.08252
3615.137939
2822.787354
2280.233398
1798.802368
4313.818359
2987.024414
2526.981201
2845.730225
5356.043457
4344.372559
3774.952393
1981.357788
2490.20874
2098.216309
2412.50415
1827.19043
2738.982178
5979.620605
6466.782715
2253.034668
2875.25
3970.626953
2873.777832
4341.759766
5179.85498
2417.879883
2948.205322
3159.886719
3679.098877
3237.644531
2085.347412
2981.058838
4624.654785
2686.854004
2748.344238
1875.932251
2066.086914
4789.044434
4021.297607
4593.337891
1924.391357
3565.665283
3406.217529
4696.026855
6398.199219
4020.19873
1328.526001
1899.033691
2987.40625
1651.152832
1470.979492
2433.432861
2553.702637
4137.771973
1715.036377
7182.808105
1552.973999
2041.536377
1525.015869
3143.948975
4088.4729
4197.586426
1844.74353
4839.020996
2447.304443
2119.193848
1732.925537
2642.369385
4338.004883
1631.856445
4402.634277
3554.986572
2750.327637
3077.520752
2782.947998
2315.260742
1290.907227
4354.382324
2069.650391
1630.372925
3343.927979
2027.992432
3353.710449
4662.054688
3965.089355
5406.041992
1839.78833
4978.455566
2124.561035
2105.046631
2404.355225
4259.203125
1432.80188
5850.387695
2735.372803
3078.26709
1810.546753
2464.521973
1374.660767
2089.036865
3170.279297
1596.513184
1908.517334
1547.973145
2047.305908
4415.819824
9208.111328
2316.31665
3314.870361
2636.748779
5226.848633
5524.306152
5334.115234
3489.910889
1969.809814
3079.63501
3290.621338
1452.888916
3107.338135
3132.30249
2942.989258
2167.205811
3454.648438
4750.093262
3237.1521
4037.834229
5690.779297
1565.02124
5391.910645
2296.996094
6227.534668
1912.464844
2648.688721
4639.140625
5583.012207
1794.471069
4935.82373
1980.337769
2767.510742
3392.388184
3981.315918
1663.56311
1556.244263
2030.989014
3329.537354
2848.683838
5840.741211
4914.125977
1322.636719
1551.770142
4984.352051
3248.750488
3785.871826
3004.745117
5771.51416
3616.424561
6502.206543
3377.777832
4109.114258
3674.597656
2252.714355
1665.817017
3173.086426
6878.327148
1848.629639
4387.018555
3545.356445
2628.348633
4702.598145
1886.476196
4136.548828
2427.584717
7893.586426
2181.470459
3915.277344
1840.583374
1209.483154
2943.627441
3509.604492
2693.750732
5082.670898
3851.306152
5221.616211
4033.61377
5124.706055
5527.777832
2750.759033
4984.021484
2891.853271
4337.892578
1491.06665
2235.391357
2062.921875
4320.133789
3570.746826
2051.900391
1943.59668
2224.477051
3196.297119
2955.753662
1603.587646
2843.527832
3440.803467
3904.412109
2211.353516
4264.942383
1599.737671
2921.867432
2704.848877
3520.212646
5176.158203
3173.340576
1947.521729
3470.914795
1749.243652
2280.325684
2098.346191
5619.676758
2767.675293
1331.483887
5018.575684
2200.723877
3341.27002
5185.211914
4295.120605
2605.103516
2728.192871
5204.965332
1751.282104
3260.201416
1906.805176
2502.567627
7178.654785
5062.814941
4309.560059
5188.666504
4036.975586
2121.267334
1791.088623
1251.037964
2287.898682
4309.008789
2328.369141
3553.422119
4365.009277
2422.730225
4667.616211
8506.041016
6156.563477
3675.1875
4763.77002
5821.283203
3343.644531
4140.264648
3099.167725
5966.919922
5944.716309
4828.562012
3471.45459
1781.301147
6364.04248
4480.425293
1777.628784
3000.287354
1664.481934
4562.328613
5154.933594
2949.559326
2091.628174
3798.273682
5528.307617
6625.349609
3533.057373
1703.717163
3943.128662
5207.104492
1866.909058
5123.461914
8519.817383
5282.812988
3620.25
1725.282104
7066.900391
3029.052734
2675.666748
5619.418945
3559.594971
2316.69751
2052.429443
2546.773682
1348.567383
5072.393555
2050.868408
2802.282715
3834.707764
2924.194092
6727.460449
5886.910645
2112.80835
3828.522949
4824.788086
1353.783813
1357.76001
1665.076904
1374.189819
4076.561523
3478.74585
3271.122559
3042.262207
3663.950684
3145.950195
3107.62085
3899.262451
1720.805054
5516.795898
2479.328613
1911.587402
2720.807617
4266.98291
6633.932617
1892.274292
5177.251953
3718.300781
3634.131592
3626.522217
1285.078003
2288.141357
3139.210449
2180.263184
4083.419189
1655.141113
1323.802856
1812.835205
1284.659668
4311.095215
1776.384766
3520.194092
2704.121094
1914.685059
1787.189697
2939.014404
1549.894775
2061.372559
2748.152344
3547.767578
2030.571411
4002.366943
5036.230469
1901.014893
2531.072021
4236.425781
4480.46582
1926.265015
3550.947266
2940.582031
3415.548828
3085.574707
4956.961914
2522.873535
3965.606689
4592.774414
2271.216553
3827.811523
3079.285645
2284.872314
1722.007446
4567.359863
7089.964844
2288.038818
3634.875977
1977.213989
2978.011475
2027.12854
3165.833252
2752.262207
2349.138428
4574.69873
3478.986084
2384.205078
4007.094238
2814.830811
2391.216797
5285.259766
2944.176758
2425.09375
4738.788574
5383.833008
1857.950195
1854.876831
2928.022949
2031.376099
1849.838745
2570.537598
4435.243164
2726.652832
3284.786865
4804.73584
2236.887695
4553.333496
5634.06543
3022.190918
2831.662354
3799.671143
5049.83252
2896.467041
5960.27832
1533.588257
4448.595215
2533.905762
2888.067139
1328.269653
4573.669434
1317.483154
4409.692383
1966.560059
6114.65918
1672.967041
2253.675293
4391.080078
3350.805908
3204.123047
5772.942383
4117.359863
2629.939453
2977.035889
6382.722168
6216.035645
2125.058105
3520.962891
3686.894775
3290.895752
3700.753174
4237.217285
1450.666626
2670.901855
3436.327148
6406.077148
6635.38916
4300.641113
3100
5473.971191
1862.160034
5454.593262
3154.934814
4550.375977
4717.163086
2554.996826
3536.111816
3630.620605
1312.247437
6890.632813
1604.929321
1695.307739
2272.566895
6265.391113
1422.383789
1587.978882
3109.781494
5285.114746
5629.688965
1990.46814
5140.144043
3198.371338
6802.571289
4001.880859
2296.705566
4193.700195
3527.405518
5111.19873
3154.897217
1725.842407
2395.211182
2698.324219
1623.299316
4634.015625
2758.91748
1911.410645
3932.768311
2639.035889
1901.644165
3818.962158
1647.680054
2586.295654
4458.415039
5087.357422
2783.537598
4608.213867
1613.532227
1851.227051
3986.057129
1709.76001
5308.670898
2279.712646
5587.114258
3901.181152
2807.062744
1782.400024
1945.647705
2096.971924
2242.230469
1473.595947
2628.820557
4657.058594
2268.079102
1811.814209
4478.554688
1655.742798
4238.295898
4356.474609
1670.673218
3985.146484
3673.777832
3479.401855
4281.960449
3952.16748
4355.814453
3095.911865
5822.736328
2648.978271
3250.798584
5727.15332
2447.872559
6165.841309
1939.532959
1660.345215
1593.05603
1404.363647
5737.733398
7311.778809
2124.964355
2392.480957
1726.956543
4624.44043
3202.334473
3732.564209
5343.07959
3900.047119
2339.839111
3654.370117
3369.788086
5850.205078
3826.417236
1759.04895
1660.643188
1831.966797
4533.918945
4355.944336
2702.344727
3941.326416
2915.453613
3886.884277
3468.566895
3857.739014
3734
3430.184326
3854.078125
1946.475586
3791.346436
4170.765625
2682.749023
3473.768311
3800.285156
4246.731934
3188.458496
1506.97583
2209.040771
4581.489746
3208.812256
3099.586182
1810.143555
1566.239258
4055.463379
2054.576416
2042.928589
1540.832275
2660.147217
1876.829346
3043.68457
2494.588135
2237.06665
2523.331055
2460.605469
4992.968262
3741.276611
6546.032227
1291.485107
1528.421021
2527.946777
2058.317627
2003.294067
4298.866699
1885.309692
5070.163086
4548.715332
2698.588135
3644.385498
4816.596191
3502.302979
3910.598633
3604.788818
4699.702148
1534.135864
5710.012207
2526.479248
4568.518555
1487.854492
3005.404053
4328.195313
3258.620605
2978.073975
6527.776855
5821.758789
2209.714355
3521.64209
5717.155762
6882.896973
4935.043457
5240.396973
5226.685547
4198.105469
6180.516113
5011.774414
7769.780273
4656.850098
3368.368408
6743.829102
6228.086914
3369.260254
2598.299561
4788.599121
2757.350098
5543.347168
4823.333496
3400
3637.574463
1715.076904
7406.181641
3151.639648
6057.628418
1906.666626
3724.159912
1720.581787
4882.986328
3193.208984
1945.320435
2374.681641
1353.316406
1937.325684
3878.04248
1377.716064
3601.358643
4292.695313
2454.863037
1474.131714
4717.183594
1633.611084
6110.250488
1354.218018
3357.007324
6242.87793
3146.994141
4438.427734
4925.416016
2831.170166
6322.959961
3463.141846
4971.086426
4958.289551
3399.176514
2932.76416
3641.634521
1696.444458
1423.49292
4018.935791
1232.795166
3313.073242
3957.246338
2912.521729
1982.588257
3502.952881
2556.633301
1747.108521
2907.914551
3489.846191
1428.256226
4442.026367
4717.439453
2437.037109
2913.590576
2966.559082
4236.546387
6814.991699
2499.87793
4450.936523
1814.052124
1369.189697
2300.139648
1840.987305
2286.482422
2708.078369
3967.118408
4245.910645
3977.606201
2353.070557
2714.86084
1488.300415
2557.869385
2895.176514
3423.539307
3411.04541
2060.008301
2244.366455
2956.863525
1521.084106
1995.140137
4000.461182
2248.619629
6622.70752
4901.013672
1942.928589
1887.254517
1637.841919
3570.714355
3039.519531
2748.684326
2065
2957.77417
4708.288574
4491.457031
2099.548096
5547.612793
3874.646729
3530.505859
2443.411865
3188.732178
2454.360596
3732.451172
2411.080566
2524.616699
2464.16333
3213.028564
5215.898926
3123.236816
3944.310791
2158.321533
8192.739258
2013.415771
1787.156982
1941.866699
6097.405273
3227.376221
2977.640381
2420.060059
2232.47583
2885.827148
5239.615723
5444.945313
4266.782715
3922.482666
1625.774292
2965.164307
5234.870117
2658.23999
5531.932129
5232.150391
4755.408691
6932.033203
4412.6875
2485.197021
7245.028809
4524.436523
3452.013428
3320
5631.236816
3431.81958
4666.103516
6461.869629
1655.228027
4529.041504
4362.468262
2739.961426
2539.399902
2131.5
4324.732422
4299.451172
3638.93335
5731.931152
4409.565918
2986.988037
3228.199951
4189.205566
4358.472168
2984.938477
3148.894775
6458.790039
5956.109863
4331.956055
1852.862793
4071.092529
1507.075195
6649.791504
5754.263184
1560.949097
4225.646973
4698.183105
4671.856445
2665.165039
1515.133301
4905.78125
5111.474609
5049.678223
5520.375488
4887.62793
1452.028809
2804.109619
1360.859497
4867.1875
4250.266602
4041.027588
4865.562988
3376.792969
2693.45752
1731.208862
2524.086182
5875.61377
1510.32019
1903.512207
1388.644531
1276.853149
1820.651855
1611.146851
4242.868164
2757.485352
2586.480957
5393.22998
4484.579102
3136.553711
6037.004395
4065.474365
5689.207031
1316.393433
4195.792969
3040.743652
5977.958984
4919.975098
5410.350586
2420.192627
2015.949829
1312.129028
3532.395752
5075.498535
1761.298828
2164.598877
4659.203125
6056.603027
4683.345703
3216.890381
2515.753662
1967.202881
3290.709473
4213.397461
2387.025879
4038.184814
1491.476196
2046.480103
1876.217651
2825.292236
3403.334229
2256.809326
3597.25293
7233.55957
2294.445068
1725.266357
5852.066406
1554.282837
3802.730957
5074.36084
1391.422485
6309.422363
5245.838379
6809.62207
3707.555664
1748.112671
1785.157837
1993.177246
1697.070923
1741.365845
2721.832275
3371.928711
2269.397949
3260.018799
2605.621582
2401.840332
1656.847412
4058.211182
2047.519043
6334.646973
2633.439209
4855.057617
1751.59668
4467.888672
2178.327637
4035.302734
2748.231689
6148.708496
5737.606934
5778.730469
1656
2596.593018
2478.382568
2717.181885
2287.831787
1898.252686
6819.930176
1773.720825
3463.100342
3186.172607
2043.228027
3139.0354
1914.702271
1736.258911
1998.394287
2158.483154
1677.75
2823.275635
3306.128418
3013.150391
1985.265869
3011.910156
1622.593628
1801.553711
4071.096191
2050.006348
2412.039551
3461.592529
3279.65332
1835.205078
3493.692383
2626.105957
4675.00293
2005.333374
4874.971191
4631.61377
5306.526855
2738.263184
5462.907227
4030.343506
8025.337891
4301.389648
1373.008179
1281.170776
5151.344238
3869.934326
5975.26416
5681.359375
1897.549316
4685.776855
4580.63916
5311.475586
2697.570801
3295.348389
4403.224121
3587.991455
3850.10083
4612.952148
3089.899902
4640.113281
3850.176758
2147.157959
2200.989014
1724.98877
3422.06665
4323.61377
7201.750488
4903.287109
4298.522949
4142.300781
4465.734375
3018.556641
3832.976807
4917.333496
2900.54541
4498.682129
4336.07959
2342.137451
3436.748291
4205.416016
2369.716797
3254.460205
1681.648438
4366.319824
2859.21167
3302.111084
3499.969727
2691.488037
3902.762939
5677.863281
2456.476563
6941.643066
8112.652832
1521.949219
1264.404053
4255.44043
3508.094727
1839.534424
1727.638916
1612.022827
3419.45166
1642.795654
6766.088867
2971.548096
1874.993652
1437.738281
4189.983398
1791.147217
4382.904297
3483.532959
1449.576538
2300.351807
3862.157959
2372.340332
2090.326904
2278.969971
2340.669678
3020.81958
3530.915039
3326.929443
3506.076904
4228.694336
5326.299805
1501.095581
4377.436523
5553.938477
5574.652832
2776.412842
3114.518311
3130.205566
2011.594238
1397.225952
3144.970459
2267.210205
4611.320801
1554.877197
1891.313354
1459.112061
2183.934814
3820.938965
1779.740234
3066.623047
1284.078125
4075.481201
1504
1808.677368
4428.826172
1714.088379
1989.241333
1956.375244
4552.708496
1410.028809
1774.193604
2747.158691
2873.953613
2510.793213
2673.926025
4766.096191
2189.55835
3533.094971
4336.164551
2361.612793
1852.557617
6079.722656
2595.560547
1989.581421
3954.135742
2393.195068
3338.657959
1584.862793
3785.539551
2201.4375
2474.428955
2633.867676
1862.054077
2053.432129
4186.96875
2099.678711
3533.768066
1910.302124
3222.52417
3767.824707
4362.76709
2358.943848
2787.450195
2875.831543
2208.964355
1601.961304
3321.819092
2479.54541
2710.320313
2808.743164
2454.048828
3039.935303
3931.934814
4017.45459
4800.43457
4282.115723
2819.074219
1987.59375
1587.401245
1909.677368
2692.25415
2004.692261
2753.152344
1751.432251
2502.763184
2357.466309
1822.829712
3493.147705
3128.404541
5429.698242
4653.420898
5422.984863
4758.144531
1169.263184
3794.506104
2040.260498
3168.567383
5449.21582
2200.421143
5567.104004
3308.778809
4999.018066
6015.975098
3650.444336
5815.231934
6295.231445
4530.128418
2475.518799
4303.632813
2669.142822
4604.147949
6820.955566
3428.481445
3988.064209
4987.35498
6010.78418
3612.622314
4042.372314
5404.42041
1710.432373
1369.868652
3228.969727
4104.723145
3362.046143
3533.585205
4047.329834
3190.47998
4637.827148
5070.193359
4861.286621
2901.67627
3939.341064
5651.087402
5182.472168
1469.771484
5515.484375
3069.920654
4618.930176
4349.867676
6282.0625
3035.273682
4706.881348
6149.327148
3606.79834
2846.777344
3741.106689
6322.789551
3378.55127
6476.208496
1904.749512
1470.97937
2615.781494
7214.248047
2322.396484
3904.602295
4947.602051
3167.431885
1471.907104
3847.156738
2104.408691
3255.417725
1812.533569
1461.603027
1764.635132
1650.406372
1794.556519
1407.143311
1651.713867
2725.159912
7234.579102
1718.568848
2655.888916
2539.369141
2298.338867
3146.943848
1721.618286
1933.623047
3328.662842
1460.759033
2584.015869
1674.739746
2126.720947
5575.89502
2928.151123
3775.064941
2458.582764
2373.708008
2976.622559
2027.662109
1422.976563
2497.1521
1681.677368
2490.732666
1371.127441
2424.592041
1551.856323
2619.993408
1505.497437
1620.806885
5318.692871
5975.645996
2911.619873
1587.553467
1524.911377
2276.373291
2746.232666
2077.468262
3782.922363
1576.812012
3973.718506
3527.518799
4713.799805
5007.723633
3236.173828
2346.213379
2144.951172
1636
5089.846191
3768.957764
3133.03125
3291.519287
3189.923096
1491.539063
3195.543945
4013.602051
2407.880615
1935.876343
6152.583984
1690.621582
2066
3781.58252
2884.779541
2403.339111
1976.908203
3022.493408
2279.442627
4237.984375
4968.622559
2450.615479
2509.972656
3448.737061
3975.83252
4131.477539
4188.286133
1623.018921
1867.736938
3982.026611
4954.64209
3206.030518
1894.657349
5594.913086
1671.944824
2468.514648
1686.576538
2112.158203
3194.052246
1587.935181
1676.140869
2857.264404
2555.561523
2526.233398
2492.853271
1721.7677
1857.265869
4797.929199
2731.931885
4627.95752
5390.434082
1820.122559
2736.049072
3545.06665
3950.616455
4222.949707
3975.527344
4263.510742
4227.751465
1670.666626
4577
6833.241211
4421.224609
2952.547852
1959.555542
5664.12207
5616.256348
3461.045166
2521.233398
3965.322266
3703.715332
6881.228516
5188.08252
2600.635986
3151.624512
4579.370117
6362.464355
5356.914551
1778.279785
6182.446777
3764.321045
5273.51123
4830.194336
5054.649902
3951.107178
3532.604004
5866.232422
1247.782349
5194.546875
6805.460449
2898.638184
2911.361816
5179.351563
7448.628418
3815.476074
2639.366943
1524.666626
3120.635742
6147.632324
1871.442993
4635.826172
2637.077881
4963.720215
3548.28418
5429.378906
3205.142822
3767.23999
2703.61084
1850.059692
4141.540039
2026.805176
2836.604736
2007.148926
3726.787842
1948.382202
3707.267578
3170.956543
1914.640015
3446.514404
3322.86792
1904
2485.104736
3787.662598
2729.648438
2194.680664
5487.368652
3670.623535
5317.605957
7396.681152
2674.378418
3998.362549
2308.549072
3061.386475
3632.3396
3741.518311
5054.278809
5060.350098
2805.348877
1815.24707
1503.142822
2120.37207
3484.139648
3650.805908
4763.786133
1908.857178
2368.351563
3223.743408
4388.144043
3907.057861
1688.476196
1836.363647
3441.5
4528.646973
4329.429688
2439.356201
3616.162842
2309.80542
1896.279053
2573.097656
2873.92334
3724.662109
2200.50415
2134.731445
2918.626221
2877.901611
3101.166748
2955.963623
2225.888916
2661.203857
6527.850098
2077.54541
1750.270264
5063.494629
5181.369629
2980.787109
4774.713867
3035.919678
2011.865601
1597.757813
1941.035156
1519.927002
1820.106323
1813.497192
2551.537598
1735.315063
2589.736328
6088.359375
3529.595215
1680.943726
4095.758301
3659.262207
2240.049561
1940.292114
2635.348389
3416.690674
4276.143555
2195.418457
3624
2199.145264
1530.543091
1893.724976
3281.06958
1638.20459
2105.895996
4078.036865
3041.563965
3540.823975
1971.033691
2467.135254
3943.207764
2965.126465
3874.967041
1678.181763
2127.569092
5318.463867
4272.904785
3124.56543
5309.006836
3459.397705
4184.114258
2573.078613
4841.420898
1476.295776
2938.229736
4054.427002
2216.100586
2587.531494
4236.359863
2168.973389
1956.599365
4357.59375
3748.014404
2289.359619
3651.191406
4664.935547
1703.564575
3350.899902
5407.257324
1561.530396
2572.203369
4621.941406
5406.682129
4080.172119
2270.557861
2052.310059
1794.197754
4162.996094
4953.95166
5727.621582
4263.228516
3644.965576
1645.464111
1514.098389
4657.275879
5133.674316
2108.717041
6556.468262
2032.441772
6815.942383
1228.552856
1575.118164
6610.327637
5925.526367
3647.097168
6126.740723
2192.493896
3119.662598
2587.875
2999.93042
4069.522217
1187.875
3772.523438
1908.462524
2652.554688
1193.587769
3307.493652
4194.118652
2926.179199
2156.923096
2840.899414
3046.794434
6198.652344
3314.031006
4675
5793.910156
2693.362061
3682.458008
2563.922119
5197.179688
2560.433838
1717.920044
2988.643799
3452.669922
2616.271729
7899.647461
4726.712402
4828.946777
4002.37915
2531.155518
2920.123047
5244.026855
2450.425293
5729.625488
6144.248047
3549.814697
6178.467773
7852.847168
6220.848633
4085.450928
3186.202881
3039.22583
9520.914063
3808.88501
2600.251465
3312.666748
2291.953369
4260.545898
1774.356812
3649.543213
3690.967041
2032
2190.906494
4628.243652
5090.334961
2924.333252
2147.885742
4312.963379
6956.867188
3453.373291
4556.597168
4917.714355
5010.1875
5004.05127
3295.466553
4839.22998
3703.175293
4238.273926
3557.305176
2234.870605
3463.189941
3725.154541
5067.713379
4931.692383
4166.063965
4692.321289
5867.310547
2551.828857
6008.22168
4413.79541
2529.302246
2036.081665
5869.970215
3056.828369
5254.212402
1987.351318
5227.804688
4294.700684
1538.488892
4789.571289
3049.73291
3588.491211
2251.843506
2167.377686
1418.72522
3480.74707
5373
2393.666748
2296.97876
4349.157715
2479.55249
2587.764648
2733.383057
5053.821777
4394.983398
3710.864258
4497.28418
3944.204102
7267.906738
4180.19873
3385.58374
2054.274414
3373.491455
2308.461426
6877.09082
2746.740723
2810.731689
2042.523071
2854.974365
4905.664551
1790.333374
4168.666504
3318.141357
1918.095215
4489.854492
4222.693848
1954.526367
1869.790527
2225.543945
2922.22998
1871.157837
1720.692261
2526.159912
6535.208984
2239.452148
3599.027344
1419.75
2000.738403
2383.010254
2205.167236
2175.505127
1501.607056
2698.731445
1826.630737
4264.57666
4093.043945
1989.277466
6585.573242
3306.610107
4024.862549
2655.593262
1485.363892
2136.152832
4694.172852
2523.333252
2727.08252
4941.618652
1909.379028
1525.408691
6448.605469
1706.252197
2769.2146
3579.236328
2394.5354
3853.376953
4386.921387
1461.431152
1502.201782
1454.537354
2623.625244
2686.809082
1873.781372
1794.950195
2564.537354
1802.018555
3692.913086
1703.255371
2166.772217
4260.109863
1504.143677
3450.761719
1812.374634
4229.580566
3415.256592
3505.142822
5375.787598
2578.542236
3660.06958
3874.187744
2207.086914
1851.361328
3045.301758
3615.477295
3778.76416
3344.795166
2502.764404
2776.353271
1860.415039
3351.987061
3492.124023
3514.266602
5302.310547
1472.690674
5715.092285
1914.457153
3259.432861
3753.756592
2994.153809
4003.428467
1855.666626
5025.47168
5304
7827.44873
4304.374512
2400.744141
2322.915283
5803.700684
3680.4021
2489.789551
4175.309082
2408
1918.408203
4575.249023
4782.84082
1971.811523
3231.823242
2023.227783
3647.155029
3606.331543
3283.834229
2891.860352
4211.814453
3986.194092
1595.973877
7343.242188
5058.475586
4245.805664
1460.593506
2570.185547
2819.633301
3068.722412
1832.269287
3149.938721
2011.791504
2140.237793
5173.870605
4013.574219
1190.650635
2872.316162
3803.55957
2036.635498
3123.401855
4391.692871
5046.532227
2332.489258
4601.697754
5385.844727
4754.616699
5647.84668
5035.181152
4184.041016
3118.125488
4445.461426
5195.564453
2272.411865
3813.333252
4790.80957
3402.010254
3794.788574
1575.951538
1677.458862
2729.436523
3842.235352
2754.803467
1397.139404
6765.011719
2731.434326
2573.877441
1346.408203
5236.227539
5047.133789
4477.814453
5475.744141
3351.801758
6412.948242
2684.69751
6143.070801
1409.523804
1433.571411
2368.645508
4683.982422
4596.915039
3514.073975
4483.660645
6360.064941
3419.649902
3050.169434
3093.187256
2941.227051
5398.68457
5246.518555
2552.258057
3010.634277
7967.605469
2300.196289
6027.408203
4367.503906
2577.074707
1352.465088
4876.945801
6136.799805
5421.125
1800.414673
4061.109131
4828.416504
2630.618652
4711.781738
4727.874023
5198.990723
2298.96582
2470.487793
2012.61377
1969.795898
1581.142822
2796.840332
5576.347656
3288.417969
3025
4090.938721
1939.151489
2865.342285
2901.981934
4625.268066
2312.076172
2957.204102
3202.569336
5172.098145
1941.441895
3667.484619
4490.403809
3270.631104
1557.227783
5660.796387
2778.196045
4041.803955
1594.901978
3803.060547
3761.426514
5296.139648
3775.578857
5080.872559
4081.871582
4192.738281
3984.154785
2240.12915
1968.672852
3705.052734
4181.307129
4627.752441
2272.737549
5742.3125
5425.091797
5181.688965
4518.841797
1963.337402
1654.56604
2237.426025
5587.081055
2706.551758
2097.614746
6277.360352
2731.229248
2646.043457
1663.285767
2388.9375
4118.108887
1957.254395
3425.866699
3993.926025
3728.228516
1672.942261
1804.755615
3967.114258
2402.696289
1828.55603
2348.625488
1993.949829
1665.097656
1950.110107
1907.856445
4005.957275
1773
5564.814453
4438.608398
3215.590088
5788.054688
2569.07959
1867.010742
1771.479858
2643.993408
1622.825439
2903.611572
2043.324463
3095.667969
2578.947754
1773.928345
2144.635254
6203.007813
1745.88916
2583.935547
3760.222168
1653.837891
1701.510254
1695.366455
1751.942261
1905.282959
2941.727051
4461.705566
1845.650757
2175.655273
1611.947266
1736.518311
2913.338135
1877.48291
3727.859619
3818.177979
1994.238281
5034.617676
1652.514282
1805.85144
1920.588135
2259.865479
1418.05603
1603.57666
3977.640625
3205.43335
1873.686157
4258.105957
3927.463623
2775.315186
1229.741211
4915.5
5053.117676
3518.526855
5361.663086
2605.233887
3776.12085
2057.44043
4942.955566
6441.662598
3431.904053
1484.421021
7250.510742
5399.362793
1522.404663
2720.484863
2145.181152
4387.703125
3037.659424
3774.971924
1411.931396
3256.81665
1907.894775
3365.554688
3974.057617
1990.05481
2417.606934
5171.301758
2679.543701
4891.050781
4120.247559
1609.442627
3398.277588
2612.108643
8743.428711
3350.924805
6712.95752
4929.55957
1828.489502
3477.617432
1635.956543
1730.495483
3334.637451
1737.914063
1951.12439
4690.307617
3374.220947
3328.190186
2577.399414
2447.851807
3740.369629
3048.496338
5439.516113
2119.084229
2211.238037
5666.250488
3342.121338
3776.054688
1955.016968
4616.785156
7208.523926
3437.0271
1628.875
1896.783203
3590.650635
1672.50708
2432.567627
3626.666748
7477.03418
4350.134766
3806.874268
7765.650391
2014.326782
2360.764404
5086.782715
3615.161621
1748.030029
5015.42627
2465.426025
3344.583008
1447.710205
1755.0896
5238.513672
2511.488281
3462.048828
3453.874023
4432.606445
2932.635986
4205.600098
3021.630859
3498.886719
9756.962891
3371.031006
4164.748047
1432.279663
3266.838623
2713.324219
4107.974121
3215.668945
3105.46582
1811.537476
2344.99292
1664.816284
6280.777344
4269.522461
4218.043457
1714.400024
3582.059082
1981.310669
2422.277832
2924.393555
2323.869629
1725.914917
1882.557617
1790.141968
4700.222168
5865.45752
5067.474121
4693.144043
5023.30127
1985.863403
2821.278809
4675.80127
2323.628174
1823.446533
4649.168457
2334.614258
4579.252441
2424.871582
3718.25
3839.134033
4065.94751
5183.127441
3223.685547
2834.019531
1563.484619
1890.016846
2738.50708
2016.450195
1659.490967
4008.497314
2067.945313
1477.12439
2099.656006
4053.63208
3516.598145
5725.362793
4173.141113
2845.382813
3349.697998
3474.978516
6470.790039
4000.323242
1952
4085.954834
4290.675781
3176.366943
4839.967773
2464.309082
1819.906006
1713.752808
3079.90625
3043.076904
4442.285645
2311.255859
4209.891602
3598.807861
3483.29834
1879.804932
3467.636475
4367.61377
2687.528564
1851.751953
4105.353516
2418.40625
2122.357178
2353.980225
6554.914063
3916.18457
2589.29834
2766.428467
2481.928711
4670.87207
2833.775146
3382.324707
1657.9823
3433.764648
3861.762451
4529.805664
3184.668213
1799.350708
2546.226318
1954.341431
1320.321655
4460.232422
1676.831665
3043.305664
2323.187744
1455.842407
2615.082764
2241.520752
1862
2553.14624
1819.181152
3487.835449
5463.458984
2423.302246
1890.151245
2731.306152
4036.540527
3357.239258
2445.252441
2302.893555
1933.935425
2170.078857
3602.121582
2914.235352
4226.473145
3263.025391
2089.049561
2115.352783
1944.928589
1835.243286
2176.470703
1699.547485
2853.424561
2658.979004
1950.910156
1860.793091
1750.524536
4010.917969
2216.219727
3840.368652
2433.1521
1689.69165
1991.407349
3213.606445
3167.930176
2574.373535
2770.029297
3427.543701
2306.25
3354.79126
2164.646973
3121.352051
3837.959473
3294.589111
1757.302368
2994.03833
2349.704834
1782.226074
3943.272705
1823.835449
1885.021606
4148.731934
5085.922852
2809.348389
3045.617676
2567.978027
1694.59375
4545.837891
4538.666504
2835.555664
2747.878906
2043.261353
2860.924805
2971.928955
2977.92334
2177.480957
1396.481323
2160.570557
2018.33252
3487.306396
1861.333374
1982.809082
6840.623047
6516.323242
2321.669678
4979.501465
4215.848145
2060.540527
3015.901611
2548.994629
2427.213867
1992.415527
4478.632324
3103.946777
1790.177002
2762.014404
2437.75293
3200.18042
2234.557617
4206.301758
2926.200684
6964.353027
1887.438599
3510.003906
3414.755859
4828.211426
1878.581055
2066.45459
3322.316895
4450.099609
1778.970215
1696.223755
2305.70874
4221.025879
2482.726074
2793.449463
2223.459473
3100.520508
3737.354248
2726.787354
2627.392334
2924.148193
2529.374512
2161.136963
1783.378052
2321.365479
2119.479248
1700.579346
3003.149902
2244.800049
6714.300781
2817.466064
3082.506348
2578.501221
2409.589111
1870.715454
1982.733154
2433.103027
3578.131104
2718.88501
3658.012939
1778.043701
2472.470703
4186.255371
2898.700684
4166.902832
2039.945313
3603.598389
1897.819214
2467.054199
3769.761963
2096.710693
2505.799072
2402.661133
1428.026489
1814.404785
3260.663818
1935.934082
2957.679932
3283.171631
2298.614746
2278.290527
1672.825928
1871.852295
2345.383545
3004.598877
3551.761963
3732.483398
3308
2054.078125
4596.773438
1908.716675
2176.856201
2383.866211
2996.800049
2643.088379
4820.949219
3196.277832
2815.459229
2595.820801
2038.47168
2683.586182
2531.346436
1870.115234
3175.010498
3219.36499
1998.201416
1803.640625
1819.204468
3353.898682
4326.524414
3309.186768
1888.757935
3241.909668
2256.209229
2852.564453
3916.504883
2678.548584
1737.683228
2921.589355
1833.333374
3929.557373
2188.046143
3557.259766
2199.2229
2092.318604
1941.687134
1727.900513
3157.004883
1798.427612
1802.927246
2603.312744
5102.503906
2202.55835
1946.812988
2181.855957
2392.801758
2444.900391
4549.739258
2385.008789
2166.564209
2250.219971
1591.450928
5205.350098
2583.459473
2602.904053
7426.06543
2840.810059
2480.338623
2618.380371
2014.913574
3883.982422
1813.144165
2859.918701
2618.567139
2727.151611
3501.733154
2034.285767
3339.489258
3223.946289
2384.086426
3785.075195
1668.007324
2017.273438
2896.243408
2275.351807
3196.998047
2520.410889
1767.398804
2359.076904
1601.941895
2040.918457
1881.825806
1917.146973
2296.813477
1781.460571
2026.04895
1939.352051
1960.247559
2777.651123
5831.90625
2173.852295
1906.521362
1927.487427
1794.393066
5125.324707
4339.620605
2031.961914
3565.883789
5312.300781
2485.019043
1748.975342
2124.302734
2086.040039
5062.017578
3250.097168
1678.824829
2258.769775
1812.241699
2586.41748
1843.86084
3578.281982
1760.305664
2022.657593
