# Supplementary material for: Distribution Analyzer, a methodology for identifying and clustering outlier conditions from single-cell distributions, and its application to a Nanog reporter RNAi screen
Source: BMC Bioinformatics. 2015 Jul 22;16:225. doi: 10.1186/s12859-015-0636-7 (PMC4511455; doi:10.1186/s12859-015-0636-7)
Supplement: Additional file 1: Code S1. — R source code and sample data for distribution-based high-content screen analysis [file 12859_2015_636_MOESM1_ESM.zip › DistributionAnalyzer-1.1/Plates/files10004/B11]

3298.718506
5343.514648
3058.894287
1585.063599
3233.822266
3467.2771
2277.507324
1610.531128
2157.822754
2320.446289
3144.796631
6321.330078
2604.861328
3412.463135
1935.389282
3454.414307
1709.255981
6118.601563
3584.08252
2063.533936
5172.268555
4159.717773
2945.485107
2609.691162
1555.550537
4170.833984
3104.146729
3158.805664
4105.918457
4975.725098
2304.23291
2823.516113
1471.955566
2096.603027
1889.865601
2303.390381
1568.707153
1911.381226
1769.970581
2316.543457
3261.344727
1985.758301
1758.047974
4145.336914
4966.021973
2879.898926
4130.453125
3579.339111
2566.531006
3268.246826
3248.627441
3260.421143
5907.660156
4011.121094
4573.633789
3752.637695
3827.761475
3253.633301
4165.76123
3736.610352
6457.979492
2521.420166
4377.868652
3167.87207
3259.07373
7106.126953
15559.537109
4321.839355
5602.063477
3284.63916
3319.813965
2384.857178
4731.536621
5332.713867
3066.235596
1673.709961
5844.897949
5679.324707
3148.222168
2652.118896
5717.635742
3760.578613
6725.020508
5613.506836
3573.776367
4812.799805
3800.575439
5143.064941
7147.328125
4843.893066
2243.927246
5423.283691
1369.087402
3668.744141
3924.155029
5056.327637
6857.243164
6286.375
3967.413818
4312.036621
8871.023438
3760.666748
5653.894531
3442.447021
6769.660156
3864.131836
3645.696045
3549.263184
3051.927246
5316.397461
3952.036865
6197.472656
3250.649902
3529.966553
3721.383057
4243.314453
5983.655273
6249.954102
1799.925903
3406.127686
2364.157715
4142.701172
1557.521606
6289.108398
2589.624268
2564.921143
6585.277344
4231.517578
2359.898438
2759.329346
2078.726318
5414
2480.124023
5945.517578
3188.302734
1375.614258
1558.175415
2903.945801
5923.369141
2394.287842
1642.916626
3977.45459
4323.047852
2578.779297
7288.791504
3712.23877
5122.531738
1980.977539
3221.852295
4459.614258
3494.07959
3080.208496
1680.115356
3676.557617
2906.634033
4806.293945
3415.174805
1623.572388
1978.677124
1861.104126
4745.228516
4798.933105
1407.399048
2228.181152
3500.43335
4363.932129
2982.630127
3784.353271
4016.698242
1720.816284
7144.734375
3852.4104
5002.702148
3449.600098
6216.382324
5162.324219
2238.808105
5981.442871
3769.351563
2643.361816
8998.422852
3039.978271
3857.634033
2750.489014
4957.565918
2288.717529
1972.664917
2740.885986
3060.412109
3942.313232
3090.194336
2948.283447
4608.378418
4223.018555
3625.894775
2421.639648
3310.203613
5161.10498
3333.833008
3050.293945
3877.766602
2452.880859
4361.844238
5013.782715
4253.78418
2259.724365
3111.112793
1623.129761
4669.060059
2530.047607
2961.366455
3294.121094
3331.368408
5042.709961
5638.399902
1979.292358
5942.537598
2422.729492
5757.789551
4136.868652
2413.356201
2240
3591.119873
5430.480469
7832.524414
2435.29248
2285.039551
4415.785645
1749.731812
4602.536133
3147.291016
3984.253418
2853.721924
3054.140137
3949.568848
2759.68457
4058.968994
4263.108398
5405.605469
5406.863281
2774.740723
2578.60791
2651.639893
1621.075684
3069.429443
5045.375977
3157.374268
4786.385254
2773.610352
2344.062012
4054.649902
6051.808594
2965.51123
2262.970947
4652.975586
3131.711914
2477.647949
4391.569336
2070.52417
3312.384033
4161.451172
2610.437012
3558.406982
2048.163818
2067.281982
5056.885254
3441.877197
4234.616699
1962.128052
1937.582764
4610.479004
2982.019531
1426.141357
2504.722412
2208.990723
2601.544922
2069.77002
4015.784912
2048.381836
3251.177246
1944.339844
2906.67627
4680.804688
1826.995239
5071.269043
3954.61499
2335.084229
3033.362061
3460.378662
4191.702148
1970.175171
2526.5
5221.330078
1953.165405
5731.153809
3113.278809
2038.466797
6021.708496
4896.781738
2888.340332
6297.658691
5806.644043
4028.319336
2152.218262
2716.540527
4830.686523
7675.410645
3924.044922
2634.273438
3498.307617
10063.334961
4341.630859
4300.132324
4971.77002
1727.403687
4603.640137
5951.159668
3120.273926
7068.24707
1767.442139
3750.955078
6264.724609
1577.769897
5839.350098
4756.112793
2870.736816
2036.229248
4490.058594
4345.680176
1915.375
6742.458984
5272.164551
4654.904297
2763.873047
6260.921387
3902.171387
6037.538574
4515.910156
4304.828125
3659.208984
6580.733398
6408.513184
7216.068848
4948.022949
2737.0271
9642.5625
1416.881348
5109.258789
1525.423706
6448.811035
9316.944336
3374.783936
4384.901367
4087.066895
4964.589355
3552.338623
2746.588135
2659.02417
3524.63501
7976.212402
4393.284668
3513.190918
7063.214355
6875.649414
3463.765869
3714.391846
4030.746826
2236.243896
4471.023926
6183.277832
1561.373535
1547.796875
1891.553345
3938.722656
2750.562012
2366.44873
6102.506836
1394.994019
1923.340454
4733.696777
5537.334473
3419.959229
1424.829468
6377.316406
6462.177734
1397.867676
1876.269043
2402.044678
2629.612061
4253.624512
3665.498779
4115.458984
2504.739014
1663.560425
4888.439941
1843.456177
3347.533447
5144.02832
2837.492432
1503.89563
1882.391968
3611.438721
1335.040039
3704.733887
1768.213379
4626.927734
4340.91748
3663.664307
1653.929443
2440.25
4429.187988
5812.827637
2026.842163
4541.018066
3407.948486
5556.735352
4526.41748
1770.542358
4727.298828
2046.169922
3066.060547
3505.717285
4113.687988
3367.967773
3916.268799
4905.049805
1823.787354
4037.134033
3846.239258
4170.302734
2141.076416
2398.543457
2644.800049
3144
5216.57373
5741.357422
2313.699951
1974.16272
4982.541504
4582.318848
4142.051758
2878.197754
3795.483643
3782.684814
2641.15918
2873.514893
2560.321289
3720
3426.248047
4904.736328
4258.352051
3560.172119
2321.463623
6525.201172
2159.747803
2455.744629
1958.186279
3595.563965
1659.109253
3217.322021
2916.133789
4515.779297
4542.433594
2733.393311
1818.384888
2023.793701
3609.356934
1699.214111
3710.460693
1595.442261
3729.870605
4289.088379
5167.075684
2628.331299
2863.199951
2885.193359
5973.229004
2606.607666
3154.418945
2764.787109
3481.303223
2684.848877
3589.695313
2668.73877
5533.538574
2592.164307
3128.460938
1876.984009
2552.744873
2737.373047
2238.557373
1963.470337
1817.520264
2222.290039
3432.179688
3041.703125
5138.852539
2095.481689
2485.25708
3235.328125
2428.46582
3853.837158
3373.917236
4096.632324
5534.040527
1869.814575
4461.160645
2758.679932
2634.671875
3997.954102
4516.814453
3043.73999
3228.831055
2793.452881
5064.834473
2583.588135
2663.769775
2748.520264
1938.074097
1967.104248
3441.545166
6375.703125
1960.74707
2783.485596
2919.29248
4131.771973
2287.907227
2543.230713
2038.894287
2269.747559
2295.794922
3940.87915
2223.708984
4348.720703
5385.935059
4170.176758
6698.181641
3864.253906
3905.160645
4701.86084
6643.534668
6436.916016
6193.485352
3298.626953
4794.321777
3194.956543
1408.429565
4736.292969
2403.428467
5435.733398
5339.015625
7252.628418
5317.823242
3376.790771
3986.434814
5851.890137
4549.664551
3639.68335
3316.598389
3404.104004
5589.333496
3007.25708
7891.987793
6419.08252
5228.571289
6072.058594
3655.306641
5138.305664
4179.767578
6430.948242
5744.680176
1854.400024
2812.863525
2534.985107
7929.015137
4304.767578
1828.427612
8098.336914
5481.464844
3449.401367
2790.534424
7988.897949
5978.313965
5168.935059
4248.236816
2711.377686
5742.731445
2971.611572
7999.96582
5729.649414
3999.85083
4442.897949
4416.352051
5189.09082
2135.487061
4625.133789
6700.217773
4102.933105
2667.72168
2395.949463
5621.870605
3423.413818
1779.228882
3540.869629
8183.25293
2737.389404
3961.126709
2738.471436
5269.09082
5796.977539
2280.155762
2316.611084
3209.272705
4370.368164
4094.091309
6669.714355
2686.214355
5033.333496
8140.908203
5651.470703
3426.384521
4745.937012
4414.228027
2712.844971
3663.357178
1830.62854
3160.307617
2315.428467
3457.947754
4300.814941
3738.99292
2192.963867
3556.835938
3227.466553
3454.032715
2456.898926
1930.571411
6230.529297
3467.620361
13603.250977
2334.868652
11019.71875
2246.330322
1808.222168
3285.779541
3078.74292
2754.285645
4690.140625
2148.397217
5941.416504
2865.375
3858.070557
5995.157227
1460
3969.921875
3807.978271
5075.84668
2164.695557
3072.083252
3019.15625
2183.094238
3842.451172
5072.353027
2220.125
2216.734131
4422.106934
5832.971191
1622.092285
3617.976318
3416.022461
2263.327637
7033.639648
3241.592773
2893.352295
2483.251709
4891.628418
1920.487427
1864.91687
3152.38208
6449.600098
2812.882324
4793.60498
2664.490479
1855.579712
2539.856201
4486.135254
6044.518555
3468.897949
3250.608398
2714.483643
6511.15625
4105.624023
2890.699463
3676.534912
1971.74585
5578.852051
6145.102051
4644.448242
3055.391357
4404.094238
3915.849121
3417.700684
4963.77832
2563.190918
3674.6521
4399.28125
3658.470947
7308.355469
6466.53418
2455.846191
2036.610229
5595.483398
2503.756592
3631.140137
3787.524658
4248.95459
3664.526367
1411.515747
3251.707031
3793.08667
1938.109253
4613.124512
4438.406738
2837.347656
2085.883301
2227.687744
2145.692871
1744.894409
2125.768066
1572.906616
4013.310059
2615.122803
5121.091797
2701.075195
3082.52417
4682.185059
1962.12207
4168.577148
3317.823486
5170.081543
3194.793213
2783.461426
5032.503906
4628.151855
2809.61499
6245.339355
3473.451172
4914.402344
2619.441162
2718.661621
4330.408691
5525.970703
2473.523926
1958.470337
4031.028809
3547.552734
2738.981689
2390.87085
2717.687744
1985.739136
3651.561035
2300.474854
1612.317993
1951.772583
2578.135986
2462.399902
4168.478027
4861.572266
2036.940552
4236.158691
6374.037598
2094.374756
4320.608398
2782.399902
5995.77002
5484.021484
3117.041016
4237.130859
1668.059692
2497.265137
4659.846191
6043.634277
5225.487305
6843.782227
4492.865723
6836.12207
3452.976807
6191.073242
8126.181641
4855.279297
4755.731934
5655.322754
5286.462402
6235.974121
4657.882324
6555.645996
3909.145508
5892.733887
4859.415527
4240.424316
4481.414551
3815.946777
6559.938477
3804.75293
5916.658691
6398.285645
5619.227539
1555.047607
2335.538574
2593.801025
6324.423828
7306.185059
3836.571533
2926.467041
3506.325684
9643.436523
1929.728882
5701.62207
1763.654297
4979.321777
2507.85376
1811.103027
3243.234131
6015.975586
3923.063721
6334.944336
3766.6604
6869.916992
2251.322998
4602.991699
5050.567383
5974.307129
2885.552002
4657.520508
4193.075684
5726.060547
2397.79834
5237.413574
3049.127197
4878.897949
5377.282227
2696
3604.357178
2568.671387
3664.149414
3060.714355
3588.438477
5220.571289
1928.59021
6004.086914
3279.071777
4151.529297
6165.575684
3432.434082
4350.435059
1928.533325
3697.851318
3034.495605
2390.781982
5192.76709
3014.272705
3776.294678
4988.815918
2538.608643
2901.702637
12367.171875
4840.345215
2498.694824
4273.572266
4930.682129
4246.260742
1912.258057
7281.48291
2754.199219
3851.228027
5174.82373
5113.777832
4842.598145
3651.419922
4634.786621
3068.178223
3246.728271
5786.721191
4756.875488
2254.461426
1925.095215
1744.505249
3120.156982
5360.907715
5908.542969
5255.957031
4608.519531
2003.503296
2084.292725
7437.487793
1858.139526
2371.82959
2875.150879
4342.492188
2989.544434
5443.365234
5071.280762
2502.925049
1581.889893
3660.102051
2620.944824
1633.588257
2422.783691
3148.010986
4771.440918
4433.64502
3624.968506
4174.520508
4280.546875
2726.639893
5803.498047
1802.920288
3526.902344
3397.150635
2190.621826
1741.228149
3347.493896
6336.374023
2452.184082
4225.76709
3021.628906
4317.760742
2616.230957
2435.473145
5381.765625
3618.329102
5601.498047
6453.882324
3773.734863
2631.286865
3685.412354
2075.87085
3854.057861
3809.977783
1772.082886
2460.321289
4730.830078
1793.752686
2633.155518
2470.345703
2843.26416
3009.947998
4048.093506
3497.536133
4666.409668
2438.655762
3600.953125
3728.22583
3771.21875
1840.542725
1677.747314
4102.580566
4471.757813
3619.633545
2202.45459
2398.147461
3139.803711
3495.310791
2371.555664
2424.821045
1951.444458
2036.113892
4355.663086
1847.436279
3214.712402
1665.780762
4346.057129
2912.619629
2207.187744
2477.927002
2062.750977
2647.158691
2373.726074
2183.546143
2718.843994
1704.514404
4484.442871
2770.693359
2911.205811
2234.693848
4758.273438
3450.905029
3901.971191
2701.023926
3596.532471
2293.42041
3814.076172
2281.333252
1944.265137
3123.800537
1696.106689
4600.508301
4279.495117
2840.448975
2448.931641
1461.469116
1827.256104
3838.356689
2657.855713
4506.812012
2850.924072
3838.678467
2447.021973
3558.086914
4222
6423.48291
4055.555664
3487.148193
5014.520508
4543.714355
4573.612793
6848.705078
2859.230713
2790.227783
5044.351074
5322.290527
5357.714355
6676.959961
7443.322266
4086.840088
2697.121826
5587.41748
4135.697266
5422.315918
3968.059814
1412.081665
2355.515625
6056.290039
7359.212891
3316.408203
5393.397461
2347.26123
3691.669678
3059.670654
2347.606445
3231.366699
4225.975586
6543.118164
4701.538574
3550.157471
3554.911621
4936.200684
3257.814697
5283.724609
7028.106934
4569.975098
4915.330078
2299.527832
8160.824219
3489.816162
2799.321289
6909.969727
7930.284668
5451.774414
4766.612305
2544.97876
3450.634521
2642.412109
6105.865723
11251.822266
5654.354492
1613.333374
6284.59082
6179.438477
8736.209961
5402.688477
3971.5
2957.869873
4796.405762
5418.736328
1801.97644
6032.974121
1735.428589
1982.077515
7526.362793
3406.370361
5302.756836
5082.043945
5420.074219
5975.683594
4648.870605
4955.677246
3245.505859
2184.077637
2874.064453
3108.0354
8533.361328
2857.158203
2669.51123
3695.047607
3902.864014
3122.090088
2960.333252
4040.540527
3055.016113
4509.987793
4850.122559
4227.86377
5532.148926
1855.758545
2568.165527
3449.79541
3217.612305
4763.062012
4085.606934
4654.981934
3761.859375
3055.771484
3479.6521
6765.266113
5627.126953
4071.206787
3437.145996
3695.087158
5223.843262
2945.111084
2890.342529
3594.879883
4843.120605
2446.058838
2421.232422
2999.362305
1840
5378.169434
1657.734253
1952.598267
2963.673584
5344.507324
4740.042969
1783.694458
3137.70752
2048
3986.436279
7380.732422
5480.011719
4120.593262
1868.163696
2863.18457
2165.786377
2165.463379
3370.248779
3557.153564
2111.616455
3705.574463
3171.21167
2981.355957
3555.712891
2940.363525
5400.658691
4066.87085
3032.314209
3001.056641
3098.959961
4206.256836
2791.064697
1727.016846
2531.493164
3985.015381
4087.859863
7064.229492
3103.516846
4576.984375
2498.028809
2883.811523
4003.782471
2612.66748
1819.199951
2509.609619
3578.074707
3122.148926
1980.53772
6332.957031
2781.54834
3268.684814
2206.563477
2118.152832
1850.099487
5159.162598
4447.652344
5033.310059
1944.948364
4298.837891
1909.694458
3652.873047
2949.192627
1902.020386
4070.316162
3605.668457
2294.46875
4360.725098
3704.579346
3921.247803
2762.603027
2069.739502
3335.168457
2285.467529
3331.607178
3712.495605
2489.740967
3484.025146
2744.667725
1618.708496
2670.758545
2379.406006
1714.397583
1777.728516
2044.454102
3971.086426
5745.453125
2530.190186
2216.586182
2844.111572
4639.658691
2338.271484
3658.585693
2682.637695
1593.072144
2705.77417
2528.211914
4277.221191
3021.688232
1549.177856
2493.192139
3382.804688
2184.088135
2133.523193
1908.093994
4757.790039
1769.704102
4567.204102
2913.756348
2902.350342
1480.635742
1900.743408
2297.15332
4999.850098
4404.521973
2173.542236
1750.70813
3629.580322
3712.854248
3406.844482
3623.522461
2157.772705
4237.491211
4631.017578
6127.523438
4039.182861
3541.802979
3524.164063
3606.714355
4966.392578
5459.900391
3465.759277
3051.956055
1186.25647
5227.293945
6025.740723
3180.428467
2568.636475
3692.758789
5399.555664
4664.497559
4643.494141
3212.498291
6120.243164
5036.242188
6291.499023
6286.08252
2958.023438
4448.161621
3121.757813
5946.59082
5172.768066
3378.680176
6920.474609
5398.249023
3344.456299
3476.05127
6112.359863
7144.289063
4259.54541
2384.309326
2446.581787
3844.348389
1378.195068
3531.350586
2871.550537
6950.049805
1552.331421
3364.614014
5402.439941
5543.10498
6004.478027
7546.600098
2199.932129
2451.55957
1968.916382
5627.305176
3563.584961
2300.357178
2063.753906
5132.052246
3503.712646
4249.488281
5315.600098
4842.666504
3289.976807
5034.126465
4323.407715
7482.08252
3945.943604
2035.685425
3947.240967
4051.484375
3374.90918
3436.791992
5559.216797
3298.202881
2805.982666
3099.272705
2717.015625
2567
3014.550049
2869.065186
4251.538086
6208.249512
4052.311035
3526.108154
4635.229492
3713.664551
4716.82373
7869.266113
4449.211426
2760.82666
5109.98877
2933.85083
2957.22876
2420.800049
4588.029785
3843.801514
1813.230713
2888.113525
3763.458252
6443.95166
3015.370361
3598.11377
3363.746826
4510.519531
5063.420898
3237.746582
3015.15625
4040.040283
2600.351563
2656.303223
3501.566895
1551.338867
3181.542969
6128.982422
4780.930176
1653.883911
3332.076416
1908.466064
4047.549561
3912.023193
2064.496582
1796.986206
3282.24585
2589.884033
3775.027344
3413.145752
2415.317139
2039.647461
3093.556152
2789.217285
3077.452148
1878.022461
3355.934814
3068.204102
1573.567383
1722.973877
5018.38623
4600.031738
4034.489746
2681.426025
3991.625244
3274.488281
3383.483887
2892
1721.27063
1949.473633
3183.601807
3841.13916
2010.898926
2647.809082
4263.541016
2240
3333.469238
1711.450439
4768.773926
4085.529053
1925.286255
1685.651367
3238.965576
1894.171753
3104.121582
3539.685303
4486.815918
3060.699463
2974.703125
3000.08374
1671.241211
4389.343262
3010.578613
4764.419434
1765.11145
3081.476074
1981.944946
2406.480469
3253.340088
3582.30127
4454.841797
2554.714355
3672.513428
1900.539673
2630.290039
3485.563477
4141.213867
2471.95874
2232.443115
2143.564697
4383.4375
3864.170898
2237.145752
8807.601563
4207.132324
5488.874023
3559.845215
3548.534668
1854.935913
3631.661865
6353.825684
3313.975342
6277.830078
2358.007324
1995.379028
1560.025757
4367.874512
1786.687866
3775.910156
3614.067383
3162.511963
2051.00708
1659.886475
3467.097656
2368.773438
2438.773193
2533.43457
3648.801758
5306.931152
2025.853149
3227.91333
4917.441895
4983.69043
3602.354004
2663.847412
2062.324951
4747.551758
2227.007568
3180.139893
2869.728027
2167.721924
3084.058594
2350.354736
1671.024414
1430.307739
1545.465088
5627.229492
5677.24707
6275.119141
3791.100586
5403.555664
4900.100098
2580.897949
5758.453125
4860.225586
4303.401855
3381.790039
2945.953613
3716.628662
4626.056152
6452.408203
4083.199951
2262.063232
3430.658447
4379.981445
5399.212891
3392.638428
2822.469482
2804.508789
2236.806152
3124.56665
5341.875977
4609.107422
3448.554199
5247.787598
7515.331543
3902.006348
3021.645508
3020.105713
2958.349854
4869.446777
7240.507324
7006.988281
2292.342773
3230.475342
7685.533203
2706.014648
2862.385986
4617.273926
6564.666504
4368.647949
4161.870605
7559.253906
5736.091797
5166.234863
5525.842285
4017.502686
4118.588379
4373.04834
5535.23291
4727.698242
2580.733887
4614.883301
4851.677734
3745.584961
5101.432129
2652.987549
4790.562012
4807.333496
3041.43457
2016.529785
5176.176758
2883.265381
3064.57959
2811.124268
6571.580566
2392.199951
2255.01123
2491.264648
4203.200195
6036.743652
2468.422852
2851.539063
4395.444824
3130.745605
8735.823242
2102.127686
7274.341797
2564.516113
3277.128174
6212.272949
3066.538818
3802.072754
2644.825439
3367.934082
7610.418457
3151.108154
2974.749023
4550.938477
7325.981445
3825.279053
5719.759766
7144.860352
2423.905273
3919.464111
2941.763916
3527.671143
4389.625977
1973.866699
2386.05835
6998.323242
3924.474609
3723.344482
4996.883789
4397.273438
7699.611328
2662.043701
5317.771484
3825.242432
4926.252441
4615.912598
4948.107422
3997.891846
4272.104004
2459.603027
3899.77832
2759.763672
2862.67334
4272.056641
4018.946777
2343.916016
2088.423828
2911.375244
2296.472412
2660.621338
1652.424072
1904.18396
1831.405273
4545.888672
3805.400635
2603.830078
8319.279297
4227.297363
1845.118896
1789.059448
1910.007568
2969.445557
3836.588135
2034.046265
1646.949707
3054.495361
3121.450684
2216.233643
5951.040039
2423.929443
5788.008301
1612.615356
2508.263672
2429.940186
2561.669922
2210.249268
4562.907715
3645.955566
3303.958984
3937.18335
2106.737549
7654.992188
3548.599365
3805.716309
5782.300293
2826.23877
2319.21875
2159.281006
1662.138672
2346.196045
1707.584106
1412.526367
2754.270264
2232.632568
3673.737793
3923.338379
4254.411133
2199.554688
1836.757202
5514.407227
1627.061279
7676.791016
2487.491211
1971.322754
5603.280273
3715.03125
3255.223389
5579.359375
6182.914063
4647.933105
5818.527344
2501.573486
1370.800049
2843.727783
4272.611816
3845.204102
5672.07666
5242.151367
4252.783691
4686.296875
5550.644043
5105.386719
3850.389893
4695.793457
3293.00708
3285.15332
1970.416626
4182.214355
3837.072266
3711.258057
1659.319092
5126.520996
5764.307617
3624.167969
3317.387207
5748.447754
2857.0354
1906.909058
5784.481934
4775.914551
5154.074219
4831.888184
2698.766357
4014.399902
3144.664063
2229.614014
4454.315918
6612.785645
1676.561401
4776.783691
3682.235352
3799.647949
3316.304932
1749.408936
7044.317383
7648.19873
3256.751221
5028.411621
5075.958008
2905.885742
2303.695313
4627.457031
3990.939697
5006.93457
4191.725586
3323.864014
3620.077393
3143.37085
5633.982422
2759.076904
4484.022949
4590
4576.63623
4675.664063
2814.14917
3586.457764
5360.904785
4494.226074
3114.935791
5739.240234
4443.019043
4345.879395
4268.326172
2449.664551
7436.720703
4549.972656
5391.558105
8614.006836
4359.652344
6916.902344
4839.038086
3430.215332
2023.483887
5857.706543
1748.75293
6957.636719
4414.949219
1479.240845
5685.348145
2804.338867
4325.699707
5515.227539
4426.892578
2769.333252
5580.595703
3567.543945
2298.977539
1845.154419
6768.12207
3068.492188
4517.558105
3853.923096
4969.690918
3259.175293
2423.597168
6385.068848
4635.247559
4651.090332
1780.9646
4267.352539
3319.249023
3393.900635
3216.841309
4945.094238
6532.648926
2830.392578
1955.28894
2644.995117
3857.102783
4459.15918
4148.592773
3818.816895
1887.189819
2488.062256
6309.671875
5160.266602
6245.203613
2718.756836
1720.634399
4358.428223
2060.542725
1719.331665
3908.821777
4715.658691
2333.565674
3671.377441
3443.939453
5783.738281
2168.645264
4673.997559
5101.207031
1739.184326
1995.035522
3527.017578
3137.863281
2420.419189
3832.084229
2052
1614.706909
1763.209961
7881.330566
4885.675781
1936.429199
2040.229736
2376.138184
2018.884766
4494.551758
2247.121826
2411.404785
3485.256836
4482.474121
2275.398926
2797.977539
3449.670654
4714.998535
2807.305908
3250.262207
4282.928711
3891.463135
4281.132813
4812.755859
6459.59668
4413.09082
5294.344238
2436.164795
1450.245605
2388.300781
4907.463867
5908.76709
4635.446777
4931.54834
2883.019531
6869.592773
4388
4751.815918
3119.333252
4701.135742
3969.559814
6156.454102
6516.706543
6463.932617
8490.381836
6011.817871
3880.716797
2376.912354
6215.574707
2473.579346
4092.133789
4506.447266
2811.403076
4338.373535
4432.48877
4968.72998
4100.812012
2211.307129
3399.008789
2258.009766
1553.746216
7507.305664
1637.969482
1708.161621
4626.666504
2728.156494
2384.369873
3488.322266
4305.891113
7565.733398
2058.261719
2672.584961
2364.819092
3676.429932
2642.655762
4556.394043
5169.333496
5016.188477
2065.567627
2000.206421
3574.646484
4439.216309
2057.675049
2452.861816
2294.468018
1701.574219
2443.404297
1840.927979
2389.16333
5373.883301
4818.124512
4287.504395
3826.141357
5277.333496
3003.586182
5528.558105
6088.40918
3163.32373
3438.342529
1928.708862
6801.143066
3114.985596
4704.356934
2429.441895
2176.054443
4337.755859
3826.227051
3483.657227
2437.211182
4234.442383
3669.942871
3954.29834
4413.899414
4556.788574
1641.424683
5855.16748
4850.049316
3434.791748
1880.404053
3571.162842
6609.98877
3671.307129
4419
4412.51123
3161.756104
2833.936279
3079.020508
3539.739746
3961.331055
5387.527832
4300.646484
3183.473145
1831.964478
1401.405396
2737.566162
1831.067505
4164.585938
3040.324951
3357.671631
2665.057617
3564.202637
3873.73877
2713.296143
4325.345215
2639.42041
2792.929199
3789.277832
2865.19873
1924.405396
5154.552734
3998.143311
2482.26001
1572.168579
1624
1608
5348.725586
2902.018311
1654.804565
2288
3043.593994
2269.702881
2559.902344
3926.654297
6659.974121
1314.210571
1768.942993
2156.546875
2397.689941
4820.511719
3920.800049
3450.151367
4989.923828
5484.134766
2905.043457
3693.940674
3478.222168
1815.400024
3032.036621
3492.687988
3313.946045
1901.268311
2739.076904
2369.725586
4957.354492
2041.701172
4498.854004
5237.617676
7510.42627
2430.929932
4892.885254
3741.483154
3931.789551
2257.900879
1265.953491
6105.48291
2906.363525
4645.54834
3170.53833
9385.161133
3676.802979
2374.943115
5267.501465
3466.970703
3209.210693
4938.775391
2519.776855
5105.562988
3521.234619
3094.233887
3066.304443
6166.785645
2666.853516
5908.773926
2297.169678
4943.60791
6526.869629
4339.01709
5234.506348
6182.496582
2527.687012
3089.751953
4492.759766
5581.25
1446.106323
3956.695313
2813.774658
4678.916504
4206.680176
3941.818115
3261.606689
4840.44873
3138.393799
2596.802979
5686.098145
6015.143066
2642.486084
5253.825195
2369.555664
4996.369141
4529.79248
3578
3946.813477
3788.696533
1566.62854
5242.10791
1515.818237
2897.414063
6399.541504
5802.594238
5416.29834
4622.747559
7413.252441
2368.975342
3669.862793
3571.878174
3070.23999
3813.661133
2580.075439
4365.080078
6094.955078
3168.883545
4220.38623
9287.599609
3068.829346
5610.15625
2438.806885
5623.53125
2588.373291
2406.602783
3119.593262
3828.616943
2538.576172
5624.877441
2952.680908
6076.730469
3150.916748
1999.914917
4037.217285
4794.874023
3398.758545
2297.892578
5104.562988
4952.648438
5455.47998
4245.488281
4384.14502
5066.71582
2345.600098
5563.680176
4325.958496
4370.60498
3615.235596
2890.263916
4033.855713
3545.216553
4545.501465
5997.952637
4703.312012
4226.004883
2552.718994
5390.137207
4716.207031
5677.834961
7168.65918
3826.542969
4723.056152
4303.395508
3655.323486
5087.221191
4397.376465
3980.42334
3026.959473
2071.840088
4379.065918
4702.569336
7463.833984
3268.679199
2285.074707
2491.468994
1454.909058
4800.220215
4654.830566
4725.706055
3066.38916
4546.975586
5319.601563
2330.947266
3727.193359
4285.557617
2378.428467
2683.682617
3593.617676
1495.560425
6261.859863
3906.687988
1758.900757
3621.30835
2799.345459
2237.409424
5111.749512
6079.333496
3419.417725
2439.874023
3906.542969
2837.555664
4029.707764
2089.321045
5685.86377
4830.516602
4881.155273
3556.488281
4914.631836
4070.854004
3468.531494
5305.694824
4509.342285
4871.031738
3133.36084
5982.266113
3730.872314
4377.552246
2035.606567
1808.065552
1901.788452
5227.674805
2809.501709
1797.703369
2274.790771
1844.617188
4843.720215
5530.870605
4446.143555
3108.635986
2478.732666
4302.382813
5749.26709
1413.538452
5863.614258
6185.084473
3082.267822
4279.724121
5060.404297
5749.12793
4471.894531
4830.530762
3934.024414
5533.205566
1580.118164
2568.75415
2316.945801
2014.120605
4472.855469
4046.333252
3077.510498
3882.636719
2351.647461
2641.984375
1500.742065
2151.70874
6248.648438
7701.105469
3133.375488
2909.287598
7255.692383
4145.369629
5396.455078
8028.315918
7732.257324
3219.244385
3678.181152
3886.627686
5877.953125
5093.367676
4084.931885
6028.661621
2698.020508
2044.96875
4286.55957
2072.382568
4859.897461
4034.874268
3400
4129.710938
3601.735352
1784.08728
3595.938965
2870.021484
8969.931641
6908.646484
2781.093994
4007.077393
5860.312012
5162.355469
1939.381104
4522.834961
4593.458984
5535.40332
5273.371582
1821.642456
5301.54834
2463.884033
5955.30127
3613.333252
1657.682007
3997.572754
4272.304688
3894.849121
2154.865723
1685.38269
2233.347412
5451.69873
1794.36438
1941.333374
1888.917603
2692.698486
3217.120117
2259.307373
2382.685303
2348.428467
2781.233887
3546.012451
5369.78125
4506.263672
5772.243164
7320.344238
2993.628174
5119.265137
2072.313721
6487.570801
3313.794434
3525.387695
3370
3836.855713
5940.070801
2000.697144
2821.428467
5563.518066
3854.900391
1563.832275
3041.361816
2425.740723
1746.904785
6506.032227
2860.984375
4927.548828
2608.30127
2670.806641
2228.413818
3557.383789
5086.547852
5182.666504
3014.965088
3233.287354
2158.834961
7508.687988
2656.543701
4093.023193
6175.225586
1754.864868
1828.459717
2345.063721
2966.843262
3960.311768
2205.384521
2071.244385
1277.384644
4127.089844
2010.651123
3398.101807
3455.887207
3336.793457
10526.258789
7791.04834
2993.963135
1888.794312
1943.936523
2821.316406
1958.242432
3896.321777
2141.844482
1989.275391
3183.128174
6153.883789
5203.120605
4294.699219
5542.662598
4428.631348
1757.263184
2852.943115
5663.021973
4846.853027
4307.868652
4307.602051
3715.399414
1313.599976
2129.309082
1678.035034
2869.600098
6410.704102
5238.851563
4852.634277
3055.393066
3770.177246
2981.185303
1691.714233
1266.428589
3838.283203
2398.506104
3256.578125
2459.923584
2011.269531
5396.745605
2431.868896
4625
2126.356201
3303.218018
2197.597412
5978.535156
4000.069092
1504.356323
2522.381104
3427.899658
2634.586914
1948.366333
3926.884277
2030.877563
1898.043945
4439.069336
2122.732422
2669.862549
3917.779297
1458.474609
4725.65918
5817.738281
3258.105225
5593.809082
7783.794922
6973.544434
3747.125732
2954.169434
8681.667969
4996.534668
3476.831055
3879.612549
5361.677246
3581.381104
5028.947266
6875.649414
4967.723145
3500.919189
2360.572998
8859.577148
6779.858398
5879.458008
6999.818848
1554.7854
4530.21582
1880.485718
3940
2486.889893
2651.962158
3128
3882.931396
5221.577637
3768.611572
3487.284912
9979.313477
6506.717773
2780.403809
1941.811768
3724.378174
4155.016113
3183.774902
9150.666992
6047.807617
4559.691406
4088.509521
4452.429688
2700.19458
4763.880859
4149.935059
3621.990723
3276.843994
2836.559082
6149.469727
3694.011719
3411.786377
3297.45459
4940.851074
6210.995605
2880.462891
3617.866211
3070.494141
3907.602051
2129.910889
4309.296387
4776.047363
3381.928955
3444.248779
2900.944824
4342.321777
4293.844238
1906.337402
3156.404785
2866.360596
3299.612793
2384.10498
3776.495117
4096.665527
3791.932373
2494.150879
5969.508789
5466.473633
3596.027344
1837.333374
2272.170654
2524.912354
1807.865112
4835.79541
4076.018799
3595.663086
7089.385254
2529.800049
5735.820313
2763.801514
2917.630127
2927.433838
3213.22876
4529.29541
6668.981934
4756.621094
4124.907715
3034.160645
2145.57373
5766.245117
3473.095215
4975.51416
4723.570801
3630.456055
4062.007568
5235.074219
3411.438477
1407.179443
1914.400024
5705.493652
3422.576172
1980.649536
4372.507813
3163.116943
1838.511597
2727.321533
3364.871826
4305.337402
4083.38208
4136.396484
4020.432373
1819.333374
1751.333374
2580.919922
2129.364258
4161.185547
3346.353027
3021.971924
2366.312988
3972.537354
2037.699341
3343.145752
5348.959961
5156.235352
4198.784668
3713.926025
4319.627441
7603.899902
1958.311401
2229.251465
2516.812744
5593.274414
2654.840576
2403.657227
5437.174805
2993.255859
3612.534668
3704.081543
4288.391113
4061.787354
3928.19043
3254.491455
2151.211182
6781.82959
1970.666626
1506.834595
2254.052734
1357.417358
4691.480957
1649.130859
4021.543701
1508.996094
7064.989258
3217.631836
1670.298462
8289.911133
4382.771484
3471.806396
2708.480957
5873.828613
5799.664551
5558.153809
3720.190918
4740.42041
7280.497559
3131.780029
3484.827148
4104.390137
4537.288086
2398.747559
7202.67041
1857.828613
5340.170898
3688.699219
6634.143066
6018.327637
7180.506348
4574.579102
3678
3594.204346
7394.383789
3415.813232
3744.681885
2504.109863
5715.222656
1841.170044
5644.260742
2882.626221
5839.750977
1817.333374
2472.049316
5706.440918
4241.289063
5136.989746
4255.723633
4684.769531
3801.194336
2589.586914
2533.410889
6821.966309
1763.694336
3326.371582
4925.375977
4784.254883
2150.382324
2188.019287
2237.848389
2600.340088
2430.252197
1435.44751
2989.738281
4095.903809
3025.805664
4682.595215
3955.112549
1959.964966
4013.137451
3426.716309
7830.650391
2023.813965
4488.036133
4546.753418
4571.545898
5850.105957
2122.465332
2166.887207
6532.626953
1953.290283
2316.005127
1874.84314
3664.756836
3710.70166
3751.723389
3052.304688
4202.821289
4092.984375
6623.238281
4144.209473
5320.98877
2426.403564
5506.830566
3759.074951
3168.700439
4708.197266
3235.927002
4123.775879
2200.544434
2460.415771
4630.882813
2173.990479
6001.375977
1842.429321
2935.466553
4123.532715
4059.344971
3751.295166
3441.614258
3151.410645
5871.373535
3550.364502
2487.444336
5478.361328
5112.918457
4532.641113
3818.787598
1975.093384
4010.774658
2101.664307
3259.441895
5637.263184
2933.957275
1839.131226
5272.193359
4581.612305
3200.219238
4599
5608.305664
4279.945801
1620.330811
5583.163086
1898.359497
7227.089355
4802.486816
3281.25
4753.662109
4140.5
2763.897461
4892.755371
5480.277344
2006.410278
1581.791016
4645.369629
3991.739014
3523.572021
1910.67627
2107.745605
2658.040283
1746.57959
5235
1941.563843
1577.687134
3996.674805
5325.730469
4410.29834
4191.677246
3917.578125
2683.283203
4837.885254
7659.905273
5106.828613
2305.420898
3032.284424
4006.205566
3943.126953
2580.134277
5535.570801
4378.897461
3161.011475
3626.938721
1878.657715
3026.536621
5554.003418
4482.738281
4506.682129
1879.86438
2689.258789
2976.842041
2393.040771
2035.563599
2526.077637
5349.245117
6423.024414
5420.293945
2053.05835
3496.334229
3477.386475
2527.851074
4515.067383
4313.631348
5758.52002
5123.759277
3176
1768.986328
2961.940918
4257.977539
7205.040039
5060.270996
3913.151855
2560.469727
4931.511719
4204.152832
3137.537598
2996.795654
1552.816895
6405.547363
1440.223755
7445.840332
1727.506958
2477.666748
4255.771973
5905.25
3186.5
4892.498047
3770.192871
1444.555542
3240.558105
2920.259766
3089.624268
4830.79541
5499.937012
2355.151611
5565.749512
3924.839844
5952.249512
4346.308594
1748.239258
4033.746094
4995.932617
4215.452148
4588.799805
5504.558594
5658.425781
2701.018799
2079.931396
3875.683105
2164
4621.294922
5144.553711
2349.25415
2189.825684
4035.501709
3968.657471
3677.760742
3742.137451
3818.212158
8596.103516
4790.520996
2581.404785
2493.521484
3572.855469
3252.738037
3299.45459
2526.463867
3977.523926
2325.265381
2671.884766
2568.803955
3464.147461
2884.895752
4908.751953
4319.522949
3190.014648
6762.092773
1802.640381
2794.100342
3204.337402
4891.081055
4845.666504
4219.134766
2469.381104
2148.696777
2558.053467
2232.145996
4026.050049
3568.523193
3848.865479
2582.064453
3777.621338
3844.512939
3498.926758
2378.764648
4472.719727
3129.765381
2562.015869
1881.764648
2900.909668
5205.752441
2860
3774.501953
2897.271484
2375.566895
4161.080078
2522.520508
5381.721191
4629.592773
6111.808105
5241.619629
4326.381348
2421.979492
4397.19873
2322.207764
4304.780273
3401.055908
4439.751953
1518.625732
2175.12207
5277.528809
4222.176758
2123.23291
3296.571533
5746.088379
5635.082031
4184.340332
3790.871826
5810.796875
6452.799805
7479.507324
3330.234863
2032.973022
3498.289551
1895.040039
5722.203613
4782.864746
1845.744995
5050.027344
4910.369629
2192.994385
2699.931885
2256.493408
4493.436035
3500.687744
3496.6521
2081.813965
2819.403809
3528.724854
2380.660156
2920.834473
1939.209839
4653.298828
1863.503662
1536.962036
6175.646973
3174.430176
7262.944336
2750.162598
4282.95166
3101.916992
1979.212158
3382.433838
4982.152344
3925.321533
4463.758301
3198.99292
4022.781006
3339.775635
3071.47168
4856.125977
4445.931641
5734.422852
4511.476563
5992.790039
3717.178467
6179.621094
4781.805664
6685.919922
4700.474609
4624.62207
6158.816895
5447.685059
5212.483398
4891.901367
1382.769287
2678.987305
5285.669922
1819.591797
5729.846191
1978.343384
3074.968994
2369.574707
3710.029541
8314.183594
3328.289795
1391.300049
4762.828125
5070.541504
2816.670898
5189.481445
3846.532715
3584.586426
5447.425781
2346.90918
5839.272949
6097.552734
5915.118652
5840.751465
2413.565186
4192.886719
2703.710938
4583.339355
4366.351563
3943.253906
3162.095215
6130.17041
1400
5038.015625
4568.486328
1515.363647
5251.759277
3640.279053
2902.602051
2768.661621
4839.256836
1404
4806.956543
3644.692383
5235.920898
4212.260254
2979.717285
3367.775635
2734.111572
3526.154785
3623.826172
1523.092651
1634.012573
4913.549805
5014.509277
1922.336304
2738.666748
5703.834961
4230.288574
3065.18457
1955.359741
2135.672852
8407.027344
3906.572998
2153.361328
2282.731689
5500.341797
4595.843262
3375.836426
2649.557617
1664.777832
1939.536865
5348.525879
5952.515137
8710.207031
1372.891724
2821.841309
6293.355957
2830.889893
2260.552246
1567.761841
3691.109863
2031.446533
1937.215454
1343.874268
4767.563477
3001.556641
3736.67749
4518.769043
2397.494385
1978.707642
3031.182617
3018.15332
1936.111694
2585.26709
2491.351318
4500.707031
5302.924805
3924.301025
3655.67041
6029.807617
3653.714355
3741.526855
3464.362305
2820.592529
4655.297852
5638.231445
3177.322754
4554.720703
1468.153809
2703.240234
1757.394531
4081.359863
2439.73877
1609.307739
2199.335205
2423.778809
3094.472656
3742.54834
4080.822021
5522.203125
2364.502441
3143.833252
2658.86792
6340.084961
2090.021973
3725.994873
4205.810059
2279.814453
4479.376465
5126.01416
2614.197021
4361.537598
4969.646973
3983.167236
4319.576172
5657.09375
2530.083252
1699.115479
1674.35498
4530.019531
3456.379395
3111.880127
2977.164063
2267.175049
2839.82666
2968.323975
4108.632813
4598.82959
2214.791504
4567.586426
3033.054199
4859.879395
2193.43042
3816.527588
2738.217773
2577.148926
5063.039063
4055.47168
2774.61499
4443.983887
3522.058838
3142.583496
3194.34375
1795.071777
3519.133545
5079.61377
2174.48877
2094.518555
1283.746826
5064.975586
4360.455078
3282.781494
3888.374756
4890.472656
4241.588867
4038.25415
2682.990723
2013.517212
3691.48877
3063.450439
3143.818115
5328.069824
1723.006104
3578.64209
2311.981201
3379.056885
4113.791992
3069.649414
3428.448486
4869.772949
3660.355469
1536.894165
5365.445313
5747.057617
2675.206055
5379.172852
6436.98584
4828.268555
6460.492676
1907.86731
4086.060547
2303.587646
3440.533447
4667.513184
2636.106201
2832.739014
2395.438965
4005.896484
2743.790527
2443.333252
5208.021484
3086.612305
6195.598145
2522.252441
2622.904785
1823.680054
4532.070801
4082.766846
3387.730469
1814.606445
2910.457031
5684.551758
5541.421387
5449.972168
4685.49707
1659.45459
4977.850098
4033.750977
4770.625
2431.47168
3860.523682
6317.333496
7670.112793
4387.983887
2217.376465
4652.200195
2143.615479
5024.103027
4644.311523
8859.798828
3679.656738
5391.21582
5025.589355
4822.848145
3510.93335
4899.187988
2669.870117
5329.710449
3387.913818
3979.474854
7353.165527
4988.417969
3255.926025
5592
5003.591797
2384.708008
4852.582031
6077.481445
3319.659668
6613.259766
3784.66333
6519.665527
1736.255981
1688.344116
3264
6844.188965
4378.019531
6658.410156
5393.45459
2978.554688
2720.888916
10070.154297
7032.77002
4041.879883
1342.75
4198.425293
4281.830078
4016.191895
4995.905762
4432.064453
3828.199951
4964.813477
2557.255859
2025.056641
2461.240967
1812.169922
3660.439941
3109.837891
3608.943115
1447.116455
1967.536011
4171.241699
1774.755127
5644.69873
2069.424072
1967.153198
5882.858887
4665.233398
3415.930908
3492.65625
6211.913574
1677.75
3377.104736
1718.374634
3123.693604
3999.619141
3097.388428
7819.10498
3247.94043
2703.068359
2941.21875
3490.63916
2733.452393
2001.89978
1665.23999
3073.401855
2865.100098
5143.125977
2369.272217
5104.265137
3983.05249
1706.922607
5444.099609
7818.635254
3222.84082
5478.646484
1742.281372
2150.446777
4609.277832
2632.54541
2887.908936
3143.034912
1966.848877
2110.022949
2685.542969
2461.79834
1805.410278
5588.04541
5029.693848
4899.559082
4958.591797
5767.196289
1718.183228
4464.802246
2942.676758
2467.631836
2901.075439
3996.406494
4380.727051
1621
3967.519287
2188.575684
2925.615479
1794.271606
4734.316406
2803.041504
3057.880127
3048.506592
1895.445313
3571.101563
2800.344727
3954.327881
3897.854004
2648.861572
2361.142822
5366.370117
3974.219482
3905.984131
2978.760986
2590.502441
3494.491943
2351.479248
4417.925781
1933.19043
3577.102051
3890.878906
5850.263184
6596.337402
2779.436279
1916.065552
2542.36792
1741.077637
3076.252441
2108.642822
2503.69751
3534.496582
3784.196045
2222.788818
2587.247803
3932.554932
2855.453613
3425.298828
3201.666016
3903.664063
3940.790283
3896.068115
3191.334717
2711.549805
4702.417969
2043.634033
2621.248779
2294.309082
3667.808105
2667.489014
1513.481445
3066.828369
4708.841309
4921.028809
2016.675293
3558.77417
3511.156738
1926.708984
2041.311157
1758.125732
2495.027832
3160.063965
4003.24585
3365.913086
2661.723877
3486.056152
6027.619141
1988.949097
4247.552246
3361.508545
1926.208984
6150.051758
1936.84082
2077.083496
2506.737793
3626.209961
2735.443604
1787.188965
3227.003662
2156.437988
2984.872314
2852.863525
4098.222168
1605.663696
2191.601563
3291.793213
2949.17041
3661.936279
2173.492432
2331.650879
1875.860107
3115.986084
3106.884033
3243.627441
4491.63623
1910.537109
1841.582642
4967.225098
3098.392578
4219.710938
3671.128174
4045.41626
5457.252441
1806.195435
3725.825928
4111.673828
2662.258789
1601.367554
2220.692627
2371.638672
3099.670898
5307.881836
1882.307739
1910.250977
2384.134277
3594.520264
3585.175781
1549.677368
2450.544678
3105.320557
1741.432129
1669.993164
4757.246094
2414.264648
2906.666748
1969.801025
2895.758057
2023.539185
4117.908691
4681.734863
2874.91333
4035.908203
3139.031006
3213.295654
3262.806641
6727.839844
3999.526367
3414.344482
3847.824463
1894.908081
2480.541748
4675.030762
3379.928467
3674.928467
2934.784424
1641.691772
4154.657715
1949.841675
2462.555664
2812.815918
2524.462646
3754.200439
5286.62207
2068.14209
3145.215332
2437.132568
2491.262207
4971.450684
1754.900269
2647.725586
2185.880371
2389.662354
2708.048584
3117.417969
1903.722534
4203.03125
2563.125
2879.311035
2832.814697
2774.019287
3951.384521
2169.60376
2915.490479
3689.99707
5964.200195
4313.391113
4048.727295
3795.261719
3797.060791
3696.947754
1949.563477
2903.935547
3263.866699
1886.298218
2994.155518
1677.205444
1944.395752
3003.214111
2405.42334
2329.688477
1890.987915
1764.628174
3131.813721
3039.939453
5908.814453
2351.394775
1872.72522
2125.556396
3366.634033
2076.940918
5735.97998
1790.231567
6436.316895
2514.887695
2307.638184
3851.653809
3683.462891
2907.492676
1998.616211
2020.323242
2065.106201
1903.761963
5137.238281
2001.96228
2052.58667
5430.64209
2770.775146
1728.25
3333.565918
3574.44043
3138.130371
4705.023438
1526.278442
6461.86084
1815.755127
3015.35083
3284.382324
2809.560059
3421.73584
7603.530273
2235.885254
2032.632202
1977.437866
5355.063477
1862.046509
1864.696411
3120.040039
3182.291016
2473.733643
2520
4129.033203
2379.362305
2377.967773
6837.360352
3361.621582
3670.706055
1837.463379
4349.955078
4883.392578
3169.412354
2956.899902
2787.801514
3990.258057
4089.375977
2817.020508
2600.776367
2761.286377
2078.467285
1749.023315
3211.613281
1687.218994
2193.784424
3414.53125
3444.423584
3906.733887
4210.279297
2733.058594
2760.953125
2660.21875
2394.951904
3298.586914
3138.431885
3161.660889
2496.231934
2066.811523
1724.613892
2568.09668
2651.174072
1952.572754
1989.987915
5596.882324
4758.387695
3142.867188
3460.804932
4351.861816
3173.231445
4083.849121
2834.04248
3811.675781
1571.619019
2185.945801
4320.855957
2815.827637
1762.823486
3030.717041
2405.789795
3972.645264
2391.45752
2521.387695
2621.983154
4486.964355
2552.971924
2248.037842
2722.838623
1605.386841
3744.13623
3099.294189
2706.103027
2821.378906
2023.46167
4827.049316
1843.570313
1814.63501
4297.235352
4006.086426
1771.123657
2201.717529
2311.308594
4774.492676
3840.117432
3583.528809
2522.733887
3753.95752
2572.138916
3319.373535
2585.982178
1596.716309
4074.755371
1781.287842
1799.091187
3700.695068
2089.258545
1805.022217
1867.558716
3276.483398
3258.306885
1751.887573
2982.987793
3350.648926
2083.682373
4327.349121
1844.744385
1602.65271
2086.294434
3587.586182
3253.348389
1757.211914
3662.4021
2361.705078
2140.778809
2050.123779
1683.661133
2122.750977
1984.1698
1806.11377
4259.958984
3271.024902
3731.352295
3922.903564
2919.243652
2668.791748
3528.664551
4844.822266
2004.575439
2848.091064
3143.897949
4143.138184
2194.903809
5105.633301
2390.811523
4798.474609
2230.124023
2096.809814
2135.035889
2448.918945
4462.224121
2768.769287
2620.501953
4204.056152
4147.37207
2121.290283
2336.039795
2087.223389
7548.610352
3920.11377
2415.643311
4272.844727
1312.101318
2163.086914
2761.666748
2492.160645
3246.691406
4353.874023
1817.472778
2209.168701
1633.485718
1907.433838
1895.907227
2907.313232
2157.050781
4705.717285
2666.562744
2058.268066
2676.748047
2522.288818
2586.610352
2768.866943
5146.249512
2218.285645
3868.595459
2803.251221
2063.723633
2109.122559
1634.792969
1475.028076
2944.595703
1805.095825
1456.94397
4160.753418
3982.875244
2997.894775
1449.279053
1920.377319
1657.417114
3812.266602
5082.195801
4994.335449
3198.814209
3423.44873
1739.96936
2662.748535
3035.552979
2135.935059
2614.173096
2728.03125
2077.163818
1888.057007
4244.547363
1719.12915
1941.553711
1863.754395
1572.043213
2438.568115
1645.445557
2780.115234
4136.515625
2734.010742
3792.038818
3919.570557
2629.115479
1769.441284
2296.483643
4668.885742
4468.975586
2534.835938
1790.66333
2905.608398
4104.919922
4117.705566
5028.428711
2054.370361
5078.199707
2433.187256
3868.090332
8396.31543
2940.414307
2972.99292
2480.283936
5641.36084
1880.258667
2940.353027
4092.015137
5362.00293
2304.585449
2899.474854
2274.300781
3388.292725
3159.039307
3738.810791
3184.320068
3184.598389
1862.963013
1550.25354
2167.877197
2670.516113
5801.998047
3406.802734
2601.093262
2442.405029
2997.978027
3997.755615
3549.432861
2472.424561
1730.168945
1951.296631
2696.900146
1614.36853
4266.520508
1836.705933
3023.332275
5976.856934
1609.316895
2930.57373
2786.364502
1509.807739
2677.731934
3611.295166
1838.195557
3850.640381
1743.13147
4060.12915
3149.210205
4225.525879
2115.342041
3478.619141
2842.937988
4518.135254
2905.962646
4738.130859
2372.856689
2761.01001
4277.553711
2560.517578
3101.252441
5685.68457
2319.64502
4098.529785
1915.565308
4764.657715
3363.094238
2530.977051
4956.480957
2806.93335
3636.54834
1540.668091
4166.626465
1744.801514
1617.64502
1617.330811
4335.54834
2344.333252
1788.270264
1744.623535
1998.638916
4101.350098
2943.764404
3846.5896
3587.063721
2425.473633
1775.379639
1674.626709
4149.983887
3695.728027
3947.014648
1761.838501
5584.874023
2001.522217
1497.955566
2253.67334
2219.238281
1554.006836
2515.883057
3778.40332
3064.724121
3388.599121
1383.957031
1803.384644
3602.344238
1781.210449
1874.94873
2716.4021
2686.073486
3267.007813
2159.450684
2853.908447
4095.939697
1596.30188
1574.370361
2760.318115
2218.278809
2688.085205
1751.152954
4149.626953
2897.784668
4356.070313
3666.263428
5421.126953
8226.282227
2938.687988
1860.914917
4985.475098
3955.612305
3684.307617
2785.106445
2974.582275
3947.781738
4023.441162
2357.67749
5051.88623
1788.583374
1909.239624
2859.339355
4175.643555
6066.072754
1955.902466
1865.406616
2079.772949
5496.467285
3445.156738
3309.807373
2656.596924
2208.447266
3522.373535
2710.599121
2466.35791
3957.264893
3219.697998
3072.159912
2673.932129
2479.253418
1753.133911
2514.197754
3405.935547
5601.35498
2590.697754
3077.671875
2833.919922
3328.784424
2086.285645
1539.666626
3801.419434
4110.791016
2097.814453
3590.851074
2822.191406
4348.376465
3163.303711
3914.813721
2015.466675
2009.224487
2689.668213
2647.846191
4177.583008
2230.281006
3717.936768
3922.993896
3620.086426
4390.309082
3170.947266
2442.854248
4200.228027
4209.438477
2261.627197
2566.351563
5416.032715
1862.019043
3974.94043
3385.269775
2600.27002
1447.769287
4313.411621
3499.047607
3577.983398
2378.984131
6518.461426
4483.413086
4446.92041
3104.857178
3966.416748
4909.271973
5860.035645
3130.177002
3024.37085
1753.599976
3561.022461
3627.167969
4401.882324
3348.78125
4085.115479
1815.299316
3734.086914
2405.927246
5321.842285
3279.863525
2331.468994
4032.335693
4583.466797
4588.136719
3651.739014
4666
2288.195801
3429.542236
2780.213623
3811.419922
1415.179443
2111.032227
3389.739746
3588.03418
4739.353027
1975.507324
1743.803223
5847.01709
2194.765869
2257.552246
3129.450928
2665.07373
4852.522949
3631.572266
3707.443848
4764.042969
2918.222168
2266.843262
4702.205078
1948.409424
3744.688965
2724.553955
3612.152588
5015.433105
3358.045654
6810.478516
5584
1728.476807
2098.571533
6000.09668
2350.640625
2352.30542
3229.367676
3202.341553
2473.286377
5418.468262
3465.692871
3136.724365
3761.515869
3479.161377
3091.787354
3596.614014
3628.180908
3523.674316
2091.510254
2008.706787
4768.10791
3868.3396
6432.378906
12600.80957
2953.340088
1331.823486
4825.324219
1604.108154
4927.322754
2938.832764
3313.555664
3772.153809
3651.133301
2814.056396
2910.423096
2459.199951
2955.76123
3330.363525
3723.216309
4694.054199
3452.044434
4055.107422
2888.687012
3492.557617
1787.770752
5894.75
4565.880859
2973.602783
5376.275879
4181.294922
2298.068115
2127.384521
2596.564941
2528.363525
4908.459473
4661.819824
2440.675293
4070.131348
2674.326416
1894.213989
4839.867676
2383.989502
2289.030762
4643.713867
2611.773926
2907.177002
3154.656006
2790.29834
4585.521484
3425.831299
2466.245605
2956.359863
4378.114746
3750.571533
2330.435791
3510.210449
3115.690186
5276.441406
3872.388428
4187.456543
2772.99292
1660.541992
6239.835449
3001.804199
2421.017334
3503.836182
3538.185303
4516.036621
3217.058105
5944.122559
3500.643066
2583.257568
1826.260132
6903.669434
4297.211426
4242.508301
4281.386719
2653.349121
4993.548828
3424.812012
3282.549561
2641.253418
2145.03125
1329.45459
3244.923096
1927.004761
6632.188965
2873.994141
4617.058105
3135.718262
2324.683838
4837.98877
2797.737061
5505.369141
2000.049683
3680.586182
1934.769287
4175.82373
3562.029297
3337.031006
1700.299072
4137.35791
3748.952393
4034.620117
4084.910156
2436.750732
4549.34082
1943.96521
3566.635254
3664.07373
3535.897461
2460.504883
4416.593262
1876.880737
2892.911621
2219.404297
5160.799805
5746.773926
3683.205811
2426.308838
7883.634277
2853.391602
4131.206543
2450.282959
3143.699463
3030.583984
2044.369995
4982.892578
3220.453125
2707.836914
2416.598877
2293.950439
3900.085693
3510.358887
2345.667725
5666.918945
3182.018066
4279.65625
4773.571777
3763.947998
4889.225586
2638.095215
2066.557861
4954.508301
2978.085205
1788.15625
1928.92749
3821.981201
2903.340088
1974.935425
3816
3530.011963
2145.8396
8262.814453
3517.719482
1723.803955
2491.597412
2526.567139
3626.461426
3527.24292
2828.498047
2890.634766
2114.740967
3288.511963
2569.742676
3863.878418
2247.272705
2954.597412
