# Supplementary material for: Distribution Analyzer, a methodology for identifying and clustering outlier conditions from single-cell distributions, and its application to a Nanog reporter RNAi screen
Source: BMC Bioinformatics. 2015 Jul 22;16:225. doi: 10.1186/s12859-015-0636-7 (PMC4511455; doi:10.1186/s12859-015-0636-7)
Supplement: Additional file 1: Code S1. — R source code and sample data for distribution-based high-content screen analysis [file 12859_2015_636_MOESM1_ESM.zip › DistributionAnalyzer-1.1/Plates/files10004/B12]

4647.804688
3960.964355
2691.474854
6115.486816
5486.297852
1774.600464
2065.221436
2012.227051
2445.988525
2413.89209
4119.753906
4750.402344
1797.407837
1775.537598
5177.226563
3234.354248
1607.699707
1940.08374
1932.546631
1961.208496
5255.896973
5502.666504
2964.156982
1678.963989
2233.34082
2422.170166
3006.731934
1911.872925
2877.031738
1465.882324
1574.469238
2846.855469
3876.519043
1702.475098
4559.30957
1730.891357
1868.666626
1981.430786
1544.873413
2314.739502
4025.10498
2993.402344
4510.36084
2275.055908
1428.473145
1782.192383
2817.754639
6503.175293
4717.811035
3573.817139
3084.363525
1958.440308
1807.962158
1419.77832
5861.583496
1544.400024
5146.94043
1990.919312
2583.144775
4860.237793
2895.529297
2785.333252
5639.73584
2925.465576
1923.845337
3704.64209
1688.707642
6192.382324
4971.428711
4610.021973
3329.317871
3937.159912
2142.703857
6617.947266
6254.089355
4645.393555
3582.699707
2532.494873
1761.492188
1919.723389
4487.093262
3306.024414
2920.837646
2679.726563
3445.303955
2764.633545
4669.727539
1666.620239
2149.477783
1847.180176
4245.201172
1426.378418
1503.166016
4530.030273
3678.584961
3727.452637
1976.4375
1946.377563
2754.680176
1797.317383
8002.139648
2495.938477
3447.468018
2773.601807
1641.290283
2191.979004
3594.640381
2907.755615
2041
2942.493408
4036.789551
8114.481445
6885.564453
1724.925415
2378.709961
2074.339111
5027.192871
3228.556885
1887.408325
2216.323486
1777.578613
2690.010986
3058.290771
3409.265137
2700.710449
2931.674561
5131.839844
2660.484131
2287.716064
2001.2677
2487.695801
1718.434204
2887.274902
4348.724609
3111.349121
2985.871826
1940.492432
1602.021606
3309.122314
2149.877197
3202.790283
2492.974365
4307.512207
3775.93457
5407.344238
1880.013062
3734.663818
2319.482666
3605.691895
2693.25708
7869.103516
2707.759033
1713.054688
3473
3036.36792
2938.760986
2987.843506
4371.086426
2751.325195
3423.503418
4951.024414
1815.560181
5519.845703
3026.123535
3292.900879
2591.19751
3324.765625
1626.828613
1551.117432
4111.144531
1601.052612
2599.336914
3020.938965
2932.813477
3545.035156
2389.033203
3014.774658
2864.196045
5240.297363
4062.37793
2184.477295
2566.238525
1696.72583
2781.002686
7501.864746
3007.098633
6224.569336
1955.973633
4266.408691
1576.300049
2158.887695
1864.244263
6905.117676
4087.414063
2383.235352
2301.583008
1754.998413
1807.109131
1537.642456
1964.79126
5687.305176
1823.688965
4158.249512
5547.995117
2005.30835
2317.492188
2731.027588
2968.080322
1583.828735
2063.229736
1738.997803
3891.80127
3087.04248
2333.967285
1831.724609
5554.813965
2849.466797
2366.85083
1736.637207
3072.628418
2305.058838
1680.055786
2221.698486
1640.389404
4054.208984
3912.32959
1803.971069
2242.451904
4349.648926
2040.484863
2429.598877
1605.457275
3961.770996
2532.258301
1665.709229
2818.910889
1729.310791
5012.957031
2279.813232
2753.439209
2810.125488
2631.010986
1694.133301
3658.7146
2205.188965
2951.707275
4764.171387
2767.070801
2710.353027
1797.452393
1796.627197
5393.369141
4723.539063
3942.08667
4459.245117
3364.800049
1928.134277
3915.107422
2655.311768
7278.82373
2328.013428
3024.137939
2545.671387
4141.953125
2613.378418
4655.145996
2523.868408
1343.797119
4884.760742
3919.116455
2504.111572
3923.983887
3926.826904
6491.907715
1885.159668
2793.932129
1548.183716
1507.400024
4704.497559
4436.145996
2148.051025
1700.969116
2247.775391
3654.657959
5070.987793
3164.102539
2943.324951
4680.581055
1326.535156
1735.786621
2223.136475
2910.762207
3862.582031
1665.910156
2430.736816
3497.212646
2670.119629
2192.243408
2796.365479
2902.116455
4604.975586
1543.0802
1917.12439
2345.635986
2026.862915
6151.91748
1536.827637
2401.79834
1811.053833
2205.0271
1514.474243
1732.189453
3642.134521
1495.479492
7096.632324
2573.838379
2823.478027
2607.631348
3339.2771
1855.233154
3127.208008
2028.494995
2570.35376
1891.509766
2763.582031
2114.682861
6374.127441
5347.423828
1780.943115
2064.186035
2806
2758.133301
3379.909668
7576.456055
2008.775635
5236.678711
2272.455078
1688.790405
3203.578125
4208.678223
1788.846436
1982.990967
6633.995117
1823.238037
2461.733398
2404.883545
2787.994141
1770.55481
1530.421387
1955.976563
7296.887207
3742.554199
1702.914673
7483.146484
4038.648438
4311.88916
2638.01001
2776.248779
4153.65625
2893.439453
3081.183105
1687.141235
1842.945313
1649.105957
2158.066406
4860.445313
1904.753784
3026.755127
3423.680664
3321.531494
2637.939941
2976.478516
5367.441895
3515.563477
2054.129883
1768.153564
3327.420654
1762.49231
4068.583984
2698.946533
1644.038574
3816.066406
1884.8479
2374.551025
1983.649658
6894.550293
2624.513184
3018.298096
2700.505371
4874.470215
1960.395752
4895.890625
1644.232178
2034.434814
2766
2129.478516
3014.094238
1890.557617
3012.894043
4255.217773
4209.65625
1501.119995
2687.111084
2939.636475
1761.729736
1357.333374
3739.629883
1867.696167
7453.5
1661.788574
6235.116211
3933.350098
1715.371216
4352.840332
4405.115723
3185.324463
4414.153809
3602.050049
1593.682739
2239.676025
1802.593872
3514.505127
5031.4375
3693.709717
3538.013916
4542.425781
1680.121216
1816.080811
4835.839355
4277.399414
4610.425293
2106.317871
4414.865723
3089.45459
1836.455444
1473.43042
2287.13623
3412.30127
2973.462891
4839.77002
2071.391846
2057.709473
2928.177002
2682.923828
4507.064453
1700.821899
3280.148438
1891.012573
7787.366211
4641.855957
1662.040405
1898.625
4295.223633
1973.119995
4315.602539
2623.597412
3852.540039
2501.894775
3728.034424
4958.98584
2895.38916
2086.053467
1680.474243
2118.134277
2186.172607
1478.753052
4984.649414
4611.614746
3212.97998
5983.197266
5737.242188
2023.074097
3818.241211
2844.544678
4340.958984
2147.251221
6922.592285
4351.76416
1930.204102
2005.166992
2102.130615
4765.158691
3616.112305
2846.270508
4573.473633
1581.6073
2875.075928
3935.892334
4847.521484
1617.198853
1870.848755
3195.716553
1599.285034
1843.084351
3568.356689
1938.068237
4031.300537
1808.662964
1989.904541
5695.507813
3059.991699
2107.940918
3674.96167
3088.186523
3005.501953
2606.274902
3697.038086
2432.490234
4772.599121
4848.36377
3581.288086
5109.32666
1832.63916
3530.3479
3939.718018
4295.161133
1653.403687
4322.241699
1581.380127
2763.499268
1856.904907
3507.66748
4274.77002
4908.696289
2934.244873
2869.432373
2502.433838
2858.484619
4787.273926
2891.9375
7521.443848
3955.64917
2017.970459
2526.536621
5311.591309
1825.428589
5188.571289
3130.014893
4858.666504
2551.003906
1529.156616
5228.454102
2339.018066
1950.438965
2937.890869
6311.136719
3560.282471
5974.481934
4663.70752
1892.894165
3378.823486
5658.192871
1770.375
5959.726074
3169.979492
4847.598633
5955.31543
2427.661133
1949.43396
2045.233276
4750.953613
2389.641602
5454.056152
3221.122803
4921.476563
5452.607422
5252.680176
4478.807129
1788.183838
2324.067871
4911.918945
3385.31958
2620.3479
7680.99707
2900.069336
2656.448486
4659.200195
3293.205322
3352.748535
7001.293945
4432.334961
3500.152588
7850.32373
2235.115723
3074.993164
4093.184082
2490.915283
2370.8125
4085.866699
1555.95874
6176.763672
2876.578125
5178.34668
3978.862549
4241.981445
1748.114258
2903.304932
2806.450928
2367.862549
3236.255371
2219.401611
2793.627441
2916.083496
4324.5
2514.068359
4627.046875
1768.743774
3687.839355
4061.283447
4603.739746
3885.436035
2910.746582
1906.018921
2278.602539
2870.560791
1737.45459
1822.285767
3700.279541
2494.213867
1813.759521
2620.945801
1745.774292
4812.771484
1702.7052
4260.586426
1454.976685
3013.102051
2856.941162
4048.29248
2411.544189
5304.896973
1637.016113
2020.540161
3659.2854
2844.223389
2272.727295
2041.170288
1609.700317
3834.513184
6479.543945
3072.192383
2671.365723
2865.230713
1567.752808
2601.633301
4844.501953
2884.714355
3848.378174
1549.548828
1817.887817
3330.398682
2161.955566
2255.955078
5340.769043
4126.839844
3644.328613
2349.277832
1505.662354
3951.054932
5560.787598
6122.966309
2487.846191
2021.164551
2830.32959
6363.550293
1866.751953
1885.674438
2095.190918
3657.561035
7270.254395
5027.148926
3824.761963
4318.891602
2185.774658
2123.660156
5882.751465
3896.051025
3590.90918
1931.801147
8838.821289
2906.718506
4283.353516
2893.636475
3104.399902
2320.594238
1853.822754
2270.383789
3439.064941
2596.9375
3744.210449
5849.479004
3946.029785
1399.272705
3542.476074
2011.380249
6417.155762
5258.436035
2755.602539
3064.936523
7272.656738
1754.461548
2374.894775
3537.396729
3776.547852
1399.483887
4287.033691
2983.832275
5290.14502
2457.250977
2764.157959
1946.274536
2036.555054
6243.79541
2347.452148
4136.32666
2165.165771
1961.356567
6717.102051
6363.551758
3979.979248
2426.349609
3060.554199
3200.037354
5737.208496
10851.404297
3510.297852
2686.887939
1915.724121
3070.305908
2989.84082
4822.924316
2874.518555
1642.685303
2563.713135
2724.131836
4233.281738
3045.720703
3252.98877
1749.685913
4432.844238
3572.899902
2594.766846
1870.12085
5074.666504
3195.602539
2451.930176
4912.617188
2413.158203
3649.862549
3050.300049
6250.283203
3433.779785
2525.615967
1837.396851
4296.523438
4389.45459
3951.854492
3609.497803
2010.727295
1702.540527
2237.165039
5600.083984
1801.593018
2135.099609
4557.448242
6280.787598
2525.428467
4636.902344
3273.825928
5207.437012
3465.327148
6285.165039
1695.757568
1999.538696
1800.326172
2695.385742
2962.738037
4854.135742
1732.259155
2144.702637
2942.297363
3108.325928
2577.484863
4251.523438
4275.946777
3030.951904
2548.031738
2817.672852
3007.684082
2072.043457
5081.336426
1567.511963
6166.48584
1712.290161
2340.395996
3776.304688
3461.101563
1996.438965
5364.428223
2512.724365
2368.778076
5931.254883
3719.161133
2905.69873
4820.342285
1736.871094
1991.216064
2021.963623
3945.519043
3061.618164
3459.892578
1779.826904
2732.488525
3022.549072
3990.703613
5385.150391
1769.676147
1811.18457
1948.312744
2251.039307
3218.722412
2614.57959
1792.67981
2261.221191
1818.782593
1540.029297
2996.406738
2813.53125
1649.740601
1789.869385
2967.149902
4382.506348
3794.220459
3074.285645
3144
3465.56665
2215.351318
4867.09668
4129.591309
2671.071533
5632.533203
1406.33667
3999.760498
4411.86377
2227.015381
1940.313721
5224.994141
2055.456299
4974.45166
4524.083984
5220.648926
4733.959473
4312.525391
3773.687256
1948.243896
6083.264648
6877.900391
1926.113159
2123.596924
3320.215576
5555.516602
7335.609375
2649.295654
1958.759644
2615.700928
4501.939453
2910.847412
4579.75
3442.800049
2983.76123
1744.073364
4689.470703
5202.025391
4475.505859
4494.078125
4493.072754
3706.992432
4537.702148
2691.893311
3460.077393
3919.562744
1953.070435
2706.973389
4141.536621
4812.4375
6482.184082
2549.046143
3909.866699
4507.769043
4101.741211
2583.75
6085.775879
4284.677734
2727.954834
4060.831299
3259.452148
6086.370117
3407.824219
4605.117188
1427.90979
4776.634766
2056.235352
2260.342773
6374.117676
4656.161621
4598.740234
2597.503174
3865.111084
3018.737793
4619.880859
2893.852783
2178.034912
2088.575439
2082.056396
1631.235352
1964.504883
2478.580566
4591.314453
2882.557373
2724.026123
2056.92749
3111.609863
5823.428711
5474.09668
3310.240723
2450.198242
3801.762939
5972.027832
4959.783691
5017.349609
6935.062988
4252.84375
2163.063721
2871.69458
2812.243896
3804.141113
3164.115234
3450.438721
2315.281982
2808.026855
6342.116699
5250.230957
5177.822754
2927.830566
1739.777832
2436.621338
4934.465332
3422.575439
3613.206299
4279.050293
4243.421387
3368.37207
1704.503174
3096.584473
3387.009766
3114.415771
1780.336792
1646.13208
2028.23938
3644.321289
2710.548828
3346.354492
1426.227417
3368.049316
1662.836304
1574.954102
4293.80957
3587.664551
4233.775391
1843.677246
1647.479858
1719.694946
1781.27478
5401.449219
2265.003174
2030.595581
1617.439941
1568.301514
1722.905884
2523.991943
1566.512329
1626.533325
1346.488159
3555.632568
1622.641479
2068.81543
4299.546387
5600.269043
2591.309082
3131.667236
2397.499268
3628.984619
3665.772461
1769.906616
1773.657471
2114.565918
5680.838379
2005.359009
1709.818237
3414.147461
1654.963013
1578.488159
1634.479126
1744.791504
2384.255615
2600.453369
1770.171387
4004.366455
3688.585205
2665.033691
1652.484375
1491.022583
2482.810547
2879.401367
3485.316162
2215.92749
6194.675781
10963.848633
2975.578857
3750.666748
1455.932739
4862.750977
2774.032715
3958.36499
2486.616455
1649.266724
2295.372559
2215.204102
3880.786133
5019.993652
3794.11499
2698.794922
4805.240234
4469.236816
2885.380615
1833.040649
4797.732422
3890.411377
1784.136353
6503.487305
4535.286621
2830.153809
1316.77417
2988.155029
3418.241455
4887.918945
1907.631958
4587.922852
2613.316162
3921.145996
4261.714355
3730.686523
4269.04541
4801.779785
2528.50708
2045.795898
5742.612793
1886.188721
5528.022949
2743.910156
4807.819336
2087.875
7145.066895
5993.136719
3376.695557
1751.522339
3001.782471
3833.27417
3031.140869
3542.356689
5183.571289
6685.156738
4689.494629
4979.243164
3290.011719
6113.653809
4127.666504
2035.928101
2173.469482
2580.496338
2950
4894.032715
1928.556519
2791.47168
2077.788574
1971.839966
1930.376221
1341.386108
1894.551758
5310.04541
2149.210938
2380.239258
1582.666626
2677.86499
2047.036133
2354.191162
3304
3730.607178
1792.932495
4420.087891
2404.916748
7556.193848
2268.302002
5226.285645
4964.07373
4489.121094
3805.923584
2294.641602
2748.780518
6210.651367
2206.874023
2413.116699
2283.185303
5095.089355
3311.414551
4224.910156
4512.949707
4504.759277
2301.469971
4189.515137
3567.69458
3881.230713
2063.380615
4529.809082
3475.696533
4522.958496
3632.779297
5753.278809
5867.373535
3947.588135
3621.192139
5984.739258
3703.851807
1830.088501
3977.59375
6341.351563
1749.578979
7824.065918
2622.434814
3397.347168
2421.228271
2761.580322
5397.66748
7899.641602
5680.077637
3006.399902
2351.312012
3982.628662
3332.142822
4965.795898
1538.835449
3940.9729
1601.620239
3019.719238
3140.653076
2687.404297
1623.787598
3813.940918
1999.807251
1581.023315
1645.36084
2295.152832
5616.78125
4346.048828
1765.283447
1655.088623
3159.489502
2207.810303
3088.538818
3809.376953
2451.306396
2786.167236
1869.309082
2936.233154
1730.383545
1706.005493
1716.334106
1658.600952
3073.283203
2798.921387
1601.449341
3704.395508
4524.562012
1620.883057
2875.716553
3073.777832
2386.409668
3357.987061
4318.867188
2376.459717
4237.504395
2597.529297
3548.938232
2790.181885
3740.775635
1777.310303
3445.917236
2483.632813
1541.265869
2569.440918
2465.585693
2822.872559
4727.254883
8129.346191
4930.204102
2175.45874
2314.438965
3232.823975
3129.566895
6385.894531
2258.246094
1632.736206
4120.850098
6052.995117
4552.601074
1602.427002
5046.123535
2290.789795
1591.19104
3327.125977
5336.270508
3062.797119
3817.962646
2098.813232
1997.98999
2593.726563
4592.26123
4556.165527
6169.364746
2998.581543
5110.760742
3885.678955
2759.900635
4645.573242
2235.316162
3538.480469
3261.518555
2028.252686
4198.604492
3814.307129
1775.709106
2185.941406
4074.913818
5741.21582
6194.890137
2737.118164
4279.342285
4266.793457
5355.611816
1855.376587
1331.098633
3811.741699
4483.849609
2331.405029
5068.739746
4107.368652
2341.919922
4222.571289
4182.125488
3180.759521
4079.72876
4978.64502
5641.131348
3169.562988
3023.19043
2885.847412
3417.577881
2352.15918
2166.736816
6345.087402
2775.732178
1955.957886
4958.447266
2683.584473
3015.923828
4476.467285
5966.991211
2745.584961
2702.32959
3209.154541
2501.256104
3485.738037
2501.532959
2997.291748
3641.624512
3077.469482
2590.355225
1640.847046
5383.304199
5090.071289
2947.233154
1804.356079
1924.965576
4288.17041
3978.69165
1658.482788
3623.763428
2473.872314
6995.257324
3738.707764
3731.191895
2802.517578
4097.445313
3627.843018
3993.319092
5592.098633
4050.347412
5162.266113
4988.418945
3373.804932
2188.660645
1576.5
1458.838745
5416.44873
3684.75
6514.52002
5135.242676
1803.449585
4239.366699
3079.100586
4068.584961
3625.185303
3410.467285
3283.439941
3806.709717
3125.247314
4417.95459
2225.45459
4424.744141
2975.39624
2301.281494
1494.857178
2372.357666
1955.717163
1448.560059
4861.015625
2877
5703.705566
3444.531494
3410.707275
2978.464844
2410
3162.340332
1736.171387
5455.965332
2299.726807
5814.411133
3711.537109
3775.213135
1838.260864
1713.285767
2259.040039
4532.732422
1934.297852
3210.011475
5365.192871
3906.14209
1742.432983
1690.395996
3393.328613
4631.32373
3910.906738
3755.849121
3554.612305
4983.890137
3447.546387
7452.242188
5761.772949
4532.360352
3282.575684
3240.555908
4939.180664
1339.474731
3284.073486
3487.822266
2444.967041
3142.9729
3547.605713
7281.327637
3977.608643
2600.134521
5211.87793
5250.280762
2765.013428
1942.81189
1503.304321
3889.269775
3611.82251
4644.989258
4159.899902
4174.945313
2530.214355
1844.153809
2843.185791
1919.464722
2264.053223
4261.413574
5256.730957
3476.592529
1794.482788
4344.867676
3548.350098
4552.51709
1671.830688
2010.269043
3903.708008
3640.761963
2752.800049
3079.496826
7537.16748
3500.166016
3868.862305
4206.632324
3511.177246
3200.977783
3741.678955
4726.153809
3404.238037
3197.376953
4585.362793
3895.259277
4934.819336
3094.951416
3187.072266
2888.299561
2478.805908
3579.655762
4011.529297
3886.539795
4196.324219
8293.702148
1704.42334
3758.153809
3494.174805
2190.674805
4281.180176
4485.26123
1819.248535
2432.680176
3053.068848
5031.969727
4067.087646
4711.143555
6293.083496
1616.290894
5104.941406
1946.452148
4138.484863
1302.302979
3391.605957
3010.625
2575.743164
1573.090942
4755.72998
5110.769043
1593.686768
6451.007813
2657.080078
4128.362305
2645.301758
7935.010254
5489.27832
2719.511475
2570.635254
6827.34375
3734.894287
5030.721191
3204.835449
4325.600098
3759.822754
1955.036987
1547.376099
8493.380859
4680.28418
3149.868652
3766.780518
2828.068848
2486.153809
4022.479248
3885.926025
2013.047974
1413.777832
1285.185181
2528.68335
2584.847656
6133.047852
2883.518555
4924.376465
2911.803955
8382.681641
3695.229248
4512.376953
2329.027832
2426.958008
5192.733398
3194.631592
4905.277832
1304.144165
3783.39209
15505.624023
1425.428589
1633
4411.506348
4056.238037
4358.466797
3030.783936
4850.960449
3385.593994
3132.529297
2558.091797
3296
1576.474609
5399.577637
6448.221191
4906.053223
3161.437012
6471.803711
6240.379883
2164.19043
3141.810059
5370.853027
1736.836304
3271.572021
4195.515625
1885.134888
3361.944336
4334.902832
5152.507813
4080.519775
6083.742676
2023.830566
5659.333496
1543.86084
1437.071411
1610.041382
5445.306641
2371.968018
2213.6875
2374.827637
1816.426025
2197.146484
2879.654785
1944.608154
4294.441895
3172.834473
2072.561523
1633.448242
2076.521729
1782.636353
4790.769043
3358.355469
3452.266602
3023.08667
3821.286865
2883.414063
3700.48877
3985.980225
1778.285767
4029.9104
3792.030762
8118.277832
7192.141113
6721.521484
3394.623047
2752.993408
2565.047119
5139.728516
2998.11377
1816.703247
2414.482666
2930.140869
5387.62207
1904.358154
4193.114746
2701.015869
3264.806152
6285.17627
4863.325195
5180.438477
1594.406494
5573.456543
2971.446045
6715.88623
2557.09082
1849.578003
5786.971191
2814.387451
3858.875
3199.0271
2653.939941
3129.364014
2325.302246
2427.119141
3714.293213
3213.009521
3951.856689
3294.226807
5206.256836
3142.03418
3180.427246
3289.063965
6759.687012
4382.740234
1828.316772
3833.612305
6372.375
4276.187988
3908.637207
3050.830078
3079.801025
2854.012695
2695.276611
3650.575684
4582.410156
2920.268799
3542.90918
4937.992188
6287.378906
4021.306152
5011.64209
4635.002441
5402.048828
1812.036499
5534.335449
2209.188232
4105.504395
5660.213379
4478.365723
5140.14502
2698.161621
2828.103516
2837.023193
5085.598633
3707.05127
3717.287109
3999.157959
4494.376953
2018.12561
4401.428223
4466.587402
4280.493652
2458.893555
1594.517822
4027.593506
5262.427734
2940.384277
3861.165039
2665.028564
2764.861816
4448.02002
3645.376953
4538.361328
4009.212158
4386.406738
3355.914795
2939.686279
2730.202881
4972.5
3302.986572
3169.109863
2608.246094
2942.263916
1674.480591
7118.271973
3897.803467
3835.867188
2504.062988
3374.363525
5548.933594
6564.422852
3600.646973
5566
2116.816406
2647.641846
2126.362305
1924.636353
2650.974365
2673.486816
4669.555664
4938.683594
5839.790527
4341.551758
4186.319336
4185.897461
4736.407715
4655.642578
2442.865234
3258.936279
5063.577637
4630.251465
6331.520508
4553.186523
4957.429688
3530.511963
5784.488281
2928.971191
1620.54541
3106.150635
5333.458984
6736.891602
4464.868652
4508.470703
2721.474609
3226.961426
6974.369629
3296.615479
2851.970459
2670.274414
5562.86377
2658.399902
1928.755859
4257.817383
2005.723022
2113.256104
2173.261963
1476.403076
3312.037842
3074
3731.983887
4249.865723
4385.22998
2712.343994
2052.148193
2633.234863
4361.38623
6118.323242
1768.542358
2007.13147
3764.904541
6462.641602
4894.103027
1755.787476
2123
5574.209473
8044.123047
5057.128418
1758.064575
7333.884766
5537.898438
1919.523193
3709.382568
1659.573364
4988.749512
3354.970703
4779.052734
4553.058105
3139.943604
1717.294067
4935.61377
4004.38208
2589.390381
2215.964111
4374.947266
3567.355713
3094.810791
3613
4014.527588
1914.185425
7118.37793
4379.735352
2180.327148
2864.636475
3728.060059
2773.055176
3464.096436
2792.067627
2912.333252
6604.929688
1753.645874
4137.550781
3306.818848
3187.478271
3607.17041
4306.181641
1982.460449
3670.292969
3599.208984
4392.23877
4026.311768
3209.272217
2052.017334
2932.917969
2297.987305
3398.916992
2062.590576
2370.942383
2574.164795
1818.231934
3812.204346
5465.469727
2355.673828
6102.321289
2026.402832
4384.457031
3267.977295
4312.464844
1843.410156
1932.567017
1863.08252
3999.680664
1919.207642
3334.068848
1711.524292
3448.423828
4582.495605
2166.915283
3248.613281
6209.086914
3619.270752
1949.946533
7526.800781
3371.674805
4534.973145
3074.857178
1791.010864
5832.161133
3166.818115
1874.258789
1968.114258
2563.689941
3227.288818
3125.854736
2044.460571
2279.212158
6025.994629
4776.094238
3037.31665
2143.860107
1808.286987
3747.329834
4653.219727
3278.283447
2759.587158
4594.033203
2168.582764
3780.43457
3099.021729
2084.275879
2527.844727
4475.043945
2331.052002
5336.694336
2092.371094
2863.588867
3735.949951
3836.05835
2461.496582
3836.78125
3777.43335
2194.42749
2810.109131
3229.780762
4935.085938
2288.82251
3596.209473
3682.814697
2664.058838
1727.753052
4224.05127
2803.87085
3610.215576
1535.547119
3942.601807
3482.204102
2962.582275
5984.552246
7678.522461
3116.794922
4146.548828
4013.150879
2564.142822
4223.282715
2009.374146
15241.118164
6507.666504
1913.364258
3827.9729
4842.295898
1629.5
5619.812988
4757.709473
4005.462402
3056.11084
4340.244141
5017.250977
2473.282959
2785.916992
3468.907715
1679.267578
4723.398926
2645.065918
5170.891602
2038.1698
6270.939941
4390.686523
6400.227539
2515.821777
2135.524414
2901.202881
3896.074463
5652.750488
3560.5
3230.988037
1613.297241
4062.888916
6650.341309
2302.22998
2669.044678
5289.700195
4887.978516
2440.118896
4021.905518
7188.638184
6593.452148
4257.531738
3083.311035
4055.072998
5950.640137
5566.946777
2229.269531
3352.691406
9077.298828
1563.238037
1888.88562
4247.366211
3486.947266
2180.438721
2433.384033
3337.218262
2536.455811
4828.466797
4916.197266
4146.334473
1842.169067
5743.350098
3121.619141
3133.25
2471.150635
3323.547607
4842.45166
2573.216309
2962.7771
2675.092773
1661.087402
2442.789795
3136
1847.459839
1970.396606
3427.462646
3381.826416
3127.437012
2512.048096
5181.197266
5591.667969
2708.402588
3306.419678
5684.302246
3027.219482
5070.208008
2641.156738
4566.923828
2598.470947
3561.451172
2683.815918
2565.906738
1874.035034
3044.854492
2876.603271
2571.782471
2752.929688
3613.415039
1657.914551
6130.787109
3409.415527
3327.900635
5481.702148
2810.217529
2657.488281
1718.113525
2949.125732
1680.185303
8363.856445
2084.640381
4693.250977
2029.185547
1988.845337
3530.906738
2418.506836
4535.890137
6174.601074
1957.602661
2313.678711
5411.850586
2360.878418
3850.99292
2872.753662
1931.726685
3837.553467
1921.781982
2796.281738
2807.685791
5679.39502
5255.705566
4101.794922
2080.395752
1946.701294
2428.571533
1424.883057
3861.848633
2703.91626
2505.757324
1487.122559
3591.317627
5185.158691
2761.758301
2699.678223
1786.985107
4117.580566
2081.138672
3767.039063
3623.202881
2151.921631
3889.092529
3093.462402
5242.11084
2831.050293
3150.565186
2937.547852
1724.991821
4391.141602
3901.851807
3235.322021
3896.744141
2358.184082
5083.200195
3641.808594
2144.766357
2670.153809
2987.496582
5270.613281
5440.899902
4324.649414
2457.640381
2404.072754
3830.764404
2344.645264
3484.144531
3257.285645
2850.326172
4178.718262
3482.542969
4402.851563
2812.841309
4134.315918
3474.255615
4208.727051
5178.362793
1422.457886
4119.5625
8610.460938
2335.125
5780.411621
5525.887695
6967.512207
2607.843994
2342.565674
5576.026855
5348.825684
3510.809814
3682.260986
2465.210938
3065.489258
4256.43457
3488.290039
1868.292114
1705.532471
3024.877686
5253.482422
3907.428467
6760.354004
2587.23999
3666.481201
2672.884277
5709.020508
4067.754639
3246.247559
2991.558105
4012.920166
3325.005859
6509.685547
1855.379272
3728.295654
3451.350342
6956.996094
5019.080078
1425.523804
1752
3594.685059
2558.541748
2938.621338
3006.618652
5282.007813
2215.484863
4162.348145
4123.776855
4132.318359
3755.489014
3299.506592
4930.435547
3060.833008
4739.258301
5573.011719
5603.462402
3668.392822
6974.074707
1435.356323
3556.110107
2313.747803
1697.90271
1509.668579
3558.320068
2421.216064
6534.688965
3913.687744
3902.831055
3060.193359
2666.863281
4225.398926
2286.185059
3088.748779
1559.479614
2478.794434
4301.564453
3652.727295
2636.647705
2765.673096
2367.751221
5120.869629
4339.960938
2000.036621
1506.242676
2920.011963
3051.25
2760.225342
3308.835205
3280.217041
2561.573486
3820.539063
3451.383545
5095.641602
1729.666626
1452.740723
1850.943359
2750.021729
2285.034912
2287.049561
5289.539063
3944.419189
1798.115845
2752.282959
2653.41626
2768.470703
3551.879883
2424.582764
1827.541016
3576.125
3683.54248
3663.423096
4126.708984
3768.120117
5472.581055
3106.17749
3360.503662
5511.508301
5607.882324
2038.93811
1927.342773
5119.319824
3473.295654
2747.682129
2256.913574
2923.563965
2345.805664
3907.956055
2191.356934
3904.134766
2026.107544
4276.774902
1815.286377
4266.038086
1805.707642
2743.016113
2754.979492
3668
4418.980469
2890.962891
3537.321533
4198.249023
3973.686035
3120
1676.894775
4264.148438
2260.730957
3180.768555
4698.433105
2635.446777
1772.772705
3564.47998
5469.17627
2901.831787
1837.55188
3873.807861
2087.302734
2565.131348
4330.62793
4074.666748
3727.101807
2832.529541
3743.939209
5772.36377
2059.747803
1831.841919
4576.147949
3912.852051
3223.605957
2673.537354
2746.940918
3851.134766
4657.040527
2554.529297
3170.539063
3475.906494
2706.193604
5340.332031
2794.90918
2632.449707
4382.523926
2317.431396
4519.717773
2028.243774
3932.412598
2925.755127
3507.759033
3211.331055
1741.509766
2448.236572
7466.666504
1795.026978
3222.384277
3960.225586
2449.298096
3711.576416
3241.098145
3763.250732
3903.858154
3399.657227
3840.338867
3945.636475
2246.50415
1718.206421
2896.283203
2329.821777
1800.763428
6348.720215
3313.716553
4138.539063
3579.654297
2323.54541
1958.78479
2359.474609
3440.241455
1868.549561
4554.384277
3933.325684
3247.947021
4539.883301
2195.945557
4040.88623
1825.879639
4779.087891
5850.309082
3790.442871
2251.956299
2761.631104
4884.379395
1618.067749
2090.244385
7129.535156
4101.929199
2421.535889
3324.902344
2529.195313
2371.774658
3419.95874
6162.154785
4626.535156
1860.244873
2140.076172
2516.420166
1756.18457
2099.182129
2242.161377
2121.300049
2155.358643
4342.092285
1531.376831
3692.292236
3616.83252
4342.41748
3443.733398
9263.426758
2810.591309
3010.630127
3527.127197
4730.484375
1319.458618
1776.079224
2041.56189
1882.065918
2519.616943
3753.29126
4490.577637
3103.937256
3513.649414
3901.725342
4139.331055
2214.567871
3532.849854
2450.132324
4166.716797
2887.049561
1938.34314
2300.783691
2071.219482
2191.279297
5339.346191
6146.216797
2110.157959
2289.03418
3600.744629
2734.070801
3593.049072
3688.062012
3224.910889
3143.865967
2779.769775
3909.423828
2221.113525
3174.214111
3216.0354
5220.358887
3393.353027
1782.666626
3629.322754
3230.273438
1524.694458
1825.131592
3447.522705
2605.327881
1884.071899
1751.366089
1921.14856
3448.843994
2997.557129
2297.561035
3145.882324
6832.655273
7858.924316
2927.930176
3282.820801
4383.489746
4326.825195
4898.394043
6372.217285
1678.482056
3819.26416
4184.927246
2875.255859
3121.931152
4248.679199
3383.707031
3675.706787
3674.23999
3227.671631
6462.838867
1973.853638
4743.478516
2061.67627
2955.374268
2645.521484
4500.209473
3974.419189
5669.834961
4416
3704.127441
4687.145508
2645.912109
1620.90564
2513.003174
5581.818359
4671.716797
2527.044678
4110.088867
6356.441895
4545.708984
3323.900391
6008.15332
3527.530518
2589.246582
2281.176514
2432.585449
2623.344238
4519.580078
5020.92041
2695.050049
1771.127441
1870.123413
2702.423584
4776.405762
5228.885742
3148.543701
4804.044922
3367.679932
5545.799805
1859.308228
3726.806641
4698.760254
7096.106445
3836.307617
4303.810547
4993.337402
5342.973145
5536.594727
2566.615967
6492.544434
2312.723877
1752.936157
3561.56665
2001.958618
2301.97583
3933.989502
3229.629639
2965.543457
2866.754395
4522.404785
3898.678467
2456.904785
3070.064209
2340.733643
3100.249023
3431.786377
3616.257568
2162.87793
3840.608887
1650.263428
3134.319336
11994.538086
4037.507813
2715.843018
3937.266113
3164.581299
1596.742065
3388.818115
3612.866699
2492.493408
6186.820801
2835.377686
5600.822266
3744.378418
1940.071411
1853.889404
2246.595947
3420.918701
4311.60498
2591.762695
4932.692383
2122.975098
4959.147461
2494.614258
4396.178711
2686.201416
3403.773193
3151.107666
5301.513184
1661.733765
2634.496582
2807.126221
2691.610352
1696.192993
3630.591797
2136.37915
2155.160156
1847.630371
3750.27417
2013.95166
2483.668213
2630.58667
2299.319824
3145.570801
3944.020508
1728.94458
1849.28833
4285.646973
2786.956543
1820.568237
1930.30542
3336.287842
2204.092285
1775.831299
2542.193115
1844.780762
3701.683105
2327.185791
3203.018066
1967.036987
8671.217773
2621.606934
3347.602051
2103.905273
4150.643066
3557.61084
1853.114746
3267.812988
3919.495361
2769.720947
1883.840942
3747.795898
1722.619507
2336.658691
3431.762939
1865.648438
2172.428955
3796.886719
3268.429932
3925.616699
2173.105469
4180.499023
2623.714844
2012.775024
2254.862061
2820.864502
3134.7146
1940.949463
2522.344727
2068.410645
1809.259033
3036.310791
3495.328857
4158.652832
1935.058838
1841.642578
4195.972656
3257.360107
5292.974609
3581.179199
3463.321533
5531.405273
3274.605957
3946.197754
1884.487793
3739.226318
2338.100098
2282.135986
1525.172119
3746.071777
2889.867676
1872.897949
4828.842773
4409.860352
5871.071289
4461.754395
1867.533691
2127.604248
6316.109863
2647.045898
2395.991211
4983.520508
1919.938843
4741.730469
2284.678711
4014.242188
2144.028076
2250.19751
4507.256836
1723.158691
1999.170288
4057.424561
3157.388428
3529.772217
2843.566895
5525.294922
5358.580566
4399.916504
3088.024902
1891.834717
1662.014771
3532.020752
4380.104004
2459.130371
4429.442871
1656.308472
3416.318848
5314.349609
1947.528442
7681.673828
3691.471191
2838.088867
2981.822266
1878.975952
1613.890869
1772.719604
3434.064453
5486.853027
2209.666016
5482.495117
2971.832031
6511.35791
5079.790527
3074.207764
5127.435059
3094.222168
2548.229492
2739.184814
5623.873047
2074.705566
3323.25
1987.52002
4382.894531
3995.088867
1866.710205
2275.969971
1728.166138
5060.985352
6047.044922
3430.893555
4490.654297
2324.384521
3150.115967
4807.225586
3343.143799
1555.623291
3314.562012
7318.928711
2776.695557
1774.836304
1902.265015
4857.939941
4915.548828
1705.656006
3086.76123
1716.363647
5197.356445
2935.523682
7230.624023
2317.703857
2020.538818
3288.293457
3957.660889
2119.540771
4812.603027
3991.778564
4248.080078
3983.588623
2124.2854
3089.243408
3592.957275
2564.455566
2873.879883
3422.401367
1796.259521
3369.915771
2213.821777
1715.347778
3600.606934
2189.279541
2387.006592
5083.397949
3136.400391
1995.639038
5226.917969
3677.254639
2102.935303
4010.020264
4508.674316
1580.287842
2874.978271
5305.935059
3257.471191
2459.992676
2195.071533
5453.645996
4340.290039
2529.942627
2821.338867
3287.286377
4889.935059
3108.090332
3111.844238
3609.070068
4606.602539
3502.349121
2124.078369
2006.777222
1841.365479
1882.319946
5475.32959
5678.693848
2871.497314
4406.9375
2026.93042
2855.607178
4599.275391
1588.743774
2763.452881
4578.4375
3703.481201
2565.028564
2072.305664
1643.727417
2320.227783
1864.228271
5203.053223
2714.960205
3196.695557
1722.048828
2424.12207
4433.923828
4312.930664
5019.739258
1790.881348
1831.872192
3545.428955
8643.738281
1663.177246
2527.430908
3368.828613
1546.734985
3795.470703
5328.251465
2034.841064
3788.473633
3341.9104
5340.236816
2826.249268
3574.935059
4950.880371
5340.630371
1665.637085
5647.783691
5475.924316
1967.445313
2635.120605
4228.064453
5907.568359
3883.986572
4932.30127
4801.234375
3722.857178
2995.612061
6408.618164
3208
4017.170166
5244.470703
6050.318359
3019.481689
3534.793945
2626.562744
2834.572021
2277.015625
3757.403564
2299.278076
1854.630493
3090.304443
6570.137207
2287.099854
1457.684204
1990.175415
3055.387939
2477.574951
3661.022949
3676.403564
2070.956543
7707.485352
3717.562744
4535.44873
4546.307129
5199.874023
5031.730957
5017.885254
2156.81958
2439.415771
1888.828491
4290.041992
3144.243408
2627.136719
2266.639404
3065.722412
2333.092529
2000.727295
1727.378052
1893.977783
5473.59082
2640.162354
3019.962646
2116.868408
7351.833496
2762.292725
2605.626709
3005.447754
2575.835205
3524.25
3582.853027
4866.634277
1654.488892
3011.506104
6981.928223
4306.30957
3962.391846
1779.713623
2879.628662
3286.066895
3520.356934
2055.610352
1692.109863
1598.335571
3990.469482
1821.895752
3751.115967
3386.354492
4609.231934
3625.256348
3253.443115
1897.338501
3020.218506
4527.814941
1778.248413
2735.860107
6040.116211
3284.691406
4729.910156
4713.20752
5343.769043
3109.071045
2640.384521
2340.820557
2704.976318
2272.351807
6358.861328
1816.826904
2056.355469
3773.950439
4979.785645
6357.041016
3554.713867
2203.112793
3486.878906
2058.633545
1888.197021
3703.307617
2205.455811
5690.39209
2222.936523
2450.193848
2083.880859
3626.71582
1869.727295
3727.08252
4197.448242
1911.62915
4904.941406
3660.515869
2795.084229
2702.499268
1627.82605
2180.22583
3254.977051
1768.167358
4590.852051
1845.249512
1862.989624
3189.182373
3748.423828
2325.366943
4406.956055
4096.23877
3695.670898
1607.305786
2324.393555
3920.227783
1765.855469
1918.85083
2277.43042
5218.930176
3164.091309
2462.153809
1867.134888
2132.83667
2359.604248
4097.07959
3318.531738
2064.456055
4815.65918
1653.199951
2262.937012
4664.823242
2239.28125
5189.143555
3261.371338
3626.014404
3675.577881
2645.560059
3007.603027
3595.456299
2785.431641
2104.959473
2268.685791
1757.013184
2381.110107
2127.268555
1745.383301
6183.681152
2797.698486
2327.249512
1782.938843
5929.842773
2652.606445
2509.890137
1867.326782
2881.864014
3277.635498
1665.922852
1617.269653
1730.68457
2449.820068
1518.767944
5134.524414
2954.303223
3238.600098
3404.92749
2014.238037
1843.772949
1916.610718
2280.643555
2836.441895
2386.794189
1739.88501
2564.450928
3015.46167
4467.471191
5028.350586
1631.918579
5636.845703
1692.411133
2348.14502
2437.29541
1786.018066
1770.725708
2234.364502
1953.033936
2804.687256
1852.106445
3151.140869
1709.710083
2402.748779
2263.780029
1736.052856
3535.413818
3426.250977
1913.327759
1793.776611
2279.577637
3268.74707
1755.145264
2408.539795
3126.804688
2135.427979
5298.509766
4701.847168
3391.149658
1798.259399
4346.211914
3436.240234
2501.241455
2350.225098
1875.667969
2832.281738
2339.116699
3879.32959
3598.412598
2017.033813
4674.95166
6365.652344
3615.868164
4409.149414
2473.6875
3730.632568
2666.229492
7784
6218.266113
5766.422363
2526.808594
6854.514648
3960.389648
3889.789063
1677.960815
1368.627441
5874.62207
3517.702148
5296.432617
3738.47876
4315.118652
4103.796387
2812.157715
3484.46582
2116.71167
4928.874512
2515.108398
3292.040039
2235.665283
2235.511475
3898.501953
2084.761963
4093.710449
2917.255371
4434.158203
3104.558105
2944.991455
3965.762207
2717.881592
3436.637207
3180.081543
3356.419922
3002.422852
2974.738037
1790.769287
2336.265625
2025.465698
4846.769043
3224.685791
2300.623779
3508.525879
1785.827393
3909.252441
2494.713135
3500.73877
3626.616211
2543.626953
3821.832764
2008.121826
4525.915039
3265.85498
2570.674805
7309.450684
5822.119629
5800.949707
1764.64978
2439.041992
4085.645264
3044.23999
5037.85498
4431.151367
6133.711426
2564.129639
2797.761963
2074.728027
2908.875
3104.444336
3723.624023
3088.756104
4254.707031
4274.727051
2300.216309
3738.396729
1963.394897
2117.016846
1707.64917
4666.630371
3528.750732
3434.666748
3087.242188
3394.937744
2573
4612.222656
3441.136475
3325.340332
3434.123047
5641.366699
3991.430176
3438.153809
1804.463135
5743.129395
4128.700684
3828.297607
3306.834961
3476.392822
3383.868896
4031.97998
2941.673096
4670.90332
3338.157471
1593.348267
3829.894775
2920.240723
2870.731445
2806.618408
6948.78125
4776.166504
2886.20874
3142.309326
4676.910645
2565.316895
2129.418701
2576.6875
3816.043701
4325.786621
1797.420532
3590.441895
1951.675171
2328.114746
3513.754639
3097.460938
1694.958008
4731.023438
3935.474365
2537.746582
2722.615479
3723.939453
5886.016602
5757.988281
4342.561035
5350.158691
2603.278076
3234.78833
7277.905762
3629.498291
2682.656738
2965.032959
2368.949707
3941.851318
4102.14209
4398.360352
2682.241943
2449.184082
3544.220459
3265.700684
3628.331299
4847.715332
2353.14624
2127
3057.748047
3247.517578
4205.017578
2207.708984
4352.96582
4392.156738
2807.865234
2317.012939
2080.852295
2682.655273
4862.818359
2675.802002
3946.149658
1675.089111
3302.14502
5597.461426
4593.275879
3217.228027
1908.981079
2304.362549
3760.678955
3585.862061
3064.570313
5858.043945
2575.806396
3212.623535
3359.361328
2460.413818
3118.985596
4388.684082
6572.407227
1887.513306
2031.923462
5006.076172
3818.04248
2431.711182
2104.686279
5536.952148
2511.108887
6273.896484
4679.224609
2584.872314
1665.981934
5149.145996
2679.312256
3489.184082
4778.111328
3269.094238
1783.525146
2020.282959
4330.204102
2972.275879
1960.395996
5433.456055
5018.660156
2492.74585
2742.573975
1732.65625
1983
2227.186523
4645.111816
1845.119995
2346.219971
4119.855469
1691.714233
1749.627808
2642.851563
6726.59082
1986.688843
1534.619507
2414.612549
3049.218018
3485.886719
2983.075928
3486.65918
1902.714233
4278.131836
1941.235962
1630.103394
4055.819824
4342.38623
3968.811523
1700.720337
4303.496582
4159.294434
2739.224609
3389.822998
1991.48291
7201.666504
2826.285645
4358.177734
1700.365479
3197.209961
4861.746582
2070.074463
2123.905518
3208.982422
6611.401855
1755.790649
2554.574219
2122.717529
7352.601074
1848.585815
3787.917969
5629.949707
2611.899414
2436.686523
2840.501709
6557.568848
5036.803711
2357.97876
5041.559082
2476.749512
2005.518677
3070.9375
1809.134155
3089.216553
3665.407471
2044.28894
2086.779541
3406.394287
3930.334473
1603.739868
3141.422119
2955.960693
1769.717651
1830.292114
1552.5271
2618.186768
3013.498535
1598.040161
4326.570801
4298.818359
3912.020996
4063.864014
4257.936523
4035.914795
2148.600586
4873.635742
2496.841064
2113.349365
6743.086914
2372.168701
2245.688232
2925.346436
4478.935059
4655.8125
4149.346191
2203.573975
4232.899902
5140.330566
1696.729126
2763.390381
2084.653809
1705.542725
1733.060059
2368.993408
1753.319336
2649.62207
3013.489502
2551.327637
5861.112793
2435.917236
3082.182617
4324.419434
2787.096191
2567.630127
2999.893066
4627.466797
2453.048096
3302.434082
2841.557617
2271.187012
4495.158691
1867.949341
3887.213135
3529.173828
3933.062012
2838.693359
2020.888916
3269.892822
3318.863525
3238.325684
5325.629395
1959.715088
1979.081665
2454.094727
2495.10498
1941.043945
2816.654053
5172.59375
2979.001953
2374.648193
2411.939941
1770.505981
4956.727051
2194.166016
3827.009766
1906.764648
2256.816895
2945.310791
7607.116699
5030.888184
3632.274902
2862.631348
6478.342285
5376.951172
4788.532715
2459.433838
2429.232178
2236.213623
2549.064697
1676.771973
1715.811157
1895.219482
2765.795898
3490.120117
1866.550781
5212.295898
2712.392578
2893.425537
7017.049316
5399.480957
3661.930176
2239.825439
5934.103027
3878.216553
2617.963135
2078.619141
2763.522705
2509.667969
1923.829102
2873.791992
2168.197021
3198.148193
1718.901001
2782.449463
1646.825684
2609.911865
1969.733643
2045.361694
2730.457764
1820.820068
2275.900879
5631.3125
2890.172363
3595.272705
5083.36377
2581.349121
4043.545166
4127.809082
1650.748047
2399.402344
2728.510742
2090.342285
2281.281982
1800.884644
1601.785278
4495.637695
3637.466064
2204.141602
2163.214844
2028.332275
4048.374023
2080.483154
5402.753418
3224.451904
3476.871338
2728.870117
2693.151611
2373.314209
1761.988892
2530.984619
3354.64502
1923.425781
4786.669434
2478.087646
2039.894043
6503.391113
2514.475342
2432.788086
2288.322998
5634.65918
3271.946045
2007.980469
3024.62085
2763.718506
5204.580566
3566.454834
2517.024414
1821.67981
3226.073486
2793.504639
2098.875488
3256.458252
3801.596436
3522.843506
3712.732666
4244.033203
2322.661865
3152.555664
3000.19458
2686.340576
2017.452881
6101.589844
4769.938965
1682.660889
3010.103516
4638.644043
2156.901855
5009.767578
1769.78186
2870.294189
1629.841309
2560.560059
2210.287354
1709.348389
2585.435547
4145.168945
2202.743164
2834.973877
1749.242554
3030.335449
1807.380371
3832.578369
6454.176758
3340.493652
1598.971924
4112.377441
3860.361328
2461.118896
2007.607788
1846.966675
1842.221191
1708.885498
2921.872803
2329.352783
1908.120361
2383.588379
3421.196533
1647.026978
7250.036621
3726.55957
4674.395508
1988.944336
2179.555664
3009.093506
1803.621948
2473.681152
2375.681152
3173.234863
3988.82666
5790.208008
3989.37793
1960.306396
4897.507813
5410.255371
1928.501587
1772.177246
2100.609619
2307.813477
5470.846191
4610.851563
5574.234863
2898.818604
2217.550049
2984.332031
3759.143311
1851.79126
2125.140137
2572.95166
4224.413086
1829.712036
