# Supplementary material for: Distribution Analyzer, a methodology for identifying and clustering outlier conditions from single-cell distributions, and its application to a Nanog reporter RNAi screen
Source: BMC Bioinformatics. 2015 Jul 22;16:225. doi: 10.1186/s12859-015-0636-7 (PMC4511455; doi:10.1186/s12859-015-0636-7)
Supplement: Additional file 1: Code S1. — R source code and sample data for distribution-based high-content screen analysis [file 12859_2015_636_MOESM1_ESM.zip › DistributionAnalyzer-1.1/Plates/files10004/B13]

2374.067383
2472.946777
2046.296509
5373.095215
2289.657471
2587.288818
4027.135986
5015.003906
4020.203125
1663.055786
2971.598633
1831.94812
3833.5
2082.340576
2673.804199
2352.023926
4130.621582
1591.574219
1642.033569
3364.452393
2726.248047
3288.174561
2828.519043
2018.599976
3764.486328
5222.553711
1664.347778
2778.947998
1911.904907
2849.386475
3333.341309
3405.408936
1846.079956
1545.861938
2074.131348
2186.095459
2801.005127
2840.69165
2541.808838
2986.671631
2019.44104
1859.620239
6909.072266
1924.512085
3603.379395
4229.609375
3815.043945
4472.712402
4831.686035
4839.776367
3099.419189
2186.098877
6452.906738
2621.470947
4284.804199
3766.97876
5065.25
3181.567139
2792.368408
4026.025391
2300.34375
2252.797852
3923.254639
5023.972656
3267.498535
1848.210083
5348.683105
2048.492676
2268.875732
6660.73877
3066.976563
3016.159668
2054.229736
1961.926758
2108.850342
2972.007813
4282.978516
5797.761719
3034.153809
3915.883301
4252.949707
5104.502441
2307.7771
3210.941162
3558.387939
5532.821777
4800.095215
2552.903809
2932.343506
2783.372559
2628.713623
5349.337402
1928.733276
3311.180908
2150.104004
1773.964233
4877.712402
1964.083008
2040.252441
1747.840698
5253.173828
6902.810547
2628.411377
1919.07959
2013.519287
5103.726074
4487.324707
4041.664551
2097.388672
2395.072266
1961.885254
3395.400879
2300.668213
2053.46167
2380.699707
2939.080811
1637.74585
1892.401978
2648.170898
1936.940063
2374.227295
4277.47168
2578.482666
1958.729492
1998.238281
2289.758789
4770.297363
4405.047363
1719.932861
1628.864014
2119.153564
3366.29541
3943.257813
3957.135498
2520.074219
1964.187744
1936.168335
3807.626709
5011.234375
5082.041504
1836.072021
3294.471436
3100.838867
2203.212646
3709.411377
1830.317505
3931.9104
4729.780762
4062.166992
3267.355469
7738.907715
3096.769531
1888.511597
4055.761475
4053.96875
2178.38208
2631.904297
2406.833984
1971.037109
1728.776855
2122.656494
3312.639404
3820.623535
1660.865112
4812.200684
3465.846924
1849.633545
5260.430176
2124.815186
1989.445801
3294.212402
1848.016113
3914.62207
1922.544922
2797.536133
1887.878784
1911.80957
3731.136475
5425.314453
3562.068848
4082.622314
3981.802002
3357.687256
4267.095215
7629.407227
1374.564087
4150.778809
2063.940918
3604.800049
1747.099976
2274.035156
2773.714355
7112.626465
5462.291504
4092.076416
6765.472168
4343.299316
4628.612793
3368.54248
4331.616211
4953.507324
1826.138672
1721.614624
3829.773926
2089.78833
1915.494263
1862.515503
2057.74707
2020.54541
2548.818115
3753.680664
2720.609619
4909.404297
4235.398926
5058.638184
3574.686523
1297.06665
3514.017334
4622.404785
4360.25
3915.879639
5434.473145
5329.839844
6214.955566
1608.086914
4037.806396
4834.753906
2321.679932
1470.46814
7051.282227
1897.63269
2746.409668
3686.434814
1593.347412
3860.700928
6043.308594
2517.758301
1708.776123
5963.575684
1706.560059
1655.893311
4629.135254
3789.197998
4173.164063
2978.067383
3097.100098
4977.365723
4018.888916
2662.959229
5084.713379
3459.697021
3511.294189
6865.703613
4717.333496
4493.164551
3208.547607
4214.986816
3611.647949
9091.851563
6719.846191
2169.070801
2966.309326
3815.798828
1844.046509
1534.644043
1618.303711
3417.166748
3508.754395
6543.055176
1837.450562
2307.481934
3492.299316
2396.062256
2393.337158
2284.277588
3394.685791
1864.449219
4595.367676
1722.37561
4430.837402
3877.479248
2533.296143
1832.628784
2031.187378
3473.635986
3573.843994
2462.479736
1887.895386
3157.649902
2057.214844
1966.5354
6252.067383
1653.411133
1580.248657
5987.745605
1534.945679
7226.538574
2084.176758
1798.287598
1796.171753
3195.803955
2203.01001
6061.896973
2154.806396
3880.713867
2513.679199
2208.009766
4036.151367
2961.235352
3011.407227
3098.777344
2146.858643
3227.456055
3835.095703
1691.600952
2876.191895
4172.991699
3085.570557
2600.822754
3527.456055
3838.454346
4162.148438
2695.12207
1812.919312
3628.489258
3055.214844
1656.328003
1868.253174
2050.249756
4310.117676
1977.726929
2720.826904
2203.958984
3518.849121
2285.742432
2070.466309
4541.366211
2047.677002
2196.916016
4571.279297
1908.623901
4531.049316
4726.178223
3234.92749
4974.309082
4950.10791
2855.279053
1883.773315
2308.617676
3511.458496
3868.771729
1916.761963
2881.162109
4648.030273
3289.654053
3827.235352
1923.21582
2100.285889
7706.500977
2216.655029
5212.708496
3476.79541
3114.038574
3120.109131
1933.6073
2580.258545
3080.878174
2449.353027
2818.22168
4128.271973
2882.813232
2636.9104
2131.514648
3082.269775
1848.200806
2827.218262
5650.902344
2152.586426
4426.490723
2727.483398
5094.084961
3323.146973
4001.297363
6250.655762
2130.899902
3487.824463
3710.419678
5244.635742
4376.087891
5378.938965
1857.310303
1763.596313
3922.666748
2511.659668
4040.258057
3341.565186
5175.305664
3217.105225
2130.846191
4135.913086
5081.27832
2302.563477
6657.077148
3775.700439
1808.984619
2622.719971
2099.055176
3068.521729
2488.136719
2367.14502
4656.446289
3669.0625
2990.821533
2501.363525
3592.325928
2952.540527
2873.88623
2691.540283
3618.825684
1506.370361
2479.895996
4246.449219
8729.713867
6023.320313
2575.446045
3775.416748
6604.074219
3245.109619
2434.259766
4383.38916
3023.215576
4707.725586
1669.781006
5024.029297
3022.490479
4192.171875
4216.955078
3876.47583
5662.098633
1946.994873
4828.874512
1923.056885
4448.710938
4861.052734
7102.85498
2428.970947
6476.74707
4284.905273
3875.828125
4956.571289
3955.544922
6065.623047
2541.972412
2044.761963
4263.550781
1696.237671
6014.197266
1424.658813
3242.068604
3322.137939
5416.489746
1918.25293
4730.322754
4470.093262
3052.968506
4785.475586
1688.676025
4445.361816
3458.061768
2244.444336
1608.860229
5962.50293
4183.644531
4612.987793
3027.326416
1495.550537
2081.134277
2902.434814
2071.81958
4094.109863
3292.905762
2287.866699
5641.635254
2551.438232
3749.898193
6338.853516
4430.792969
2731.643799
2507.272705
5704.439453
4720.699219
1947.507202
3169.333252
2209.746826
1983.25
1788.679199
9077.59668
2491.025146
5208.179199
3194.82666
5299.624023
3218.311035
7236.036133
2463.217285
6283.526367
2186.162109
2489.203857
2159.259277
2034.681519
2166.409424
1658.480225
2350.639893
2137.719482
2295.51709
2151.677002
8106.174805
1888.487427
4611.414551
1559.433838
1828.788086
2112.577393
2734.293457
2238.855225
2034.688843
2466.491943
7781.084473
2020.772949
4454.533203
2719.129639
1705.91333
1483.442871
3459.973633
2660.221191
2268.759521
2500.813721
1715.981323
3004.201172
2233.185303
2524.332764
1624.012817
3181.495361
3199.978027
4821.664063
2337.827148
3165.486816
4472.689941
6205.699707
1740.134399
2155.286621
3169.234131
4338.647949
2109.872559
2283.68457
2476.4646
4079.696045
4171.92627
1998.190308
3807.638184
2682.689209
3037.003174
1699.165771
2271.069336
3967.943359
2063.121094
1676.310059
2101.488037
2125.025635
3738.175293
6577.128418
2172.494873
1551.466675
4098.265625
4858.390625
4827.41748
5954.391113
1814.075928
12687.4375
4487
1893.06665
3427.464355
3506.83667
1968.390259
5054.285645
3364.90332
1534.305908
1750.536621
5142.842285
3283.216553
4265.769531
3465.049805
5125.008789
3778.568848
1992.117676
1811.051514
3122.530518
3888.553467
2342.713379
4232.439941
2366.020264
5994.623047
5605.856445
3501.458008
4362.746094
3714.473389
2264.800049
5185.449219
2382.065918
3133.818115
3869.687744
2871.64917
2121.367432
2931.924561
2093.95874
2580.153809
2103.967529
4026.285645
2862.41333
3952.832031
5185.306152
5023.852539
3729.428467
1684
5510.134766
2603.338135
1851.687012
2101.951904
1546.568848
2053.424561
2782.11377
5962.825195
3807.375
4035.006348
5815.45166
2327.179443
2761.406494
5787.074707
2283.541016
3630.675537
4408.626465
4689.09082
3786.13623
3787.299316
3835.756592
5607.324219
6024.830078
3233.136963
4986.865234
8880.844727
4226.864746
2967.63208
3932.562012
3258.88208
3064.254639
4130.14502
3748.806885
2593.639404
3224.210449
4454.119141
4639.111328
6827.768555
4997.630371
2308.661377
4420.512695
4709.121094
2526.679932
4768.974121
2814.813477
1488.268921
3944.19165
5731.85791
1910.56189
3338.829834
4984.143066
6421.222168
2587.463379
3708.571533
3115.213135
3050.257568
2917.392334
1575.140503
1892.846191
4240.902832
4726.867188
2571.642334
5033.93457
5061.467773
4007.593262
6356.870605
4284.307617
2089.600098
1914.119629
4153.479492
2732.649902
3793.407471
3254.514893
3687.115479
5441.915527
4061.916748
2158.666748
1903.873047
3749.808105
7772.594727
5166.447266
2782.757324
2050
3174.781006
3672.148193
3533.579834
2869.568115
2260.261719
4269.187012
5720.126465
5961.523926
3237.073242
3301.584961
3250.686035
4062.344727
4886.848145
5063.624023
14222.558594
4288.84082
2900.981201
3823.199951
4431.933105
3895.52002
4283.626465
2638.635254
7736.866211
2719.481445
2135.40625
2161.794922
3201.185303
6351.598145
3832.968262
6035.023438
3578.800049
4648.655762
2387.405518
4651.562988
6905.52832
6853.055664
5221.547363
1538.51001
3948.696045
2976.818848
1755.527588
2241.934814
3857.168457
3424.186279
3690.707764
3709.397949
4222.321777
4883.844727
2408.816406
4875.070801
2260.923584
3493.533203
2325.77002
2565.714355
7552.581055
2315.116943
3851.532471
2121.101318
3117.750977
3462.296387
1637.052612
4386.028809
2058.285645
6928.026367
6095.542969
5692.422363
3045.218018
3097.731445
4357.583984
3053.247314
3383.827393
1504
4282.25
3213.137207
1898.474243
1624.666626
3518
5079.222168
2575.111084
3508.789551
6909.984375
2663.184326
1671.906982
1991.614502
6160.732422
2130.588135
2444.869629
2171.478271
5011.007813
3157.446045
3421.35791
6226.196289
3374.272705
5825.345703
4639.145508
3108.243896
2502.06665
4726.988281
3224.547852
2763.800049
5654.567383
4615.51123
3777.030762
1588.769287
7201.359863
1985.195923
3944.761963
3970.737549
1888.316772
4740.143066
4960.677734
1612.514893
6343.579102
9602.55957
2684.821289
5360.179688
2664.375
1433.009766
6315.038086
2604.156494
5197.919922
2373.585693
3593.926514
1832.073364
3554.271484
2181.158936
3098.131104
2425.052734
5266.029785
4092.80835
4811.456543
2267.703125
2914.330811
2742.253174
4559.342285
2738.306396
2568.322754
6690.732422
2738.342773
4201.408691
4502.065918
2110.399902
4169.015137
3705.309082
2952.595459
4197.265137
4988.133301
7330.880859
3225.121582
4296.665527
3359.033447
6440.035645
2259.600098
1610.666626
2883.128418
5170.511719
6037.413574
3250.679688
9725.944336
4625.250977
4622.474609
5441.617188
1925.94873
2306.935303
7962.681152
6957.188965
3549.140869
2907.493652
3559.753174
4263
3479.811523
7693.108398
2917.876709
4220.935059
2474.318115
1856.529785
1416.647095
5358.067383
3639.211914
7607.832031
3229.432861
6572.299316
4233.653809
4214.095215
2776.539795
5286.982422
3408.744873
3873.258057
4320.79248
4336.038086
3505.946045
4217.233398
5691.117188
2476.206543
2577.913086
2367.800781
3341.826172
4375.424805
7367.809082
6248.948242
3347.567627
6441.629395
4325.538574
4264.094238
3131.100098
2193.184082
4176.608887
5724.838379
3751.120117
4576.65918
10476.555664
3679.242188
5046.520996
3071.188965
4326.959473
1894.68042
3886.623535
5217.331543
1768.055176
3449.898193
2889.422852
5096.651855
1571.243286
2888.423096
1805.599976
3774.106934
5672.772949
5203.04541
3351.552734
4729.09375
2510.490479
2105.587402
3353.393311
3715.360107
5519.551758
1804.280762
1976.141235
3134.289551
5243.083496
2030.666626
1821.881104
4490.754395
3825.20166
3325.475098
2075.577637
1609.572632
3604.601807
3940.141113
6287.023438
1581.966064
4989.650391
7369.953613
6154.702148
3637.691406
5587.544434
4468.915039
1911.295654
5230.614746
1443.338623
2368.831055
3857.784912
5621.827637
3172.633789
5975.823242
2080.179199
3889.565674
2865.766113
4560.259277
5031.407227
5099.275391
4307.077148
6693.385742
4066.710693
2022.834961
4404.978516
4105.431641
4859.918457
3860.533447
3355.23291
2857.333252
2166.638184
3557.251953
2429.909668
1946.370361
6881.991699
2453.926025
5329.854492
3238.714355
2148.740723
6594.606934
3163.905273
4431.310547
2584.679688
2258.361816
4428.908203
3721.217285
4800.102051
3674.651855
2115.893799
3952.447266
4400.814453
4234.164551
2950.857178
1980.911377
3133.117188
4412.669434
3551.288818
1700.422119
2648.923096
1872.784302
1716.116455
5948.351074
5603.244629
2704.447998
1704.384644
4492.047852
4336.583984
7577.482422
4238.691895
1882.159546
5265.043457
5959.291016
1906.877686
2699.318848
3788.274902
2719.491943
4654.303711
6758.607422
3662.610596
2082.810791
2377.007568
2564.245605
3070.057129
4000.085938
3897.777832
1343.428589
4474.318359
6144.216309
3287.441895
6212.637695
4481.675293
6148.620117
6754.313965
2151.241455
4351.322266
5335.560547
2162.42041
1880.407593
1920.244385
4017.333252
5041.245117
2459.842529
1646.028198
1626.305054
6970.98291
1839.358032
3535.828613
1573.533325
6510.584961
2775.828613
3147.222168
1737.160278
3835.518311
2066.808838
1937.470093
3417.396729
5501.647949
2942.657715
5488.224609
6038.834961
2712.536133
1870.229004
4345.944336
3107.294189
3816.404053
2191.70874
4212.444336
6161.811035
6683.013672
3761.172852
2934.456543
5643.225586
3981.644775
3717.970215
5880.711426
4919.602051
1878
1483.720947
4697.063965
2968.536865
2098.036377
3683.811523
2082.245605
1798.54541
1533.697021
4699.053223
6591.583008
2598.943359
1888.986328
6148.525879
3115.928467
2444.897949
1843.450928
3234.43042
2354.013672
2285.280029
2045.006836
4875.131348
4577.150879
3266.891602
2525.497314
2323.582764
4970.90918
5172.074707
3437.406006
4015.036377
8780.126953
4448.212402
1916.533325
2527.764648
3104.722656
3310.153809
2492.729492
4082.611328
2533.513428
5061.691406
5816.675293
5958.050293
2630.341553
3337.152588
7044.413574
1821.019653
5875.822266
2757.600098
4097.798828
3379.204834
6118.416992
1967.589722
7174.352539
5074.245117
4555.088379
2629.531494
3685.668457
1739.844116
3302.495361
4620.245605
3757.907715
6390.466797
2503.284668
3632
2816
4412.36377
3696.805908
2569.434814
4472.658203
4593.652344
1820.606079
1816.5
4649.939941
5745.129395
3913
3962.353027
3750.038086
3650.279297
3462.019043
2798.914795
1710.285767
3581.874512
1678.419189
8602.181641
5257.424316
5807.460938
2211.812988
2799.164551
4573.966309
4321.600098
3949.243164
2172.497803
4054.54541
3113.260254
2982.917236
3264.322266
6708.839355
2065.20874
3145.537598
3581.194824
3497.759521
1931.341187
4077.701416
6205.546387
3027.777832
3635.118164
4071.72876
5378.270508
6716.432617
3592.453857
5274.263184
3717.73584
4028.363525
1784.366455
2802.630859
4134.581543
4070.660156
1956.224731
6295.454102
2760.598633
5309.34375
2102.536377
5404.165527
3035.678711
6562.82373
2911.07373
2103.672363
1434.607422
2520.048096
4400.713867
2178.033203
3646.483643
1922.410278
1621.876099
4086.880859
3327.688232
4851.40918
3491.952881
2743.679932
2630.410889
1774.427368
5023.275879
4713.17627
1463.529419
1814.188721
2629.485596
3933.779541
5411.046875
3073.095947
3925.297852
2086.959229
3073.026855
4677.795898
3540.685791
4455.016113
2241.918213
4397.90332
5183.867188
3481.015869
3189.543701
2306.696533
4453.125977
4686.651855
2635.081299
4407.160645
2053.35376
2973.375
2510.421143
6603.910645
4672.452637
5809.661621
5375
4546.138184
3255.083008
3155.210938
2205.255371
6249.119141
4617.008301
2249.858887
3135.40332
5372.724609
5401.132324
4259.047852
1729.636353
2753.263184
6401.72168
3105.756104
1570.586426
2378.637451
6033.439941
4337.353516
4583.971191
1638.363647
3665.266113
6150.458008
6000.584961
3083.199951
3885.324219
1585.125977
5162.158203
3899.141113
1927.361694
7128.373535
3264.057129
2754.593506
2946.159424
2108.260986
4742.061523
4367.960938
1375.710205
2621.434082
1751.654663
2125.814697
3000.864746
2396.931396
2904.16748
2307.535645
6086.958008
2463.050049
3318.142822
5091.054199
2204.781494
2548.16748
2631.277832
3857.70459
5855.727051
2916.104492
2069.354248
2920.830566
1967.444458
3427.628906
3752.787354
3491.144043
2574.237305
3862.637451
3520.297607
4081.057373
2834.962891
2764.858887
2079.656006
5938.046875
3377.263184
1871.51355
5846.68457
9095.928711
5687.966309
2145.580566
2763.865967
5392.719238
1496.751709
9145.024414
3206.709717
4702.833496
3128.275879
4146.816406
4427.709961
4727.028809
1514.211426
4357.158203
1871.609741
4397.78125
2145.985352
2386.209229
2582.671631
1616.193604
1952.322632
5510.458984
2436.769287
2228.876709
3678.68042
3500.637695
3777.85498
4970.784668
4264.649902
2311.823242
2986.368408
2572
5635.489746
3103.92041
3550.984375
7885.603027
2331.572266
2250.949951
2728.661621
3000.053223
4990.130371
1576.875
5290.431641
3339.946289
3211.213623
3739.181885
3746.127197
2026.25415
3205.529297
4024.046143
5951.335449
4940.516113
4450.181641
4725.671387
3636.059326
1756.030518
2806.713135
7148.191406
4915.964355
1964.787842
4318.104492
5310.32959
4956.878906
4991.244141
5540.063477
3716
4135.166504
7169.262207
3862.666748
11346.37793
4667.168457
4410.791992
3682.278564
2456.917969
4443.460938
7466.509766
2883.062256
3220.439941
2427.575195
1318.890503
5026.205566
1402.071899
4708.829102
2077.486816
4111.367676
1805.125732
4966.183105
4192.579102
2912.538574
3067.054443
3975.198242
3878.239258
3392.924561
3734.464355
3274.536621
2398.971436
3808.734375
4315.490723
2851.243896
5893.524902
1687.067505
1915.985596
4829.652832
4377.750488
2167.633057
1480.055908
3955.569824
4081.591064
4762.715332
3368.615479
2841.10791
3689.255859
2206.289063
2291.577148
3945.95874
1931.702881
3793.591797
3721.734619
2956.985107
6266.536621
3136.714355
3518.306641
4424.40918
3249.790527
2762.053467
5579.018066
4789.339844
4028.172363
3541.270508
2835.563965
2006.631592
1782.461548
4101.491211
5575.881836
4260.109375
4845.520508
5543.303223
2650.698975
5444.979492
3349.58252
4709.117188
5535.384766
2307.886719
7416.934082
4001.333252
1575.0354
3634.780762
3658.282227
4465.874023
2839.091797
2660.054199
4167.591797
2255.863281
5494.291504
2186.441406
3769.643555
3629.384521
3497.549805
2553.645508
3636.436279
5757.181641
4745.970215
4346.240234
4136.615234
3552.406006
5144.98584
5981.449219
2586.586182
4907.984863
5519.030273
2410.724854
2154.782715
3852.738525
4107.108887
4305.924316
2973.810059
3020.665527
3112.680908
3131.666748
2235.928955
2075.181396
5116.128906
6155.906738
5857.300781
4790.317383
2648.102539
2285.510254
2706.442139
1800
3602.043701
3881.115723
5185.113281
1928.470581
4037.960693
4010.773682
2551.162354
3722.043945
3080.941162
2674.694824
3729.172119
4989.222168
3211.428467
4873.706055
2673.227783
4573.15332
4576.511719
2055.376709
2479.702637
4427.023926
2621.56958
3446.495117
4012.435303
3393.705566
9819.59668
3175.836182
3804.959229
1656.512817
4175.047852
3545.101807
4613.95752
5012.958984
6419.118652
4311.133789
1867.817261
4518.320313
2852.262939
1898.151001
2280.976807
2599.050781
3992.855713
2138.866211
4223.740723
3866.988281
2074.304443
4973.462891
2723.071045
4405.005371
15431.125
5675.62207
3111.026367
1621.006104
2406.653076
5253.125488
2250.458984
4697.415527
3669.18042
5445.5
4394.510742
2898.189941
1630.56958
2253.588623
7302.358398
3771.691406
4794.096191
3858.369385
5703.70459
1866.963013
3865.972168
3909.772949
3822.177979
3021.70752
3381.307861
3279.710938
4851.418945
5242.390625
5425.879883
3198.956543
5406.553711
3905.615479
4239.26416
2832.374268
5630.763184
3156.081543
3195.543701
4419.319336
3759.494141
3171.80957
5213.831543
3586.89624
3080.476074
2884.417236
2493.770508
5153.740234
3882.78833
3875.031006
5048.708008
4326.640137
8007.296875
2564.928467
3896.269775
3443.909424
2167.719971
4916.390137
2192.780518
5995.890625
3221.327881
4261.996094
2249.691406
1894.456177
1803.964233
3209.566895
2616.636475
3454.650146
1887.940796
2004.147217
1953.89209
3845.853027
3667.564453
3668.203369
2100.118896
5111.379395
3707.535889
2317.152832
3170.096191
2976.564697
3701.198486
4056.325684
4256.190918
4171.53418
4518.972656
7087.157715
3652.333252
4512.160645
5984.724609
1928
5564.476074
1854.342285
3687.061523
3872.55957
4209.468262
6259.388672
5748.936523
4743.241211
4108.830078
3311.147217
4859.37793
3739.192139
1754.84668
5003.522461
4970.057129
2259.056641
2519.863037
5332.48877
7945.871582
3613.918213
1804.460571
1897.151489
5121.59375
2279.264404
1986.579712
2434.464355
3264.916992
3440.19751
4318
2761.812744
7270.937988
4482.685059
3400.900879
2198.675781
2812.54541
3380.266602
4548.842773
6552.231934
2251.600098
4055.839111
1669.162842
6083.839844
3154.158447
4757.026367
3796.099121
3295.108154
4244.38623
4645.399902
3802.959229
2117.689209
2258.058594
1617.940796
2958.520508
2113.483887
5016.164551
1959.68689
1711.682861
4003.384521
2272.831543
1364.959106
6761.830566
1814.916382
3519.57373
5440.833984
4684.322754
5775.515625
3331.178467
1714.344849
2493.515869
1838.459595
5886.01123
4102.599609
4491.75
4369.106934
4008.303223
4176.282227
3584.289063
2310.341064
4905.034668
3759.123291
1881.223145
3384.656982
2780.167969
4020.271729
2304.643066
4128.862793
3411.61499
5099.079102
3189.157227
4622.900391
2944.29248
1460.464111
1636.965576
5853.645996
2953.86792
3431.378906
3735.933594
4537.339844
3050.15918
3545.251709
2371.657227
1782.975586
5805.206543
3230.043457
2395.940918
3807.0354
1709.414673
2382.365234
2087.740234
4220.036133
4575.12207
2336.098633
1642.745605
4305.043457
2951.329346
3059.155518
2101.149902
4467.714355
3931.918457
1967.329834
3621.879639
6379.486816
5106.951172
3124.708252
4096.933105
4269.159668
8113.279785
4315.952148
4588.436035
4504.651367
2571.900635
5245.458496
3137.338867
4682.882324
2236.098877
2918.41748
3414.434082
5488.952148
4430.325684
4462.515625
3598.595215
3554.90918
1742.72522
3684.830078
3321.725586
4765.894531
4727.71875
3552.956055
3115.881104
2179.185791
2000.088379
6599.917969
2776.888916
6754.702637
3604.316895
2151.643555
4935.469238
2614.570313
1679.034424
4841.40625
2073.280029
2774.804199
1946.444458
3534.847168
2241.790283
7860.963867
3070.140869
5962.536621
7537.591309
3306.04248
3055.405029
3961.187988
1933.64917
6067.194336
4551.095703
3883.09668
3207.34375
3685.254883
3338.236572
3345.97998
3432.186035
4164.73291
4073.633789
4330.241211
1697.842651
3533.933105
3598.857178
4303.716309
1655.187866
4913.059082
3317.49585
4653.26709
5933.45752
5040.208496
4318.869141
3567.515869
2309.696289
4028.401611
2801.259521
2897.628418
1884.589478
3236.054688
2988.938477
4085.193604
3097.692383
3688.776367
2048.669434
5464.086426
4222.56543
2984.117676
4661.983887
3077.390381
3554.481445
5282.884766
4417.852539
5203.055664
4037.397217
6403.147461
3830.902588
2466.914795
3545.521973
4631.180176
3173.753418
2706.29834
2960.864746
3737.559326
1732.021606
5019.960938
2150.135742
2241.731689
2188.291748
3650.595459
2886.456787
3273.389648
2025.808716
2489.474609
5189.716309
1988.581543
7380.536621
4535.413086
5159.984863
4124.944824
2273.266602
4717.257813
7651.233398
1814.047852
1824.178589
2133.459229
3641.858154
3439.293701
3181.87085
2693.82373
3394.232178
1892.491211
1786.630615
1874.466675
9281.561523
4959.305176
5344.524414
3862.23584
3016.714355
2731.070801
5286.116699
4768.324707
8079.877441
4386.105469
2014.43042
2018.909058
2330.611328
6291.210449
3760.320557
1649.96106
5700.526855
2638.666748
1953.282227
2900.68457
3544.645752
2604
3163.619629
4828.313477
2361.669678
4006.847168
3363.250977
3202.601074
5722.895508
2322.473389
1836.815918
4150.941406
4835.894043
4548.984375
3653.411133
4693.745605
2630.695801
1554.606689
2713.591309
3914.397705
1895.179443
2954.829834
2073.470215
5825.973145
5374.117676
4593.562012
2120.535889
1577.822266
1893.056152
1614.44104
1760.176758
6031.786621
1779.252808
2544.70166
2288.30542
3888.651855
1588.83252
4674.346191
12901.600586
2979.446045
6529.041992
2965.69165
3858.177979
1875.550781
2561.125
2144.27417
3765.730225
1849.584961
3070.529053
4379.085938
2191.388672
6326.760742
6541.707031
3498.054932
3625.733398
1924.160034
2483.44165
2441.015381
4970.209961
4256.767578
3765.053955
3952.43042
2817.042969
2229.183594
5595.898926
5953.324219
1670.97876
2186.080811
2019.074951
2730.914063
4286.022461
5167.772949
4977.248535
1584.848511
6189.60498
2774.425049
3575.578369
3777.885254
4520.121582
2605.162842
2360.040039
3053.348633
4818.34082
2742.780762
2946.975098
1881.038452
4380.326172
5397.226074
4690.631348
5167.024902
3905.12793
5627.890137
4064
3755.340088
2320.57373
2236.270996
1838.065552
7326.053223
2123.948975
2648.825195
4736.431152
2060.156006
4123.152344
5641.120117
3360.583496
1964.683716
5838.729004
4651.375488
3816.110352
3742.941406
1816.90686
2076.588135
4235.03125
6433.152832
3743.69458
3050.94165
5873.42334
2080.590576
3062.75708
4305.014648
2941.581299
2755.044189
7709.520996
3382.113037
2978.229004
3323.397705
1893.385864
1944.714844
3919.842529
3018.072754
4303.694336
3715.209473
3159.862549
1793.557251
1712.46106
1421.980591
1855.979248
3877.466309
3100.669189
4084.429443
3114.558838
2673.153076
3411.983643
1958.161255
2631.182129
3940.433838
2863.941406
3439.5
2330.791016
1921.530884
4682.743164
2064.635498
1903.246704
6346.058594
3970.977295
3776.707764
2836.811523
5392.558105
4691.759766
1865.250732
4107.96582
4982.428223
4639.541016
3508.650391
4348.303223
3620.070068
1951.717651
5243.114258
1567.932495
6071.134277
3284.700195
4170.5
2130.084473
2929.44043
3947.774658
3947.895264
6584.891602
3679.521729
3040.055664
5260.287598
3657.405762
5650.467285
3046.086914
2438.28125
2446.642578
4536.32373
4317.492676
3844.768555
2231.155518
1896.713013
3213.804932
3105.696533
3742.690918
3166.516602
1934.160034
1892.262573
4506.181641
4096.995605
3532.567871
5619.194824
4027.268555
4665.969727
2177.055664
4943.423828
5954.193359
3028.155273
7125.299805
3010.425293
3339.290527
2730.976074
3305.642334
4124
1874.575806
3367.501953
3468.418457
6456.910156
3043.842773
7619.289063
3432.026367
3815.510254
2856.197998
2444.841064
2532.918701
4220.582031
2232.850586
3909.76416
6659.163086
4579.711914
3557.62207
5105.63916
2815.712158
2244.806396
6312.12207
4825.923828
3020.379395
3358.255127
2785.562012
2227.256592
6051.638672
4042.985352
1907.714233
6339.873047
5599.103027
3171.292236
4233.980957
2825.093994
2918.30127
4920.130859
3648.663574
2665.378418
2352.869873
2516.109619
2163.748779
5709.888184
1611.163696
3565.71582
3512.170898
1970.938354
2317.180908
2629.834717
3810.481201
1962.800049
2860.851318
3387.701904
3850.866943
3581.551025
2356.897949
2567.696045
4253.296387
3292.085938
3115.908936
1989.954102
2795.22998
1726.528687
2104.472168
5271.195313
4267.77832
2076.340332
5232.373535
3357.271973
2813.587402
3194.85498
3586.688721
5957.915527
1904.377075
1952.914795
5581.335938
3889.162842
1752.865723
3744.023682
3743.738037
4582.535645
8082.930176
2466.005615
5691.525391
5402.604004
2225.263916
4146.752441
2067.428467
4372.663086
1612.199097
2818.175537
4883.880371
1987.272705
4427.353516
3350.699707
2234.384033
2195.288818
3152.917725
4414.133301
5959.54541
4123.450195
2104.556885
3670.45166
5440.904785
4232.668945
5097.773438
3777.877197
3350.395508
3206.446533
1962.907104
4558.412598
2488.961426
3484.074219
1975.138062
4992.649414
4612.467285
2943.299072
3048.965088
3562.831055
2629.830078
5347.867676
3285.691406
3643.772217
4464.074707
3662.348877
2411.1604
2046.93335
1642.485107
6604.533203
1659.764648
3757.104492
4113.406738
2476.890625
6305.393555
3572.428467
2990.364746
1794.516846
1764.585327
3157.624023
1596.050171
4746.21582
1823.822266
3440.148682
2114.688965
3465.409424
2437.676025
2517.150635
2338.552734
4676.867188
4603.924316
3046.778076
4489.035645
3715.158691
4561.195313
4536.921875
3486.244385
1932.269287
3787.794678
3062.510986
9558.880859
3867.755615
5568.312012
4378.924805
2794.01001
12155.729492
3539.584229
2520.589111
1762.236206
2219.144043
3422.542725
1629.763062
2486.058594
2715.588135
4099.844238
3148.486084
2238.766602
5823.459473
2698.466064
3738.858398
2716.319336
5608.836426
2996.800049
2256.469727
5805.507813
4956.407227
2696.983154
2156.146973
5583.811035
5298.17627
5913.777832
3944.08667
3299.289551
2197.652344
4112.510742
2814.030518
3436.689697
2630.729004
2524.052246
4812.440918
3809.604248
2152.716797
2918.984131
2227.758789
4125.092285
3043.446045
3683.403564
2775.284668
1976.091919
3517.694336
2643.896729
5169.910156
2532.794922
3072.164551
2203.645508
2906.864746
3606.895996
2645.312012
2585.489502
2118.314209
2858.444336
5592.313965
5835.504395
5522.487793
4183.324707
3264.854492
8153.597656
5041.250488
3656.029297
5319.418945
2044.940308
3490.375977
1834.888916
1725.256104
4070.222168
1777.864136
2520.429932
1683.179932
2781.113281
1990.769287
1916.420288
4106.854004
2476.736572
3418.56543
4553.475586
1592.790161
2539.900146
4240.94043
4860.944336
2031.901611
4823.829102
2131.575439
3374.956543
3941.45459
2099.213867
3466.985107
1882.621582
6624.981934
3774
3504.549316
2386.17041
1952.255615
2576.365479
2531.407471
2922.405029
1843.935669
2778.524414
1745.299683
2143.186035
4122.209473
3546.308105
3307.320068
2953.552246
1789.034668
3880.585205
2032.203857
3016.932617
3890.469727
4621.382813
3975.62915
1707.108154
5241.295898
3470.54541
1560.35022
4137.980469
6389.174316
3139.371338
4544.574219
4156.694824
2373.358887
4782.239258
4441.787598
2544.720459
2921.125488
4344.20459
6225.688965
5961.685547
6119.941406
3544.82251
1743.260864
3478.280273
2530.931885
5858.72998
3661.789795
5824.612793
2449.805664
3272.734863
1573.692261
6480.311035
4643.293945
2550.081787
1846.704224
4769.780762
2192.459229
2404.505859
3415.783691
1779.614502
5484.293945
1764.403442
3783.965088
1782.890625
2777.214844
2417.137451
5220.418945
4850.716309
1796.098267
1603.315308
3300.076416
1859.65918
4025.218506
2922.794678
3828.276611
2079.62207
6656.84375
3292.651855
2468.53125
4871.733398
9997.462891
6180.514648
2550.395752
4145.089844
2852.153809
3133.782959
2066.812988
2536.175537
5282.407715
2447.012939
4219.518555
3794.212646
3174.207764
3827.098145
3593.416992
2006.619141
3414.539307
3889.327881
1901.628418
1942.875488
2397.12915
6058.493652
2335.380615
2160.774902
2131.762939
2566.632568
1266.348877
4026.219727
3898.521484
2627.83667
3505.824463
3338.77002
3220.149658
2695.804199
2248.349609
3694.040039
2074.77124
3359.950195
2547.196045
2040.5
2592.709229
3806.375
1946.980835
3314.45459
2978.485596
1798.236694
2956.118896
3338.615967
4740.987305
3224.182861
3559.384521
2136.782715
1988.590576
1769.675903
2839.39209
2344.60498
4378.02002
3098.306885
2994.097168
2815.272705
2076.869629
3131.481934
2199.457031
1901.557007
3566.798096
2708.827881
2426.849365
5503.878906
4133.43457
4386
3393.358154
3052.27832
5522.510254
2307.842529
3792.304932
3328.283691
2234.130371
4185.660156
1966.418091
2170.720459
3773.043457
3225.891846
4464.25293
3071.10791
3087.811279
2473.180908
4055.737549
1737.536621
3343.784424
2767.750732
1946.40686
5065.420898
2243.546875
4608.282715
1810.041992
2488.252686
4786.270996
5912.808594
2189.399658
5529.315918
2040.765259
2074.666748
1996.16748
3936.607178
3933.272461
4479.253418
2177.597656
2314.670166
2263.785889
4368.578613
4308.449707
2802.044922
3834.734375
5068.15625
1465.899292
1815.815186
1899.557739
2457.611328
3408.446045
5131.181152
6961.406738
4868.13623
1791.927246
3573.016602
2701.651855
3859.961182
2311.79541
1692.626831
3754.337646
5142.302246
3333.518311
1875.45459
2085.668945
2914.567383
2633.915771
1795.242432
2908.647217
4216.624512
5368.73291
4489.16748
2892.184082
2378.470947
1901.446777
1920.875
1725.167725
5318.71875
2525.457275
2612.776123
1783.80249
3487.977783
5619.581055
1593.891846
3441.914307
1613.764282
2347.607422
1466.675537
2715.802979
2980.858887
2838.701416
2034.317017
5978.041992
3006.09668
5507.588379
1467.364258
3881.065674
3882.080078
2853.537598
4648.580078
2541.728027
4489.483398
1660.153809
2500.876221
4782.375
4009
2898.509766
2703.029785
1998.344238
12857.540039
3727.363281
3207.550537
3435.309814
2735.972656
2273.162109
2077.127441
3906.834717
3794.543945
2271.487549
2109.079102
2445.841309
1980.589966
4059.425781
1791.635132
4485.706055
5184.478027
5051.321777
1964.055664
5133.874512
1784.326538
1746.326782
4548.554688
4512.428711
2754.632324
4049.756348
3530.932129
3510.923828
1530.022949
1782.274048
2788.040039
2565.837402
3640.878662
2266.234131
4111.134766
2627.03125
4480.85498
2213.702637
2172.171387
1841.955078
2532.276123
5255.9375
1817.656128
1761.51355
2672.839844
3181.852783
3006.902588
4516.624512
3584.514648
2374.887207
2086.404541
1846.980591
2113.807617
3852.953857
5354.578613
2446.336426
2428.97583
4865.287598
3035.831543
2453.948242
4415.709473
3383.57666
2955.474854
2986.55249
5280.931641
2036.328369
2650.166992
5785.348145
2733.268799
2113.789063
2637.912109
2048.518311
2011.838989
4273.899414
2818.066895
2849.110107
3314.041016
2750.092773
1939.375488
2174.115479
3237.71167
4700.574219
2913.483887
2499.242432
3382.698486
2475.365967
5417.744141
2263.088623
1839.404297
3157.043945
2736.350342
2600.647217
2041.575928
2227.117188
2286.787842
2893.568848
3089.858887
2259.88501
1741.476807
2650.113281
3385.703857
2901.226318
2044.862183
3289.171875
3387.720703
4342.535645
2760.035645
1688.727295
2111.668945
1556.298828
3649.476563
2021.109863
5312.879395
1760.277466
1876.819946
1972.668579
1668.939087
2928.411621
4299.186035
3479.909424
2370.559326
2376.78125
6483.377441
4014.673096
3818.421631
4789.094238
4959.813965
2370.922363
1708.600708
1476.447021
4441.405273
2785.604004
4058.203369
1516.804932
1826.063721
2636.578125
1588.939819
2122.917969
1709.383179
2022.283691
1896.744751
3446.730225
5066.586914
1796.203003
3600.199951
2181.525635
3617.94751
2004.638794
1892.764038
5188.649902
2713.423584
3845.413574
1606.142822
3658.051758
4652.791016
2348.8479
1785.350708
2753.944092
1828.958496
2849.456787
1714.521729
2373.218262
3425.360107
2292.692383
3579.122559
3493.629639
3587.833252
1611.003784
3149.986084
2062.765381
2155.386475
2315.131348
2568.555664
8042.083496
2428.039795
2430.905029
4545.460449
3657.506348
2641.142822
3453.147461
3693.40625
2422.938721
2128.45459
1786.278198
4998.704102
2220.134766
4471.900879
1897.282471
9117.848633
2830.773438
2176.570557
2907.605957
2468.828613
2261.193359
2418.744873
3077.141357
3345.700684
1830.907715
5111.091309
3084.702637
5543.002441
6765.708008
3675.521729
1853.833374
2920.727295
2423.62793
4677.400391
3488.446045
2300.848389
2211.915771
2516.914063
3644.115967
3529.761719
3064.776855
2364.009766
1816.942749
5206.543457
4307.60791
5240.856445
1964.923096
2675.24292
4047.875732
3906.257324
2755.712891
2740.556396
5381.163574
4055.297119
3039.957031
1497.493652
2833.839355
3411.23584
2140.406494
2596.726563
4339.363281
2676.832031
3782.482422
3730.224365
1767.48291
3199.97168
2351.31958
4468.297852
3081.296143
1690.789795
3069.139404
2044.246094
3263.09082
1964.234009
4910.791016
7495.964355
2425.936035
2105.401367
5012.659668
5741.495605
2768.671143
2528.343506
3915.215576
4214.915527
1720.285767
3459.329834
1881.463379
2041.385864
1842.941528
1881.680908
2547.616699
2015.803589
1882.23999
4039.250977
3684.105713
2050.65332
3196.104492
2056.855957
2495.228027
2879.977295
3364.162354
4448.42334
3080.605957
3867.674316
1688.365723
3227.185547
2560.587646
4523.658691
2302.668945
4287.945313
2244.517578
1393.655151
4619.150391
3399.615479
1862.046875
2288.974121
2827.79248
2398.05542
1584.297974
1835.295288
4085.737305
2944.878662
3532.769287
2649.475586
1677.589355
2142.385498
4946.713379
6424.565918
1520.942505
4288.227051
3335.855713
5449.873535
1790.872803
1633.191528
1633.351685
4568.563965
2196.852539
3777.969971
2661.716309
1771.82019
3986.418213
1941.109131
5750.705566
3449.901367
4548.537598
7300.407715
2011.73999
1670.552368
1877.388062
2464.84082
2887.405762
6690.089355
3682.687012
1948.529175
4812.775391
2953.8396
1638.642578
3419.208252
2050.210205
1725.230103
3079.140381
3597.430176
1958.567383
2703.02124
3482.85376
2820.133301
3844.5896
3061.887695
1525.634644
1755.954224
6782.612793
2000.640015
2248.829346
2316.388672
5648.514648
2794.80127
5001.891113
2090.398193
2091.153809
3819.533203
5168.270996
3283.60083
3143.30249
3167.015381
2356.740479
1774.248169
1541.041138
3158.107422
4600.035645
2683.714355
2001.74292
3373.845215
2762.95752
1976.941162
1850.407593
3348.743652
4569.647949
2303.408203
2210.642822
2745.129395
2550.439453
3730.538818
2114.533936
6853.818359
2531.781982
4221.232422
2817.631104
4560.401367
2285.891846
1439.075928
1830.31665
1614.315796
2172.693359
3442.148438
5618.878906
1828.431396
3384.256104
3709.358154
2419.682617
2663.606201
1640.116821
5026.704102
2237.762695
7573.408691
1655.97522
1753.684204
3083.519287
4907.555664
4322.338867
3349.126221
2855.925049
2336.427246
2395.292969
1780.714233
3790.282471
1781.354614
2039.984131
4596.587891
3947.282715
2006.173218
1650.736816
2139.226807
2726.533936
3315.995117
3947.502197
3504.913086
2305.268555
3429.333252
1658.792847
1992.08374
2755.679443
3406.773926
2058.218994
3107.224609
2640.528564
3280.520508
3654.085205
1764.176147
2906.339111
2484.91333
1821.5448
1870.922119
4113.171875
3290.593506
4933.778809
3441.680664
3716.815918
1638.854126
1858.674316
2550.709717
3850.519043
1982.348389
3189.326416
3040.443604
2573.884521
2618.640381
2343.192383
3784.813232
2415.294678
5729.985352
4105.918457
2513.590576
3240.380859
2038.234863
3475.294189
2878.692139
1603.846436
2839.221436
5278.350098
1611.735962
4012.745361
2605.455322
3863.564209
2873.986084
2331.421143
2779.848877
4464.79541
7295.65918
3628.175049
4758.893066
2082.878174
4298.813965
4244.812988
2791.272705
1819.385376
2267.020752
2427.005127
3801.282227
3594.507813
2290.363281
3100.605469
2332.82373
2769.79541
4645.402832
3286.399902
1758.564819
4045.875732
5781.400879
4289.486328
3933.968506
2546.836182
1749.422363
2306.593018
2886.644287
2999.580566
2849.587158
5064.814453
3981.716309
2044.179688
2552.403809
3034.363037
1750.061157
2001.779907
4709.062012
2370.526367
2659.416016
1856.439453
2279.731934
2452.724121
1782.431641
1812.896362
3134.728027
3503.905273
2747.120361
2374.455322
5759.1875
2673.485107
2054.269043
2236.723389
1911.242432
1952.734863
2202.907471
2254.612793
3050.743652
3911.881592
2865.13623
2337.714355
2718.037842
1523.980103
2547.519531
4877.449219
5231.65625
3268.696045
3380.393066
1723.092651
2158.794189
2836.8479
5252.160156
1816.701172
4296.274902
2486.309326
4430.530273
4370.349609
1883.20752
2044.536621
3009.205322
3647.178223
2554.44873
1614.528564
3162.037109
2459.14624
3795.876953
2547.80835
3487.136963
7836.209961
4657.305664
3557.108887
1919.213989
5343.808594
2561.233887
3013.638428
2285.945313
2802.860107
1931.233398
3556.914551
2192.935547
4182.390625
3585.144775
3074.141357
1944.414063
3470.721436
4077.558105
1753.828125
4763.432129
2946.254395
1993.846191
2109.151123
3447.156494
1695.643188
1612.040649
2989.156738
3419.827637
2323.813965
2082.624756
1971.0979
3106.844971
1918.332886
2809.781494
4076.184326
1892.58606
2567.531738
2082.712646
2219.645996
3637.620361
2995.070313
6164.100098
3639.468994
1728.764282
3589.369385
2172.779785
5861.861328
3516.980225
3094.15918
2936.304443
2911.712891
2107.243164
2087.949951
2579.977783
4004.061523
6246.28418
1976.755615
3592.530518
3034.710205
4421.120117
4129.011719
1895.685669
3782.073975
3765.224854
3807.287109
5795.512207
4103.362793
6999.146484
2119.103027
3769.266602
2644.873535
6813.087891
2525.133789
3115.22998
4271.644531
4240.855469
4475.903809
5959.981934
6381.70166
6537.218262
1945.658081
4626.161621
2692.201904
3526.487549
2638.562744
4001.901367
4724.400879
3336.931152
1843.07959
3816.042969
6226.315918
2942.897949
3612.426514
5594.097168
2082.603271
2908.908447
4443.442871
3665.24707
3904.377686
4442.150879
1661.835327
3620.310791
3096.280029
4231.272949
4102.12207
5491.482422
4395.70752
4067.777832
4140.021484
4217.061035
2192.230469
3647.568359
3382.798584
2153.414063
3044.092041
7300.157715
4992.777832
4897.647949
3372.048584
7244.85791
3741.402344
3180.260498
6530.891113
2017.704956
5148.249023
4040.716797
1971.010742
4307.501465
4906.720215
1836.47998
1948.414429
5328.998047
3458.912354
2211.439209
4157.160645
4747.784668
2720.273682
1845.464111
4566.307129
2210.383057
4355.07373
4974.336914
4943.736328
5264.443359
2601.766846
2830.995117
2453.635742
4701.563477
6149.211914
5447.769531
3751.10791
2504.496338
2372.406494
4712.876465
2154.772461
3022.515625
2716.27124
2684.135498
4942.044922
2469.876709
3013.47876
3960.844238
2481.431396
4985.746094
3702.940186
4839.029297
4455.196777
4025.288574
2827.709229
3543.485107
2235.244141
5276.95459
4749.849121
5524.977539
4150.67334
4725.036621
6280.691895
1721.54834
6020.233398
2577.859131
3107.577637
4986.237305
2055.062256
2744.061035
4392.064453
4033.325928
2525.843018
1908.336426
3586.428223
5112.379883
3318.7146
4212.270996
3908.596924
2545.80957
4663.291992
4766.435547
4889.718262
2358.117676
1796.635864
2820.765869
2936.080566
4666.873047
3017.391357
7900.38623
5118.515137
4407.521973
4241.566895
5497.62793
1900.5
2077.083252
2639.743408
3744.787842
1947.722168
3282.409668
2497.055908
5744.799805
4558.616211
3717.087402
2941.394043
5098.213379
5159.45166
3511.522705
1851.942017
2616.582275
3235.35791
1728.287231
2347.924561
2618.772949
4513.816406
2301.619629
2517.502197
2480.776367
2133.866699
7120.20166
4940.0625
2789.884277
3729.96582
3214.285645
2870.540771
2568.955811
3852.87793
5078.62207
3306.283447
4269.846191
2519.380371
3840.57373
5553.269531
4141.532227
2962.839844
3396.59082
3084.67749
3034.410889
3511.399658
4571.865234
3413.290039
6167.537598
3563.515625
3318.641113
5907.95166
7410.310059
3399.382324
3022.309814
3434.867188
4962.347656
6006.304688
1826.040771
1244.274536
2148.262451
2077.359131
4361.256836
3258.873291
1738.318848
4392.84082
4658.56543
6664.724609
3474.277588
5063.501465
4139.949219
5048.366699
5122.559082
2499.283936
5355.966309
4341.647949
4109.842285
3082.666748
5025.157715
4372.334961
1766.577759
3077.320068
2023.424683
3161.363281
5100.644531
1979.86853
3701.99585
2910.180664
3537.895996
7537.730957
1856.072021
1925.058472
1687.327148
1913.94397
4375.169434
4869.166016
7944.428223
4409.945801
3917.158691
3790.574463
4088.317627
2894.095215
5454.050781
3505.82251
2037.878296
4311.002441
2528.273926
3407.481689
2081.594971
5882.136719
2355.587402
1909.469116
2535.966797
7643.057617
3798.921143
1931.509888
3911.922363
2358.737305
5093.109375
3259.00293
1998.133301
4201.474609
2506.648926
3834.106201
2412.947754
5274.103027
2865.040039
4238.560547
4932.071777
4293.130859
5458.481445
4917.887207
3514.222168
3695.983398
1826.519165
1850.595581
2001.040649
6593.329102
2295.966309
4012.967529
3852.189453
2125.497803
3280.299805
2170.198242
3791.679932
1776.254028
1899.64917
2259.153809
3358.069824
2476.796387
4111.024902
5273.239258
5121.712891
3029.689209
4408.297363
3334.437012
1738.817383
3716.399902
2075.587646
3564.495361
2215.366455
4866.170898
2432.520996
3962.843018
3361.831543
1803.031616
5723.537598
1864.058228
1727.652222
3223.115723
1868.853882
5889.922363
3612.425537
3323.899658
3119.919434
3478.992432
3628.337402
5447.67334
1974.287842
3618.260498
2386.398193
4437.138184
3255.539795
4460.123535
4842.904785
3945.474121
2477.037109
2849.633301
3246.056641
4444.453125
1868.947998
3932.156494
2711.567627
1908.510864
3173.674072
2003.151489
3315.378662
6213.396973
4652.490234
3694.669678
3636.324951
3040.694336
4037.818115
5312.855469
1918.235352
2835.240479
3925.404785
4624.17334
4352.313477
6727.788574
1827.299194
2523.603027
3780.651855
2635.696289
1818.756104
1836.811768
3831.687256
2522.766113
1901.323608
2996.935059
5377.339355
3172.605225
2418.857178
3257.886475
4860.612305
2833.407227
3106.175049
2556.656494
2099.34375
1909.394043
2272.275146
3396.923096
3878.296875
3670.040771
2997.291504
2321.29834
5110.508301
5021.971191
1931.88208
3238.960938
3627.193359
4735.239746
5448.028809
1671.310913
3100.261963
2477.361572
4263.054688
2175.155273
5211.722656
2292.466797
4198.561523
2804.444336
1679.003784
2855.81665
4549.110352
3268.810303
3067.517578
1998.630615
1863.575439
2252.347412
1750.622681
4727.558594
5642.77002
2252.891113
4217.654297
3064.086182
2640.124268
2400.724609
1786.147095
3033.93457
2233.1875
2100.313477
5358.35498
2854.153809
4940.69043
2323.924561
4999.895508
3259.244385
1974.765381
3088.09375
2712.70752
2102.616943
4019.696777
3963.030273
1870.683594
1841.985352
2065.348389
3723.468506
2310.462891
1933.140747
1833.866699
3657.076416
1956.481934
4526.539063
3382.08374
4560.725586
2357.854492
5857.906738
2016
1618.676147
2161.355957
1717.973389
3441.310303
1727.154053
2361.301758
1894.866333
2817.388672
3816.837158
2593.402832
2836.230713
1391.887695
3915.844971
4461.962402
3368.932129
4936.705566
2131.553223
1999.745361
2630.753906
4109.874512
1890.85083
3329.50293
4013.265625
3080.4646
5812.22168
4093.991699
4867.447266
3966.778809
3948.074707
3726.249512
2994.197754
1866.175415
1577.5
1927.28125
2591.353516
1795.23999
4088.238525
5311.363281
3473.653809
5113.80127
3890.445557
2729.166992
4466.905273
3424.77417
3235.530273
5239.757324
5262.908203
2162.23999
5374.436035
1895.744629
2020.109741
3515.288818
2842.064453
3416.214844
3941.942139
4404.454102
2793.984619
4722.346191
2361.641113
4572.620605
1762.674683
