# Supplementary material for: Distribution Analyzer, a methodology for identifying and clustering outlier conditions from single-cell distributions, and its application to a Nanog reporter RNAi screen
Source: BMC Bioinformatics. 2015 Jul 22;16:225. doi: 10.1186/s12859-015-0636-7 (PMC4511455; doi:10.1186/s12859-015-0636-7)
Supplement: Additional file 1: Code S1. — R source code and sample data for distribution-based high-content screen analysis [file 12859_2015_636_MOESM1_ESM.zip › DistributionAnalyzer-1.1/Plates/files10004/B14]

1709.994995
2292.946289
3907.256592
4843.730957
4952.327148
2415.931396
2866.115723
2496.349365
4487.696289
1748.843262
2344.411865
2453.376953
2125.437988
2788.942139
2840.9375
2952.396729
3171.390869
2497.918213
2886.35083
1811.085449
3980
3618.313721
3677.917725
1877.104004
3441.399414
1905.977539
2154.394531
1889.690674
2269.778809
2420.404541
2192.880127
5321.045898
2018.311279
7693.022461
1791.078979
1978.139282
2670.946289
2102.732422
1872.772827
1682.624756
2110.338135
5231.813477
1741.63501
1730.951904
3970.120605
3110.47998
3735.048096
3346.785889
1865.803345
3530.957275
1963.218872
2721.532471
2997.500732
3154.435547
1896.314453
2274.67334
3604.817139
5795.424805
2131.276855
3758.464111
3572.716797
3314.465332
2923.764648
1918.635864
2389.850586
4469.686035
2365.410645
2008.616943
6701.727051
3657.021729
2586.626221
1765.102539
3517.033691
4856.474121
6111.665039
6788.446289
5257.851563
2017.149658
3673.723633
5411.272949
3887.138916
3637.268311
2715.768555
1830.959106
4391.958984
5946.934082
1833.904785
5031.441406
5582.987305
2880.585449
1958.103882
4729.42627
1891.913086
2085.436279
6152
3345.793213
2724.18457
1911.333374
1668.727295
2553.75415
1763.78772
5068.603027
1664.35083
4179.688965
1652.585083
5206.71875
6274.425293
1858.759888
7491.756348
4112.289551
4706.160645
1807.523193
3838.958496
4253.011719
1974.67627
4903.751465
3878.324219
4291.650879
3110.731934
4203.078125
2196.041992
5445.495117
3412.329346
3309.737305
4608.469238
2281.600098
1973.755615
3147.194092
2394.48877
3604.410889
1929.012695
3615.210693
3075.359375
4248.549805
2974.150146
2199.80249
2285.35376
1693.497437
4333.385742
5952.981445
1752.129028
2425.938232
3393.350098
3247.917236
1707.461548
2786.361572
2593.615723
4168.907227
1747.31311
4835.896973
4860.086426
1911.863281
2056.914307
3398.181885
3045.404053
5234.333984
3226.111572
3109.333252
2000.852417
2346.063232
3538.666748
3884.794434
2879.604492
2952.331787
8104.325195
2838.510742
3014.007813
3570.789063
3704.446289
3669.19458
1833.960449
4944.273926
4001.376465
4245.63623
5347.643066
2494.071533
3892.40332
2830.202637
2009.894775
2638.227783
1586.986938
3195.093994
1972.258423
2439.513428
2376.92041
2282.706787
2180.352783
1996.092285
1989.513672
2219.501953
3308.539063
1997.324463
2901.021484
4123.22998
5563.086426
1876.217529
3887.494141
1763.535278
1982.826294
2101.863281
5958.311523
2908.912598
6949.009277
1801.674927
2395.492188
1771.086914
1712.970215
2855.144287
3085.668945
3565.828369
3396.972412
1734.207764
3211.959961
2376.724609
3968.62085
1693.228027
1876.508179
1800.817993
2246.011475
2136.876465
3733.428467
5431.405762
4404.992676
2000.239136
1789.206909
1589.150635
2353.438477
1753.286011
1425.150513
1623.112915
1952.229736
3850
3537.12207
4030.337402
1743.066162
1905.470825
4904.278809
3295.928467
5443.330078
3496.328125
3049.358154
3451.326416
2845.513428
2313.808594
1715.068481
2766.289795
4553.103027
3610.751953
3736.736084
7700.401367
1932.556152
2424.026123
1889.509399
4974.919434
7444.418945
4662.056152
4692.233398
1762.385498
1925.805664
5090.148926
3699.951904
1994.168213
4182.205078
1865.63916
2367.935303
2575.47583
4970.92041
2724.027588
1787.111084
1730.593994
2065.846191
2610.601563
2076.092285
2123.328125
2457.498047
4769.593262
3310.48291
1753.6875
2617.060547
3578.447754
2527.4104
2447.75415
1805.498047
5014.164551
2937.260986
4980.209473
4231.017578
3637.196045
1839.873291
3650.41748
6778.194336
2349.104004
3638.697021
2106.193604
3084.824951
3287.595215
1821.602783
5767.191895
3276.437744
3143.969482
3794.820557
1614.119995
3267.824219
4499.775391
5589.427734
3386.886719
2949.530518
2654.849365
4132.97168
2616.078125
2199.833984
2152.987305
2801.06665
2356.51416
2054.901367
2790.290283
3282.819336
2142.314209
9034.300781
2500.208008
3236.877686
2611.735107
3697.547363
3781.053467
2242.196045
3651.396973
3654.423096
4160.960449
3951.965332
2176.242432
1710.171387
1777.751831
5628.178223
4073.064697
2776.548828
1934.315796
1523.762695
3185.800293
3298.418701
2814.145508
5537.504395
4629.03125
3427.340576
2818.982422
5468.007324
3420.411377
3115.140137
7689.801758
2607.066406
3886.368896
3670.635742
3386.954346
3547.873779
2714.632568
2702.927002
2060.072998
1786.672119
1944.645508
1866.296753
4530.822754
2458.493652
2481.605225
3920.993652
3761.739014
2130.975098
2177.517578
8560.992188
1736.929321
1821.956177
1752.289307
2517.188477
2783.093506
1749.879517
1770.348145
7792.178711
1793.359375
1664.959473
2925.931152
1773.601318
2597.744873
2980.452881
3282.921631
3369.619141
1703.243286
2284.494141
1618.981201
5370.900391
4053.777832
2233.535156
4258.916016
3797.348877
2638.993896
1807.274902
1684.783081
2332.30249
1693.185181
2321.560791
3025.16626
4629.955566
3052.220215
4769.754883
4054.484863
2382.613281
2534.36499
4509.983398
5240.399902
2461.562012
2585.505859
3012.15332
3259.968506
1736.168457
2086.268066
5787.966309
4880.625
2286.066895
4288.406738
1919.441895
5101.937012
3812.88208
5768.569336
2439.675537
2000.593628
5761.680664
4125.909668
5406.759277
2089.758301
2000.781738
1753.039429
2502.574463
1849.226563
4306.153809
1672.75
2814.417969
2016.153809
1846.597656
4962.166992
3221.31665
2295.557129
2633.630371
1894.857178
2747.331299
5687.709473
1680.107422
1729.265381
3070.086426
2241.437012
1563.764648
1852.089478
1715.450439
4144.270996
2551.364502
4435.718262
2925.602783
4199.828613
1607.192383
4772.651367
1679.82605
6446.303711
1947.911133
2129.212891
3683.844482
3506.503418
1926.304199
4271.603027
5367.539551
1994.209839
2443.734863
1488.42749
3223.310059
2668.233154
1664.92627
5198.477539
1906.207642
2320.473145
2179.637939
4175.546875
4525.07959
1433.174316
1841.350342
2379.298584
2982.05957
2260.010254
4187.530273
2029.900391
3618.678711
5349.691895
3944.217529
3809.036377
4009.283203
4132.550293
4333.060547
1899.620728
3219.23291
4474.742676
3324.97876
3738.983643
2174.321045
4211.230469
6318.395996
3390.693115
2095.008057
5088.129395
4125.068359
3525.581299
3542.404053
3347.493164
2770.106689
5018.783691
2582.651367
3520.380859
3878.418945
2617.373779
3183.89209
1486.666626
2506.459717
3799.640869
3022.426514
2719.493652
3906.975342
2008
1796.482056
1596.957275
4609.114746
3568.932373
2577.590332
2752.132813
4666.129395
4028.571533
1665.098022
3360
3338.040283
2802.936768
3092.292725
4620.420898
3263.574463
1792.708862
6092.303223
2265.600098
2463.120117
2038.476196
2517.046875
1880.705933
3334.956543
4306.141602
4195.156738
3406.950928
5685.613281
3496.354492
3260.435547
4016.030762
4593.251953
1839.008789
4193.790039
3021.76001
2619.670654
1930.72937
4094.491699
1559.058838
2675.199951
2541.230713
3195.76123
1850.538452
2888
2926.229004
3508.755615
3606.785645
4579.780762
4497.046875
1602.837402
5781.553223
2035.034424
3637.203369
1971.981689
3661.449219
3797.010498
4218.169434
4271.361328
2262.112305
2249.791016
2167.418213
3570.170898
2511.076904
3791.63916
2996.805908
4202.447266
1949.761719
4633.146973
3344.87793
4989.106445
4274.010254
3286.291016
1561.204346
1827.350464
3832.941162
4359.404785
4698.461426
5019.733398
2599.818115
2888.165039
3972.184326
4812.835938
4257.95459
3764.769287
3480.197998
1987.532471
3934.431396
5262.522461
5185.742676
2203.199951
6472.272949
3241.142822
2140.651123
2250.309326
4574.885742
5037.188965
2762.071533
1716.050659
3145.620361
2483.311523
2177.06665
3451.833984
3923.355713
3584
2580.036621
6123.147461
1798.463623
3849.409424
5217.366699
4495.798828
4428.428711
3608.293213
2625.06665
3842.592529
2469.046143
3920.410156
2308.491211
4394.842773
4449.13916
2781.466064
1557.373535
1664.373779
2509.895996
3098.211914
1911.68457
2661.07959
3943.746094
1641.865845
4512.234863
2751.235107
3689.669678
3637.552246
2423.49585
4221.026855
4607.816895
2074.404053
2957.193359
2726.705078
6119.043945
10350.941406
4871.510254
2188.496338
2183.187012
2422.488525
5139.850098
4512.532227
2784.690918
1726.22937
2423.860352
2519.47876
2124.548096
3020.219482
5196.954102
4774.321289
5190.880371
2317.265869
6088.880859
5795.686035
2533.846924
2129.376953
3241.015625
2263.343994
4883.379395
3467.555664
4545.072754
2065.68335
1646.808472
2291.989258
4209.569824
1917
4000.268311
3293.732666
1818.370361
2255.041016
3744.268799
1724.800049
3120.421875
3480.350098
2422.215576
3757.10498
1987.25
2010.733887
1968.854126
6568.671875
3855.727783
3301.281494
5701.963379
2395.508301
2004.651123
2882.140869
3402.10083
1870.732422
2382.793701
2597.260986
2018.071167
8073.537109
3187.311035
1969.487549
4276.081543
1702.333374
1707.837402
2007.418457
4004.790527
2072.85376
4338.251953
2690.277588
3598.817627
2842.68042
2178.857178
2957.536133
2330.402588
1743.885742
3446.113037
3890.4646
2202.179688
2798.968994
2948.335205
2458.74585
2011.704712
4038.138672
3705.570801
4352.33252
2847.418213
3832.165283
2204.488525
3426.697998
2320.553223
3165.054199
3248.927979
2713.038086
4259.258301
2954.240967
3066.532471
4008.357178
3293.841797
2723.448975
2544.743652
5947.399902
3369.493896
6160.258301
4370.007324
3039.919434
2878.117676
3417.787354
3059.39624
3635.642822
2795.622559
3984.257324
3804.819336
2650.978271
3609.884033
1984.717285
4625.260742
2786.053955
3603.510742
5910.541504
4268.16748
3664.064697
4697.462891
4468.050781
2395.888916
2975.566162
4488.633789
2347.891846
3834.00415
4239.293945
3590.671875
2649.101563
2305.301514
3047.459229
2362.7229
2116.174561
2444.538574
2702.035645
3693.219482
4350.081543
1779.230713
3036.397949
1829.029907
6877.273438
6551.468262
5808.352051
2908.839111
4005.757813
3368.956543
4068.552002
3948.982666
4662.821289
2915.959961
5295.355957
5155.072266
1930.027344
4389.547852
3632.232422
4248.226074
2098.396484
1721.904785
8703.400391
3308.465088
3877.169189
2360.832031
7756.59668
2890.991211
2823.024414
2403.071533
6046.058105
6107.341797
3584.755615
3479.716797
3699.348877
1820.347778
1942.147339
2025.777832
1773.88501
5131.524414
3084.934326
5429.055176
1929.142822
2546.067383
3618.375
2895.818115
5537.493652
4638.972656
1678.5
1752.597046
2913.204346
3693.253662
4503.785645
2702.782715
3522.022461
2128.777832
6209.937012
3556.676025
1974.769287
1948.543701
4479.170898
8167.286621
1833.467407
4115.932129
10968.697266
4278.050293
2850.986572
2027.87439
3107.729004
4879.130859
2149.565186
4732.180176
4781.463379
2368.9646
4230.5
2082.626953
6446.277832
3392.607422
4056.105225
1820.734741
8132.36084
4917.694336
1875.436035
1627.616455
3004.666016
1944.350586
3389.971191
1584.223022
2041.87207
2007.766968
2648.654297
1730.031738
2167.673584
2337.399658
1925.612915
3212.871094
3253.541748
4310.806641
5601.900391
2594.831543
3345.477539
4303.753418
5842.105957
2255.776855
1907.692261
3818.708984
1565.893677
3310.042725
4483.035645
3804.169922
1917.789429
1929.258911
1810.666626
1767.30542
2123.269287
4512.220215
2237.088867
4253.981934
4474.353027
3099.583496
3221.917236
1859.78418
3631.126221
5354.856934
1831.686523
3068.764404
3158.558838
2144.32959
2085.262451
2342.544678
2719.984375
1702.19104
2642.969727
2533.97876
3306.797852
3056.164551
1990.116577
9332.291992
4270.347656
4054.117676
5257.413574
2480.164307
2354.975098
2818.502441
3222.765381
4287.003906
3028.329102
2849.253906
2068.555176
2110.19043
4434.897949
2382.17627
2181.649658
3038.101074
3120.815674
2419.306641
2456.65332
3878.384521
1740.171631
2356.392578
2131.415283
3432.071777
3681.971924
4025.24707
4688.285156
3394.542725
4540.350586
3196.674805
2041.97998
4727.101074
3663.606689
1880.333984
2491.709717
2136.265381
3567.481445
2211.245361
3987.778564
2580.196533
1916.624634
2899.960693
2811.901611
1814.188721
3224.358887
3430.859375
2121.07373
2640.130615
4466.278809
2243.300537
1889.98938
1763.205688
3064.861816
2047.601685
2174.461182
1557.07312
1784.883545
2992.482178
1931.105591
3663.569824
5773.343262
3411.974365
3209.714355
5316.075684
4220.266602
2212.975586
3910.141602
4229.351563
4865.617676
1445.221069
2963.058838
2758.053955
4988.416992
4097.193359
3730.893066
3993.906494
2718.697754
2277.876221
1922.136597
3703.862793
2745.281494
4259.550781
6573.974121
5544
2365.493652
3529.430176
3395.453125
2483.436279
2995.609863
4340.251465
5823.435059
3600.733887
4467.885742
2455.524902
2979.943604
2782.384521
5622.568848
6610.414551
1875.359985
1739.375732
4634.28125
4550.268555
4265.327637
2427.299072
4112.20752
2441.259277
1444.518555
3037.827881
1705.120605
3500.839111
4182.208496
2690.181885
2679.022217
4217.041992
3466.041992
3829.352051
4032.189453
2863.199951
3106.882813
3587.036133
3769.18042
3527.319824
3934.794434
6128.692383
1713.939453
4440.139648
4247.216797
2714.480713
3051.513428
3905.333252
2900.551758
2012.246948
4399.684082
4560.340332
5378.181641
6440.555664
4651.797363
1860.910889
2032.137939
1920.040039
4463.443359
4167.04248
6000.699219
3198.446045
3421.548584
2423.538574
4373.34375
3202.506348
3869.404053
5368.090332
3905.589844
4585.57666
3152.543701
4034.461426
1984.289185
3832.77124
7339.151855
4595.694824
2471.320068
3568.708008
3126.661865
3991.754883
1735.165161
7607.428711
1833.420532
2492.468506
4287.230469
1533.6604
4797.416504
4729.484375
2460.363525
3248.929199
2738.92627
3081.560059
1404.336426
3926.366211
3269.79126
3883.838379
2034.816284
2226.437012
3268.685791
2263.140381
4598.604492
2840.090332
2066.879883
1809.061035
1536.599365
2093.297119
1888.654053
4620.796387
1968.919312
2385.946045
2218.82251
4175.791992
2501.455811
5412.476074
2057.482666
3511.931641
1595.922607
3222.732422
2610.737305
4907.640625
7408.195801
3638.4021
1688.478027
4122.964355
4266.836426
2060.32373
2624.344971
4385.203613
5266.764648
1897.572266
6621.384277
3562.071289
4760.498535
3092.317139
3446.598389
2458.634033
1447.5
4828.380371
3013.004883
1721.838867
5654.28125
2116.538086
3486.457764
2115.298584
1951.065186
4850.13623
3152.997803
2980.411377
5687.85791
2036.869507
1708.920288
1580.53186
3230.962158
1635.237183
4920.823242
2391.178711
3207.786621
1797.388184
1849.990967
4116.126953
1958.126099
3003.69043
3562.227539
1982.299561
2811.05957
2012.041016
2400.638184
2366.004883
2458.259033
3878.703857
1964.69751
1954.524414
1747.047607
1814.500854
4692.833496
3754.394531
3319.325928
3361.385986
5314.255859
4417.799805
1718.735474
2690.23999
4353.356934
3555.772461
3946.19751
1717.758423
1873.768188
3708
2675.664307
2188.958496
2060.650391
3238.204834
1915.68042
4691.939941
4475.128418
1643.046387
3153.281738
2439.595215
1743.167847
2421.157959
1809.192993
5396.277344
2026.086914
2350.493896
2358.379395
3370.54541
2425.026123
2960.047119
4065.149414
7573.687988
1963.31958
2028.558716
4156.799805
1914.045288
3241.870605
3117.309814
3938.41333
3358.057373
4982.266602
3261.781982
2091.857178
4435.289063
4770.657715
3023.195801
3411.727295
3925.667969
5155.249023
3322.04126
3485.04541
5099.902832
2319.136719
3202.865723
2974
1912.034668
5578.945801
6223.167969
4067.545898
6108.481934
2375.20874
3811.341553
4633.365723
1750.837646
5012.755371
4231.326172
1808.338989
2531.531982
1945.007935
4922.073242
2970.75415
5298.02002
3895.397461
3122.876465
3349.984131
8495.029297
6019.271973
4332.355957
3012.712891
3278.222168
4662.853516
5245.746094
3956.301025
3344.43042
4646.337891
3125.108154
2703.513428
1474.622925
5070.358887
6842.515625
2109.903564
4612.929688
3550.027344
4044.90918
3593.751709
8604.248047
3341.542969
3648.119141
5558.323242
4811.359863
5254.547852
8515.232422
3374.595947
3942.883789
4118.829102
4282.130859
4602.252441
5162.299316
1877.377075
2604.176514
2639.737061
1727.207153
5006.416016
9956.301758
2186.892334
1550.918945
4781.835449
3738.011475
4014.919678
5608.856934
2264.772949
2775.877441
5954.758789
2775.051758
1671.858398
3795.014893
2449.467041
2199.258301
2305.216064
4218.797363
2075.921631
3008.398926
1680.264404
3136
5273.93457
3023.859619
3368.401855
4013.401367
2789.983154
3450.034424
2430.616211
6836.381836
4356.33252
1947.241333
3749.720947
4419.871094
2962.925049
4461.933594
2253.333252
5473.026855
2910.811768
5952.493164
7007.56543
3095.352295
1959.589722
1838.050415
5252.356934
3611.452881
4222.524902
3502.068848
1324.773071
3978.325684
1991.443115
4347.042969
4784.920898
1969.240601
5321.061035
5463.004883
2052.626465
2251.206055
3341.252197
3598.334961
2933.215332
2948.602051
1850.285767
3493.104004
1943.262085
2495.372559
1780.742432
2140.713379
2001.419312
2027.848999
3558.692383
1808.292847
3342.513672
2689.761719
2222.890869
3325.79541
1852.021729
2517.582764
1607.040039
2677.753174
3269.102051
4242.806641
3582.137451
1786.08606
5524.650879
1906.692871
1643.042236
3306.447266
2024.49585
2182.717529
2218.511963
1709.077271
4627.29248
2041.935059
3654.703369
1704.853516
4062.807861
2985.905762
2122.178467
2738.610107
1667.120728
1954.552002
1766.358643
2402.241699
4820.888672
5109.847656
3792.692871
2493.622314
3502.442139
3022.523926
3587.890625
1915.688599
3904.292969
1915.108398
2160.656006
2538.178711
3709.714355
1801.638794
2420.537842
3142.931885
1715.442993
1921.008179
1796.587646
3494.517578
2600.041504
2649.394531
2945.425293
2451.298096
3060.147461
2463.54541
4727.92041
2348.844971
3069.772461
2064.682617
1917.026733
1714.137451
2137.919922
1698.963013
2127.217773
2306.587158
2088.253662
1689.388794
5291.815918
4264.661621
2762.897461
1802.179932
1608.309448
2688.307129
3958.381104
2122.150879
3899.39209
1805.373779
1822.096191
5447.655273
2191.987549
1847.668213
2454.759277
2439.844727
2220.59668
3578.448486
2416.231689
1898.018066
4622.885254
3205.691162
1818.233032
1920.773438
2060.434326
2794.095215
2634.169434
4259.239746
5774.463867
4179.543457
5374.597656
5169.284668
2275.642334
2972.244873
6513.692383
3700.787842
6064.30127
2997.658447
5684.290527
3875.835693
2734.283691
2241.643799
4798.970215
2886.678467
4208.405762
1961.470825
3360.099121
1528.262329
2129.095947
2728.057617
4744.888672
4343.154785
4620.832031
5244.307617
4749.901855
2085.452393
6403.112793
5382.986816
3152.087891
5823.081543
3310.888916
4665.470215
10711.1875
2051.692383
4832.412598
2937.87915
5948.878906
3642.628906
1875.108521
6047.476074
5907.586914
3298.630859
3272.181152
2623.699219
2732.558594
5968.086914
2425.792236
2197.278809
4128.731934
4469.45752
2755.052734
2435.346924
3346.940186
5462.300293
5601.600098
2330.626953
1622.790405
1711.982544
1714.153809
2816.828125
5038.399902
1805.720947
2646.03125
1683.203247
3675.00708
3933.563721
2557.345703
2744.842773
2850.308838
3803.300537
1726.802856
1764.111328
1487.371704
2164.391113
4307.881348
1630.580933
1761.272095
1950.067749
1965.311157
2923.980225
3011.604248
3775.57251
2047.681885
4415.748047
2760.756348
1681.584961
1588.765625
1910.419312
2733.531982
1951.616455
1716.961914
3965.568848
6506.475098
1924.509766
1846.73291
5325.932129
1624.745483
1735.906006
2435.317383
3328.325439
3076.132813
3388.186279
2192.333008
3866.287598
1928.187622
2869.408936
6113.158203
1519.41748
1642.921753
3241.265137
4159.911621
3716.326416
2410.4375
1723.216309
2688.923828
3183.030273
1788.157837
2855.191406
5498.930664
2230.697754
3073.13623
4769.016113
1943.122559
1694.152222
3387.438477
1668.227173
2403.508789
3138.174561
4231.395508
2165.818115
3446.12915
1920
2102.125244
2256.824219
1969.191162
5273.828125
2112.915771
1744.020996
2967.597656
2515.494141
5159.883301
4887.794922
2718.255615
2487.640869
2102.135742
2618.213135
3221.579834
3305.022217
3452.602051
2246.505615
2967.099121
1850.672729
1738.671875
2148.544189
1881.301147
1869.486084
2686.794922
2526.9375
2086.511475
3770.692627
2067.359863
2573.66626
2742.474121
3739.194824
4713.530273
2288.8396
2044.559326
2012.205444
2007.025757
2246.147705
3200.819092
2912.547363
4601.039063
3164.404541
1949.374023
2273.439209
2261.5
3161.758789
4560.111328
3894.56958
4114.385254
6965.175781
3901.569092
3092.626465
4440.494629
5155.852051
3641.967285
1833.66333
7325.590332
2865.033936
8210.705078
3552.584961
3270.896484
1684.764648
5297.347168
5951.453613
3336.47583
1934.644043
7798.779785
4136.0625
7201.173828
2177.520264
1733.5802
3498.136963
2744.941162
2948.878662
1728
4756.079102
5745.471191
3591.01416
4464.083496
2423.309326
1628.130737
4942.258789
7391.260254
2326.031494
1972.250854
6433.461426
3069.25293
4871.882813
3223.259277
2799.548096
2570.70459
2419.9646
2054
4964.877441
5621.775391
4930.539551
5933.740723
2463.044189
3542.093018
3366.887451
3922.666748
1875.786987
9404.390625
1582.273438
2043.132935
3402.288086
3175.020752
3269.050049
1806.11084
1685.785767
1670.251221
3235.132324
2166.513184
2402.425537
4343.807129
3187.288574
2618.607422
3222.429688
3864.912354
2374.211182
1839.986328
2477.270508
2756.380371
4299.862793
3043.963135
4684.916016
5197.415527
2486.191895
2232.927979
1701.440918
4716.394043
4923.100586
2158.536621
3931.418213
1926.927734
1898.949585
1867.585693
3255.256104
4551.361816
2994.967041
3616.498779
2203.315918
2148.082764
3242.556885
2828.183594
1527.746338
3199.739746
4116.20752
3521.201172
2111.812988
1954.780518
4410.355957
3795.984863
1946.779419
1419.453857
3064.020264
2287.898438
1759.023071
1562.086914
3243.916016
6915.506348
3518.407715
1918.256592
2198.947021
1890.792847
2523.126465
2437.775146
2395.63208
8940.608398
3102.887207
1954.603638
1878.146484
2048.571533
7099.441406
3343.624268
3229.849609
1574.486938
2063.395264
1687.449463
4147.336426
1943.835571
2444.832764
1834.994019
5212.485352
2198.482666
2854.676758
1829.306763
1888.072754
1915.101074
2408.941162
3025.68042
3802.760254
4089.642822
2194.1521
2045.985962
1877.728271
2709.639648
2747.947266
3294.464111
3851.850342
1933.878052
4000.171143
2811.887207
3684.887451
3025.31543
4940.559082
3997.942871
1972.735352
1521.790771
3131.240967
1823.870239
1663.373291
1840.508667
3289.139893
2801.221191
2642.824707
1997.476318
2513.130127
3164.487793
2507.916748
1747.441895
1835.842163
2814.362793
6153.770508
7553.503906
2464.596191
3415.731445
1952.947876
6051.304199
2453.202393
4491.741699
12307.967773
4856.344238
5974.958984
11248.973633
3024.786133
3623.42627
5770.794434
3443.353027
5045.731445
3007.218506
2269.965332
2622.077148
4172.329102
4687.197266
4038.430664
2231.862061
1826.769287
5165.341309
5243.563965
4535.236328
6178.140137
2115.563477
3102.363525
2855.759033
3218.47168
3588.70459
2948.023926
5417.375977
7276.016113
2278.90918
3525.473633
4089.288818
7569.749023
1883.910156
5624.402344
3443.851074
1681.988647
6252.854492
4613.09082
2578.845459
1986.61438
3367.776855
1897.570801
4066.604004
2158.318359
3723.978516
1933.62439
4066.398682
1614.852905
2245.554688
5534.098633
1671.353882
2746.200439
1570.899414
2260.714355
2002.169434
4303.086914
2033.894409
3977.875244
1831.084473
3028.498779
2744.29834
1991.978516
1717.225342
2085.786377
1634.650757
2438.94873
5804.080078
2726.87207
3025.046143
2101.949951
5135.001953
2892.531738
1583.068604
2845.932129
2613.145264
1896.096069
2349.641602
3285.125977
4054.19751
4670.76416
1945.572754
3651.954346
2405.037842
3506.463135
43434.539063
4033.860352
2638.8479
3184.956299
3701.220459
1578.597412
3264.085449
4454.23291
3334.927734
3562.690918
2485.837891
4149.738281
5021.844727
3286.137939
2816.734619
1813.265869
1587.282104
3935.555664
3919.258057
2484.076416
2981.762939
4184.553223
4454.526367
4144
3005.542969
1976.285767
3402.434814
2572.5
2306.212646
2462.688477
1737.922485
3149.227783
1742.260864
5110.20752
3514.966309
1530.095215
1366.400024
5124.824219
4677.436523
2894.867188
5634.509766
2630.140137
1667.151489
5628.75293
2174.031982
2989.280518
6698.574219
8831.834961
1829.377075
2136.695557
1365.247314
2466.573486
4939.212402
4594.008301
4084.538574
3940.431641
1897.709351
2245.207764
2622.068848
6493.692871
2800.533447
1545.4021
2405.146973
1974
2848.547119
3727.931641
1474.019409
6248.524414
2172.621338
1748.538452
5733.157715
4002.480469
3428.032959
1838.803711
1839.03186
3649.004639
2492.406494
5682.218262
2911.141602
5317.787109
3401.280762
2971.850586
2957.615479
4271.849121
5241.574707
7161.258301
1872.155029
3433.668213
2146.68335
3394.458984
3957.004395
6397.185547
2556.181885
2484.615479
3454.326416
2770.116455
3532.319092
3395.792969
3140.152344
2520.316406
4376.978516
3175.209229
5272.584961
5587.382324
4097.108398
4197.321289
4476.870605
2420.655518
2361.78125
3328.706299
2704.779053
1820.790649
4129.666504
6074.419922
2674.033936
2385.421387
1778.603516
8504.755859
5904.360352
5898.128906
6431.337891
5803.257324
3283.346924
5036.906738
8744.463867
3061.512939
1791.529419
3195.418457
4636.751465
3113.693359
3949.283691
1455.449951
2430.350098
2921.483154
2455.577637
4537.486328
1742.702759
3154.166992
4950.533691
3990.484131
2320.191895
2712.5
3833.600098
2688.023926
3779.338867
2872.474609
3656.360352
2637.979004
4132.938477
1625.170776
4509.888672
2994.048828
5458.711426
3376.848389
2100.90918
1690.952393
1952.095215
5084.610352
6296.108887
4197.362793
3091.121094
5435.856934
4358.453125
5021.462402
3993.358398
2688
2861
4501.007813
4908.133301
2932.992432
2842.24707
2209.635254
3422.693848
2012.800049
2767.770508
2727.719238
3045.418701
1560.266724
2461.117188
4364.771973
4124.521973
2482.803467
3457.295166
3017.130371
4190.492676
2857.543945
1892.852417
4285.137695
2994.485352
2071.591797
3592.803467
3544
3208.144531
3592.893799
4946.447754
4755.153809
3624.910645
3377.632568
5345.694336
3685.404053
2349.923096
1828.986328
2501.918701
2103.956787
5998.901855
2630.578857
6843.263672
3255.091797
3387.180176
2832.561523
2492.47998
3146.915527
2417.134277
2015.573975
2539.787109
2263.074951
2553.297363
4543.921387
3629.600098
2570.026611
1606.36499
3167.800781
3530.248291
2714.107178
1656.873901
2618.935791
2263.348389
4203.877441
1903.849976
4924.30957
4935.020996
4918.09375
4836.453613
3117.818115
3219.923584
4371.17041
3122.610596
2058.600098
2192.575928
3115.489502
2765.291016
2805.300293
1921.814453
2998.089355
1721.426392
2942.640625
3463.211182
2184
6494.918945
2590
2281.890625
2295.822998
11703.179688
1276.330811
2750.769287
4097.619629
6654.498535
2965.025635
15718.510742
1665.203003
3932.116211
2898.281494
3293.631836
4031.220215
5512.170898
5322.310547
2315.606934
5223.684082
4045.248779
4289.76123
3240.207031
4551.065918
5733.17627
6233.376953
3168.747314
3365.398926
5975.500977
3189.552979
1354.25769
4383.327637
4595.496094
6575.612793
4909.932617
1857.219482
3603.993164
3720.206787
5169.264648
2234.020996
2521.009766
3318.661621
2385.243408
1768.38501
1926.577759
2793.592529
3895.12915
2312.298096
3601.536865
3327.011475
1500.069336
6297.540039
3046.5
3202.702881
6695.154297
5648.511719
4056.888916
4050.489746
3128.686523
2135.534912
4591.277344
1960.206055
5571.575684
1729.142822
2797.092285
2947.376953
3418.476318
4627.314941
2202.762695
2884.701416
1974.305908
3626.144043
3394.345703
1600
4183.085938
1738.100952
4357.527344
2135.700928
3359.875
4251.844727
3306.666748
4353.856934
3063.229004
1453.465332
3685.351807
2060.718018
3643.555664
3598.273438
3750.238525
3675.338623
2606.17334
2685.538574
3659.5
5458.416992
3586.100586
5121.252441
3353.391357
2221.236328
3524.278564
4856.874023
3285.736816
3199.167969
3737.501953
2983.689697
1576.062012
2195.540527
2650.845703
1741.555542
2918.136963
4230.773926
4071.540039
2820.22168
3133.023193
2621.970215
3925.765137
3161.590088
3958.09375
2566.623047
4335.289063
5682.447754
2567.87207
4452.986816
2434.707764
4750.849121
5026.445801
1579.772339
2854.279541
1940.441772
4675.125977
2186.920166
3401.707764
2438.593994
2147.487061
2810.143799
4421.43457
5742.020996
5513.928223
2826.568604
4129.37793
5411.66748
2625.857178
1978.964478
1819.658569
1750.833374
1912.828735
2906.502441
2572.224609
6891.87207
3011.013672
7240.52832
2158.901367
2660.631592
2090.739746
5380.744629
3915.140381
2934.480957
3441.395752
2372.547363
6315.362305
6787.415039
2688.071533
3270.580566
4779.656738
2213.217285
3132.363525
4406.979004
3299.659912
3523.443604
3015.65625
3553.953857
2599.856445
1746.25293
2000.795044
3150.148926
1593.811279
3352.145996
2798.370117
7566.970703
5299.980469
1642.30249
1572.327026
3825.100098
2307.268555
1980.785034
1675.279541
4667.463379
4310.661133
1941.484497
2514.156738
2509.450684
3596.726074
3850.100586
3753.456299
1389.253052
2809.173096
1773.687866
3556.604736
3849.779297
2211.29248
3106.882324
2466.447021
3453.12085
1937.937744
2428.948486
3590.531494
2653.922607
1641.54541
2588.862061
2033.914307
2905.673584
2458.315186
2733.82959
2420.756348
1861.909058
2273.902344
3036.456543
2519.359375
4659.450684
3180.258057
2177.122314
2090.344727
5585.733887
6886.712402
5095.572754
2098.370361
2990.356445
3240.092041
6467.581543
3477
3842.766602
3094.299561
2055.96875
1874.361572
1998.492188
3597.697021
3491.864258
1902.369263
3983.14209
2635.859863
5386.572266
2808.564941
3940.422119
1592.309448
2095.820557
4108.712402
2600.077637
2704.91748
10118.510742
5160.179688
4698.729004
2266.018799
5142.540527
2711.840576
5423.564941
3996.625
3487.295654
4299.544434
2066.073975
4823.723145
6223.880371
5451.813965
4334.728027
1479.327759
3883.94751
1926.432373
4360.108887
2497.613525
6793.314453
2955.668701
2506.598633
2751.240234
2153.612793
2309.472168
4936.39209
2338.210449
2857.901611
3968.13501
3834.828613
4966.01123
4015.63208
4421.984375
5333.634277
3113.870117
3818.916748
2689.276855
4266.035156
4719.487305
3421.374268
2277.913086
2783.37207
3215.026367
5950.618652
1528.666626
2282.724365
4220.073242
8902.40918
6135.011719
3693.753662
4210.842773
6652.040527
2057.937744
2985.484619
2194.1875
2725.07373
5270.981934
2294.825195
2442.55249
3381
1931.731201
2379.401123
2385.353027
2577.149658
2302.322998
2617.93457
4705.944336
1727.105835
2153.685791
2660.066406
4075.710449
4183.24707
4122.22998
2561.456543
3418.600098
4161.274414
3016.564941
3530
2917.169678
4010.260986
4624.084961
2658.15918
6124.27002
4244.245117
5287.279785
4536.272461
4872.825195
1762.093506
2134.60498
4391.67627
2113.882324
2321.030518
2737.025146
5442.450684
4145.45459
3988.356445
5063.727051
1634.623657
3930.935791
1872.911011
4243.369629
4069.518311
1832.79248
2147.481445
2909.064941
3365.87915
3075.061523
5845.774414
2569.059326
2919.410889
3414.743896
3202.723877
1833.711914
3546.628174
2878.563232
1838.462769
5985.843262
1852.420288
3734.377686
4231.314941
2188.624756
5321.652344
5772.45166
1473.719971
4038.073486
4739.769043
5599.586914
4067.461182
1923.947632
4857.746094
1796.546509
1655.960449
4248.281738
2655.239746
1900.556274
2687.567627
4455.767578
4630.755371
1416.77832
3307.141846
4590.355469
8630.392578
3948.160645
3027.230713
7023.440918
5521.066895
3698.731201
2028.880859
6402.5
4536.723633
3363.26709
2056.514404
1699.650513
3571.900391
1661.37561
4825.775879
4794.943848
3492.229004
1771.148071
2339.216309
1933.757324
1706.617065
3463.179443
2312.597412
3255.465576
3660.659668
4379.447754
2610.523926
2523.35376
3512.975586
5501.230957
2271.094971
1944.175415
4605.913086
4959.42041
3356.397217
4685.403809
3112.628906
4640.422852
3484.100098
3464.119873
3111.360107
5105.686523
1587.793823
4952.313965
4672.092773
3833.027832
2895.304443
2900.270752
2043.771484
4820.171387
1703.639038
5497.14502
3233.614258
2386.063232
2985.919922
1928.533325
2057.771484
3638.025879
3651.744629
1851.188843
3674.595215
2058.480957
2119.29126
3554.233398
2994.666748
4653.725586
2800.851074
2942.525146
1337.217407
3478.1875
3505.444092
2908.363525
3534.026855
2935.222168
4709.930664
2148.023926
5081.748535
3947.800049
4224.274902
3735.796387
2604.181152
2116.455322
3767.266357
5228.06543
2288.919434
4198.816406
3860.966064
2039.527222
2220.212402
2499.035645
3976.247803
2884.958252
3666.503906
2465.242432
2514.359375
6531.157715
3454.490479
3449.101563
3843.736816
2675.069824
5035.724609
4736.913574
3744.212646
2616.601563
3537.800049
2739.06665
5429.913086
9261.722656
2343.577637
4086.632813
5585.726074
1595.980469
1967.006592
2820.743164
4107.302246
2623.811768
3389.681885
5715.356934
4342.308594
2714.576172
2249.224121
3288.94458
2283.706787
3346.773926
2266.988281
6709.451172
2974.216309
2550.518555
2080.032471
4101.141113
6361.895996
2039.413086
4384.708984
1897.687012
7329.750488
3451.517822
5588.455566
1644.109131
2632.050049
3794.760986
5342.79541
3305.22583
3196.670898
2058.402832
1416.361938
2765.153564
4078.982422
6073.23584
1754.334473
2137.587646
5130.67627
2385.137207
6261.882813
2741.799561
7966.614746
2029.096924
1965.918457
11885.550781
4538.543945
1963.796875
2693.438232
3634.714844
5503.091797
2005.030884
2760.242432
4307.246582
6366.960938
5225.35498
4595.146973
1818.582642
1718.465454
1882.052612
3530.491455
3511.296631
1941.536011
1569.887207
3995.923584
2665.095947
3400.413818
2893.140625
2245.197266
4576.213867
2596.979248
2650.538086
5902.475098
3107.725098
2184.611816
2300.463867
1792.054565
4328.796387
2875.335205
2774.743408
3040.509277
1692.595215
2619.866699
2038.424927
3347.625488
1697.957031
5520.922852
2894.44043
2177.952637
7127.148926
2568.973389
3381.564453
2430.97998
3644.222656
4247.967285
3726.309082
3044.289307
4616.104004
2322.93042
2334.825439
4590.62207
6543.676758
5548.447754
1714.03125
2312.769531
1675.495117
3395.107666
3636.767578
2150.763184
2509.405518
3366.974365
1935.497803
3436.703369
3964.859619
2295.101074
3413.347656
2259.514404
1796.455078
2800
2845.028564
5764.546875
2127.588867
3684.74292
2061.421143
4114.69043
2339.470215
4934.226074
1728.522827
4133.067383
2840.676025
5061.825195
3680.297607
2661.617188
1857.396362
2126.84375
4476.045898
3949.693604
3445.270508
1581.625854
2812.388184
4301.040039
3518.71167
3828.476807
4450.431152
3381.439941
1786.848145
3928.550781
2809.697754
4885.141602
2277.887695
2502.917969
2005.570313
4050.832764
2108.221191
3797.525635
2396.646484
6676.118652
5170.90332
4219.299805
3649.678223
3621.692383
3639.115967
2549.714355
4499.372559
3744.562744
3605.438477
5849.971191
3513.341064
3245.233887
3176.483887
4516.243164
2945.16748
2727.528076
3151.023682
2091.62793
3107.081299
3118.662842
2941.040527
5427.94043
2232.153076
3948.298584
12336.443359
5107.773438
3288.248047
5770.97998
3369.991943
2600.82959
3694.92627
2104.664551
2447.425293
5717.310547
5476.401367
3358.118408
1698.137695
4646.845703
2203.325195
2601.190674
4258.401367
1964.242554
3240.695557
2803.562744
3557.035156
6251.118164
2351.602295
1704.029907
1785.889526
2558.249268
2971.641357
2685.075195
1770.387085
6227.320801
2239.578857
2628.157959
2081.674072
3861.937744
3634.766113
1742.678467
5302.564453
3204.645996
1695.189209
2218.217529
3318.500977
2090.320801
1533.902588
1918.623413
1805.487183
2711.259277
4205.412598
4572.584961
2879.734863
2416.769287
2818.707764
2464.089844
3488.253418
4183.563965
3065.087158
1508.899536
1972.337402
3254.281738
2052.571533
4234.245117
2482.68042
3011.772949
5608.225586
2721.357178
3370.61377
2560.482666
2625.148193
2505.939453
4494.450684
5684.333496
3543.11792
3086.910645
2223.047607
4192.994141
2026.946411
2494.530518
2186.167969
2090.725586
3020.455566
5814.844727
4331.129883
3179.603027
5336.38623
8647.301758
2922.020752
5465.226074
4525.904785
3712.449707
3114.884766
2954.563721
2680.665039
3919.949951
6080.693359
1986.116943
4453.51416
3279.151123
2736.067871
4138.551758
2050.421387
5358.155762
3314.175049
3324.978516
2124.442139
4173.549805
2430.225342
2445.415283
1729.346558
3022.101807
2402.802979
2132.291016
1841.920044
2065.872314
4055.978516
1352.239502
5555.982422
2335.413574
2175.196533
4451.460449
3710.969971
2483.206787
3916.47583
1805.203613
3694.536865
3415.242188
4435.729004
3328.851563
1857.633667
3986.48584
2879.873047
2393.65332
4499.044434
3189.546875
2487.654785
4305.500977
5637.865234
2553.706055
4293.48877
1995.522583
4125.802734
3557.136719
1891.566284
1925.786621
3720.510254
2956.297852
5335.143555
5640.712402
4485.362305
2158.66333
4126.536133
3982.453613
3270.802734
1959.526123
4665.696289
3089.178467
4525.226563
3818.351074
4642.821777
4870.303711
2815.104004
7361.40625
2432.427002
2539.415283
2985.72876
2606.116699
3329.450439
2760.564941
2636.078369
2429.155273
2065.896484
2224.485352
2047.944092
1816.975586
3734.637207
3083.720947
1752.295288
6503.640137
3569.790527
2823.349854
2538.167725
3427.686279
3788.219971
4653.390137
2665.73999
2690.376465
3429.443115
3207.93042
3164.613037
1997.814331
2005.405884
4469.435059
3312.75
5022.424316
2365.411133
4095.773682
3266.976807
1841.040161
1722.241089
2219.471436
2831.199951
7760.085938
1808.995361
2014.028076
2076.307617
4931.024902
2177.447021
2289.796875
1870.450317
1618.936768
2972.446533
3019.3479
2419.110352
1968.206421
3764.370117
6432.648438
2850.949707
1916.521729
2363.440186
1727.458008
7750.850098
1828.142334
2560.648926
1760.19397
2515.784424
2244.057861
2687.588623
1591.304321
1879.71582
3162.459961
5507.22998
4160.770508
3484.947021
3536.459717
2138.10376
3374.886719
3936.928955
4222.462402
5445.757324
2396.323486
3537.027832
1527.944458
4583.412598
2262.216797
8058.103516
3239.22583
4339.188477
2931.476563
2196.7229
3957.286865
4768.359375
4678.763672
2533.951172
4395.351563
4218.537598
3127.456787
3145.653076
3031.801025
2827.243164
2393.629639
3071.805908
3435.139893
4497.489746
1900.024292
4095.348389
4020.509766
3761.924316
1889.056641
4168.995117
3608
3635.023438
1650.789429
3845.229004
1895.195923
2119.29126
2719.333252
2311.966553
8720.388672
4023.071533
1883.462036
1969.432129
3473.553223
2936.756836
3559.453857
4691.09375
5139.095215
6004.841309
3200.449219
3829.264648
2989.176514
3109.78418
3696.357422
3766.570557
2311.947998
4639.901367
4564.470215
4827.936035
3005.744629
3185.783203
3700.557861
5229.364258
4040.085938
5021.631348
2555.136475
2884.93335
3868.453369
2185.650879
3349.600098
2939.683105
1983.880127
3729.220459
3854.359863
3654.478271
3232.179443
4600.75
4935.170898
2814.558594
2903.616943
3111.955811
1667.974731
3207.844727
4326.519043
3096.200928
3256.213379
4418.772461
3312.395508
3905.621826
4362.143555
4100.359375
3442.907227
4097.539063
3180.441895
5561.942871
4059.718018
3480.195801
4180.479004
2289.562012
1707.028198
2103.524658
4063.959961
5650.010742
4910.259766
2844.458252
1943.718262
3267.352295
4324.782715
4657.291992
3301.654053
3723.779785
2483.718018
3452.535645
1617.581421
4070.678955
4007.088135
2317.84082
4088.216797
5307.851074
3310.835693
2824.460205
2923.368408
2949.736572
1827.170532
4111.447754
5035.34668
2443.715576
4176.387207
5131.931641
2940.411621
3435.440918
1957.538452
3347.678955
4418.203125
2853.265869
5097.026855
3854.596924
3309.126465
3472.630615
2636.341064
3542.053467
4808.966309
3254.357178
4497.022461
4369.765625
2897.188477
3913.846191
3632.754395
2114.437744
4464.468262
4637.96875
3679
3300.780762
2805.619141
2716
3779.020996
4806.743164
5006.733887
3055.507813
2739.281738
4346.260254
3792.312988
3634.331055
3212.803955
1820.118774
1937.526978
3670.438965
6282.248535
4003.070068
3232.031982
5337.348633
1835.44165
3492.399902
4893.846191
4324.218262
2068.203369
3782.557373
4785.180176
4367.302246
3317.530029
2682.327881
4542.231934
4197.32373
1519.544067
2904.279053
3654.409912
2005.050415
5039.049316
2723.703125
3213.864258
2408.975098
4359.08252
3805.268799
5516.985352
3028.159668
6257.143066
2747.961914
2595.052734
4782.273926
2710.697021
2321.712891
2849.506348
3965.79126
2892.74585
3550.967773
2868.167725
4309.840332
3625.939453
2595.799316
2281.425049
4626.444824
1723.313843
1953.6427
6065.913086
5548.590332
4147.973633
2981.937256
1851.526367
3207.862061
2301.349121
2474.214355
3988.882813
3194
2306.552002
4460.198242
2894.199951
2352.234131
4151.769043
4066.978516
5548.87207
3582.0354
3353.781982
2046.608643
5520.279297
4969.289551
2801.230713
4555.100586
3672.758545
4127.839844
5588.713867
2163.808105
5786.25
4857.966309
2515.08374
4083.214355
4153.704102
5954.331543
4727.777344
1379.314331
2679.831787
3265.459473
2526.290527
2643.142822
4638.757813
5800.674316
4591.14209
3291.0271
4187.873535
4607.060547
2982.643311
4024.177002
2005.176514
3025.877441
4346.388672
4759.103027
4016.52124
2959.401367
5666.553711
2246.955322
2186.926758
2954.202881
1993.429932
4503.480957
1908.779541
3885.016846
4276.861328
4549.300293
3831.170654
3293.861328
2266.5979
3847.116943
1555.714233
2723.943115
2121.297363
4387.279297
2520.324707
3960.537109
1671.494751
3120.199707
3013.186768
2263.935059
1627.662231
4705.066895
4937.995605
3208.024414
2372.637695
1713.932251
3996.891602
2003.241211
1919.216553
3372
3226.635254
2508.4646
2559.03418
2389.386719
3361.319336
2374.308594
3809.861816
4693.250488
2263.199951
2527.972168
3347.249023
6153.304688
4270.334961
2384.659912
3506.825195
1440.068359
2373.662598
3878.902832
4218.997559
2802.395508
1643.268066
3251.085693
4256.177246
3946.730957
2811.879639
4267.711426
5985.901855
1804.223633
4342.500977
4250.477539
3386.037354
3022.375244
1910.459473
4104.097656
3919.825439
2533.134766
3226.790771
4042.489502
4092.174805
4114.992188
4175.839844
2343.041016
2479.194336
5266.089355
3608.384277
3675.552246
3299.291016
3538.329102
1640.704346
4273.579102
3910.857178
3810.660156
5488.658691
1903.819214
3929.248291
1823.142822
2487.727783
2115.093018
2571.042969
1856.539673
4244.272461
3462.772461
3165.886719
4755.265137
3154.424316
2873.247803
3418.026123
1843.45874
4109.285156
3649.300781
2138.294678
4899.438477
1943.777832
2365.178711
3020.455322
1684
4453.625488
2816.809082
4787.375
2621.356689
4656.433105
3944.8125
3147.962646
2855.446045
2131.521484
4371.258789
2839.691895
3239.247559
3661.098633
2458.555664
1679.976685
3855.870605
2779.454346
2951.171631
4118.356934
2216.845459
1828.400024
2939.237793
1921.505615
3680.111816
2849.950684
3944.533447
1501.638062
2334.887695
3943.249023
2903.925781
6361.388672
3851.854736
3430.873291
2197.616943
3475.9646
1808.084473
5253.572754
1862.889648
2146.304443
1599.478271
4519.816895
4920.284668
2440.554932
2179.827637
6084.521973
3064.213623
4855.98291
1747.474976
3172
5499.591797
4336.489746
4013.793701
2779.695068
3205.260254
2800.389404
1957.480103
3184.154785
1700.093628
3135.037354
1440.5
3795.662109
3345.476074
2922.322998
2187.495361
3117.655518
2654.477539
2752.296387
2110.006592
3066.408691
1915.77356
4669.964844
2683.603516
1867.312256
4238.026855
3340.790039
3568.013916
2525.612793
6073.724609
2968.615479
2007.878784
4401.442871
2857.053955
6710.100098
3360.278809
2385.807129
1805.659546
1989.301392
2297.859375
5556.624512
3490.602051
4181.155762
3128.16333
2287.960205
3033.166748
2888.52832
2172.564697
2727.890137
3946.475586
4834.689453
5183.021973
4092.266602
3763.704102
3029.64917
3640.975342
2440.241699
2402.538086
1910.344116
3280.470703
2829.348389
2259.859863
4356.994141
8354.035156
1714.084961
3386.951172
3085.339355
5671.541504
3089.212158
2011.867432
3739.424805
2188.074219
3691.319336
4359.500977
2109.265381
3057.395264
5260.815918
3682.855957
3823.375488
2324.156006
2242.918457
1795
3005.804688
4227.483398
3924.49292
4247.341309
2283.63916
5166.214844
2215.429932
2077.09082
3891.965332
2131.116211
2462.557373
2008.417358
4217.192383
4124.822266
3346.993896
2186.144287
4252.947754
2835.105957
3069.746094
4298.932617
2120.917236
1972.459351
4112.15918
1958.534302
4250.969238
5299.124512
3241.124023
1926.416016
3528.211182
2668.446777
2882.90918
4549.215332
2299.65918
2636.259033
2665.984131
3391.60498
2212.498047
5991.961914
4681.58252
1990.365234
2083.707275
4876.486816
3320.170654
2554.531494
4296.749512
4879.439941
2878.47583
1979.581421
3576.69043
2632.57373
2512.611084
4201.884277
5658.953125
3752.206055
2431.378174
1783.698608
3442.174072
2904.96167
4121.976074
2386.63916
3082.533447
2036.179565
2308.349854
1975.026367
2725.210449
3962.475342
4708.713867
1591.315186
2405.01001
3218.96167
2840.525879
2671.002686
2752.747559
3606.598877
2509.75
2541.333252
4021.704102
2773.912109
3304.173584
1895.71167
3715.910889
2163.364502
2449.844727
3127.447266
3735.057861
2143.812988
4741.536621
1586.031738
2167.343262
3664.560059
2087.012207
1832.61084
3762.021729
3533.1521
1872.10144
3936.342773
1576.512817
2044.720459
4018.05249
4954.38916
3267.004883
2913.992676
5436.562012
2659.516602
3673.331055
1992.550049
2568.19751
1787.555542
1820.196045
2795.435303
4560.269531
3194.330322
3005.694092
1775.814697
2770.792725
3164.418945
3901.117432
4458.130859
4399.131836
1774.172363
2341.858887
2462.793701
4628.599121
1845.825806
2230.995361
3734.083008
1775.213379
1924.739502
5460
1834.858154
2178.138184
3407.550781
2139.175293
5215.220703
5224.45166
2989.903809
2306.158691
2939.278076
1770.769897
2408.863281
2266.345459
1852.574829
2072.593018
1672.743408
5865.59082
2200.250732
3984.81958
4388.467773
2818.850098
4062
4462.390137
1700.970825
1640.954834
3781.142334
2786.970947
2290.890137
4847.57666
2406.490967
2962.22998
4177.331543
2564.883545
2194.440186
3221.967041
2983.606689
2494.133301
4600.793457
3334.104248
2823.837646
1923.008179
1571.7323
5300.036133
4083.658203
5325.589844
2475.893555
2378.936523
1880.87439
2625.75708
1640.207764
1577.233032
2323.737305
3585.382324
3405.767334
2248.588867
2823.299072
2948.526123
2117.333252
2323.950928
1780.871216
1681.457153
3299.063721
3613.328125
3760.69043
3542.039063
2740.296387
3489.20166
2463.387207
2756.992432
3515.088379
4480.629883
