# Supplementary material for: Distribution Analyzer, a methodology for identifying and clustering outlier conditions from single-cell distributions, and its application to a Nanog reporter RNAi screen
Source: BMC Bioinformatics. 2015 Jul 22;16:225. doi: 10.1186/s12859-015-0636-7 (PMC4511455; doi:10.1186/s12859-015-0636-7)
Supplement: Additional file 1: Code S1. — R source code and sample data for distribution-based high-content screen analysis [file 12859_2015_636_MOESM1_ESM.zip › DistributionAnalyzer-1.1/Plates/files10004/B15]

4517.013672
3769.606689
4848.617188
3686.703857
5400.974609
2486.533447
2277.964355
3603.443115
4935.148926
1462.618652
5731.348633
3678.766846
4458.856934
2418.626953
1926.338013
1564.338013
2794.291748
1280.952393
5877.983398
2288.447266
3454.966797
2836.624512
1428.417969
5447.262695
4471.311035
6515.501465
3275.97583
3343.666748
5369.724609
1611.015381
4120.811035
5532.92041
6611.741211
9233.485352
4449.53418
8197.748047
3930.338867
2897.729736
4977.705566
7096.423828
5409.209473
2608
2715.555664
4667.34082
1081.082764
1550.326782
5136
2667.18457
3700.651855
6125.811035
2441.022461
4824.030273
3540.777832
1673.372437
3502.382568
4385.600098
1516.871094
1760.044556
3306.421143
4930.670898
3444.435791
6237.506348
6134.458008
2088.575684
3306.634033
3535.749268
4512.905273
2016.63269
3214.916016
4245.64502
4226.041504
3692.454346
5576.526367
3691.081055
1791.151489
2096.996582
2342.434082
1979.767944
6020.030762
3187.095947
3189.807373
2558.87793
3739.45874
2036.513672
2824
2636.550537
8355.509766
2003.1875
2869.624023
1989.496826
6289.241699
2328.484863
3707.911133
2910.660156
2314.752197
1575.415405
1840.975098
1788.851563
3723.933594
3491.549316
5106.836426
3932.096924
2340.900635
3371.114502
2047.376587
4498.322266
6384.432617
4165.914551
2557.938721
2799.840332
1074.890503
1877.90564
4284.722656
1124.273926
1033.673828
805.637817
843.890198
2290.240723
1673.920044
965
1612.7229
1404.509033
3657.425781
3162.587646
1052.682129
2337.123291
2788.670166
2217.738525
1384.52771
1284.728394
1864.471802
2162.57251
1857.749634
921.81134
4094.572266
3169.469482
1000.992493
4121.280762
2401.870117
1612.917114
1269.56189
3537.456543
3773.995117
1542.945801
807.0448
1586.078125
1371.199951
3577.586426
797.166077
1646.389893
2044.205811
1175.763184
978.318848
1073.60498
2934.021729
1367.62561
1617.361694
839.678833
799.708008
999.717285
831.330933
3937.760498
2617.465576
1756.997559
5461.469238
1693.310547
2559.514404
2635.462402
2058.719971
4628.43457
3187.468262
4573.424316
2726.351807
3914.535156
2555.74707
1545.017944
1735.816406
1704.67981
1996.495605
1728.879883
2326.729004
3356.814697
2077.635742
1854.534546
3115.256592
2553.097168
1974.897095
2885.74707
2020.112305
1796.895264
2138.26709
3046.463623
2344.222168
1683.932251
3838.10083
3514.554932
4298.743652
1666.984253
3448.501953
1306.105225
950.649353
3839.285645
1442.49353
5111.433594
1868.651123
1434.795166
5097.38916
3517.470459
3085.068359
2087.806396
1870.693848
3388.5
3982.150635
2180.672607
2008.384033
2937.505859
5653.203613
4576.704102
1287.5
2665.423828
3473.551025
2557.333252
3471.494629
2708.321777
5936.083496
3039.006836
1148.144531
2176.102051
2636.41748
1839.724121
1720.935669
3570.305908
3635.014404
2606.081543
2161.290283
4102.862793
8843.949219
1082.218994
2252.864014
3230.121582
3547.26416
5698.723145
5356.73877
2496.756836
2300.110352
5029.14502
1580.571411
2390.944336
4004.143311
2071.11499
5518.550781
4107.507324
2130.815918
2975.297363
4525.39209
1030
2792.685791
4478.606934
3756.9729
5689.405273
4914.096191
4340.331543
4929.681641
4561.416016
4854.683105
7307.657227
4235.813965
3199.025391
3215.862061
1686.936401
6341.824219
1898.463623
4135.148926
1443.561279
4687.645996
3269.024414
1520.210571
5662.424805
3460.939941
1562.945313
3596.775391
5237.223145
3852.407471
3923.754395
6668.775391
4224.132324
5838.587402
2395.799561
1876.925293
2963.210205
4332.037598
2633.412842
1936.275879
2715.177734
4025.356934
3755.196289
3791.589111
4238.931641
3988.594238
1658.857178
2998.581787
2008.595093
4133.594727
1654.045044
2092.392334
4444.293945
3987.441895
4539.831055
4155.250977
5134.608887
3887.76001
2603.410645
1961.178711
2723.699951
3729.489258
1990.119385
5091.206543
5340.170898
2403.801758
3306.228271
2332.674805
3110.343994
1946.581543
3530.896729
2508.312744
3263.570068
2348.251953
4598.012695
5791.731934
1768.825684
2574.032715
1775.382324
2087.171875
5343.179688
6220.774414
2034.922607
2420.167969
6282.731934
2156.696533
5314.541992
1796.670654
1569.668823
2250.242188
4901.112793
9133.351563
2492.555664
2695.793701
1469.199097
2036
3687.414551
1260.222656
2476.248291
3931.841064
2301.051514
2231.510498
1621.026611
3340.859375
3351.228516
1549.849976
5470.834473
1750.109253
2369.642578
3426.472168
2771.779053
5189.272949
2314.063721
894.731018
1324.329712
2018.687256
1735.1073
712.054626
1435.280762
2874.118164
1299.872803
3336.483643
4862.818848
1462.678955
3147.090088
2947.734863
1179.651611
3516.893799
3046.887939
863.687317
1642.91333
1957.722656
942.384094
1123.640503
3692.095703
1184.925659
6379.657715
2201.541992
6040.423828
2230.358398
1319.731934
4613.744141
1706.552124
1116
2509.585449
1213.212524
2594.082764
1786.835693
1122.573242
3174.674805
821.171997
1815.45459
4728.305176
3525.929443
3433.142822
3465
1980.938721
3964.715088
2073.714355
3054.857178
1178.511597
2621.609131
4590.101563
3837.811279
1097.471313
3042.330322
1947.961182
1179.818237
3052.114258
3495.830566
1274.067383
6324.974121
5126.399902
3421.209229
1721.476196
6256.088379
2696.370361
2264.666748
3147.714355
4810.137207
5199.356934
2243.784912
2898.233887
4054.715088
2011.015869
2703.594971
2288.341797
3239.813965
1722.749268
1234.236572
5324.597168
2524.068848
5155.960938
5887.882813
3672.796875
3809.246826
4002.685303
3624.1875
3975.756104
6365.185059
4636.720703
3519.680908
2276.859375
1536.837646
3834.814453
1903.919189
3213.281006
1367.595947
5595.724121
1436.374146
2566.797363
3442.685791
2068.198975
5375.604492
3566.549561
3787.181641
3760.824463
5455.18457
3882.730225
2626.377197
3091.869385
5745.612793
7328.36377
2228.116943
1512.607544
1446.19873
6275.076172
1242.789429
2866.445801
4238.76416
1878.562256
6868.618164
1264.155884
3926.17041
3899.320801
5223.388672
5164.881836
3651.651611
2109.294678
1176.713379
6877.241211
4459.34668
3689.899902
3318.644531
1526.550049
4895.743164
4003.782471
7104.534668
2751.615479
3078.951416
1631.40979
4165.928711
2405.197266
4276.30127
5672.70752
2636.511963
5169.977051
2106.071045
1992.270508
4957.847168
1795.866699
2380.558594
6124.65332
3508.558105
2691.750732
5850.685547
3481.94873
5855.068848
1441.704102
5028.493164
2305.034424
3067.707275
2669.865479
2470.523682
5152.547363
2714.164795
4910.724609
2549.835205
3496.702393
2701.865479
1933.012329
5564.566406
3716.564697
5931.378418
5845.399902
2164.173828
2895.227051
4251.989258
2146.249023
4530.081543
2495.40625
4137.469238
5626.578125
4257.111816
2643.23999
4459.273926
4073.686035
1920.685669
3168.09082
2822.965576
3852.083984
3585.035156
1528.370117
1619.839111
9619.324219
1875.204102
1674.352905
2003.125
5059.501465
3161.540283
2778.651367
1665.752197
2712.419189
1935.411499
4387.379395
2276.844727
2507.773926
5497.532715
1471.282715
2551.711426
4535.922852
2075.415527
2809.58252
7529.345215
6897.327637
3542.861328
3203.823975
1615.380493
2439.754639
7608.956543
4477.855469
1292.882568
2166.141357
1280.777466
4425.060059
849.937134
1521.324097
1487.968506
814.545471
2337.963623
2018.398071
1851.337402
1223.408203
1129.643555
1536.025391
3403.574219
1198.462158
1463.133179
1050.084961
811.263794
2506.047852
993.757202
1923.584351
5692.935547
1266.718872
701.252258
6023.370117
1782.698364
2621.977295
3651.255371
980.891541
4039.701172
3242.21167
3265.139893
2710.803955
1727.612915
1209.2677
3709.112793
1198.134766
1109.175171
1216.484863
2783.320068
2054.807129
3310.608643
1566.570801
752.896729
2120.757813
2946.588623
2916.44751
1789.549927
1963.631348
1717.688354
2334.448242
1859.859985
1138.689697
888.092773
2366.873535
1311.667236
2266.787109
4456.054199
4251.754883
2056
6087.179688
4862.945801
3760.929688
1134.368896
4846.757324
4121.163574
4517.706055
8933.104492
1672.199951
1752.117676
5659.913086
5251.408203
2684.727295
3429.202881
1203.09436
4300.547363
4791.313477
1247.327148
1715.376465
2694.184326
5651.974609
2919.639648
3100.276611
1829.691284
1861.361206
4550.90332
1291.054565
3332.272705
4959.77002
5455.21875
4936.763672
5127.238281
5842.774414
3044.990479
2026.752319
3794.100098
1240.566406
1428.10437
5391.438477
5390.674316
3820.919189
2167.616943
1537.263184
4838.821289
1686.520508
3994.3479
3217.142822
2167.436035
4504.544434
4269.637207
4684.449219
2609.840332
2429.491943
2894.253906
3927.05127
3136.971436
1564.535034
3514.044189
3964.625
2715.623291
3440.641602
1428.521729
5147.731445
4004.126221
3583.34668
1297.238037
3412.881348
4407.412598
1844.839966
3272.689941
2161.562012
3983.314209
1916.912231
4996.866699
4431.306152
2935.538574
6009.26709
1166.574707
2765.671387
5971.453125
5127.044434
4130.69873
4158.965332
7326.023926
4829.229004
3514.820068
1721.276611
2044.904053
4965.956543
7561.731934
1772.523193
2182.12207
2277.699463
1874.036865
4405.102539
4292.022461
2743.606934
8921.572266
6213.873535
1290.876465
3099.91626
4128.842285
2420.472656
3556.580566
2959.866699
3873.422852
5893.626953
5838.701172
2444.782715
3797.439209
5679.564941
3992.359131
5136.324219
1849.491577
2154.285645
6071.120117
3370.131104
3845.969971
3234.873047
2705.578613
2186.657471
2719.300049
4294.48291
1734.800049
1928.556519
1953.214966
2186.383057
2276.925049
5128.496582
4361.133789
1905.088989
6641.513184
1600.107178
1815.331665
1687.627441
2761.702148
3496.14624
2747.636475
3652.33667
2106.349854
1494.577759
1763.25
1887.258423
3132.439209
4604.782227
1736.393677
1947.136963
5455.581543
3243.520508
1856.78772
3745.630615
6409.381348
1650.732056
1638.56958
1509.942871
3152.187988
4543.04834
4027.010742
1690.188477
3079.963135
1769.389893
3240.313477
1929.880249
2487.748779
2349.591309
1602.207642
2424.650879
4924.425293
2040.746704
3197.310303
2238.31543
1331.816528
1789.943604
3222.973633
1567.911865
1706.690552
2589.65625
985.978699
1681.376709
816.856323
4804.953613
870.134827
1098.494629
2099.577148
1493.979004
2489.121094
866.820923
7713.327148
1087.621948
2069.773193
1047.638062
2406.143311
4213.597656
877.28302
880.52002
5199.367676
2607.69751
933.978699
1514.55249
1096.488037
1349.35498
2642.776367
3948.050293
2521.966553
1952.734985
5107.168457
1749.274292
867.097412
2824.520508
2749.86084
861.13855
2835.463379
1785.200562
2733.80127
1577.196655
2066.91748
927.733337
1360.697266
5999.10791
2534.280273
3789.186768
4100.828125
899.104736
1645.793091
1306.925659
2175.338379
1040.791382
2203.775879
1504.837402
974.482422
5535.268066
820.788879
4076.582764
918.138245
3376.947021
1842.698853
3259.558838
4566.655273
3005.13623
4650.432617
5265.910645
2893.373047
5302.937988
3812.820557
4013.897949
1817.29895
6450.640137
2809.962158
3733.19458
4363.733398
3008.20752
1567.283325
1346.318848
4536.492676
1802.942749
3830.526855
1091.362305
4475.259277
3265.688477
4208.456543
3714.117676
3476.963623
6841.628906
1708.363647
4041.22168
1946.307251
2773.150635
2972.875732
4837.993164
2816.716797
3512.35083
3565.776367
2942.082764
5257.658203
3091.310303
2606.857178
1719.308594
2817.363525
3480.872803
1372.357666
3493.975586
2224.977051
1938.880981
1717.546265
1979.56604
2055.623291
2428.732178
7337.199219
1592.483276
2590.869629
3293.637695
2615.09375
1893.812012
5591.382324
2689.385986
2019.557861
6842.204102
5608.563965
4520.769531
4500.996582
3495.853271
1720.781494
1625.429932
2268.040527
2032.136841
3037.151123
5462.854492
1591.577881
1729.404053
1732.685669
2315.039063
4032.627441
5820.170898
4358.507324
3365.563232
2548.352295
1482.551636
2071.245605
2767.255859
5588.974121
4051.587402
1521.52478
1842.772583
2140.696289
2973.886963
1751.961182
6950.226074
1815.196777
2539.450439
2894.895996
1677.483765
2046.93335
2797.910156
1514.973633
1952.688843
2740.204102
4598.145508
1549.459473
2446.86084
1663.40332
3235.002197
3465.499023
4007.539551
1853.685913
3211.355713
1870.342896
2752.352539
2573.750244
1485.967529
1580.859619
2645.20166
4697.933105
1110.563232
3316.934082
1289.659546
3498.577148
2115.56958
2436.941162
882.970947
1753.162476
2336.442871
884.803589
1934.827271
860.440552
1102.991943
1184.73645
2470.212891
1368.034424
976.190063
2338.224609
3010.114014
1910.689697
904.648193
883.823914
2178.133301
893.226868
1340.814209
1020.659729
859.283325
6292.395508
2042.342896
2737.284912
3769.421143
1000.793762
1616.169189
1528.238403
1897.140869
2172.833496
892.307678
1166.47998
769.97644
2203.923584
1274.26123
2316.951904
2013.167847
926.237549
5714.590332
1020.519775
863.894958
4188.265137
5730.317383
836.007446
1288.718262
948.711121
946.248169
1947.917847
969.051514
1153.422852
1087.178589
962.533813
816.170532
3570.137939
3952.956299
2196.497314
1769.373779
3870.975342
2263.821045
4904.101563
1409.174316
3482.313232
5643.209961
7899.058105
3563.324219
2543.446045
2770.917236
3343.876465
1517.258911
3857.755127
2034.303711
1741.504272
7178.862305
3689.121094
2422.20459
2427.970215
1967.641846
1738.266724
1859.171143
1536.311646
2304.38916
2792.215332
1531.93103
3354.359131
4690.52832
1289.467285
4269.177734
1496.528687
3028.737549
1877.460327
4717.913574
3662.180908
2575.353271
3875.114746
4587.713379
1893.963013
2907.581787
3898.809082
1727.810791
1478.830078
1335.912109
3875.103516
2100.719971
7180.212891
6837.343262
1714.018433
1687.70105
1092.29187
4996.460449
1623.776855
2976.535645
2459.520996
3765.419434
3279.967041
3324.703369
1937.358521
2006.323853
1309.994629
3751.885254
1922.462769
1922.408081
2385.250488
2251.9375
1413.629639
3954.119385
3345.610107
1726.481201
4150.32959
2051.355713
2974.075928
2217.665527
2995.290039
3754.12793
2972.845947
2417.456055
1878.81543
2378.64502
1470.400024
6095.826172
2116.66748
1784.448242
2748.83667
1442.578247
2485.956543
1743.708008
2131.515381
2826.955322
4423.682129
2605.058594
2360.765625
2685.424316
2831.227051
1866.963013
6512.947266
1693.412598
2583.078125
1619.384644
4558.647949
1771.403931
1785.631714
1537.971558
2091.962646
2182.934082
2287.978027
2224.375244
2292.38208
1554.314453
1879.764648
2650.738281
1915.571655
5070.929199
1789.049072
1713.157593
1884.540405
773.567688
2549.869141
1768.935547
874.402771
1880.41333
2209.909424
1499.226685
2242.887695
2123.936523
2399.604248
1344.224731
3127.689941
4296.018066
1080.830688
904.292847
788.642639
868.595764
1945.358521
940.058167
1029.001221
1138.655151
1252.292114
831.370056
1222.206421
2827.005859
1144.917847
827.616089
3443.572021
1012.802429
928.179626
789.874634
4865.816895
1606.393677
800.401672
2500.862793
1304.517578
3921.167236
891.560059
1857.746704
2297.958984
1606.20752
1105.549805
3051.554932
967.338196
5860.51416
3355.868896
3659.0896
2766.849365
2764.10083
6116.674316
7004.704102
9081.248047
2370.443115
2514.164795
1942.130249
2879.80957
5130.467285
2684.934326
3964.8396
3419.361572
4160.234375
3127.578857
5506.840332
4235.982422
5650.652832
4871.331055
5231.389648
8007.526855
5320.529297
1424.704712
4449.62793
5618.043457
3943.020508
1754.983032
3201.718262
2444.486816
1840.695679
6068.737793
2793.887207
2895.27002
5382.137695
2758.496338
2633.438721
1422.36731
3290.356934
1831.015625
4863.291504
2553.111572
5233.833496
2412.201172
2074.178711
7704.359375
2522.519531
4023.635254
1758.550659
3771.576172
2239.873535
4804.135254
2492.625
4055.442627
4786.241699
2715.597168
3125.333252
3825.992188
6965.588379
2280.698486
3771.421875
1050.262573
2914.598633
7930.598633
2213.67749
4003.339111
2914.916504
4834.761719
5149.402344
1941.417358
1607.505127
4130.606445
3565.054443
2705.047119
1499.288452
3286.473633
4476.823242
6251.788086
1508.65625
3670.208008
2630.447754
4718.994629
2111.846924
2835.024902
2369.219482
4227.307129
3019.827393
1762.741577
1935.808228
3051.883057
3836.134521
2197.850586
2477.825195
4159.648926
1578.270508
3265.448486
4521.956543
2179.658691
1666.431519
1803.426636
2954.080078
1852.087036
3347.85791
5576.125977
2956.023438
2936.258789
4474.374023
1618.768188
2713.328125
3003.736572
1736.293945
2232.484131
3700.401123
4763.76416
1834.688354
2253.102539
1771.575195
1757.553101
2245.508057
2259.108154
1619.863403
3103.176025
2011.04126
2992.824463
1831.291626
1914.388184
2961.726318
2708.917236
4864.568848
2359.317139
2190.351074
6734.832031
2596.204102
1457.756104
3162.90918
1900.416626
2486.032715
6227.151367
4129.467773
6020.975586
1951.540283
3901.105713
2833.813965
3360.783203
2582.666748
2017.945923
3312.338867
2157.538574
4570.209473
10209.789063
1842.655151
1693.191528
2092.393555
4497.584473
3475.849365
7895.307617
2787.960449
4716.010742
6557.595703
2215.398926
5034.512207
1495.578979
2594.150879
3974.581543
2020
2058
2599.512207
4702.827637
6692.897949
7340.099121
5609.093262
5979
5829.51123
5865.855957
4050.23999
6943.537109
5587.43457
4345.772461
3148.441895
1404.58252
1959.741211
4052.600098
2472.042725
3705.703125
1916.375
4226.244141
4991.753906
3436.289063
4722.114258
3346.158691
4849.834473
2380.416748
3281.168457
6369.183105
3915.083252
2697.007813
4429.966309
2716.625732
2803.443115
3606.509277
2299.848145
3835.356689
1858.25647
2514.120361
3777.53125
2781.570313
3351.246338
2237.68335
1281.800049
1785.110107
3677.374512
1303.308594
1705.166626
1908.780518
2631.414551
4484.67041
4377.528809
5447.068848
3692.068604
2038.400024
2495.929932
6404.720703
1676.110107
2111.967285
1869.169556
4126.708984
5683.851074
1583.460693
1649.731934
1811.775269
3040
1805.333374
4706.802734
5658.643555
1800.918091
2639.87085
3420.489258
2258.375244
3838.019043
6198.144043
1389.505371
2276
2367.61377
3116.688721
2273.191406
3424.092285
3317.363525
3633.970215
1512.505249
4349.164063
1785.415894
3608.059814
1755.026978
2484.723145
1604.494385
3834.192383
1949.96814
1855.936523
2128.439453
641.386658
2513.732178
4670.112305
2921.181152
2793.407471
3641.047607
4415.172852
1280.947388
2241.230713
4169.933105
2020.199951
1297.558472
2777.67041
1346.392578
3970.896484
1044.483521
3015.849121
4919.90625
2875.806396
1370.835449
1100.878052
3102.358887
5022.839844
2953.345703
765.629639
2933.104736
1798.558594
1987.827393
2563.688721
1432.188232
2047.651367
2321.221436
3358.263184
3617.343994
1724
3146.156006
2249.777832
4836.339355
3476.52832
5065.526367
2682.644043
6230.524414
3103.108643
5748.396484
1189.387695
2492.686768
3472.590088
2839.169922
915.181824
1789.871216
1148.765991
1075.076904
3072.934814
695.472534
3246.998047
4021.321045
2157.25708
2100.331055
3661.829346
5508.861328
5163.480469
3950.98877
4076.161621
6541.140137
6199.791016
5529.180664
1482.137939
3840.423828
7763.823242
4154.46582
5539.73877
6373.725586
2093.375
2353.47876
3032.358887
3172.689697
2916.884277
3667.29834
7762.933105
2208.594482
5636.864746
3440.649658
6746.576172
3875.49707
3283.053467
6906.583984
3709.249268
3386.472168
2767.95752
7341.991211
4801.569824
3043.532471
3308.299561
4591.086426
2195.905762
3960.116699
5599.292969
4077.293213
2557.780029
4543.157227
2835.672852
1944.038818
1402.892334
1978.248657
6736.82959
2293.4375
1886.442993
2647.593262
3859.189697
2198.756836
3224.434082
3499.226318
4173.200195
1902.354248
1917.509644
2304.399902
1945.272705
3379.672119
2083.051514
4489.465332
3846.639893
3585.523926
2084.672119
3456.470703
7134.333496
3794.787842
3118.495117
3202.035645
2723.053467
2013.714233
3133.569092
3746.592041
3337.530518
2130.641602
3201.1875
3147.887207
4136.888672
1554.873779
1266.873779
1828.970825
4221.94043
1963.692261
3073.007324
2119.185303
3783.601318
2743.169922
1428.571411
2274.142822
2818.554688
7035.428711
2256.533447
6870.26416
5465.678223
5868.680664
2548.0354
2865.575684
1860.592651
3207.532959
4131.686035
4686.879395
3056.046143
5147.25293
4606.660645
2157.672607
2913.115723
4812.057129
2168.96167
2706.866211
5515.980469
2356.929688
4718.918945
5491.727051
2191.532715
5110.689453
3800.745361
1514.877197
1793.230713
3809.492432
3815.333252
2974.356445
7126.485352
3287.071533
3295
2513.324219
1171.41748
1824.965576
1538.666626
1190.992065
1840.566895
2531.406982
1650.400024
767.416687
1438.827637
2488.747314
766.166687
1238.02063
2110.251709
3633.128174
1403.748779
1409.893433
2985.070801
1067.510254
4925.882324
3413.494385
2477.636475
4080.27417
7086.180176
690.117676
4058.027832
2015.770508
4125.681641
1729.57666
1325.093384
1959.675659
4413.391113
2657.340332
2619.211182
2894.375
1117.638062
5429.958008
2029.733276
3299.25415
5378.642578
2643.89917
3976.901855
3575.229736
3497.45459
1647.414673
1506.882324
3354.251953
2165.09082
2768.993896
1794.915039
2433.507324
1828.178345
3292.130127
4028.441162
6867.484863
2060.426514
5026.205566
5242.632813
2205.172119
11407.797852
3761.070068
2250.045898
2511.606445
4400.458008
4134.67041
2284.31543
1336.611084
3588.859619
3440.736816
5052.387695
4826.954102
3371.103027
4216
4621.231445
1400.109619
3407.688965
4691.213379
5257.211914
2923.109131
6896
5917.475586
4804.539551
3525.950928
3804.159912
2119.384521
2417.946045
3114.870605
4057.883789
3022.167969
1837.866699
3676.216309
3909.541016
2290.969727
7982.996094
6743.402832
5458.666504
2740.25
7040.595215
4544.502441
4604.286621
2888.638428
6992.852051
6217.626465
4878.241699
5297.276855
5285.333496
3068.920898
2033.060913
6211.389648
4337.669434
6012.497559
3766.591309
3812.408203
2966.686523
5015.660156
7913.189941
1856.312866
6299.415039
2836.877441
9221.957031
1604.967773
2305.0271
2654.467773
3241.938232
7116.700195
4747.283203
2146.587402
1796.103638
3304.590332
4117.359863
5073.621094
4293.319336
6203.877441
4926.167969
2455.103516
2231.040039
3759.318115
1545.9375
2816.689697
2118.954102
1938.766968
5201.333496
3590.675781
3087.900391
2359.794922
3197.111084
4237.630371
1992.470581
2505.19751
3885.521484
2300.605957
3901.448242
5004.876953
4137.495605
3004.494873
1748.422729
8598.777344
2146.362793
4229.013184
3547.847412
1945.607788
3876.153076
1806.608643
3551.842041
5622.45166
3153.936523
5289.849121
3383.870605
2876.04541
2495.084229
3191.326416
3055.07251
1800.575195
3143.647705
1364.472412
11823.585938
2736.242432
1880.154297
2364.470703
7222.218262
2731.968994
2038.343628
3378.628906
1294.142822
3904.073242
2109.804199
6597.897949
1052.03418
1875.721924
2515.135254
2875.771729
1294.886597
1562.823486
1448.266724
6361.745605
3136.39917
2363.354736
3032.818604
1221.897461
2194.709717
3853.833984
1551.106323
2121.815674
3459.589355
5392.5
1830.346313
2478.134521
1475.372192
2278.615967
6731.461914
2411.853027
974.080017
785.40802
1942.947388
2576.419434
3484.990723
1877.127319
2606.285645
4972.807129
4674.772461
3491.47998
2640.824219
1800.994385
2524.504883
2681.179443
1821.777832
2982.255371
3238.368408
3838.006836
3176.526855
3253.509521
3479.395508
7892.472168
4313.070313
3156.932617
4321.497559
4848.50293
6464.07373
2240.108643
2160.626709
3205.421631
3744.700928
2889.130859
5933.634277
4977.098145
1441.668701
3490.835449
3194.69751
6256.492188
3439.926025
5428.280762
3547.929199
2959.944336
5787.951172
6124.526367
5327.981934
3165.037109
2822.437988
1978.422852
3680.943604
2655.355957
10081.954102
2096.160889
6337.024902
1890.195557
1632.449463
2062.11499
2174.653076
1737.627075
4719.34082
4663.035156
3025.381348
2807.635742
2770.949951
1500.090942
3577.414307
3680.431396
3545.944336
2483.108154
2233.25415
4311.001953
2954.602783
3067.530273
2784.682373
1876.235352
3607.724854
2700.890381
4628.574707
1500.434814
2624.024902
2110.105713
3678.102539
5991.391602
2563.704346
4638.794434
2130.653564
4491.704102
3638.590576
3155.333252
1462.755615
2148.040039
8445.916992
3436.593262
5686.289551
5570.645508
1637.119995
2112.814453
2638.020508
3178.729736
1904.163208
5537.826172
6026.777344
3616.035645
5400.565918
2868.668457
2413.00415
2200.272217
1424.059204
2434.205078
2311.005615
3906.370361
5413.52832
5995.878418
4104.869629
2919.028564
2848.096436
5750.882813
3375.561035
4848.307129
4140.668945
5134.067871
2138.480957
4524.042969
4561.696289
4169.787109
1474.877686
3108.395996
2057.748291
3336.523438
4384.252441
2053.095215
2503.133789
2713.438721
1409.815552
6248.45459
1540.255371
4655.181152
2116.476074
2780.623047
5862.209961
2087.280518
1913.297974
4948.134277
2261.064697
3759.648438
4305.033203
2371.539551
3298.632813
4827.744629
1824.93457
1832.647339
4530.719727
2856.149414
1914.371582
4007.816162
3200.08374
1018.488892
2364.554443
3328.228027
2958.780518
3120.942871
3477.841797
3087.093262
986.596863
2791.491943
4192.27832
1175.079102
983.62915
2605.861084
1094.171387
1043.356323
2015.655151
4225.79541
3036.421143
3114.76416
1460.547363
1311.384644
3833.525391
2040.168213
2645.511963
2291.178955
3342.950195
1231.006592
7795.861328
2204.19043
2460.739014
7852.555664
1843.404785
2740.571533
7039.791016
1590.155396
3271.283691
972.617432
2554.574707
2554.711914
2680.69873
2370.130371
1551.855347
3194.573242
1002.913879
2316.12915
2146.349121
1951.21875
3052.249023
3762.581543
1422.032104
4498.117676
4448.579102
2735.692383
5517.20752
3018.97583
3745.485107
1507.705322
2210.532959
2049.203125
5956.685547
4093.39917
2569.652588
1984.164917
3896.788574
2392.276611
4698.424805
3786.560059
2160.733887
2935.136719
2547.401855
4207.824707
4146.532715
6244.987793
3423.64209
2647.433105
3552.560059
1651.020386
4127.672363
4518.847168
5649.297363
3994.313232
2605.067627
3692.952393
1968.874268
3252.764404
4928.046387
4506.25
4393.906738
4741.953613
1985.721069
4481.013184
1711.835449
2486.263916
2009.719604
5230.508789
4319.340332
3487.11792
2269.864014
3588.888916
2722.650391
4142.214844
2005.926758
3535.545898
4228
2227.490967
2997.289795
2281.925049
5539.73584
3298.983398
1937.230713
3461.789551
2064.389404
1418.482788
2510.677734
3293.719482
6232.161621
3054.742188
4595.710449
2358.295166
6378.65918
5971.058594
2234.181885
3544.105713
1780.35022
2799.741943
3711.555664
2535.745361
2742.222168
6519.696289
6360.535645
1846.719971
3596.45752
4473.11377
4986.5
2350.699951
1847.441162
5152.627441
3247.472168
4970.631836
4500.038574
5356.330078
2241.519531
3763.706543
7184.856934
1757.880737
4145.237793
3175.361084
4712.851563
1810.584595
3543.620117
1641.408813
4607.870605
2067.624512
1542.431396
2518.203125
2458.092773
3390.086914
3840.775391
3332.551758
3465.855957
5407.646484
8417.056641
3045.367188
2091.478271
2513.920898
1946.746948
2205.95166
3504.213379
1855.503662
2802.63208
807.584412
3158.782959
3139.802734
1008
1699.109131
4293.833496
9695
3135.743652
4377.750488
1901.107178
2736.709717
1925.736572
2511.456299
1278.752686
2996.5
2622.440674
3793.831299
2933.95459
3301.547852
3232.045898
2539.686523
5579.109863
1376.838135
3165.223877
2836.269043
1975.251831
1359.06665
6865.770508
1165.93103
1542.978027
2923.444336
1654.057129
996.292664
1618.411743
1854
1522.72522
4095.802734
2522.351318
955.733337
1694.302979
2263.06665
2455.69043
1338.404175
3263.752686
3042.234375
2658.239502
2204.851807
5419.194824
4286.09082
4789.070313
1508.760742
4827.528809
1482.541138
2696.77832
4672.048828
2686.711182
7423.893555
2096.55542
7036.143555
4295.94873
4072.840576
1761.991089
3141.141113
4942.76709
3488.46875
2048.30127
3175.799561
7685.800781
2140.900391
2329.303711
1995.875
2110.713623
2631.700684
2845.794189
5004.625
2128.167969
2235.153809
2264.590576
2010.939453
4751.567383
4229.649902
2414.785156
2212.378418
5830.395508
2580.491699
3248.189697
3732.521729
2337.080078
2019.884766
4330.980957
4428.233887
2073.448242
7491.801758
2304.662598
2827.104004
1849.872314
4601.175781
4704.055664
3279.887207
4762.600098
5806.505859
1843.917725
1495.260498
2058.260986
2532.67334
3794.352295
4971.901367
3564.621826
4168.531738
4453.889648
3584.807861
3195.5271
4978.76709
4463.743164
3628.849854
5168.942871
3240.555176
3352.579102
1893.164551
1909.697021
3127.458252
5686.952148
5401.781738
4972.335449
3729.413086
6200.758301
1814.335449
1928.664307
2732.30249
3891.373535
3435.793213
3854.534912
2196.723389
1446.309326
2209.177246
1754.318237
2007.831543
7033.817383
2751.115723
1749.145996
3060.550781
2516.603271
1780
4495.789063
3552.328369
2277.904785
2828.970947
3415.730225
5141.592773
2449.401123
8034.717285
2854.666748
4972.161621
5338.612305
3361.383057
4328.292969
5264.070313
2524.765137
3589.532227
3174.351807
3112.575439
3381.641846
2033.608887
7217.960449
1792.833862
1932.345215
1577.77124
6895.502441
4565.991699
6313.596191
4350.281738
3118.270264
3671.826904
1103.909546
2887.248291
1617.928589
4907.327637
3185.313965
1597.973633
1876.627197
4132.118164
3112.267822
815.126465
3582.533936
2365.820801
2972.15625
2977.390137
1665.698608
1231.636353
2443.785645
7035.878418
3402.07251
3273.606201
4936.577637
2181.829102
1738.693115
2596.264404
1579.734497
4774.194336
3597.379883
3404.03125
1250.088867
1542.82605
7006.439453
1334.476196
2363.858398
1758.384644
1906.475708
2363.236572
3621.07251
720.674133
3686.836914
758.202271
4669.352051
2567.880371
2466.40625
1584.574341
2470.623047
2650.029785
1282.55835
5868.614746
2419.937012
1052.527466
2231.75
5033.554688
5868.165039
1414.181763
900.808716
1995.654785
1699.885742
2690.539063
2445.711426
3738.351563
2959.184082
1854.83667
5183.20166
2083.919434
2678.95752
2281.626709
5305.734863
2481.302246
3337.726318
2599.196045
2251.199951
2567.039795
2752.807617
2102.628662
2901.919922
3609.092285
1942.282837
2225.936768
5310.138184
4754.367676
4125.138672
2684.136963
4179.950684
3773.455078
2726.033447
4006.890137
2474.107422
3752.2854
3741.705322
3612.07959
2146.2229
4620.785156
1827.75
1940.063477
2575.919434
2699.350098
2545.044434
1927.925293
2694.290771
3928.165771
4852.605469
6097.083496
2823.80957
2514.730713
2703.641357
8625.404297
2689.602783
4855.119141
3186.734619
2740.886963
3273.897461
4542.558594
2133.488281
3207.380615
4262.132813
3813.40625
2609.243652
5404.29834
6422.370605
1903.795776
3703.111084
2494.628174
3602.678711
5178.440918
2631.677002
3418.310303
2037.466675
2345.717041
2992.87207
7787.263672
1780
1330.820801
3807.0271
2055.053711
6031.430176
5693.165039
4878.266602
5675.572266
6205.805176
4872.303223
4188.842773
2861.643066
4594.181641
2100.4646
3874.334473
4710.208984
2975.483887
2446.113037
4076.825195
3479.332031
3662.593506
2582.435791
4564.443359
3605.230713
5372.336426
2555.294189
3146.743652
2227.064941
3882.605469
3334.788574
4116.913086
2208.618896
1942.994995
2163.091797
3473.806396
1791.243652
7803.92627
3621.154297
2483.699707
2929.086914
2765.517334
3226.409912
3458.103027
1861.36438
2502.503418
1752
2597.102783
2646.533447
1792.020264
1090.551392
4250.137695
2511.118408
1446.729004
2736.666748
3063.045898
4446.47998
2150.05835
1275.78186
798.010559
1929.461792
1031.923462
4558.44043
2290.865723
4902.019531
1973.044556
2385.219482
1007.536865
3435.914551
792.335083
4105.574707
1505.956299
3867.827148
1589.112549
769.533691
7671.250488
4489.581055
4229.436523
1469.608276
3128.947021
4171.020508
1951.197144
3994.947266
1167.962402
1939.954346
832
6387.111328
1419.370728
4036.641602
3382.103516
2239.272705
2257.243652
1863.830322
2304.373291
5776.222656
3240.030762
1727.983521
1546.873779
946.522522
3873.532227
3149.291504
1445.943481
3666.506348
2855.03125
2444.105225
1189.045654
2105.859375
2698.414795
2381.590576
3190.994385
8934.800781
2001.109131
2401.97168
2302.526611
4362.474609
2911.15625
4204.115723
2706.516846
6252.486328
5497.288086
2126.005615
1834.540039
3844.552002
3120.731445
2472.836182
5969.580566
1751.856812
1754.502808
4867.879395
3997.234131
5119.865723
2166.626709
2812.875244
4173.77002
1871.241333
2207.961914
5892.276855
6546.968262
2483.14624
3576.414795
2838.520996
3209.956787
2550.436279
2995.976074
1907.193604
2303.506104
7587.154785
2647.603027
4989.362305
2072.399902
2294.407471
3280.862305
1908.258789
2877.824463
3147.984375
2120.927246
1852.577271
3436.783447
4187.475098
2521.790527
2501.028076
4885.190918
2321.644775
3981.895508
3039.55835
4194.370605
2747.05957
1876.853882
2476.625977
3251.662354
1502.608643
2842.971436
1656.432373
2789.548828
3462.132324
3462.530518
6025.551758
2139.258789
1897.323975
2646.733398
1804.817261
8554.490234
3753.984131
1693.903687
2212.321533
1796.991455
4649.178711
3436.116211
3976.981445
2767.324219
4656.063477
5061.010742
2740.272705
3552.995117
5999.224609
5493.720215
2934.175781
1422.105225
6649.65918
1947.647705
5908.70459
4523.724121
3164.052002
4023.794189
4651.456543
7725.524414
1844.907593
5746.895508
2379.083496
1773.846191
3597.424316
1724.67627
5763.703125
3771.569336
3532.281494
5803.706543
6911.556641
5933.458008
2319.728271
5955.489258
3021.903809
2436.450439
4802.486328
1686.203491
6328.958496
2110.368652
1273.803589
1505.599976
1717.97168
2458.094727
1868.8302
1148.333374
2983.557373
1468.012573
1861.147339
1273.737671
1516.828613
1821.967407
3254.368652
4107.058594
1053.108032
2526.728271
1276.696289
1520.309814
1488.921631
2912.946289
4041.416016
5764.058105
1230.411987
3630.185547
1685.870483
1338.055054
1221.484253
1740.124146
1330.026611
4828.426758
1717.305054
3442.333984
2693.304443
1213.590698
2396.077393
3087.584717
839.099121
1013.775757
3346.022949
2166.726807
1108.34082
5049.397949
4438.541016
4147.662598
1821.443604
3046.565674
2568.534912
3516.067871
2094.024658
2069.320801
2101.646973
948.920349
1796.611816
4286.288574
1303.942017
3682.666748
1633.23999
1541.083984
3853.798584
2174.796143
2686.602051
4124.15918
2306.08667
3847.853027
4723.69873
3449.623535
1868.821411
2321.91626
5062.644531
2123.618896
3037.020264
3694.289063
1908.12439
3977.899414
4545.780273
1865.459717
4407.349609
1735.591431
1904.716064
1629.060425
3296.486084
2026.671265
2007.958862
3378.547363
3368.252441
2120.507324
2065.12085
1921.659302
5394.786621
2774.539795
4519.786133
2549.906006
1549.327026
2054.376953
2268.431885
1616.053345
1682.205933
7177.230957
2871.888916
1747.952881
2681.600098
1795.120361
1694.744751
2726.055908
1882.019653
3406.153076
1468.592285
3083.715332
2697.310059
3792.794434
5434.225586
1714.967163
3611.314453
6546.748047
2375.643555
2625.150391
1701.354614
1752.41333
3535.251709
1823.423462
4038.583496
4203.955566
1772.287109
1575.925537
3693.137939
4248.699219
3564.179688
4486.084961
5923.792969
3441.335205
1512.656982
2288.143799
1983.940063
2681.192871
1816.037964
4558.396973
3644.743408
2253.991699
1682.439697
2883.521729
4792.339844
2992.807861
3562.758545
3238.031982
3572.777832
1464.956909
1654.147949
2458.459717
3510.5
2930.334961
3948
2130.173096
2481.286865
2307.054443
3402.396973
3299.502441
2764.064209
2147.392334
3467.239502
3209.312988
2263.783691
3797.522949
3849.301025
4792.247559
3854.42627
3198.323486
4613.075684
1871.670776
1795.496338
4907.321777
6869.969238
3751.741943
3227.53125
2536.593506
1977.023315
2658.939209
4241.431641
3566.457764
1844.067749
1441.788696
3406.634033
3143.860352
1979.819336
2509.705811
2031.948242
3412.210449
2108.137939
3064.385986
1688.14502
2812.656494
2823.489258
5435.395996
1534.71167
3012.466797
1727.046875
883.016968
2548.74585
9162.195313
2574.947266
1533.647095
2878.656006
1049.606689
670.560669
918.025085
3395.641113
1308.806274
889.071106
3322.354736
1429.482666
3457.222656
837.842346
3865.699707
1147.219971
4805.111816
1818.915771
1523.49292
2427.975098
1782.84314
1330.07312
1693.019897
3959.251709
1071.621582
858.253052
4454.379883
8003.419434
1886.526855
3093.321045
827.78949
2929.446777
2213.13623
1590.902832
1595.448975
4077.624268
2482.408203
1218.225586
3772.784668
2182.01709
2735.792969
2436.80835
3485.248291
3740.171631
3039.887695
2341.897217
1615.85498
3289.21875
1524.716431
2864.920654
2517.973877
3294.591553
3510.730225
6208.33252
1128.200806
3002.666748
3912.957275
2127.574707
2496.343994
4763.546875
6322.572266
3818.154785
2444.008789
3873.489258
1799.464722
1878.956543
1362.604126
4904.199219
6871.837402
2704.624512
1396.194458
3305.273438
3952.882324
1798.899658
1888.041138
3870.072021
2590.625244
2689.936279
4819.323242
4918.602539
7196.73584
5148.982422
3982.280273
1400.90271
3216.289063
3974.350586
1688.781006
1902.878174
6263.905273
3405.969971
3891.246094
4483.371094
5900.469727
5829.180176
1361.7323
2468.475586
4092.547607
4029.909668
2450.876465
2732.263184
1209.307373
4088.275391
2693.547607
2232.224609
2656.915771
4401.807129
1732.33667
2625.605469
3535.708496
5103.255371
4152.01123
5352.019043
1451.097534
3319.947021
3946.059814
6176.371094
4031.855713
1677.507935
3702.034668
1976.885864
4382.836914
2023.304321
4192.842285
3527.509277
1861.805176
3263.69165
3897.990967
1780.349243
2639.794922
1389.093506
1822.925049
1797.621582
2212.22583
4201.699219
1649.264282
3996.366699
5201.749023
1272.908447
2501.450928
3181.362549
2132.800049
4749.285156
2387.293213
1764.630737
1956.513672
1383.272705
1737.534302
1519.183716
5227.770996
2420.456787
2756.053711
3126.381836
5041.254395
5867.313477
1418.129517
2787.65918
1590.056274
2448.651611
1561.261597
4245.442383
5014.950684
1627.136719
2629.722656
1701.048706
2877.050781
4880.553223
6145.371582
2773.575195
2313.686768
1801.563232
2333.981201
3926.562012
1311.38269
3178.833252
4607.937012
1481.562012
1910.542603
2069.12915
1508.823242
4789.214355
2524.233887
1064.553589
2379.67749
1677.281738
2252.61377
4328.435547
1536.897583
3835.372314
1890.3396
1948.901245
2229.639648
1664.022827
3770.456543
2674.201904
4408.536133
6479.153809
1496.049683
1351.546631
2682.415039
2491.405518
2689.466064
1845.96875
1018.247498
8079.762207
1891.539673
4034.455566
2440.012207
1943.380859
1532.911865
4356.176758
2278.410645
2330.218018
4004.329834
2302.696045
3421.952637
4749.359375
3932.490234
1573.130981
4803.555664
1698.080933
4804.378418
4025.496338
1483.47522
1711.22583
2660.97876
4821.558105
1725.421997
4728.65918
3886.86084
2055.661133
3297.06665
2930.683594
2031.367432
6087.170898
1574.808472
3889.519531
2472.933594
3844.462402
1577.98999
1580.489746
4959.633789
5250.779297
5697.893066
1867.827515
1738.658569
4102.57959
5529.051758
1363.82605
2542.053955
2244.20752
3752.077637
4771.459961
2977.791504
3101.40918
1447.546265
1510.914185
4700.708008
2942.846436
2415.422119
3626.436279
1915.503784
3846.195313
2984.963867
4059.14917
1959.382202
3601.534668
3058.613037
1956.567261
7302.720703
2103.700195
2851.976074
1363.30481
1282.50708
2222.938965
1682.051758
1620.742065
3947.806396
1253.161987
5218.484863
6006.26416
1144.820557
2302.692871
1795.944092
4013.733887
4254.755859
2763.555664
3283.061279
1529.693848
4039.522705
2195.310791
1973.348877
1759.35437
5082.813965
4994.073242
1312.35144
1647.981812
3446.096924
1564.223633
3487.66333
6602.533691
1961.226685
3580.825439
1644.666626
1568.34082
1500.791748
2322.050049
7881.214355
2223.198486
2039.687256
2362.207764
5655.498047
2476.134766
5486.280273
2311.565674
1568.303833
5674.371094
2344.036133
2159.963867
1379.072632
2128.439453
1797.725464
3981.604248
1513.983521
2016.129883
2150.991699
2095.144287
2875.706787
4350.859375
2157.337646
2550.061035
1779.552246
5098.282227
2516.987305
2114.858398
2313.545898
4464.860352
2904.479492
1793.400757
1855.984741
3591.319092
1556
2511.043457
1409.543335
2094.42334
1285.015137
4464.736816
2326.820068
1694.662842
8269.908203
2167.405029
3760.601074
3014.218018
1848.619507
3165.010986
1352.897827
1681.181152
2488.958496
2437.045898
2746.496338
4066.604492
5293.78418
2711.682373
1317.106079
1284.049683
3004.457275
1549.545044
1570.026489
5284.855469
3052.40332
1810.219116
1594.655518
1376.584229
1704.013794
1236.455933
2059.341309
1642.723389
1601.630859
2328.388672
1405.76709
1448.775513
4033.127197
1522.100464
3126.851074
1881.028564
3033.918213
3441.875488
2059.956543
1442.649292
1326.410278
1547.777832
1396.357178
1979.861694
1514.295776
1776.422119
1637.112671
2087.749268
3353.652588
2369.169434
1678.268921
2745.584473
2028.528564
