# Supplementary material for: Distribution Analyzer, a methodology for identifying and clustering outlier conditions from single-cell distributions, and its application to a Nanog reporter RNAi screen
Source: BMC Bioinformatics. 2015 Jul 22;16:225. doi: 10.1186/s12859-015-0636-7 (PMC4511455; doi:10.1186/s12859-015-0636-7)
Supplement: Additional file 1: Code S1. — R source code and sample data for distribution-based high-content screen analysis [file 12859_2015_636_MOESM1_ESM.zip › DistributionAnalyzer-1.1/Plates/files10004/B16]

6200.87207
3066.161377
6660.359375
3135.341553
4059.831543
2223.516357
4610.461426
6668.006836
2773.29248
1922.238281
3302.592285
1728.65979
5200.081055
2958.64502
2945.501465
3062.436523
3423.776367
6271.898438
3024.542969
4608.962402
2043.384644
3218.734619
2483.407471
5274.837891
2186.611084
2568.700684
5248.702637
2489.295654
2662.145996
2230.484863
1786.164307
3651.428467
2700.897705
2713.466064
8952.375
6251.226563
5232.1875
1899.636353
4404.943848
9186.110352
4853.327148
5066.074707
2718.288818
3064.170166
2948.769287
4532.822754
3234.966553
2227.209961
2094.307617
3510.226074
2270.845215
2579.12793
4991.625977
4359.768555
8371.117188
2261.118652
3318.897461
12148.618164
2800.729004
4061.600098
2257.403564
2229.274658
1466.035034
7673.087891
2661.589111
4867.560059
2032.92749
2889.003662
1589.008667
3716.519531
5475.937988
1648.380981
17016.759766
5179.941895
7067.080078
6185.194824
3978.176758
1896.727295
5718.88623
3552.450684
4472.655273
2408.695557
2171.888916
8839.373047
5731.712891
2161.057861
4830.5
2106.1521
2311.277344
5070.34668
3942.037842
2602.353027
4811.955078
6111.560059
5457.693848
6025.03418
2265.268311
1894.666626
4381.946289
7109.820313
3579.512939
4595.96875
1796.628052
2184.941162
2042.529663
5150.073242
1968.221191
7019.078125
5325.246582
1784.753906
3380.556152
5184.902832
5338.157715
4831.927246
6224.094727
2782.568848
2000.506592
3697.386719
3974.265625
5424.603027
2387.812012
5225.934082
2715.771484
3216.297852
1967.152344
3492.399902
3854.917236
1890.368408
1699.096802
3110.944336
6122.200195
1988.133789
5082.544922
1732.106201
2036.543945
3104.696045
4431.802246
1859.061035
3146.670166
3555.138672
4059.48999
3964.645508
2332.443115
3656.337646
3516.319824
2929.377197
1976.571411
2862.376953
2176.268311
12483.887695
3052.17041
2409.094238
4233.415527
3192.545166
2316.68335
4316.975098
1701.359009
2854.987305
3612.076904
1525.293335
3619.038086
3532.611572
3212.147461
5362.135742
4487.719238
3515.964355
2215.727783
4165.010254
1643.209839
3314.522949
6027.427246
3889.036621
3585.856201
2514.442383
4296.259277
5902.367676
2160.769775
6254.865234
1826.564453
2764.356689
5874.245117
3454.145996
4925.743652
11387.259766
2951.802002
2233.078369
3043.653076
3357.114014
2837.490723
2889.129639
2224.829834
5269.082031
2355.459961
1991.645142
2203.115967
2906.977539
5073.396484
3238.855225
1691.346924
8259.022461
2207.063232
8581.126953
1769.838745
4519.067383
2712.998535
4308.586914
2424.76123
3522.004883
9502
2532.446289
2606.464355
4223.407227
3773.806152
3292.6521
5445.388672
2184.365723
1974.305908
6817.643066
5698.605469
4331.751465
7491.158691
2051.022217
1737.105225
2912.624756
2413.493164
7638.231934
2008.564087
5524.416992
2013.06897
2925.426758
2988.319824
5446.067871
2635.36792
1645.710571
7209.843262
3777.847656
1832.2146
2832.3479
5058.089355
2114.71582
4139.871094
2113.004395
6729.269043
2063.018799
3507.932861
5379.122559
8213.054688
1734.48645
2188.122803
4554.719238
6650.618164
2059.754639
5710.759277
1917.107056
5064.310547
3212.371094
2973.863281
3086.054932
2162.911377
2403.912109
1914.903198
2088.220947
4092.200439
1919.52478
1709.029541
3757.924072
3817.255859
5765.818359
2904.388916
2174.87793
4803.671875
2038.760986
3974.754639
4704.15625
1938.416382
2134.044434
4394.608398
4345.641113
3745.574707
2044.534424
5211.980469
2280.732666
6174.693359
1837.63269
2583.753174
3031.966064
6353.025879
4690.32666
2838.304688
5076.181152
2171.101563
3395.218018
2018.294067
4677.408203
7392.57373
6856.978516
2067.384521
4868.235352
5909.226074
2649.566162
4165.288086
2433.942139
4453.15332
3501.146484
2071.897461
8085.662598
2566.222168
5280.222168
5166.729004
2222.702637
6419.733398
4678.319824
4212.788574
3021.137207
5520.899902
3475.460449
10102.852539
8468.125977
4754.047363
6175.612305
3511.852783
2270.705322
6312.794922
3319.849121
2143.45459
3787.179443
8224.574219
6520.615234
3109.60498
2606.111816
2305.777832
3464.638184
5204.575195
3054.983398
8359.347656
3002.430908
3212.348389
1939.522339
8767.082031
6609.975586
4295.670898
2601.654297
3438.779053
3226.989258
5189.785645
2319.695557
2420.489258
10591.084961
3663.557129
6520.931641
7130.184082
3507.515869
4930.692871
3681.649414
1833.781128
6506.481934
2089.875488
2826.928223
2402.002197
1871.275879
2688.69458
5963.173828
4682.09668
4495.108398
1843.175659
1846.359009
2552.363525
4311.757324
2795.745361
3314.533203
4459.264648
5472.770996
6027.634766
2228.310059
4234.303223
3488.872559
3053.229004
6834.887695
1830.797363
3114.942139
1891.79248
2813.844482
2009.421753
2563.269287
3287.822998
2554.655762
2641.146973
2333.871826
4102.777344
5073.762207
3787.602783
3555.894043
3024.443848
1763.091431
2373.299805
2793.336182
1847.119019
3759.139648
3616.884766
4257.723145
4428.901367
3752.950439
5336.779785
4472.440918
3895.428467
2325.194824
5972.766602
3477.286865
6736.247559
4763.183594
3164.505615
4264.658691
2939.701172
6306.779297
5652.39502
3595.807617
3160.47168
2098.42749
1807.82605
2335.553711
5372.473145
2332.175781
5722.596191
2114.121094
2849.471924
8017.550781
3446.882568
3721.994629
2366.239502
2956.103516
3684.204102
2294.602539
3489.487793
2176.274902
4791.800781
1525.811523
3278.276123
2926.716797
2827.270752
1973.857544
2313.657227
3667.699951
1793.421631
5669.407715
7220.188477
4446.114258
3666.887207
2801.367188
9300.265625
4605.825195
4521.786133
1816.685669
6083.450195
2296.281494
13636.197266
2828.150391
1898.060791
3736.210938
6122.445313
3256.225098
2037.007935
10815.271484
6208.597656
6389.356445
2320.19043
1851.530029
2086.331055
2029.963013
1842.126343
4516.429199
4046.550781
2016.329468
1621.221313
1938.355835
2430.005615
1600.473877
3209.192627
1999.378418
4573.734863
2357.27417
2143.574219
2242.90918
2043.008057
1442.171021
5724.067871
1999.293335
6422.008301
7177.42627
4832.878418
2662.164063
1819.880127
2190.991211
3011.898193
1585.304321
2386.171143
3152.562744
3884.722656
1985.817139
3954.17041
2986.8479
8413.173828
2183.177002
2211.179199
4353.641113
3301.962402
6979.921875
2116.961914
8198.334961
11298.142578
2654.491455
2033.387695
2501.408447
2869.679443
3069.75293
1921.532471
4495.65918
3663.803467
1772.815552
6596.637695
4136.925293
4004.841553
1907.31311
3080.020752
1873.452271
4909.958496
7277.614258
3171.210205
2470.935791
3727.681396
6266.876465
3281.076904
3472.429199
6382.368164
3807.88623
5112.893066
4062.929932
4167.887207
8317.552734
4829.918945
10618.341797
3186.939453
4490.958008
7711.135742
6432.76709
4667.307129
1798.97876
4270.238281
6110.697754
5962.38916
8387.375977
4545.028809
2671.901855
5183.915039
2386.410889
5071.940918
5156.470703
2127.437744
7449.3125
3270.219482
2715.457031
4445.512207
5342.487793
1991.891846
6878.045898
4015.56543
3681.569336
2666.791748
2782.080078
6483.458496
6989.674316
6121.119141
2504.658936
4181.637695
3749.114258
2975.537842
3461.174316
2402.725342
6522.043945
4106.057129
5652.29541
2582.381592
4016.205811
7323.858887
6256.104492
4865.287598
4438.834961
6069.515137
3759
3652.417969
5195.899902
4915
2508.898926
2900
10369.393555
1681.973999
2748.658203
2210.216797
6177.623047
9545.242188
5136.567871
3130.774658
2426.936768
2088.5
6482.871094
2008.851074
5489.77002
4481.143066
4526.373047
4716.613281
6159.910156
2882.14209
8406.369141
4246.713379
3118.327393
5805.526367
1614.913574
5245.574219
3749.849365
2482.541748
3651.744629
7787.487305
5829.839355
1809.445801
7161.287598
4759.17627
4121.364258
3929.467285
2978.72168
4813.283203
7112.721191
8088.52002
5944.302734
2066.685791
5646.67334
5197.818359
3268.596924
9410.619141
10710.394531
5421.703613
7316.85498
7952.293457
2171.916748
5937.653809
2729.684326
2300.91748
1944.428589
3834.093018
4805.043457
1749.807861
4396.71582
1654.413452
3584.420166
3014.064941
4184.5625
1722.62207
3469.890381
1701.628784
2513.828125
6926.612793
4535.849121
5372.166992
3115.920166
3234.845215
2792.241699
3983.313721
2712.397461
2158.54126
3081.636963
4473.979004
2027.758667
2106.820801
4763.32959
1787.665771
3579.795166
11459.783203
4319.850586
1825.151001
3762.300293
4282.879395
2350.518066
3953.065186
1771.153442
2647.614502
4352.769043
1949.545654
2263.831299
3653.557373
3000.188477
1788.734985
4205.56543
4533.35791
2316.630859
1876
2518.611084
2679.754883
3599.952637
1846.339233
1913.883545
3054.577393
4493.972168
1797.366821
4835.301758
5267.216309
2067.406494
1705.052124
2337.333252
5341.014648
3079.847168
3532.975098
3144.480225
3423.599609
1896.638184
2575.723633
2579.639648
1817.377441
2523.144775
4447.756836
1808.410278
6145.390137
7051.73584
4841.278809
2776.101807
2564.056641
2508.375
2021.077881
5011.423828
1890.213257
3684.632324
4292.274414
2225.600098
5456.388672
2697.974365
1825.02356
3500.367188
2095.452393
2642.640869
2911.170166
2276.385498
3009.597412
2531.258057
2736.849365
3615.351563
5993.32666
1949.311523
7161.308105
2150.17041
5840.678223
4181.595703
1957.711304
2205.240479
1937.570679
3412.835938
5794.875488
2767.878418
2177.007568
2511.330322
1763.75415
7506.526367
2254.757813
7707.736816
3592.946777
2248.254883
2000.59729
2229.658447
3056.834473
1800.460327
2752.151611
2029.466064
2310.721436
4207.555664
7907.695801
8078.111328
3566.129639
6316.414551
7101.679199
4378.440918
3855.9729
3483.659668
5514.546387
3314.271973
4601.652344
6089.916992
3681.493652
1873.734985
3918.794922
3725.699707
4252.379395
8298.837891
2417.481445
1839.38147
3626.495117
3273.324951
4646.175781
4520.810059
5651.44043
5018.181641
6868.200195
5513.865234
2804.187256
5579.623535
2991.359131
4297.763672
2424.486084
2257.947754
6219.268066
6436.380371
4068.437256
1967.003296
2831.048584
1918.890503
2081.05835
2808.393555
3390.122559
2616.938721
5664.407715
6781.930176
4408.228516
9597.264648
2488.059814
7029.407715
6705.513672
1885.400024
3844.380859
3557.931152
3259.906006
2618.958496
1915.029175
2360.708008
8845.751953
4742.645996
2823.640381
6155.866699
8369.291016
6172.577148
4863.845215
5176.439941
3849.152832
6741.137695
4494.086914
3189.983154
2940.521729
4610.69873
2746.408691
7459.200195
6024.729492
4715.985352
2874.227539
3045.848633
4547.328125
8670.444336
2601.811279
2888.3479
1751.012817
5466.836426
6929.389648
5721.087891
7471.098633
5293.236816
3940.199951
4533.703125
6478.566895
2786.958252
5899.240723
4028.959961
5062.630859
4181.106934
1730.144287
2347.460693
8240.448242
6391.368652
4533.046875
8553.088867
3709.333252
3358
5664.60498
3725.684326
5294.717773
6907.362305
5710.445801
6810.785645
5641.584961
5248.533203
2699
5405.478516
3886.912109
1925.904785
2137.462891
4113.561523
1809.702515
6057.809082
8946.40918
1803.392822
3631.280518
2309.05835
3079.057861
7140.786133
2969.275635
2866.388916
5027.589355
5325.391113
4056.33667
2111.799316
1985.437622
5197.542969
3268.966309
7066.713379
3101.248779
6180.869629
2166.646484
4152.582031
3285.933838
5690.58252
3048.186035
1856.356323
2926.945801
5613.660156
5003.394043
4269.998047
5398.875977
5072.749023
3625.556641
2702.291748
4941.583984
1879.344482
7979.570801
6128.191895
4591.899902
1923.760986
8879.800781
6872.678223
5957.779785
1539.717163
1757.771484
1780.280518
6060.025879
2720.216797
1689.051758
4247.483887
7084.073242
1860.523926
1881.67334
4822.874512
2919.039551
3086.042725
8127.365234
8367.708984
4121.462402
3556.599365
1904.55542
3320.777344
1841.290283
7166.614258
3526.030762
2023.244995
2048.861328
1990.5177
3792.608643
2281.944336
2194.355225
4144.596191
1855.821777
3846.421631
4336.644531
1896.756348
2313.567871
5328.210449
4135.755371
3751.29834
5275.803223
6107.826172
25489.011719
5619.46582
1824.606689
8393.886719
4964.317383
3334.992188
2107.44165
5657.333496
3856.559326
7800.392578
8559.975586
7491.763672
2371.508301
6258.972168
2362.96875
5486.733398
4215.683105
1615.80603
6369.082031
2942.919434
3538.882568
5757.952148
3456.318359
1745.22583
1932.29187
4046.873779
2833.822754
12917.18457
2868.873047
3431.543945
2772.936279
2928.647461
2756.71582
4027.498535
5415.373047
4156.897461
2786.962891
4486.200684
4640.452148
2380.099609
1425.552979
5111.470215
6551.828125
2581.881104
4350.105469
9606.044922
5618.285645
4777.669434
6027.378906
7126.617188
6150.697266
3403.272705
4862.560059
3330.644043
6891.031738
6558.095215
7957.664063
7763.844238
1857.398071
5595.764648
6773.029297
6286.383301
2149.538574
3449.49585
5138.117676
7796.547852
4788.160645
3718.953369
7164.883789
4105.350098
6286.569336
1822.422485
2776.562256
2092.982178
2357.378174
2690.526367
4639.584961
4284.3125
4097.323242
2759.731934
2459.714844
3367.613281
4876.467773
3460.335938
6217.61377
5587.682617
4078.990967
5708.513672
4256.102051
5318.745117
10927.758789
10537.915039
5647.434082
3428.64624
7476.02002
7861.57666
6440.504883
2021.065063
6588.686035
5329.251953
3362.121826
4654.801758
8963.418945
2751.310303
4612.75293
3707.548828
6436.470703
3120.330566
6579.902344
5337.124512
4264.563477
3812.770508
5632.492188
6692.470703
3473.545654
1965
4491.367676
2874.913818
4911.60498
2073.732422
6668.372559
1649.055664
2355.739258
1729.8302
5368.22998
4215.162598
1783.698364
5637.632813
1653.670898
1851.87793
3802.347168
3197.015137
3130.90918
2500.237549
4832.245117
1992.883911
2658.188477
8873.995117
3530.919922
2329.606689
2109.712402
2173.901123
2067.386719
1826.246338
4322.853027
3820.82959
4667.327148
3554.930908
2234.602783
2852.699951
6377.475586
2407.199951
4947.343262
2733.233643
2665.44873
8671.335938
2196.241699
8900.74707
3300.736084
7582.085938
4044.033447
3898.30127
6137
3148.835205
3304.777832
1821.853638
2897.540771
3311.592285
2259.177979
5950.233887
8003.877441
4463.974121
6069.983398
2603.558594
3485.924561
3223.977539
6005.551758
4611.408203
4137.830078
5339.056641
2848.851807
5099.533203
4045.450439
3881.353271
2123.401855
3592.118896
2829.092773
7342.044922
4413.853027
6117.111816
2300.948486
1854.851074
6868.646484
6243.079102
5439.47998
4009.502441
5433.755859
3085.810547
2076.767578
3406.614258
2053.14624
2880.595703
7728.184082
4666.289551
4632.0625
2070.513672
4906.48877
2912.54126
2656.95166
3498.516113
3034.619629
6414.25293
5282.056152
3334.926025
7192.777344
6668.135742
8358.696289
4676.543457
7468.955078
6429.76123
5643.544922
5493.087891
10126.015625
8571.246094
2497.085205
3960.664063
4375.565918
2326.036133
6059.41748
8653.239258
7003.938477
2315.727295
8016.02002
4770.941895
5373.430176
2160.915771
3337.706787
4099.118652
3867.975586
6436.78418
2050.879883
8021.043945
5215.889648
5442.593262
5263.280762
3722.80249
4904.567871
8493.429688
2107.744629
3371.126465
6593.977051
5300.449219
4090.639893
3630.914307
2959.355957
1857.540771
3775.83667
7740.974121
3278.932129
2340.3125
5963.203613
4319.64209
5345.693359
5630.568848
4850.599121
6483.352539
1913.430908
2689.0271
5098.200195
7048.475098
3927.3125
2564.419678
8078.561035
4059.394043
3204.247314
5922.538086
6083.29541
2834.105225
4332.220703
2473.842285
10237.603516
3466.848389
4410.547363
6556.238281
2629.883057
3884.847656
5155.859375
4993.187012
4656.617676
4635.533691
5716.294922
4277.826172
6103.576172
4082.285645
4530.469727
5018.418457
6182.158203
2287.272705
2039.677856
7850.742676
6925.010254
3325.080322
3822.148438
1781.161255
4407.959961
4198.137695
5598.006348
2039.045898
3725.459473
3242.361816
5265.089844
5759.345215
4565.346191
5040.655762
6634.618164
1784.971924
6724.304688
3313.58667
4213.600098
7193.853516
3916.371094
4605.569336
2414.412598
4329.799805
4678.489746
3337.339111
3754.227295
5323.231934
4042.052979
2635.932129
4886.868164
2327.234863
3324.676025
9338.09082
3517.083496
3647.573975
4754.808105
2171.912598
5546.327637
6336.155273
3260.671631
3019.911133
5005
2420.199463
3184.470703
21998.09375
3902.265625
5373.750977
3065.437988
1926.537598
2007.919556
7102.076172
2490.838623
2030.126221
3527.981689
3210.128662
3494.615723
1981.27478
2021.370117
2247.175781
2590.857178
2216.543457
1919.752563
3399.130859
2324.375488
2788.764648
2138.957031
2095.613037
4659.760742
2436.761475
3917.821045
1843.901489
2149.028076
2426.818115
3321.393555
1787.815186
4264.053711
3028.365234
3087.099609
5108.664551
3291.003418
4300.692383
1910.54187
3973.436768
3229.809082
2589.020996
2202.949951
2113.117432
2050.79248
2361.644287
1792.995239
3322.094482
2108.349854
2028.648193
2077.283936
1757.001831
4436.362793
2151.654053
7278.738281
5766.227051
2733.053711
1812.651978
5344.734375
3100.742432
1709.481812
1877.967163
1794.73645
2198.368164
3212.839111
4465.875488
2942.551758
2123.227783
5982.004395
3783.467773
5294.591797
5860.293457
3805.444092
1878.769287
3552.40332
2976.232422
5216.541504
3883.859619
6595.945801
2899.476807
2236.516846
6975.077148
6233.605469
8076.910645
3838.341064
3404.688477
6935.416504
8140.243652
6957.198242
5075.894531
4049.671143
3969.227539
4380.262695
4509.412109
4136.967773
1632.126343
2064.237305
3689.184082
2535.605469
5252.453125
4387.121094
3519.254639
4195.460938
4584.625488
1714.31189
2626.960693
5136.611816
8396.794922
4994.413086
2300.528809
1667.475708
1929.20752
1756.017944
3465.809814
1704.733643
3326.809814
3253.376953
3328.354004
3249.578125
1502.578735
5956.236816
3511.823975
8934.62793
2720.862793
2788.871582
1754.944458
2679.749268
6571.105469
1823.481445
3364.736572
4390.791504
4324.853027
2578.073242
4939.161133
2390.122803
1830.523071
4514.097656
1775.633545
4584.084961
4172.068359
4781.407715
3870.331055
5545.134277
4678.313965
3056.941162
3741.529053
10546.446289
1932.161621
4219.368652
4373.950684
4887.949707
4713.265625
2252.383545
2942.984863
3117.679932
4300.13916
4930.228027
1424.601563
4252.327637
2081.519043
2541.151855
4028.095947
5470.617188
5100.044434
6947.733398
2159.885254
5165.204102
7395.964844
4527.579102
2551.199951
7599.704102
11800.880859
2865.363525
2737.230713
7077.515625
11766.268555
8610.37793
7742.315918
4091.802002
9019.458984
5412.883789
1751.744019
19146.644531
4580.958496
3321.117676
5503.76416
6254.100586
3494.577881
2916.232178
2664.651855
4269.44873
2844.334717
4068.421143
3522.220215
2933.988525
2203.369873
2870.988525
2053.402588
4880.642578
2117.672607
2251.79248
3576.705811
3110.939209
7442.913086
3314.140137
5170.894531
2344
2099.886475
4176.772949
2308.669434
4202.046387
1688.805786
3644.14209
1689.771484
4748.777832
2827.632568
3751.018311
2422.344727
2022.407715
3952.908447
3136.795898
5898.749512
7806.619629
2306.995605
4853.5
3856.145264
5452.194824
4143.185059
4871.476074
2200.765625
2140.930176
7305.339844
2179.512939
2454.539307
4768.583496
4549.389648
2091.525146
6465.591797
11235.583008
1784.993774
3249.609375
14465.282227
3603.650879
3589.078369
2835.966309
2158.153809
2726
3253.274658
5813.991699
3145.198242
5571.526367
5493.546875
5919.574219
2875.761719
4769.797852
5386.08252
3293.324951
3177.443115
1979.383667
2537.418701
5148.791016
1870.405884
3570.891846
5889.75
4516.862793
7044.911621
1737.806396
2493.918457
4044.25293
3262.509277
2180.833008
4439.602051
3979.043701
2554.467041
3011.297852
4816.893066
5316.530762
3683.088867
7281.646973
5798.702148
2226.225098
4210.521973
2103.639404
6692.01123
5798.311035
3827.112549
2708.763428
2122.744873
3262.92041
3740.508301
2796.071777
5631.787598
4851.910156
5522.913086
4069.43457
1916.834839
4749.657227
3617.383301
2104.360352
2617.575195
4117.873535
3102.809814
6649.087402
2343.482666
2230.038818
3755.108398
4777.425293
3141.057861
6809.021973
1635.709717
3557.600098
4325.147949
7520.030273
7508.94043
2766.023438
6714.532715
6696.033203
5217.826172
3124.983643
1651.328857
4179.132324
4809.963379
4632.943848
4722.152832
4211.858887
6769.696289
7804.655273
6955.702637
3079.942139
4139.010742
2344.558105
9277.890625
4933.302734
4408.993164
2025.54834
8073.943359
5905.870605
5111.378906
8539.744141
3340.668701
5741.231934
6732.08252
9725.333008
3753.759277
4838.975098
3428.923096
4337.477051
3200.049805
1647.793823
8492.168945
4087.209229
7061.169922
3271.231934
1905.488403
6817.123047
5357.458496
5371.575195
5226.008789
7677.456055
2997.073242
4383.87207
2023.817017
1831.82605
3559.304443
3102.778564
3907.254639
3113.227539
4141.100586
4762.481934
5308.147949
2186.133301
4440.455078
3236.385254
2029.541138
2567.134277
2818.952148
2271.63916
3232.855225
4081.211426
4482.646973
3520.709473
2040.627075
2397.522949
6990.43457
2684.301758
6562.713867
4928.075195
2935.412354
5599.929688
2529.512939
1781.436523
2341.926025
3366.377441
2088.104736
5366.148926
2763.041748
6568.146484
2159.699463
4258.339844
2143.210205
1856.807739
2247.117432
5016.374023
4184.215332
8797.674805
2186.408203
2014.852173
3828.446289
2324.220947
8461.274414
2478.785156
1953.939453
2197.907471
1857.048096
5167.6875
5599.624512
2818.613525
4848.863281
2768.951904
2975.901123
4435.624023
1583.157837
4680.702637
4005.375
2898.622559
3999.323975
2882.018066
2039.82605
6653.246094
3719.73999
2950.55957
7153.96582
2337.783936
6437.773438
6145.152344
8599.451172
3682.57251
4755.55127
2570.509277
2823.799561
4417.387207
2186.906494
2774.953857
2316.631592
1723.011719
2629.716797
1966.870605
4702.464844
1863.103149
6819.145996
5699.617188
1628.890869
2352.341553
5277.830078
1959.394653
6009.069336
7374.336914
2816.458252
2614.169189
2874.402832
5880.185059
3495.666748
3625.537354
2599.539063
3722.738037
5851.470703
3992.16626
1754.603027
1842.065552
4719.378906
1891.888428
4144.938965
8896.700195
4661.01416
2798.907471
4592.366699
2785.015381
4045.253662
5547.441406
4055.350342
2503.215576
6939.501953
5942.007324
5527.58252
3189.204834
2199.479248
5185.770996
3807.463623
5359.181641
2899.390625
5146.29541
6315.76709
5684.340332
8696.313477
8553.984375
4210.004883
6862.998535
2765.19043
2311.572266
9561.347656
2905.922363
6437.969727
3667.012939
5923.850098
2222.941895
7611.359863
2817.477783
3520.246094
9590.441406
2768.242432
4118.200195
6954.117188
4028.006348
5922.98877
11247.058594
5393.436035
2228.544434
11819.913086
8707.948242
4156.554199
4137.027832
4756.703613
2904.969727
6817.930176
15805.981445
4914.729492
6294.718262
3561.816406
16937.376953
7526.568359
4523.073242
6493.963867
4220.562988
2577.941162
5915.050781
2922.442139
3652.979492
2405.258057
4064.156982
3715.772217
3107.39502
2540.447998
3610.827393
2340.566162
3122.991943
9729.955078
1949.903198
2957.954346
4145.812988
2423.349854
1589.254883
3128.666748
4687.694824
3193.519531
8484.180664
4319.81543
2630.462646
3077.506592
5193.506836
5782.479004
3536.196045
1642.476196
4234.59375
5655.635254
3361.816895
5984.683105
2595.490723
3592.951904
3432.729004
2093.506104
2162.672852
2905.13501
2859.437012
3781.361816
5035.512207
2860.664307
2647.501465
9585.015625
3912.15625
3203.145996
3646.505127
2720.782959
12454.500977
3251.187988
4325.047852
2792.012207
2308.352295
4464.302734
3413.272217
3861.775391
4551.516113
2942.287354
4732.735352
5454.784668
3667.822754
2187.69751
6079.205078
5309.462891
4209.762207
2687.890869
4621.578613
5709.603027
2885.455811
5286.927734
6230.799805
3692.917969
3816.30127
1992.810303
7540.543457
5108.913086
3552.876709
2163.9021
4218.760742
3623.8479
3572.779297
1921.540039
11584.826172
5638.130859
4641.116699
3022.280273
2171.536377
1934.452637
7761.816406
2788.616699
5666.178711
4330.196289
4692.823242
2541.374756
4577.28418
5646.167969
4689.279785
1634.917236
1782.953247
3866.295898
3592.527832
7603.948242
3134.760254
3504.158936
2434.289063
1928.215332
3628.952393
2701.949707
2888.175537
3946.8396
2010.270264
4803.049316
2953.074951
1779.748657
4356.356445
4406.379395
1862.049683
4324.827148
1750.834961
8715.121094
4991.555664
3771.862061
2931.074707
5755.183105
4512.48877
6622.641113
4316.23291
3661.967285
3906.541748
3424.828369
9529.475586
6927.444824
5729.587402
2377.457764
5021.143066
7545.444336
2490.968262
4395.297363
6951.055664
7258.311523
4180
4247.047852
3966.870361
8623.082031
5182.98291
1767.741943
7126.625977
3509.235596
4805.210938
2840.952881
5918.752441
4793.328125
3907.0354
4427.518066
1992.617065
2994.492432
2604.794434
4212.188477
4411.069336
3805.885742
5981.043457
3890.092773
7279.77002
6694.890137
8209.494141
5049.894043
4273.036133
4629.946289
3571.137207
1982.741089
4098.311035
2476.321533
7531.147949
2175.493408
2768.052246
7667.903809
6189.960449
2511.891113
7933.45459
1857.726196
2996.390137
2837.404297
4089.972656
9683.206055
3327.674561
4032.426758
3867.199951
5703.333496
8839.536133
4915.018066
3219.241455
3317.487061
3168.82666
4462.130371
3427.124512
1777.32019
6452.462891
2247.438965
2428.658447
1977.665283
1995.607788
2185.555664
4249.704102
2039.75
5309.827148
2277.577148
2458.687256
4002.893799
2478.366699
2260.795654
2369.95752
1932.613525
2461.401367
3794.265137
3408.950928
2911.573975
1880.832031
2735.82666
2106.703369
2172.048584
2315.934326
2043.937866
6078.35791
3879.520996
2207.974609
1851.945801
4038.639404
4090.751953
2583.916992
2501.532227
1907.432983
3143.281738
2371.239258
2785.574219
4136.317383
4296.633789
3260.673828
4179.70459
2353.186279
3749.278809
1704
2205.081299
2117.340088
2631.139404
2286.320068
1727.602783
7123.430176
4033.735107
2627.559082
7861.651367
2961.048096
4903.599121
3740.730225
1679.02832
1479.741943
4940.378418
2283.926025
5830.51416
3443.812256
4944.523438
2813.07251
3233.619873
2529.974854
3341.35376
2637.345215
3728.855713
6302.357422
4106.495117
2820.460449
4296.725098
2209.875
6167.985352
1382.519653
5211.191406
3467.289795
2223.473633
2095.715332
5431.864258
1881.988281
3184.166992
5473.135742
4070.967285
3587.003662
1511.875977
2317.555664
7100.616699
5351.037109
4860.967773
2215.457031
2462.887695
2870.240723
7653.874023
3028.715332
3550.379883
2436.756104
2496.065186
3634.141357
3619.577148
1741.561523
7126.194824
5351.685547
2865.190186
10231.787109
3367.737061
2716.858643
5493.859375
7902.753418
8864.06543
2999.463623
4353.283691
4049.471191
7559.833496
1921.223999
6378.564941
3997.887939
4000.398438
3386.94458
4599.071289
4825.694336
5234.347656
3283.478271
7906.989258
5752.997559
3277.221924
3419.453857
2788.042969
2673.02002
3294.687256
2472.424805
4627.360352
8487.942383
3046.533936
8007.831543
7277.248047
8049.03125
5169.320801
3137.76709
3758.231201
1660.69104
2799.901611
4136.741211
4950.222168
6974.333496
3916.982178
4635.622559
3571.370117
4689.246094
4696.82373
2382.437988
3571
4991.559082
5398.119141
9012.77832
5006.53418
3107.884277
2852.88501
2150.273193
3697.967285
2194.662354
2100.344482
6137.35498
4460
2137.623779
2614.861816
3992.643066
2431.136963
4020.691406
2400.111572
4932.78418
6893.173828
4168.531738
3108.724121
4136.179199
2537.926025
2122.570068
2289.439453
2254.083008
2222.598389
3279.978516
2892.244873
4224.514648
3631.020508
1895.229858
2487.705078
3521.662109
2038.729492
3762.857178
2512.113525
2568.697266
5548.864746
2825.204102
3441.439209
2602.13208
3177.984131
3825.307617
6514.827148
1894.42041
3214.075684
2300.733643
6226.453613
4797.550293
5648.692383
3409.039063
5685.416016
1530.691162
2841.376465
2869.329346
2424.483887
5759.785645
2083.244873
4553.104004
2272.043945
2076.130127
2485.714355
2091.02832
3130.577637
5646.369629
7497.71582
1850.403564
3782.954346
2662.953857
11366.673828
2426.334229
3059.546143
9003.328125
4920.080566
5411.966309
2807.703613
5251.239746
4172.244141
1574.915283
3642.094238
2171.926025
1854.408936
1896.672852
1973.726929
2098.812256
5031.741699
1773.017334
6068.125488
3151.545166
5178.137695
4863.11377
7361.10498
2411.218994
6216.447266
2857.056641
3000.737549
11316.983398
2908.437744
4094.142822
2383.591553
1803.35083
1493.052612
1892.435059
2179.7854
4593.249023
2264.440918
2778.329346
2160.444336
2130.296143
3785.873535
5154.313477
2768.955566
4079.11377
5798.894043
3684.478027
3634.004639
2553.531982
2521.95752
1567.428589
2934.833008
4837.928711
2510.60083
2666.689453
2184.317627
3467.985596
3093.176514
7514.337402
5650.649902
10900.615234
4686.797363
2554.733643
5478.031738
4985.085938
3367.40625
4972.683594
8508.238281
9088.708008
3548.073486
2464.039063
2112.843994
2033.758911
2836.380859
3132.137939
5065.879883
3183.06665
3918
2611.949463
1600.950439
2412.410156
5000.851074
4802.616211
7683.025391
6320.021484
2385.919922
5769.153809
2481.25708
7353.125
2829.783447
6196.112793
2227.636475
6344.015137
2408.552734
5487.136719
4505.881348
3246.966797
2574.97998
2663.771484
6147.904297
7311.114746
2597.933838
3033.821533
4548.597168
3281.372314
2167.11377
3671.435547
3130.209473
4648.67627
4847.526367
3319.346924
2142.01123
2240.516602
2034.997437
2429.076172
2333.456299
5653.703613
2894.350586
4734.198242
2484.836914
5115.839844
2718.503662
2185.62793
3444.041504
3171.880127
2299.994385
4985.80957
1853.57251
2738.812988
3319.58667
2407.026855
3583.308105
3363.885498
2764.063965
4558.227539
4562.723633
2742.60498
4181.432617
2770.824707
3098.519287
2421.915283
3236.662109
5129.223145
2400.337891
1823.586182
5022.794922
6972.060547
1786.004395
5057.446289
3878.925781
1763.673462
7347.807129
2570.44873
2149.577881
1966.06604
2395.521484
3403.311279
1968.777222
4125.271973
3538.758545
3701.63208
3534.35791
1707.368408
2459.166504
1900.583618
2740.19165
1874.086914
3728.258789
2192.961914
2297.112305
1541.479492
2297.670654
3710.656494
1962.515381
5461.111328
1940.828369
4226.099609
3104.958252
2173.186768
1997.565186
2441.077393
9150.304688
2983.468994
3022.318115
4446.601563
2171.5
4772.452637
4405.442383
1595.505127
2387
4997.523438
2805.418945
4289.435059
3433.433838
5040.15918
1664.24646
1837.754028
5352.631348
1921.578369
3316.439453
2347.987305
7865.135742
4032.687988
2779.993896
2771.534424
5185.946289
2582.498047
1830.716675
4206.707031
5855.348145
4546.975586
3412.850342
4365.701172
7409.334961
1487.407349
2619.737793
5848.022461
3000.494141
7288.11377
2740.938232
7373.494629
4885.745117
3403.930664
2033.244751
3118.520752
1843.52417
2247.979004
5205.111328
6156.531738
6872.183594
5439.192871
9645.823242
8809.199219
3436.6875
2650.043945
4812.544434
4226.976563
5348.07373
7398.371094
3572.554443
1837.89856
2505.625732
3745.928223
2686.704346
2809.485352
3474.347168
4997.104492
3243.888672
6549.879883
4977.688965
7671.033203
2303.753418
2913.211182
1998.123047
8925.634766
1928.592651
6418.970703
3629.35083
2115.330322
2427.082031
3237.475098
2229.49585
6526.77832
2473.426514
6331.620117
2490.709229
1917.056274
4178
2168.86084
1486.457397
1827.192871
1841.496216
6890.572266
4372.894531
4910.048828
2275.313232
5375.866211
6760.62793
4693.496582
4762.211426
8091.177734
2527.168701
3211.380371
2238.832031
8736.837891
10033.050781
8775.414063
3785.386963
2549.830322
2961.763672
2228.285156
3860.399414
1849.597168
4062.701416
1805.957153
2559.618652
4471.188965
1866.188965
2907.887451
5803.363281
2677.350098
1897.351074
7058.421875
4565.137695
2070.050293
1842.413818
1956.087891
1912.42627
3113.707764
4427.041992
4377.305664
6854.609863
2238.67749
1808.914673
3020.54126
3162.775146
2434.736816
9088.34375
6510.229004
5164.69873
2490.30249
2526.425293
4988.396484
6839.644531
3036.170166
2362.166748
2245.027344
6568.666504
4271.325195
4951.654297
3045.919922
7951.395996
6098.583984
6121.333496
3304.705811
6834.846191
1823.172363
1663.272705
2037.800049
5362.771484
5710.277344
3075.302246
3383.175293
3597.640381
3112.861572
3677.069336
3742.144531
3728.092041
5393.411621
2601.839111
5860.428223
4567.510254
4946.12793
5474.266113
6404.115723
4632.559082
1887.480469
4581.514648
4235.561035
4149.553711
3753.166748
8400.106445
5511.967773
4546.869629
3958.949951
3435.595459
2030.227295
2042.359741
2169.287109
5735.165039
7208.588379
15128.518555
2582.699951
2406.574219
3661.80957
6100.049316
6298.505859
6440.275879
2825.657715
4166.678223
7367.418457
1647.512207
3184.266602
2990
7036.349609
5707.970215
3940.188965
4761.277344
5010.307617
4878.608887
3297.895996
3927.602539
4542.821777
4854.817871
2759.830566
2743.911377
3592.053711
2921.838623
3149.29541
2179.647461
4663.699707
6780.381836
7412.199707
2572.104492
2328.539795
5024.789063
1944.17627
4541.59668
2164.032227
2316.490967
1844.850342
3478.351563
2243.105469
2808.982666
1980.135742
1922.67334
3604.987793
5945.191406
1691.848145
5806.856934
2347.606201
4971.860352
1586.35437
4129.674316
4023.681885
2702.512939
2130.54541
1949.936279
2883.656006
3263.31958
3682.044189
1728.061279
2724.727295
5188.884766
2230.384277
2154.1604
2486.453613
1906.29541
2088.658447
4023.363037
1974.800659
2057.75415
4264.82959
1976.420166
2591.798828
3794.553223
4982.304199
2020.126099
1976.923096
6898.333496
4928.209961
2975.245117
2136.957764
2031.005005
4594.745117
4269.459961
2096.353516
1975.536499
3713.946777
7667.177734
2682.356201
2846.025635
3637.375732
5714.470703
1753.890625
2332.923096
1951.324951
3856.602295
5408.137695
4331.319336
4400.075684
7810.368652
5620.587891
3963.931152
4003.095459
3163.356689
6411.703125
5207.047852
4737.216309
5166.586426
4876.476074
6805.789551
16469.126953
3593.441406
9511.649414
5350.130371
8377.037109
2854.896484
4909.047363
2625.136963
4743.486328
11243.621094
4811.156738
2054.52417
1673.807495
2410.691162
2670.505859
9949.579102
2821.800049
2685.435791
3125.10791
4510.124512
3198.4104
6093.878906
3051.189941
8340.549805
4429.37207
3892.703613
1871.5
1568.630737
8038.273926
6594.421875
6387.671387
5268.357422
5585.391113
3278.725586
3606.102539
4390.09668
3387.555664
5887.186523
5884.032227
5134.080078
3559.542969
1767.311768
2154.030762
8016.708984
1953.347412
2204.385254
6283.948242
2844.699463
4084.50708
2231.749023
2082.181885
2244.380859
4944.406738
6447.679199
2022.180298
2207.384521
2166.088379
1878.039185
7922.887207
4606.996582
1941.747559
5162.939941
2085.376465
5417.908203
3705.399902
6428.441406
5303.23291
1785.570068
1967.69812
6259.681152
2322.074707
6408.319824
1803.161255
4174.608887
3269.427246
7079.860352
6934.666504
5610.186035
5654.304688
5760.323242
3250.726563
3801.972656
2873.029297
3534.228027
2354.380127
1528.813599
6299.01123
3136.030273
2459.968994
6308.625977
4540.45166
3643.428467
2514.616211
7660.625977
4020.477539
6961.869141
5854.234375
4360.46875
8353.451172
6429.132813
3075.912354
6956.068848
2469.192871
7276.360352
3679.234131
8663.613281
2284.312988
1931.911133
3354.331543
4561.34375
2827.522949
2826.843018
5258.990723
3800.159912
2849.491455
3196.910889
8869.589844
3731.274414
5250.516113
1738.477905
6221.699219
1403.268799
2355.678711
3323.058838
3086.891113
3834.243896
3636.744873
1876.944702
3622.050049
4309.120117
7750.183105
3275.636475
1536.470581
2819.448242
8344.75
2710.56958
2427.042236
5341.147461
4450.725098
4633.928711
2053.059814
6005.427734
7233.209961
5902.5
4554.09375
5331.648438
5131.545898
9476.416992
6350.052246
3545.170654
4054.836426
1629.439941
4137.462402
3090.107422
7528.790039
1769.16333
1654.570068
1860.092285
1372.106812
4326.4375
3743.41333
1643.555542
1594.778442
4885.944336
3830.117676
3606.843506
1507.547607
1873.408325
9954.739258
3780.831787
5059.08252
6205.866699
3507.471924
1853.577515
1512.071045
4653.76709
1550.340454
1717.008667
2398.599609
1881.269653
2282.585449
1849.63269
3070.982422
5167.959961
1805.145874
2388.467773
3886.003662
3920.43042
2538.904785
5506.960938
2133.476074
2076.047119
1901.480835
1863.119385
6509.17627
5695.393066
1651.969604
3129.741943
4703.39209
5562.708984
4764.149902
4904.547363
4576.257324
3277.246582
2279.635254
2473.524414
4279.562012
2871.081543
4464.166992
2211.931885
5531.382813
5428.730957
6509.184082
2355.531006
2324.523438
4192.920898
4319.71582
5486.350586
6127.868164
5325.890137
4493.308594
5069.801758
2542.478271
3753.289551
4905.890625
1535.447144
3645.782471
2193.933838
2543.863525
2892.615479
7482.057617
2700.893066
4757.270996
3487.821777
4300.339355
3829.918213
2570.256836
8456.143555
2640.307373
6064.264648
1837.151978
2122.65918
6450.077148
6361.695313
3291.275391
1995.424805
2574.329834
3152.59082
2539.77832
3454.852783
2917.300293
5340.277344
4391.809082
5932.678711
1795.636353
5217.24707
6751.097656
5068.863281
7427.836426
3524.310059
4935.977539
1466.771606
1737.637817
5405.740723
6042.080078
2161.406494
4352
4019.312744
3641.006836
2084.196777
1769.790161
1834.751953
7969.963379
3219.344482
3703.338623
2119.047607
2288
10817.4375
6920.793945
2363.512207
2059.337402
3311.748535
2384.966553
6693.280762
2794.165039
6597.369629
2062.800049
1672.601563
4626.049316
3894.875
4854.898438
2005.392578
5434.519531
2655.738525
2216.613525
3754.619141
3327.188477
3553.083984
2419.401611
3320.959961
4909.13916
2090.800049
3058.208496
2096.991699
12086.330078
2352.737549
5251.624512
4584.060547
7438.464355
5123.046387
5497.092773
2232.449463
5521.095215
4039.22168
6445.279297
4813.890137
3239.914795
1990.278442
2182.075928
1911.243652
2293.108643
1806.145386
3147.872803
2436.783936
2015.180664
1863.947998
2197.645264
3988.632813
6910.736816
6170.69873
3351.044678
6389.975098
4527.54541
4073.320068
6652.101563
5658.734863
3295.688965
2960
2440.432373
1676.247803
3659.316406
5988.765137
3408.609619
2305
6572.412109
2635.976807
4718.228027
7327.737305
4415.476074
4783.09668
4142.285645
4928.562988
3880.788818
13592.477539
3389.808838
6445.143066
8347.572266
4670.156738
4511.879883
1791.111084
2817.344482
4163.753906
3001.125
4109.081543
1470.130859
4939.562988
2379.461426
4196.275391
7576.072266
3627.480957
7672.179199
3940.123047
3391.788086
3277.784668
2850.151611
4502.879395
2392.416992
1839.058838
3611.859619
8204.795898
8982.438477
3677.528809
3267.844971
3535.882813
6801.45752
2721.75
2089.472412
3990.820557
7093.966309
5756.531738
1841.336914
1697.727051
1891.292725
1582.41272
2666.60376
4043.477539
1821.512695
1562.519531
4359.916992
4204.89209
1941.087769
2557.501953
3113.120605
4116.989746
8047.313965
1766.211914
2217.937744
2155.964355
7582.665039
1977.549072
2567.03833
5148.90332
5973.569824
4590.137207
2041.940552
3483.380127
1926.652222
1629.322388
1593.479126
2519.019043
3897.421631
2120.071777
2116.519775
4983.759277
1871.112671
1483.21228
3074.745361
7289.424805
1843.908203
4328
2850.175293
1826.003296
1669.072388
4828.862305
3196.639648
2968.292725
3770.419189
2810.526367
2731.643799
2539.62207
9213.551758
1525.855347
2279.308594
1927.923828
1599.040039
6270.908691
3398.802979
4730.330566
2116.780518
2557.931885
2208.577637
7795.260742
1835.581909
3421.215576
5063.043945
1853.153198
4565.735352
5297.557617
2863.197266
6658.321289
5996.270996
2837.606689
4075.715088
2419.92041
3722.476074
6204.257324
4874.576172
8538.723633
1812.932373
10751.800781
3115.638428
2600.085693
5618.540039
4933.163574
2319.926514
3413.634521
4223.589844
4715.879883
2469.916016
2298.20166
5263.86377
1787.28894
2497.929443
5605.099121
2659.356201
2386.783203
3863.937012
5004.748047
2203.093994
6509.655273
3242.642334
3070.858643
6544.935059
3694.681396
3960.038574
4173.043457
8577.181641
3140.838379
1835.962891
1984.549927
5239.109375
4111.112305
2155.447754
3988.389893
3224
2383.052734
9162.916016
5145.203613
2311.157959
1908.020752
3515.270996
2288.546387
4817.101563
6771.640137
6591.827637
3354.498291
7830.988281
2846.428467
4574.029785
5068.486328
2402.101074
4673.740234
3938.865234
5756.219238
1910.304199
1614.242798
10542.628906
2329.358398
5342.015625
3063.118408
3715.600098
1826.149292
2878.156738
5410.204102
2850.767334
5437.178711
4476.28125
2003.01416
5594.649414
6457.112305
1811.146484
7942.808594
2274.59082
3407.702393
6123.772949
5752.255859
3966.072266
5402.289063
2683.387207
1897.510864
6536.383301
2264.91748
2884.508057
2838.564209
5646.349609
4722.246582
2607.171631
3424.047363
3369.830078
1819.914917
5930.654785
2624.668457
2686.942871
2152.337646
4441.705078
2410.924316
