# Supplementary material for: Distribution Analyzer, a methodology for identifying and clustering outlier conditions from single-cell distributions, and its application to a Nanog reporter RNAi screen
Source: BMC Bioinformatics. 2015 Jul 22;16:225. doi: 10.1186/s12859-015-0636-7 (PMC4511455; doi:10.1186/s12859-015-0636-7)
Supplement: Additional file 1: Code S1. — R source code and sample data for distribution-based high-content screen analysis [file 12859_2015_636_MOESM1_ESM.zip › DistributionAnalyzer-1.1/Plates/files10004/B17]

5280.558105
1434.986694
2560.171387
3716.531738
1390.210571
2903.424072
1304.831177
2639.024414
5268.188965
6267.846191
2043.111084
2693.97583
3172.301025
2159.895996
1860
3541.793213
5204.662109
1577.666626
1715.633057
3398.756836
2262.676758
5609.483887
1288.487793
4128.804199
2003.012329
3836.537354
4319.75
2394.976807
5152.81543
2315.490967
4745.591309
4462.155762
5704.504395
4987.505371
2856.310791
1637.942871
6500.586426
2571.181885
3773.027344
5149.662109
1504.25
1436.224731
2020.815552
2670.808594
2151.466553
7866.934082
5037.150391
5606.431641
1925.451904
2179.223389
1809.347412
2932.539063
2310
6562.347168
2009.589722
3429.690186
3268.177246
4480.48291
2241.540283
5603.191406
2008
2348
4555.419434
2639.503906
2354.728027
2908.560059
8230.769531
3783.375
1776.709351
1899.729126
2474.165527
3903.013916
1875.960449
6990.963867
4531.839844
1773.583374
3642.873779
1739.047607
7648.5
9585.947266
5325.51123
1768
2606.530518
5198.216797
10127.619141
4986.125
2890.324707
3798.877197
4366.25
3097.277344
2057.483398
3969.078857
7024.380859
2419.675781
3828.425537
4666.333496
5052.231445
4881.698242
3674.733398
1576.457153
4023.050049
3747.614746
4849.617676
2404.196777
5463.459961
2381.974365
4345.962891
4437.337402
4783.062012
2372.751709
1725.891479
1676.989868
4709.344727
5597.366699
6566.242188
2475.619629
4984.765625
2032.675537
1774.521729
4453.439453
5760.794922
2798.063477
3067.376465
4312.54541
1855.047607
4175.939453
3779.968018
1929.016602
4451.3125
2069.530518
5015.910156
3154.473877
2687.501709
4957.52002
2211.132568
4293.869141
4223.512695
6007.574707
5653.96875
5427.317871
4826.401367
3084.881348
2190.812744
6554.352051
4519.908691
4697.69043
2362.452393
2263.837646
2975.595215
3046.346924
2002.712158
4093.651367
4854.325195
3182.175537
3116.542969
3136.078125
5297.002441
4416.229492
1953.725098
2216.309326
2944.634766
2680.481689
1840.942627
8327.676758
1920.431763
4702.958008
2533.81958
4499.160156
3856.785156
2048.486572
6426.871094
2315.0896
2883.851074
3213.480225
3053.373535
1497.270874
1760.80249
1852.595703
3112.28833
3306.857178
2753.844727
2135.309082
4195.803223
2323.744141
2308.962158
3661.887207
3408.443848
4505.564941
1548.392212
3067.243164
4068.930176
3397.269775
2025.31189
2191.983398
1550.803345
3734.487549
2150.428955
4736.793945
3698.627441
1428.884521
1947.765869
1987.090454
3380.98877
1937.070435
5145.855957
4400.964844
4052.47998
3335.690918
2092.75
4913.735352
3676.257568
2378.152832
3028.470215
7507.132813
2630.655518
2001.125244
2352
4383.334961
3042.143799
4663.355957
3780.105225
5135.613281
1898.45459
3134.823486
3018.162109
1696.428589
4422.147949
6182.849609
2421.411865
5135.208008
1842.356567
3171.395752
1852.307739
1834.034668
3028.744873
2060.694336
2926.238525
4040.453857
3530.236084
5399.876953
2979.600098
1868.054443
2348.504395
5477.47168
1595.703735
1741.730469
2041.025635
1548.21814
1999.567627
1827.819824
4263.150879
3093.43042
6250.208496
5026.654297
1954.598267
1539.142822
3100.584961
1430.714233
2067.26416
1524.88501
1940.842163
3357.054688
4458.383789
1630.906006
1975.416016
2041.959229
1862.106812
2895.4375
2008.204102
1987.901489
1761.115112
2922.285645
3348.640625
6334.466309
2558.013184
3075.040039
2108.298584
2794.615479
2792.780518
1826.370361
4991.827148
3779.651611
2236.981201
1991.157837
1533.155518
5280.28418
5259.260742
2232.68335
2218.37207
1719.080444
3903.602783
1722.324951
2211.891113
2899.102539
4957.770508
9459.391602
2627.192383
1780.118774
5520.175293
6667.027344
1805.414185
3845.230713
7495.184082
4066.118164
1773.137573
1947.76123
2359.725098
5627.569336
1853.418213
1987.020386
4889.138184
2662.164795
1826.5
2328.362061
1580.483521
4319.870117
1913.130493
1790.237305
2002.032471
1713.160645
5634.588379
3985.251709
4365.387695
1731.816284
1825.956787
5560.595215
2308.490723
3244.484863
1467.894165
1952.463135
1854.271484
3241.365967
4392.499023
3523.141602
5711.690918
10607.893555
3315.829102
1949.565186
4369.012207
3331.052979
1529.337402
1937.457886
1517.026123
2593.799561
4133.193848
2125.422607
3064.499268
4144.858887
6381.725586
3183.659912
4671.064941
1825.034424
1293.090942
1605.841431
2148.447021
3126.012695
2361.676514
1630.178223
3094.217529
1309.126953
2477.890625
1582.966187
2603.518555
4589.198242
2615.625732
4065.520508
5621.634766
8439.123047
3989.284424
4228.752441
4459.53418
1523.476196
3034.304932
3466.967041
1606.67041
2057.54834
4305.580078
2114.638672
2647.964355
2020.333862
5579.958008
2041.406372
2408.629639
3241.311523
3271.842041
1868.780029
4335.336914
1612.431885
2422.659912
1395.300903
2671.960449
1812.543945
4832.460938
4640.752441
4934.041016
1937.540039
2700.089111
5940.679688
1728.797363
1944.520386
1761.975952
4491.180176
4180.703125
4076.086426
6128.128906
2805.672607
2061.120117
6850.279297
1973.079346
3269.981934
3862.349609
2215.006104
1648.251953
1983.677856
2445.242676
6298.972656
1983.913574
3775.657227
4386.588379
1862.117676
2188.497314
2538.361816
2551.327148
2318.508545
5058.285645
3616.860107
1938.887207
3958.244629
1948.0625
1564.564087
1946.481323
9285.208984
3545.577393
1857.125977
3180.519287
2884.800049
2854.863525
8264.865234
3882.54541
2455.88501
4631.831543
2148.525635
2873.626465
2004.368408
1386.666626
3313.135742
1958.148438
3348.057861
1484.923096
2674.611084
3635.692383
1857.875
5324.960938
1981.695679
4237.804688
2364.214355
5669.356445
3440.079102
2250.39209
2093.591797
3603.318115
4105.788574
4892.424316
2125.223145
5159.78418
3237.375977
8582.511719
2577.113525
1694.169189
2054.226074
2208.873291
3325.547852
3937.546875
7337.63623
2584.057373
4588.030762
2002.682495
1873.387085
5867.20752
1836.782349
3580.008057
1895.800049
1952.907837
3777.555664
2141.080811
1653.094482
3190.707031
2680.172363
3880.879639
2763.220703
2104.322266
3478.712402
4359.48877
1988.844604
2218.591553
1912.417114
4467.443359
3144.858643
2000.944458
2638.120605
3853.945068
3106.574463
4645.640625
5029.461914
1789.488403
1547.793457
3589.864258
4281.540527
1952.935425
1586.685303
2739.338379
7456.578125
2668.22168
6180.060059
1652.030029
1742.857178
2267.848389
1996.842773
2317.741943
1511.667358
1481.383423
3964.088867
2388.664307
1389.416382
5825.037109
4743.394531
3940.378174
3004.64624
1685.37146
1751.220093
4100.504883
2227.726074
2943.905518
3045.560059
2091.793945
2640.200684
2809.425049
4448.755371
1670.222168
2043.281616
3709.116943
2787.495117
7429.402344
1765.873657
3808.90625
4921.36377
4574.309082
1404.294678
3194.384277
1957.46875
1702.162354
4676.891113
6492.008789
3349.605225
1808.090454
2977.744141
1546.181763
2696.539795
1867.931763
3112.019287
4335.489258
5001.038574
1818.262695
2674.527344
6077.424316
2006.0448
1782.510498
2232.721436
1912.028198
2029.062134
2645.835205
4033.673096
2640.063232
5825.481445
4665.188477
1490.604614
5601.126465
2214.698486
2513.593018
1416.196289
4692.904785
1609.020142
3926.213867
4361.885742
1891.714233
1707.093384
1588.132446
3381.641602
4267.879883
1781.522583
2190.302979
1776.963379
4123.84375
3632.50415
2195.32251
5094.789063
3287.255859
4904.764648
1885.914429
2085.489014
3853.375732
1881.3927
4112.637207
3449.671631
5102.993164
4072.894043
1712.400024
2017
1602.900024
1682.349976
1856.618042
1859.726685
1877.753662
3142.650146
2580.188721
1866.724854
1992.942749
1909.718872
4296.651855
1787.144531
1542.884888
4197.410645
2952.959961
1520.096924
3368.20874
5176.86377
2042.655273
1468.023926
6156.324219
3653.810547
5377.647949
1911.619019
2316.375732
1926.93689
5513.010742
2435.631104
2109.333252
3828.279541
2268.809814
1818.635254
1832.062012
3909.944336
1784.727295
1848.254028
3308.482666
1897
2366.086914
2722.476074
2527.066162
2474.814453
5051.879395
3973.205566
2726.26416
2016.615356
8606.082031
2218.657959
4159.45752
2088.178955
4492.931152
1971.437256
1793.406006
3434.358643
2203.841797
1697.721558
2544.848877
1664.977051
4920.0625
2046.931396
1699.492065
1768.072266
1720.275879
2775.777832
2126.285645
2340.894043
3141.697021
1782.871338
1523.452271
4824.074219
2779.62207
2486.992188
2308.540527
3791.868896
6481.163574
2647.537842
3010.174805
2816.814209
2820.094971
2059.281982
4497.77002
5081.48877
2427.134766
2048.469482
3712.294678
2847.220459
1927.80957
3001.45459
3534.536377
2448.926758
5035.898438
1773.578247
1924.977417
4590.805664
2639.17334
3163.460205
1828.478271
5683.916504
6059.492676
1808.025879
1676.338501
3086.677734
3709.561279
1422.797241
2586.542969
2129.116699
2228.516357
2711.97998
1881.880249
1776.012817
1850.008057
2803.171143
4780.857422
3907.820557
1641.432007
2210.500732
1596.485352
2098.956543
2876.209717
1531.569214
1875.959839
1510.471313
4333.516113
4839.882813
1975.536255
2209.403809
1742.862915
3180.369873
3330.85791
6998.015137
2250.145752
1628.902222
1644.735718
1758.297852
1791.226196
1576.712036
1871.947144
2668.125732
2050.795654
3907.119629
2249.419434
2125.307129
2514.196533
3425.32959
1678.563477
2069.708496
2880.772461
2952.979736
1714.515625
3322.434326
9583.120117
8615.496094
4023.726807
2649.268311
1879.291138
4414.557617
4677.204102
1557.789429
2303.052734
2691.752686
1557.030884
4776.814941
5786.864746
2386.571533
4861.277344
1593.142822
2245.627686
3054.9646
3239.189941
3507.464111
3560.231934
3409.349365
2049.581299
2847.59082
3269.222168
4349.550781
3178.598389
3301.006836
1744.666626
3194.838623
3574.937988
1885.699951
1567.800049
4807.724121
6391.71582
2059.950684
1808.888916
1360.592651
2675.570313
1432.195068
5072
5358.027832
5701.318848
2607.818115
4508.936523
6710.471191
3772.493896
7368.766602
4697.546875
3612.931152
2346.952393
3604.686279
2696.435303
2429.047607
5075.657227
4085.050293
3811.860107
3441.074707
2365.538574
2292.88501
3271.725098
4143.368652
4241.362793
2095.823975
2192.009766
1812.596558
1832.339844
1999.818237
4058.740967
4950.015625
3384.503418
2554.47876
5180.464355
2160.380859
1624.640015
3337.104004
2470.451904
5709.826172
4499.189941
3787.906494
2670.095215
1812.477661
3474.437012
1821.990723
1796.736206
2034.78833
1536.241455
5736.788574
3761.906982
1694.977417
2369.871582
3104.976807
2636.286377
3049.226318
1903.130493
1380.355591
1689.668457
2094.289551
1912.581177
1708.651123
1722.874268
2599.583496
1591.708008
1797.043457
2105.547607
2990.41748
2322.359619
2783.816895
1613.209839
2219.306885
1855.207886
1519.971436
3177.495361
3913.314209
3783.717041
2715.569336
1644.223755
1956.248535
3742.96582
2397.041016
5422.321289
2438.565918
1792.142456
2552.981445
1737.292725
3790.361084
2332.232666
2458.998291
3259.506104
2270.344727
1765.089722
5536.097168
4926.660156
1644.093018
1650.261108
1685.55896
2644.70166
2184.970215
2129.270996
1984.791382
3867.903564
1772.838867
2206.967041
2968.49707
3965.768555
1902.454468
2694.537354
2102.874268
2995.543457
3665.707764
2199.455566
1468.638428
1876.558716
1404.335693
4518.13623
3463.732422
2711.591797
1824.708862
2175.555664
1898.085815
2986.261963
8771.428711
1765.420288
1885.460938
3378.036865
2596.038818
3444.561523
3660.28125
2880.572754
2929.583984
3732.481934
1813.475464
2817.360596
4685.681641
2988.805908
2091.916748
3436.832031
4781.211914
2652.777344
2934.588135
3821.10083
3436.121094
2870.762939
5504.891602
2181.225342
4753.924316
2097.612061
4030.779541
5322.966309
1665.97937
4517.903809
3665.123535
1933.189209
2516.765381
4614.797363
2486.574219
3470.217041
3629.71875
3135.64917
7947.239258
8850.036133
3569.947754
3484.77417
1900.501465
3003.416748
1392.351685
10959.265625
2824.183105
2567.695313
3375.010254
3597.833252
2240.917969
2881.09082
3774.117676
2994.949707
1971.421631
3538.601563
2183.128662
3440.946289
3181.538574
7449.925293
2191.823486
2643.891846
3369.434082
1823.921509
1547.025269
5634.160645
1797.13208
3028.95874
3247.865479
3603.223877
3516.281006
3290.935791
4834.469727
2962.196045
6358.36084
6272
9179.805664
2914.015137
3180.91748
2188.111328
2651.857422
2563.060791
2548.363525
3364.782227
2798.028076
2311.50293
5822.432129
4137.383789
1933.526978
1889.108765
3966.743652
2603.720947
1942.52124
1929.411743
3112.063721
1922.160278
1785.82251
2014.588257
1928.873535
1869.402344
3202.302979
1659.43457
2701.352051
2259.659912
3040.894287
1877.963623
5692.729004
1751.553467
1833.916992
2287.099121
2817.007324
2085.374023
2995.443604
3969.797363
3878.053955
1630.921631
1852.778076
2123.36792
3263.793457
3510.035156
1633.142822
3573.263184
3306.825195
2001.092896
2230.239258
5803.669434
1560.845947
3016
4093.204102
2206.744141
5132.916992
1861.634766
1905.273804
4113.817383
1577.909424
1743.061523
3563.828125
2407
1716.064819
4546.71875
4316.466309
4106.486816
3381.77832
2241.783447
3438.378662
4103.536133
4995.949219
4702.302246
2565.857178
2936.939453
5174.623535
1862.596436
2780.267822
4482.114746
2616.926758
3427.62915
3365.570068
3689.036377
3261.333252
3179.38208
4215.050293
1681.821289
4476.711914
5565.29248
4172.698242
3185.396484
1839.919678
1784.440186
1788.907104
4628.910645
3229.895996
4562.961914
5876.778809
4270.843262
4433.24707
4536.277832
3044.437744
4339.137695
1525.250977
1961.930176
4338.414551
5151.339355
3525.339355
3046.130859
1907.023193
2377.333252
3440.135742
3594.081055
5865.013184
3090.763672
6542.738281
4767.586914
1814.960449
3340.259277
2061.856201
3036.287598
3838.370361
4398.35498
7279.638672
2212.39209
4165.589355
5122.265137
3451.348877
2917.901611
4450.071777
2138.102539
3990.132324
3418.603516
4069.783447
2157.445801
5849.026367
3934.905762
3667.171875
3099.120605
4348.17041
3202.894775
3521.971436
3007.779053
2807.934326
5877.990723
1756.314575
4905.843262
2289.98291
3755.989014
4410.396973
7627.062988
2947.11377
4746.078613
2276.761963
4545.09082
2348.685791
1811.371948
4229.150879
4240.858398
1549.925903
2325.614014
3379.596436
2160.897461
2765.924316
5838.680664
2850.549805
3153.606934
4855.612793
2195.418213
3719.392334
5368.131836
3306.618896
5231.208496
4836.439453
2513.116211
5173.923828
4145.183105
3821.839111
1946.193604
1976.851807
3108.112793
2740.98999
1787.245483
1962.865723
4117.259766
2632.419678
3313.806396
2060.17627
2145.851318
5398.670898
1783.694458
2496.993164
1837.417114
2789.607422
1575.930176
2014.242798
2667.636475
1761.66748
6798.572266
1958.855103
3031.101074
2089.34375
1976.134399
2514.494385
5362.334961
2588.875244
3521.459961
2156.354492
2701.427979
3052.790771
1797.039429
4064.318848
1811.812622
6087.498535
3909.406494
1623.710571
3408.011475
3010.017822
1819.23291
5441.462891
3612.717041
3249.297363
1626.377319
1837.084839
2444.817871
1664.037964
2475.376465
3121.968262
2607.511719
2318.857178
2535.051758
1933.10022
3546.680908
1699.89917
1788.134888
2305.916992
2833.118164
2182.495117
4813.959473
2448.557617
4207.658203
4252.924805
3293.54126
2041.875732
3422.432373
2016.077148
5344.522949
4879.201172
3585.488037
1946.345825
2507.784424
1769.62915
4017.880859
5097.62207
2304.43042
2478.93335
3492.555664
4087.938721
1585.90332
1877.612305
3127.144775
1694.019043
2210.210693
4339.874512
2387.494385
1667.922852
1748.915894
3332.849121
3654.339111
5212.504395
4860.460938
6168.224609
4203.543945
1507.578125
4035.220947
1830.022705
2850.735352
4252.148438
5011.166504
3234.907471
4100.188965
1408.633057
4217.460938
4684.388672
2476.904297
4435.241211
1955.612183
1893.514526
2982.948242
2412
1955.189209
3145.392334
4065.533691
2787.481934
3562.653809
3717.104492
2089.756836
2340.986328
3852.176758
3147.480713
2938.516602
3805.85083
2465.347412
2404.87793
5036.375488
1773.168091
2827.90332
3438.510742
4415.263184
2881.032227
2312.410156
7004.225586
4823.239258
3130.813721
4929.922852
4311.671387
3439.793457
2787.641846
3109.512939
3254.655518
3440.049805
3330.985107
2373.230713
8100.231934
1409.435913
4337.686035
4177.650391
3696.053711
4095.952881
2077.288086
3764.749023
2117.85083
2420.620361
3204.259033
3002.650635
3307.636475
5983.503418
4210.036133
3682.017578
2112.088867
2221.028564
2391.533447
3794.906738
2965.135254
3145.060303
1773.167725
1792.466675
5954.005859
4555.209961
3766.420166
2889.07373
8122.568359
3857.099121
9457.195313
1560.786865
3008.965576
2674.23999
2372.130615
5789.751465
2468.140625
2174.183838
4800.124023
3089.20459
3249.56958
3257.987793
2111.133301
2720.503418
6731.705078
2812.560303
6505.194336
1677.137573
1746.935791
2190.018311
8287.980469
3883.664795
1718.082642
4405.853516
6974.260742
7673.968262
6081.95459
3102.191406
6816.736816
2258.666748
3546.83667
3167.719238
4073.751709
1272.212402
7048.504395
4386.739258
2844.79248
4471.170898
2909.389404
2513.487061
6997.706055
4912.330078
2391.125977
2525.921631
3325.014893
2676.50415
3489.568604
3132.286865
4571.898926
2761.287354
4360.628418
3568.631592
2610.9729
5075.90625
6061.20166
3287.397949
2426.958008
5376.131348
8027.378418
4062.62793
4291.160156
2588.973633
2886.272217
6319.95166
2987.397949
3798.989502
2788.785889
2323.736328
5141.463867
1830.360229
2587.509277
1973.560791
2097.373779
4092.619629
2572.839355
3581.875
2065.88916
2243.465088
3314.385742
2030.779663
3291.102539
2333.505127
3786.592529
3859.599365
2979.814697
1867.808716
2630.011475
3751.538574
2108.14624
1842.231567
1951.465698
2515.385254
3897.759521
3223.467773
2637.968506
2590.828369
6358.791992
3825.856201
3346.546143
6008.943848
2544.887451
1802.911499
3473.768066
6482.775879
1797.121826
2784.883057
1689.718506
4243.947266
3005.652344
2856.047363
2126.567627
2369.230713
3171.453857
2093.856934
2775.508301
1801.34436
4201.307617
3913.166992
1975.718628
2195.031738
7887.733887
2410.304932
2767.907227
4081.865479
1575.745972
2277.303955
2847.751953
2108.947266
3939.897461
2035.538452
3302.814697
1375.897461
1521.316406
1913.66333
9670.276367
5338.388184
4081.593506
3795.435791
3893.846924
4958.993652
1460.095215
4858.144043
3417.053955
1414.790649
1361.379272
3612.71582
3416.154785
6326.177734
1959.80957
2326.17334
2399.024414
2608.629883
1391.183716
3798.778076
5397.503906
4971.640625
2054.447266
3149.782715
1502.679565
3758.151367
3676.410889
2198.111084
2333.706299
2546.666748
4545.344727
3296.571533
3458.136963
1754.9375
3285.010986
5164.349121
2552.662598
4540.137207
3724.07373
1836.310669
2562.070557
5640.166504
3139.486328
4588.760254
2315.523438
5020.23877
2497.875977
3008.543213
2687.19751
1434.015747
2040.130737
1676.057983
2793.123535
3081.293457
3880.536621
5427.425293
4465.063477
1768.723389
3647.965088
2897.955566
5638.327148
2966.47876
4933.944824
2269
3624.608887
3266.610596
5181.746094
4166.367188
2734.876465
2332.237793
3281.060791
1913.746216
3943.220947
2227.764648
3961.490967
1856.233521
4252.103027
2717.695313
3865.782471
2505.199951
3751.477295
3674.616211
4392.137207
2690
3178.465088
1809.860474
2372.284912
3620.185059
3262.97876
3786.303467
4830.261719
3080.615479
2686.921631
2999.240479
3544.727295
3023.428467
4126.060547
5322.866211
3961.496826
4455.195801
2714.424316
3594.129883
3909.480469
1806.10376
2930.986572
2051.404297
2215.790527
1416.421021
3850.285645
3090.640625
4143.634277
3466.366943
2673.402588
4713.172852
4966.949219
5945.29834
4164.101563
4113.296387
1855.895386
1366.208008
2517.346436
5473.552246
1652.594604
4121.841797
5223.973145
4014.572266
6462.841309
5220.4375
3493.215088
4375.457031
5145.736816
3547.5
1486.534302
4763.628906
2087.907959
3250.84668
1800.615356
4966.519531
1842.564941
3034.865234
5939.741211
1904.909058
1924.117676
7135.653809
2362.75
4070.750977
4069.946045
2454.753174
5263.532227
2023.040039
5031.865723
2604.823486
2821.550049
7408.163086
3200.184326
4589.558105
3382.335449
3034.631592
4557.041016
6812.5
4617.069824
2141.781006
3738.45874
2595.622559
5289.971191
4354.980957
5366.090332
3704.075195
4155.480469
3242.984619
2447.117188
1697.859131
4309.961426
4055.479004
3535.877441
2420.038086
2955.881592
3118.543701
1770.465454
5072.885254
2426.729492
2761.262207
9622.696289
1881.844238
3412.017822
2664.501953
2219.165527
3032.298096
3873.907471
2318.365479
2588.467285
3545.192139
13384.15332
3252.932617
1450.355835
3672.789795
3063.920898
2485.961182
3701.358887
2675.918945
4521.739746
3007.250732
5299.121582
3351.537354
4216
3563.194336
5916.40332
4376.655762
1914.853271
3447.210693
2165.56665
2734.9375
2757.46167
1708.55249
2041.10437
4669.647461
1703.694458
1967.050171
1636.011841
2800.832275
5441.528809
3993.962158
3238.810547
1712.07019
2893.474609
2856.915283
2045.74231
1761.207153
2510.44873
2371.692383
1798.633667
3047.37085
4730.455078
3764.989258
1926.106567
1857.466675
3687.666748
4290.12793
2706.270996
3257.995605
3044.789307
3111.154541
5271.301758
6416.424805
5245.732422
3078.920166
4265.865234
3720
3507.465088
2022.748047
1962.723389
3784.888916
5857.589844
1639.377441
1451.887329
1424.895142
2360.228027
3248.201904
3497.45459
2445.906982
1880.153809
4239.09082
3061.69751
4631.551758
3529.095947
3754.334473
3571.772461
3818.425537
3894.276855
4577.351074
1595.817017
2266.065918
3801.1521
4764.948242
5781.781738
3880.17749
3179.420166
1948.140381
3301.121582
1945.557373
1842.696167
7723.193848
2383.422607
2219.665283
2980.221191
4455.916992
2124.064453
4093.908203
4718.873047
5088.93457
1556
2008.343262
1263.132568
4457.675293
2237.780762
3566.459717
2015.813232
3601.863037
7428.795898
3725.43042
1970.969727
5014
3292.582275
2438.620605
3027.300781
3000.810791
3520.832275
1958.476196
1763.503662
1891.683472
3994.944824
3564.824219
5195.683105
2605.270264
3086.196533
5232.393066
2606.144531
4133.37207
2637.660889
2527.272705
4425.874512
3122.60083
4767.148926
3624.329834
1806.19873
2638.421143
1436.685669
5788.277832
2356.216309
3931.715088
2080.984619
4371.642578
3905.796387
2949.70166
3649.986328
2829.906006
2743.453125
2699.063232
3511.080566
2828.394287
2272.874268
3443.130371
5697.846191
4146.70459
7522.649902
2051.345459
2106.209473
4646.670898
1994.537964
2755.27002
4087.868896
4005.06665
2697.782227
4846.211914
5330.109375
1852.277832
2366.685791
2737.218506
3388.771484
2896.83667
3727.477295
1562.630615
3464.333252
2052.560059
7390.004395
4742.093262
2831.309082
3308.448975
3147.404297
2446.412598
4733.870605
3001.693359
6223.387207
4274.958984
3856.042236
3001.824951
4277.333496
2896.837158
2807.547119
5605.750488
5106.421387
4143.787598
4303.32373
2907.624268
5063.921387
3044.012207
4456.197754
5705.635742
3281.129883
5808.59375
3313.447998
2018.928101
6190.257813
1993.157837
2258.831787
4357.48584
2361.78833
2602.518555
6231.265137
8219.125977
1465.599976
1957.728394
3188.448486
4231.629883
4631.410156
2306.477051
1852.654541
3977.753418
3048.892822
1388.35437
3628.705811
2554.194336
11268.444336
4509.229492
1468.113647
2208.333008
4508.140625
2701.117676
3105.320313
2106.15625
1651.08374
4226.63623
4149.433594
2238.003174
3676.778076
3414.022949
4822.813965
3667.966064
3535.787842
2912.885254
3660.716064
5772.79834
4918.396973
5573.375977
2741.830811
2463.258057
5783.468262
4806.419922
4023.875488
2299.94458
1764.410278
1980.550415
4052.404541
4283.421875
2251.926025
3381.928467
3702.02124
2409.047852
1940.156616
1905.158081
1695.552124
3686.160156
3660.355713
3381.703125
2419.247803
2979.637207
4656.48291
2951.682129
1757.2052
3230.923828
3053.661133
4786.131348
1687.102295
1977.547974
1795.703735
2601.082275
1946.291138
3924.918701
2952.356201
4150.098633
4671.699707
1896.060181
2406.123047
4976.247559
3548.988281
1934.62207
3978.031006
3444.846436
1961.15918
4815.233398
6965.506348
2377.585205
3503.022949
6577.97168
2225.682617
3146.666748
1832.246094
3982.491943
4011.174561
3766.388672
1857.41394
5231.758789
2040.352539
2651.593506
3111.718506
5596.706055
3864.545898
1349.050293
4178.070801
3500.264648
2643.704834
1838.23645
3880.444336
2784.483643
3190.443604
2899.942139
1823.641235
4030.833252
4228.939453
1955.047607
3193.604736
1932.949097
2977.26709
2166.474609
2060.996826
4281.698242
2725.75
3866.634033
3877.571045
2842.771484
2713.509766
4038.93335
5593.271484
2868.244141
1987.694092
4412.526855
2888.634277
1876.15918
2122.256348
4288.019043
5710.191406
1491.346191
3571.803223
1826.211182
2494.16748
4813.313965
2001.902466
4601.477051
3677.456299
2922.632813
3784.490234
2774.98999
7009.003906
2005.346558
4232.16748
4624.763672
6464.658691
3189.820068
5973.234863
3076.463623
3873.254883
3482.666748
3840.246094
3030.696045
3617.668701
4035.92749
3980.885254
2742.090332
2383.309814
3761.049072
3136.508789
3792.867432
3951.578857
3754.125
5177.600098
1916.677368
4147.938965
4785.072754
3280.27124
2766.635498
4310.48877
2955.130371
4524.444336
2464.356201
1693.333374
4167.977051
4929.409668
3377.415283
4212.805176
2233.441895
4226.598633
3319.926025
7600.759277
1723.792236
2337.061279
4924.361328
3439.825439
5681.20166
4160.446777
3019.168945
1559.099976
4649.978027
1876.360596
6655.172363
5748.708496
3712.124268
3617.084717
4241.484375
2170.290283
2245.450439
5062.487793
3354.614258
3120.955811
6598.029785
3307.30957
3767.104492
6780.820801
4332.59375
2158.377441
1596
4313.664551
2631.525391
1722.476929
4048.918457
1434.057129
3771.682861
3596.23291
5771.203125
3545.230713
6110.020996
2890.891113
4321.851074
2197.263184
1973.281494
2478.595459
2000.914307
5098.749023
1896.088867
5027.229004
1866.067749
3022.087646
5299.406738
2862.695068
4702.365234
4263.652832
3182.981445
6513.099121
2658.855469
2128.081543
5735.063477
2963.049072
4122.797363
2014.714233
1863.894775
6368.671387
1605.238525
2499.712891
5784.222168
2376.208984
4345.258301
2851.41626
4205.09082
2427.221924
2119.189697
3062.77002
3768.574707
1823.16626
3653.234375
6050.877441
2644.97998
4822.414063
2050.29126
2084.960205
1656.807617
3651.376465
2016.360474
2746.595215
4672.585938
2859.114258
3678.976563
2550.229004
1719.709961
2346.570313
4311.890137
2812.752197
1624.942261
3643.40918
3814.05542
4744.660156
3766.602539
5678.454102
3017.20166
2831.969971
4706.395508
5769.982422
1590.745728
4845.938965
5933.600586
2822.222168
2287.551514
4559.431152
3966.216309
3979.26123
1515.50415
2124.280762
1636.560303
1785.741821
2235.542969
1750.239746
3893.019531
2670.748535
1658.2677
1641.372803
2603.090576
3386.90625
4866.876465
3307.204346
1582.061523
2118.579834
3156.136963
3334.740479
3128.560303
3689.438477
1357.752441
1573.828613
3424.932373
3495.968018
4925.490723
2921.948975
2013.897827
2993.214111
3252.779541
3394.223633
4531.216309
6339.154297
5134.160645
4571.766113
2154.314453
3395.276123
6754.496582
3255.631836
4856.113281
4026.916748
2720.25708
2126.110352
3482.339111
2691.350342
2456.276855
2289.080566
5261.092773
3937.609619
2083.491211
1710.096558
2890.100098
1785.616455
3536.063721
2448.953125
2268.490723
2817.187012
3214.085693
5392.510254
2091.463135
1997.874268
1372.199951
3023.865967
4485.156738
3516.52417
2025.193237
2031.62793
4320.361328
1751.199951
2906.97583
2321.135254
2334.322021
3150.813232
3132.620117
3449.829834
2193.514404
3726.785156
3674.431885
3236.605957
3987.45166
3033.296143
2475.022949
3751.84082
2166.631592
2876.687988
5727.289063
1405.265869
6182.403809
3556.176514
6293.674316
2259.911133
3869.218262
5070.367188
5388.432617
1823.687134
5819.018066
4335.587402
3040.043213
3513.483887
2203.867676
2810.296387
7686.011719
2309.866699
2936.24585
5064.998535
2368.5
3555.803711
4706.042969
4021.034668
3916.733154
2528.27002
3737.869629
2064.038574
2495.80957
5086.672363
5944.070801
3479.860107
2305.840088
4264.223145
3115.318848
3710.01001
4879.23584
3213.744629
4374.276367
3623.062744
4459.96875
4237.585449
4141.688477
3222.245361
5562.287598
1748.893677
3191.212158
3718.0979
2782.802002
4570.919922
3393.806396
1697.793945
3223.263428
1932.103638
6872.487793
4329.209473
3030.634766
6763.230469
3879.231201
2441.353516
2866.376221
4558.383789
6984.361328
3703.098633
5244.417969
5091.850586
4595.962402
1864.347778
4671.186035
3057.411865
1595.797974
2526.624268
1930.390747
2573.797607
3367.369385
5098.312012
2663.111084
3438.755615
3768.904297
5324.333496
2507.156494
2688.911133
6106.687012
3998.107178
5496.23291
1757.697388
3397.337402
2884.405029
2486.924561
5432.913086
2125.879883
3184.888916
3141.848877
3682.235352
3241.51001
1903.898682
6413.632813
2285.619385
1925.105103
1358.605103
3267.370117
3220.532471
2981.364014
2748.040039
3036.35376
3737.79541
6855.211914
6110.722168
2460.94043
3482.58667
2992.174561
3476.352051
4140.82959
3655.71167
3510.656982
2741.44043
1613.071045
1846.879028
2556.687744
1815.156616
6595.897949
1861.413452
3370.109375
5252.73877
1642.239014
2353.402832
2424.942139
2734.885498
2345.04248
4299.581543
3406.966797
2723.703125
5791.203125
2552.184082
1943.400391
3582.658936
1709.028564
4212.372559
2050.394287
1702.284302
2000.681763
1588.815308
2341.453857
3412.340088
1866.423096
1779.471069
1986.032471
1784.380127
2244.794189
3219.677002
1695.806763
2287.656494
1750.572632
1788.090088
2614.631348
2053.345215
1674.536621
2721.307373
2952.85498
1992.653564
4017.869385
2231.482422
1923.577515
1958.785767
1760.201782
3271.648682
1608.890747
1786.514282
2446.816406
4628.21582
3212.179932
2514.51123
1628.869507
1941.0802
2664.807373
2482.979248
4051.876953
3956.568359
1747.211426
4531.068359
2113.837646
4077.146484
2574.387451
2025.270874
2069.565918
3350.281738
3165.526611
4234.543457
4660.599609
1566.06897
3597.368164
5500.439941
2148.444336
2424.548584
3244.252197
3965.771973
2269.900635
4390.164551
3223.449219
1770.114258
4452.969238
1253.140747
3262.593994
2024.040161
3116.689697
3977.898682
6460.515625
3935.717041
6315.394043
1501.470825
3665.081543
4426.920898
1775.512451
4170.285645
2221.83374
1837.589722
2542.344727
2747.252441
2842.71167
1844.661865
1269.479492
2308.680664
1980.016479
2020.031982
3671.156006
1952.798706
4096.280762
2799.419678
2464.467773
3048.808105
3078.258301
2737.220459
1681.101807
1695.280884
3394.686279
3885.595947
6020.76416
3895.986572
3349.171631
4104.931641
2674.330078
4407.019531
2301.856445
4087.946533
2991.131104
3015.609131
2610.591309
2560.739258
3052.363525
3466.792725
2067.460449
5705.808594
2056.912354
1329.458862
3874.882813
3795.524658
3738.117676
1753.990234
4110.388672
4542.123047
8643.378906
2084.483887
2974.361084
2717.03125
2066.019043
2923.862061
4306.814941
2127.107666
4230.993652
2410.432129
4534.174316
3574.54834
2595.308838
2996.181885
2090.854248
4483.798828
4235.200195
2857.86377
2930.427246
3552.497559
4302.039063
3583.058838
2112.405518
2068.467285
3481.628906
2113.980957
4849.20166
5636.34668
6573.646973
6068.158691
3058
2309.162598
2189.681641
2352.814209
3156.951172
5910.600098
2814.907959
1737.478638
2700.095703
2610.825439
1729.38623
4446.510254
3265.096924
2912.658447
1548.935303
2510.222168
1700.258789
2194.995361
4901.749512
2158.147461
4802.396484
4488.787598
1903.221191
3393.376709
1684.9552
1929.781982
1768.43396
1994.479736
6459.128906
2963.025146
3714.409912
1995.044678
3542.683838
1604.170654
3774.973633
3269.116455
5225.366699
1613.094116
6106.496582
2923.58252
4516.641113
3688.063232
2484.38501
2998.420654
2968.451904
3831.685059
3364.895508
3118.915039
1783.165039
3839.855713
5137.507813
4030.236328
3213.901855
4144.540527
2295.172363
1893.283691
3809.943115
3506.807617
1950.074707
1844.30896
3353.475098
2261.932373
1687.38208
1683.709229
2273.987793
2180.303467
1981.086914
2215.977783
3158.980713
1709.976929
2747.428467
3005.714355
2536.314697
1979.691284
1822.906128
1878.157349
3537.763916
3841.152344
5640.346191
1929.84375
1817.779297
4138.397461
1989.492676
1971.685181
2034.914673
1978.471191
1662.275269
2430.162109
3849.273193
1777.937134
1706.799316
2694.355469
3196.284668
1859.359375
1528.268066
1867.592407
1751.419678
5409.15625
1597.959229
3307.680908
3920.981201
2835.977783
1646.19043
3016.387939
2065.879395
1901.220459
2302.077148
1939.916992
5561.476563
2473.003662
2732.157227
2284.026367
2802.304932
2106.198242
3993.098877
2377.109131
1416.974976
3628.474365
2357.628418
4278.616211
4012.216309
2104.483887
2526.882813
2042.058472
1831.272705
3661.461182
3354.297119
1956.075073
1716.216431
1618.658569
1648.495605
1583.503662
4953.759277
2153.337158
2293.181396
2641.115479
3955.700439
3377.388672
1617.68042
3318.022949
5527.569824
3271.483887
1921.441772
2224.91333
3408.770508
3696.050049
3487.131592
1241.521606
1599.93103
4057.849854
4300.449219
1663.809082
1749.383545
3222.082275
2918.93335
1897.904175
5369.416016
3064.476807
1528.854736
3793.927246
3354.168945
4602.898926
2015.793945
2151.797119
6498.915527
1681.26001
2588.622559
3293.619141
2312.228271
1956.665283
3692.452393
4621.414063
3234.0896
3724.280273
4150.585449
4682.803711
3684.881348
7618.200195
5611.700195
3380.251221
3385.388428
4468.291016
3810.788574
3637.509521
3768.69165
2785.770996
2421.081543
3520.739502
2534.823486
4395.66748
3479.009277
1889.270874
6116.390137
4695.115723
2642.594482
2361.902588
4125.373047
2378.053467
4202.043457
3727.886719
3165.086426
6265.668945
5556.710938
2689.589355
2985.411865
2319.509521
3346.624756
4303.200195
5426.652344
2862.229248
4859.180176
2337.520752
4610.399902
1622.031372
3956.727295
1793.153809
3776.853027
4963.637695
3394.894287
4209.018066
4044.501953
4663.240723
5264.466797
3042.254639
4083.96875
2281.547607
4505.943359
2789.439209
1660.281738
1680.377197
5997.736328
5082.726074
2153.561035
3720.529297
3180.078369
4227.077148
2169.300293
3279.542236
4876.356934
3849.297852
3192.674072
3707.607178
2314.737793
2906.934326
3074.014893
2644.673096
5656.505859
2246.241211
5621.148926
2393.017334
4574.726563
3387.640381
4548.577148
3300.372314
6229.196289
4193.592285
1659.722412
5349.728027
1931.892334
4189.776855
5484.915039
5184.09082
4435.521973
1995.748169
3195.45459
2082.930664
2869.414307
2406.74707
3979.15918
1772.249268
2165.897705
1852.461548
6015.336426
5212.541016
2269.967773
4012.339844
5074.883301
4694.56543
2366.281494
3183.219482
6011.330078
6228.47998
4140.69043
4295.046387
3258.880615
2127.250732
3911.02124
1664.989136
2453.189697
4084.501709
4621.541016
2009.070801
2897.778809
2878.476074
3234.015137
1879.105347
1760.185181
3313.791748
4045.955322
1524.755249
3719.629395
1485.719482
5540.907715
1613
4686.316406
2856.268555
3617.225586
5692.543457
1616.912598
1860.48938
3686.549072
1885.187866
2679.679932
5936.09668
4804.404297
1784.630249
1910.956543
3039.477783
4357.711426
1917.723389
2138.346191
5257.380859
3194.060547
2475.941406
2983.24707
1559.731567
3128.914551
2398
3636.040771
1487.393555
3877.608154
1479.835327
2982.729004
1729.60498
5292.784668
2257.893311
1531.902466
2843.529297
3040.034424
3763.958008
1706.05188
3228.568604
1593.994263
4371.79834
4785.982422
1542.613281
3110.924072
3540.016357
4869.5
4969.977051
5298.361328
1947.928589
4417.85498
2169.171875
4750.549805
2461.479492
3656.29834
3818.790771
2284.462891
5940.029785
3842.149658
3431.460449
2554.950928
2293.584473
2270.784668
3145.814453
3144.979248
2379.844727
2546.817139
1700.800049
2632.109863
1987.428589
2316.454834
4040.657471
2971.779297
2911.41748
3637.459961
3312.57959
4536.258301
3709.996094
2931.679932
2579.926514
3435.930176
2990.652832
2240.410645
2049.514648
3135.669678
5665.985352
2935.374512
2436.186035
4960.242188
4183.430664
2025.582397
5354.733887
3683.853271
1374.313721
1908.770386
2799.214355
5886.58252
3404.410645
5057.077148
4883.964844
6512.313965
3789.380127
3847.416504
3002.621094
1572.995728
1636.101807
1647.7323
3364.558838
2772.760254
2644.410889
2221.756104
3232.727295
6688.595215
3285.763916
2064.041992
5603.227539
1935.216187
6583.710449
4253.955078
2296.887451
3440.54126
5773.154297
1968.699341
5238.779785
3470.913818
2574.712158
1872.33252
2511.341064
4281.717285
2633.245361
3004.650879
5890.710938
2176.962402
3601.686523
3830.616211
3385.819092
7965.306641
3836.28833
4876.453613
2099.144531
3902.837158
1890.948975
2523.24707
6548.561035
4778.28418
3427.665039
2391.016357
2177.826904
2295.418457
6523.010742
2098.657959
5087.153809
4156.545898
2863.724121
3267.889893
2649.403564
2114.579102
2163.167236
2292.577881
2214.169434
4722.645996
3767.880371
1472.210571
4980.751953
1323.894775
5229.305176
1528.831177
9679.37207
1929.435913
6594.46875
2234.86792
1652.253174
2558.085449
1809.620239
1950.823486
1361.099976
1816.592651
1455.111084
1317.333374
3504.655762
2078.634033
2461.544434
1408.780518
1369.060181
4198.024902
5658.130371
2063.523926
3794.873779
2136.336182
1732.833374
2006.964722
4332.20752
2231.811768
1797
3127.900879
4142.399902
1503.644409
4402.836426
3248.87793
2264.551758
2100.800049
2811.899902
2012.17395
2247.256836
5525.541992
5518.666504
2072.784424
3095.649902
5643.80127
6172.02832
8339.976563
1696
3620.776123
2762.06665
6935.031738
2549.899902
2144.807373
4276.733398
2090.98584
5580.751953
2743.389893
1897.25
2661.514648
3240.917969
1582.693848
1727.01709
2123.381836
2475.186279
5832.950684
2443.310791
3802.759521
4711.397461
2308.09668
2009
6047.386719
1793.760742
4884.535645
2210.760742
3069.968994
5525.974609
1696.324341
2249.282959
1843.452026
4863.005859
2079.774414
3065.289307
6092.385742
3486.394531
3619.233154
2630.061279
2043.397217
2905.554199
4835.269043
1784.189087
2258.929688
2935.493652
3205.211426
2489.894043
2443.408936
2401.488281
4747.601074
1670.555542
3275.304443
1596.566162
5101.75
5062
2202.43335
2214.233887
3027.115479
2119.64917
3888.896484
3722.837646
3139.072754
3205.589355
4351.663086
2338.714844
2164.398682
4097.825195
1730.619507
5460.325195
5678.934082
2924.145752
1920.196777
3076.226074
2158.605469
1684.296875
2306.673828
3061.407471
1825.988403
2549.958008
2665.187256
3949.684326
2307.790527
5287.43457
2010.114014
4197.914551
2571.317383
2531.398438
4336.492188
2177.833984
5640.138184
2531.248047
1544.06958
3404.023193
1705.565796
6919.209473
1670.317261
2550.493896
1959.638428
2191.774902
2212.313965
2225.693115
2872.893311
2612.522461
2544.102295
1707.856079
1946.484863
1728.130737
3368.982422
5254.022949
1825.449829
1839.050415
1584.240234
6934.746582
1677.793091
1940.694458
1629.189941
2881.288086
4435.446777
2165.654053
1542.422485
2207.491699
1663.380493
2988.943359
1912.640991
3329.446289
2749.835693
2874.854248
5106.3125
2373.153076
1693
3587.797119
2965.375732
2242.134277
