# Supplementary material for: Distribution Analyzer, a methodology for identifying and clustering outlier conditions from single-cell distributions, and its application to a Nanog reporter RNAi screen
Source: BMC Bioinformatics. 2015 Jul 22;16:225. doi: 10.1186/s12859-015-0636-7 (PMC4511455; doi:10.1186/s12859-015-0636-7)
Supplement: Additional file 1: Code S1. — R source code and sample data for distribution-based high-content screen analysis [file 12859_2015_636_MOESM1_ESM.zip › DistributionAnalyzer-1.1/Plates/files10004/B18]

3856.648682
3736.943848
5192.942871
1810.978149
3097.241455
3347.732422
2662.69458
2649.572266
3385.541016
2669.565186
2012.898926
2400.847168
4455.315918
1697.199951
3665.318604
1719.546143
5717.058105
2412.762939
3320.0979
3698.224854
4277.51709
2154.048828
3520.840576
2320.786865
2712.461426
3791.053467
2586.666748
3289.881104
2172.888916
2338.840332
3259.73584
2059.700684
3162.555176
2000.717285
2110.387207
2986.253906
2744.790771
2854.341553
4042.704346
2097.889404
3629.836426
2743.854492
2241.377441
4081.336182
3919.326416
3163.52832
1809.342285
1999.839966
2527.417236
3224.131104
1886.463623
2113.695801
2831.020508
3176.945313
4195.882813
3515.084473
4118.006836
1943.312866
3170.399902
3428.062744
3303.871582
4266.04541
1985.402588
1824.883057
4937.087891
2115.006348
1879.432251
4933.097168
2735.758545
2567.763428
4220.650391
2326.820313
2771.755371
3061.414551
4576.037109
3344.695557
3228.194092
4590.577637
3237.772217
2888.957031
2750.455078
3082.168213
4402.760742
6044.299805
5689.355469
1934.956543
1969.450806
5137.154785
1762.765381
2389.519043
2738
2196.080078
3284.278564
3954.216064
4555.941406
1973.463379
3109.393066
3209.818115
4002.504395
4895
1696.915649
2347.165771
2849.70166
2112.234131
3261.148926
2014.505981
2556.727295
2759.777832
3507.828369
3313.111816
1845.348877
3420.447266
3720.915039
2704.025391
4363.353027
3946.116943
3243.140625
2337.502441
1958.437866
2207.673584
3832.138672
1847.719238
3421.714355
5081.062012
2646.585938
3963.527832
2828.356445
5645.04248
1791.837524
4178.789063
2031.460693
1962.850586
1916.087891
2298.558594
2222.7229
3191.346191
3032.964844
2300.50708
3990.015381
3874.160645
3931.017334
5193.333496
3033.304932
3328.740479
2854.659912
1720.316406
4608.03418
4256.650391
2049.303467
2734.422607
2436.921143
2692.363525
3120.524902
3638.361816
5265.111328
4143.790527
2050.871826
3395.524902
3339.498291
4079.755615
2638.75293
3693.987549
3301.455811
3044.762695
3540.025879
3118.447266
3664.287109
4431.3125
2394.797363
4203.703613
6610.561035
2628.252686
2372.215088
3381.601563
4283.681641
1794.752686
2001.505371
1897.189697
2467.394043
3018.045898
1897.697754
4738.650391
4856.172363
2014.85437
4342.228516
4114.317871
3249.212158
2053.116211
2211.983887
2998.393555
1897.110107
2519.086914
2380.800049
1738.236938
1818.179199
4543.612305
2670.735107
1892.261719
2801.61084
2117.561035
4598.991211
3854.661621
3045.092041
3568.41333
3641.522217
3756.819336
2155.264648
2672.610352
2825.07959
2182.141357
2828.521729
4776.044922
3424.295166
4190.046387
2452.303711
3857.828857
1859.199951
3082.872559
1662.538818
1723.636353
1837.70166
1865.481445
2692.675293
3531.738037
2161.802734
3154.696533
3265.600098
3264.142822
2458.776367
3213.437012
4232.917969
3162.197998
3532.442383
3225.187744
3138.093994
2836.380371
2430.417236
4215.92334
2599.239014
2957.772949
2521.924316
2428.788086
3672.659668
2485.797119
3447.42041
4248.678223
5126.796875
2930.107666
1947.969727
4618.994141
1847.257324
1748.413086
2154.354004
3907.366455
3961.93335
2171.80127
5815.841309
2485.509521
1953.302979
2009.012329
2581.409912
3083.566162
3234.104492
1967.41687
3365.531982
3792.77417
4569.700684
2938.141602
3993.640381
4696.574219
1863.783203
1726.914307
3074.700439
3158.349121
1993.831787
3131.337402
3390.403076
2034.514282
1673.582397
3761.229736
3674.324219
2401.743408
2309.981201
3280.921631
3021.847412
2714.500488
2798.128662
1677.237427
2316.582275
3116.045898
3770.258301
4284.653809
2836.244873
2789.932129
3225.853516
3947.445557
5501.623535
8946.385742
1942.751953
1936.340454
3334.306396
4142.603516
3676.221924
2126.430664
2991.24707
5177.097656
3232.656494
4663.934082
5740.883301
5355.826172
2146.679932
4903.063965
2237.321289
2539.470703
3412.368164
3008.377686
3652.122559
1963.888916
2018.635986
5092.289063
2186.666748
3738.844482
1789.634766
2595.011719
4307.883301
3395.613525
2206.214844
1980.548218
2484.503662
2574.411377
2689.273682
2185.486572
4369.237793
2828.187012
3075.818115
4258.175293
1900.384644
2813.410156
2630.671387
2181.959961
2433.489258
3972.928467
1954.133301
3605.003418
1963.1073
2752.969238
2536.174561
3142.210449
2005.84314
2953.731201
3533.873779
4711.216309
2675.445068
3481.690186
2227.707275
3701.196777
1984.057129
3958.787109
1875.184448
1720.92041
2882.670898
2167.395752
4092.724609
2316.405518
1859.982544
2534.249023
4621.723633
2783.025391
2753.194824
4354.703125
4637.414063
3931.258057
2217.914307
1947.034424
4172.967773
2217.646973
2792.444336
1809.470093
2466.278564
1969.836548
3645.591064
1880.272339
3538.990967
1939.775635
2108.606934
1726.312256
2846.707031
2046.06665
2224.546143
2793.201416
2235.377686
2901.238037
5266.239746
1870.64209
4263.102539
2557.975342
3959.486816
1704.323853
1906.125
1789.930542
3553.648926
2443.91626
3103.127197
2826.691895
1863.52002
3478.135498
3820.995117
1933.055542
2764.318359
3016.570068
3012.436279
3422.818604
4335.522461
3909.766846
4612.317871
1782
2253.443604
3844.016357
3947.584229
2691.613525
3575.812744
2373.927734
5316.455566
1924.754761
2861.09082
1866.805176
3294
2709.463379
2410.983154
1915.678101
1958.740112
3858.92627
2913.241455
3163.908447
4217.680664
7534.020996
1978.604614
3267.069092
1902.222168
4780.074707
2389.587402
3290.010498
4112.730469
4396.058594
1940.780518
3804.631592
3359.606445
2376.539307
1846.110229
1937.688843
2001.882324
2049.411865
2171.391357
4474.564453
2368.465088
3715.306152
2435.666748
1890.390747
1799.285767
3149.706543
2280.949219
3831.732666
4095.6521
3959.725342
2517.304443
1835.354858
2924.99292
1953.142822
4375.901367
3888.700439
2037.446777
4974.366699
2792.714355
2149.078613
1986.296997
3070.583496
1965.692261
3130.520264
3607.789551
4255.018555
3409.700684
3869.8125
3150.714355
1868.371094
3146.990967
2559.142822
1958.204102
3223.036621
4177.812012
2102.814697
6306.876465
5194.29541
2347.215576
2856.148193
2211.802002
3449.269775
4009.931152
5581.637207
2594.196045
4171.686523
6129.138672
3487.932861
4081.662842
3219.541748
4963.92334
1906.025269
3052.77002
2607.86084
3389.813721
6830.666504
3103.130371
3456.95166
1520.52832
1970.428589
4957.616211
3317.563232
3234.105225
2359.266602
3239.160156
2615.838867
1856.901367
2996.646973
5508.583008
3414.63208
4305.754883
3000.325195
1629.909912
3463.019287
2620.097656
4192.870605
3778.542236
2172.681396
1760.519531
1801.263184
1890.991333
1663.165161
2247.296875
1896.827637
1678.275879
2939.934326
2652.812988
6823.023926
5630.761719
3067.536133
2662.191406
3679.338867
3857.26123
2741.445313
5819.674316
1903.260498
2945.567627
1836.363647
3532.159912
2935.670166
2489.781494
3905.0271
2154.188232
5719.902344
4806.463867
4697.658203
3210.705078
2385.00415
2425.197754
3170.370361
2425.744385
2268.981201
2964.817139
4407.223633
1887.144653
3520.090332
2372.6875
4212.765625
4276.701172
2205.484375
2287.597168
5657.362793
3863.834229
3215.59668
3370.013672
3748.587402
1622.1875
2577.616943
4135.386719
4178.781738
2149.419434
1648.186035
4235.98584
2087.661865
2120.246094
2262.121094
3107.869629
4407.159668
3526.32666
4262.682617
4651.146973
2221.173584
2048.917236
2539.12793
4758.471191
3076.23877
4448.310547
6158.229004
3155.773682
2677.622559
2168.225342
1886.444458
5044.535645
3361.805908
2976.165771
5669.055176
5435.128418
5736.554688
5234.76416
5952.558594
2706.840088
3700.658203
2383.287842
2372.563965
3005.80957
2006.572754
2989.17334
2251.846924
4511.087402
3039.569824
4450.510254
3599.870117
3265.418701
3703.328857
3822.814697
1886.151001
3197.939941
3837.281006
3125.16333
2619.569824
3805.848389
1883.164429
1912.723389
2012.370361
1596.359253
2616.161377
8020.046387
6649.629883
4119.364746
2938.093506
3087.763428
3274.19873
5378.453613
2994.914307
3106.451172
2373.714355
2676.539551
3336.25
3096.962158
3413.172119
3362.956299
2452
3460.012695
3742.212646
3892.535889
2187.861084
3357.09668
8547.614258
4201.013672
2474.532471
2010.086914
4574.366699
1828.49585
3278.97168
3925.178711
3557.577393
1923.590576
2678.550781
1836.580688
1923.119507
2284.944336
6899.555664
5557.105469
2065.588135
1549.968262
5675.814941
3807.247559
5734.922852
3069.349365
7198.15625
2191.218506
3984.496826
2612.218262
2003.876953
2524.332275
2727.878174
5935.670898
9676.611328
5083.733398
3324.318604
5834.696289
5609.081055
2337.931152
3160.820557
5787.541992
3222.008545
1289.837036
5089.490723
2137.475098
1758.293335
2458.901123
5422.743164
2041.891846
4913.771484
1784.394409
5018.451172
3122.316406
5086.312012
4150.974121
3395.695801
6813.036621
2518.253906
1449.599976
3528.497314
4070.470947
6900.743652
4823.087891
2424.053711
2080.57959
10346.172852
2971.827881
5815.635742
3388.034424
4576.473633
3863.68457
2047.438599
2574.8125
3839.602783
2351.39502
3757.731445
8362.289063
2622.095215
3020.463135
3132.615479
1895.892334
2193.234131
5448.911133
5371.141113
2385.459961
2298.05127
2498.833984
2405.125977
2676.913818
1812.457153
4941.977539
1974.057129
1696.452881
2381.770508
6778.138672
1919.598755
2168.92627
3544.223145
2164.261475
1629.945313
3390.408447
3340.217041
6054.742676
2325.421631
3162.233643
2787.612305
2480.404785
2968.755371
3467.39624
3470.555908
1987.706055
2379.047607
3047.299072
2640.832031
4970.521484
1635.935791
5883.395508
3964.2146
2520.885742
9275.730469
2882.157959
3061.178467
3199.053711
4475.400391
3339.091553
4335.847656
6096.040527
2849.322266
2764.333252
4724.591797
3522.578125
4707.32373
6264.340332
2934.725098
5277.07666
2168
2476.831055
3225.614258
4397.502441
3577.49292
7179.470703
5969.163086
2098.314453
4763.309082
4097.220215
2315.571533
3131.180176
3036.775391
5583.958496
3809.992188
2229.24292
4428.646973
7777.316895
3333.063477
2597.414307
1632.487793
11322.623047
1668.280273
2099.432861
1866.71106
2182.632813
5477.708008
5127.902832
4184.259277
3375.916992
5234.826172
3976.159912
3210.707764
2118.360352
4476.38623
3684.956055
1641
8751.871094
5079.641602
4405.446289
1647.209839
1762.913574
3669.264404
3401.493896
4950.590332
6352.939453
3901.666748
1796.195068
1666.880005
1819.481445
3764.781006
1752.600952
2396.571533
3776.383789
3144.220215
5382.84668
2504.77002
3959.01709
3957.865479
3654.557373
2006.703247
4223.54248
2815.775146
1677.5
2479.130127
2680.44751
5845.933105
9042.540039
2621.887207
3216.261719
1736.258057
1764.188843
3956.986572
7160.293945
2480.633789
4862.562012
2797.178467
4263.077148
3534.226318
2724.029785
2640.851807
3071.715088
2673.937744
5128.413574
3350.993896
2366.277588
2048.67041
1837.224487
5128.188477
3053.966309
2740.467529
3967.396484
2322.242432
3351.00293
4892.574707
2414.474854
3468.375
3519.171387
5167.048828
2182.995605
4880.687988
1973.12915
2064.698975
3452.487793
2608.645264
1830.184814
2002.16748
2182.938965
4005.80127
3912.520508
1702.362427
3904.62207
4418.51709
1865.088745
1935.859619
2232.864746
5037.159668
2755.191895
3453.720459
3998.867432
1997.784668
4162.287598
5196.15918
7655.246094
6784.647949
2016.300049
4366.163086
3439.765381
7055.571777
4830.589355
4333.059082
2487.212402
1804.418579
5426.341309
2362.666748
5756.016113
5437.356445
6854.5625
2194.859619
1666.079102
4018.928467
2964.987549
5039.140137
3512.048828
4960.667969
1698.881226
1722.818604
3575.760742
6499.398926
7052.21875
4100.725098
7447.523438
1484.39563
1865.364868
3857.293213
1679.032959
4005.687744
3106.032227
3802.515869
1700.109253
2196.333252
2843.192383
3808.29834
1644.210571
4890.140625
2185.445801
1687.668335
2240.169434
5110.80957
2193.946045
1908.9198
2459.55835
2291.596436
4337.126953
1643.941284
3086.009521
4101.399414
2949.920898
1881.410034
3130.706543
4385.140625
3686.320313
2740.214844
2191.426758
2449.493896
2641.812988
1970.046509
2852.537354
3032.452148
3564.96167
4552.807617
2012.829834
2595.573975
2584.504639
3253.40625
3082.974609
4102.783691
5019.65625
2639.637939
2436.426758
2561.623535
3331.72168
5716.194336
5400.449707
4505.17334
1787.39917
1989.339478
2428.314697
2222.572754
4281.126953
1774.087524
1751.675659
4829.01123
2581.315186
1571.596313
4094.568359
1985.31311
3774.93335
2098.302979
4106.365723
1716.328979
2687.581055
2948.884521
2635.831299
4375.575684
2041.875732
2421.698242
2898.699463
3972.350098
2312.89209
6830.350586
2032.623047
3460.325684
2228.818604
1994.514282
3798.482666
2219.69458
4261.876465
7247.66748
4050.304688
1949.401001
5935.32373
4233.557129
3555.921875
4199.319824
3333.609863
3309.100342
2006.123901
1807.92981
1924.640625
5515.026367
1991.495117
6988.841309
1667.983032
2778.253906
4092.4729
5760.879395
1765.181519
4348.453125
4750.943848
5094.076172
3300.669678
3734.210938
2101.099121
1586.280029
4039.418701
2604.595703
5003.648438
3292.642334
3613.162354
2671.766602
2540.155029
3985.765869
3539.815186
4156.020996
3031.002686
3234.0354
4504.664551
2672.314453
3624.539795
2813.646973
1929.029663
2086.44165
5259.80127
2487.942383
4088.654053
2427.438477
6023.177246
3811.555664
2687.972656
2458.61084
5360.399902
3432.049805
1538.737793
2862.072998
2381.083008
2271.948975
3572.921631
1726.259644
2114.449463
3805.506348
2900.794678
4436.435547
2002.682251
4586.09375
3408.835449
3127.076172
3371.866699
2448.865723
2221.55957
6263.26416
3254.051758
2709.971436
3459.562012
3371.161377
5914.175781
3476.297119
4449.335449
2542.234863
1583.342163
2486.98877
1473.801514
2368.765381
2529.016846
4384.258789
4821.113281
3631.097656
3548.431885
2616.623047
2171.205078
1816.660034
4577.575195
2170.159668
3852.42749
5381.393066
3455.781738
4705.85791
3138.263184
1497.062256
5035.046387
2874.804443
3815.015625
1747.10083
1402.776855
2701.9375
1954.460083
2141.269043
2894.262207
2696.993408
2606.771973
3697.760498
1678.62207
2458.129395
2161.570801
2703.648438
4212.598145
4831.335449
4504.118164
2875.312744
4721.963867
5560.813477
2802.160889
3013.700195
2632.183838
1832.930176
2437.877441
3905.571777
3353.88623
4904.978027
5477.829102
2115.107422
1851.966919
4282.333984
6966.312988
1705.132568
3655.840088
6379.081543
1892.868286
3845.690918
2576.275879
5616
4802.160156
3779.419189
4878.981445
2504.225586
2761.54541
4356.634766
2253.375
2175.332275
3711.927246
2364.873535
3082.214355
4709.507324
3646.86499
6200.17627
1789.174927
6556.091309
2552.849365
4085.393799
2364.975342
2850.646729
2983.357666
4262.626953
2955.893066
4551.615234
2205.057129
3938.611816
2505.016602
5293.333496
1698.054443
2130.084717
2040.701782
2382.550537
2037.59314
1730.623779
1693.427612
1728.484009
1963.25
2384.19043
1951.09375
4263.337402
3082.620605
3028.615479
3167.239746
4166.080078
1602.297607
2198.737549
5191.945313
2210.991943
5498.287109
2052.334229
3588.008789
1902.365601
6004.462402
3818.543457
3637.800293
2884.137207
5629.231445
8669.529297
2560.236816
3021.341797
1494.381348
1930.387817
6558.431152
1728.424072
4527.635742
2417.592773
2390.428467
3917.156738
2431.166504
5341.992188
1722.494263
3481.939941
1565.019043
5845.774414
5281.402832
1884.5354
2846.915527
2075.607422
3112.669678
4772.460449
3772
1920.938232
2490.567627
3151.122803
2931.515137
2266.299316
1787.627075
3517.985107
2204.312256
4051.29834
4240.162598
4120.944824
3572.470703
6586.661621
5922.447266
2736.259033
3483.037598
2112.657471
3587.329834
2689.194824
1502.639038
4758.48877
9682.405273
4739.932617
5606.604004
4973.823242
1893.333374
1852.071167
2960.643799
3938.646973
3159.248291
2554.562012
1963.323486
6254.478516
1781.49585
2269.749512
2514.517578
3148.408691
2197.800293
3899.133057
2871.532715
2488.533447
5646.895508
1885.911621
1843.824707
2401.542969
2452.520752
7137.123535
2953.718262
2671.497803
2172.891602
2817.545654
2297.540527
4554.894043
4239.290527
3295.49292
6002.479004
1701.28125
3415.25
2175.615234
1937.111084
3502.487305
2423.593994
4982.408203
2285.106934
5795.741211
1411.05188
2040.567993
1641.682617
2043.439209
1797.861328
1597.779419
1437.265503
4843.47168
2423.922607
3903.21582
2229.623047
4217.825684
1486.45813
2139.5
3304.697754
2195.095703
2713.284668
4229.940918
3452.499023
3071.664795
1647.720093
8472.283203
2354.374023
2566.673828
1665.06665
2933.474609
3009.519531
3011.055176
2774.724609
4255.984863
5604.756348
2621.979492
2448.01416
4003.671387
3490.049316
2209.589844
2928.209229
6163.000977
2205.869385
2096.849121
2796.54541
1936
2056.417969
1837.085205
1854.085449
2433.065674
4551.025391
2022.591064
2909.936279
2838.715088
1738.36499
6278.141602
1682.932617
2399.281006
3019.704346
2010.392334
5706.04541
2160.087158
4253.293457
1736.662842
1903.450439
2100.321289
3535.6521
3348.726074
5013.812012
2929.209961
2345.003418
2869.508545
3384.729248
2877.168945
4629.674316
2409.405518
3587.168457
2486.76001
1707.099609
1751.234497
2597.37085
2496.464844
3199.199951
4881.597168
1944.692261
1452.974487
4671.850098
5693.303223
3396.272461
2109.73877
2322.863525
1661.38269
1740.432983
3207.448242
4982.083984
4065.882324
3008.566895
4182.388672
3572.987793
1777.99292
1654.042603
1991.329834
3475.496582
5265.402344
2202.92627
3094.710205
3492.19043
3520.637207
6237.189453
4052.645752
1614.797241
4116.219727
2001.051758
1806.853149
2120.622803
3754.141113
3928.23584
3713.266113
5922.895996
6214.765625
2095.514404
3001.81958
3655.212891
1786.089111
1705.421631
4186.337402
4296.780273
1705.756104
4186.112305
1737.599976
3599.482666
4336.677246
3401.710693
2444.400635
2938.63623
3650.181885
2838.093018
1898.666626
2236.628906
3879.20752
4374.493652
1881.604248
3861.153076
3650.912842
1848.453369
3729.456299
3062.190918
1880.967041
3849.621094
2077.325195
2313.938965
4649.828613
2451.851807
4814.355957
4186.329102
3665.568848
3140.684082
3080.920898
4084.024658
2696.057373
4494.756348
2851.731201
2643.793213
2168.056641
2252.861572
1919.876221
2029.25
6218.272949
2994.529053
2775.112793
3491.453613
2217.242676
3550.492676
3544.388184
6112.331055
4030.443359
4416.5
3671.824463
1726.606201
2927.555664
3238.894775
2831.511719
1529.470947
2542.724121
2296.486328
3569.203125
1639.657837
4602.506348
4033.40625
4107.325684
2789.236084
1787.16394
2194.399902
1624.761963
2241.549072
1914.380493
5455.461426
2234.505859
2430.282227
1968.039551
2221.565186
1684.910522
2278.152344
1927.216187
4436.807617
1543.156494
4854.322266
1725.683594
4319.750488
2904.431885
3353.054199
2666.657227
2688.637939
1985.014038
5532.725586
1694.726685
5467.435059
2816.950928
3321.082031
1510.585327
1673.752563
2436.697754
3565.808105
2854.310059
2038.774902
3644.76709
3923.138916
2405.327393
2465.440918
2242.157959
1619.129395
2412.213379
3186.130615
2072.740479
2222.68042
2836.159912
5934.470215
2771.321533
3161.255859
5857.013184
4459.123535
1566.128784
2880.947266
3646.166016
1793.18689
2143.467773
5099.664551
4321.049316
4277.320801
5161.226563
4993.134766
4734.850098
1729.464233
1571.530029
2130.148926
2510.789551
1990.880737
2710.897461
3183.898438
2509.259521
1489.285278
3410.754395
1577.12793
2424.358887
1734.650024
4198.424805
1529.74353
1616.909058
4377.01123
1906.061279
1742.564087
3175.098145
3454.284424
2667.88501
4027.394775
1814.520996
1598.967773
5302.729004
4613.699707
1845.140381
4181.566406
1941.866699
1999.86853
4875.291992
1735.773804
7474.557617
1750.217651
2747.70166
2745.128662
1800.257324
2548.097656
2451.088135
1781.050781
2118.325684
1687.81543
2710.125244
1791.738037
3469.351074
3172.779297
7165.520996
2280.762695
4304.719238
2736.952881
3091.309326
2092.765625
2338.738525
2662.926514
2929.944336
3512.217041
3743.969971
2917.241943
3492.506836
2431.282715
2660.997803
4442.666504
2277.431396
3729.118164
5246.478027
2390.80957
1903.376099
1871.088989
2462.771484
3405.55249
3942.655273
3693.643311
2092.075684
2256.520264
2941.093262
1884.568237
4192.182129
4667.932129
5481.331055
2800.048828
2637.872559
6055.337402
3872.139648
2111.550781
2578.933838
1977.436279
3058.771973
1783.504028
3434.125488
2908.135254
4614.307129
3560.311035
2742.852051
1995.058838
1844.92627
3077.441406
3385.431885
1731.824707
3049.052734
1751.818604
2116.865234
4259.398438
1743.404419
2319.611084
6890.566406
2952.480469
3271.523926
2103.763672
1658.570679
1997.107544
4975.230957
3605.94458
5326.26709
1798.392578
1761.688232
1941.821655
3356.935059
2363.067383
2696.307129
2001.226318
2416.169678
3582.986572
2354.332275
1582.204956
2817.477539
2920.94458
2392.724365
2088.27124
2707.804932
2258.471436
1925.10144
2228.79541
1567.584473
2323.714355
4372.903809
2870.196045
3028.11792
3555.793701
1880.96521
4178.098145
2082.434082
3066.518555
1899.959473
4378.833008
2218.382324
2880
2470.666748
2633.456055
7675.058594
1855.157227
2458.635498
1691.113403
1859.526733
2237.833496
2600.094238
2933.34082
4756.249512
2340.790039
6425.862793
1567.598022
2965.355469
1756.057739
1541.623779
3900.718994
2088.863525
1685.037842
3733.538574
2149.143555
4419.66748
1997.961304
1972.804443
4960.102051
1711.877441
3793.069092
2413.031006
5727.302734
2148.461182
3679.635498
1997.908691
3208.967041
3593.282959
1797.871216
1813.73877
5580.325684
4765.153809
1992.914551
2201.780273
1758.848511
4033.567383
3480.992188
1887.477661
5622.143555
1937.491699
9677.237305
2097.730713
2099.592285
1778.110596
1492.638306
1681.553223
1856.763916
1404.30603
1399.515747
1791.2146
4937.644043
3388.422119
3156.059082
1949.689941
1718.851929
1810.436035
1669.126343
3736.854736
1774.084717
1527.435791
5590.774414
2040.490112
4240.996094
1650.178711
1510.787231
2426.869141
4684.117676
1697.31958
2115.124512
4671.14209
3162.345703
2221.04834
1820.736084
1860.316528
3530.170654
1841.673584
4078.139648
1805.572632
2594.542725
1697.71228
2010.287964
4223.24707
2013.171631
2022.018433
2318.075684
1576.44751
3316.358643
4231.726074
1633.607422
2494.625488
2584.603516
2165.704346
2555.950195
2933.295166
3685.875
3244
1919.362915
4870.519531
2363.860596
3433.269043
3184.246582
3233.178223
1936.234253
1768.764771
2569.08252
2024.143555
2403.262939
2073.575684
1816.487183
3860.199219
3293.387207
2035.352539
3130.466797
2979.721191
3384.710938
2511.848633
2854.019043
3210.705322
1752.373779
3115.220703
3659.807373
2274.931885
2942.447754
2181.230225
3700.289063
3408.550049
2745.352295
2446.038086
2382.700439
2534.093018
4331.900879
1687.76001
2441.190674
1751.119263
1832.280396
1581.158203
3833.959229
1927.59375
3606.429688
2420.324951
3538.938232
4996.062988
3392.727295
1747.186279
4394.891602
2776.680664
2531.325928
3999.577148
2936.432373
2257.02417
1596.357178
2253.291748
3969.25
3820.557129
1657.79126
3469.450195
4261.292969
1763.443359
2390.087402
1774.264404
4367.137695
3523.967041
2178.731201
1780.994141
2479.885498
3604.52832
4068.72876
2346.292725
2396.52002
1653.297241
1966.535767
3476.212402
2518.764893
3969.464111
1927.916138
3339.130371
2144.552979
3624.316895
3700.906982
2426.295166
2153.923096
3095.853516
1882.990845
2076.811523
2082.907959
1507.957397
2290.530518
3627.001953
3637.014893
2648.062256
3539.180908
3736.192383
1335.300293
4124.348145
3655.53418
3546.405029
1930.43396
2246.746582
1640.596069
2664.241211
1672.079712
1728.033569
1736.553955
4484.354004
3684.909912
2344.931641
4541.472656
1633.820068
2478.277344
1979.635254
3005.033936
1813.305664
1853.148193
4048.560547
3657.937012
4682.552734
2641.943359
1671.777832
2934.395264
2256.038574
3149.890137
4704.91748
4122.260254
2597.813721
1448.837524
1800.339355
4673.606445
1724.287231
1758.078857
3168.764648
1624.494141
2345.635498
4732.67041
1762.356812
2113.483887
1672.894043
2889.039063
3634.407959
2677.637207
4486.773926
2785.030762
3697.818604
2092.336914
5492.628418
3333.272705
2420.298584
2851.878906
4007.384521
1638.315796
3745.353027
3416
3176.186035
5015.492188
2816.224365
3746.886719
3214.86792
4873.526367
2072.911377
2256.898926
3705.877441
1816.512817
3248.608643
5194.54541
2661.6604
2249.846191
1665.620239
6855.906738
5151.956543
2399.612305
1595
2668.936279
2294.160889
5793.762207
3049.461426
3046.243896
2178.93335
2728.691406
1326.494141
3281.092285
3403.805908
1935.018921
3483.294189
3553.65918
1901.318481
3704.142822
1716.329468
1919.025879
3267.711914
3484.140381
2731.642334
3786.06665
2614.123535
2906.573486
2226.128418
4332.130371
4530.548828
2473.857178
3681.406494
3636.060303
3157.458008
3039.978271
1984.583374
2227.741211
1867.875
4217.249512
2866.46875
2237.615723
4894.541504
2831.316406
2460.468018
3000.213135
4062.052002
3183.014648
3144.775879
2839.550293
3339.954346
1467.337769
1880.419678
2273.039063
1270.337646
2096.804443
2031.908081
2876.759277
2277.600098
5159.640625
1729.047607
3036.759277
1758.857178
2755.359131
6272.725586
1712.629272
2319.098633
4861.78125
1647.736206
6385.05127
2397.505371
2130.23999
2615.291748
2057.821045
2853.95752
5107.033203
3703.485352
1786.888916
1788.439941
5414.096191
2212.525635
2378.236328
8904.400391
1410.074097
2895.001221
3046.268555
2593.922363
2446.236328
4529.390625
4599.619141
2476.685791
4191.313477
1506.474854
3529.671631
3090.536621
3303.876709
8907.003906
3918.425293
4268.27832
3259.0271
1712.266724
2449.740967
3335.020508
2247.410645
3135.689697
2397.007324
5214.856934
3628.35376
2550.127686
1718.133301
6339.920898
5296.934082
4425.968262
1957.9552
2841.481445
2647.7229
3893.606445
3337.343506
4592.449219
2273.040283
3786.086914
3171.951904
2394.87207
2506.410889
2662.554199
2989.938232
3857.603271
4909.542969
4583.962402
2336.929688
4549.947754
3060.167969
2858.675293
2619.322021
4380.019043
3541.290283
3424.709473
2178.666748
2343.629639
3442.133301
4099.01709
4998.147461
1838.494995
4929.367676
4548
3250.259521
2512.291016
1889.555542
3228.571533
3254.121826
2874.573486
5951.916992
2845.426514
2193.488281
1523.741943
2408.58374
2299.567871
3808.310547
2301.8479
1504.291992
2180.566162
1697.815552
6250.236328
2029.058105
2792.187256
2974.021484
1716.415527
5521.12793
3869.03125
1749.0177
3565.56665
4406.650879
3120.533447
2999.759766
3480.463623
4647.493164
3302.291748
4682.131836
4800.672852
4127.151367
1597.123535
1664.449463
3170.626953
10123.490234
2807.094971
1830.302979
5887.42041
1975.923584
2564.075439
1727.787231
2666.008057
3188.016357
2298.782715
3064
6106.886719
2022.306519
1813.792236
3410.815186
2131.476563
1915.176025
2454.648193
1997.71875
3764.394043
2104.380859
2785.164307
3499.619385
1975.862061
2201.404541
1733.345825
3223.802979
3345.344238
1925.403809
1540.269043
2497.645264
2590.700195
1741.928589
5474.40332
1473.923096
5784.59668
3228.645264
3765.52832
6235.441406
2167.806396
5497.154785
2589.199951
2196.642822
3769.215576
2185.181152
2911.954834
2079.605469
3035.758301
5434.977539
2746.278076
2057.699219
4381.349609
3933.727783
5680.975098
3378.227295
2389.194336
1972.016235
4396.095703
3208.857178
4913.308105
4445.746582
3540.286865
5176.050781
2317.253662
2790.310303
6085.603027
1689.784912
5257.217285
5430.650391
3681.562988
5974.337891
2401.818115
2978.222168
4245.905762
2373.317627
5658.678711
4123.564453
1972.470581
5610.382324
2156.521729
1728
4572.880859
4977.613281
3332.857178
2543.353027
3935.855957
1581.606812
2659.702881
4343.779297
3676.408203
2690.270752
3410.611084
2443.364258
2493.600098
3164.240967
1719.295166
2729.279053
5330.666504
1835.158691
5698.993164
2402.694824
1997.322998
1653.56958
3040.197266
3011.278076
2816.280029
2395.701904
2859.815674
2797.80127
3180.210449
2143.117432
2556.098877
3714.929443
4008.514404
5277.251465
1795.373169
1832.633057
1629.783081
3321.565674
3238.75
2868.108887
2551.648926
2108.737793
1785.674438
2542.263672
2026.761475
2562.694824
2820.429199
2333.265625
2630.60791
3167.031494
4316.787598
3729.50415
3428.600342
3949.333252
2707.025146
2972.426025
3050.361816
2788.033447
1902.480347
2920.608643
3042.642822
1769.506592
1926.269775
2651.688477
2526.575439
2447.991211
2831.033936
3704.173828
1821.993286
2805.880615
2696.633545
3128.322754
5052.46875
1895.796631
3482.301025
1763.800049
4315
3340.86084
1626.266724
3169.397217
3356.044189
2730
2681.630371
5306.196289
3828.065674
4436.603027
3377.473633
2652.244385
4148.868164
2092
2640.176514
5084.571289
5831.688477
5267.650391
3947.645264
2017.885742
4825.960938
5388.467773
4078.259766
4067.310303
1513.806396
2520.105225
2335.431641
3787.934326
2807.157959
3168.353027
1973.54126
9150.561523
2625.681885
3723.261475
3959.270508
5338.893066
1790.059814
3138.871826
3811.672852
8250.611328
3073.561035
5861.236816
2662.242432
3345.119141
2919.474365
4413.458496
3540.542969
6246.852539
5237.549805
3534.77124
2147.869873
2859.102051
2307.794922
3526.022461
4285.820313
2384.328857
2354.25415
2552.576904
2011.066406
2537.499512
2277.008301
2488.442139
2618.812012
4850.166992
2233.181885
1651.048828
2787.082275
3805.01123
4141.69873
2156.139648
1857.894775
2763.284668
1761.671631
2070.450195
1775.148438
1941.95459
2317.200928
1912.638184
1935.479614
2597.153076
2993.157715
4564.730957
2572.58667
2695.496826
2659.347412
1752.821411
2550.575684
3196.514648
3009.221924
3254.738037
3047.790283
2629.236084
2301.226318
1670.772217
2174.240479
2654.448975
2645.065674
1810.300659
5117.609375
2145.831543
1965.333374
1588.616577
2151.940918
1884.22644
2446.572266
2173.748779
2225.20874
3251.144775
2722.73584
2594.21875
7970.974121
2640.543701
1699.254761
1688.012329
1673.526489
3702.844238
4170.754395
3944.958008
4642.600098
3795.212158
2804.69458
2557.343506
1929.515137
3967.887695
2053.741211
2560.094238
2989.362061
2718.877197
5654.953125
2900.601318
1857.718506
3279.811523
3434.241211
3531.009521
2835.733398
1999.526855
4823.432129
3319.843018
5418.432617
4971.508301
6076.038086
2548.641113
2383.906982
3510.385742
3785.84082
1752.317871
3728.276855
1819.78186
4089.333252
1913.972656
2730.419678
2022.064575
4207.004395
2739.758301
4992.303223
5724.243652
4017.75
1832.621704
2210.58374
3573.023193
1496
3204.576172
1819.525391
3022.329102
4428.290039
3464.830566
2668.175537
2947.460449
2931.43335
2326.487305
3999.583984
3536.648193
3070.19458
3558.60083
2318.171387
1729.188843
1805.606323
3737.849854
1802.519775
3258.039551
4340.009766
5915.398926
2383.272705
4056.448486
2045.156616
2018.090088
1583.673462
3459.820313
2923.170654
4394.768066
5300.657715
1458.632935
3944.198975
3186.45166
7211.353516
4478.928711
2472.22583
7696.213379
4984.3125
3012.490967
4936.255859
1744.380981
1447.142822
2097.767334
9359.124023
4342.392578
3679.374023
2748.119385
4875.483398
5687.29248
6423.869629
1792.45459
7061.544434
2288.709717
4376.068359
5586.799805
1733.389526
3806.201904
1490.580688
2770.305176
7113.729004
5041.035645
1554.474243
1842.243042
4144.605469
2532.428467
7047.017578
1788.61853
2742.068848
4005.946045
5958.40918
3526.436768
1952.400024
3090.47876
1783.372559
2941.604736
13579.439453
1538.317261
1765.526367
4415.736816
1610.630859
5465.990234
2738.234619
2931.400635
3370.41748
2755.31958
2487.609863
3135.917725
2418.455078
4136.818359
1947.370972
5176.555176
7031.36377
1608.829224
2361.931152
2201.906982
4922.418457
2276.800049
2617.911133
1954.561768
4261.571777
2902.972168
3363.846924
3610.844482
3258.082275
2046.389282
4838.919922
2897.282715
3099.289307
2267.352051
5855.510254
2270.349121
3556.685303
6064.833008
3665.931152
1883.569946
2310.846924
4027.128418
4862.789551
3003.131104
4050.206787
7280.397949
2229.333252
4092.27832
3508.62085
1897.932617
4055.780518
5640.024414
3784.454102
2299.218994
3229
1724.666626
2020.867188
3097.927002
3549.070068
3527.335205
3629.982666
5701.543457
2891.377686
5283.382324
2019.483887
2571.391357
2438.411377
4502.163086
2604.13916
2769.966064
3241.572754
1817.015869
1864.620728
5301.114258
11061.576172
1902.411743
1962.666626
4047.904785
1453.621582
5649.40625
2641.398682
2181.084717
5090.245605
2093.462158
5276.200684
1943.879639
2756.206299
1593.623169
4564.02832
2538.834229
4166.32959
1866.90271
8672.599609
1727.789429
1646.599976
2474.519775
2509.39209
3237.620361
1941.008667
2919.899414
3491.138916
2201.389648
1590.677734
6410.787598
1915.887329
4488.304199
1811.796631
2735.393555
4035.824463
4549.976563
2226.548096
1778.181763
3885.505859
1815.666626
4881.894043
2471.388916
3507.795898
4361.063477
7166.297363
2698.143799
1519.232056
