# Supplementary material for: Distribution Analyzer, a methodology for identifying and clustering outlier conditions from single-cell distributions, and its application to a Nanog reporter RNAi screen
Source: BMC Bioinformatics. 2015 Jul 22;16:225. doi: 10.1186/s12859-015-0636-7 (PMC4511455; doi:10.1186/s12859-015-0636-7)
Supplement: Additional file 1: Code S1. — R source code and sample data for distribution-based high-content screen analysis [file 12859_2015_636_MOESM1_ESM.zip › DistributionAnalyzer-1.1/Plates/files10004/B19]

1854.135376
1985.082886
1425.25
3841.773193
2287.829834
1939.908447
3728.508301
2170.771973
3441.625488
4113.23584
1321.668091
2522.572998
3666.243896
3031.184326
2071.886475
1756.312012
6693.605469
1926.947388
3769.588623
2083.52002
2020.856201
3977.371094
1659.275024
4703.209473
4826.277344
2524.975342
2732.354492
3240.481689
1841.666626
1908.102539
2859.922607
3274.432373
2812.868652
2115.137939
3450.38623
3366.346924
2060.800049
2106.376953
1538.242432
1498.496216
2937.169189
2669.807373
2722.306396
2285.96582
3442.666748
3207.560059
1758.11377
1632.309814
4408.641113
1995.025635
9989.706055
2464.843994
2402.175293
3773.294189
1866.776489
2763.965088
2138.840088
5023.411133
2243.452148
2000.533325
1889.486084
2465.849365
1868.684937
2201.06665
2310.416992
2055.142822
4447.151855
4986.930176
3674.864746
2142.633301
3075.779297
4921.941895
1999.715942
2450.266113
9257.969727
3577.611572
4094.302246
2278.811523
1957.223999
1727.358154
2077.619873
1572.063477
1917.456787
1933.426392
3394.220703
1429.950562
3451.499512
3458.917725
2032.209351
4385.433105
1891.215942
2461.52124
2960.639404
6351.160156
1838.603394
2039.501831
1854.916138
1629.754395
2771.606445
2118.97998
3819.77417
4363.567383
2170.906006
1803.110352
2007.475098
1899.709229
1439.581299
1726.281006
2061.191406
2119.23291
3734.450195
1941.991699
2605.065674
2070.606201
2170.672363
2299.54834
2458.756592
1860.887817
2239.568115
1811.422729
2422.854736
2493.479736
1846.090942
1666.918213
4257.722168
2715.734375
3497.375977
3127.414551
1808.549561
2893.385254
4426.684082
3161.856934
3724.522705
3755.746582
2105.351563
1964.497559
2815.415283
3339.825928
3933.585938
3557.19165
2248
2081.800293
1696.478638
3083.16333
1614.921753
3211.116943
1747.974731
7020.114746
2018.238037
1855.956909
1658.91272
1837.418335
2123.712158
1872.699829
2216.702637
2256.461182
1706.09375
2263.31958
2212.830566
1788.984131
3064.760498
2864.938721
2067.005859
1877.329834
3550.621826
2225.56958
3985.96582
2182.931641
1824.599976
1770.886841
1934.736816
6056.67627
2692.345459
3846.839111
4283.164063
2201.698975
2189.109131
1722.428833
2914.791992
3881.603027
2701.111816
4637.375977
2595.410889
1612.571411
1783.418213
3162.572021
1858.381348
1779.28833
1769.652588
2224.519043
1961.037598
3612.605469
1865.528198
3181.588623
1794.879395
2376.702881
1656.687622
1880.640503
2191.759766
2532.216797
1795.772705
2719.116699
1837.473633
3351.355225
1682.937256
2272.669922
2682.616943
2687.710205
3267.6521
2461.699951
4028.623779
3820.206299
2531.325928
2972.927979
1992.428589
2675.3479
2111.081299
4234.382324
2047.391968
2321.729736
3228.287109
3160.446777
1921.580811
3654.921631
2023.07312
6193.196777
2003.580444
2126.333252
2547.047607
2513.414551
5427.694824
5167.289551
3286.959961
2507.387451
1894.146851
3125.326172
2410.227539
2743.05127
2963.686279
1972.056885
2420.826172
1979.06604
2012.504395
2727.297119
4030.199951
3910.855713
2965.570313
1399.580688
4566.905273
7928.192383
3274.723389
1835.909058
2828.119873
2846.592529
2368.327637
3085.447266
2850.272949
4306.515137
4502.726074
2619.576416
2581.725098
2850.404541
2497.830322
2397.87085
2141.019287
2038.543457
3607.003174
6157.269043
2141.028809
3111.741699
6407.164063
2534.647949
4956.143555
4602.049316
2509.554932
3434.622559
2959.854004
2494.363525
2243.653809
3726.595947
2269.818115
3059.125488
2170.802246
2439.610352
1961.023315
2903.313721
2726.827148
4954.884277
3769.77417
3289.510986
2654.318848
1883.906982
2134.491699
2903.541504
3968.179688
5583.14209
4530.501465
1891.567749
1858.418335
4707.291992
4615.303711
2820.208252
3265.390381
2060.950195
2012.261108
1921.833618
1862.428833
1784.979248
3857.811279
1860.696289
3569.887451
2603.516602
2688.938232
2688.855713
3229.197021
1896.534912
2874.549072
2300.583984
6015.083008
1997.360352
1516.58667
3528.203857
1594.736816
2192
4211.566406
1233.230713
1965.152588
1361.74353
2178
2059.100098
2002.653687
1321.561035
1575.458618
2471.669434
4257.719238
4430.290039
3963.467285
2290.378418
2936.091309
2544.296387
3049.629639
1679.090942
5087.900391
1692.956543
2819.582031
3903.928467
2568.439453
4281.344238
2043.623901
2535.199951
1811.504761
2608
2995.958008
4558.753906
4654.658691
1758.666626
1426.556641
5358.452148
2750.280273
2243.711914
1500.653076
2373.714355
2350.077393
2447.300293
3409.871338
1796.937744
4151.718262
1795.508789
5784.989746
3188.268555
1242.616821
2481.045898
2026.123901
3762.990723
1681.777832
3618.389648
2623.411865
2305.308105
2462.117676
3760.757324
1918.255981
1831.21521
1994.495972
2905.358398
2351.062012
3405.333252
2999.915771
2954.494141
3436.049805
3298.067871
2964.295898
2136.963379
2055.869873
3226.633545
5418.349609
1311.296021
1472.692871
1930.648315
2358.268555
2219.060303
3503.336914
4263.219238
2685.562988
2968.09082
7421.714355
1468.969727
2034.014771
2217.355957
3735.891846
1964
4835.706055
4081
2937.931152
1956.193359
1910.263184
4346.666504
2609.510254
1591.942871
2392.164307
2318.321045
2521.297363
1681
3521.841797
2610.870605
8404.522461
2812.047119
1757.462036
3960.653809
3190.293945
2781.307373
3103.145996
1597.933716
3488.648682
2710.559082
2691.038086
2514.059326
4146.473633
2701.582031
4574.809082
3000.380859
2276.367676
3035.939697
3467
2748.255615
1653.026123
5348.921875
1729.357178
2268.808105
2644.703613
2701.352051
4762.191895
2322.028076
1672.141968
5347.789551
3458.458496
2672.920898
4356.561523
8518.094727
2138.847412
2099.171631
3831.766357
2690.596436
4888.427246
3101.821289
6165.348633
2732.734131
2795.725098
2408
3865.676514
3297.406494
2753.365234
2197.51416
3107.581299
2961.890137
3098.643799
3257.857422
3219.501709
4730.711426
1839.47168
4561.108398
1778.641479
2795.987549
3918.787842
5419.71582
2661.92749
5304.422852
3736.275879
2839.118408
2950.709717
3391.381836
4329.187012
2515.381592
2053.025879
1851.986328
5321.10498
2689.961182
3015.057617
1947.160034
2279.571777
1762.624023
2974.20166
1939.06311
5149.59375
2400.831055
4843.118652
2010.535767
2296.659912
3038.929443
3150.283936
1980.232544
2756.055908
3523.2854
1984.602539
2225.605713
1440.22644
3666.623047
3051.265869
2556.822021
1854.180542
2817.074463
3427.835449
1836.463989
2523.256104
2119.793213
1454.262451
1921.07959
3454.299316
2298.497559
2478.550049
2140.893066
2424.089111
7518.305664
2617.830811
1410.978394
6034.635254
2840.526611
1855.626465
2177.206299
2894.581543
1591.800049
2340.279053
7637.887695
2049.794434
1595.64563
1700.759521
5920.046387
1938.834229
1916.239258
1831.471558
2147.67627
2988.39209
1886.65625
1786.45166
2102.384521
1885.152588
2809.288086
6749.169434
3736.039551
2293.149902
3272.848877
4921.015137
2251.933838
1796.658203
2712.806641
2062.103516
2274.973145
2231.292725
3704.17334
3420.834961
2449.939697
3683.342041
2131.415527
2193.062256
1839.478271
2553.883301
1883.450928
3863.325684
2103.692383
3893.358887
2188.182617
3584.789551
4408
2146.356201
1650.923706
1482.406006
2501.711914
3837.571533
1980.371338
2840
2584.715088
1631.275391
5374.253418
2105.05542
2445.318848
2873.676025
2491.682861
2523.015869
1926.751221
2100.52417
2137.479492
2162.703125
2963.695801
2756.239014
1644.860107
1916.9823
3029.711182
1768.857178
7726.064453
2010.448975
1962.421631
6275.490723
4233.259277
1723.961182
4693.321777
3905.858643
3523.893311
3107.761475
5487.323242
2904.949707
2288.16333
3605.722656
1653.754395
1477.263184
4230.839844
5425.711914
5940.135742
5127.369629
3502.924316
3402.121582
6949.510742
1742.686035
1774.129028
2091.144043
8265.533203
3528.816406
1980.152222
2480.921875
2732.866699
4031.715088
1856.17395
1415.424438
1630.571411
1512.057129
4859.615723
2744.313721
4116.344238
1582.748291
2004.613525
1920.906616
3423.696289
2896.138428
6274.22998
3943.289063
5401.595215
3105.564209
2512.177734
7200.782715
4330.063965
1688.095215
4206.258301
2672.277344
4341.945313
6823.585449
5814.005371
2532.214355
2927.064941
2698.625732
3461.811279
3761.397461
3212.069824
1993.866699
6712.102539
7381.041016
2847.375488
2336
6764.20166
2131.932129
2558.856201
2495.047607
2433.795654
3762.024414
2157.994141
4976.532715
3494.077393
2247.144531
2766.427002
2978.262207
3396.250977
2523.604736
2048.380859
2525.615479
3071.797363
4563.111328
2829.074463
4354.540527
2157.913086
3149.933105
2090.724365
3775.563232
2121.824463
3818.663818
1813.83313
6577.305176
3429.664795
3674.467529
5774.881836
1832.967773
2333.449951
1940.670166
4205.62207
2989.425537
3216.929443
3915.028076
2096.594727
2012.979736
2135.088867
6149.282227
2950.281494
2186.524414
1891.990601
2504.753662
4229.651855
2314.042969
2865.063965
3719.666748
3343.769775
2515.762207
3945.164307
1867.171143
2847.581787
3720.043213
3288.958496
5346.349609
2690.387939
2874.944092
3949.239014
4989.215332
4511.836914
3237.221924
2600.069824
5728.914063
2956.508789
3978.581299
3755.681396
4627.549805
2121.829102
2236.460205
1973.704956
3339.569336
3833.651855
3505.386475
5107.750977
1942.83374
2600.008301
3288.008545
3930.726318
2282.998779
2639.575195
3969.994873
1702.172241
8726.009766
2443.577393
2414.670166
2112
2446.08252
2711.335449
2737.796387
4356.043945
3071.131836
2133.453613
2172.852783
6529.491211
3515.886475
3143.957764
3782.742188
6318.677734
3984.069336
2217.961914
3400.021484
3426.220459
2752.225586
6970.460449
7152.285645
4058.972412
1720.299072
2885.046631
2592.450928
2027.307129
1795.716675
3660.989502
3793.181885
3494.067627
1826.61853
4442.181152
1649.930298
2988.725098
2156.095215
5045.802734
2177.03125
1778.822632
2291.054443
3285.738525
2280.304688
3374.309326
2623.592041
4336.17627
4650.146484
2029.863037
5594.836914
2784.530762
4768.348633
1939.819336
2043.552734
3231.76001
2476.766113
2207.180664
2036.872314
2602.673828
2465.113525
2373.697021
2662.936768
2079.192139
2723.81543
1665.085327
4364.169434
1915.002075
3708.165039
5775.597656
2376.564453
1802.653198
5210.402832
1853.862061
1889.476929
2532.676514
1885.010864
2958.429932
2979.219238
3455.121582
5815.223633
2451.566406
1895.138916
1598.907104
2021.17981
3163.631104
2314.216553
3143.178711
3152.425049
2920.159912
11844.47168
2829.911621
2693.460205
4509.98291
2590.362305
3840.339355
3095.807129
2341.380859
3014.063721
2443.219238
2049.275635
3967.665527
5811.659668
5020.339844
5874.083496
3346.828125
3359.593262
4105.882813
2575.890869
3874.099365
4912.507813
1598.059326
4498.939941
1865.378174
1977.879272
3137.362061
6095.469238
4357.710938
2550.532715
2023.096313
4004.113525
3053.942383
3075.649414
6604.475586
6253.617188
8611.34375
3954.55542
2793.469727
4470.270508
6987.547363
7234.242188
3486.507324
3755.508057
2425.148193
3111.290039
3191.455078
6051.40332
4986.101563
2810.710205
4105.17334
2166.741455
4020.582275
3095.854004
2846.974365
2988.846191
4428.138184
3722.81543
3030.812012
4332.050293
2250.738281
1623.827637
2431.208496
2994.168457
1628.976196
4577.695801
1933.192749
2276.277344
6835.566406
1975.941406
2082.101318
6424.634277
2272.129639
1868.862183
2137.040039
2248.724854
3992.925781
1817.497192
2174.743408
1943.957642
3402.009521
1860.835693
2776.419678
3602.383789
2125.843018
2098.530029
2383.722412
4629.717285
2311.742676
3971.304199
2386.587891
1824.879639
2295.074463
1798.701904
2635.989502
1824.914551
2269.223389
1693.276855
3925.45874
1693.483521
4042.987793
2307.413574
2251.172852
2316.856201
2497.91748
5267.749023
1916.30481
2053.606445
2034.657837
3933.943848
1843.191162
2207.690674
2075.604736
2581.19751
2543.967041
4816
5864.151855
1985.016968
6250.959473
2242.405029
4145.935059
3232.659912
2843.304443
2546.024658
3502.457275
5290.062012
5126.541016
2021.580811
2783.181152
1755.715698
3370.56543
6635.836914
1948.092163
2702.261719
3793.205811
4900.527344
2267.876465
5872.113281
2906.271484
5665.327148
3134.978271
2896.13916
2798.04541
2260.959473
3340.050781
2061.306396
2656.465088
3101.888184
4153.466309
3837.829834
2061.084473
4670.586426
2654.696533
3067.413818
3974.391602
3331.304932
1925.062012
2191.082764
1924.063354
2410.697998
4613.999512
2664.553467
3170.821533
5625.246094
2253.940186
2065.519287
2135.170654
2793.228271
1737.043457
3354.099121
1917.681152
1660.229858
1746.169434
1503.80249
1731.376099
1834.632202
1717.952637
1787.680298
1832.009521
2044.665894
2194.388184
2022.040771
3082.238281
2330.417236
4871.480469
3230.439453
1922.818359
2800.385986
3659.618652
2139.386963
4457.235352
2181.234131
2096.875488
1919.00769
2002.232056
2180.737549
1834.676025
2996.501465
5441.861816
2289.812256
2079.976318
2895.601318
2885.530762
2090.064697
2441.34668
1866.532715
1526.428223
3054.399902
1964.017334
2586.539795
4001.82666
2100.269043
3387.273438
1576.680908
2742.726563
2296.385498
2714.363281
1562.939087
2257.265137
3009.832031
2247.835693
2576
3011.243164
9487.069336
9680.287109
1582.608643
2099.912354
2393.363281
1318.845337
3000.298096
1985.655151
2408.559814
3074.111572
3261.052734
2134
2295.712891
1652.54541
3192.804199
3731.523926
1731.310303
3498.068604
2300.507324
1509.117065
4060.413818
4124.865234
1974.795654
2095.755615
2212.913086
1940.033936
3108.563477
1658.300659
2907.037109
4345.171387
1349.57373
3286.162842
4173.961426
2176.0625
2461.346924
1822.271973
1945.655151
1671.811035
3030.882324
2872.308594
1944.281982
2292.848877
2122.941162
4190.285645
2142.846924
1511.588257
3000.899902
2251.418213
2009.707153
2412.785645
1339.64624
2523.476318
4324.866211
4864.61377
3353.533447
3425.659668
4220.233398
2133.175537
2580.139648
1765.9021
1950.45166
1919.2771
1494.582275
1788.05127
2685.423828
1786.666626
1438.111816
2515.193604
1677.570313
3062.703857
3100.20752
1697.505859
1519.858765
3522.868408
3112.139648
2611.157959
2638.342285
1513.508545
3555.967773
2100.992432
2045.062134
2926.457031
2051.562744
2514.448486
2164.553223
1910.357788
2173.328125
1909.639404
2827.364746
3080.01123
1696.468262
2850.23999
3752.181885
3131.318115
2066.097412
2328
1843.199951
2038.596924
1809.863037
1807.599976
1685.345337
5173.654297
1591.283569
3195.006592
2197.684814
1734.065918
1814.62854
2053.035889
3788.189209
1930.438965
2161.534668
2704.543945
4252.710449
1643.142822
3119.657715
3603.724121
2137.561035
4434.949219
