# Supplementary material for: Distribution Analyzer, a methodology for identifying and clustering outlier conditions from single-cell distributions, and its application to a Nanog reporter RNAi screen
Source: BMC Bioinformatics. 2015 Jul 22;16:225. doi: 10.1186/s12859-015-0636-7 (PMC4511455; doi:10.1186/s12859-015-0636-7)
Supplement: Additional file 1: Code S1. — R source code and sample data for distribution-based high-content screen analysis [file 12859_2015_636_MOESM1_ESM.zip › DistributionAnalyzer-1.1/Plates/files10004/B20]

1884.341797
1987.967285
1852.523682
1805.544312
1889.963013
1666.745605
3021.802246
4222.424316
1666.4198
2004.12207
2576.703857
2033.887939
1655.155273
1998.644775
2452.475586
4487.05957
1962.177979
2395.837646
1954.327637
1589.419067
2768.959961
1939.315796
3789.88501
1940.193604
3775.703613
4666.595703
2112.228516
4254.556152
4694.542969
3051.840088
1683.056152
3203.449463
3613.459473
1509.94873
3627.78418
1911.846191
6414.765137
4285.35791
1913.035278
4032.189697
2145.142822
2509.288086
5905.379395
5599.504395
4010.596191
1719.099976
1999.139771
2200.19751
3934
5820.938477
1978.53064
3772
1696.867432
4616.280762
4762.710449
1873.116333
4212.553223
3921.268555
1597.904785
2292.952393
2739.333252
2640.390137
2834.897217
4109.63623
3343.642822
1673.882324
3657.0625
5568.796387
3922.902588
4358.033203
6643.563965
2398.537598
4554.472656
4328.494141
3313.265381
5108.650391
3382.100098
3632.399902
2325.981934
2089.426758
3651.960449
4159.24707
5639.039551
2319.181885
3295.835693
3269.806396
1926.564087
1916.038818
3778.996338
4628
1551.460693
1872.408813
3461.450928
4269.164063
2898.697754
2339.163574
1899.911133
2950.75
3926.9104
3466.108887
2135.397217
3205.970703
4014.514648
3242.459229
3478.942139
4019.908447
2870.469238
1986.666626
4296.854004
4364.553711
2021.137573
2387.130371
3518.270264
5915.754395
3929.650879
2850.080078
2238.419189
2885.868896
3916.324219
3739.320068
2650.496094
3770.80249
3908.722168
1433.616211
4774.399902
4420.827637
2746.944092
1984.760376
8222.720703
3186.840332
4798.552246
3792.09082
3935.906982
3538.04834
3287.63208
1987.208984
3158.722656
3115.324219
2693.35791
4759.112793
1442.174805
4188.124023
4103.436035
1676.116455
2660.116455
3079.476807
2413.902344
3572.142822
4171.733398
2122.19751
1804.217041
3189.473633
3474.612305
4911.470215
4503.714355
4860.405762
2638.931152
4190.558105
2638.848877
6085.837891
3525.333252
1681.869141
2961.93457
4374.832031
2268.822021
1711.245239
4119.016602
2717.875
1785.415894
5850.648438
2956.85498
10966.582031
4301.446777
2584.770996
2057.133789
2590.516113
3187.562988
2863.50293
4351.78125
5041.074707
3207.950195
3449.675293
7834.285645
3983.844238
4050.093262
2980.891602
4242.820313
2448.20166
2068.626953
5624.396484
2314.516113
2757.796631
4809.580078
3233.975342
4822.807129
2576.525879
4115.759766
3975.394531
4099.285645
3028.399902
5866.399902
4132.194824
5859.752441
6362.73877
2775.715576
3858.708252
3829.873047
2051.88501
2442.77417
4042.988525
2218.877197
1909.055176
3575.09082
3968.44165
2179.664063
4018.787842
3013.442627
2355.803223
3979.555664
2975.634033
1852.459595
3581.57251
3928.106201
5316.226563
2528.74292
3424.165283
2704.529541
2652.87207
3552.888916
4402.370605
3839.945313
3654.857178
1554.621826
4632
1701.800049
2432.538086
2998.335938
1873.877075
4208.322754
3126.959961
4373.626953
4712.237793
2294.814697
2816.461426
4187.086914
3504.095703
2010.789429
3677.75293
2192.369873
2537.82251
2801.830078
3557.604736
3036.048584
10227.161133
2131.481934
6192.07666
3265.112549
2355.730469
3528.195801
2635.777832
4208.635742
4912.359375
2058.761963
3638.706787
3381.507568
4487.90625
1961.975342
3583.522705
6227.262695
2818.995605
5662.541992
4642.333496
1913.345459
2921.938232
5770.215332
4758.990723
5053.916992
2568.739014
4720.837891
4827.5625
3273.767822
4194.739258
2688
3720.355225
4331.643555
1803.47998
4840.70166
2903.505127
3273.539307
5342.438965
3524.755127
3321.752441
4380.382813
3527.225098
2993.487061
2655.14624
4242.291504
2308.778809
1924.440918
2907.627441
2606.965576
4457.895996
6734.941406
5786.270508
8665.767578
3346.010498
3047.84668
4943.822754
3157.530029
2220.024902
4359.004883
1890.75
3055.843994
1698.631592
1961.170776
3489.079834
4195.621094
3879.066162
2607.817139
3539.722168
3961.427002
3747.876953
3357.678955
4686.620605
2059.179443
4933.768555
4012.353271
2044.818726
5996.854492
5087.70459
4074.866455
3095.004395
3557.689453
2621.588135
3980.668457
5092.568848
5493.344727
2074.08374
5136.605957
4455.083008
6051.330566
4139.525879
1808.842163
1893.855713
3431.181885
2492.61377
3570.208252
3494.235352
2685.38916
5489.213379
3420.756104
2052.711182
3479.308105
5932.118164
2103.519043
6647.583496
7141.688965
3355.792725
2659.990723
2331.726807
3231.450439
3807.431396
4848.761719
4044.265137
3926.292725
3513.313477
3998.895752
1699.317017
3922.185303
3691.666748
3194.405518
3834.881592
1883.428589
1624.45166
1969.105225
2844.397705
2964.164307
2813.687256
2328.820557
4210.791504
3983.087646
2326.315674
2169.878906
3679.333252
4283.385742
3795.07251
2106.890869
2112.807373
2530.666748
4901.318848
2017.446045
2174.300781
4825.445801
4819.120605
2539.714355
5182.613281
6503.564941
3552
4968.526367
3099.722656
1861.730469
2001.10144
1778.039185
3640.191406
3586.917236
2096.808105
3113.142822
4509.24707
3002.550049
1938.518555
2031.046631
5224.874512
2933.892578
5544.32959
3384.779297
3427.937744
4164.869629
2640.195801
2498.278564
1554.210571
1577.599976
1955.706177
5161.354492
2029.770508
1692.432373
2724.393066
1984.454956
3388.323242
3474.393799
1378.923096
1481.307739
1366.641479
1909.900024
1964.823486
3992.850342
1479.878784
1971.870972
2478.298584
4674.730957
2647.740723
2117.680176
5537.84375
1552.50354
1953.903198
6528.452148
2040.367798
1779.503418
1821.830566
1388.883057
1724.689697
1803.178467
2472.274902
2213.125
1773.593506
2897.333252
1594.620728
4085.789795
1886.89856
2891.376953
1513.62561
2985
1869.126221
2091.773193
1639.578979
1434.722534
1790.495361
2573.744873
3985.531982
1941.238525
1762.967407
3642.536621
1761.049683
1723.06604
5283.933594
1887.410767
1294.579468
1635.311646
5780.215332
1417.461182
2543.620361
1748.176514
1826.251831
4341.519043
1908.869507
3227.130371
2134.938477
2579.802979
1753.905884
2141.242188
1543.966919
2634.062012
4013.753906
3465.052979
3409.072266
1966.818359
3858.250732
1741.951538
1576.864868
3205.927734
5312.674316
2294.961182
1736.569702
1598.9552
1381.561279
1772.480713
1875.725342
1725.898682
1674.853638
2485.818115
1960.574829
1842.465088
1660.083374
1673.50293
2420.351807
4784.009766
2023.336548
2380.409668
1395.684204
1599.900024
2321.544678
1794.848999
1886.022095
1621.673218
3024.740479
2039.444824
1762.814819
2200.217041
1881.212158
1779.49292
1949.235718
1741.293945
1713.96106
1668.18396
2606.447021
1772.818237
1705.380005
1649.902832
1690.630859
2350.452393
2413.45459
1930.175537
1792.250732
1905.606812
2030.893677
2120.899658
1611.123779
4274.824707
1888.676025
2245.402832
1488.507568
1445.400513
1832.395752
1934.515259
6853.393555
1842.945679
2081.478271
2104.022705
2726.774414
4359.947754
3421.293457
3320.927002
3770.445801
1549.856689
2516.630615
3749.411133
2091.951172
2343.246582
2109.202881
4390.075195
2094.989502
3280.150635
2123.891357
2231.511963
7527.76416
3329.888916
3661.346436
1987.340454
1876.636108
3070.571045
2510.319824
4463.54834
1859.044922
1979.979126
2761.976563
2539.832275
3463.953369
1977.846191
4731.899902
4833.746094
3655.263184
4318.583984
2765.080322
3645.560547
1756.325439
2080.852539
7789.495605
4647.403809
2808.687988
1887.342041
2800.842041
2885.693848
2413.487793
1796.765991
2065.368896
2344.111572
2116.646484
2141.237061
3390.520508
2435.496582
5549.314453
2964.71582
2588.843262
2856.30249
2161.623047
3039.292969
3456.534668
2711.953369
3213.649658
3805.136963
4540.677246
2125.760498
1562.427002
3379.214844
3511.978027
4083.706787
1963.751709
4353.965332
5127.90332
3391.714355
1987.210327
2389.617432
4101.554688
1583.337036
2093.136719
2670.455566
1679.286011
3697.86792
2027.688721
3724.645264
2174.002686
2039.612427
2963.328857
7011.608398
2301.418213
3135.022949
6968.307617
1984.801758
4433.491699
2669.441406
2006.915283
2762.446533
2458.833496
3170.344238
2738.982422
4467.861816
3376.384277
2476.265869
2417.874268
2951.302002
1882.022949
2273.049316
2919.733643
3902.227783
3139.825684
3305.773438
2854.479736
5291.380859
3737.596191
3445.899658
4212.557617
2825.102051
1707.692261
3684.5
1535.938965
1767.519653
1936.810791
1832.9646
3901.056396
3191.078125
2994.244141
5083.354492
7018.210449
2386.504395
3192.592529
2930.147461
2825.497559
1868.838867
3205.902344
2244.752686
3189.953369
2051.794678
2749.340576
2046.309082
2177.895508
3460.332275
2038.422363
2008.647095
2469.652344
2094.305176
3101.758057
2807.2146
3293.337646
2162.421875
3409.848877
1885.121338
3538.865479
3577.879639
2038.867554
1895.398193
1668.875854
3709.881348
3173.325684
1568.067139
4037.443115
1630.826172
2058.362061
1721.535767
2867.383545
2013.129272
1983.537109
3440.874512
2661.155762
1678.6521
2145.231689
3878.015381
3376.288818
1591.930298
3133.434082
6045.736816
3118.634521
7103.005371
1427.100586
2772.696289
3100.981445
2184.150879
2129.290283
1842.06189
3500.759277
2325.06665
4409.66748
4017.000977
2309.126221
3633.227051
3434.323242
3512.470703
4036.911377
2063.191406
4642.046875
2534.398682
3872.986328
3919.661377
3489.398193
2926.121094
4078.015381
2068.395508
1905.141113
1700.512817
4658.112793
2831.41626
1827.751465
5942.62207
3446.251953
1835.703247
1859.212402
1800.49353
1786.614746
1837.823853
3920.839355
4290.885742
1765.754395
2250.474854
2238.326904
2161.814453
2029.118408
1879.741211
2640.975342
2030.015747
1945.565918
3921.924072
3507.650879
2017.258057
2705.653809
1852.72644
3926.497314
1727.770264
1954.380615
1400
2125.504639
2483.858398
2732.67334
2351.541748
2577.714355
2807.463623
1906.699707
2260.178467
1970.488403
3065.138916
2149.111816
2764.57959
1682.212769
2477.744873
2196.316406
1805.701904
1929.788574
1838.598999
1332.353882
1824.950317
2413.694824
2918.673828
1625.107056
1660.741455
7310.113281
4852.524414
1961.875
3154.232666
3157.883789
2012.734741
1696.519531
1820.968384
1792.199951
2079.93335
5502.333984
4563.112793
1952.343384
2295.701904
2169.142822
1530
1925.51355
2279.299561
2507.536865
5083.664551
3610.031738
5253.321777
3944.995117
2176.824707
2892.484863
2261.451904
1988.599976
1270.400024
2098.048584
2342.519531
3162.952637
5389.852051
1596.68689
1760.347778
2118.07251
1609.777832
3797.302246
1723.420654
1380.594116
4412.36377
2915.713379
3499.369873
2869.120117
5302.436523
1501.359253
3205.630615
1556.538452
2358.031738
5739.18457
2536.693604
2122.578613
1823.39624
1589.09729
6800.247559
3045.049561
5054.627441
2441.585693
1697.945923
5455.030273
2322.299561
3475.888184
1768.125977
2891.657227
1656.097168
3893.270996
2155.294189
3727.422119
3612.881348
1874.339233
4471.949219
3613.956787
1275.932251
2036.705933
6398.933105
2083.847412
4366.785156
1657.114746
2835.151611
2673.514404
1922.165771
2349.422119
2248.144531
4444.083984
2825.365967
2082.309814
1696.723145
4731.615723
4300.510254
1926.702759
2375.548828
2168
3420.108887
4598.866211
1298.626831
3067.06665
4251
3202.620605
5025.333496
5300.416992
3047.205078
6530.873535
3638.945068
1959.32312
1988.874146
3144.305176
2593.098389
5149.933105
3284.373779
2678.906738
2715.307129
1678.666626
1906.431152
8744.575195
1917.710083
2507.480469
1982.298828
3356.260254
3746.253174
3588.894043
2137.294678
1919.681763
2779.636475
4177.114258
2746.220215
3120.558838
3108.668945
2391.842529
4022.904785
3323.101318
2141.676025
3345.94043
2048.086426
2102.718994
4762.956543
4085.989502
2745.595215
2267.252441
4596.166504
2073.099121
3415.082031
2330.576904
3976.557129
2431.3479
1389.827148
2181.883545
3857.91626
5062.484375
2725.170898
1570.763672
3222.688965
3925.678467
4965.863281
2538.533691
2608.89209
4969
2463.088135
2520.447021
4570.355957
2966.608643
2616.255127
3146.640625
3063.345459
3646.262207
2298.876953
4554.518066
4016.53125
6182.23877
7164.725098
2325.798828
2463.453613
2203.064453
3401.709473
2932.906006
3889.547607
3614.461426
4994.063477
4289.821777
3301.662109
4122.5625
4609.112793
2820.740723
4420.961914
3851.18457
5612.557129
4055.491699
3862.640869
2882.191895
4968.641113
6491.47998
3722.23999
3304.135254
3110.975586
4187.631348
5497.555664
3365.194824
4339.775879
4610.94043
3075.272705
4313.626465
3318.222168
2701.64209
3156.698975
4236.500977
3105.551758
3718.523926
3239.826416
4642.285645
4755.608887
5657.647461
4040.546631
2114.222168
3753.119629
2354.259766
3953.546631
5292.574707
2653.439209
2354.751221
3554.32373
4210.541504
4063.75708
2102.695068
1891.146118
1962.32605
2095.02002
3109.309326
2325.914551
5490.090332
2769.098633
5398.55957
2069.264893
3806.15625
4601.84375
2859.284668
1708.188477
3289.26001
3131.543457
4734.674805
2134.930176
2001.61792
3822.19751
5344.487793
3074.210449
1744.076904
3928.475342
3977.884766
2477.137695
7627.335938
4181.012207
1528.981079
2924.231445
2576.28833
3399.974365
3620.686279
2879.5625
3124.515625
4268.737305
2507.260986
3687.862549
3045.619873
4402.313477
2324.581299
4383.387695
2862.125977
1903.774658
2023.167969
2932.607666
3339.525391
2014.215454
2829.596436
1862.485474
1961.01355
2553.586182
4062.170898
1697.37793
2808.112305
1719.272705
3067.993408
5779.707031
4499.279297
2022.687622
4331.991211
3441.087402
3024.450195
1812.571411
4416.678711
5784.375488
4522.201172
2643.710205
2827.119385
6315.836914
4345.908203
4408.37793
2824.043457
4026.656982
4764.641113
2300.306641
2125.407471
4975.842285
3873.321289
3510.114258
5741.51123
4238.185059
3074.714111
2616.537598
1988.046631
4412.369141
4497.871094
4360.344727
2888.284912
1999.560425
2988.197021
2753.349121
2106.588135
1855.831909
3683.006104
3961.817383
3185.310303
3508.311035
3487.848633
1997.888306
2469.749023
3104.162842
2390.277832
6692.680664
2431.67749
4052.41626
4390.901367
3186.707031
2617.644287
3068.039063
2744.373779
2515.154297
1936.589478
3205.186279
1810.318848
3787.956055
2229.591064
4423.616699
3586.750977
2197.913086
3996.444336
1653.174316
3205.109131
3255.101807
1728.730469
5608.205078
1572.161377
2656.939941
1736.601563
1690.655029
2993.251709
2450.862793
3226.391846
1760.161987
4968.768555
2404.539063
2879.331543
3852.505859
1841.581787
3007.573242
2346.868408
4141.411133
2073.755127
1552.683716
2181.982178
2452.602539
2098.414551
2922.387939
2241.661865
4368.943848
1838.341064
2782.813965
5008.518555
1723.955444
2887.421143
3085.956299
4612.702637
2769.427979
3015.526611
1819.790771
3469.748047
2123.636475
3167.749268
2391.493652
2735.345215
4876.307617
1947.450562
1685.645142
3848.95874
2560.883545
3165.803467
3689.605713
2894.906006
6624
1780.134399
3812.692871
2994.505615
2190.183838
2889.293701
4173.053711
2782.174561
2157.196289
5823.380859
2671.932129
1666.23999
3181.897217
2789.623779
2489.925293
2990.827393
3662.338379
2299.675781
3637.698975
1712.738403
2348.891113
3310.384033
6964.234863
4495.283203
1997.914673
5038.438477
5490.219727
1884.595703
3535.408691
1781.191895
2424.585449
5125.068359
2176.549805
5541.60791
4858.854004
2387.457275
3467.772949
2042.458496
2710.171387
4575.091797
2477.11792
5254.008789
2209.041016
3765.140137
2097.246338
5889.973633
2545.439209
5121.873047
4800.981934
2384.527832
2823.387451
3706.560059
3471.526855
1942.640503
4711.935059
2451.640137
4265.805176
1800.619507
2782.931396
2964.124512
2103.753906
3541.135498
3321.241455
6114.842285
3677.701172
2615.795654
2898.023682
3755.533447
1645.697021
1878.228027
1661.690674
1611.363892
2301.806641
2239.157959
2955.109863
5475.456543
4662.728027
1574.606079
2467.5625
3036.97583
2290.281494
1558.165405
1504.389526
2374.588135
4036.774658
2860.337158
1790.505493
2004.907837
1651.150024
3024.242432
2577.355225
1801.110352
7339.041016
2834.123779
3264.426514
1999.734741
1615.591797
2364.957031
1822.55896
3896.45459
1791.502686
3202.993896
4003.812256
1830.924683
2990.779297
4763.739258
1646.793457
2846.638184
2564.241455
1516.248291
1622.054077
3586.844971
2493.073486
2077.698242
2617.98877
1571.047607
2665.0896
1583.694214
1766.706543
3747.004639
2695.594482
2745.946289
2877.489014
2231.914063
1964.9375
2939.195557
5145.085449
4829.640137
5223.325195
2725.466553
4588.523438
3882.186768
1957.380493
4887.511719
2549.186279
2373.209229
2613.936279
4007.583008
4706.818848
3628
3876
3370.32251
2548.286865
3653.657227
2817.50293
5696.230957
2979.165527
3594.089111
3220.967529
3699.725098
2074.083496
2027.595215
2604.784912
2479.844971
2688.49585
2493.081055
4624.126953
4163.405273
3754.202637
2265.333252
2687.622314
2130.93042
2974.705322
3662.481689
3477.37793
1797.093872
5388.782227
3017.287842
2300.923096
3498.468018
2026.831177
1986.752686
4192.645508
3367.849609
3000.722168
4834.099609
2582.404785
2946.662842
2530.0896
3031.557861
1816.742676
2937.893311
3427.35083
3201.949463
2472.924072
2486.390137
3357.192383
2090.941406
2406.5896
4498.72168
2329.750977
1564.447266
3592.645508
2813.684326
1630.171387
1709.226685
3657.02832
3191.850586
2097.703613
2437.460938
1529.760986
3713.884033
4491.939453
8777.924805
2140.469482
3033.0354
1905.274658
1811.555542
2156.262207
1944.536743
2686.70752
3103.938232
1868.683716
4344.877441
2672.058105
2137.117432
1484.224243
5699.224121
3987.879639
2101.814209
2606.595459
2319.572998
3643.493164
4819.182617
2806.445068
2477.648193
2301.295898
2501.450439
2936.903076
2669.203369
5639.470703
1939.261841
2640.858398
2574.580811
3360.0354
1562.801147
4551.394043
1988.169678
2638.171143
2176
3332.361816
1613.913086
1928.396362
2133.280518
5235.122559
2902.450928
2571.364258
2236.651855
4579.873047
1682.520508
4703.091309
3025.78125
3296.482422
3099.16748
3823.860596
3766.20874
2954.493652
3820.995117
2586.470703
2866.293701
4505.800781
3792.724365
8802.541992
2322.6875
4357.209961
2795.57373
2036.302368
3670.575684
2037.597168
3284.22876
6224.430664
1834.943359
4209.628906
3450.313477
4232.474609
4195.278809
3630.615479
2076.552734
3606.092529
2093.527588
4955.818848
2390.457764
4287.953125
8849.496094
3836.74585
1881.151978
2240.442871
3092.043701
1585.497925
2184.029297
2751.687256
2307.682129
3643.258545
2289.770752
2563.425293
1954.634155
1977.238403
1536.831177
3647.841064
2029.06897
2991.094971
3667
2713.171875
2147.261475
1524.245361
1946.884644
2519.694092
3705.105469
1744.916382
1821.146118
4518.330566
1865.248901
2167.749512
1730.62207
1600.300781
1726.036499
1988.743774
2144.810791
2673.419189
1886.814819
3666.627441
3683.443359
2513.064209
1721.19519
3837.719971
2376.654785
2219.400879
1827.796631
1583.920166
2216.023438
2257.22168
1753.413574
1663.162964
1944.322144
1812.300415
1899.917725
1723.928101
2014.129761
2084.882813
4118.030273
1806.13623
3068.666748
2509.161133
1617.87793
2539.027344
1814.967773
3558.751221
2847.333252
2725.09082
4680.233398
1518.017334
2789.926025
1641.508667
1887.818848
2955.312988
1990.422974
1758.455322
3167.664063
1760.17395
2221.298584
2745.484863
1623.351685
2552.295654
2940.61084
1820.34436
3659.456055
3698.335938
3879.758789
3278.029785
4156.339844
2076.884033
2986.153809
3750.879883
2709.087158
4893.666016
3512.446533
4041.386963
4094.145996
3214.05542
4369.548828
3582.271484
2533.12085
1977.608154
5530.353027
3010.769287
2778.821533
2744.804199
4472.35498
3227.361084
3286.557373
6183.900391
4746.626953
4258.406738
1620.931152
2651.680664
7767.831543
2588.727783
2340.089111
2639.59082
2585.218018
1894.706665
3099.178711
2608.400879
2215.284668
3384.336182
2941.062256
2896.898682
4300.861816
5789.785156
4176.3125
5312.73584
2487.802734
2605.95874
2104.419678
3564.279053
3855.392334
3444.188965
2784.752197
2345.142822
2349.001709
2427.89209
4012.614746
2909.317627
3685.423828
3550.313721
1679.917847
1975.080566
1866.433105
2415.437988
2923.676758
1983.039551
1578.008057
1577.935181
1611.636353
1863.689087
2399.688477
1671.355835
4025.46167
2424.807373
2748.251221
5882.989258
1683.934937
2467.199951
1557.139038
3565.575684
1645.197144
1748.128784
1671.847778
2072.140137
2630.363525
1977.150879
2010.578613
2120.203369
1989.446533
1847.548584
1740.163208
2702.794922
1845.990234
2214.078613
3212.564941
2671.879395
3082.043213
1889.931274
1632.157104
4920.885254
1590.239746
1976.44751
1518.138062
2017.728882
4332.746094
2825.7854
2166.1521
3363.662842
4124.539551
3065.280762
2795.864502
1570.4375
4410.391602
2040.430786
4786.264648
3724.245117
2381.987305
7965.593262
5121.162598
3919.408203
3871.959473
2040.95166
6668.542969
4126.699219
5966.779297
4628.434082
2537.829102
3301.008789
3377.669678
4844.89209
2085.463867
2578.679688
1738.900757
2050.022217
3630.018066
5764.558594
2024.810181
2895.793701
4705.533691
4285.445313
2407.60083
3669.44165
3856.414063
4342.272461
4659.220703
3124.579346
3294.203613
3492.794434
3391.361084
4124.744629
2435.130615
2137.635254
2866.41626
2041.78479
3024.333984
1950.251709
3739.465332
2234.112305
3234.744873
1813.579346
3289.145508
2382.675781
1958.87207
3092.44873
4530.621582
3508.197021
6918.856934
3808.340332
3051.240723
2185.456299
5853.168945
4391.880859
4604.924805
4581.560547
3382.532959
3811.251709
3448.67749
4386.077148
3935.990234
7959.431641
3294.909668
5586.670898
1931.387573
1918.19873
5935.424316
2757.876709
2618.877686
7188.064453
2846.775391
2083.102783
1735.751709
3050.282715
1990.968872
4799.321777
2891.409912
4655.416504
4356.927734
6169.253906
1714
2812.900635
1813.937012
2390.564453
4102.543457
4817.360352
2733.795654
3852.977539
4603.932617
1884.917114
2535.142578
2820.211182
1785.482544
3105.368164
2058.938721
1738.583374
5303.253418
2310.864746
1937.013428
3343.718506
1957.521729
4975.736328
3741.456299
2097.719971
2781.848877
2803.600098
1860.150024
3977.213867
4023.588867
3829.966553
2575.952393
3337.819824
4571.726074
1697.888184
4355.446777
2453.088135
4041.395508
1628.013428
4093.580566
2067.032227
1878.355347
2569.330322
2283.663818
2790.105225
4495.541992
1787.178711
1939.20874
1647.430298
4313.158203
5457.984375
3021.404541
1965.031616
2080.928711
1835.476318
4069.867676
1997.833862
4288.508301
2496.45459
3272.334229
5870.023926
3317.358398
3692.414795
2090.671875
2306.519531
1871.135742
3248.92041
1785.391357
3819.216064
3300.681152
2703.543945
2468.787598
2532.177734
2191.208496
2117.729004
4091.964844
2831.623047
3858.189453
1685.124023
3346.243408
3444.067627
3055.337646
2700.304688
