# Supplementary material for: Distribution Analyzer, a methodology for identifying and clustering outlier conditions from single-cell distributions, and its application to a Nanog reporter RNAi screen
Source: BMC Bioinformatics. 2015 Jul 22;16:225. doi: 10.1186/s12859-015-0636-7 (PMC4511455; doi:10.1186/s12859-015-0636-7)
Supplement: Additional file 1: Code S1. — R source code and sample data for distribution-based high-content screen analysis [file 12859_2015_636_MOESM1_ESM.zip › DistributionAnalyzer-1.1/Plates/files10004/B21]

3316.773193
1777.610107
2035.57605
4305.719238
3867.849121
8010.311035
7255.695801
3103.63208
3226.019043
6528.848145
1837.1073
7610.812988
6427.955078
2525.414795
5570.62793
2476.826904
2125.833252
3456.941162
2250.941895
4147.519043
1872.712891
1992.587158
1853.305664
8781.952148
5895.456543
4028.626953
3845.294678
8053.950195
1854.872681
4479.24707
2371.364258
1779.961182
2000.88501
3046.158203
7149.68457
2381.910156
8750.671875
6470.067871
2990.873779
5584.745605
6769.289551
1827.771484
10048.732422
2287.478271
1891.448853
8279.669922
3742.889648
7434.967285
3331.595459
3452.391846
3749.68335
1773.041992
2738.716309
2123.731445
8289.035156
2042.85498
7251.758301
9837.12207
2252.033691
5022.618164
5358.507813
4613.221191
4445.608398
2251.123779
2630.666748
7831.375488
2634.340332
2631.977051
5752.857422
1709.700806
2590.186768
3495.248535
3405.210693
3670.486572
2448.97876
4390.85498
2998.572754
2387.077881
1889.49231
3333.206055
4246.61084
4290.813965
2231.367188
2648.913086
3604.229248
7116.838379
3330.89624
7611.799805
4172.532227
2863.36377
3344.045166
3467.540527
3391.808105
6772.89502
2106.082275
1759.216187
5321.349121
5633.174316
2451.176514
2895.491455
2231.644775
2127.30127
1673.059937
5677.017578
5691.839844
3710.004639
3571.460205
4412.682617
2312.55249
2769.911377
4085.507324
1737.435303
1900.973633
3767.289551
2498.585938
7912.593262
6445.76123
1715.628174
3317.513428
1920.729126
2131.555664
1942.871338
2483.76709
4611.416016
5310.604492
4991.501953
3532.48999
6788.188477
1859.156372
1900.962036
8237.617188
1888.738159
1923.920776
1737.674927
2850.812012
3290.248779
7137.890625
1745.281494
5437.244141
1858.617554
2682.743652
1684.544556
2846.419922
2214.355713
3943.712891
1840
1787.334717
3767.117188
4698.274902
5440.427734
1780.800049
4771.54248
2984.355225
2695.265625
6393.540527
2348.490723
1897.790771
2333.029541
6502.195801
6062.486328
6087.567383
2277.416016
3162.927002
2524.747803
1967.799316
3413.717041
6227.213379
4319.970215
3417.229004
3230.768555
5642.093262
2861.490967
3228.244873
4028.036865
2166.576904
2484.324219
4401.055664
2793.003662
4683.771484
2778.664307
3872.343506
3800.665527
2150.386719
3754.943359
2666.695557
3962.733643
4324.608887
5895.162109
4322.504883
5854.301758
6202.506836
6983.342285
2033.966431
5990.893066
4086.55249
5590.716797
5644.919922
9155.789063
2709.747559
2776.514648
1660.181763
6133.195313
1667.60437
10269.842773
4356.069336
4471.266602
4183.833496
5631.577637
6435.936035
7623.577148
4187.807129
2342.297852
4872.929199
2886.780518
1662.81189
6450.455078
6122.459473
4796.355957
2598.959961
3411.239746
6651.875488
7633.4375
3037.219971
3675.486328
5571.151367
8159.218262
10608.735352
3522.699219
3525.115723
3937.401367
2830.97998
2791.248291
8362.866211
3313.676758
3083.4646
10092.121094
2764.850342
6308.342773
5001.977539
6406.920898
10864.15332
2635.835205
2334.75415
3413.714355
4210.666504
2094.473389
2737.791992
2675.399658
2840.613525
3084.455078
3887.262207
5016.485352
1880.992188
5365.933594
7210.45459
7604.20752
5557.783203
9475.083008
3950.993408
1882.909058
3378.640381
2412.634277
3802.174805
2493.236328
2818.783447
4262.359863
6066.100586
4875.858398
5245.558594
3116.729248
3437.95459
5453.62793
4239.041016
8619.286133
7326.289063
2814.727783
4566.666504
2439.821533
5307.441895
7591.395508
3116.41748
8395.075195
2393.903809
2093.271973
3111.769043
3162.944336
2152.468262
3828.20874
2781.876465
2209.320313
3298.717041
7567.563477
2108.609619
2548
5320.288086
2941.140869
2194.59082
1795.566895
5371.103516
2574.175537
2543.022217
2710.896484
4025.155029
2482.550293
2048.170898
3101.003662
4324.388672
1693.104248
3291.580566
3495.842285
1713.939453
2215.969238
3373.167969
2892.148193
9255.356445
5021.620605
2519.327148
2229.697021
3521.415283
3858.402344
1903.745972
4520.873535
4965.805176
3091.360107
3688.02002
4261.593262
3160.790039
1531.511108
4404.85791
5292.231934
5575.509766
3709.225342
7136.11377
3444.549072
5583.633789
2536.571533
3450.618652
3325.54541
2438.958984
8079.14502
1549.63269
6532.22998
3456.287109
4743.323242
3377.189453
4379.703613
2975.924072
4682.610352
3857
2269.412598
5334.769043
4444.092285
2645.88501
8166.547852
1811.609253
4480.203613
3217.404785
3421.77002
4253.182129
3771.775879
8849.469727
4396.69043
5352.073242
7295.600098
3293.209961
2317.44873
8281.469727
4100.486328
1721.804199
4033.072266
8866.419922
6042.418457
6358.521484
2081.857178
2706.324219
10777.266602
3561.947754
8424.503906
3668.790527
1779.902466
2243.781006
6794.505371
3927.808594
2480.942871
3032.040039
3997.327393
4444.314941
3309.859375
8965.81543
6895.225098
2342.497314
1725.705444
3120.933838
3787.26001
10412.571289
3570.018066
6266.063965
1947.351929
2043.785767
7564.198242
5072.285156
4304.515137
2753.617432
3378.57373
6073.266602
2346.847412
1812.737549
2260.182617
4230.654785
3449.639404
1609.729736
2333.108154
2836.084473
3280.484375
2065.546143
6567.822266
5846.785156
5032.666504
3388.585693
9914.739258
9129.208008
4413.876465
2837.002197
1963.599976
5950.303711
8742.029297
2274.236816
2249.780273
2405.509277
2273.040283
7900.499512
8240.864258
5133.746094
1792.527222
3624.462402
3900.595703
2915.82373
2091.83252
2322.827881
7319.767578
2661.77124
5645.385254
3364.72998
3160.786133
2471.429932
6643.467773
2905.711914
1839.15564
4814.241211
5130.188965
3252.991455
2062.725586
2058.95874
2812.915283
2040.455933
6515.631836
7057.511719
3530.953613
2492.977051
4032.154785
3091.305664
5628.331543
3345.225342
2017.46936
3428.924561
4277.388184
3229.68335
8032.536621
3972.135498
8642.026367
1913.144531
5247.007324
2370.185547
2431.612793
3086.298828
4254.902344
6672.855469
2943.445801
3913.18457
6646.727051
4910.320313
5106.806641
5594.255371
3051.467773
2692.84082
4020.868896
2064.550049
2542.916748
3747.707275
4646.32373
4034.122559
7043.040039
5380.208008
3850.730957
4710.045898
2879.684814
2501.106934
4609.039063
8575.384766
3039.678955
2625.57373
2031.561646
3449.099121
1881.166626
3526.947266
1458.723389
3085.218994
3263.360107
4928.90918
3097.369385
3131.71875
1361.442627
4826.350098
3648.416748
1942.48645
2733.874023
3995.792236
4940.740723
1717.159424
2273.6604
1701.617065
3210.126709
3002.888916
5959.841309
2975.566895
3424.719727
4635.43457
2256.57666
2240.888916
5319.251953
3160.157959
3096.331787
2998.127686
1742.114014
2387.259277
4927.728027
2089.842041
1534.96875
3132.954346
2076.675049
2077.367188
4684.874023
3339.525879
2851.991943
2597.957031
3263.537842
3419.463623
2490.922607
1697.337769
4715.233398
2117.639404
2367.437744
2506.282959
7067.024414
3849.24707
2196.885742
1542.321899
2772.076416
3246.699951
2578.991699
1867.005981
2210.592773
4113.388184
1962.460449
1796.455933
4758.36084
2479.843994
4604.796875
4234.834473
2222.560547
5266.277344
2007.917236
4481.87793
4494.121582
4580.362305
2412.115234
3537.534424
2718.133301
3223.836182
2119.282715
5150.551758
3245.816162
3654.724365
5991.768066
4540.651367
5653.069336
5561.432617
1909.699951
5727.302246
3199.962891
7128.727051
3808.285645
4018.47876
1869.282959
1784
5228.208008
5457.087402
6383.720703
7025.550293
7307.629395
2920.827637
2142.949463
4137.695801
2539.439209
4132.598633
7678.833008
5708.162598
5700.261719
5645.527344
3539.619141
2371.780273
4546.333496
1704.25
7054.210449
3975.623047
2730.57666
6675.784668
6850.285645
8052.947754
3263.692383
2078.893799
3939.322998
2365.818115
3202.15918
2555.031006
3518.15918
2966.276855
5823.26416
6883.740234
1904.8302
1796.509033
4458.552246
2649.550293
6151.941406
3214.994873
2447.741943
4658.303223
1690.771606
2077.302246
1655.172363
4547.107422
7837.015137
9160.619141
1579.829102
1597.781494
3864.462402
3606.070068
3941.666748
6778.720703
2750.941895
2279.029053
3975.010986
2394.92627
3532.280762
8045.202637
7627.183594
7110.285645
7570.207031
4440.680664
8384.801758
4778.708984
3063.568359
2910.814697
2173.111084
4022.10376
8276.208008
3363.851074
5729.350098
8001.29248
7573.101074
1860.84668
2187.503174
6249.749023
3223.307617
4170.725098
3238.824219
2697.408691
7612.407715
5036.53125
4128.218262
5213.06543
9918.896484
4382.995117
2415.671143
8113.437012
3495.540283
4836.022461
5400.023926
3361.24292
1453.503174
4466.788574
