# Supplementary material for: Distribution Analyzer, a methodology for identifying and clustering outlier conditions from single-cell distributions, and its application to a Nanog reporter RNAi screen
Source: BMC Bioinformatics. 2015 Jul 22;16:225. doi: 10.1186/s12859-015-0636-7 (PMC4511455; doi:10.1186/s12859-015-0636-7)
Supplement: Additional file 1: Code S1. — R source code and sample data for distribution-based high-content screen analysis [file 12859_2015_636_MOESM1_ESM.zip › DistributionAnalyzer-1.1/Plates/files10004/B22]

4132.707031
2320.02832
4589.139648
4808.605957
3179.130371
3210.856201
2170.250732
1992.132446
2152.834717
3235.268066
4699.620117
2393.229248
5551.257324
2206.845459
2922.834229
4832.40332
1742.819214
2182.088623
1778.934937
5719.614746
1792.144897
4561.432617
4985.641602
3336.945068
5510.289551
2785.370361
2537.09668
1556.115967
7076.413574
2487.830322
3999.272705
3198.140625
1861.542358
1713.485718
1445.978638
2777.941406
2599.414551
4163.075684
1983.176514
7785.817383
2419.038574
3192.89917
2302.662109
2240.72583
3524.765137
5080.699707
7512.485352
3543.858643
3311.05957
10445.445313
2387.406006
3611.2854
2020.501587
2430.834473
2773.613525
5927.747559
3203.191162
1888.405273
4740.239746
1919.474487
2402.597168
1865.40918
2250.724365
4101.819824
3147.708252
1828.796631
2037.015869
3000.725098
4125.396973
2031.680786
6669.003906
1994.579224
4695.916016
2523.078369
3964.150146
4234.453613
4641.78125
3192.425781
1822.572266
2149.295654
2565.188232
2491.623779
2425.752197
1841.59082
2125.905273
1939.946045
2120.770996
1928.19165
3089.756592
5982.373535
2818.154297
2516.602783
3980.878418
4117.068359
7493.130371
3109.320313
3537.123047
2084.100586
2570.043701
2177.387695
3320.031738
2240.409668
1811.5
3530.431641
3230.828857
1787.5
2672.248779
2394.255127
3736.990234
2232.17627
1977.642212
1848.59021
5121.279297
2795.306152
1821.320313
2361.07666
2154.200928
2321.80127
4520.852539
1765.93689
1801.963501
2028.016846
2026.341064
1791.194214
2206.651611
6696.604004
5485.714355
2033.750488
5974.421387
5432.30127
1721.619751
8014.54541
2842.307373
12127.304688
4546.855469
7796.360352
3796.209473
2023.28186
8205.483398
3418.942139
3316.012939
4907.545898
1696.444458
1806.370361
5366.947754
4508.442383
5557.900391
2309.86084
7445.86084
2547.137207
2239.727539
3070.19751
3252.507813
4486.458984
4168.682617
2278.951172
3510.150635
2199.70752
2067.753174
4452.754395
2144.898682
1864.150635
2065.747559
4283.25
2678.991699
1944
2161.225586
12798.09375
5609.005371
2426
2367.610352
6722.359863
5271.809082
2126.892822
3604.276123
4550.140625
2074.123047
1841.59729
2395.219238
3925.851807
2019.990845
1615.317261
4435.531738
2443.820068
5310.364258
2747.657471
5876.749512
3462.447998
2424.132324
7386.756348
1703.793335
3409.032227
2689.282959
1819.84314
8105.42627
5040.413574
2029.317261
2005.572998
3597.359131
3736.648682
3251.698486
6025.927246
2138.741211
3167.909668
1720.92041
3672.427246
2461.928467
1833.333374
4015.058838
4135.491211
2186.402344
3710.831543
1658.349243
1826.119629
4667.109863
1522.382935
2514.425293
2509.227051
3416.812012
2046.846558
2810.52417
1448.102539
5162.776367
2194.603516
2363.258545
2967.777832
2154.085449
2901.982666
3771.511475
5709.343262
2159.684082
2114.060547
2576.792236
9089.461914
8309.001953
4943.019531
3599.891846
1724.754761
2762.865234
1548
5366.873535
2102.591553
2706.651855
2175.371826
4105.974609
6074.964355
2721.277832
2192.268799
3347.607178
1934.495972
1947.948242
1755.241577
1743.682129
1607.880615
2956.010742
2022.862793
6130.586426
2685.816406
1740.717896
3026.956055
1749.609741
4545.59375
4690.015137
4798.630371
4812.959473
1819.636353
2013.995239
5438.200195
2104.643066
2366.666748
2762.749023
2366.854736
1883.92749
3634.544922
2338.253906
2974.665527
9423.181641
5299.885742
1745.333374
2581.434814
1892.170166
2443.243164
1788
8849.21875
1828.047119
13466.080078
2886.095215
2370.511719
16198.554688
24360.375
2060.112061
2134.099121
9005.477539
1542.188721
1722.79248
2567.384521
2378.274658
2420.699219
5560.148926
2863.392334
2652.201416
3037.026123
1702.584106
10243.167969
1973.049683
4019.862061
11054.5
2682.300293
8683.412109
2136.835938
3269.899902
2054.25708
3199.574707
1853.333374
3292.890869
3270.938232
2204.473389
2302.218506
2264
2117.947754
14725.350586
2684.524658
1871.592163
16156
1693.753418
7344.023926
1910.930542
4450.854492
3730.719971
7933.40918
2567.560547
2893.146484
2584.209961
2616.881104
11956.307617
11523.731445
1928.777344
3398.803467
6974.078613
2341.12915
1900.140137
9821.314453
2518.349121
2574.399902
3932.418945
8102.922363
5643.428711
2726.474609
2415.924561
2712.618652
2668.066895
4079.898682
19795.056641
1761.505005
2106.808594
2532.918213
5187.177734
2059.665771
8228.05957
3599.764648
2129.992432
1539.791504
24523.582031
2038.356201
1878.819214
2858
4174.15625
3699.655518
2494.560059
5280.663086
2305.452148
2222.248291
1846.406494
2127.472412
2207.698975
1941.093384
1786.466187
2115.105713
1943.345703
6370.915039
4603.516113
1800.131104
3067.005859
2348.768555
2127.420654
1996.917603
1729.625977
3063.849609
1905.992065
1865.391357
2008.716431
3424.227783
1994.884399
2223.046631
2098.587646
1822.935303
1964.730957
4340.609375
2573.554932
1599.580566
2305.333252
7093.936523
3807.291748
2134.81665
1983.289917
2205.77417
1787.237427
2144.794922
1949.800659
1771.271484
4038.28125
12065.464844
10721.258789
1769.858032
2207.542236
3674.979248
2600.860107
1752.852661
1714.691528
2059.59375
7821.084473
1708.455444
3488.215332
1897.296631
3505.006348
1985.567871
1798.348877
9784.87793
1880.017456
4763.096191
1960.708862
3727.808105
2046.274902
2688.142822
3386.247314
1804.490845
1868.261719
2066.145264
2916.658447
2468.442627
7664.203125
2472.99292
1746
2051.85083
8992.134766
7672.959473
2471.828613
1974.043579
2232.215576
3136.763184
2250.81543
1828.101196
4313.57959
2275.922607
1896.152344
5838.542969
3004.249023
3014.63501
2196.063965
7704.143066
4903.891602
2010.689087
1588.581177
2379.23877
5689.32959
6159.960938
1620.111694
3592.215332
9308.361328
2070.604736
11708.474609
7573.299316
2411.130371
2452.787598
1895.118896
3833.078613
3561.53125
1673.5802
8829.402344
5514.887695
1895.907349
11111.84375
2089.323975
5448.354004
2882.846924
4515.546875
2842.512939
4152.330566
4424.950684
2861.455078
2072.882324
4101.049316
1959.321045
4697.881836
7834.442871
6939.869629
2632.947998
8134.764648
5235.117676
2760.311768
1859.894775
3512.642334
1612.571411
1792.727295
5326.370605
2457.375
2171.022217
3879.466553
1853.460327
10200.392578
3818.830811
4472
3496.125977
7840.796387
4636.39209
3064.453857
2127.272705
1414.716064
1469.951172
1983.470581
3174.095215
3574.822754
2240.880371
2104.75293
4973.52832
4482.98584
3892.452148
2875.364502
11022.980469
2671.529297
10228.229492
3504.428467
5289.405762
8877.306641
6811.044434
4484.844238
2112.163818
2385.441406
4022.539795
12234.743164
2599.483887
6893.038086
2546.175537
3585.960693
1494.833374
8615.371094
1899.546387
6388.047852
2854.431396
1844.489746
8981.457031
2524.767578
3944.199707
2296.565674
11377.257813
3069.722168
3965
3157.55249
2655.31543
5082.223145
4473.143066
2189.368408
2000.293579
1396.549072
2464.731445
3690.424316
2938.799072
2725.794189
5898.762695
2994.550781
1832.230713
4876.20752
4829.154297
2717.333252
5065.519531
2328.148193
1590
2864.087891
3788.261963
5420.961914
2217.946045
2698
2322.080811
5448.77832
1605.045044
2431.251709
2030.055542
2264.907715
2686.604004
3388.164307
3323.985352
4672.65918
4403.947266
3138.650635
2379.27124
2977.258545
2727.672119
4301.702637
3402.415039
2514.695557
6976
2148.057861
6012.994141
3142.156982
3032.727295
3502.054932
2150.535889
1880.453857
3303.111084
1773.984253
6747.497559
1799.441895
2030.172852
3041.284912
3155.900635
5122.924316
1678.060547
2310.354248
3348.58667
3570.614258
3867.376709
4820
1298.074097
5281.876465
2456.571533
4227.692383
8133.453125
3602.846924
6256.307617
4259.474609
2167.600098
2313.726563
2752.57959
2213.506592
2468.808594
13086.110352
3174.399902
2160
2932.15918
2934.596191
4716.195313
4059.831055
6380.300781
23713.960938
2397.349609
3323.639893
8697.12207
4384.518555
2220.865234
1574.666626
3177.43042
7207.314453
8094.024902
4543.688477
10160.060547
1865.045776
3999.340332
1685.350952
4356.538574
1821.576904
5492.638184
4045.482422
5984.432617
2525.343994
3702.163818
2303.160156
5653.039551
12306.196289
5740
2511.739746
2570.673584
1600.458618
2708.136475
2112.483398
2624.882568
6619.464355
4245.319824
2796.141113
3295.612793
3300.792236
2776.293945
11338.37793
11536.027344
1734.520264
4567.919434
3964.482422
3212.556641
2066.269775
2003.465576
1951.904785
4119.228027
10596.727539
4967.986328
2657.02124
4728.939941
4358.972168
6646.474609
1976.186035
4897.964355
5347.277832
2165.06665
3032.523926
5239.063965
10288.508789
3244.923096
6674.82373
2267.079346
2769.27417
4519.74707
14552.774414
3207.86377
2898.898926
4148.99707
8597.323242
3076.824707
1610.593384
1427.234985
2864.27124
2344.144287
3342.731201
1757.794556
4916.116211
1958.255981
4279.532715
1896.128296
1464.941162
2016.042725
3871.238037
4908.986328
3432.79248
2072.29834
3433.35498
2695.460693
2959.944824
1830.489258
7309.884766
2256.703369
1968.289551
7595.88623
1401.755127
2481.560059
6981.286621
2066.575684
2327.56665
1487.757568
2008.035034
3717.862549
1649.671631
3907.832275
4799.554199
2380.740723
1994.432373
2262.501709
3700
1929.537109
5358.160645
1902.935669
3442.657227
5664.535156
2537.77002
7131.127441
6037.174805
17956
1807.41748
3042.311035
5130.793457
6272.262207
2195.142822
4223.941895
5228.887207
2858.666748
4499.322754
5198.791992
2304.537354
4391.553223
1954.146362
2657.919922
2559.719238
4426.801758
3350.234131
3219.246338
1949.911499
5447.455078
2140.410156
8493.224609
2438.314453
3904.570068
4144.078613
2986.582764
5002.313965
1896.058228
4199.861328
2828.160889
2921.264404
3677.284668
1656.428589
2605.380859
2964.059814
1902.170532
5875.119629
4209.505371
13354.504883
2039.012329
2024.204346
1714.265503
5246.346191
5884.760254
6191.57666
5487.972656
12065.128906
2633.530273
2118.315674
2564.62915
2166.838623
1918.196411
2651.193848
5736.543457
4907.346191
2576.635986
7269.932129
5168.274902
2171.074951
2282.608154
1913.798462
1740.65271
5631.019531
2595.602539
1825.112793
4254.130859
1950.814819
1914.360962
2311.4729
1852.231445
1719.233276
11807.586914
2556.393311
1789.685913
2125.818115
2942.711426
8563.902344
1963.902466
3810.560791
4095.542969
1923.544678
1536.780518
4515.184082
1965.745972
2587.911621
1928.747925
2739.732422
