# Supplementary material for: Distribution Analyzer, a methodology for identifying and clustering outlier conditions from single-cell distributions, and its application to a Nanog reporter RNAi screen
Source: BMC Bioinformatics. 2015 Jul 22;16:225. doi: 10.1186/s12859-015-0636-7 (PMC4511455; doi:10.1186/s12859-015-0636-7)
Supplement: Additional file 1: Code S1. — R source code and sample data for distribution-based high-content screen analysis [file 12859_2015_636_MOESM1_ESM.zip › DistributionAnalyzer-1.1/Plates/files10004/B23]

2921.385254
1820.217896
2422.479248
2169.680908
1530.564087
1439.710815
2764.666748
2810.58374
2307.787842
2169.815186
2500.625
2519.405029
2949.774658
2237.019531
2083.306641
2182.875732
2583.287598
2217.420654
2114.612305
1829.128174
1676.253174
2301.288086
1951.199951
3104.285645
1676.740723
1968.585327
2643.842041
2349.614014
1615.804932
2585.525879
2625.671631
2059.423096
2366.603271
3687.477051
2342.821045
3008.934082
2887.62793
2449.63501
2906.046631
2063.147461
2330.756836
1403.494263
2348.645264
2228
1755.685425
1838.844482
2706.795654
2801.469482
2410.301025
3208.328857
2476.097656
2907.440186
3819.184082
2256.869629
2468.694336
2056.907227
3184.627441
2135.956055
2559.281982
2839.565918
2389.5625
2388.192627
3282.895752
2366.787842
1564.640015
1812.205688
2062.525391
2343.512695
2613.494873
2133.016846
2608.943604
3253.585693
1856.474609
2075.277832
2349.487061
2814.158203
2070.689941
3051.228027
2304.952393
2782.327881
2989.566895
1581.309692
1736.637207
2523.338135
2197.73584
2087.706787
2933.347412
2541.286865
2112.874268
2642.637939
2230.315674
2424.547852
1990.444458
2874.17749
2786.48877
2917.246338
2075.811768
2097.902344
2415.193848
1883.6875
2024.042114
2023.032959
2021.470581
2620.715332
2698.419189
1646.41272
2949.107422
2351.418945
3277.399902
2181.604492
2782.044434
2927.085693
2335.583252
3227.434082
3070.890381
1811.52002
2954.212646
3652.785645
2541.493408
2702.200684
2542.604248
2371.085693
2380.185303
3195.129395
2575.041748
2964.177734
3003.505859
1956.067749
2161.609863
2250.688232
2235.115723
2107.461426
2667.925293
2780.055908
2167.643555
4053.666748
2282.983154
2857.409668
2196.048828
2490.91626
3098.093506
3382.889893
2861.471191
2925.247803
2112.156982
2552.311768
2050.30835
1894.389648
2602.957764
1926.828857
2744.341553
2925.164795
2192.477295
2797.398682
1431.587036
2552.971191
2379.406494
3115.545654
2022.927368
1798.205078
2437.14917
2644.369873
2205.614014
2152.800049
1520
2132.826904
2140.424805
1842.809814
3967.278076
1847.639648
2150.009521
2322.83667
2300.312012
2256.312744
2049.224609
5829.181152
3346.148926
1785.129395
2117.424805
2065.254883
2452.03833
3040.353516
2649.854248
2146.707031
1791.642456
2188.256104
1886.888916
2020.405273
2045.628296
2558.649902
1580.347778
2867.242188
2522.629883
2755.677734
3129.853027
2123.534912
2249.074707
2183.963379
2174.416748
2002.848145
3378.877441
2554.181885
3488.079834
2150.851807
2641.609863
2199.155762
2976.092285
2366.376709
2671.45874
2182.514404
1901.733276
1763.746338
3044.688721
1997.276611
1705.867676
2485.754883
2319.907715
3138
2131.882813
2499.044189
2949.09082
2844.688721
2126.771729
2666.193604
3194.023926
2040.642822
1480.800049
2422.966553
2533.038086
2734.300293
2304.186035
2802.255859
2006.343872
1739.610596
2536.562988
1990.362183
2525.434814
2541.864746
1700.537842
2117.970215
2915.754639
1981.567749
1971.044556
2831.360107
1771.003662
3076.620605
2166.972656
2282.44043
1696.666626
2925.86792
1782.308716
2034.752686
2111.164063
2808.580811
3267.414063
2367.912598
2668.150879
2154.267334
2806.793213
2133.241455
2060.45459
5061.821289
1878.742798
2645.687256
2264.252686
1908.375
2602.686768
1697.31897
2359.716797
2579.709229
2195.842041
2068.111572
3326.164795
1935.149536
1941.668213
2509.430908
2586.74292
2701.64209
2912.902832
3497.456055
1628.634521
1874.821899
2877.462158
1888.575317
2687.878418
2656.595215
1872.503052
3168.791992
2203.773926
1835.65332
3041.177979
2056.4375
2728.064453
1804.339844
2712.787842
1958.794189
2831.800537
1990.524048
2157.987305
2297.434814
2040.51062
1876.396973
2223.197998
2368.715332
2023
1808.56543
2894.807617
1786.994751
1675.04187
1908.515747
3695.712402
2836.673828
2587.850098
1986.519653
2678.091309
2886.317871
2648.578369
2144.558838
2744.763184
2691.509277
1753.486938
2087.048096
2881.012939
2606.7771
1723.666626
2117.150635
2228.036377
2302.305176
1606.909058
1752.660034
2094.992432
2362.117676
2860.422363
2118.770264
1670.513062
3376.954834
2625.970947
2046.857178
2803.873047
1892.735962
2079.821777
1910.469727
2043.08728
2078.191895
2037.473633
2514.300537
1822.810791
2846.957031
1955.953369
2107.607666
2693.048828
2276.463623
2262.38208
2078.998535
1991.420288
1999.286499
1777.259155
2577.738037
1978.010986
1982.293701
2545.688965
2656.533447
2217.329834
2767.723877
2564.263916
2501.627197
2714.486572
2669.317139
1433.316406
10712.180664
2198.941162
2338.290771
2580.031982
2319.682129
1816.230713
2106.893555
7776.473633
2360.231201
1510.148804
1973.619873
2011.776001
2373.719482
2447.483887
1871.88147
2335.391113
2180.354492
1612.662231
2428.647705
3245.850098
2482.480469
1930.150024
2494.535645
2109.962891
2441.836182
1867.181763
1856.903931
1777.340332
2502.563232
2297.422119
3428.800049
1782.459839
2242.728027
2274.536621
2530.34668
2331.431641
2191.669434
2307.636475
2921.403076
1915.040039
2517.594727
1754.995239
9232.919922
2536.94751
1958.53064
2706.066406
2488.511719
1793.962769
2910.373779
2044.248291
2319.193604
2653.895508
2114.032471
2024.831177
2376.148926
2647.886963
1874.536621
2033.869507
1720.842163
2321.892578
1993.989746
2295.794922
2417.544678
1749.389648
2204.345215
1994.297241
2331.085449
1753.268066
2788.290039
2369.864258
1973.444946
1739.991943
