# Supplementary material for: Distribution Analyzer, a methodology for identifying and clustering outlier conditions from single-cell distributions, and its application to a Nanog reporter RNAi screen
Source: BMC Bioinformatics. 2015 Jul 22;16:225. doi: 10.1186/s12859-015-0636-7 (PMC4511455; doi:10.1186/s12859-015-0636-7)
Supplement: Additional file 1: Code S1. — R source code and sample data for distribution-based high-content screen analysis [file 12859_2015_636_MOESM1_ESM.zip › DistributionAnalyzer-1.1/Plates/files10004/B24]

1978.560059
3365.280029
4873.470215
2126.776367
3993.06665
3662.112549
2759.604248
6090.27832
8988.216797
2519.541016
4963.147461
2127.473145
2658.039307
4612
5025.775879
3399.7854
2395.877197
6906.625
4048.845459
5714.540527
4275.446777
5277.807129
4338.399902
2542.628662
5601.706055
4910.843262
3299.504883
2394.208984
2554.700928
2101.023193
3841.018066
2221.270996
3322.905029
6209.431641
4055.157959
4937.243652
3339.181396
6463.126465
3827.261475
3446.93335
3084.272705
3530.844482
6020.357422
4341.600098
4291.379883
2452.245361
3758.309326
3560.668701
2909.053711
4526.996582
4959.054199
3837.181396
4922.044434
2300.932617
1815.064209
2230.645264
4102.702148
5202.189453
3733.768799
3529.54541
3252.182861
2092.865723
4253.340332
3795.153809
2364.437744
6179.01416
5680.958008
3414.467773
6064.402344
5871.316895
3279.665771
2261.04541
3125.305176
4662.577637
3207.678711
2410.431641
2657.197021
6334.165039
2255.629639
3312.349854
4123.47168
1927.779785
3646.755615
3833.690918
6030.602539
1634.03772
3321.345703
3106.242676
2604.540039
1847.959106
3977.754883
2170.12207
3538.389893
8750.963867
2208.824463
2147.490234
2586.669434
2851.966064
3225.795654
3325.774658
3579.579834
2568.997803
2325.152588
3173.897461
3375.774902
2546.678711
9900.954102
1815.685303
2084.298584
2009.067505
3445.077393
4337.889648
1873.411743
1712.945313
3487.4104
2309.498535
1884
5116.58252
3083.804199
2216.48877
2068.250488
1998.673706
2636.27417
4163.82666
2890
5642.706055
4948.625
4588.031738
2846.383057
4029.769287
16427.044922
1919.534912
2151.255859
2730.330078
1964.333374
1836.782593
3461.422852
5218.477539
1696.800049
2181.227295
1629.254883
3939.084961
3380.090332
11077.808594
2247.102783
3269.11792
1998.608643
3519.712158
4966.961914
4972.459961
3285.452148
2027.934448
1700.266724
1681.45459
2084.344482
1682.322632
1938.095215
2313.740967
2338.257568
4960.195313
2709.963379
3114.257568
2319.751221
5588.683105
3641.361084
2643.891113
3537.548828
3569.175293
6665.414551
4527.040039
6077.805176
2697.370605
3400.232666
4889.845215
4186.187012
3026.571533
4770.264648
1549.402588
4897.281738
1860.307739
2931.233154
5689.575195
2409.375
2208.60376
2252.596191
11792.941406
3662.635986
5511.462402
5199.958496
5144.532227
2974.491455
3532.140625
5261.898926
3134.641602
6477.869629
2477.441162
5351.09668
4293.26123
3719.401367
4282.402344
4221.391113
3678.169434
2743.156006
4178.004883
2950.228271
3271.640137
4902.869141
4604.53418
3803.111084
9729.947266
6236.89502
4050.841797
3400.24585
4496.966797
7661.64209
2126.852539
3312.285156
5687.194336
1735.509399
5431.94043
2244.560791
3257.213379
5054.089844
1685.419312
1721.981689
4576.369629
6380
3724.346436
3393.15625
4141.724121
3151.833008
5463.038574
5206.157227
2068.47876
2471.667725
5826.314941
2854.311035
1821.359253
5323.40332
7537.278809
8228.125977
6601.294922
3707.742432
4830.986328
5867.792969
6602.750488
2904.212402
2745.132813
2038.476196
5542.901855
4303.624023
3079.496582
2145.227783
3103.531494
2207.085693
5339.274414
5750.788086
1915.755127
1914.640015
2366.449707
1706.297852
7517.45459
5588.293945
2120.494873
6896.029785
3761.98877
11760.641602
2213.487549
2081.729736
4900.516602
3396.876221
2581.185303
6800.925293
2572.121826
2648.417725
3624.448486
1925.401001
6782.047363
2011.333374
2356.410156
6779.465332
2189.978027
4015.008301
5132.724609
3468.656738
4147.60791
3340.554199
4683.269531
1499.555542
5737.609863
2442.232666
3844.81665
5261.05127
3679.527832
3755.654297
3328.542969
4603.95752
3003.366699
9244.698242
4143.157715
11754.112305
6900.620117
3706.604736
5885.032715
3141.797363
3177.971436
5261.152832
2344.974609
2169.469971
2817.013184
5045.570801
3611.55249
3391.087646
3784.027344
3248.089111
2365.166016
1924.288208
2635.720459
1885.801514
4406.174805
2026.432617
4448.69043
5481.473145
2149.048584
1840
4884.178223
4241.90918
1787.833374
1550.92041
1662.941895
1732.617432
5218.94873
2053.759277
2577.164063
2061.914307
6267.305176
2456.153564
1966.180786
2069.901367
2833.106201
4185.180664
3459.889648
4390.928711
3178.622803
1815.539917
2795.828125
3298.798096
2634.048096
6297.331055
1888.28418
5760.751953
2073.496826
2561.114014
6566.825684
3113.330322
1803.936523
2191.574219
3510.902588
3278.305908
5426.765625
1962.718994
1878.340942
2327.056396
1869.985718
2052.635498
4749.245117
2138.254639
2471.740723
2178.567871
3582.367432
3106.782715
5665.368164
3606.503418
2561.419434
3881.403564
5725.394531
1735.424194
2267.004639
1889.137207
2271.820557
1781.346436
4929.81543
3116.383789
3115.416748
4378.357422
1748.090942
4820.09668
5192.979004
2393.641846
1891.709839
6079.45166
4538.822754
2004.726685
5062.380371
1778.327026
1660.439209
2509.523193
4051.305176
4309.057129
3270.280273
1908.113525
4807.75293
3476.792725
2112.721436
2339.455566
4991.299805
4705.344727
1878.149292
2409.90332
2208.152832
4278.02832
5198.595703
1697.866699
5279.399902
3570.90918
1996.17395
2193.490723
7402.75
1910.524536
2531.863525
4477.46875
3755.917236
2648.328369
3484.662842
2317.694824
3405.984863
3224.099609
4192.703125
2327.330566
3624.206299
1625.631592
5152.791016
7786.810059
2004.106934
2429.398438
3094.439941
2883.723389
9105.738281
2857.124268
7030.352539
3449.613281
5492.010742
2303.361572
3800.274902
2000.145508
2157.136963
1790.293335
2810.451416
2323.521729
8626.876953
1879.883545
2736.60083
4066.12085
2542.247559
5513
3611.522461
2455.553467
2471.071045
3017.723145
1931.583374
2301.883545
5626.924805
1727.466675
1894.202637
1947.757568
2913.044189
2519.691162
3310.793701
3676.689697
2371.412842
5276.030762
3701.485107
3053.393555
2314.648193
1614.12439
3773.350098
4053.264893
4644.604492
4359.639648
7372.523926
3978.872559
3713.094971
3551.017822
5413.144043
1782.09668
2879.137939
2913.361328
4396.556152
2837.485352
2427.262207
3542.031494
3333.919922
4878.039063
4775.422363
2903.474854
10116.826172
5762.915039
1859.578247
8960.134766
3979.273438
3208.303467
2452.456299
4515.739258
1611.333374
2487.606445
3374.287842
5150.369629
5420.560547
4684.146484
5521.062012
1816.43689
5997.804688
3260.260254
2410.300781
4461.169922
6918.57959
1568.309692
2435.102051
3071.95874
7138.003418
7206.20752
4761.886719
3491.418945
4003.532715
5155.175781
2214.850586
3007.859131
2131.057129
8262.097656
2552.210938
4596.378418
7053.429199
2498.980713
2505.878662
4718.846191
9868.337891
5616.269531
3845.859131
2483.977051
1863.547852
2300.827637
3287.181396
2652.608398
2246.751709
1953.153198
2409.947266
4566.249512
5200.647461
3669.586182
2694.755127
2822.057373
2268.21167
5410.617676
2584.498291
1798.151733
2424.355713
4758.135742
4023.376953
2384.497803
3653.727051
2098.691406
3693.446777
2838.246338
2714.669189
