# Supplementary material for: Distribution Analyzer, a methodology for identifying and clustering outlier conditions from single-cell distributions, and its application to a Nanog reporter RNAi screen
Source: BMC Bioinformatics. 2015 Jul 22;16:225. doi: 10.1186/s12859-015-0636-7 (PMC4511455; doi:10.1186/s12859-015-0636-7)
Supplement: Additional file 1: Code S1. — R source code and sample data for distribution-based high-content screen analysis [file 12859_2015_636_MOESM1_ESM.zip › DistributionAnalyzer-1.1/Plates/files10004/C01]

3226.915771
1773.501953
2948.28833
1328.742676
3949.154541
4032.569824
1320.672241
1362.890747
1891.798462
1848.449829
2337.848389
1989.979248
2998.959717
1757.095703
1792.591675
4153.535156
1524.746948
4939.637695
3711.77832
2945.416992
1620.46814
1629.836304
1766.271606
3773.79248
3023.013428
3558.335449
4233.200195
1939.817505
2248.655762
2790.447266
1749.905396
3139.168945
3250.496826
1722.615356
1719.193848
4196.119141
1318.574951
2027.097778
1135.903198
1410.096802
1743.838867
1635.212891
1578.338501
4063.276611
4130.453125
2669.945313
3086.793213
2502.070801
1858.495972
2531.627686
3974.895264
1558.406128
2318.89624
1546.546631
1454.712646
2807.396729
2757.587891
1277.417358
1072.345093
2444.845703
3782.390625
2417.016846
6058.083008
3481.953369
5940.119629
2698.327881
3717.253906
1562.43811
3668.820068
2912.114258
2774.119629
4089.908936
4366.720215
4136.506348
3211.085449
1252.020264
3373.133057
5135.773438
4015.380615
2079.589844
2232.770264
2669.318848
6156.098633
3217.434082
2989.706299
1581.771118
4174.491699
1381.584106
12659.975586
4598.960938
3504.455322
3500.72876
3372.051025
3232.927734
1765.165894
1939.086426
5227.513184
2714.313477
1504.10437
3628.788574
1680.936646
2352.27002
2441.125977
1569.5
3776.64209
3542.062988
4747.288574
3019.665039
3178.435303
3154.101318
4002.143311
2916.921387
2664.55957
4305.513672
2493.550537
3043.404297
2223.59668
2498.800049
2763.670166
1496.909058
2776.518799
3827.60498
2752.835205
3141.187012
2094.749512
1465.963013
4455.597168
2557.880859
1730.197144
1961.032227
3389.23584
2833.259766
2522.375244
1761.183838
1580.124023
1655.755493
2183.053467
4097.811523
4451.399414
2976.404541
3184.213379
5684.05957
3255.829834
4289.405273
1435.178589
2101.600098
4666.666504
3143.974365
1412.408936
3227.238525
2569.87915
3930.02417
4299.558594
5051.69873
4352.287109
5453.547852
4492.979492
3203.12915
3144.522949
2931.109619
1455.685547
1946.522705
3905.247803
1417.773926
2164.692627
5812.60791
1363.982666
3395.070068
4876.495117
2233.303223
2397.690186
3705.642578
1696.271729
1603.487183
1742.666626
3109.830322
2563.875244
1775.896729
2501.880127
3382.984619
6012.200684
4237.75
4274.815918
1563.807983
3514.627686
2558.484131
2442.608398
1597.81311
1569.540527
1893.498169
1672.582397
3122.099121
5953.496094
2773.559082
2015.272705
3981.327148
1805.970947
3149.04541
2757.907959
1685.438721
1505.774414
3864.600342
4000.924072
1980.762695
1742.030762
1852.283691
3750.431641
3270.38916
1728.290894
4991.375488
1543.881958
2236.023926
1661.615356
3687.803223
3198.922852
1623.629395
2384.330322
3830.807617
2162.222168
7612.337402
1946.506348
2337.345459
2227.167236
3907.352051
1222.144043
3521.539063
2190.248535
1498.303467
3756.136963
1357.58728
3895.616455
5358.637695
2921.476318
1622.757568
2381.535645
2173.969482
2208.89209
3706.839111
2389.90625
1449.537231
1445.364746
2292.322754
4066.883301
1521.302368
5909.123535
1885.938354
3964.39624
5540.466797
3529.178467
1503.382202
1389.405396
1417.021851
3897.699463
2993.15918
1902.93335
3298.913086
1168.123047
3492.260986
1640.895142
19591.888672
2385.303955
2964.20752
1748.52417
2525.671387
3235.966309
2531.465332
1361.112793
4574.338379
1778.661743
1691.518799
2999.812012
1733.280029
3342.075684
1870.729126
4764.354004
1402.666626
1327.792603
5678.502441
2011.544922
2091.001709
1447.800049
3707.651611
2071.574463
2197.355957
1878.93335
2595.279297
4699.633301
3333.974365
2303.957764
3421.109375
3146.89917
1267.17688
2825.155518
1695.682007
3138.416992
4520.692871
4879.32373
1556.49707
2260.068359
5553.250488
2347.191162
2370.47168
2163.049805
3541.938232
1604.054443
1675.261353
1953.17041
3055.67041
2076.091309
3639.024902
3424.994873
1203.272705
2254.25
2359.567871
4187.674805
4250.032227
1309.962524
1720.749023
2470.4646
4734.20752
1388.431274
1954.937744
1396.371704
1439.373657
3628.650879
2062.096436
2175.692871
1849.953735
3826.679199
1422.176514
2756.293213
6393.814453
1485.575806
1672.832397
1600.578979
3997.690186
1183.328491
5047.751465
2087.01709
2341.597412
1729.407837
3014.560059
4092.933838
2287.127197
1836.13855
1650.39502
1385.737061
1911.733276
4137.336914
1854.231323
4274.132324
4797.374512
1290.411377
1370.676025
4641.165039
1603.340332
1946.241333
1512.445801
1968.613281
4505.608398
3529.438965
3925.43457
4004.147217
3144.941895
1703.975586
5785.978516
2736.919434
1931.957886
2374.979736
1762.505859
3360.29126
4493.086914
2937.945557
1387.296875
2213.667725
4354.583496
2296.498779
2694.925293
2883.050049
1889.543823
2591.436768
4922.114258
3793.297363
3469.633545
1875.973389
1746.488892
2239.510498
1531.402954
4870.213867
1755.88208
2738.74585
2448.994873
4220.286621
1529.885498
1813.221313
1571.08252
2528.56665
3710.080811
1543.326904
7216.054199
2694.40918
1772.445923
1531.701782
1478.141968
1815.901489
1887.786499
3812.437256
1902.482422
5280.324219
2211.045898
2798.561035
3530.650391
3252.022705
4266.894043
2828.178955
4041.473633
2150.42041
1641.515991
4782.158203
3243.5896
1240.836182
3256.625
4347.333496
1897.748169
1522.248535
1393.888916
7230.268066
1626.851196
3186.016602
5638.915039
1444.811035
1805.280029
2070.581787
2034.932861
1474.76709
2803.986572
1653.924927
1456.153809
2097.213623
2007.319092
1707.894775
1497.040283
7017.181152
1824.794067
5393.872559
1697.493286
1237.900391
1970.905762
1433.966797
2189.724854
1406.702026
1458.145752
2580.771484
2777.351318
1831.79126
1749.034302
2547.776123
1392.909058
4006.822021
1475.598755
1557.538452
1633.581787
3480.331299
1471.356934
1753.358032
3109.837158
2357.647949
2150.350342
5067.966309
2818.333252
2499.876465
1580.419067
1793.208496
1532.823242
2080.174316
1605.340332
2573.106689
1605.490723
1355.343628
3963.606689
4473.250488
3383.215576
3129.101074
1392.953003
3333.881836
1623.718262
2419.731689
1659.068481
1461.317017
2046.459717
2336.5979
1927.88208
2941.182129
2005.89917
2899.561523
2502.906982
2921.204346
1412.483032
1510.5177
7382.611328
2829.905518
2982.321045
1809.1875
2534.788818
1258.844971
3397.600098
2117.57666
1850.592896
1594.214233
2675.627441
3059.610596
6100.976074
3761.418213
2069.644531
2220.802979
1886.116821
1654.337646
2343.081543
1474.046021
1365.082642
3505.66333
2784.611572
1511.547607
2254.427979
3389.855469
2062.228516
1889.347412
1459.49292
2950.172852
2791.738525
2162.635742
1610.211548
1964.544556
5329.45459
1380.655762
2735.46582
3361.040527
4190.758789
1378.091675
1636.319946
1296.426636
2104.088379
1734.82666
1488.315796
4317.09082
1802.512451
2746.529297
1955.650513
1336.415527
2662.078369
4326.405273
1509.333374
1764.717896
3793.293701
2097.684326
2756.636475
1357.164551
1781.714233
1568.08606
5554.701172
3432
3367.089111
1027.5
4519.938965
1582.699951
1814.945068
3090.795898
2895.129395
1521.678955
3289.139648
1327.533691
1820.715088
2951.592529
1577.076416
1966.551147
1668.831909
4843.316895
1835.182861
1430.71814
2146.095215
1448.539307
5740.013184
2096.858398
1690.874268
2765.849121
1356.071411
1452.393799
2580.923096
1399.738892
2747.395508
4502.551758
3005.566895
4169.306152
1571.445435
2116.971436
2103.384521
2040.451782
1459.751343
2845.686768
5290.411621
1516.205322
1929.574707
1876.67688
1958.410278
3680.440918
1317.85144
2520.797363
5946.458496
2965.64502
1200.657227
1714.004395
1808.785156
3638.701172
1387.572998
2216.689697
1608.804321
2067.529785
1667.155518
4470.250977
1282.89502
1310.320435
1190.854004
4708.610352
1256.87915
2831.717285
2470.317627
2165.351318
3549.634521
1385.326172
1413.553223
2408.343262
1615.023315
2254.134277
1591.979126
3729.472412
1264.33252
1604.334229
5489.429199
1711.052246
1384.430786
3369.536865
5945.095215
5301.28125
1259.949341
1549.210693
1945.688477
2170.137207
2171.255127
2467.1521
1647.373169
1474
1473.536133
2922.636963
4597.529785
2937.932861
4447.969727
5747.905273
3228.768799
1722.735229
1744.578491
2052.697021
1746.588257
2265.846191
1437.632446
2053.661133
4287.827637
2538.946777
1814.903687
5279.694824
1825.254517
1477.645996
3751.698975
1324.814331
1505.954712
2382.80249
3181.498779
2762.454102
1418.290771
4753.290527
2108.72583
1608.754761
1926.51123
1434.462891
1368.607544
1930.017822
1408.102783
5380.965332
3228.355469
1868.894165
3955.47168
3888.937744
5685.830566
3501.173828
2550.360352
1114.438965
1170.341431
2646.666748
2518.661133
4715.394043
2190.686523
3719.674316
1049.831299
1450.602417
3875.641846
3254.943359
1168.095215
2902.025635
2554.857178
5165.791992
3844.490967
1438.222168
2167.081055
2029.656616
4015.111084
3950.979736
1533.688843
4331.914063
1395.090942
5302.324219
3315.793701
4579.948242
5310.595215
2985.112549
3990.493652
1628.731201
2668.800049
1897.923096
3626.454102
1685.333374
1355.956055
1445.802246
1786.548706
10004.045898
1866.373657
4866.162109
3716.917969
2737.754883
3940.388916
2990.466553
2663.040039
2681.584229
2322.468018
1264.680908
1681.276611
1516.851074
1414.723389
4009.754883
1542.916626
3841.594238
1538.307007
1420.270996
3398.299561
1741.663086
1578.170166
4295.674805
2997.721436
1302.005249
1395.812012
4350.518066
2273.907227
2041.533325
2017.104004
1713.857666
4676.208008
7061.712402
2113.164795
1731.095459
3715.070313
3337.094238
1405.394409
1784.544556
1700.029785
1606.376831
4694.055664
3896.376221
2730.723145
2059.138428
2168.526611
1518.237671
1545.677002
1235.450928
1687.42395
3275.382324
5186.362793
1902.887573
2051.564453
1654.663818
2675.789551
1463.692993
2452.043701
1758.032104
3057.009277
1601.402954
1303.905884
2145.343506
1444.593872
1999.490112
2720.075684
1765.047729
1168.725586
3284.009277
1638.588257
3095.238037
1424.98877
1632.286377
3025.391357
1993.779419
1484.186279
1585.153809
1144.289185
1086.988525
1282.090942
1699.285034
1456.636353
1688.847046
2229
1306.204102
1303.353516
1472.470581
1157.846191
1218.742798
1358.618164
1394.871826
1127.026123
1294.11377
2498.24707
1398.848511
1584.44751
2177.452881
1306.144897
1381.467651
1895.478271
2247.157959
1514.666626
2603.236572
1583.650024
1711.57251
1523.578979
1346.682617
1249.441895
1928.628784
2287.60791
1257.17395
1806.408203
1366.359009
1627.215332
2109.821533
1370.118774
1609.028564
1941.252075
1788.183228
1393.873901
1473.52002
1497.855469
1364.326172
1192.554077
1704.911743
1893.241333
1359.400024
1470.211426
1735.754883
1861.233276
1411.4375
1812.988647
1640.222168
1491.090942
1668.425049
1673.763794
1640.376709
1516.082764
2173.503418
1172.378418
1438.903687
1415.182983
2490.554932
3073.897217
2268.388672
1501.444702
4243.313965
3438.095703
2800.498535
1810.966919
3468.824951
1953.19873
1439.511841
1420.435791
3170.126221
2691.807129
1449.523804
3615.490967
1488.186279
2934.707031
1403.517578
1299.125977
4140.759766
1349.846191
1951.590942
1278.63269
1382.206177
2297.772949
3841.894531
2203.450684
2364.429688
4059.460449
1682.662354
1808.025024
1862.611694
1498.844971
1369.594727
1646.592041
1401.3573
1481.094482
1841.667969
1312.900269
2296.123291
1824.081787
1295.704102
3142.90918
1447.857178
1382.435303
1776.839966
2854.859863
1352.925049
6276.900879
1376.452881
1343.441895
1160.315796
1215.648315
1482.640015
1375.215698
1731.450928
1534.135864
1575.083374
3979.719971
5254.769043
3673.513428
3124.222168
4254.383301
3338.242676
4954.699219
2621.19043
5931.11377
2977.263184
3202.798828
1975.065674
2184.846191
5850.646973
3369.199951
2145.311523
1265.697021
3870.867188
5733.018555
6224.335449
2232.727295
3672.810791
4226.937012
5239.623047
6275.030273
1489.18811
6341.275391
2254.25
4370.509766
1417.165039
2828.742188
4029.310059
2479.450439
5448.402832
4244.341309
2000.044189
4972.413574
2501.600098
4937.741699
1798.449585
2151.135254
4243.669922
1184.452881
1413.584961
3198.349121
5464.94873
1684.068604
1094.280396
4024.52002
4773.046387
5470.803223
2518.574219
1990.483887
2432.907471
1721.583374
1472.073364
1681.467896
3854.969482
2521.224121
5404.995605
2014.923096
2322.786865
1444.322388
1862.632202
1980.634399
2393.981201
1579.686157
1584.170532
2786.516846
2251.454834
1830.223511
2233.808594
2836.765869
1762.959351
1758.158936
2011.606934
1727.760986
1886.105225
1410.698608
3074.403809
1482.646729
2538.90625
2522.470947
1812.436279
2185.748779
1464.558105
1365.59375
1402.22644
1747.244019
1338.257568
2000.247681
3071.47168
2624.829346
1822.323486
1555.882813
2163.562988
1737.663086
1836.109741
1426.311646
1916.249634
1301.446777
3157.532715
1197.427124
1753.815918
5543.804199
4871.814453
1523.80896
2310.342285
2068.765137
1314.291504
1813.835815
3453.083252
1338.890381
2493.645508
3644.279541
1647.202148
1281.169189
1566.294067
1286.587524
1360
2011.501709
1771.74585
1852.369629
1923.309448
2080.174316
1291.664673
2085.439941
2083.633057
2241.618408
1394.733276
1996.464355
1432.29126
2669.846436
1577.162598
1939.866821
1565.921265
1600.193237
1708.472168
1623.884033
1697.048828
1572.444458
1894.614014
1461.495361
1323.897949
1813.339722
1242.172241
1428.51416
1175.879028
1830.059204
1384.796631
1570.229492
1541.69519
1985.217651
1466.142578
1657.351685
1456.331421
2460.534668
1756.86731
2444.166992
1493.529053
1696.099731
1414.438354
2275.44873
1492.512207
1390.097412
1757.38147
1252.983154
1096.106689
3130.115479
1378.842163
5496.403809
1618.886597
1494.421021
3191.585205
1332.259766
5391.587402
4411.799805
1640.103882
4526.415039
4894.299316
2419.199951
1685.383179
1559.689331
1450.923096
7730.390137
1343.185181
1603.76123
1174.015991
1837.720459
5217.123535
1980.562256
1800.516113
1624.085083
4840.949219
1489.319946
1664.50708
1496.452148
1992.806763
1469.619019
1573.99231
3814.581055
1801.042358
2175.974365
1507.296875
1651.259277
4265.399414
1683.590332
3916.257568
1468.496948
2284.698975
3242.981934
3533.280273
1408.495972
1522.618164
2037.489624
6138.095215
1101.745483
1780.028809
1765.309082
2395.891846
2526.175537
6820.979004
1146.666626
2324.461426
1577.657715
4214.856934
1487.279297
2677.023193
1727.841064
2292.053223
5432.263184
3508.813965
1094.285767
2803.974121
1350.214233
3590.74585
3827.481689
1524.0354
1497.684204
1332.07019
1605.093384
2845.770508
6064.657715
6690.272949
2957.268311
1529.367554
1383.165161
1688.052246
1589.286987
5281.016113
4744.203613
1399.379272
1912.055542
1657.771484
2227.619141
3905.844238
5077.714355
1318.359009
3788.307617
2644.368896
2454.153809
2209.901855
1444.10083
5583.391113
1087.93335
1680.793335
1922.560059
3460.453613
1683.636353
5636.92627
2456.768555
3720.700684
2032.709717
2359.388428
5916.413574
3107.972412
1400.645142
1608.780762
1351.101196
1297.6698
1527.6427
1549.920776
1309.435913
1299.669434
1377.949829
1615.934326
1608.690796
1313.523804
5401.137695
4403.058594
1340.050659
4940.212891
2853.264404
3800.175293
1515
3166.891357
2836.618652
1384.400024
1530.505981
2178.745117
2057.550293
1946.751587
1391.209839
3446.021484
2116.427246
1194.829224
1893.204834
3155.043457
3868.370605
4839.85498
4077.449707
8357.075195
1457.129395
1322.917603
1720.397217
3225.97876
1677.583374
2592.039307
1550.232544
3245.437012
5267.344727
4899.845215
2905.58374
2385.087402
1236.54541
12435.792969
2647.547119
4666.486816
2335.851807
6519.238281
5219.978516
3546.294678
5672.859863
3548.61084
3191.30957
2421.169189
1352.79126
2959.444092
1555.043457
2371.346924
1399.043457
3247.72876
2606.518555
3454.5
1622.188721
2129.368408
1447.659546
2000.862793
4346.890137
3357.755371
2396.946777
1546
5081.009766
3331.040039
2369.024414
1314.432007
1829.833374
4798.864746
1743.181152
4463.512207
3239.871582
5012.400879
1101.0625
3287.683105
1926.591553
2901.974854
3827.949951
1745.185181
2729.302246
2314.878418
2059.753906
6619.976563
1758.46814
5451.854492
2410.381592
3450.413574
2497.369873
1205.697021
1152.848511
3626.110596
4562.359863
4038.529053
3381.34082
2157.37207
3706.923584
3877.936279
3359.642578
5118.531738
1840.339844
1701.611938
1070.044434
1165.629639
1444.740723
4199.064941
3068.597656
1902.328003
6094.370117
1654.696289
1957.154419
1772.328735
1982.040771
2703.50415
3187.158691
4616.217773
1980.272217
1782.040771
2873.896973
3568.751953
1883.451782
1908
4958.323242
3272.470703
1752.747681
2160.874023
1345.702148
5162.216797
2395.345459
4846.791992
1089.852661
2324.078369
2385.411865
2735.868896
3405.567627
4408.549805
1114.969116
6931.438477
3500.106689
1493.052612
4031.825439
2617.479004
2794.070068
5099.764648
2130.877686
2492.369629
1370.880005
2717.818115
4808.924805
5756.131836
3064.768311
2356.923096
5032.027344
4183.511719
5171.069336
5001.937012
1242.823486
2270.681885
1460.151001
1400.388306
1421.981323
2490.561279
2559.379395
1940.134277
1205.769287
4748.868652
2287.868896
2374.675781
5957.300781
2091.47168
2111.044678
1724.93457
1855.777832
1452.666626
1424.074097
2323.569824
6058.856934
2283.259277
4454.928711
1961.435913
2360.492188
2349.268311
2064.588135
1540.252197
3429.178223
2945.974609
1240.517944
1156.259033
5331.963379
1608.993164
1673.490723
2743.075439
1354.935303
6293.42041
5771.646973
1608.533325
1928.877686
3593.457275
5339.575195
3217.590088
4257.10791
4339.200195
8257.704102
3809.009277
2318.297852
1316.732422
4556.958496
1568.50708
2293.035645
1467.830933
3774.119629
2272.224365
3959.518799
6191.259766
2928.693848
3736.623047
3162.86084
1239.277832
1734.722168
1556.611084
1354.611084
5651.586426
4520.761719
2973.55835
3205.431152
8680.213867
3086.711914
2287.692383
2598.693848
1799.123291
2015.866089
2776.186035
1706.026611
2271.040039
3481.608887
4304.394043
1492.19043
5251.016602
1602.097778
4184.199707
3618.649414
5012.54541
1691.189209
3807.637939
5140.766602
1486.228149
3835.368408
5923.607422
1691.071411
1935
2950.657959
2639.09668
1245.946899
1387.681396
6061.29248
5221.603027
3089.481445
2008.849121
5049.969238
1373.217407
6502.538574
3574.23999
2168.981689
1384.827637
3547.946777
2989.530762
3042.249023
4415.781738
2759.701416
5688.520508
4522.635254
3373.859131
3246.82666
1398.488159
1719.422241
1760.062012
3150.42749
2851.981445
2267.45459
3077.783447
2891.11792
3977.423584
2085.122803
3184.976563
1660.643677
3444.202637
3269.146484
3273.787598
2153.304932
2337.704102
2804.690674
1972.181763
5739.382324
1662.959961
2807.646973
4317.611328
1449.777832
5256.164551
3386.25
1598.38855
1657.841309
3670.779053
3868.880371
3153.513428
2229.896973
2693.754395
2821.70166
1985.481445
1740.053345
2878.578857
3028.541504
3830.982422
3143.025635
1622.368408
2216.241211
5693.619629
1437.281006
3227.457275
3378.430908
2951.974854
1261.558472
5171.380859
2266.795654
2204.904297
1849.873657
3499.352051
1622.967773
2247.63208
3131.601807
1617.170044
1746.717896
3507.87793
4176.223633
5482.531738
3937.723877
2731.909424
3466.217773
4243.700684
1848.554443
5883.125977
4731.083984
4027.452881
5673.056641
2656.05542
2339.40625
1773.962769
5104.833496
2066.828613
3037.43335
3837.372559
1802.964478
4013.421875
2154.982178
6297.115723
3749.875977
3452.639893
2267.285645
2450.542969
2257.520264
2602.489746
3584.361816
1330.271606
1814.549683
4109.974609
2044.571411
3348.678223
5399.621094
4143.165527
3502.724121
4360.878906
2468.282715
1575.940308
5612.051758
3320.807373
3824.224609
4876.771973
6430.771973
1204.67688
3047.686768
2706.666748
2228.324219
3291.490234
4090.285645
1434.503784
1963.453857
5133.586426
3556.478027
2241.468262
1424.043457
3820.675293
5498.024414
3005.411865
5139.57959
3463.19458
5006.563477
3154.472656
3135.536865
2464.107666
2991.152344
5219.555664
1395.882324
2553.153076
1986.604614
2694.377197
1581.839355
3500.328613
3152.138428
2114.683594
4047.504395
4327.247559
1246.724609
2284.31665
4618.105469
4485.243164
1621.635254
2020.040405
2957.917725
3245.392334
3378.302002
6203.825195
2576.687012
1511.549316
1908.947388
2226.29248
2725.798584
2429.052734
2635.544189
2663.80542
1063.705566
3484.668457
1569.106323
2248.143799
3305.227051
1655.712524
2080.71582
3784.273193
2395.636475
1370.133301
3039.943115
2460.454102
8137.208008
4662.056152
1392.048218
2164.680908
4359.119629
5142.010742
2081.101318
1486.515015
1718.419189
5192.914063
3734.533691
4163.053223
2228.624268
1496
1716.732422
4184.821777
2689.104736
4847.579102
1259.462036
1908.544189
1611.546387
3152.869629
2648
3331.497559
1749.457886
1736.680908
3872.883057
6020.550293
2743.438477
3322.265625
3178.430908
9930.902344
4194.015625
2647.698486
1208.632813
2347.788086
3728.60083
1446.056519
3603.895996
2804.950684
2794.875244
1377.653687
2869.400635
2644.649658
1792.408569
3340.335205
1830.696533
2096.5
4285.862793
1276.225342
3816.703613
5546.890137
3002.57666
2496.842041
8025.253418
2568.474854
3264.380859
1990.739746
5413.188965
4145.172852
2308.254639
4316.711426
4406.617188
1703.459473
2454.938721
1727.067505
1425.567627
1622.769287
5169.644043
3284.877197
2223.880615
1243.026978
4332.512695
4550.083008
5028.424316
2672.038818
1528.746704
4452.491699
3854.758057
1510.516602
3391.663574
1565.024414
4232.967285
2876.260986
5871.161621
4479.348633
1962.820557
5460.326172
1975.950562
4864.700195
6690.534668
3553.442627
3330.688965
2294.095215
3811.0271
3336.308838
13434.053711
3094.661865
3919.48877
4740.783203
1822.727295
1334.471313
4508.450195
2821.254395
2333.828125
2433.061523
4136.804688
3343.304443
1572.311157
2455.101074
1447.959595
6275.088867
4544.871094
3959.238037
3429.464844
3668.639893
1874.735352
2225.213135
4653.225586
4120.379883
2800.046631
4123.426758
3846.525635
5041.89209
4554.844727
4343.418945
2829.493896
1448.786865
2300.901123
2522.692383
2724.716064
1322.782593
2796.805664
1850.17395
3166.98291
4868.735352
1294.443237
3682.749023
2710.435059
5009.355957
1527.311768
2999.228271
4319.877441
2068.713623
1102.085083
1945.549683
2945.088623
4852.126953
2602.328125
1345.650757
1750.2677
5242.5625
3424
3747.729492
3264.75
1684.596436
2736.303711
2012.962036
4466.229492
5044.41748
3534.450684
2183.913574
1474.640381
1434.916626
5842.955078
1358.424194
1397.300049
1515.317017
2875.549072
5617.774902
2462.916992
2575.794922
3528.357422
2279.314209
2784.491211
4221.289551
3973.0896
2897.862305
3104.919189
2619.911621
5279.007813
1865.346191
1986.463623
1775.31604
7699.387207
1532.418579
4003.030762
2336.688965
2159.620605
3966.234863
2984.371338
1959.04187
5236.361816
3186.637939
2329.527344
2606.491455
3098.730957
3809.072266
2314.94043
2806.666748
2887.229004
4627.398926
2031.326294
4421.453613
4632.194336
3025.300537
5163.729492
2147.858154
3571.539307
2511.679932
1643.275024
5471.347168
3797.416748
2511.691162
2998.683594
3340.442627
1589.872803
6846.004883
7177.158691
1314.127197
5770.14502
3980.805908
4171.465332
7181.796387
3124.726318
5549.126465
1957.093506
2050.796387
3104.679199
4077.685303
1245.855713
4273.897461
3857.862305
3671.253418
2237.924561
1947.39856
5031.492188
2429.172119
1682.109497
3974.911377
1187.860718
2130.102295
2172.304443
1568.485962
3104.253662
1680.423096
1514.677124
2355.717041
4548.426758
2615.773682
3544.090576
4420.296875
3578.399902
2069.467773
1871.413818
7051.69043
1443.941406
1313.443848
2148.952393
2532.594482
3070.530518
6735.311523
1705.521362
3787.113281
4449.540527
3226.368164
3963.934814
5033.243164
3697.058838
1526.295532
1981.077637
6094.920898
2289.44751
2136.690186
2024.464844
3596.666748
2275.489502
2677.598389
4441.612793
1964.188721
1292.754761
2655.403564
1642.746826
2276.983643
3386.867432
2694.564209
2442.554932
3571.814453
1551.335938
4060.9729
1635.547119
4798.963867
4354.414551
3653.109375
4547.289551
3509.113525
3800.123535
3775.867188
1186.368774
1390.444458
2824.917969
4417.914063
1526.674072
2168.326904
4086.70166
2371.272705
2577.021973
2204.458252
3506.850098
4920.215332
6102.935059
2341.20752
2428.546143
2487.841064
5439.887695
2139.526855
3220.30542
2082.923096
3805.956299
3528.978516
7368.742188
3574.099609
1746.578247
1731.083374
2248.589355
1728.361816
1628
3164.134521
4409.720215
2630.601074
2861.32666
3097.551758
4428.275391
1779.941406
1648.730957
3392.91748
2392.620361
2573.924805
5267.812988
5341.922363
2537.54834
4566.425293
1952
5174.829102
3062.536621
2560.387207
1471.832642
6110.809082
4515.599121
2734.553467
3787.484863
4021.929688
1334.156738
3017.643799
2350.235352
3799.774414
2111.80957
3532.354004
7261.947266
2999.381104
2579.566895
1579.522949
1809.261963
2031.505493
2110.173584
2414.733398
2402.445068
1544.872681
4122.812988
2223.381348
2058.193115
1136.432373
4894.993652
6734.307617
2482.736816
3106.913818
2503.298584
2537.963379
2138.11084
3130.048096
3470.636963
5786.080566
1623.660767
1613.050903
2798.53833
1541.603516
1485.251099
2741.797852
2823.275635
1930.967773
2164.624268
2337.33667
2541.014404
2560.059082
5795.512207
4562.056152
3927.135254
1617.355957
1775.277954
1522.638306
2629.398438
3326.369141
2758.643311
1767.671509
1519.217041
7849.081055
