# Supplementary material for: Distribution Analyzer, a methodology for identifying and clustering outlier conditions from single-cell distributions, and its application to a Nanog reporter RNAi screen
Source: BMC Bioinformatics. 2015 Jul 22;16:225. doi: 10.1186/s12859-015-0636-7 (PMC4511455; doi:10.1186/s12859-015-0636-7)
Supplement: Additional file 1: Code S1. — R source code and sample data for distribution-based high-content screen analysis [file 12859_2015_636_MOESM1_ESM.zip › DistributionAnalyzer-1.1/Plates/files10004/C02]

1644.213989
1727.820801
1750.991943
1734.74939
2101.352539
2097.563232
1394.49353
1529.214233
1639.643311
1453.5
1262.36145
1271.714233
1201.238037
1485.674438
3361.955078
2372.623291
1251.775269
1968.231934
1192.351685
1448.263794
1264.583374
1734.89856
1670.476196
1740.172241
3136.451904
1163.839966
1230.415894
5146.98877
3250.974854
1640.536255
1261.284424
1370.981812
1762.640259
1786.582275
1714.138306
1245.642822
1317.857178
1433.203491
1688.27832
1634.905029
1697.178345
1403.034424
1235.034424
1390.632446
1531.599976
1483
2093.662354
2741.124268
2084.102539
1952.216187
1245.480347
1886.385376
1856.161133
1592.727295
2080.181885
1315.515137
1651.342773
1420.166626
1663.703735
1465.493286
1690.600952
1545.697021
1536.171387
1783.474121
1419.796021
1457.46875
2746.479004
1430.71875
1509.354126
1741.062134
1650.684692
1732.875244
1660.21814
1915.437988
1674.848511
1478.078857
1435.900635
1245.442383
3001.080566
1895.939209
3108.230225
3064.432129
3917.30127
1835.537476
1569.213745
1705.191528
1340
1493.203125
1687.753418
1785.263184
1638.688843
1299.636353
2575.170166
1988.754883
1500.9104
1729.318481
1513.726074
1683.777222
1491.003418
1586.612793
1473.557739
1677.442505
1191.026978
1614.531372
1606.060547
1912.414795
1502.184204
1557.410278
1833.536499
1900.349487
1483.706055
1727.170532
1172.881836
2014.869751
1702.002563
1614.796021
1664.504883
1572.299438
1499.627686
1983.979248
2475.757813
1637.14978
1677.463013
1673.812622
1313.304932
1551.830933
1875.730713
1534.781738
2099.521484
1957.342773
1407.166626
1123.696533
1558.857178
1533.551025
2954.186035
1664.58667
1940.489258
1698.924683
2425.166016
1548.427856
2024.444458
1683.900024
1678.431396
1506.242065
1663.108765
2951.829834
1556.355591
1436.248535
1170.782593
1771.588501
1912.691772
1574.868408
2070.190918
1817.503174
1664.098389
1723.301636
1216.374268
3004.449463
1187.310303
1775.609253
2419.07373
3819.164307
2221.641846
1275.325806
1625.894043
1937.325562
1553.011475
1373.303833
1854.965576
1868.145508
1914.679443
1814.369507
1720.598633
1839.662231
1893.102173
1348.454102
1906.245605
1902.227051
1556.347046
1864.174683
1970.061035
1713.266235
2041.352539
1655.213623
2161.263184
1374.708374
1634.24939
1458.853638
1733.25
1669.640503
1274.7229
1665.292969
1434.485229
1649.281616
1721.768799
1670.288818
1594.974731
4123.490723
1418.447632
1433.798218
1348.06897
1730.403687
2123.835449
2630.216064
1513.223755
1631.557251
1738.453613
1564.207153
1664.762817
2045.543701
1594.024902
1928.488403
1573.05542
1486.978271
1894.085449
2120.541016
1637.155518
1546.197021
1788.702393
1487.95874
1746.777832
1337.046021
1418.877563
1655.126587
1686.644043
1526.293457
1554.325439
1615.154297
1348.501221
1627.553589
1857.985229
1371.755493
1468.058228
1766.595703
1654.701782
1444.508423
1425.619019
5317.115723
1442.412476
1537.57373
1619.235962
1624.211914
1560.055298
1546.22937
1412.025146
1405.914551
2054.7854
2063.286133
1676.14502
2273.961426
1637.113403
1536.931763
1898.791382
1545.359985
2088.083008
1336.980347
1962.974609
1604.192261
1696.875488
1782.008789
1694.022705
4038.538574
1643.742676
1772.42981
2280.929932
1736.51062
3235.617188
1532.233887
1577.539551
2238.267578
1822.666626
1539.125854
1730.322632
1503.608887
1427.306641
1707.522339
1830.250732
1952.653564
1635.921021
1428.962402
2127.486328
2930.452393
1958.204956
1863.4552
1852.068848
2303.32251
1762.527954
1360.721069
1806.321655
1546.864868
1640.411743
1980.46228
1707.851074
1645.786011
1583.893188
1159.147583
2008.797241
2034.128784
1595.852539
1736.151001
1651.643433
1483.936035
1730.391724
1467.633423
2144.739014
1636.696289
4235.667969
1609.609863
1762.625122
1475.522095
1277.503296
1770.612305
1596.909302
1588.861206
1715.546875
1602.463379
1418.493896
1424.084961
1687.042603
1518.54187
1765.382568
1612.213989
1411.062744
1344.10022
1577.671631
1406.156372
1970.643433
1687.820923
1708.272217
1868.330078
1594.121948
1475.523071
1604.485718
1870.675293
1642.879395
1723.439697
1326.956543
1417.982544
1535.506714
1204.905151
1488.490601
2017.551636
1539.723389
1539.001221
1572.184448
1791.165649
1311.790894
1388.124023
2163.358398
1332.01355
1405.639038
1651.400635
1563.684692
1821.702759
1484.446777
1691.791748
1834.869385
2822.35376
1429.027588
1723.732178
1402.809204
1523.810181
1607.421875
1948.512695
1608.541504
1742.542114
1810.313232
1058.842163
1787.514038
1348.363647
1488.30188
3387.826172
1244.557007
1176.300049
1528.400024
1528.19751
1788.916626
1669.631592
1169.678955
2125.922119
2132.116455
1711.0625
2798.217529
1336.847046
1721.12146
1489.655151
1238.727295
2243.217285
1385.155518
3139.041748
1624.333374
1936.154541
1293.443359
1314.144287
1817.184204
2230.24707
1929.891357
2129.256104
1979.055786
1510.68042
3561.566895
2141.459717
1667.878784
2934.79834
1745.530029
1768.701782
2184.406738
1400.800049
1873.885742
4384.577148
2023.165161
1604.452881
2055.0354
1613.682251
1527.337524
1380.477051
1882.950806
1768.35022
2742.607178
1762.920654
1774.01709
1128.806763
1845.903442
1952.040405
2754.953857
2047.096313
1333.884277
1768.959961
1983.964233
1533.395386
1903.160889
1233.855957
1514.603149
2205.301758
3592.717529
1674.424194
2960.456299
1525.891479
1478.484863
2082.41748
1770.084839
2101.063232
2039.05188
2934.823486
1873.181396
2398.541504
1965.994019
1950.756714
1375.351318
1237.482544
1914.688477
1172.643311
2610
1588.160034
2194.396484
1468.193115
1435.420654
1238.191772
1293.588989
2803.017578
1454.765137
2079.463867
2814.469482
2584.564209
2527.869873
1248.363647
2185.918213
1987.219116
1766.067993
2495.79126
2455.231201
2778.058838
2006.393188
1535.487183
1257.794922
1445.897461
2345.912354
1421.534546
1410.550049
2338.625977
1649.431519
2234.107666
3169.48877
2239.1875
1422.265991
2217.772705
1889.643188
3285.399658
1788.536621
3564.200684
1818.241699
2681.787598
1318.125732
3446.466064
1723.476196
2032.631592
1796.959106
1836.661865
1988.336182
1707.692261
1716.014038
1936.571411
3331.121094
1856.404663
1635.275635
1502.72522
1533.934082
2111.708008
2261.751709
1723.333374
1542.313477
1830.793945
1585.485229
1411.270996
1560.170166
1618.485107
2544.528809
1365.515747
2064.386719
1736.496948
1826.587402
1594.538452
1758.010376
1812.045288
1526.432129
1727.85022
1836.015503
2241.129395
2040.386719
2009.542603
2535.274658
2037.585449
1792.748901
1680.495605
1579.824341
1803.772949
1828.502075
2097.295654
1902.058838
1948.593384
1593.352661
1128.153076
1749.565186
1637.055786
1488.341187
1231.509399
3067.460205
2488.74707
1993.24585
1859.983154
1553.431152
1453.296753
1939.502808
1546.54541
1913.357422
1531.207031
1736.256226
3698.94458
1761.199341
1505.824585
1472.280762
1719.029175
2782.912109
1991.277222
1345.008667
1482.259521
1551.757568
1710.93335
2697.063232
1745.094116
1648.885498
1921.916016
2226.219971
2161.38916
3900.725098
2406.514404
1555.385742
1811.299316
1531.787964
1497.800049
1699.211182
1279.206665
2358.536865
1463.710815
1660.016357
1549.353149
1660.075439
2033.36731
2051.692383
1580.831421
1796.275879
1611.583618
1461.944702
1523.80127
2080.808838
1889.202148
1656.574951
1576.625
1736.679688
1425.984741
2081.68042
1581.630737
1779.912842
1685.884644
1481.655151
2025.699829
1525.839966
1671.125
1514.498169
1983.553955
1456.98877
1663.583984
1767.352173
1916.622681
1753.913086
1528.296265
1737.333374
1614.87439
1531.252808
1641.269897
1870.615356
1459.047607
1906.071289
2146.248047
1711.440186
1771.750977
1666.753662
1876.234131
3258.098389
1855.50647
1329.944458
2356.871094
1555.92981
1513.034912
1902.145142
1801.662109
1440.861084
1622.880493
1689.226685
1540.35437
1444.591064
2048.344727
1639.263672
1942.450439
1939.503784
1638.557861
2465.34082
1464.076416
1598.722046
2016.974854
1388.970093
1878.165649
2329.080078
1675.625
1473.927734
2308.4375
2039.970703
1522.541138
1953.116821
1505.389038
1651.630127
1797.854736
1829.523315
1536.050415
1547.899414
1447.774292
1489.956055
1737.69104
3305.823242
1408.099731
1579.003174
1379.54541
1429.473633
1940.967529
1686.409546
2360.745361
1640.486572
1847.120728
1380.792725
1572.116089
1485.463379
1181.244751
1623.935669
1548.24353
3092.199219
1576.640869
1567.27832
1650.506958
1497.9823
1606.421021
1666.946411
1723.893311
1816.232544
1626.723022
1564.496094
1864.786255
1790.94458
1909.640503
1496.022583
1555.743408
3756.152832
3303.62085
1848.303467
1837.094727
1571.604614
1489.939453
1626.361328
1207.83252
1422.403442
1878.508179
1704.397339
1774.992188
1523.401001
1467.184082
1363.76355
3230.412598
1642.031738
1982.937256
1810.006836
2516.787109
1506.671997
1478.420288
1569.380981
2345.380615
1470.816895
1418.452881
1702.432983
1632.581543
1412.930664
1772.885376
1784.757446
1755.23877
1952.360596
2006.132202
1411.111084
2216.835205
1753.139038
1463.788452
1531.393311
1640
1792.975952
2341.776611
1616.490479
1718.059326
1391.399048
1445.289673
1396.512817
1655.813232
1606.232544
1503.457275
1601.618164
2664.77002
1909.920288
1417.304321
1472.731445
2825.920898
1481.206055
2157.544189
1542.890625
1846.443359
1594.974976
1503.615845
1577.346924
2253.714355
2168.470703
1512.082642
1917.936523
1812.468872
1598.971069
2296.286865
1661.321655
1899.228516
1413.783081
1727.502686
1744.406494
1416.239014
1686.988281
1324.211304
2576.712646
1420.352539
1576.907104
3664.856201
1572.126587
1753.106201
1921.818604
1469.973511
1692.063477
1417.94397
2331.421143
1996.128662
1838.424072
1725.987183
1388.60083
1518.744873
1784.876709
2101.327881
1571.442383
1320.526489
2560.158691
1635.332275
3417.302246
1950.520508
1539.977173
1757.20813
1577.097656
1551.584595
1346.916016
1623.804077
1659.900635
1521.950684
2874.966309
2337.131348
2090.212646
2170.196777
3025.958008
3668.967285
1809.806396
3614.54541
3837.907715
2045.087891
2293.402832
2689.306641
2557.953613
2343.947754
