# Supplementary material for: Distribution Analyzer, a methodology for identifying and clustering outlier conditions from single-cell distributions, and its application to a Nanog reporter RNAi screen
Source: BMC Bioinformatics. 2015 Jul 22;16:225. doi: 10.1186/s12859-015-0636-7 (PMC4511455; doi:10.1186/s12859-015-0636-7)
Supplement: Additional file 1: Code S1. — R source code and sample data for distribution-based high-content screen analysis [file 12859_2015_636_MOESM1_ESM.zip › DistributionAnalyzer-1.1/Plates/files10004/C03]

2588.917725
6060.17627
4524.548828
6330.368164
4510.505859
4932.907227
3287.912598
5617.729004
6142.021973
6824.09668
2421.326416
3164.5
4094.287354
3326.639404
2297.569824
4649.147461
6677.042969
1590.807739
3170.478027
1897.06665
2095.496338
9288.267578
9920.511719
3576.759766
8348.338867
5886.226563
4966.018555
8365.100586
6669.974609
2759.819824
7297.99707
1800.779907
2752.320068
4733.266602
4440.257324
1487.333374
8016.341309
3889.873291
4766.207031
5049.131836
3920.666748
3033.399902
5433.25
3554.455078
7364.65332
2727.483154
2638.559326
4354.045898
4481.240234
5460.444336
1579.151489
5361.521484
1769.872314
4722.70166
1804.39563
2815.111084
3163.068604
5547.61377
5407.957031
2166.456543
7201.781738
4195.390625
7120.20459
5568.788574
4875.063965
3954.900391
8146.949707
8082.757813
7117.371094
1848.133301
3676.571533
4200.249023
3546.06665
2952.55249
2237.684326
2400.808105
3112.939697
7724.067383
6444.734863
6130.327148
4637.508789
3814.471191
4008.827637
4209.848145
4294.883789
2809.5271
4012.553955
5058.48584
4787.098633
4612.989258
2264.936279
5107.918457
4572.657715
1668.08606
1816
7559.536621
6508.60791
3916.373291
3499.807861
4760.878418
3955.630371
5325.822754
5473.219238
2769.194336
3246.769287
5001.60498
5335.398438
5820.030273
3167.208496
4643.355469
3270.466309
2642.90918
6422.40918
2773.063965
2539.292236
2338.871826
9141.152344
4597.352051
1764.876953
1651.18396
3616.692383
5127.708984
5479.813477
1844.35437
2636.450195
3656.852295
1131.578979
2407.098877
5434.84668
3407.119385
5696.018555
3115.683105
1741.651123
7632.048828
5060.888672
1430
2551.451172
3978.415039
5893.124023
6270.583496
3151.58252
4496.221191
2321.884521
3532.800049
6717.407715
4653.946777
9983.248047
2934.94458
4697.262207
5733.256348
2004.571411
4592.658203
2705.933594
6023.637695
3454.515137
3190.861816
4062.114746
7111.307617
3279.408447
4127.308594
3467.280029
3775.52002
2007.644409
4849.095215
5473.479004
5750.252441
8474.658203
3159.019043
11166.329102
6351.771484
2306.657715
3659.428467
2388.272217
4614.935059
5835.952637
7509.254395
3423.762695
4306.966309
6134.130371
2718.54541
3360.970947
3210.805664
3124.467529
3929.495117
5632.572754
5557.891113
2997.755859
5433.432617
4165.180664
5854.354004
6506.593262
7323.455078
7261.055664
4061.478516
4055.609375
5910.78125
6349.559082
7455.855957
6032.510742
4508.121094
5103.978516
6924.859375
6509.56543
5831.576172
5323.32959
7881.633301
1316.307739
5780.692871
1585.773804
2167.566895
4686.976563
4336.562012
1705.709229
4758.650879
5421.969727
3085.154297
6221.640137
6952.591797
2424.711182
2055.379639
1660.744141
3038.437744
4774.311523
6458.376465
1506.632935
5162.787598
3276.344727
2368.036377
2906.272461
6992.332031
5688.09375
5652.277832
4710.228516
5016.167969
6218.308105
3852.726074
7025.702148
7175.375977
8008.437988
4536.758789
1849.631592
3092.211914
4506.133301
1789.949463
3187.808105
4309.447266
2595.182129
3347.776367
1965.178345
1836.587402
4096.725098
2892.882568
5800.575684
8619.856445
2999.08252
4266.626953
2646.461426
1997.197388
5826.849121
4214.063965
2500.101807
3092.118408
2468.897217
2169.715088
1959.714233
8040.685547
2841.186035
3748.757568
4139.510254
3874.438477
3335.637939
5996.085449
12307.972656
7601.686035
4058.729492
1748.654541
3598.277832
3583.696533
2334.525391
8112.149902
3309.148438
2249.927979
4954.305176
3516.657959
7838.678223
2373.675293
4853.727539
3051.733398
1771.877563
8026.060059
3958.341553
2696.520752
4367.586914
3469.39917
7789.119141
3560.555908
2702.707031
1565.687134
5581.832031
2177.579834
7475.723145
6794.71875
5905.97998
2541.209717
5089.166504
7414.734375
3883
3961.26123
9069.03418
3563.839111
5177.189941
8466.739258
1579.392212
4688
4268.656738
5919.916504
2416.92749
6251.297363
1579.55896
5396.820801
4088.791748
4950.941406
4118.367676
3814.825928
7943.050781
4559.124512
7800.687988
4750.845703
6256.921875
2681.460693
7525.016602
7089.073242
5852.526367
3087.978516
4821.152344
3431.050537
6537.131348
6109.605957
6988.61377
3554.078369
2632.415527
6616.783203
2327.001953
1999.383057
2195.226807
5520.580078
5763.609863
9561.241211
3697.927979
3050.385498
4912.433105
1522.821777
2806.993164
3738.651611
3771.665283
2802.723389
6053.329102
6225.831543
7373.870117
5639.70752
4136.530762
9171.728516
5214.875488
5746.291992
3943.563232
6700.405273
5622.436523
5072.067871
3814.871338
2361.025391
3825.208252
7614.618164
4934.250488
5442.135254
6593.543945
3850.671875
5885.464844
3864.302002
2890.441895
4111.842285
6220.98291
4618.137207
2519.154785
3810.598633
2068.025391
2910.469727
2171.031494
5432.240723
6198.404297
4934.079102
2591.766113
2217.673828
1673.50354
3037.00415
2779.776123
8808.803711
1933.224976
4455.04248
3264.694336
2803.798584
1986.528198
5716.542969
7211.938965
2780.90332
3569.544189
4045.997314
2656.731445
7325.574219
4526.21875
1841.314697
6821.858398
3101.469238
2597.703857
4573.501465
5289.411621
7528.337402
1326.079956
7449.318359
4236.13916
4712.775879
4323.698242
5581.318359
4572.869629
2958.453125
10300.625
6152.310059
3273.223145
6381.362305
1627.555542
2823.297363
6403.65625
9399.68457
6177.726563
1442.230713
3531.384521
2321.297363
2158.815918
6762.008301
6481.056641
2155.144775
6730.484375
6294.994141
7595.569336
2330.603271
1538.048828
5388.074219
1664.975586
1375.512207
5125.792969
1679.890381
2993.166748
5526.275879
1580.378906
3532.314697
2492.647461
3607.372559
3094.239014
1304.096436
1751.124146
7262.055176
4708.317383
5294.01123
3638.675781
7626.941895
3858.567871
1823.441895
5176.406738
4913.379395
4394.616699
4966.809082
2938.204102
9273.741211
4889.058594
2564.660889
5317.18457
5480.354492
4878.016602
2568.851074
3223.951904
2288.814697
12189.051758
8121.032227
2856.142822
1153.511108
4812.458008
6985.898438
3871.804932
4275.681641
6245.5
5597.180176
4943.526855
2247.491943
3543.574463
2340.618652
2088.995605
5774.907227
2473.1521
2995.670166
4565.420898
2202.990967
1748.403076
2719.164063
7527.025879
2979.606445
2626.893555
4716.041992
4241.345215
6454.244629
4308.449707
2977.76001
3786.789063
4618.830566
2877.625977
4569.85791
4271.990234
6632.612793
4910.486328
6661.786133
1232.646484
4193.279785
3908.613037
14273.763672
2827.389893
5031.787598
2225.119141
1552.941162
4269.225586
7418.866211
5080.48877
3743.400879
8008.944824
7478.310547
3052.452148
1499.548828
5237.754395
4280.040039
4277.182617
6790.099609
7017.143066
4772.111328
1255.161865
3444.957764
2427.401611
4084.578125
1741.26123
10247.430664
4831.105469
4429.592773
5743.450195
4391.104004
3422.610107
2891.193359
2359.022949
3593.084717
1421.851807
1116.592651
5847.498047
3609.005615
1957.064209
8154.116699
6507.24707
3268.550781
5793.694336
4162.05127
8099.187012
1677.675171
1445.946899
1702.370361
6051.946777
3386.760498
1999.800049
5456.239746
4945.503906
6156.258789
1506.928589
2667.658936
6066.111328
7978.739258
4289.838379
2690.619629
6122.768555
5065.344238
2872.621582
4911.949219
7011.685547
3024.507568
4337.867676
8767.745117
4088.057861
4954.52832
1458.3125
5793.626465
5809.748047
1616.129761
3221.51416
1418.344849
4547.729492
5673.354004
8525.180664
5605.819824
2055.301514
8423.097656
5605.484375
6723.941895
6546.327148
7425.536621
1642.181763
1635.640991
3294.971436
3766.399902
2975.022217
2773.360352
6623.881348
1688
1347.636353
2612.363525
2199.536133
4265.986816
4835.004883
2474.107666
4591.614258
2254.713379
8498.208984
2147.286865
5814.009766
4066.785156
3252.455811
2783.111084
1619.922363
4511.602539
6074.759766
4934.336426
7285.600098
2118.944336
8339.146484
9407.878906
7516.026367
2984.739014
1822.039795
7969.302246
6610.1875
6670.871094
7296.119629
6301.785645
3176.228516
8114.356934
3899.793701
2997.85376
7102.550781
5167.687012
4534.019531
5649.188477
3162.864746
4555.550781
5771.871582
4358.270508
5196.035156
4503.292969
7754.186035
2545.458008
8391.737305
2043.658936
4365.538574
5125.28418
3498.088867
4743.817871
5038.796875
6457.546387
4089.218262
4690.586426
6150.939941
4231.778809
3256.162109
2999.141602
9956.816406
8540.139648
4819.890625
4984.101074
4556.813965
6780.516602
6476.966797
4929.932617
3902.124023
1428.030029
4182.282227
2710.455566
2194.197266
4353.302246
5179.86377
7232.288086
2082.097656
2447.192627
7156.040039
4393.316406
5306.155273
3186.064453
5829.629395
7252.43457
1678.874023
3081.559082
6710.150879
7513.333496
9872.724609
4311.92041
5376.744141
8721.297852
3726.343262
4825.441406
3712.604736
6037.53418
1799.793579
4300.104004
6737.54248
2310.519775
3012.853271
1969.63269
4232.048828
4364.589355
4254.179688
1761.1875
5697.381836
5769.369629
5438.709473
8393.982422
9793.472656
4128.156738
10599.516602
3964.248535
2608.950439
3122.597412
3776.529785
2753.846191
6155.077148
4896.782715
4567.466797
8342.371094
4549.966797
5624.437012
7799.103027
4858.280762
4171.582031
4719.791504
4124.751465
5522.82373
4431.036133
4595.333496
2750.469238
6346.455078
3816.688232
3303.034424
5884.377441
6858.96582
1870.75
7755.659668
5034.336426
5010.094238
8067.222168
8245.607422
3790.48877
7393.086914
1886.12439
2845.894775
4879.016113
3404.533447
6218.411621
3477.879639
4413.515625
3901.66333
4265.21582
3850.695068
2950.115479
6301.908691
4734.476074
2936.425049
6738.159668
3078.218018
3810.571533
8006.169434
4421.538574
3408.700684
6640.230469
5211.503418
5529.452637
4761.866699
2043.161255
4759.128418
2328.421143
2872.632324
1854.113159
5907.804199
4735.450195
2998.828369
5151.435059
2652.526367
6610.888184
4217.245605
1420.506348
1414.835449
2006.98645
6154.219727
6401.361328
6060.87793
4335.354492
7736.036133
7253.637207
4086.845215
3998.972412
4862.492676
5658.839844
4153.536621
3746.780762
6393.411621
5532.432617
4460.633301
1240.959961
6081.21582
4175.5
6709.584961
2363.178711
2543.858398
5357.094727
2512.814697
4483.662598
4432.05957
1779.182739
1759.696167
4042.962891
1500
2920
3319.137451
3995.014893
5603.293457
1033.617065
2734.864014
1458.06189
5202.18457
1916.696777
6387.29834
2664.280762
2655.12207
5275.103516
2758.850586
1540.679199
3952.12207
6897.115723
6124.015625
5318.742676
2078.72583
1532.928589
1622.96106
1250.175415
4672.833496
5913.189453
3048.102051
2339.199951
6577.658691
3162.838623
2440.101318
2044.962524
4893.092773
2935.520508
2709.600098
1581.636353
8777.023438
1626.394165
3382.013184
8662.844727
3330.055664
1752.05481
1839.710815
2914.344238
5744.386719
3834.188721
1723.308594
4388.091797
4808.861328
3604.695068
1896.470581
7518.59082
1902.5979
3988.47998
3079.512207
2110.227051
5382.639648
2724.966553
4969.237793
4495.898926
1892.907227
3002.135254
3499.919922
4883.953125
3107.919189
5163.407715
3173.922607
4010.279297
2067.258545
1827.354858
3393.114746
4329.279785
5226.542969
3216.671387
3412.638916
2547.665283
3994.844971
3540.50708
2084.266602
5682.307617
5824.819336
6892.543945
4617.365234
1298.082886
6471.326172
6703.72998
5774.719238
2283.557129
4317.130859
5082.574219
7055.761719
2087.432129
4199.68457
3956.249023
6335.272949
2914.470215
3755.205078
1936.511963
3664.477051
3221.190674
2728.587158
4683.922363
4545.907227
4405.419434
2157.773926
4781.76123
3581.482422
1737.823242
3061.558838
4975.393066
3237.082764
4195.179688
4457.548828
2594.875977
2603.786865
3020.931152
2641.777832
2666.666748
4062.296875
3359.891357
2590.92041
2472.140381
3463.111084
2190.974365
1616.376099
2545.768799
1863.494751
3797.513428
2171.454346
5187.44873
1780.54834
5840.777344
2521.124268
2637.23291
1667.852783
6822.67334
4286.018066
7734.296387
2882.841064
6235.783691
2513.675781
3830.553711
4623.227051
4496.572754
5882.453125
2227.276367
1950.293091
3060.537354
5158.081055
2688.748779
2610.018311
2785.085938
5848.878906
4090.485107
3300.873047
4338.396484
4920.348633
3336.47876
3288.873047
3753.194092
3266.443604
2189.121094
2998.907959
5001.839355
4289.244629
4534.779785
5415.238281
3507.973389
6669.824219
2557.589111
3071.112305
3360.598145
3035.867432
2660.624023
2858.372314
3975.940674
2404.6875
2676.725342
2446.255371
3563.298828
3146.592773
4117.821289
3572.3396
4778.633301
3058.80127
2525.367432
6100.806641
2010.928467
2168.861084
7794.854004
2376.323486
6215.421875
2733.495117
1513.139038
3913.587158
2654.5354
2372.841309
4327.586426
2842.477295
1719.351318
3796.750488
3255.046875
5286.756348
2063.291748
1961.381104
2072.022705
4088.732422
2670.425049
6498.320313
2386.442139
1825.686646
1877.234009
1768.095459
4337.149902
2162.157715
4471.033691
5788.973145
4391.989746
4147.680664
1824.098022
4883.161621
2984.237793
6672.303711
1836.515259
2446.149658
1539.411133
2630.066162
9017.861328
2034.179688
2005.856323
7172.268066
7108.873535
5835.834473
3781.534424
1690.335083
5042.860352
4800.542969
7795.11377
2204.748047
6087.79248
10696.208984
2255.601318
2655.011963
4309.748047
4285.538574
2420.463623
4410.641113
6520.242676
2254.224121
6290.409668
7078.732422
3094.272461
4717.870605
4102.604004
6304.02002
1601.62439
4753.114746
4743.284668
3221.316406
4241.439453
5146.410645
3693.643066
8572.103516
4759.112305
3939.441162
2154.568115
1535.242554
2084.943848
4322.553223
6614.648926
3487.85498
4447.382813
1634.363037
7398.010254
3669.690918
2297.871094
4674.271973
6083.458984
3704.876221
2587.582031
3330.506592
2299.316162
1840.980591
1700.095215
7556.664551
1967.480225
2294.473389
1707.224609
4743.259766
2477.362793
4804.527832
1978.890625
2916.737549
1607.608765
3611.900391
4812.633789
4136.169434
2797.865967
1698.569092
3202.173584
2126.087891
1973.694946
2871.549316
1724.782104
2189.798584
6302.177734
3413.457275
5298.262207
2488.5
1747.003906
3286.438721
2073.052979
2304.774414
2135.755127
3879.340088
2332.415283
6246.616699
2171.701172
10666.686523
1989.608521
2143.46582
2652.583008
3051.061768
3172.557129
2460.200928
1664.375366
6689.828125
3479.329834
1467.026245
2719.0625
2611.165527
2709.346924
6113.192871
2482.300537
1951.742798
3652.915039
5355.158691
2972.556641
1653.608887
3118.044922
5900.018066
1642.574585
5706.186523
1793.852417
1661.289917
2759.73291
2162.743408
2211.20752
5458.608398
3801.894775
6508.820801
2117.276611
2576
4619.350586
5059.26416
5156.231445
5065.257813
5339.867676
4277.173828
2439.484863
3928.039795
4827.981934
1623.463257
3379.493896
1692.769653
4089.142822
5330.333496
11138.099609
7191.349121
4042.828613
2310.666748
3870.73999
3939.851807
3974.406738
5596.681641
5217.143066
1606.206055
1934.185181
3362.325195
3302.194824
5170.434082
4195.283203
4641.415039
1867.253296
2285.74585
2910.788574
1761.948975
5491.173828
4143.132324
6056.922852
5145.193848
3844.427002
4299.409668
2136.583008
1848.699707
4669.445313
6838.751953
3847.802002
2144.756592
2362.39502
3940.992432
2190.279785
7220.273926
4123.668457
3899.615479
3777.125244
6222.277344
1941.924194
5194.843262
2915.888672
8030.898438
7469.440918
4580.376465
4884.012207
5369.002441
2778.324219
1386.455444
6322.437012
6709.004395
1929.360596
2983.198486
4570.371094
2945.721191
3364.843994
4273.836426
2649.385742
2361.061035
5651.828125
3893.499023
4731.475098
3029.828369
1798.906494
2327.052734
6254.337402
3399.265381
4338.305664
9517.370117
1992.607422
1943.091309
3841.224609
8098.932617
5216.084961
3416.699219
6291.475098
6114.34668
3818.712158
1458.348633
3861.928955
3611.638916
6216.751465
3652.684814
6073.430176
7995.313965
2282.154785
2972.365479
7221.61377
1537.181641
3565.513428
7885.697754
8008.037109
3130.942627
1407.580811
7824.399414
2822.378418
2682.635254
2336.881836
2940.487061
1793.178955
2612.69458
3241.310303
7283.640137
1984.162109
7108.700195
6012.213867
2407.124023
2230.40625
4809.68457
5532.598145
5234.099609
6419.574219
2302.792236
4851.430176
3996.662354
4367.17334
1483.108398
2983.418945
6156.629883
3429.307617
3874.082764
1752.215088
4811.299805
8278.274414
1477.74353
3849.037598
3881.869385
2194.896484
3782.673828
2117.603516
2404.406494
2421.428955
2431.90332
4728.29541
1547.88269
7310.669922
10019.905273
9656.762695
3100.131348
6021.470215
1502.42395
1703.244263
2002.923828
2725.564209
1718.470581
2215.353271
2977.818115
2179.495605
2745.975342
3379.872803
1554.518555
3315.343018
3480.802979
2665.275635
2853.071045
2645.417725
3717.9729
