# Supplementary material for: Distribution Analyzer, a methodology for identifying and clustering outlier conditions from single-cell distributions, and its application to a Nanog reporter RNAi screen
Source: BMC Bioinformatics. 2015 Jul 22;16:225. doi: 10.1186/s12859-015-0636-7 (PMC4511455; doi:10.1186/s12859-015-0636-7)
Supplement: Additional file 1: Code S1. — R source code and sample data for distribution-based high-content screen analysis [file 12859_2015_636_MOESM1_ESM.zip › DistributionAnalyzer-1.1/Plates/files10004/C04]

1747.966064
2241.20166
1796.828491
2374.578857
2933.765625
1281.269287
2089.642334
3272.595459
2640.646729
1553.115356
1770.231445
2260.8125
1916.015137
2171.137695
2121.936523
2113.76709
1934.296753
2053.753662
2218.666748
3447.612061
2527.945068
1940.148193
2050.356689
2440.2771
1773.192993
1681.264648
1214.422485
2907.345947
2246.996338
3907.493164
2278.246826
3369.333252
4165.664063
3318.006592
2380.684326
1928.925903
1921.072144
1761.703979
2896.245605
2219.924072
2291.169189
1734.018311
1919.487427
2120.928955
2964.620361
1361.042236
1915.773193
2389.546143
1667.783813
1730.008911
2382.476074
2547.473633
3326.543701
2243.732178
1715.074951
1617.398315
2603.596924
2937.474609
1393.734497
2243.248047
1786.2677
2539.09082
2611.551514
2940.642822
2737.178223
2486.059814
2240.568604
3276.302002
2925.003174
3645.35376
2725.020996
1862.996948
1822.497681
2613.969971
1302.92041
3630.10791
1964.557861
2563.059326
2229.736572
3060.10376
2211.09375
1996.814819
3155.533936
1885.473633
1108.408203
1761.783081
2084.722168
1966.794556
1725.628784
1679.136108
2516.729492
1678.515747
3686.445557
6117.240234
2591.256592
1532.909058
2403.154053
1551.433105
1994.263916
2484.813965
2211.748779
3353.011719
1968.457153
2488.356445
1758.501221
1899.596802
3216.641602
1916.084717
2403.059326
3139.879395
2517.044434
2126.32373
2156.264648
1268.735229
2931.771973
3616.500977
2359.829346
1932.016846
1599.62793
2298.568848
2035.682007
3609.303223
1782.857178
1783.220825
2447.208252
2368.258057
1977.289063
2171.144043
2184.095215
1607.227783
2115.2854
3958.62207
1845.853271
1611.286011
1778.852905
1965.295776
2295.86792
1445.153076
2468.538574
2361.188721
3553.895508
1947.052368
2412.639648
5021.527832
2564.463623
2060.102539
4208.519531
2924.093506
4844.787598
1798.060547
3485.457275
3645.790283
2325.560791
2005.139404
1537.642334
1817.599976
1692.543457
1900.099487
1979.861572
2692.910156
2698.934814
3193.42627
1669.156982
1918.305298
1521.979126
1724.228027
1743.352173
1333.777832
2013.891357
1635.811401
2276.466064
1389.533569
2127.552002
2209.222412
2046.75
1611.3125
1691.707275
2501.515869
2961.101807
2200.116211
1723.282104
1946.074707
2052.073975
2191.588623
3634.31958
2722.509033
1963.586792
2834.75708
1531.721436
1727.752563
2725.538574
1581.451294
2012.595337
1550.342651
2564.13623
1548.87854
2100.985596
1806.685425
1678.423218
2999.936279
1377.394287
2446.219971
2015.352905
1607.471191
2522.357178
2413.828613
2156.323975
2340.457031
2661.165283
2102.385986
1606.139038
5006.505859
1810.382935
1982.354004
2249.661621
2927.230713
2662.432617
1551.46521
3689.883057
2483.395508
2106.681641
3755.566162
3193.04541
2641.934814
4504.742188
6033.449707
2464.443848
2438.270752
3446.487061
3236.362305
2547.417969
1883.428589
1570.462891
3738.395996
1713.209351
3778.133301
1799.251343
4471.625488
3021.780762
1710.765625
2168.601563
2119.84668
1599.34021
1548.953613
1793.972656
2336.961914
1687.699219
1816.395996
2756.199951
2024.822754
2037.89856
1614.44751
2477.479736
1962.550415
1986.564575
2375.876953
2778.38501
4863.855957
1793.427856
1986.170898
1943.820068
1749.605835
1981.610352
1457.536255
2453.120117
2452.070801
2432.699219
1557.711182
2821.144043
1160.484009
1637.970825
1598.5979
1745.127808
2244.50708
2074.9646
1839.393311
3543.589844
2806.950195
2261.139893
1643.628906
2877.77002
2022.741333
2067.157471
1806.842163
2858.371094
1587.95874
2789.59082
2114.939209
1807.196777
2077.496094
2044.009644
1741.549683
1774.980225
2864.818848
1760.985718
1205.476563
2253.379395
1604.447021
2001.179932
4766.518066
1583.73584
2503.383789
1290.220215
1527.154297
1662.444946
1751.22998
1999.213379
1749.313599
2282.848877
2763.399658
2232.666748
3143.879395
2252.81543
1496.425781
1952.810669
2822.964844
1910.40625
1840.073853
2560.38208
2100.705811
2120.740479
1912.703857
1938.870728
2757.065674
1872.519043
3008.716797
2243.202637
2808.301514
2113.100098
2215.551514
2174.317139
1794.936523
2314.774414
2484.790283
3488.592529
4303.711914
3027.467041
2786.697754
1457.858887
1918.729858
1988.046143
1442.608398
2973.371826
2379.624756
2250.632813
2309.355225
1549.07312
1905.877808
2216.984863
1967.386475
1782.207275
2452.525391
2145.820068
2180.010254
1900.289673
3320.670166
1482.449463
1996.317017
1542.409302
2871.081055
2103.666748
1819.700928
1463.657837
1759.94519
3517.911621
1473.216797
1617.013184
1463.376587
1763.381714
2009.253174
1557.116455
1780.792236
1810.577515
1682.45874
2406.611816
1826.686035
1664.725464
1754.022095
2662.059326
2699.949951
2507.595947
1725.474609
1581.597778
1923.401367
2792.348877
1882.238037
1737.659424
1907.78772
1709.402588
1920.461914
1617.583984
2528.134521
3625.135254
2641.588623
3345.13916
1293.204834
3218.199951
3802.458008
2364.196533
2025.341675
1460.639038
2442.562012
1651.418457
1813.265625
2297.190674
1668.904541
1470.631226
2245.839355
2004.023193
1371.071777
1516.568359
1860.543701
1444.55896
1944.244507
2103.254883
1933.835938
1725.295166
1501.246948
2501.601563
1747.195557
1907.025391
1500.592651
2567.625488
2954.029541
3219.20752
2200.592529
2196.943604
1524.572998
1927.000977
1731.959229
2102.808105
2065.298828
2047.265869
2251.057861
2420.857666
5008.19043
1858.160522
2219.739258
2625.100098
1618.734131
5264.873535
2029.82605
2475.0271
1462.836304
2142.47998
1593.1875
1909.722168
1916.904541
2470.518555
2122.877686
2604.022705
2191.540771
4169.004883
1626.196045
2593.216309
2590.94165
2553.516602
2378.054443
2224.958984
2750.40625
5697.63916
2072.380859
1761.127197
2099.620117
2244.531738
2253.287354
3764.613525
2568.577881
2095.772705
1715.583496
2679.80542
2570.151855
2377.664795
2141.56665
2411.686279
2448.165771
1924.814575
2529.49707
2302.157471
1883.078247
2032.223022
2334.37915
1800.476196
3429.940674
1826.603516
2595.524658
1958.432861
1547.005493
1664.959106
3093.055664
2126.609863
1503.566406
1551.874146
2274.28833
2507
1622.107056
1594.652832
1749.123535
2339.774414
1836.124756
2121.010498
2644.015625
2128.804443
1576.589966
1280
2242.259033
2590.77002
2808.964844
1978.658325
2116.557861
1761.977295
2066.125732
1650.462891
3017.423096
2062.356689
1601.604004
2405.407227
2023.649414
1364.560059
2109.112793
2466.818115
1708.091797
1873.461548
1635.402954
2323.018555
1580.103027
1965.205566
1461.466919
2009.854004
2342.822998
2426.280762
1628.107666
2676.026611
2188.741943
1897.716553
2596.936279
1419.754028
2047.536499
3195.585449
3193.531738
2241.127686
1804.230835
2355.046631
2422.837402
2095.544189
1624.481934
1957.831055
2513.610596
2363.619385
2649.914307
2475.228516
2409.732666
2248.079102
2156.036865
1759.064575
2248.950928
1636.894287
2023.06604
2444.380615
2590.841309
2592.779297
1626.7854
2121.691895
1943.508301
2049.407715
1997.921143
2020.463257
2289.539063
1893.028076
1826.46228
2051.7854
2153.769287
1565.225342
3544.605225
2155.825684
1372.067749
1484.632446
2836.586426
1882.675659
1708.240723
2910.479248
1649.671997
1664.715698
1554.109619
2747.40332
1733.764526
2032.267822
2259.031006
1660
2170.230225
2492.474609
2071.578125
1934.402222
2757.162354
1561.978516
2484.893311
3804.232666
1503.690674
1495.822876
4162.816895
2246.118164
3432.612061
1750.154785
1746.233765
2331.557617
2837.00415
1665.754395
2073.213867
2012.442261
2464.120605
1633.098267
1644.240479
1671.667114
1997.821533
1753.165405
1774.066284
2042.336304
1967.755371
2706.092773
3026.480469
1942.754639
1951.835815
3837.678955
2628.150391
3097.106689
2107.662109
2260.020264
2900.028564
1972.810181
2415.02832
2222.52417
3024.744141
1537.94873
3160.660645
1369.822754
1317.699951
1307.300049
1296.300049
1954.082153
2860
3706.484375
4575.251465
1436.943848
1815.75
2672.625
3363.318115
2493.75
2011.047607
3021.950439
2528.888916
1927.243652
2715.95752
1640.212402
2106.560059
2747.813477
2275.982422
2066.102783
1932.502686
3211.399902
2085.681152
2844.389404
5399.57373
2325.263184
1454.344849
2238.358887
1516.915039
2398.278809
1866.95459
1723.315796
2485.72583
1978.596069
1964.233154
2423.466553
1471.082764
2518.65918
2338.45166
2180.174561
1772.248779
2388.81958
5028.042969
1781.787964
2561.2146
2807.634766
1768.11731
2286.364746
2061.489502
3085.296875
1392.972412
1933.979004
1727.744629
3270.714355
1927.161865
1753.854492
2351.324463
3786.054199
2219.280029
2782.619629
1374.391724
2389.834473
2257.032227
3738.010498
3446.969238
3100.060303
3785.79541
2568.136719
1455.317505
2703.866699
3725.225342
2368.059814
2864.14917
3010.589111
2016.545898
2499.148438
3246.141846
2214.088867
2133.818115
2510.567871
2929.160889
2954.229736
1567.529419
3965.372559
2321.160889
1786.956543
1750.759644
5441.211914
2369.614258
1798.633545
3308.746094
2280.956787
2434.723877
2573.11792
2119.585938
2620.318359
1942.514282
2184.059326
1967.659546
3377.00415
1798
2006.600586
3307.626709
1905.215942
2014.607422
2368.194824
2010.062134
2458.049561
2120.290039
2067.145264
2353.770264
2214.797852
2087.127686
1586.362671
2133.854492
2100.642334
2121.623535
1813.605103
1937.00769
2057.666748
3293.834717
3032.692383
2544.551758
2196.424805
2028.894897
2165.361816
2186.640137
2135.611816
2000.989746
1754.265747
2271.900391
4061.802002
1896.207886
2139.153076
2632.056152
3980.818848
3083.667236
2428.864014
3402.732422
2648
1970.203125
2449.099121
1742.481445
2780.835449
2912.099609
3486.310303
2004.299072
1687.987427
2351.797119
2556.061035
1876.042603
1780.648926
2697.880615
2370.111816
2320.945557
2768.236816
2344.769775
2624.984619
2491.69751
2876.425537
1204.373291
1370.23999
2823.600098
2217.355957
2617.878174
1461.473633
3588.734619
3084.639893
3524.272705
4066.883789
4388.492188
4053.134277
1482.800049
2621.409424
5020.871582
5533.378418
2101.298096
1758.384644
1321.831299
2939.268799
2146.064453
1340.141235
2167.036133
1094.964722
1876.730469
1709.129761
2162.097656
2431.83667
3675.168213
2258.527588
2225.155518
3537.825195
1315.010742
2481.790283
1924.503662
2006.560059
1249.478271
2097.960205
4347.473633
3785.979736
3481.473633
2784.056396
1533.446777
1978.769287
1326.652588
2181.333252
1661.401733
1551.020386
1386.53064
1341.387695
1552.484863
1671.692261
3591.589844
2475.597656
1349.431152
2626.703613
2278.538574
2930.337158
1160.914307
3586.614746
2286.547852
4344.95166
2289.292236
3489.809082
1669.667847
2095.028076
2277.028564
2928.285645
1509.527222
3256.19043
2413.423828
2270.820557
4568.04834
1348.666626
2297.468262
1535.255859
3624.77832
2911.130371
1622.676636
2404.396484
1390.686157
2774.495605
2408.977783
1738.404907
2678.057129
1421.805298
1513.226685
2045.7323
1993.684204
2401.06665
1613.812012
1190.260864
1787.657104
2416.697754
3286.75
2260.764648
2255.774658
3254.139893
3564.800049
2214.5
2482.061768
2105.885986
1440.727295
1895.216797
1917.532715
2754.666748
2777.59375
2042.919922
2229.777832
3020.248291
2387.319092
1764.419067
1588.571411
2866.054932
4039.051514
2440.156982
3669.09082
2321.85083
4644.85498
1401
2227.678711
2874.029053
1819.009888
2691.703613
1318.518555
1933.052612
2010.941162
2342.131348
5008.592773
1906.985962
2307.567139
5224.830566
2808.470703
2830.355469
2386.020996
1964.636353
1534.471924
1682.844482
1739.909058
1652.989258
2593.873291
1334.127686
1439.319092
3464.917969
2568.598145
1554.236572
1781.666626
2701.608643
1851.303223
2077.538574
1253.387695
1519.591797
2339.343262
2278.54541
1492.68689
2201.621582
2768.323242
1846.315796
1541.623779
1314.376221
2429.333252
2173.333252
1503.277832
4445.756836
2948.171387
1518.295044
2187.772461
2729.850342
3232.320068
3495.387939
3482.215332
1911.707764
1942.478882
2998.897949
3286.698486
2188.855957
2147.368408
1664.411377
2644.527588
4651.535156
2038.75
2960.822266
1588.842163
1902.449585
1898.388062
1200.732788
2944.103271
2294.744141
2719.549805
2283.453125
2484.094238
2193.744385
1798.716064
1826.872681
1729.272705
1623.06665
3189.629639
4416.882324
1187.164185
2289.260498
2270.448486
1222.400024
2661.046143
4002.875732
3427.959717
3214.835693
1824.700684
3183.166016
2558.177246
1837.502686
3054.581787
5712.475098
2440.623291
2408.473633
2002.996704
1758.822144
2888.038818
2890.840332
6256.103027
2462.136963
1909.640991
3354.895996
2763.777832
3129.925049
1974.076538
3375.004883
2120.448486
1394.596436
2853.414551
3380.723389
2803.245361
3095.568359
1842.91394
1554.990601
1929.474854
1629.182373
1910.869507
1773.781006
1392.357178
1906.888916
2677.084229
2079.764648
1861.495361
2102.711426
5031.784668
1672.058838
1872.553833
1796.027222
2403.610107
1259.64917
1265.824585
1941.507202
1632.959961
1727.095703
2725.563965
1626.666626
3222.353027
1701.31897
2156.949707
4069.071045
3100
1472.974365
3603.807129
1568.121826
2067.278809
1451.737671
2022.360229
1272.895996
1203.187012
2011.345459
1869.427124
2436.048584
1577.126709
1819.421021
2328.579102
3612.615479
4159.833496
1716.571411
1998.21582
1974.187988
1381.125
1968.719971
3176.892822
1326.625
2654.375
2668.970215
2697.536133
3607.776611
1901.683105
3085.433105
2062.880859
2185.313477
2508.44043
1963.974243
2507.255859
3024.467041
4305.973633
3597.466064
2890.515381
2745.686279
3251.927979
1504.963867
2237.473633
3234.501709
1186.25769
2309.861816
2493.191406
1773.247681
2137.028076
1545.193359
1938.449829
2622.114258
1814.341919
2676.970947
2929.380859
1335.95459
2833.272705
3665.00708
2143.757568
1224.376465
1994.008545
2586.606445
2671.510986
1749.495972
3414.22583
1754.923096
1806.413208
3032.83252
1894.631226
3004.177734
1515.908081
1993.972656
1822.685547
2465.430176
1552.388306
3748.112793
1946.400024
4490.819824
2209.339355
2153.721924
6279.129395
1848.400024
4727.623047
2853.650879
1611.753052
1632.17395
2149.596436
2069.843018
1632.310059
1906.746216
4206.399902
4880.36084
4079.693359
1206.315796
1439.753052
2715.314941
1826.089111
2498.597168
2109.281494
2253.880859
3105.287842
1731.140747
2989.123535
1587.235352
3042.571533
2191.542236
1201.275391
2057.47583
2035.683228
1855.648926
1722.089355
1492.970459
2447.135254
1432.450684
1810.54541
1913.698364
1931.456299
1268.027954
1736.522217
2550.358887
2029.243652
2324.19165
2024.915771
1727.444458
2319.364258
1993.366821
2573.075195
2553.566162
1838.820557
4923.538086
2633.443115
2804.800049
2027.657104
2139.120117
2051.02832
1891.199951
4036.659912
2859.213379
1248.476807
2673.538574
1790.781494
1816.307739
2320.293457
4381.717285
1748.541382
4261.73291
1878.414429
1662.447754
1967.050903
2597.856445
3318.242432
1493.022217
1797.855103
1869.569092
3553.523926
2454.061768
1919.384644
1254.373657
2652.420166
2239.124756
2431.523926
2036.095947
2708.466553
1731.859619
2892.539307
2931.137695
2239.539795
2179.01001
3655.516113
3213.490967
2562.959961
2010.549438
2560.984131
2934.03418
2609.383057
2473.451904
1897.985596
1491.025879
2615.895264
1963.399292
1507.876343
2058.60376
1736.033569
5672.666504
5537.419434
3111.464355
3626.968506
2916.307617
2168.101318
3267.643311
1660.49353
3097.080078
3086.656982
2590.592041
3418.731689
3765.428955
1872.942383
2556.756836
2732.115479
1901.027344
3526.236328
1969.329346
2046.212769
1795.856445
2347.0271
1772.631592
2062.607422
1729.813965
2011.092041
2058.478516
2170.025391
1890.333374
1828.461548
1873.333374
4393.627441
2435.593018
2325.541992
2282.385986
2178.551514
1254.471313
2010.816284
1976.369263
2645.994385
1847.555542
2488
1317.347168
2676.725098
2304.975586
2154.333252
2239.903564
2692.529297
1836.948853
1524.919312
2020.301025
2013.666626
2437.846191
3756.869629
1585.691406
2178.801514
2662.662109
1814.353882
2400.680908
2728.713379
1896.987671
2300.956787
2864.435303
1372.094116
1716.384155
1821.904175
2074.887695
1946.788208
2249.728271
1851.316406
2299.718018
1837.640991
1784.975586
1781.02124
2110.979248
1683.65918
1525.631226
1559.727295
2208.544922
1682.444458
3398.503418
2812.178955
1703.955811
1341.111084
2158.09082
2089.217285
1732.231079
2601.968994
3502.644043
1782.38562
2225.142822
3753.489746
2129.64917
1756.180786
3902.407471
2102.657227
2990.213379
2077.059814
2430.996094
1512.644531
1671.081299
1737.667847
2206.190918
1554.153809
2510.884277
1700.011475
2177.328369
2637.167236
2712.408691
2405.360352
2664.785156
1815.763184
2502.995361
2385.327393
1898.638428
2261.166016
1557.68811
2035.356934
2584.224121
1785.058105
2758.862305
1806.552002
2005.05542
3332.52832
3176.807373
1774.74353
1997.228638
1986.710083
1707.71875
1997.960205
1487.788818
1966.103882
2421.93335
1950.167725
1745.867676
2806.199951
1866.162109
1712.166016
2817.627197
2151.360107
3066.329346
2022.715576
2475.169922
3721.427979
1659.466675
2665.584473
1912.800049
2317.803467
2957.660156
2145.811279
1744.84375
2504.946289
3353.003174
2314.183838
1684.313721
1756.541748
2389.09082
2295.462402
1703.506226
2023.927612
2285.35498
2504
3065.166748
4178.452637
1728.252686
2002.348633
1750.015991
2612.540039
1729.013062
2519.019775
1780.574951
1843.652222
1203.150269
1785.181396
2423.390137
2632.694336
2040.346436
2579.040039
2415.335449
2496.041992
1715.404785
1830.198242
1738.653076
1865.28833
2119.575195
1831.163818
1670.497437
2472.398438
1482.980347
2740.24292
2407.12085
2403.545898
1604.792114
1810.280151
3162.178467
2008.205078
2660.989258
2255.149658
2213.211426
2883.45166
3076.842529
2355.753662
1763.302612
2792.26123
3100.454834
1855.540283
4018.177979
1762.897339
1703.114014
2998.629883
2007.166626
3857.084473
2121.94458
1974.207275
4043.041748
2880.600098
1743.094849
2370.26416
5229.349609
1560.289185
1964.662964
3141.959229
1948.02356
2064.191895
2555.38208
3311.44873
2535.492676
1890.666626
1902.606323
2912.617676
2655.375732
2661.729736
1892.229614
1764.787354
1991.188354
3014.293457
2760.262207
3008.940186
2082.050781
1698.942871
2112.408691
2210.14917
1763.734863
2170.534424
2124.479004
3609.513916
2090.992676
2036.651855
1840.922119
1621.846191
2417.705566
2612.263672
2067.868896
2725.051514
1820.154297
3676.967285
2942.358643
2806.459717
1236.230225
2651.029541
2010.701904
2496.248779
2619.620117
2302.192627
