# Supplementary material for: Distribution Analyzer, a methodology for identifying and clustering outlier conditions from single-cell distributions, and its application to a Nanog reporter RNAi screen
Source: BMC Bioinformatics. 2015 Jul 22;16:225. doi: 10.1186/s12859-015-0636-7 (PMC4511455; doi:10.1186/s12859-015-0636-7)
Supplement: Additional file 1: Code S1. — R source code and sample data for distribution-based high-content screen analysis [file 12859_2015_636_MOESM1_ESM.zip › DistributionAnalyzer-1.1/Plates/files10004/C05]

2125.124023
3108.225586
2128.570313
1424.678833
3246.955322
2184.980713
1805.689331
2543.767822
2398.481445
2868.573486
2303.426514
3221.837402
2584.645752
2544.780762
4095.371094
1543.598877
4292.774902
1854.310425
2002.513916
2477.478271
2382.212646
3170.107422
3199.14209
2610.124756
3238.427979
2200.197754
3123.087891
2170.504639
2778.520508
2603.317383
3089.757324
2752.059326
2578.036621
3847.228027
2108.759521
3128.468018
4267.575195
2471.389648
2074.797852
3773.405518
2554.075195
2102.01001
3073.55249
1707.100952
1750.812622
2236.138428
2536.198975
2394.381348
2797.832764
1656.930664
2507.050049
1627.583374
2368.523926
1975.534668
2349.032715
3762.700439
2451.178955
2251.881348
2561.708496
3982.287354
1998.483887
1920.796875
2482.118408
5171.234375
2738.548096
1634.352051
3714.564209
2588.160889
2455.706543
3338.46582
1892.607178
1988.25647
3229.938965
3797.73999
2663.733643
2677.122314
2096
2455.66333
2616.144287
2718.481445
2162.851563
2932.429688
1389.013306
2648.595703
1502.459229
3299.369873
2831.81543
2674.285645
1162.153809
2304.705811
1933.714233
2376.957275
1951.337036
1981.378784
2083.399902
3132.633545
2515
2605.016846
3032.193848
2916.806396
1896.794312
3500.618896
3342.254639
2770.858887
1595.523804
1311.047607
4636.576172
3049.67749
2738.925293
3634.520508
3252.279053
4060.423828
1365.517212
2931.782959
2568.595703
1962.302979
2257.260498
2159.555664
3175.533447
1709.601318
1838.945068
3355.399902
2440.862061
2688.288086
3600
2761.07666
2066.483154
3402.233643
2147.067627
4469.805664
2768.500488
2592.883789
2407.766846
2317.038574
1865.041992
1785.219727
2771.26416
1654.50647
2090.59082
3003.461914
3331.57666
3013.190186
1741.865723
1668.186401
2790.851807
1902.419556
2960.460938
2329.837646
1564.547363
1475.360596
1682.480591
2951.754883
2762.126709
3737.071533
2731.155762
3215.137695
3770.687012
2135.880615
3515.484863
1729.86438
2889.616211
3916.093506
1707.093872
2106.881104
1888.343262
1396.040894
2846.917236
2100.526367
2445.197021
1864.666626
2774.945801
1988.556641
1942.377319
5392.520996
2323.961914
1554.116821
1665.979492
4804.604492
2522.610596
1339.252808
3724.288086
1699.75647
2197.333252
2396.615479
1969.196899
2101.565186
2686.738037
3817.078369
2210.148193
3220.19043
2248.949219
2813.005859
6215.621094
1808.745972
1911.315552
1670.79248
4860.977539
4723.167969
1395.833374
2972.460693
3315.695801
3094.024658
2490.905273
3612.085938
2138.800049
1607.839966
2449.142822
1761.206299
3495.444824
4227.803223
3346.208496
2908.295654
2858.879883
3942.0896
2405.457031
2444.937744
4208.470703
1399.692261
2433
5694.644043
3561.668701
3733.190186
4153.945801
5401.860352
2681.701416
2995.397949
3216.258057
2166.769287
1576.465576
2083.375
3174.938965
3219.313721
3341.285645
2563.733398
3026.285645
3734.315674
3470.342773
3343.558594
2529.904785
1531.529419
2425.804688
2611.10376
2218.092285
2604.677979
2682.358643
3082.431152
2711.5271
2057.24707
2275.198242
2543.549805
1862.76416
2515.079346
4555.532715
2787.118164
2759.86499
1901.62854
1454.303711
2138.188232
2445.077637
2172.253906
2052.337402
2061.290527
2245.407959
2369.666016
3548.584229
1249.599976
3174.103027
2726.063721
1973.393311
2785.861328
2326.583252
2643.775391
1469.075317
1614.212769
2086.032715
3331.336426
2337.528076
2251.52002
1726.909058
1877.67334
1973.176514
2265.972656
2038.313477
1918.533325
2562.015869
2465.543945
3039.494141
1902.06897
1978.115356
2396.169678
2417.914307
2486.807129
2510.019775
1818.828857
3002.936768
2945.129883
1875.005493
2684.378418
2037.128174
2268.663574
2734.222168
2261.223145
2426.567139
2986.918945
3005.477539
1269.168091
2780.892578
2628
1975.125
1855.438599
1505.192993
2532.154785
2519.692383
2350.534424
3703.509033
1845.356567
2671.396973
7260.907227
3822.711914
2392.944824
3784.63916
4237.773926
2786.285645
3074.40332
3535.047607
2634.083984
3973.073242
2937.761963
1533.24585
1855.428589
3018.797607
2522.12915
2200.539307
3177.800049
2829.600098
2578.966797
2222.088623
1495.0625
2236.315674
3336.191406
2933.052734
2376.823486
3891.485596
3515.406738
3128.75293
2754.392822
1565.413574
2442.085205
2402.360596
2181.478027
3797.580566
2615.697021
2132.195557
2558.707031
3710.735596
2162.110352
2234.930664
4187.411621
2557.374268
2784.404053
3659.242188
2429.522461
2339.85083
3600.419678
1495.541382
2210.300781
2746.962891
2838.250977
2266.244385
3071.717285
2287.976318
2483.555664
1797.377075
1680.318237
2333.616211
1864.256226
2477.009766
3032.967041
2494.915283
3099.611816
2720.358643
2186.171387
2350.300049
3119.712158
2060.47583
1762.947388
2222.233887
2068.42627
3270.995605
2311.624268
2347.335938
2599.167236
2131.532471
2552.573242
2566.702637
2448.77417
1559.705322
1997.678467
3346
2821.459229
2211.283691
2613.077393
2705.84375
2164.741699
4265.848145
1670.956543
2642.8479
2387.39917
2903.275879
1936.546997
1560.038818
2543.406006
2521.984863
2105.837891
2789.67334
2363.358398
3158.219482
2298.00708
2235.375244
2216.842041
2110.696045
2980.547119
2050.056641
2989.076904
2680.412354
2565.009766
3084.777344
2278.535156
2224.83667
2627.14209
2278.529053
2137.702148
2329.191895
1997.232178
2772.67627
2756.061768
2890.152588
3249.932617
2681.763428
2793.568359
3209.316406
2651.728027
3107.45752
2835.192871
3423.695068
2447
2555.917236
3546.465332
3534.258545
3461.866699
2473.176514
2044.142334
4433.397949
2910.593506
2226.752686
3001.302246
2946.493164
1238.599976
2730.929688
2895.132568
2813.741943
2434.073975
1440.592651
1498.829224
2908.833252
2374.511719
1892.205078
3161.374268
2968.894531
2984.888916
1672.355591
2676.613037
2717.362061
2086.518555
2662.162109
3058.859131
2755.555664
2701.347656
4211.775879
4037.204346
2582.533447
2358.964111
2677.121094
5075.098633
2731.757568
4583.945313
2488.734619
2767.648682
1470.383789
2190.371826
1939.326782
3184.502686
2458.882813
2855.708984
3373.209229
1431.72644
2295.473633
3130.632324
3254.176758
3636.951172
1948.754761
2084.254395
4278.305664
2309
2223.720947
3827.953369
2083.428467
2751.677734
3687.191406
2705.194092
2348.843262
7491.484863
2871.415771
3360.717529
2614.171387
2278.474609
3194.575684
2111.617432
3918.177246
2650.033936
1245.041992
2914.236572
2602.843506
2978.444336
2638.233887
2313.768066
1839.658569
2860.617432
3832.839111
3658.402832
4248.440918
3197.078857
2506.081299
2116.196045
3266.845459
2244.847168
2943.232422
2795.590576
3039.563232
3349.527832
3004.985107
2375.568359
3417.302246
4989.200195
1738.043335
3088.119385
6288.182617
3150.674805
2859.612793
2659.167725
2439.943359
1314.827026
2107.851807
2507.481934
1725.707031
2432.73999
1874.666626
3759.737305
2772.222168
2997.662598
3342.910889
3532.516846
1887.742676
2699.670166
3314.760986
3192.468018
2082.787598
2800.559814
4125.764648
2901.844482
2477.795654
2181.88501
2521.894043
2277.198975
3266.869873
3082.711914
2505.240967
2049.988281
2616.980713
2336.195557
3465.390381
2668.881592
2871.477539
2211.689697
2479.03833
1864.098511
2942.591797
2005.981445
2928.870117
2373.924561
1996.438599
2903.087891
1927.898193
2727.361572
1408.414185
3260.329346
3242.562988
2001.607178
1945.256592
3511.593262
2185.26709
2500.525146
2545.883545
1677.962524
1704.744141
1961.376221
2219.297607
2494.187988
2003.287109
1797.546631
2672.164063
1976.67981
2730.966309
2351.385986
2882.955322
2984.937256
3468.410156
2141.155273
2312.012451
1357.410522
2403.249268
2777.807129
1750.851318
1800.168457
5098
3126.470215
1713.149658
2837.350586
1747.277832
2216.258057
3738.584961
2711.775391
2953.254883
1514.237793
1654.232544
3020.040771
2171.189209
1949.599976
2073.946045
1546.860107
2525.52002
2615.179443
6060.01416
1449.045776
2765.213379
2654.494385
2461.213135
5751.724121
2818.177979
1681.599976
2719.157959
3486.130127
2492.650391
1994.989014
2201.076904
2358.121094
2982.391602
1365.973999
4128.941406
2933.651123
2515.749268
2646.498535
3421.4375
2482.058105
3233.910889
1747.514404
1858.243896
2973.333252
3697.945313
2704.158203
4334.777344
5168.307617
1428.073608
1922.790161
3324.929932
3131.8125
3825.915527
3658.993652
3757.924316
2171.137207
1438.265015
4776.888672
2381.808105
1533.413208
2831.574463
1408.952393
1625.361694
4194.20166
2974.80542
2548.069824
1830.418091
2210.604736
4035.978271
1395.508789
2414.684814
3501.879639
4212.536621
2478.450928
5229.367676
2471.015381
1457.113403
3056.275879
3755.15625
2690.05127
1630.272705
2293.950195
1968.753662
2692.775391
3146.688477
2089.463623
2213.302002
2217.969727
2388.772949
2654.935303
2865.61377
3185.638672
1639.333374
1722.991333
1896.8927
3930.936035
2331.024414
2359.967041
2451.880615
3178.607666
2773.411133
2568.468018
4030.66333
1706.408081
4979.982422
2398.238281
2729.062256
3488.930664
2823.759766
3716.64624
2439.410889
1987.188232
2682.744385
2803.566162
2324.282471
2388.36084
2869.960693
2876.538086
1734.097046
1482.238281
2328.280762
3780.862305
3167.364014
1910.972534
2759.179443
1867.752075
3111.349609
2882.666748
2868.381592
1696.845581
2793.362305
1962.759521
2248.495605
2694.532471
2021.224976
3643.358398
2488.383057
3046.743408
2230.689941
2458.320801
2936.221191
3452.972412
2698.991699
1997.602417
1912.51123
2915.076904
5050.48291
1809.777832
2395.708984
2477.948242
1874.23999
2941.491211
3467.067627
3544.338379
2850.713379
3039.506592
2716.031982
1671.782227
3116.588623
3410.858398
1937.437866
1574.54834
1888.192139
1871.801636
2472.348877
2647.296875
1914.411987
3638.937744
2828.832764
3069.533691
3760.740723
2142.830322
2821.682129
2498.421143
2471.147949
3001.02417
1562.828857
2816.269775
1586.422485
1609.591797
2318.732666
2696.088623
2957.125
2376.118896
3122.666748
2488.783203
2364.34375
2601.302246
1762.185425
3198.605225
2525.64209
3750
2355.363525
1741.319824
3025.061523
3266.81958
1812.840088
2564.535645
1363.594238
3147.344727
2199.539551
2627.978516
2700.341553
3255.784668
2804.989258
1314.893677
3141.212646
2740.686035
2803.807129
1305.352173
4554.409668
2854.666748
4163.370605
1628.406738
5950.048828
2620.737549
1753.191528
2872.101807
7323.26709
2252.733398
3385.85376
2547.406494
3500.201172
2328.157959
1506.959595
4125.240234
2071.838623
2055.715576
3108.808594
3306.666748
2968.685791
2966.987305
2143.949951
2676.645264
1996.229614
2198.337158
2704.054199
2959.270752
3856.95752
2752.662842
2307.440186
1860.536133
3170.823486
2773.248047
2087.124023
2170.867432
2236.231689
4258.115723
2858.864258
4178.807129
3076.517334
3145.117676
9007.664063
3394.354248
1934.029907
1552
3668.838379
2158.607666
3561.197998
4116.131348
2038.656128
2621.004639
2230.489746
3499.199951
2186.5
2819.039063
5518.530762
2091.854248
2166.344727
3890.817871
3437.515869
2182.390625
1510.400024
2443.230225
3949.015137
2112.452881
2193.433105
2018.164673
3136.536621
3284.321045
2305.050781
3111.053711
1936.690308
2294.238525
3163.400635
3943.127686
4957.525391
3951.945557
1515.838867
1830.22876
3223.026123
3260.830566
5773.726563
2306.068848
3981.142822
2477.852295
2843.030762
3761.413574
2709.261963
2555.405518
2547.686523
5084.896973
3761.151367
4415.707031
2842.290527
2401.147217
2514.588135
2082.913818
1777.025635
3405.267578
3861.042725
1789.105225
5361.896484
2875.399902
2925.639404
1526.166626
3705.893066
2766.133301
2120.826172
2344.638428
2476.139648
2786.144287
1359.019409
2551.375488
3240.966064
3283.243164
2991.910156
2316.800049
2773.581787
2541.595459
2536.01123
2976.880615
2089.616211
3621.333252
2085.744629
2430.757324
2647.094971
2771.803223
3536.875
4970.463867
2153.977783
1858.289551
3842.627441
1568.149048
2504
2653.481445
1757.587891
2049.60791
2611.537598
2514.761475
2038.145264
1940.571411
2500.893311
5992.4375
2748.591064
2303.111084
3100.041504
3644.894287
2373.958496
2943.603516
4512.525391
3177.460938
1439.171387
1771.764648
3000.13208
2894.693848
1884.854492
1712.391968
3716.400879
1943.825684
4431.361816
2084.074707
3538.041504
3313.567383
1718.961304
3029.790039
1768.294434
2616
2324.32959
2591.361328
3549.685547
2296.079834
3572.17334
2987.815674
4026.477783
2448.846924
1922.361206
2792.24707
2350.168213
2679.294189
2592.79126
2459.817383
2916.824219
2149.901611
2278.120117
3614.072021
1698.605713
2549.006348
2919.314209
2567.319092
4049.493652
1822.548706
2183.763672
2487.10376
3344.350586
2391.662842
2389.52417
2465.228027
2145.337891
2587.428467
2161.858643
2092.783691
1439.056152
2334.520264
2907.859131
2062.5979
3302.237061
2181.13623
2854.580566
5579.174805
2617.133301
3382.357178
1583.142822
2850.043945
3115.328613
5423.686523
3284.107422
3157.446045
2729.392822
2350.412109
4427.647461
4653.716309
3502.033447
2932.976074
2480.09082
2967.021973
3999.596191
2360.552734
2074.843506
2071.384521
2526.788818
2256.855713
2527.665771
2999.917969
3186.156982
2706.540771
2784.932861
2530.656006
2913.201172
1786.329834
1985.039551
2466.540283
6044.571289
4478.260742
2866.605469
2446.478516
2067.579834
2304.601563
2586.334961
4349.15918
3878.348145
4173.900879
2791.519043
3096.737305
4383.713867
3677.352295
3619.342773
4277.549316
3881.938232
1691.887817
5320.775879
2348.592041
3507.152344
2537.38916
2137.895264
2636.593506
2505.431152
3302.158203
3032.266113
4175.737305
3155.544434
1991.663208
2407.197266
3439.335693
2394.55249
2316.273193
1807.06665
3159.370361
2688.541504
2741.958252
1187.434326
3700.408447
1786.711426
1807.723267
3025.391846
2892.059814
3485.199219
1712.688232
2573.711914
2707.902344
1513.730225
2097.06665
2711.699219
5260.544434
3293.776367
1640.954102
1767.925415
2436.625977
1672.856567
2946.021729
2325.106201
1604.440796
1611.393921
2447.752441
3221.057129
4269.373047
2119.828125
2393.766846
2947.826172
2571.579346
3572.250977
2115.796387
2111.781982
2491.071289
1539.699829
1475.766357
3336.796631
4137.796875
2440.81958
2229.727539
3213.057861
1494.947998
1702.221436
4104.373047
1640.467163
2352.989746
3041.639404
3452.905273
5764.317871
3236.78125
1729.936523
2278.814453
2154.078857
5384.990234
2402.850098
3150.012939
1621.275635
2576.537109
2811.055176
1475.106812
2381.060059
2962.643555
4201.506348
2814.988037
3675.022217
2550.593506
3387.055664
2060.800049
1641.871826
3771.9729
3760.250488
2485.644775
2518.1521
2854.839111
3210.437744
4579.689453
3324.484863
2209.272217
4886.883789
3588.996094
2563.726807
2960.081543
2765.263672
2072.267334
1949.146118
2665.840332
4180.683105
1969.428589
2517.052734
2301.943604
2861.37207
2427.614258
2428.575439
1890.887329
2727.614502
3094.052734
2371.278809
1921.224243
2475.234863
3088.795654
4258.716309
3189.367188
2866.625977
2968.699219
2886.790527
1942.171753
2563.734619
2726.25
2802.393066
2633.129395
2253.171631
1666.363647
1900.914307
1662.06311
2293.894775
3065.166748
1819.354858
2165.244141
1548.088867
1901.984985
2828.938232
2708.850342
3226.196045
2004.296265
2376.18042
2809.490234
2686.124512
3361.247314
2498.556152
2055.782227
2638.263428
2995.657959
3337.915527
3778.487549
2953.464111
3383.379395
1992.877441
2507.6521
1208.941162
2996.97998
1754.445801
2363.150635
2113.481445
1204.598389
1432.868164
1749.50354
2743.377197
2164
3049.26709
1577.303711
2028.885864
1339.223022
2517.866699
3226.377441
2184.057617
1491.244751
2690.602295
3351.343018
1725.536011
2212.649658
1883.344238
2409.841064
1785.744629
3077.837891
2639.867188
3470.392822
2035.105591
3702.425049
2339.953369
1354.185425
2606.577881
2061.50293
2899.179932
2887.456787
3490.764648
2552.399902
6518.803223
3523.794678
2808
1919.52002
3024.294189
1889.214478
1938.769287
3157.468994
1844.23877
2109.100098
3322.085693
3060.355469
2301.81665
3077.124268
3346.15918
2243.978271
4322.350586
4943.930664
2238.300049
2323.067627
1914.972168
2145.097412
3686.421631
2762.697266
2428.584961
2192.323486
1988.794678
2352.429688
3393.8479
2372.185547
1788.207397
1882.570435
1830.863281
2010.40332
2523.171875
2783.091553
2284.536621
2584
3015.958008
2606.362061
1670.033325
2517.987793
2367.428467
2080.639893
2796.505859
2753.651123
2119.435547
1879.279541
3174.572754
2730.90625
2088.629395
2077.174561
2502.115723
2184.061768
1318.619019
2614.006104
2995.72168
3699.331299
1455.260132
2688.635742
2008.163208
4085.254883
2424.279053
1745.770508
2535.245361
3212.966797
1786.513062
2618.888916
1946.556641
3040.287598
2004.293213
2817.24292
3386.373535
2678.938477
2716.660645
3629.054688
2421.217285
1561.111084
3051.397949
2583.875732
1685.065308
2561.710693
2411.127686
3175.72168
2557.508789
2417.060547
3287.274902
2338.583008
2761.31665
1966.360229
2076.881836
2099.764648
2700.332031
1482
3215.104736
2746.573975
1369.004517
1799.692261
2942.330811
2921.336182
2450.770996
2020.481689
3026.353027
1960
3366.647461
2673.32959
1786.982788
2579.36377
3220
2068.354736
1982.869751
2713.76416
2575.287598
2081.580811
1974.202026
2686.649902
2935.695557
2613.528076
2424.412109
2856.309082
1904.04834
2561.618164
2270.977051
3507.770264
1837.456177
2992.433838
1917.536133
1785.74707
2279.047607
2913.384277
4304.229004
2789.610352
2341.085205
2579.272705
2102.72168
3115.481201
2359.892578
2935.288818
2486.228027
2284.815674
1885.080688
2580.117188
2895.975098
1720.474731
1975.654175
3233.480957
3361.121582
3817.286621
3210.626221
2290.95166
2618.463623
4375.84375
2390.700928
3473.399902
2104.266602
2192.527588
2471.932373
3840.569824
2526.231934
2953.031738
1899.00415
2392.178467
2436.44043
2171.910645
1796.361938
2588.576904
2285.773193
3205.445801
3242.930176
3020.469727
2147.64502
2939.666748
2782.624268
2768.43457
1939.337402
2420.356445
2651.351807
2505.34668
2856.385254
2429.468506
2351.140869
2477.686035
2758.753174
2725.545898
2322.773193
2544.63208
2805.339111
2002.275879
1990.841064
1870.083618
1939.405151
2304.754395
1704.778931
3222.652832
3751.382324
2390.126953
2369.818115
2922.30249
3085.232178
2141.814453
2387.116455
4914.780762
2641.616699
3033.974121
2402.476563
2181.441895
1994.199463
2458.507568
2760.364258
1802.786987
2975.230713
2366.353027
1966.900635
2459.39209
2384.67627
1774.983887
2437.824219
3091.690918
2342.252686
2594.088135
1756.864868
2349.481445
2265.928223
3558.759277
2219.552734
2754.874023
2617.719727
2062.016113
2204.236816
4542.362305
2045.747803
1882.241699
1838.109863
2577.044189
2318.713135
2832.965576
1672.641968
1650.380737
3565.557861
1982.203369
2010.401611
1926.393799
2089.117188
2561.017822
2217.823975
2652.675293
2129.066162
1782.599976
3709.062012
2853.05957
3288.378662
1901.140991
2017.071289
2416.487061
2643.526123
2100.613037
3207.361816
2576.569336
2469.866699
1986.415527
1738.498779
3014.86377
2422.185059
1997.875977
1229.279419
1721.390137
1728.326538
2181.306641
1682.571411
2255.97998
2210.256348
3122.555664
2146.99707
2302.05542
1526.162109
4046.976074
1908.216431
2997.023682
3973.783203
2745.786133
2941.271729
2951.349121
1815.76062
3114.975098
1820.553101
1342.968506
2880.723633
1650.894165
2316.119629
