# Supplementary material for: Distribution Analyzer, a methodology for identifying and clustering outlier conditions from single-cell distributions, and its application to a Nanog reporter RNAi screen
Source: BMC Bioinformatics. 2015 Jul 22;16:225. doi: 10.1186/s12859-015-0636-7 (PMC4511455; doi:10.1186/s12859-015-0636-7)
Supplement: Additional file 1: Code S1. — R source code and sample data for distribution-based high-content screen analysis [file 12859_2015_636_MOESM1_ESM.zip › DistributionAnalyzer-1.1/Plates/files10004/C06]

2124.938232
5873.619629
1998.659424
1409.789429
1305.263184
2342.956543
1722.742798
5291.97168
6889.640625
3846.678223
1218.099976
4847.619141
1677.111084
2920
3619.033447
1392.987671
2955.18457
3253.067627
4079.702148
6287.205078
3473.919922
1944.145508
4402.600098
3723.573486
1765.674438
2360.715332
2987.031494
2042.577759
2344.045654
2750.910889
5135.628906
9303.538086
5141.725586
2730.444336
4345.684082
2464.748535
4731.411621
3213.506592
2835.259277
3401.58667
1682.730713
3954.213623
1442.666626
2357.407471
1760.171997
4706.729492
3310.170166
2954.294678
3881.517334
2896.74292
3982.592529
3759.678223
5435.013672
4585.762695
3277.647705
2599.224609
5758.742188
4937.030273
3329.86792
4327.272949
4198.484863
5104.94043
3270.807129
4977.186523
3972.861572
7554.652344
1729.221313
3415.054443
2885.060547
1949.558472
2699.725098
2170.5354
1878.588257
3558.157471
4459.800781
4132.274902
4676.992676
2448.421143
2026.361938
1771.362305
5531.902832
2006.307739
1942.366211
2435.428467
1941.886841
4181.771484
5278.456055
1940.343872
2726.414307
5552.037598
5490.622559
1560
2164.208984
4669.623535
5400.560547
1998.721924
5050.405762
2982.742432
4089.79834
2018.713623
4191.650391
3690.537109
8368.822266
4036.651611
4722.652344
5096.433594
2742.687012
2175.820068
1837.748169
1910.585693
1899.682251
1798.209961
2538.189209
3331.245117
2796.437012
3035.77417
2033.421509
4053.816162
2275.841797
3113.724609
2037.001709
3859.075928
1766.058228
1801.835083
5132.335938
2912.326416
2138.688721
1889.36731
2495.775879
3361.411865
2326.684326
1796.97937
1951.624512
2159.484863
3825.859619
2088.446533
2736.77124
2811.341309
3809.077881
1667.258789
2667.369141
3837.285889
1816.837402
5222.634766
4357.982422
5825.198242
1707.794189
1791.94458
2265.689209
2183.563721
3024.265137
2324.053223
1931.522949
1513.237915
3417.027344
3863.130371
2243.190918
2353.399414
2510.940918
2304.87915
1956.078491
1958.907227
1905.271362
1330.135254
1603.667725
1856.997803
2142.534424
2748.00708
1533.43042
2149.874023
6485.141113
2606.983887
3309.889404
1832.454224
3641.007324
4137.669922
1806.428101
2843.724609
2936.286377
2867.775635
3249.655762
2272.830078
2440.772461
3782.566895
1408.746704
2815.905518
2001.947876
1780.571411
2468.402344
2034.532227
2893.702637
2497.687012
4819.561035
2085.815918
2462.327148
2529.484863
2948.394287
2873.79834
1889.484375
1483.901245
2342.769287
2390.252197
3791.114502
1989.404419
3436.855469
6794.185059
3361.400879
4193.742188
2762.590576
1926.71167
3116.869141
1733.853271
2445.790527
3527.829102
1839.863525
1995.477173
1712.894409
5387.086426
3278.148682
1681.937256
1558.844727
1668.318237
4052.218994
4750.269043
2370.47876
3478.867432
3796.350098
6375.719238
3480.834961
1933.648804
5589.097168
1720.615356
2769.742676
3120.394775
1665.106201
3186.807373
1808.271362
2620.924805
1407.710815
3467.417969
4948.931152
1690.986084
1585.037231
3682.443359
1805.027344
6302.70166
3835.135742
4049.927734
2607.453125
1560.795776
2784.874756
1533.634033
1579.238892
1490.119263
3832
3724.705078
2869.707031
1933.223511
3309.154053
3343.775391
4005.233154
3740.132568
4050.75708
1257.706665
5395.720703
3051.655273
3631.15625
3191
3469.78833
5005.64209
4134.8125
3862.765137
4424.92627
2904.636475
5819.746582
2337.9729
1922.889282
2787.474854
2574.114014
1571.855957
3399.865967
1952.343628
1530.567871
1606.613647
3092.924561
1826.49231
1952.245728
2145.721924
3617.619141
2547.137207
2107.62793
2314.313232
3007.499023
1691.295288
1932.229248
2635.024414
1846.398071
1574.865967
3469.39624
1503.74707
1998.543945
2293.101807
1947.398315
1568.452026
2356.348145
1615.146118
2721.524902
2037.309326
3499.516846
2852.116699
1799.29895
1737.312622
1842.32019
1810.75293
2215.468506
1598.956543
3038.50293
2627.942383
2349.564209
1842.078125
1775.219482
2010.776611
1580.286499
4783.230469
1619.246094
2109.623047
2299.919922
1434.7229
3009.483398
4639.738281
2548.74585
1599.98584
1650.420288
1954.565796
4148
6259.358398
4099.09668
2124.232666
2663.569824
3384.785156
1204
2646.809082
1252.7229
5536.476074
3327.278809
3693.52002
2881.133301
1134.285767
2464.888916
4815.672363
2319.386963
4004.845703
2253.284424
4425.200195
3882.647705
4183.9375
3407.886475
2019.733276
2353.660889
1547.901245
3641.4375
3874.705078
1876.451904
4992.792969
2228.848389
2536.574707
2561.886719
3786.420166
3365.046875
1647.139771
4366.603027
1926.747803
2509.739014
3653.702881
1809.680664
1961.916626
4078.427246
2018.127686
1657.801758
6323.554199
5859.501465
2214.974365
1893.189209
3559.863281
1691.748291
3280.888916
5133.428223
1868.292725
3763.199951
4999.974609
3595.549805
2625.048096
3099.082031
2135.360107
3445.690186
7059.696777
4227.101563
2636.210449
1834.009766
3711.111084
2026.391357
1595.48877
3222.804932
2800.042725
1745.533203
1520.94458
3022.889404
1924.34436
6857.537598
1576.188843
3263.294189
2429.610352
2031.634521
2701.439941
1557.289429
3517.862793
1687.5177
2910.089111
1584.997681
3882.496094
3300.289063
1966.990967
1802.347046
1819.449219
4634.027344
3358.008789
2055.256836
3459.554443
3300.320068
7919.265137
1552.958374
5188.152344
2398.934814
1678.062134
3495.964844
2244.755859
1451.677612
4708.950195
2960.935791
3035.193604
3445.404053
2125.352783
2910.68042
2074.747314
2560.959473
2573.166504
2700.39624
1836.363647
4417.967773
1997.613159
1867.529053
3743.136719
2322.07251
4806.645996
1736.416626
3540.193115
5533.575684
6203.617188
4219.360352
4143.44043
2991.225342
2916.387939
3202.543701
3929.557861
3668.285645
2742.37915
5448.141602
4588.868164
2811.153809
2581.434082
3808.460693
2030.620728
1905.718506
3355.439697
4053.926025
3781.949463
1885.581421
2125.487549
6041.942383
1882.56604
2604.151855
1910.074097
1819.08252
3847.55835
2714.022461
1885.487549
3546.015381
1809.599976
1655.441895
2146.54541
3479.495117
2012.860718
1540.855469
4378.399902
4642.449219
4743.07959
1434.713013
5351.542969
2070.994873
3845.422119
3063.724121
1487.86084
4425.108398
3120.759766
3527.716064
2205.743652
4342.521973
3167.398193
3529.234619
2211.670654
5081.839355
5458.870605
3133.814209
5918.035156
7893.994141
4365.542969
4301.672363
2373.202881
2737.439209
2750.793701
2095.383789
3266.504883
4237.463867
1428.716064
1416.549805
1468.328857
3248.069824
4525.062012
2952.205811
1606.555054
2273.082764
3459.180664
1770.478027
1380.344482
1723.653931
3654.355957
1722.386841
4482.928223
1930.221069
1750.836182
4288.658203
3302.212158
1805.749756
1870.880615
3991.363037
1624.261353
1795.155518
2902.993652
2004.472656
3613.272217
1707.88855
2366.984375
2211.926025
4056.610352
2718.533447
2738.117676
1890.961548
3916.119629
5435.003418
4697.521973
1769.075317
3693.756836
3419.456787
3262.208252
5210.459961
2624.153076
3570.55835
2112.862793
1756.405273
3822.227783
4210.375977
5750.983398
7712.534668
2285.005615
3673.142822
1729.846191
1226.099976
1665.96228
2608.911377
1494.222168
2318.419189
3169.539551
1217.268311
1846.146362
1626.476196
2258.689697
1780.229248
1885.835327
1231.152954
9544.84668
1610.124268
1569.45459
1651.164795
2489.367432
2782.516113
1903.490967
3273.030029
1970.137939
3872.769287
7049.027832
3131.358887
7351.754883
1624.144165
3947.931885
1633.895996
1809.696167
1462.071411
2719.476074
2705.022461
1339.610596
4145.293945
2747.428467
2994.245605
5482.022949
1437.818237
4288.376465
2344.828125
5380.818359
3637.346191
1247.419312
1698.903198
2329.27124
1718.646118
1835.878784
3024.559814
2726.006592
1789.228394
3330.974365
2935.085693
2471.534424
2040.222168
5085.099121
4434.618652
3877.731445
4897.605957
2941.183594
2474.147461
2170.943848
3322.359619
6131.260742
4370.48291
5720.077637
3932.58667
2117.837891
2170.90918
2181.260254
1713.536011
3131.899902
4038.740479
3213.696045
5506.419434
4235.087402
4878.650879
3156.051025
1730.914917
1848.516113
5181.115723
6339.307617
2050.33667
1875.545898
3450.696045
3208.376465
3938.489746
4412.835449
2514.805664
2284.261719
6741.995117
2137.878906
4124.288574
1957.953491
4027.299072
3799.280029
2626.265869
1604.352905
4065.737549
5288.827637
4392.843262
2130.966309
1938.953369
1837.307739
2193.938477
7896.155762
4789.013184
5803.79541
2638.81665
2079.021973
3820.510254
1664.601563
5672.654297
3822.791016
2034.963013
1935.92981
1870.765991
4250.56543
2900.7854
4107.974121
1689.325684
1735.13147
3397.455566
3053.670654
3243.898926
3833.333252
6362.044922
3106.540771
2059.922363
4852.728027
2528.855225
1944.364624
2912.059814
2650.335205
4694.216309
3843.945801
7157.899414
2220.946045
1807.323975
2818.420166
2059.531494
2010.014038
1606.030396
10691
4913.306641
2313.299072
4733.560547
3483.16748
5363.601074
1492.141602
1863.395508
4454.244141
1692.181763
1940.422852
3268.49292
4643.458008
1710.432983
3074.366943
2547.551758
2254.117676
2481.094727
3466.891602
4609.053711
1863.344238
3521.294434
3576.285645
1440.808472
4019.870605
2453.201416
3805.407471
3556.169434
3629.355469
1849.664429
3647.590088
4157.887695
7366.197266
2866.671631
3076.017822
2012
5120.227051
1250.963013
2229.224609
4454.692383
4108.711426
1674.328003
3803.797363
3305.822754
2332.650635
7248.796387
8973.536133
3394.594482
1447.328613
4221.650879
1561.062988
2150.693115
2776.124268
2468.391846
3351.214844
3254.537598
3293.426025
4006.015137
2279.884033
1399.516724
3803.84375
3020.120117
3683.25
1875.841797
1728.790649
2226.311523
4197.1875
2123.291748
2785.889648
3045.156006
8148.796387
1600.608154
4036.199219
1735.321167
3672.791504
2692.847656
1255.898071
1597.164551
1810.314453
1531.050049
2873.177979
2449.620605
1555.476196
1555.012329
4945.213379
2768.494629
3087.47876
1984.033936
3946.540771
2288.041016
3245.737305
2884.393799
2177.172852
2008.881104
2344.893311
2574.913818
2269.557861
1673.355957
2183.542969
3389.635742
3084.392822
4799.339355
1901.920044
2453.910889
2300.65918
1970.443481
4731.675781
2808.96167
2275.333252
4032.683105
3067.614502
2062.153809
1770.033936
4570.790527
2948.107422
1739.348877
4268.721191
1965.692993
4013.909424
2948.253174
4307.817383
3482.079346
3339.630615
3150.207764
3036.955811
4014.355469
5792.162598
3314.325195
1535.74353
1689.22168
2718.145752
1931.473633
1722.63916
4850.591309
2990.325684
5682.587891
5951.587402
3171.237305
4206.662109
4168.300781
2661.054932
4278.046875
4052.582031
2915.260986
2685.21875
2741.404053
3302.808594
2787.846191
5000.156738
3764.717529
5928.42334
4185
3118.276123
3478.107422
3614.222168
12588.363281
3266.453369
3674.049561
5272.852539
1973.605469
3051.066162
2183.061035
1653.253174
2756.104004
1518.466309
2937.880859
2351.869385
2674.419678
3246.164551
3304.709717
1690
1739.677368
2638.663086
2013.732544
1877.984253
3064.022949
3489.719971
1555.111084
2014.582275
1653.514526
2315
3370.085693
10036.501953
3684.779541
5533.013672
4152.71875
4452.67041
1928.977417
2906.966553
4009.02124
1565.658569
2564.563721
5119.309082
1949.642822
2900.619629
8054.480469
5080.661621
1982.308716
6179.244629
1860.634888
3829.546387
1907.253052
3414.928955
3215.032227
2497.028076
3548.380615
3192.868408
1786.507446
1592.129517
3461.98877
2158.042236
3299.216064
1824.06958
1970.812012
1879.738281
3783.005615
4286.28125
3895.415771
1442.75708
1654.76001
1556.98877
3597.868896
2819.1604
4271.929688
2006.241333
3389.505127
1729.281006
3605.387695
1912.459717
2432.440918
1328.130493
4631.695801
2080.603271
2430.906494
3363.57959
2199.315674
3477.747559
2806.861572
2752.106689
1753.148682
3186.334717
2756.462402
1896.838745
2339.680908
2002.072998
2818.314697
1821.299805
2475.449463
2511.606934
3884.669189
1806.347656
4195.376953
12447.282227
1377.560059
3204.95874
3952.694336
3430.022705
4820.571289
4433.871094
2711.202148
6751.533691
3186.092041
1498.758667
2246.385986
1538.678711
3231.914063
2488.266357
2115.216309
3833.184326
2904.34668
1481.73584
2427.449463
3322.626953
5344.763184
4503.894531
1406.414795
5311.573242
2528.255371
3781.984619
2635.914063
3137.923584
2720.787354
4243.967285
4097.729004
4710.655762
1734.647461
1746.516846
1433.834351
2601.85791
2628.9729
1766.559204
1937.502319
2069.603516
2859.80957
5800.415527
1911.304321
3318.489258
3158.746338
2580.21167
3835.267334
4646.744629
2129.744141
3051.373535
2375.285645
2949.249268
2203.756592
3534.574219
5242.773926
5623.916504
3746.168213
1685.550049
4880.638672
2923.068604
2066.712158
1426.683228
3782.671875
6550.901855
4733.570313
1812.408203
4464.661133
3976.818848
3699.252197
4852.844238
5292.029785
3008.314941
2750.75
1659.831665
2359.004395
4492.335449
4888.904297
4094.175781
1895.146118
2729.624268
3673.906006
1524.232544
5001.494141
3326.689453
4383.76416
4841.741211
4130.086914
2215.42334
4912.643066
1641.980469
3441.696289
3839.350586
5034.163574
3593.168213
2525.959473
7386.12793
2878.321045
3758.364746
4444.506836
2717.93335
2125.349365
5464.770996
2249.980225
1810.32666
4720.565918
1889.823486
2100.616699
2232.747559
5101.860352
3630.249268
2989.816162
4140.640137
4269.941895
3846.59375
2904.988037
3843.670654
4741.070801
3291.76123
4038.813721
3495.438477
5152.70459
2117.781982
1918.432983
6108.289551
4529.10498
2523.568359
2112.778564
3409.88623
4771.896973
3108.240234
3438.153809
2818.834717
4502.365723
3950.390137
2990.339111
3054.538574
2176.978027
2288.358398
3391.858643
3098.008789
3425.479004
3305.284668
2494.366943
1343.236328
2408.123535
6204.477051
2953.378662
4274.523438
2486.367676
2161.87207
1710.207275
2573.975342
2757.29248
3193.357178
2348.479004
2953.36084
1634.617065
1865.855835
2547.874756
2548.623291
2270.475098
4231.299316
1763.304688
2048.022949
2494.384766
5926.861816
5825.726074
2424.909668
2928.973145
2511.758301
3557.927979
2092.022949
3141.910156
5882.431641
2638.057129
4126.164551
3601.568604
1810.17981
3279.323486
1739.885132
2082.21875
2829.650879
9730.707031
3150.327393
5510.612305
1859.523193
1349.22583
1908.5
3207.15918
2365.038574
4186.524414
2230.651611
2799.658447
4844.376465
2512.386719
2557.971436
2079.746582
4669.65625
2283.047607
2733.855713
2378.318115
2471.93457
4245.497559
2561.160645
4432.821777
4230.871582
3314.04248
1546.642212
3215.23584
3414.105225
2460.761963
5699.208008
2449.710449
1575.298218
3803.424072
5939.875
3271.1875
3805.09082
1951.681152
3658.448975
6368.314941
3957.333252
3684.280029
4237.333496
1832.894409
4722.238281
5201.931152
4224.702148
4347.488281
3075.299316
2453.950684
3913.78125
2746.162109
1468.620728
4860.765137
3813.282959
3294.013672
5378.77002
4618.272949
4462.894531
1905.433472
2265.839111
2784.12793
2726.463379
3803.85376
3144.571533
2855.719727
3828
3529.639648
2296.338135
2048.567383
3528.341797
5962.623535
4547.008789
4194.506836
6445.220215
3210.869141
3172.109375
2795.898682
3072.285645
3374.556885
1896.365112
2277.469971
4354.205078
2660.335449
2831.086914
2493.442139
1495.893311
3907.591797
5122.978516
4262.065918
1635
2042.215332
3539.265381
1992
1838.19043
1859.359985
1675.64563
3946.399902
1519.199951
2552.215088
1850.731689
2685.307617
1892.965576
2355.115723
1704.296265
2170.571533
1723.951782
5009.894531
2011.343262
5574.612305
2499.238037
3347.555664
2342.414307
1607.428589
2660.363525
1400.666626
1611.294067
3792.558594
6122.138672
2004.150024
2055.160889
3952.659424
1893.450562
5084.396484
2347.806885
2933.916016
2558.582275
1615.776245
3415.387451
2140.965576
1934.988525
4644.945313
1515.636353
3514.345947
1484.636353
4905.07959
3078.191406
2366.216797
2028.647583
2720.028809
2143.318115
4661.006348
6762.009277
1878.17041
3407.442627
3422.550049
4390.782227
2641.270508
4138.90918
3358.297852
3180.241699
1879.455444
1875.199951
4154.396484
3614.804199
3890.015381
3741.786621
1912.651489
3686.479248
2938.012939
3024.511719
2273.240967
8258.928711
1630.841919
2339.538818
3240.903564
5430.173828
1978.432373
2156.072754
4368.441406
1812.80481
3504.953613
3672.184814
3356.370117
1663.647095
3897.777832
3475.244141
2458.384277
1569.039429
3969.397705
2122.11084
5976.640137
1671.01123
4009.33667
3335.481689
3457.220459
1747.238037
2298.974365
3330.887695
1580.489746
4176.871094
2554.162842
1844.195068
4755.033691
2003.972656
2901.442627
2304.300781
2040.139404
1640.638794
1510.290039
2147.539551
4747.431641
5643.678223
3161.779785
5248.926758
2269.660645
3442.527588
1690.876709
4243.699707
3071.514404
2598.870117
2266.098389
3511.836426
4679.444824
3368.036865
1474.048462
1999.974487
3711.827881
2377.840332
3218.297607
2387.634033
1868.126099
1520.450928
2522.096191
2622.14502
1874.747925
1870.2948
4572.980957
3175.318359
2298.203613
2050.324951
2939.856445
1899.013794
2915.485107
6342.305176
1751.619995
3563.77417
2725.202148
1416.227905
3247.464355
3384.49585
1576.114258
2115.073486
1391.925415
3019.560303
3842.716064
1771.268555
2259.093994
1585.789185
3039.67627
2476.912842
1959.262329
1937.7854
2855.272705
1649.041382
1579.54248
2505.640381
1668.903198
1519.486938
2126.782227
2479.306396
1988.097534
2478.524902
4998.524902
3067.578857
6090.637207
2977.82666
4405.482422
2251.570557
5393.501953
5170.963379
1708.529053
4928.408691
3218.445801
4162.166504
6670.971191
2555.390625
3291.175293
4403.455566
3105.967285
3051.174561
4536.027832
3411.184082
1772.52356
2610.434814
4826.876953
4812.893066
4160.431152
3491.154053
3509.835205
3628.83252
3704.547119
1978.54541
6078.310059
3385.532959
2335.970215
3583.199951
2903.953857
6488.490234
4468.5
3387.748779
1579.036499
4228.226563
2032.230347
5804.848145
6113.397949
4478.98291
3372.987549
4257.839844
3684.678711
2921.957764
3868.628174
2117.51123
1670.568481
3802.784424
1708.740723
2348.166748
3815.224854
3791.024414
3307.079346
2348.563721
1913
2474.592529
3508.656494
1825.723022
4276.355957
2967.624512
3914.058594
1833.088745
1905.901001
2874.756348
4263.945801
2522.010498
1772.210571
1892.038818
4920.795898
2176.394287
3350.756836
2455.376709
3741.894775
1588.653076
3093.308594
1666.36731
5062.309082
1661.942871
4445
5545.951172
2909.294922
3385.802246
1713.655151
7953.037109
4503.306152
3544.702393
3275.280518
9953.669922
2310.234375
3799.818115
1859.733276
2847.268799
4047.49585
2004.298462
2037.364136
5123.239258
2023.937988
3646.862793
2693.966553
3293.807129
2547.961914
2693.302246
1790.026611
2323.152832
6311.592773
8705.619141
7546.191895
1972.619751
4703.338379
1677.032227
2009.046387
1816.516113
3419.34375
1918.156494
2677.333252
2584.529297
2775.535156
3636.433105
4325.488281
3721.092529
2272.145752
2177.965332
1926.019653
2365.757813
2082.590332
1922.848999
2607.834717
2802.965332
2301.02002
3269.726563
6002.741211
2277.501465
1936.438843
3393.600098
4615.493164
1742.375
2253.135742
3531.909424
2914.975586
3085.627441
2149.32251
5875.530273
2556.368896
1833.151611
3229.758301
4842.380371
5037.515137
1557.324707
2467.693848
1843.904785
1536.540771
1659.252441
3830.036133
3673.482422
1737.282227
1415.553955
2254.815674
1958.886353
3500.043457
1876.815796
2586.073975
1760.763428
1703.264648
4145.134766
3686.109131
4983.833984
2841.736328
1893.182617
2928.87207
4012.904297
3247.569336
3937.393555
1845.544922
3876.654541
2587.822021
2207.209961
3593.69873
2397.910156
4144.966797
2307.241699
5363.233887
2014.454712
3407.453613
2655.733398
3969.593018
2629.604492
2035.686523
2675.36499
5095.459961
3913.643555
3881.779297
1432.829346
1703.327271
6039.881836
4203.588867
2571.699951
1864.847656
1498.180054
3405.181641
2091.522949
3189.183838
4779.771484
2252.129883
1713.931396
2053.441162
2111.100586
1903.582031
2227.617188
2589.358398
1931.34436
1605.11853
3684.896484
2624.470703
2430.698486
1745.440308
2826.152832
2437.554932
2372.977783
2835.201904
2004.544434
2396.765381
2434.022949
3893.218262
2586.354736
1706.982422
1811.106201
9247.801758
1991.858521
2125.185303
3014.349854
1928.050415
5472.810547
2583.038818
5529.487793
4650.57666
3771.45459
3598.890381
4225.483887
6380.252441
3510.890869
5618.585938
4599.190918
4926.214844
1691.224854
2256.550537
6020.537598
2768.478271
1768.047363
3394.320313
2902.644043
1580.363647
1700.957031
2996.758301
5570.066895
2129.760986
3343.946045
5121.030273
2828.275879
4357.666504
3322.268555
3836.430176
4438.549316
8779.350586
2731.063721
3655.909424
2656.843262
2851.531006
5416.316406
1803.64502
8953.599609
2612.731934
2046.086914
1363.108276
2890.87085
1298.906982
4829.419434
1472.708862
5554.5
6962.120605
2013.946411
4273.777832
2420.192871
2099.773682
4471.32373
5768.313965
2775.724121
4119.685547
6163.984375
2855.5
5389.814453
3329.050537
3673.441895
1729.763306
5190.252441
2617.369873
5116.601563
5040.469238
2644.312988
7187.929688
2717.116455
1714.915283
4655.162598
2927.07251
2909.649658
3304.828613
2245.915527
1909.106323
3471.39502
1603.897461
2938.027344
2527.838623
3604.765869
3132.54541
2297.423828
2488.677979
3110.163818
2048.73999
1780.09375
2462.801758
1956.17395
2034.485474
2177.239502
3168.43335
2979.19043
2181.009766
3319.522949
2973.882324
1786.819702
1762.780151
2052.534668
4728.098145
2522.496094
1521.951172
1883.010254
1224.645142
1701.021851
2049.887207
2032.40625
2977.186768
4868.24707
1905.939453
4170.694336
5304.208008
2419.719971
3793.536377
3382.32251
3689.54834
1891.016357
2567.241455
2455.262695
3944.234131
1885.705444
2465.937988
2669.290283
2102.511963
1897.751587
2088.953857
2069.191406
2715.448242
4048.057373
4990.76416
2148.05835
2380.012451
2265.566895
2621.600098
3427.432373
4003.60083
1625.79895
4320.958496
2622.163818
2469.690186
1527.074585
3179.196045
3959.672852
4364.212402
2327.148926
4566.65332
5446.689941
1948.316162
2801.634766
2229.233398
1846.748413
1852.621094
1714.65979
4921.724609
4309.150879
1808.384033
4230.546875
3252.266602
2319.678223
1818.112915
2214.804688
2599.735352
1382.592407
3978.338867
3583.129883
8554.964844
3209.482422
2179.092529
1563.831909
3939.123535
2112.337402
5261.870605
1683.588257
4520.785645
2126.787842
1657.644531
1699.466675
3114.375488
2386.991943
4886.395996
1983.422485
2184.583984
2677.515381
1704.114624
1620.555176
1534.380615
3519.12915
3749.262451
4249.650879
2465.540527
3108.214355
2881.510742
3925.128418
1822.254028
1183.49646
5808.415527
1410.335449
4825.712891
1886.619019
1946.94397
2807.099609
2502.354492
4033.488281
1871.433594
5556.982422
2907.669189
1860.397949
3756.638916
1511.121948
2387.624023
1488.872681
4054.841553
2647.764648
3562.838623
3362.941162
1917.145508
1820.883667
3888.798096
2250.363525
2075.701416
1923.151489
4411.593262
1533.273804
4257.56543
3490.699219
8221.638672
2129.919922
3610.560059
5185.660156
3516.370117
3206.887695
1539.789429
5783.78418
5189.783203
3849.150391
4351.354492
3070.358154
4115.314453
3573.580566
5447.157227
2849.373779
3240.874023
5752.664551
3253.691406
3476.823242
2855.144531
4981.479004
2477.551025
4723.86084
2290.617432
3076.425537
3456.259277
2002.617798
3930.04248
2596.019531
1291.569214
1822.641479
1883.296265
1673.282471
1415.14502
2289.371338
1593.343506
1888.888916
1651.915771
1737.9823
5901.381348
4975.516602
1617.428589
2889.854004
2226.982178
2136.540527
2761.54541
2356.702637
2544.510986
1953.942871
1825.300049
1405.722656
1741.316406
4105.685547
1991.735107
3136.686279
3124.078125
3185.032959
1767.060913
4475.522949
3641.272705
5685.866699
2863.116211
2076.12915
2416.968262
3502.048096
3896.827637
2162.06958
3100.22998
4994.430664
3445.670898
2069.545898
3513.943359
3568.392578
2073.772705
3678.963623
2186.731689
2758.994385
2892.435547
10324.177734
2050.666748
1421.111084
3543.401611
4257.985352
1106.813843
2417.919922
3416.804932
2295.068848
7133.278809
3988.847412
2676.171875
5975.085938
4312.57373
1793.599976
1692.710327
1478.794922
4752.957031
2191.77832
5084.630859
1713.039185
3671.632324
4247.987305
4172.226074
2528
1645.547852
2445.210693
1560.681274
4311.131836
1560.555298
4126.399902
1517.251343
10382.794922
1493.939453
1488.780518
1665.913452
1458.44812
1890
2905.225586
1833.314575
1803.392212
3252.233643
4981.20459
4244.383789
2966.534668
2089.422119
3561.919922
3189.407959
3210.26416
4331.65625
2727.412598
2142.385742
2490.310059
2300.7146
5309.946777
1745.819336
2273.421143
2420.478516
3075.586914
4926.122559
2019.213501
1746.17041
9481.506836
3052.223877
1872.450806
11014.165039
1828.368286
1849.436646
2918.595947
4005.025391
2547.876709
5092.334961
1971.922119
1922.54834
4761.594238
2855.476807
2064.675293
2367.546387
2489.719971
4206.269043
1769.280029
2287.605469
1504.259399
5096.559082
1953.351685
4790.577637
2250.901611
2496.484131
3259.85498
2510.431396
2558.725586
2652.179688
3103.926025
3726.134277
1647.924927
3240.684814
3083.522949
3006.527832
1933.213989
4947.270996
2287.436523
3430.304932
2529.355957
1649.804932
1848.205688
2768.811523
5565.473633
3596.55127
5749.013672
4681.318359
5997.306641
4044.241699
2844.975586
3156.355713
3177.044434
1779.207764
2929.428467
6506.900879
2658.89209
2723.764648
1787.268799
3785.66333
2330.821533
3854.683105
2917.186523
4861.963867
2034.947388
3930.996094
3302.092773
1905.035278
2901.898926
3432.698486
3941.10376
4162.567871
3546.565674
2163.621582
2258.337646
3797.709717
2062.25293
4570.525391
1981.194824
1915.367065
2338.202881
3137.966797
3669.9646
1640.580688
2471.705566
2854.559326
2467.625977
4028.136475
3266.806641
2701.38916
3365.263916
1808.154785
3064.437988
3098.798828
2535.681885
3310.862549
4183.44043
3063.94043
3080.477295
3922.980957
2254.108398
2722.43335
4370.260742
2138.602783
1848.046753
1885.137939
1402.731689
1609.362671
2764.571533
1906.728149
3026.240723
3348.018066
1867.643921
1718.178223
2917.276611
1772.678711
2289.243408
6209.986328
2426.792236
3111.27002
1957.959961
2165.31958
3356.961426
1709.109985
7149.67041
1811.049561
3003.672852
4387.102051
3495.108887
2243.384033
3177.799072
5982.71875
1990.95874
5348.866699
2273.935547
3681.77124
2038.632446
3334.808838
1976.812866
2247.68335
4317.85791
1577.415894
1826.764893
3358.213867
3461.125488
2371.512451
1726.435791
3921.065918
1882.28772
2380.13208
1851.801636
4607.131348
2826.517578
3199.875
4321.704102
1980.224487
6417.828613
3872.846436
2718.325195
3013.211914
6800.095703
2662.689941
1830.517944
3189.060303
3486.377197
3551.416504
1867.276855
4195.318359
1887.246948
4799.126465
5307.202148
4368.335449
5255.63623
1853.681396
2450.331299
2100.81665
3944.358643
1824
1407.856689
1519.680054
3042.283203
3464.236084
2919.736328
4210.334473
1761.930176
2220.773438
2414.220215
2327.764648
5619.873047
3880.437256
2040.54834
5958.513672
4311.932617
2891.958252
1781.818237
2357.310303
2417.291992
3884.645996
1595.559326
4861.106445
1910.313354
2653.99292
2935.875
3499.669434
3725.775391
3003.582764
5124.36377
2375.854492
2804.793213
5365.241211
1373.345825
6347.304199
1613.618652
4614.424316
3295.943848
3061.076172
5884.099609
2984.294678
2899.55957
1425.411743
4710.550293
2087.966309
3588.317871
4535.945801
2303.716553
2141.294189
2724.987061
9294.897461
2994.562256
2017.61145
1561.528931
1584.382568
1649.250732
2219.615479
4879.342285
2493.209961
6395.564941
2036.061279
4635.875977
4527.649902
2913.156738
5424.037109
3692.635986
2074.935303
3419.79541
5671.444824
1979.908691
2313.914307
2269.82666
3948.824951
3158.407959
2198.588135
2513.609131
2970.818848
2352.198486
2639.701416
1365.45459
1414.958374
2807.975342
2491.502686
1610.461548
2056.714844
1841.129883
3941.155029
4687.76709
2014.13562
3290.509033
1665.081055
1616.61853
2287.097168
1359.041626
1933.790039
3003.666748
1712.521729
2669.122559
1458.93335
2551.372559
1523.296753
1803.860962
2529.942139
2702.386719
2366.268799
2884.843018
2983.22998
4461.720215
1645.753906
1741.151855
1502.48645
2325.846191
2277.198242
1480.258057
2647.386963
3931.874268
2381.575684
2418.03418
1761.295288
2845.560547
2898.303711
2201.666748
2619.547119
2981.823486
1696.820557
1913.798462
3877.088867
1598.713013
3182.538574
3201.475342
3796.814209
2727.74292
1884.068359
1718.865479
1862.241333
2469.666016
5128.69873
3215.078857
5896.029785
1805.473633
4740.233398
3563.325684
3294.601563
2563.137939
3548.672852
7175.923828
1937.188354
2284.277832
3583.339355
2001.033081
2181.762451
1655.186401
1446.439819
1855.46936
4420.180176
1952.27417
1702.360596
3001.717285
1836.136353
4218.615234
3624.120605
4170.043945
4017.815186
4145.193848
3384.888916
3271.336426
4276.272461
7011.753418
2661.99707
1719.235962
4176.855469
2821.763672
3510.831055
2020.407593
4325.54834
5333.802734
2241.058594
5003.350586
1582.236206
4951.720703
2757.486328
3460.700195
2980.97168
2281.74707
7673.662109
1764.160034
3018.988037
2602.526367
2561.67749
4412.032227
2078.253174
3140.611084
4186.456055
2757.944336
1951.014771
2487.804199
4040.50293
2789.523926
4130.818359
1796.933838
2157.714355
2075.776855
2765.638184
4189.983398
3467.144775
2405.227783
2264.563721
1589.829102
3179.84375
2181.333252
3811.763916
3477.043945
3323.469482
2094.573242
3320.600586
3612.238525
2057.003418
2894.502197
3137.631348
2342.119385
2508.697021
3121.183838
2795.025391
2795.70874
4876.717285
3201.133057
2143.927734
4162.799805
2733.796875
1660.151001
2387.551758
2636.834473
3768.42627
5602.997559
4364.537109
4620.429688
2129.260498
2285.230713
3849.099854
2480.571533
2488.326904
2466.917969
1805.194824
1624.803223
1410.666626
3483.810547
5500.758301
2194.987549
1998.722412
2169.983154
4725.172363
1555.82251
1774.99646
3016.664307
1726.239624
3687.589111
2523.840088
2286.967041
3377.686768
3674.241699
2823.131348
4239.744629
2250.628418
2920.569092
2056.775146
2407.592285
3709.716797
4144.907227
2085.609863
2297.614014
3663.143799
1776.262817
2734.142334
2723.221191
1929.854736
1943.520874
3287.713379
1790.250732
1592.232422
2834.571533
1397.529419
1698.405396
1304.291992
1738.970215
2067.218994
1895.378418
2193.765625
3010.574951
2451.875244
3171.160645
4165.923828
2749.275391
2840.102783
2283.468018
5029.865234
2512.17334
3185.591064
3005.042969
2139.304688
2097.329102
5821.588379
7406.980469
1906.452026
4365.856934
2502.478516
2509.743652
3405.922607
1729.545044
3437.1604
2104.529297
2838.217529
2791.084717
5047.524902
4279.728027
1778.567627
4194.054199
2123.066162
3956.571533
3275.0896
2424.977051
2304.226318
3621.542969
1715.985474
2674.606445
2624.126465
3027.093262
2905.391846
2525.290527
4345.0625
2399.555664
2465.773926
3834.191895
2386.157471
2505.470947
2266
5185.917969
2515.283691
3755.605957
2889.168457
3242.947266
1509.56958
2600.422363
1817.474365
1828.640381
2862.5
1726.38623
2270.421387
6078.426758
3258.701904
2189.55957
1773.833374
1510.695679
5850.610352
2030.838745
2767.085693
2488.18042
1906.302979
2430.586914
2384.422607
1739.444092
1861.153809
2470.267822
1382.473022
1373.045654
2575.35376
2142.031494
2250.784912
2333.006348
3196.116699
5623.977051
1867.057495
3937.502441
2072.368408
2222.835449
2999.068115
3999.639893
4762.008789
3390.30835
2947.353027
4232.262207
2349.253418
4084.371826
3460.554199
2344.488037
7938.199219
4065.35791
1914.280273
2315.233643
4854.294434
2319.430664
1943.294067
1800.679443
1782.751709
1802.307373
1997.437256
1671.79248
1555.018921
3013.375977
4648.959473
1563.754028
1888.626099
5964.964844
3198.49292
1533.077393
2936.417236
3178.453613
4092.824463
3771.156738
1745.235718
1706.655273
1911.605347
5233.127441
5250.207031
2950.117676
3478.253662
3713.295166
5114.33252
2406.270752
4289.043457
2781.390137
1630.752686
1576.189331
1802.701294
2706.09375
3006.930176
2160.332031
3191.384521
4490.118164
1742.715454
2940.721191
2565.58667
2756.918945
2567.066406
1917.257813
2239.156006
3623.821289
2420.664551
2625.136719
4465.094238
2022.369263
2772.655518
4160.608398
2011.755371
2129.81958
3235.188477
3105.464355
1715.473267
3363.591797
2506.674072
2100.013428
3144.01416
4180.358398
3146.732422
3448.507568
1635.580444
3076.077393
2370.148438
1962.292969
2107.956055
3358.262939
4591.439453
2707.447998
3212.740723
2773.022461
1752.895508
3645.4104
2258.594971
2381.25415
1505.940308
3250.276123
3992.444336
2530.455811
3426.957031
3136.562988
1969.230713
1790.448975
3073.330078
3852.063232
1361.36731
2526.793945
2076.135254
2702.857178
1549.351318
