# Supplementary material for: Distribution Analyzer, a methodology for identifying and clustering outlier conditions from single-cell distributions, and its application to a Nanog reporter RNAi screen
Source: BMC Bioinformatics. 2015 Jul 22;16:225. doi: 10.1186/s12859-015-0636-7 (PMC4511455; doi:10.1186/s12859-015-0636-7)
Supplement: Additional file 1: Code S1. — R source code and sample data for distribution-based high-content screen analysis [file 12859_2015_636_MOESM1_ESM.zip › DistributionAnalyzer-1.1/Plates/files10004/C07]

4480.20752
1668.703125
2314.381836
2515.179688
4163.419434
6173.234375
4874.432617
3682.084229
2925.973877
4204.643555
3557.563232
3902.123291
4131.01709
3821.231445
1969.828613
3056.497803
3610.487061
3864.89917
1400.322021
1531.380981
2475.369141
1858.37207
4886.342285
2221.442139
2837.055908
1825.553101
1768.976929
2048.724365
5449.815918
3039.55835
1599.63855
1997.812744
3916.280518
4161.833008
1635.370728
2780.337158
3382.140625
5846.909668
2999.862061
1823.382935
3887.435547
4143.307617
4465.618652
5199.160645
5335.452637
2251.839355
2289.977539
1882.490112
4451.810059
5040.154297
4509.563477
1866.077393
3057.115479
4050.666748
3421.685547
2117.264893
2360.168457
1822.564087
1630.555542
4428.163086
4665.926758
3544.078369
2401.556641
6081.209473
6619.333496
6229.765137
4467.860352
3433.185303
5360.740723
2173.31543
2141.212158
2056.157715
3254.315674
2411.52002
4277.659668
4113.819336
4268.316895
2410.749512
4842.415527
5941.492188
4217.789551
4498.827148
5122.375
2853.270508
3579.784424
5192.731445
1960.783203
4334.696777
3784.633545
2912.159424
3530.325195
5874.691406
3587.574463
5291.894531
2868.833252
4122.925781
4690.333496
2124.854248
3834.733643
2299.618164
4583.685059
5990.536621
7096.721191
4646.53125
5941.768066
4276.687012
1350.421753
5819.887695
4904.90332
6909.590332
7700.888672
3978.579346
2127.448242
4790.697754
6888.068359
5519.117676
3529.760742
2878.764648
1820.56543
2440.686279
1837.595825
1942.104248
2133.769531
3081.096924
1696.997192
2274.44165
4681.304688
4667.960449
4102.996094
2949.813721
1863.207642
1918.455078
2579.266113
3992.559082
1616.300781
2026.935913
3780.675537
1723.251343
5253.385742
2313.779785
3878.975586
4836.358887
2851.973145
4536.01123
3907.262695
1972.261841
7515.479004
2031.56543
2740.23999
3909.494629
5153.436035
1810.107178
5167.946777
1767.095825
2027.063477
2180.599365
2142.441895
4949.379395
1938.9823
3445.091797
3405.126953
1617.520142
5326.48877
2115.949951
3249.027344
5487.213379
1523.793823
4177.381836
2100.024658
2551.421875
1509.183716
1637.724976
3535.432373
1762.1073
1633.852051
1770.160034
1720.515625
5133.226563
3418.757324
3042.105225
2892.646484
2503.901611
4701.240723
3202.612793
4785.955078
3156.492676
2028.578613
3542.318604
3155.665527
4077.035645
3593.18042
3957.237793
2240.038574
1715.566895
3606.220215
7617.970215
3249.650146
3164.227539
5564.587402
4659.921387
3454.034424
5400.713867
4248.474609
4397.477539
2230.405029
3790.333252
2602.203369
8161.357422
1604.678345
4416.350098
4487.275879
1556.327026
2178.604736
6067.108398
4146.930664
5361.337891
4469.236816
2887.750977
5965.304688
3150.881836
5016.070313
7220.558594
4402.551758
2685.446045
2671.755127
4121.09082
2265.591064
5262.384277
3385.564209
1872.616821
3091.744629
8024.961914
3100.321777
5755.648438
3007.376953
2022.232056
2708.577148
5545.54834
5087.179199
2500.22876
2754.625244
1606.715332
2238.134766
2564.037842
4853.614746
4312.395996
4612.612793
1650.022705
2112.131592
5892.067383
4126.197266
1736.095703
1696.380127
1802.54248
1480.821045
1653.623779
1712.974365
1722.522339
2106.588623
5202.600098
4687.188965
4574.280762
1721.21521
1628.232056
1926.34314
2563.335938
3838.723877
3121.136719
2056.194336
2070.950195
3288.185303
6627.868164
4883.70752
2128.447998
6100.651855
2126.731689
3049.883545
2546.849609
1835.77417
1785.45459
4030.6521
1945.015381
4332.34375
2914.96582
2411.678467
3068.968506
2836.064209
3988.749268
2487.734863
5084.895996
4741.350586
1690.025024
4833.905762
4644.07373
5882.668945
7339.934082
4809.285156
4027.863037
2552.811523
5239.281738
3674.488037
4931.378418
2933.27832
2085.791016
1509.915161
3148.762939
3523.082031
1833.784912
1681.887695
4128.860352
3148.329346
7195.470215
2367.258545
2165.452637
5026.83252
1692.371094
6785.562012
4665.40918
1808.571411
4915.919922
2344.192139
5122.690918
3657.023438
3869.436279
4028.54541
3005.552979
3772.554199
1698.380127
1920.039551
3871.265625
8392.691406
2886.132813
1381.162842
3212.193848
1930.160645
4132.492188
3162.135742
4890.986816
2367.857178
2488.746826
7057.131836
4897.643555
4632.776855
3286.310547
2631.77002
3069.544434
4817.825684
5621.977539
4861.022949
1661.421265
1564.474609
6252.970703
3819.895264
2557.920654
2546.601074
2029.452759
4014.991943
4286.979004
3973.233398
4225.977539
4072.797607
2131.178711
5473.26416
1816.801392
3151.167969
2107.867676
2705.245361
3948.968018
3058.558594
2673.368164
1809.068726
2967.670898
1540.927979
1937.781738
1800.301147
3086.938477
3217.380859
1775.80957
1874.906982
2236.628418
3637.702148
3686.432373
2247.474365
3577.445801
2191.333252
4317.698242
4831.125488
2625.086914
4035.232422
5110.012207
5510.058105
4616.166504
3991.589844
2115.487061
4147.655273
2369.664551
1566.06897
4895.935547
4490.856934
2446.151611
2262.709717
2504.378418
11836.416992
2595.441895
3131.67749
2966.019043
3397.285645
4803.439453
5028.203613
3103.518066
2117.34668
3574.777344
3960.16333
2504.461914
3356.127441
2951.006836
1771.405396
1659.597656
1458.352905
4944.079102
2786
4061.472412
2469.084229
2660.017334
4917.859863
5208.918945
3835.54834
4389.521484
1308.411255
2123.733398
2291.62207
2241.585693
2525.046143
4223.794922
2562.484863
4219.212402
3317.581299
1807.559692
5971.324219
7622.114746
4589.029297
3261.147705
3674.26416
5082.230469
2738.447021
5184.438965
3951.450928
2681.185303
2468.756836
2056.868164
4105.691406
4381.550781
6767.899414
2450.37915
3282.178467
5340.259766
5075.383789
6025.885742
4645.703613
1730.483765
5167.424805
4635.469727
4157.296387
1832
5852.490723
1496.695679
4175.020996
1503.103394
3915.462646
4771.07959
2924.450684
2184.930908
3695.351318
6147.924316
4639.522461
2454.427002
5174.133301
1899.38623
1528.605103
3517.263184
3490.727295
3356.874268
6856.523438
2764.959473
1699.93335
3864.877441
4223.30957
4192.416504
3435.971924
2683.274414
6869.70752
2055.212158
4432.925293
3155.166748
3850.724365
3933.00708
3608.47998
2972.539063
10944.113281
4179.629883
1870.02002
4737.631348
4830.275879
4809.324707
1491.111084
3607.184082
5398.871582
1695.745972
1879.748047
3757.650391
6345.562988
3114.019531
3924.448486
4904.561523
5733.890625
3870.115723
3279.246338
1693.333374
5284.066895
1661.304077
2254.024658
4066.666748
3839.567627
2684.835205
7078.811035
1447.015381
3553.224854
2356.022949
4459.019043
3029.213623
5522.083496
4760.235352
6427.217773
4378.912598
1578.761963
2834.25
2139.636475
4268.830078
2498.088379
2513.256592
2333.795166
4362.188477
5062.186523
6447.693848
2083.162842
4075.748291
3515.145264
7454.075684
1582.090942
1429.090942
6699.431641
4368.481445
3093.914551
3501.09082
3548.531494
5737.945313
3919.911133
2987.597412
4200.148926
4376.205078
4809.419434
4313.287598
2750.612305
1721.210571
7705.894531
5136.217285
4898.264648
3404.418945
5286.736816
3912.520752
3553.954102
6729.689941
2930.317627
1397.389526
3870.555664
2652.155273
5167.89209
3243.194336
1916.094116
4664.549805
2419.266357
4702.953613
1404.04126
3619.544922
4802.955078
3049.20752
5622.696777
5866.524902
4229.561035
4216.635742
1850.890381
3752.059814
3155.26416
1825.352905
3717.192383
2345.97876
7245.77002
3005.621582
7831.306641
5777.810059
2199.835938
3757.188721
7475.506348
5150.419434
3814.929199
5614.442383
4556.773438
6733.651367
3238.790039
1702.602661
5244.732422
2593.211182
2227.517334
5222.098633
4374.853516
4401.947754
2065.08667
2568.714355
4691.968262
6044.378906
1510.863403
7439.154785
3875.068848
4488.504395
6110.47168
2732.851318
2957.481445
2819.474365
5337.888672
4894.666504
4578.091309
3973.824463
2766.295654
5963.460449
4963.800781
4155.641113
2150.213135
5321.606445
2104.560791
3549.286865
3512.666748
1720.56665
2165.018066
3062.409668
5210.821289
6259.75293
2326.757324
2514.871826
2676.975586
3772.854004
3825.88501
4373.954102
3466.007324
1789.426514
7345.359375
5284.321777
4182.629395
4095.458496
1936.235962
3898.404785
4342.595215
3152.587158
3450.838623
5014.404297
3390.515869
1722.565186
1650.070068
3297.480225
3371.864746
6913.153809
3257.12085
6626.242676
2084.597168
1740.912231
3745.812988
4941.463867
3878.591797
3707.551758
1718.196045
3044.848389
3210.673584
3729.362305
2299.706543
1963.766724
3106.833252
2433.218018
7152.368164
1598.23999
1819.82605
4271.825195
4318.848145
2200.484863
2731.46582
3531.526855
5407.461426
4149.063965
2253.159912
2534.393555
2973.346924
2645.148438
3451.982422
4214.918945
3848.556641
3609.466553
4516.733887
2343.715088
3219.898193
2583.944092
5896.730469
2960.323486
2518.74707
7275.130371
3747.920898
4060.963867
6199.967285
5061.069336
3208.688965
2246.980469
3735.76123
1728.120361
4691.547363
3984.132568
4922.962402
4065.880859
1938.434814
2854.304443
1720.650146
3910.016602
2647.014404
4733.206543
5894.432617
2273.003174
3233.829834
3865.433105
4516.973633
3793.629639
3752.343262
1520.297729
2933.523438
2863.136963
2367.455566
4570.966309
2257.033936
4188.089355
1641.032227
1858.769287
5609.674805
2216.881348
6018.355469
4334.887207
3306.715576
5140.770996
1846.620728
3088.880127
3183.217773
4144.689453
2930.677246
2764.161133
4752.660645
2968.598389
5144.166504
1916.053345
2283.645508
3687.91748
4988.269043
3539.668701
1569.894775
4282.76123
2807.592529
4203.257324
4315.695313
4592.928223
3253.097412
5177.566406
2767.069824
6729.46582
1685.276611
3900.661377
4613.960938
4965.846191
3702.325684
5643.764648
6274.784668
3430.962891
2039.944214
5497.764648
5131.044922
4717.129883
4050.013428
3881.782471
5669.381836
5181.585938
2408.511719
3015.479736
4685.785645
5368.396973
2144.602051
2420.026855
4595.877441
1862.184814
4097.745605
3759.648438
5926.952148
4271.111328
4527.398438
1390.046509
5392.293457
6686.366211
4653.043457
4884.185059
6511.621094
1943.033325
5091.674316
2512.164307
2133.582764
2641.45459
4025.333252
2594.019043
2254.506104
4268.989258
6015.445801
3268.793701
5906.552734
2753.104004
6096.303711
3758.381592
3556.77832
5391.161621
2183.9021
2774.941162
3695.12207
7097.918945
2645.582275
5999.072266
6327.155273
4758.19873
1933.798462
5125.200195
2390.195801
3463.780273
4103.706055
2861.5354
2165.292725
1782.903687
1653.670898
3236.074951
3372.70752
4319.276367
6436.939941
1925.484863
3127.158691
1846.007935
3084.227051
2148.290283
2144.111084
2853.862549
1923.023682
3430.807373
3030.454102
3996.27002
5535.666504
5711.470215
3022.592529
5610.372559
2096.608398
4200.834961
2718.750977
4227.48877
2545.295898
3257.442139
1525.435913
3564.043213
4038.339111
3299.316406
4161.413086
2999.758545
3131.911621
3989.793213
4056.5354
5039.288574
3502.628662
3564.877441
5088.78125
3847.456299
4192.893555
2015.871948
2548.255371
4173.870605
2039.153809
2253.417236
4280.527832
7167.958496
3202.241211
4231.216797
6929.128418
2450.380127
2663.859619
3998.857178
3938.30835
4318.659668
5433.148926
6618.575195
5282.794922
4981.945801
6166.327637
4774.92627
2804
6121.826172
5991.716309
4492.525391
4514.995117
3991.403809
2565.52124
3212.0271
2023.181152
5264.461426
3480.546387
3822.031982
3856.382568
2075.960449
2766.666748
3636.231934
2920.592529
6900.925293
2404.829102
4645.569824
2770.623535
2928.371338
2996.255371
3838.392334
1917.333374
5762.399902
1797.236328
5526.970215
3171.743164
1934.169434
3785.394043
1521.37146
4192.489746
4526.371094
6843.619629
3338.634277
5528.429199
5899.699219
2566.937744
5207.916016
3540.541992
3309.315918
4658.142578
2478.686523
4328.845703
1734.488159
1711.217896
4009.623535
2177.449463
2258.131836
1615.513672
3196.279053
6060.058594
1927.602051
3152.42749
2512.608154
4099.5
3018.49707
2375.43042
1822.671875
4088.034424
2875.583252
4296.199219
4478.898926
4416.756836
2069.822998
2848.026855
3651.337646
3877.852295
5136.791016
4282.437012
3291.470459
1571.583984
2466.158691
2377.512939
5751.84375
2721.501953
2430.291748
3316.384277
4885.395508
1767.42627
1985.128174
4316.20459
2686.6875
4033.362305
2592.910889
1578.126953
3052.776855
1994.997192
4741.252441
2859.764648
4407.157227
4033.046875
8576.805664
7900.557129
5208.606934
4769.420898
2366
4556.253906
5482.489746
3387.248535
2048.941162
3490.092285
5590.556152
5692.321289
2116.338867
2242.637939
5077.253418
2512.378174
4433.437012
4672.048828
6367.123047
3767.824707
4288.727051
4755.86377
8844.757813
2145.473633
3434.710693
2982.236816
3678.380371
5045.422363
2890.992432
9167.634766
3966.49585
4667.378418
5496.598633
4707.39209
1663.443481
4422.593262
2733.125
2013.724121
4016.327881
3896.513672
2060.825439
1764.989868
5722
4323.881836
5019.960938
5240.299805
2483.708252
4760.397461
1842.285767
3765.814697
7077.422852
4468.731934
5965.473633
4610.706055
5518.967773
1569.741943
3475.394775
2599.542969
1569.586792
4888.388672
5169.490723
2001.897827
3865.574219
5447.855469
4444.414551
5971.085449
4474.572266
2859.881104
3903.293213
5864.616699
1906.776123
4031.240967
3678.118896
2478.833252
4113.147949
2326.789063
1914.900757
2777.889648
5397.89209
1524.413818
3434.829102
6454.616211
1655.137573
3492.302246
3172.995117
2830.5
4535.731445
5329.510742
2437.137939
2569.391602
2084.22168
2274.224365
2208.288818
5905.786133
3753.702637
3994.938232
5538.09668
5733.895508
1582.577759
7588.233398
4330.401855
2619.373291
5334.105957
3070.017334
1904.352661
2488.268555
2185.39502
2954.805664
2289.210938
1628.945435
1809.53064
5595.214844
4229.994629
3196.146484
5643.071777
2242.897217
1728.971436
1760.619629
2694.722412
5420.638672
2383.75
4350.993652
4171.081055
4013.219238
6534.145996
4027.578857
4271.272949
2546.43042
6119.785645
3253.468262
5202.88623
3101.490234
3211.678223
5272.799805
5463.231934
1476.787354
3277.753418
2534.99292
3843.583252
5041.727051
4050.896973
6669.844727
3053.582275
4615.093262
4834.410645
1305.046143
2803.659668
3260.016357
5367.431152
5649.304688
6622.211914
3921.717529
3301.93335
2190.806396
2358.235352
1656.969727
1661.090942
4103.133301
3669.833252
5562.179688
1625.134277
3535.774414
3309.451904
4092.107178
1717.813965
3269.774902
7296.059082
2944.264893
3198.214111
2642.023438
4954.461426
2761.270508
8144.789551
4835.246582
5642.997559
4923.539551
6126.126465
4081.919922
2045.269409
4530.044434
1602.767578
3697.684326
1403.985718
5131.713379
5400.655762
2379.770508
2150.801514
2067.598633
2295.298584
1840.398315
1376.814087
1440.729858
3478.945557
3267.970703
4747.367676
2974.861572
3365.36499
6641.6875
8060.38916
2662.088135
1529.768677
2323.986084
3237.919922
1937.777832
1618.870728
3559.90918
5310.486816
2089.755127
1709.75
2850.710938
2232.977539
2624.490967
2701.383057
1852.501099
2247.6521
2068.658691
1803.022583
3752.86377
2420.42041
1716.52063
3521.048584
2926.564209
4778.194824
2296.5354
2600.458008
3625.401123
4073.768799
3603.974121
2697.145508
3447.743164
2649.213867
2281.01123
5884.769043
6114.960938
3233.331543
2762.75293
4427.682617
2156.340332
3447.733398
3820.498047
1616.923828
3700.507568
2780.375244
1625.85144
2829.523926
2654.305664
5497.36377
4921.651855
1555.838257
2673.349121
2953.438965
1849.366943
1704.463257
4192.487305
1858.761963
4604.84375
1584.078491
1647.922729
3786.224609
1815.492188
1968.406982
2411.074951
3322.837158
2842.688232
4591.793945
2479.560791
5056.617188
2328.490234
2905.482178
1729.682007
4059.937256
1779.009644
2578.717041
1941.210205
2777.062988
2495.705078
1553.424683
3789.927979
3710.427979
4227.437988
2043.019409
1922.003052
3220.070801
1708.137329
3497.929932
2943.725098
1812.858643
3851.866699
2146.741455
1640.807739
1574.547363
3301.758789
5241.993164
2335.201904
4608.222656
2044.559082
2664.854248
2684.569336
4591.067871
2001.348877
2521.654297
2677.336426
1599.312988
4015.026123
3748.970703
2027.877563
2298.204102
1681.74939
3798.236328
1822.252441
1435.794067
1659.727905
2155.991699
1912.369629
1541.13208
4672.620117
5087.762207
1758.553955
2374.525391
4161.977539
1516.62439
3898.529785
3282.387451
5577.425781
2933.306641
1831.242065
1690.297241
1754.004883
1743.575317
1541.259888
2645.997314
2849.655273
3571.944092
3756.242188
6275.265625
1458.090942
2236.304443
3081.433105
1622.794556
4450.040527
1518.02832
2727.366943
1613.93042
4402.351074
1567.418823
4073.635498
1408.978394
1627.507568
1722.926392
4467.709473
4785.418457
2983.685791
3547.817383
5924.266602
3899.019531
1604.119629
2476.009521
2082.470215
2617.44165
8821.012695
1776.365112
4706.096191
3081.643311
3084.729004
2269.226318
2802.578125
3922.949707
1735.555542
2779.431885
1998.687744
2216.120361
2940.375732
3408.695068
4647.662109
1716.553467
1409.743896
3357.896729
4719.405762
4362.146484
2840.40332
2042.535156
1486.993164
2265.600098
2690.049805
3160
2127.791504
5049.342285
1601.397461
3730.109375
2718.280762
2936.255371
1629.266479
1834.70166
3951.638916
3392.716309
2895.020508
2301.615723
4634.819824
5575.501465
3106.336426
4453.945313
4472.869141
1942.888428
1825.222168
3488.388672
4343.549316
2835.530029
3070.210205
2444.193604
1457.993652
2769.180664
2123.915527
2741.725342
4756.853027
1920.668457
4544.127441
4616.024902
1746.653442
1891.454224
4712.275391
2288.046631
3410.650879
2583.396729
2609.192139
3171.941162
3997.766602
1667.214966
4232.620605
1603.878296
2632.371826
3295.788574
1496.753662
3866.813721
6789.226074
2636.047607
3931.996094
2631.177002
3989.465576
1756.447632
1886.526611
2178.457275
2910.770264
2542.08374
2365.575439
1887.053223
3531.283203
3610.958252
3267.489746
3500.741699
2086.04248
4188.466309
2843.083252
3806.605957
2117.229248
2931.252197
1874.971436
4002.1521
2073.131592
1698.225708
1937.278564
2632.658203
1932.0979
2491.329346
3096.546387
2116.290527
2572.273193
1734.772827
5487.314941
1746.675781
3745.137939
2915.284912
2943.730713
2582.512207
4348.172363
3467.585449
3616.043945
2200.450684
1683.816895
2892.290039
3795.870605
1857.776245
4050.105225
1722.687744
2165.527344
2521.76709
3373.200439
3115.579834
3287.063477
2952.311279
1838.748047
1752.508789
2478.213135
1687.195801
1787.151123
2875.845947
1679.191895
2764.895264
2107.568359
4715.238281
4277.072266
1875.827515
3122.385986
5396.245605
3076.850098
2861.220947
1511.04187
1584.587524
2228.043945
2898.039551
2003.119873
1536.840332
4461.51123
2536.662354
1547.305786
3641.987793
3620.539795
1568.75354
1395.910034
5247.981445
1415.72583
1701.362305
1586.164307
1677.239746
3053.987793
2496.384033
2501.28833
2258.134277
1754.508301
1729.603027
2484.20874
1595.134155
2737.957275
1428.097534
2265.435547
2392.955566
2468.821533
4382.324707
4654.076172
2437.957764
3159.488281
2431.369873
2978.981201
4111.681641
3333.308105
2280.49292
3750.010742
2917.916016
4526.447266
1762.934937
1554.317017
2287.536133
1562.480225
3461.360107
2956.985107
5647.942871
3922.051758
2657.078613
2110.825439
2206.55127
3959.669434
1642.872314
3365.58374
1861.49646
3360.64624
1689.797241
4656.392578
2353.834229
1868.276123
2839.656006
1679.986938
4851.863281
1852.468506
2478.088379
1730.152344
1617.555542
2179.710693
2482.868896
1775.486572
1578.382568
2001.315918
2074.85376
2492.884521
2322.453857
4256.132813
2727.888916
2749.861572
3260.971924
1659.100586
4352.562012
3543.648682
2886.135254
1845.068726
1697.806885
2025.356201
3529.478516
3722.43335
1582.532837
1626.627686
2923.509766
1472.070679
1624.080933
4298.425781
3170.474121
3780.796387
3996.652832
1607.340332
1717.511719
3765.356201
4124.591309
1852.176392
1487.935669
1444.55542
1861.916626
2556.449951
3325.538574
5808.262207
6649.180664
2710.25293
2978.978027
3432.401855
3788.771484
2288.100098
3429.372314
3787.611084
5072.022461
5094.856934
4914.54541
1656.272095
4306
3242.367432
2246.231689
2963.142822
1720.427856
4099.25
4872.96582
3756.342773
3924.654541
4138.886719
1577.463379
3633.511719
1838.825195
1757.108398
7658.582031
2973.391357
2235.234619
1888.417969
5371
4149.792969
1668.141235
1851.096802
1808.157593
1843.216553
4061.588867
1632.136108
1395.332153
2310.08667
1400.669067
1493.197876
1416.782593
1623.057373
5012.20459
2511.534424
1380.221069
1558.408203
1442.956299
1720.706787
1496.727295
2410.450928
1849.352295
2101.635986
4734.893555
1580.489624
1453.843994
3272.493164
4216.945313
4108.452637
1545.278931
1864.728271
4113.775391
1436.575073
1482.530396
1544.536621
1636.268188
3588.007568
1437.586548
1434.618652
1453.891724
1834.986084
1396.31189
2497.655518
2389.946289
3451.626709
1415.218384
2185.086426
2875.896729
3648.800049
3968.661865
1806.682983
3603.737305
1993.65332
2356.631592
5550.431152
2432.87793
2039.884888
3776.397461
2819.428467
5583.282715
5174.900391
4367.380859
3062.927246
2308.126221
3169.801758
3740.173828
1703.069824
3519.936035
1943.920166
4611.20752
3954.786133
3894.180176
1913.9375
5739.338867
2087.028564
3545.540771
1561.995117
3818.580566
4418.876953
2260.941162
3468.596924
1658.223267
2057.704102
1847.848267
3711.671143
4084.152344
2359.786377
3657.075928
2886.594971
1992.290894
4329.527832
3034.625244
4500.152344
1584.533325
3209.176514
1792.439209
1770.960938
3096.175293
2956.557373
2864.631592
1734.093506
2594.662109
1729.913086
4241.830078
1730.056274
4169.021484
2161.849609
3623.613281
1870.149414
1640.653076
3317.093506
1903.754272
2291.589844
3073.600098
2966.388184
2271.95874
1660.148193
2251.063721
2099.937744
2053.128174
7330.325684
2108.759521
1986.077148
2044.747559
2743.692383
2562.434814
4858.135254
2425.75
2603.645996
2610.540527
4009.939453
2744.834717
1393.011475
4118.342773
5059.807129
2707.308594
1863.652222
2836.263428
2361.350098
2872.360352
3825.785645
1594.434814
5109.077637
3837.730713
2000.258057
3885.359619
1972.408203
5424.253906
2248.571533
1459.319092
1820.210571
4400.26123
2135.238037
3810.578125
3118.035156
5146.742676
5573.956543
3144.131104
4477.709473
1964.75
5830.977539
1728.114868
4595.01416
3968.82251
2285.876221
4247.373047
1829.406372
2433.041748
6060.428711
5923.286621
4667.444824
2901.640381
3497.750732
3154.547119
4403.376953
5272.567871
3707.019287
3323.840088
4457.007324
3762.188232
3917.369141
3155.700684
3634.179199
2868.915039
3960.251221
2108.354492
3085.5
1707.328003
3739.142822
4289.126953
1532.938232
1996.162109
2949.825195
3122.476074
2492.784424
1509.234619
1503.111084
3556.495605
5462.035645
1715.686279
2594.536621
4036.831787
3423.865479
2546.081299
3446.446289
3771.312012
3784.141113
5145.76709
4830.99707
2048.094238
3251.731201
2914.871826
3267.677002
2807.230713
2824.132324
3502.052734
3587.483887
4496.580566
3430.5
2060.045898
1575.264404
1738.370361
2749.403564
3471.227295
3695.111084
3414
3823.929932
3886.577881
1982.074097
5826.01123
4208.714355
4634.055176
3945.843018
1819.522339
3064.551758
2633.988281
3289.170654
4120.912109
4217.568848
2533.233643
2862.279541
3905.521484
4591.234863
1676.989258
2463.868896
4293.437012
1564.148193
2780.241455
5691.501953
2467.69873
1782.998779
1691.945313
4802.200684
1669.070923
1827.735107
3857.053711
1662.588257
3475.397461
2628.998535
1751.95105
1525.044678
4650.234863
3502.907227
3312.325195
1568.190796
1940.107178
1621.821411
2290.408936
4367.381836
3884.875488
1981.624512
2952.134521
2404.673828
1783.643066
2556.54248
1653.17334
1620.859619
1974.789307
3786.611084
1556.736206
1824.911133
2446.876709
3757.4729
2288.036621
4306.776855
2705.387939
5311.281738
1919.37207
1913.216797
3569.387695
1894.357178
3489.341064
1520.637329
2177.303467
1739.42041
1906.229858
1555.754517
3710.157227
4828.247559
5465.537598
1692.463623
3047.428467
2348.166748
1708.19104
1717.206299
2497.503418
3480.979492
1612.038818
7138.703125
1935.542847
2120.461426
2566.921631
4679.388672
1925.218994
1714.113159
4689.37793
4663.42041
5499.351563
4352.769043
4395.449219
4920
2950.924316
6560.523926
2430.162109
4481.361816
4627.049805
1737.43042
4196.562988
2149.682129
4542.933105
2310.54248
3834.810791
4507.645996
4869.899902
1762.265503
1661.466675
3645.14502
3538.791992
5562.168945
3622.581299
4643.799805
1560.400024
1768.347778
5559.675293
6255.682617
2329.727295
4527.635254
2309.137207
5219.837402
2313.324951
4599.394531
2298.693115
1843.932251
2429.918457
3669.714355
1655.5
1679.567627
5483.764648
2941.35498
1766.365967
3191.834961
5764.887207
3587.172363
4219.388672
1735.400024
1644.116943
4056.849854
2865.447021
3527.050049
2262.857178
6521.314453
3786.055664
1980
2980.125
2360.432373
2837.901611
4227.111328
4026.362305
1839.019653
3007.018799
4323.175781
2655.452881
4198.890137
4399.931152
6773.213867
4989.826172
1480.646484
1546.019043
3312.854004
1818.96106
2275.967041
5802.820313
3523.636475
1849.41394
1796.546265
2133.483887
1812.06665
4113.57666
5019.894043
2611.716553
2827.010254
2080.992676
2702.827637
4331.688477
5245.651367
1649.251709
3412.041504
2500.090332
2086.206787
2894.706543
3872.23291
1574.943359
2288.30542
2549.887451
3837.824951
4206.72998
2788.587402
1968.149536
4912.481445
2350.916016
3382.875
2607.656494
5675.705078
7015.880371
1660.490356
1364.330322
2534.70874
1661.976685
2041.070679
1627.420654
1510.990845
5199.346191
1751.016846
1542.325195
3210.67041
4869.625488
1637.876221
3063.242676
6330.550781
1612.294312
1737.765259
3973.075195
2690.804688
2532.879883
4105.34668
2143.262451
3869.426025
1527.905396
4777.300293
2152.907471
2434.52002
1410.414307
1670.563843
1820.901855
4308.582031
1862.559082
3997.695068
1573.75354
2122.040771
3526.665527
5192.418945
3477.508301
3057.466553
1520.549561
5061.666016
4889.926758
5860.559082
6116.549805
1817.263184
4533.28125
3779.774658
4201.143066
4894.569824
2046.127686
2374.634033
1777.962769
3214.989258
3097.142822
4458.085938
3297.928467
2807.442871
2864.111084
4490.90918
2003.700684
3645.541504
3953.625
4258.089355
4804.152832
5720.312988
5551.321777
1706.078735
3656.885254
5662.148926
2748.217041
1485.375
2558.085205
4278.24707
2431.449463
1932.713135
2917.632568
5430.600098
3307.391357
4075.540527
4769.836914
6050.765625
4291.932129
5990.515137
5239.241211
4431.628906
6726.527344
3640.961426
2726.169922
3627.760742
4280.844727
2327.945801
6530.330078
7224.444336
3629.876465
7838.79541
1949.89856
4745.416504
3030.699463
3485.422852
1796.466553
1594.428589
5179.296875
1325.018188
6420.043457
3772.372803
1265.51355
5495.229492
1453.714233
4289.63916
1656.495605
4759.689941
3556.803711
2544.071045
3084.945068
5803.584473
3475.305664
4339.594727
3702.322021
8849.916992
3306.072021
1729.777832
5171.559082
1732.285767
4280.178711
2308.716309
2645.162842
1608.752197
2346.279785
1936.457153
4637.478516
6314.438477
3805.041016
2323.602539
2623.894287
1506.151245
3343.439453
4069.124268
5950.225586
4855.693848
1757.311523
3322.110352
2392.283691
2726.072266
2081.786133
4750.812988
2715.432861
3955.256836
1546.380127
3293.447754
3634.137451
2302.846191
1872.423584
2005
3101.102783
4520.388184
2252.77002
4068.490723
3726.524658
2205.018555
2265.561035
2875.317871
4002.968994
2961.719971
5455.562012
3682.782715
1587.308228
4188.864746
1814.857178
2159.342529
4773.168457
4582.904297
1860.216187
2495.233643
5900.090332
3571.448242
4856.40332
4953.088379
2694.371338
2397.445068
5071.083008
3181.970215
6243.602051
4129.411621
3330.062988
4505.988281
3201.530762
1984.587158
3129.810791
4598.525391
3358.787842
4723.780273
3746.951904
3570.578613
2343.937744
4859.738281
2963.986572
4130.470703
3202.931641
1661.605469
1663.267578
4965.709961
4925.955078
6208.970215
2385.641602
2964.800049
4148.608887
2740.551758
1893.435059
7899.174805
4442.032715
1818.778442
3521.572021
2937.848145
2339.297607
3344
3306.162109
4247.583496
5552.353027
4346.433594
2934.298828
2882.473633
1696
5223.300781
1812.55957
2621
4150.775879
4788.695313
4775.368652
1810.045166
1387.275635
2421.810547
2865.171875
4798.925293
6700.756836
4299.547363
1470.759644
2547.138428
3392.849854
2370.017334
2200.108154
4475.54834
1448.529785
3526.560791
3931.381836
1738.181763
4719.444824
3606.393311
4383.53418
1726.917236
3026.841309
3195.97168
3033.744141
1664
4135.957031
2652.303711
8127.152832
4715.590332
1999.447266
3880.521729
1941.306152
4094.360352
4458.118652
6289.227539
4984.929688
2271.079102
2239.430664
3989.90918
3705.777832
5106.647461
3164.028076
3737.205078
2568.991211
3155.477295
3105.561523
1415.211304
1520.585327
3349.020996
3231.087158
4390.141602
3518.339111
5291.095703
2462.267578
1517.837891
3412.434326
3622.39502
13181.15625
3018.210449
4108.558105
4177.326172
3899.104492
1330.844482
4374.732422
5188.890137
1833.438232
3651.977539
2275.308594
2080.682617
1507.058838
2725.879639
5045.433105
3073.670898
2245.800049
3260.296875
5264.609863
2172.675293
1992.970703
5513.341309
1961.978516
1802.514282
2326.564209
4480.835938
2560.166016
7658.532715
5932.393555
4911.231934
3930.560059
1938.191772
3389.462891
3326.929688
6023.041504
5553.140625
2277.343018
5387.577637
4657.037598
3172.097656
4611.768555
4546.820313
3337.191406
1356.734741
3996.434814
3543.677002
2587.245361
5661.558594
4713.365723
1904.93335
1512.590576
6420.018555
2594.188721
4204.902344
6377.218262
3626.86792
4077.044434
3004.085205
1810.317749
2212.713623
1660.017334
5519.126953
3345.964355
4842.175781
2900.702637
1708.382935
6367.685059
1826.634766
1693.947388
1691.905884
2823.411377
3512.277344
2025.832397
4037.389404
2060.101807
3136.767578
4293.585449
3935.20752
4441.328125
3372.994873
6332.554199
8468.069336
1510.45166
3843.532471
1419.435913
1972.78894
3883.736328
3016.879883
5691.549316
1522.329102
2273.733643
5567.060059
2894.025635
1450.550049
2150.526367
3956.224365
4495.226563
3294.323975
1861.087524
3195.569824
4159.222168
1881.611938
3604.81543
3001.524658
2515.710205
2446.812012
3240.736328
4927.462402
2492.566895
1395.951172
2072.772949
3253.360352
2880.482178
1556.800049
4076.888916
1986.310303
4833.704102
5979.555664
1723.188843
2318.148438
2826.117676
3368.156982
5023.845215
1718.379761
1873.666626
3109.015625
2873.971924
3434.75708
5341.46582
3208.209961
1572
4477.753418
4942.907715
3575.010254
2190.299561
2643.433594
3665.805664
6170.907227
1989.473633
2910.153809
2140.563721
1949.565186
4089.027832
3817.929932
4139.515137
2790.198242
2549.904297
6182.769043
2892.642334
5604.331055
3303.061768
1935.111084
2083.316162
1769.213013
1617.974487
5205.244629
4758.788086
3378.920654
2434.938477
1485.45459
2154.641846
3180.068359
1495.418945
1353.246704
3127.433594
5918.832031
4862.34668
2501.592529
1751.692261
3265.638916
4314.980469
3164.252686
2646.141113
3743.466553
1781.414185
2091.755615
1372.266724
1847.62439
4734.034668
4020.345215
5556.392578
2942.988525
5197.786621
3833.532959
1979.690552
2231.133301
4945.289551
3729.267334
4122.138672
4916.987305
5822.90332
9361.401367
3929.311523
4011.512207
2183.49707
3001.988281
2379.022217
1775.365601
2511.014893
3755.63916
4123.886719
5738.985352
4294.759766
5673.387207
2842.741455
5882.42627
5780.970215
2787.455322
1605.077881
5367.195313
5305.030762
3875.403564
2147.443604
2762.883301
5249.541992
5333.278809
1233.472412
7488.50293
3251.859863
2272.067139
2110.399902
5353.060547
7112.328125
1455.709106
3138.68335
3337.11792
3243.746582
2439.918945
3986.449707
1833.971069
5836.705078
6077.79248
2702.574707
3777.902344
3482.836914
2601.549805
1807.712524
4770.991211
5798.196777
3910.881836
1644.638306
4020.366455
1331.550293
4294.195801
5790.978516
7613.947754
1465.882324
5100.055176
4986.565918
2399.56665
3207.29248
4662.967773
1847.969482
2874.077637
4929.774414
4819.760254
2790.291504
4095.329102
5792.366211
2257.503418
3978.857178
1678.330078
2857.391846
2478.427246
4081.931641
3209.868896
4892.988281
3281.240479
4134.241699
3833.275391
3670.328369
5850.82666
4148.275391
2030.954834
4469.066895
4204.897949
2032.589966
2481.565186
2366.530518
1367.276855
6399.562988
1586.169434
3017.554932
4486.962891
2218.118896
3907.395996
4384.845215
2676.702393
3350.136475
2389.486572
5795.171875
3657.935547
5742.044434
4451.534668
4076.660156
1977.534302
4978.20166
2899.643066
3039.725342
2699.300049
4594.635254
2529.195068
3180.753174
2305.297363
3736.260254
3448.232666
2931.461914
3786.058594
6959.442871
5485.669922
2276.049316
2748.602783
3562.077881
2096.401123
1978.549438
4458.168945
4890.950684
3878.349121
2824.009766
2329.609131
1490.944824
4883.159668
1918.494141
3165.316895
4650.427734
5201.853027
3006.408447
4362.41748
2766.243164
1388
4257.550293
5999.756836
1616.884033
1869.703735
3021.076904
3169.302246
2965.111572
5770.666504
2765.541748
1829.409058
2270.234863
4107.486328
2513.240723
2912.60376
3876.163818
4569.114746
1750.400024
3872.120361
5372.121094
2261.883545
4027.600098
4342.058594
2089.900879
5285.46582
3781.419434
2423.558105
1371.832275
2753.041504
5085.28125
3821.832764
3068.411621
3827.041748
1758.022949
1796.631592
3305.017822
4470.715332
3236.650146
2312.75
5527.634277
4571.543457
3694.920898
6016.919922
1937.906982
4369.460449
3696.053955
3028.448242
6595.533691
3694.131836
5189.964844
3495.368896
1522.481445
3154.550781
4461.973145
4918.574707
4054.980957
4348.435059
2551.823242
2991.687744
2673.968018
3226.360107
5949.432617
3691.341064
5988.206055
3534.28833
3354.0896
3699.711182
3714.13623
2979.368408
4706.395996
1637.432983
3595.919678
5788.033691
6753.064941
4470.547852
4936.210449
5238.543945
6536.212891
3213.407959
1419.40979
4947.635254
4266.69043
3784.831543
3463.228516
4111.465332
2069.657471
3275.100586
4340.019043
3228.312012
1725.311768
1640.800049
2333.165039
4542.84082
1836.640015
3799.081299
2086.204102
3395.868652
4265.966797
5178.008301
4082.324707
5294.812988
5648.913574
3856.086914
4353.269043
2507.872559
2131.234131
7902.339844
3191.174072
3727.163574
1795.540527
3246.408936
5268.235352
4414.724121
1719.702148
3018.534912
3957.714355
3552.150879
7645.428711
2853.300781
1630.485474
3409.280029
2050.212646
1450.083374
4715.443848
3348.745117
3230.568359
2042.214966
4025.874023
1732.05835
3507.434814
2996.167236
2002.169922
2190.597656
1744.812134
3327.565674
1900.831421
6520.19873
3773.978271
3632.130371
2758.08374
1595.080688
2874.677246
4108.107422
4278.659668
2578.436523
4516.949219
4753.218262
3926.688477
3514.377441
2604.549805
3165.898682
2827.752441
1776.484863
2571.49292
3352.23584
4517.787109
5095.92334
2329.352051
3444.953125
1421.734131
2875.404297
3859.571777
3100.914795
3623.009277
2754.956543
1265.333374
2293.592529
3578.768311
3044.743652
3538
4624.355957
2859.946777
4119.147461
3775.053711
3152.17334
4944.60498
3262.635742
2199.547852
3366.517334
3709.226074
1549.875732
4063.48584
4594.534668
1616.702881
3512.638428
2343.795898
3230.194336
2371.811035
1528.536255
2008.75
3406.104248
5329.228027
3310.883789
4596.679199
5066.238281
3438.090576
2316.367432
5228
2869.690674
2178.87793
2151.963867
4953.155762
4217.002441
3177.263184
4861.48584
4248.720215
5161.764648
5011.252441
4916.186523
1993.467285
4336.92041
4812.633301
4811.820801
2711.40625
1615.871826
3305.247803
4754.527344
3497.990479
2584.059082
4176.494629
3941.913818
6248.104004
2219.559326
2369.435791
5111.140625
2226.977539
4340.562012
2243.123535
4182.066895
5981.921387
2339.938965
4285.959473
4852.483398
3584.390869
1860.138916
2942.035156
7198.666504
2516.503906
2579.912598
5540.797363
3589.333252
3186.493896
3756.109619
4893.019531
4502.269531
2142.20874
1592.480713
6223.94873
5980.020996
2621.963135
3598.93457
4148.10791
4497.259766
2921.425781
1972.459473
3655.844238
3198.384521
3041.040283
2754.529053
3578.213135
3643.479736
4625.245605
2001.390259
4347.213379
2370.549561
4071.272705
2344.01416
4769.971191
1817.6604
4965.355957
2666.215576
5058.827148
4192.586914
1683.021484
1612.5
2794.679688
1860.373291
1544.316772
2180.216797
2700.018066
1872.217285
3760.996338
2034.464233
4138.625977
3738.677246
3552.168701
3635.362549
1513.803955
3704.240479
1348.331665
2767.442627
5661.4375
5728.12207
1590.151001
2402.983154
5826.848145
4118.980469
5226.670898
3727.709961
2333.872314
1707.158813
2351.65625
1860.67981
3875.696289
4179.522461
3368.463135
3418.269043
3708.156494
3128.232422
5544.014648
2301.560791
2227.986572
1889.677368
3665.555664
2389.425293
5246.573242
5145.351074
4405.473633
2276.544678
5222.622559
2745.45459
1661.055542
4186.749512
1713.887085
4394.67334
3616.550049
3565.655273
3333.701904
3774.560059
4658.754883
3391.974365
2390.44043
5969.075684
3532.147217
5264.974609
3813.551514
2537.138672
5706.477539
3242.731689
2584.987305
4047.263428
5068.018066
5046.057617
3112.557373
5822.220215
3964.723877
2928.644775
4382.570801
2627.74292
2799.939453
3290.620605
3176.613281
1987.958374
5909.186035
3224.849365
1805.148193
4025.508301
2445.385254
3610.974609
3378.760254
5070.095215
6073.609863
4768.41748
4687.028809
2593.54248
1917.631226
1804.970825
3345.754395
2056.580078
2214.590088
2456.806641
5000.125977
5550.584473
4236
2764.940186
4413.361328
3876.921875
1724.761963
3408.624512
5723.263672
1773.319824
2581.810791
3052.711426
4877.279785
2370.509277
2972.554932
1786.819336
2795.120117
5134.955566
1899.81543
3186.047852
2401.634766
2698.268799
3602.926514
2273.880371
5084.866699
2691.882324
4754.45752
3779.065186
5222.056641
5381.362793
4348.651367
3073.349609
5258.703125
2529.019287
2992.95752
4742.200684
5311.522949
5813.877441
2386.60083
4048.695557
1909.363403
3266
6064.724609
2021.107666
3023.904053
2801.764648
6114.725586
2612.486572
4509.169922
3911.969238
3251.166748
5290.364746
2217.206543
2388.137939
2307.937988
4307.354004
4302.097656
3271.547119
1994.386475
2427.875
4116.637695
3091.751953
2670.263428
4807.42041
3788.04834
2074.250732
3921.491455
2153.60376
1531.841431
3231.638672
4591.662109
4409.904785
4377.55957
3018.375
3820.126953
2299.767334
5259.574219
1673.480225
3080.56665
5027.826172
4788.548828
1712.851807
1860.150757
5025.803711
1867.628174
2424.90918
1968.052002
5755.594238
2718.688721
2678.159668
4235.137695
3064.138916
3671.333252
4841.342285
3758.077637
1670.969971
3739.666748
3319.265137
4693.116211
3562.635986
4722.116699
2442.798828
2057.483398
2490.265625
4971.191895
3282.476807
1852.042969
2769.026611
3105.175293
4474.787598
3475.380859
5331.788574
2891.399902
4932.837402
4297.400879
3756
3370.538574
1555.862061
3958.341553
2682.774414
3989.046631
3063.55249
3982.742432
2154.82959
2407.956299
3025.828125
2361.346191
2185.009033
4903.224121
3562.923584
6999.075195
5126.836914
5656.116211
2483.762939
4351.118164
4015.416748
5076.34668
3332.666748
4511.031738
3227.256104
2505.171631
3185.577881
7025.379395
2379.324219
1458.561523
3029.303223
2773.001953
2642.316895
4710.494141
2836.862793
1586.06897
1713.848999
2270.608643
2660.478027
2142.956543
1861.17981
2977.929932
1761.821411
3423.587646
3947.426514
2471.763672
4122.599609
4086.924316
2756.994141
2474.204834
5633.29541
3448.489502
4241.606934
4719.640137
2371.639404
3982.032227
3592.703369
4404.040039
2098.70874
3885.274414
2836.266602
3155.142822
3247.257813
1659.736206
1735.251221
5033.292969
2782.102295
2375.208008
2632.22168
3257.461182
3140.849854
4165.86377
1607.851807
3208.57959
2813.269775
1589.1604
3929.816895
3689.065674
6218.240234
3382.277832
3983.268555
1921.717041
3445.27002
4811.521484
3943.129883
3508.672607
2906.181885
5035.80127
1811.157227
2885.270996
1587.879883
1673.26416
6030.592773
1729.466675
3592.602783
2551.3396
3753.9646
7330.073242
1671.435547
1645.004883
3091.642822
2482.00708
4290.594727
3485.779785
3799.038086
1525.682495
4947.187988
3729.347656
2261.446533
4565.677246
1593.681152
3557.279297
2091.794189
3283.213623
2665.934326
2451.171631
3452.151855
2794.260498
6143.137695
5932.334473
4224.203125
1448.630737
4309.075684
2281.834961
1671.063232
2827.425049
2315.945068
1806.063721
2884.243896
5184.868164
3056.365479
5130.025391
6439.436523
6071.556641
3108.595459
1434.987183
3542.676514
3613.942139
2498.929688
4204.038086
2962.2146
5297.683105
2748.966553
4936.074219
5178.450684
2636.017822
3040.198975
5415.186523
2889.352051
2667.72583
1593.985229
2730.651611
1731.224854
2957.30835
3095.152832
2045.435059
1734.911255
3368.686279
1618.224121
1936.108887
2000.155518
1823.496094
5514.163574
1929.662354
2156.749512
2799.801758
1748.9552
2122.902344
3451.612793
4305.492188
2427.399658
2299.950684
3212.923096
2146.335205
2208.427734
3268.179688
2215.607666
3994.658936
5123.022949
4274.54541
3407.698486
1781.068726
9241.204102
3386.891846
2440.875244
3682.410156
3445.569336
1776.275879
4193.934082
2257.825439
6663.272949
3579.843262
3406.685059
2290.934326
2165.266113
4208.388184
4456.428223
5250.288086
1394.495361
3764.359375
5191.358398
2054.637695
4087.306152
3539.678467
3503.090088
2613.871582
1731.17749
4503.043457
3474.365234
3110.915283
3341.161377
2471.476807
5878.974121
2004.882568
4357.691406
3889.740234
3452.90332
1735.702759
1974.087402
3821.516602
4987.630859
2961.700195
8681.689453
2788.447998
3938.561035
2956.125732
1667.733276
9640.304688
3782.897217
3677.093994
1887.57019
3393.621338
4399.547363
1690.561401
2384.758545
3635.21582
5200.600098
1961.599976
2608.804443
2424.349609
2290.973877
2642.023193
2171.385498
2552.164063
3072.468994
2070.783936
2618.823486
2639.864502
3782.734863
4606.851074
3691.513672
4713.995605
3621.87085
2132.718018
3265.120605
2517.775146
5257.839355
5289.683105
2740.081543
2741.740234
1734.570801
2287.378418
3270.030518
1902.468384
3549.751465
5111.13623
2765.537598
3640.109131
4846.546875
4134.98291
4454.071289
2025.348633
4768.90332
2499.852539
7640.569824
4415.338867
1900.869507
2970.191162
3787.583008
3309.083984
2819.687012
2356.109375
1605.909424
3306
4497.104004
1363.828735
2436.24585
1889.678589
3388.513428
4079.354492
4011.494385
3924.507324
1778.735596
3491.577637
2305.984619
2575.469727
2872.382324
3731.414795
1604.064209
4209.237793
1925.217407
3485.519287
4007.326416
1826.437256
2579.405518
1557.139038
3256.210938
2659.42041
2646.321777
3485.436523
6468.253418
3173.04126
4591.477051
1642.348145
2294.881348
5339.024902
4704.530273
2760.511963
4868.714844
4495.23584
1994.436035
1664.463379
1780.967041
1569.189575
3051.872803
3838.967041
2651.241699
3467.214844
4812.512695
1895.042725
3089.401611
3270.179932
4467.135254
2347.813721
2793.35791
3322.725342
1598.988281
2519.249512
5537.313477
1933.030762
6838.858887
1998.923096
4214.042969
4971.898438
1694.38208
2491.644531
1649.353149
4499.086426
4135.594238
4863.706055
3219.280029
3228.296387
1542.192627
4244.806152
2987.67749
4520.904297
1748
2337.491455
4216.939941
2402.800049
2236.817627
1794.00647
1506.021606
2578.861328
5407.677734
5377.981445
2707.258057
2044.469238
1641.599976
1520.587402
3518.44873
2346.950684
1337.064331
3488.633301
3758.817383
4360.38623
4535.379395
4279.027344
4630.933105
3552.875732
3534.542725
5452.429199
3058.567383
2539.140625
1822.527222
1950.824951
3842.445068
7720.566406
3082.776611
4212.987793
2347.534912
4394.658203
1834.28894
5131.957031
2448.517334
3522.780029
3696.904297
4229.379883
2069.994873
5060.074707
4879.428711
3862.512451
2743.576416
3791.476807
2637.052734
2740
3558.655762
4387.510254
1729.359009
3906.957764
1855.759644
2842.278809
1311.550171
4348.532715
1834.719238
3296.072998
2289.055176
5329.132324
1565.866699
4100.321289
2067.485107
2722.070557
1969.194458
2273.736816
2276.664795
3099.650391
2392.568604
3541.289307
1659.789429
1939.713379
2408.970459
4746.303223
2708.555176
1546.471313
3108.607178
4199.549805
1818.180298
5330.30127
4893.40332
4166.09375
5515.40625
4593.125977
1525.117676
1686.838257
1946.374268
1865.835693
3608.790283
2429.851318
2849.23877
3174.901611
1247.855103
2690.672119
1410.888062
1547.134766
4027.210205
2356.11084
3348.784668
2390.342041
3005.333252
2256.385742
5551.429199
8332.595703
4526.0625
4103.473145
1712.457886
2666.504639
1895.959839
2938.342041
4322.793945
1643.687012
2890.477783
1863.630493
3945.907959
4216.568359
4480.580566
4113.750488
4164.380371
2557.930664
2594.890381
1891.392822
1827.023193
2063.838867
3998.649658
3087.052979
4555.622559
2998.730225
2136.801514
2018.119019
4694.654785
3746.627686
4157.692871
2628.154541
5070.832031
4986.899902
3584.281006
4839.778809
2036.035645
3279.107422
3537.919922
1730.005737
1833.279053
2731.222412
6144.868164
1614.44519
2222.3396
3161.518066
2673.947266
1844.943481
3417.790283
1749.194824
3500.162842
2770.585449
2923.713135
3069.856689
2674.059082
4926.133789
4552.856445
1840.948853
1837.54895
2548.859619
2004.578125
2832.477295
1988.501587
1897.614502
3332.108887
2028.974365
3957.639893
1853.737183
1985.609253
2214.108154
2361.378662
2858.359375
3831.15332
2385.16626
2167.458496
1857.658813
1689.524658
6080.494629
5554.477539
2750.003906
3919.12915
3338.60791
2939.143799
3644.571533
1736.178223
2365.825439
2301.396973
2446.795166
2327.075439
3025.153809
3018.84668
5171.759766
3558.166748
3334.276855
2348.710449
2360.506348
2369.130127
5487.253906
1507.27417
2241.243652
2577.809814
2981.456543
1751.033936
2985.873291
2743.037598
4804.062988
3669.293213
2435.789551
2531.617676
2483.335205
2436.536377
4582.50293
2191.277344
3307.956299
1924.578247
4679.902832
1547.866699
3018.911377
3505.606934
3366.201416
2269.665039
1378.546875
6073.474609
1759.282959
3105.753174
1792.058594
1679.266113
4589.658203
3850.190674
4859.316895
2602.453125
1817.578247
1914.896973
1738.796387
2221.721924
3846.567627
2326.612549
3892.875
2413.83374
2431.112793
2154.2229
4429.384277
2276.287842
4377.793457
3050.740967
3000.941162
4385.730957
3357.534912
4499.875977
2318.716064
2537.803711
3965.577393
3668.53125
2160.90332
2530.703613
4176.560547
5910.513184
3899.097168
2335.102295
1696.685669
1554.133301
4478.685547
3051.986572
2597.549805
4037.763672
5097.894043
4238.953613
1669.974243
2641.449463
2585.730225
1951.272705
3549.844971
2715.86084
3587.075684
1955.375244
1844.302979
2829.364746
2881.82373
5416.191406
4530.207031
1698.526367
2771.713867
2258.197266
2946.131836
2093.997314
1767.92749
3636.206787
1837.913086
5347.16748
3194.502197
1552.133911
2089.172607
2483.954834
6622.567871
4472.270996
3758.406006
3428.773193
4171.188965
4267.600098
1588.339233
4463.845215
2944.62793
1693.586914
4854.506348
4709.032227
4516.327148
2192.811035
2525.873291
5382.467285
1667.677979
2348.827393
2507.032471
3752.869629
1318.157715
1592.335327
1519.469727
3029.027832
3885.052734
1378.375
2443.700684
3328.103271
2177.014893
2736.266113
2652.232422
1845.584106
3363.609131
3624.55127
2720.605469
2843.862549
2034.814331
2330.497559
2311.188477
4468.537109
3047.079102
1464.193359
2051.764648
1614.026245
7187.927246
1914.655762
1628.629272
3048.72583
1567.810059
1900.710449
4340.099609
2957.708252
4503.418945
3261.182373
3234.801758
3980.77832
2642.437988
2094.076172
2294.890625
4572.505859
1511.116089
1754.382935
1826.871826
1489.325684
1474.233643
1914.828125
1484.373901
3714.317139
5163.458984
2160.950928
1636.569336
4919.091797
1828.342896
