# Supplementary material for: Distribution Analyzer, a methodology for identifying and clustering outlier conditions from single-cell distributions, and its application to a Nanog reporter RNAi screen
Source: BMC Bioinformatics. 2015 Jul 22;16:225. doi: 10.1186/s12859-015-0636-7 (PMC4511455; doi:10.1186/s12859-015-0636-7)
Supplement: Additional file 1: Code S1. — R source code and sample data for distribution-based high-content screen analysis [file 12859_2015_636_MOESM1_ESM.zip › DistributionAnalyzer-1.1/Plates/files10004/C08]

4280.916992
4249.879395
3642.547607
3796.505371
2929.716797
4029.064209
4433.736816
6241.316406
5350.822754
4772.697266
4246.57373
2220.906738
1904.172974
4970.305664
2394.798096
3698.936768
5246.84082
5390.475098
3062.472656
3751.399414
3531.79248
4777.247559
2807.519043
5889.910156
4022.283691
5810.313477
2586.782715
2481.119385
2365.54248
2382.916748
5284.428223
2816.078857
3491.234863
2719.335693
5336.129395
5298.341309
3066.285645
2094.035156
5080.130859
4199.408691
5130.815918
2370.946289
1990.802368
1694.035889
3092.727295
3361.866211
6578.51709
5753.145996
5002.133301
2647.00293
4006.666748
4965.143066
4942.862793
2752.633057
2333.7229
6329.52002
4265.075684
6652.008301
3052.216797
2602.688721
6216.291504
3389.831787
4833.703613
3052.191162
6771.944336
1986.614746
4289.192383
3649.179932
5195.146973
2744.466309
2246.693848
3548.925781
5336.541992
1736.081177
3736.562988
4433.562012
2856.085449
2369.166016
2190.714355
1866.651978
2191.516357
2676.509033
3920.848389
2821.268799
2861.333252
4770.504395
3341.628906
7333.910156
2240.625488
6303.108398
7738.173828
2592.632324
5780.652832
3941.690674
2865.269287
2558.457031
5341.356934
2353.947754
2902.356689
3419.465332
4337.563965
3989.939697
7768.891602
3897.413574
3312.166016
4456.096191
4491.893555
7641.240234
3390.923096
4335.814941
4800.810059
6287.476563
1635.050903
2317.435303
1497.265503
2489.921143
3449.436768
3564.393066
4134.282227
5650.19873
5281.220703
4324.45166
4698.805176
4486.34668
1302.651733
6458.940918
3224.746338
2872.831787
7467.290039
4211.25293
4350.195313
3995.892334
2927.592529
5591.250977
1504.402222
1804.24585
2276.972412
6276.625488
4177.585449
2648
3181.667969
4515.667969
5182.832031
4482.953613
4905.89209
3075.257813
6813.257813
6003.259277
2423.581543
4993.470703
5439.662109
3691.991211
5756.127441
4631.638672
2517.120117
3247.925537
3568.037109
1726.864014
5149.583008
4662.337402
3997.464111
1714.244873
3714.884277
7172.02832
7114.194824
1769.421265
6701.891113
4810.958984
3664.047607
3831.498047
1510.82605
4070.494629
3670.5
2943.075684
3108.351563
4696.644531
8694.353516
5003.875488
2769.720459
3762.71582
1902.955322
4379.482422
1717.357788
2736.544678
3899.409912
1950.967773
2482.116943
4541.690918
2483.123535
4401.435059
5760.069824
4359.062988
8210.488281
3472.16626
2300.779053
1855.210571
5210.952148
4236.264648
5652.274902
3816.520752
2785.259521
3104.553467
1681.127808
6021.19043
6607.464355
5285.037598
4153.381836
3554.140869
4164.099609
1919.798462
5172.707031
2268.055908
1878.046997
3068.308838
3245.215576
4107.291016
4716.80957
1647.141602
2766.923584
4680.557129
1590.666626
2906.429199
5429.803711
4218.417969
3078.210449
4771.447754
6020.125488
5177.610352
5311.107422
3934.858887
6512.587402
2871.390625
5098.032227
2978.532471
5302.42334
1846.585815
4930.896484
4565.305176
1757.435425
8474.220703
1557.385376
3416.883301
4096.03125
5276.307617
3934
5124.529785
2356.971924
5372.262207
2038.179688
2019.526123
4581.950684
1619.766968
9196.319336
3496.635986
3288.549561
1801.673584
3269.00708
3237.501953
5403.647461
5086.497559
2920.031494
5014.90332
4346.058105
4203.155762
5479.312012
3642.820557
4697.100098
3209.748535
3001.387695
2736.564209
1933.186646
4776.289551
2063.050781
8841.079102
4758.219238
3837.503418
2986.557861
4276.567871
3306.375732
3721.839111
4100.584961
1930.159058
3697.232178
1527.090088
2070.123535
2009.615356
5160.54834
5325.04834
3540.108643
5312.097656
5113.495117
2699.560791
6258.737305
3342.188965
2100.55127
2733.626465
3530.020996
4237.280762
2086.300049
3259.5
4582.953613
3666.597412
4672.579102
2389.531982
4261.009277
1609.368408
1191.064941
4275.459473
2655.3479
3531.918457
4138.160156
3094.274414
4476.007324
6360.287109
5165.814453
5859.278809
2046.495972
6441.212402
4125.693848
4563.984375
3954.479492
4112.30957
2547.937744
5482.484863
4347.473145
4501.123535
5656.164063
2345.867432
2016.970459
3305.644775
2236.923096
3128.665039
3441.325195
2274.077637
2860.157959
4169.050293
2057.91626
4634.848145
5344.650879
4772.740234
1907.907837
1669.081909
4917.486816
4835.258789
5997.726563
1552.365356
4100.779297
3673.373047
3276.862793
3888.112061
3485.214844
1742.661133
2101.790039
4966.939453
2893.743652
4607.797363
2256
3284.489014
4400.533203
2318.583984
3142.321289
7197.415039
1987.456299
2396.251953
6953.220703
2213.625488
1956.639404
1600.052124
3574.778076
2642.480713
3439.9729
4529.684082
1452.231079
2280.504639
1679.442627
1969.435913
5250.240234
4487.943359
5737.714355
3135.727295
3810.059326
3673.079346
3447.304443
3630.312012
3748.859375
3261.862061
5322.641113
4391.188965
3763.775879
2140.333252
6405.024414
2981.798096
9005.545898
4938.976563
3082.363525
3274.820557
3716.858643
4682.703613
3297.98584
4862.485352
4855.438477
8838.078125
3703.921631
4600.158691
2204.938232
2047.415527
3626.814697
2744.92041
5605.768555
1830.048828
2278.956543
4091.226807
3569.081055
3356.876221
1756.144531
3139.185303
6945.882324
5021.307617
4706.792969
3181.724854
4036.06665
3609.126709
3785.008301
8324.617188
4778.108887
5327.966309
4718.191895
1256.282349
3168.67334
4496.205078
2446.5
7454.259766
2491.534912
4234.35498
4433.605469
2857.688965
4644.787109
4489.978027
2356.943604
3931.754639
5554.856934
2756.818604
2821.156982
4251.84082
2305.803955
2013
1818.912231
2409.440674
5757.324707
2832.483887
5187.452148
4521.251953
7219.293945
3541.166748
3884.866211
2737.742432
5646.912109
5534.561035
5632.030273
4232.655273
4804.466797
3500.115723
3161.891357
2299.973633
3732.708496
4619.29541
5272.751465
4435.75293
2966.62793
3248.321289
2482.666748
2446.540771
2432.059326
3807.156494
2277.401855
4920.660156
6911.51123
4093.562012
2363.312988
5140.975098
1613.104126
3616.262695
5432.387695
1994.25354
4099.876953
4141.389648
2612.811279
4912.072266
4589.865234
4624.1875
2638.845459
2324.670166
1937.351563
4103.097656
5136.135742
3612.677979
2636
4272.824707
4609.962402
3095.621338
2880.58252
3959.42627
5660.533691
3610.681641
4512.358887
3641.354736
3038.248047
4861.44873
4259.074219
4281.510254
5556.711914
2802.532715
3191.637451
5375.188965
3488.682129
1888.363647
5170.197754
5775.300781
2325.592285
3881.256836
4833.32959
3161.846191
3153.359375
3596.688721
2427.217041
6491.591309
3412.363525
6767.941895
5455.460938
3552.16748
4346.266602
4436.512695
2247.185547
2781.674805
4062.817627
2655.09082
3786.739258
5583.196777
2965.350098
4678.375
4270.430176
6793.831543
3978.341553
3930.739014
3105.246338
3150.165527
3856.202637
6266.317383
1329.523804
1789.126221
5259.321289
4638.125977
4245.078613
3542.690918
2295.75
5764.470703
3948.734619
5358.76123
2678.966309
2660
2172.560791
6379.701172
4957.862305
4786.192383
8976.587891
3995.00415
2973.553467
1124.800049
2601.846191
3948.662842
6039.5
5013.810059
1940.239258
3026.557861
3318.10083
2984.647461
5076.331055
2018.407715
6773.821777
4395.52002
4670.529785
4578.706055
4359.504395
1612.536133
3668.974854
2646.845459
1948
2688.677979
2598.45166
2141.600098
6101.04541
5477.291504
6075.323242
2851.053467
2118.550781
5732.618652
6882.886719
4090.630859
4303.037109
3853.176514
5166.34082
5509.883301
3089.035889
3359.578857
3847.493164
3704.921143
4885.149414
4839.583496
4004.923096
2865.425781
3842.920654
5021.818359
4729.282227
2582.205566
3329.917236
5609.826172
3960.168945
6264.787109
6133.316406
6576.061523
4880.056152
5326.893066
2522.630127
5716.891602
3312.470703
6762.428711
4042.076904
3125.866699
1731.777832
3190.645264
3535.45459
3041.535889
4640.174805
3289.50293
5954.651367
5581.005859
3415.843994
3644.065674
2541.042725
5019.605469
2986.596924
4935.494141
4879.897461
4495.847656
4094.129395
2072.858643
3747.918457
1575.466675
6442.394043
4787.179688
4171.492188
4118.333496
2929.587402
3170.746094
5346.067383
2911.021973
5031.558594
9866.477539
6698.282227
6662.275879
1311.626221
4251.237305
2440.061035
4013.407227
2335.88623
6387.595703
4877.333496
3866.385986
2482.387695
3787.874756
4453.135254
2472.117676
2413.209229
2134.184082
3536.987061
4800.340332
3741.800781
4385.050293
6034.505371
1526.837646
4153.911621
4154.856934
1515.272705
7220.554688
1624.642334
5963.932617
2775.589844
4222.666504
3835.571533
5223.324707
4689.624023
5070.101074
5495.671875
4787.338379
4319.410645
4036.385254
2350.302979
2770.450439
1764.460205
2271.243164
2166.747803
3339.536133
5130.258301
5850.380371
5258.615234
2702.128418
3607.297852
3247
5496.931152
4780.108887
4890.816895
1767.008301
5270.018066
1994.491821
3128.738525
2589.604248
3734.946533
4138.612305
2078
2757.616943
4495.239746
3703.450928
4251.703125
2493.512207
2031.657104
6318.814941
2783.483887
4360.297363
4981.17627
6047.866211
4516.933105
4032.902832
3602.740234
3548.141846
2501.220459
3928.805176
2131.379639
4766.662109
3973.135254
3771.195557
3272.646973
3837.658447
2572.08374
2818.763672
3729.360596
1880.265381
1901.984253
3596.321533
3104.410156
5095.65625
3053.134277
2366.231934
3081.637451
4783.783203
4365.439453
1399.800049
5028.189453
6063.089844
4064.514404
6435.183105
2072.101807
2304.387939
2966.375
3401.917236
1860.307739
2707.424561
3651.766846
2800.338135
2513.474609
3389.151611
3705.177734
4210.547852
2850.476074
3918.509277
3398.54541
5042.316895
4212.938477
5287.263672
4032.104248
4402.205566
4931.80957
2481.306152
2551.17041
3198.769287
3967.873047
3620.272461
3481.658447
4657.538574
3020.916748
3734.244629
5289.988281
1737.505859
3537.864258
3439.292969
3731.526611
3195.748291
2674.025391
5186.71582
1608.881836
3555.160156
2822.992676
4717.108398
6949.740723
2705.834961
3051.858154
5622.328125
2011.462646
4017.345459
3285.285645
4553.873047
6343.840332
1846.683594
5671.287598
5089.85498
3451.868164
2750.971436
5880.270508
3559.84082
2212.476074
4831.703613
3224.280029
3317.840088
3417.908691
2121.9104
2873.530762
2640.625
3548.03418
5118.6875
3728.285645
2017.534302
3508.359619
4573.770996
3718.432129
1627.582031
1798.76062
3287.619141
3247.428467
5299.266602
4010.3479
2444.69165
6933.818359
4159.835449
7290.171387
2497.911865
4598.075195
3820.679199
5516.359375
4022.577881
4517.333496
2475.563965
7613.502441
5483.922363
2773.610352
2703.155273
4090.947266
3694.300049
3436.405762
2519.373291
5591.181152
1616.94812
2359.203125
2201.085693
4530.419922
5365.242676
4634.022461
5293.26416
3877.292725
4274.160645
4990.382813
2730.244141
3550
1593.418457
2168.291992
4009.226318
8085.885254
5038.446289
6016.927734
3083.345947
5067.928223
4442.222168
1781.106323
3985.017578
3514.427246
4380.493164
5704.216309
3801.312256
3249.539307
2245.115479
3933.098877
3997.227295
1570.359741
3039.343994
5677.552734
6211.868164
3144.790039
1874.914307
2741.984619
2118.009277
2546.346191
3525.269775
4801.603516
4862.194824
4195.581055
7415.330566
2142.304688
7660.675781
5835.986816
3466.41333
3647.771484
5144.401367
5494.606445
5546.266602
3585.343018
5924.990723
2342.769287
3228
4857.013184
3529.133057
4468.089844
2781.602783
4409.436035
3294.159912
2439.55249
4181.556152
4082.109863
5995.289551
2819.287598
3308.139404
2909.804688
1645.26709
3141.043457
1513.917847
3912.451904
4924.770508
4235.45459
4620.11084
4419.815918
5270.413574
2537.615723
4276.525391
3814.69165
4304.337402
1988.712891
2034.129028
5609.551758
2816.736816
3345.559082
4868.173828
1697.675659
4238.478027
2564.0979
5433.085449
2938.60376
3294.59082
4088.333252
3981.80957
5091.881348
2752.54834
2589.476807
5949.893555
5307.826172
3180.435791
4565.838867
6358.175293
5494.716797
5338.204102
3084.024658
1594.293335
2769.051758
1899.340698
2846.828369
5406.888672
3561.69458
3195.380615
3085.53125
3650.357666
5234.897461
3018.422363
4429.668457
3705.855469
5914.174316
4177.48584
3757.145752
5231.78125
3474.58374
4184.035645
2053.293457
3408.715576
1423.737671
1539.921509
4560.029785
4945.715332
6372.029785
3245.505859
4754.04541
1522.909058
2620.385742
3934.05127
4191.172363
1246.658081
2665.647461
3898.775879
3956.466553
2044.678223
6133.902832
4323.512207
4019.176514
3700.888916
4610.498535
5229.738281
2694.690918
3974.7229
2095.006348
4457.944336
2059.699463
3619.801758
2817.974609
1636.92688
2977.290283
5459.813965
2855.941162
2646.249268
2273.120117
4697.433594
4213.887695
3684.873535
6435.837891
2120.599121
4306.565918
3949.011963
5525.061035
5395.341309
5494.431152
3672.455566
2643.547607
4123.194824
3081.06543
4283.152344
3391.485352
2437.710205
1848.294678
3098.462891
2101.960693
2108.578125
1924.671143
2968.997559
3952.38623
2087.401611
2141.904053
1520.88562
4497.351074
5324.794922
3085.182617
2203.302734
2228.404297
3166.9646
2871.597412
4311.367188
5308.530762
3650.626465
4475.640625
3577.834961
2282.468018
4987.714844
2670.69751
4811.681641
1813.994263
2179.630371
4899.387695
1891.185181
2152.155029
3310.503418
2544.561523
3434.113281
2397.854736
1803.125488
3568.958496
3731.612793
2198.246094
5408.695801
2213.287598
2264.970459
1969.92981
1738.368408
1727.596436
2649.265869
1997.847412
3172.815186
3846.795898
2913.723145
2085.671875
3108.133301
3715.780518
1861.775513
3068.540771
3778.699951
1584.935547
1514.536377
4254.186523
3975.848877
2262.443359
2489.686035
5887.818848
2725.261963
4691.208496
1934.628784
1732.148682
2078.059082
1979.839966
1388.736816
6238.277832
1864.186035
6482.680176
6050.583984
4327.087402
2696.140381
3510.611084
2735.855957
1895.746826
4726.638184
1825.209351
2042.666626
2777.676514
3668.19043
1640.888916
3354.679688
4856.429688
5646.095215
2273.892578
1473.714233
5298.270508
3918.05835
3501.905762
4944.1875
1799.811768
2626.258789
2023.940308
1836.454102
2945.377441
4199.10498
1973.485718
6338.933105
2150.604736
3846.578369
2274.73584
3488.407227
5204.612305
4252.95459
2481.900635
7893.481934
4127.200195
5355.722168
6744.866211
1683.393921
2616.761963
1526.379761
3990.329346
3812.854004
2071.730225
2150.16748
3317.483887
5267.727051
4523.469727
3278.848389
2454.124023
3303.808594
4328.29834
5184.670898
5493.835938
1734.650635
3287.069824
4317.701172
4116.529297
2377.67041
3731.489258
2560.744141
3068.425537
4383.386719
2955.375732
2422.623535
6094.009766
3652.635742
2003.919067
1865.694092
1886.53064
2856.377441
5413.531738
2777.826172
3026.413818
3120.971191
3573.795166
4836.384766
7339.3125
2141.005127
1791.587646
2329.826416
2465.147705
2868.91748
1893.727295
4346.71582
6210.150391
4123.90918
2030.743408
3111.600098
3822.651611
3036.56543
1429.213501
3719.906982
4684.171875
1788.180176
3157.192139
2843.838379
5575.253418
3062.453369
3973.704346
2722.119385
3688.737793
1629.842163
2573.23877
5074.481445
3038.455322
2779.539551
5258.614258
2295.5
2412.580566
4164.539063
1940.833374
4894.959473
2782.887207
4040.527588
2237.430908
2820.773193
5449.700684
1630.062256
2272.264648
4508.063477
4821.178223
3351.383057
3853.771484
3642.588867
3902.297852
3720.108887
3656.734375
3285.741455
2191.137451
1957.761108
2865.73999
4443.010254
3000.837158
2324.560547
4715.966797
4754.686035
1937.337036
2784.650146
2642.371094
4089.62793
5679.405273
1832.240234
2549.600098
2564.608398
1683.16748
3533.791992
5244.022949
2236.645264
7380.243164
3613.775879
5580.394043
2972.489502
3183.008057
2064
2161.09668
5194.480469
1767.164917
2850.283203
2955.631592
2150.929199
4707.818848
3576.900146
1749.367798
2664.399902
3218.275146
1758.24292
2446.684326
2650.295654
2029.536133
3027.697998
3429.565918
2077.842041
4194.924805
3975.801514
2078.557617
1756.104248
1740.223877
2940.422607
4715.508789
1900.574707
3187.057617
2635.518066
3040.665527
1908.117676
3653.583496
2342.862549
5104.679199
1947.528076
3113.611084
3425.574951
3864.167969
2374.895508
1914.7146
2375.924072
2071.791992
4421.272461
3705.790771
3847.312256
3991.175537
4255.833984
2154.095215
2070.820313
3717.704102
1499.245239
1785.304077
3258.472412
2253.095215
2380.509521
3245.976807
2463.943848
1837.099609
1707.25293
4781.905273
2493.992188
2429.515381
2735.293701
2987.817627
4535.02832
2136.303711
4119.351563
5805.504883
8360.507813
4349.799805
1607.157837
1757.782227
1591.739136
5248.813965
3035.643555
2705.276367
2748.184814
1744.672852
3101.85376
4270.68457
1781.333374
1921.31958
3946.666748
2619.428467
2547.56665
1483.452637
4542.201172
2790.114258
3168.932617
1663.916626
9394.583008
2061.286621
3323.303467
2018.728271
8283.4375
4994.393066
6731.688477
4394.351074
3886.823486
2413.777832
4606.042969
1606.039185
3372.786621
6256
1869.439941
2768.26416
1860.769287
6292.806152
2270.974365
4447.269531
5061.183105
1944.941162
3066.758545
4333.907715
3178.285645
3919.674316
2490.009033
1596.615356
4196.509766
2857.435791
1782.781006
1936.761963
4895.870605
4461.19043
3575.952148
5674.300781
2136.508057
3083.18457
5364.208008
4133.655273
3163.051758
3594.521729
5061.702637
6042.006836
4249.686035
4368.522461
2877.535156
3542.106445
2650.874268
4449.411621
3807.05957
1574.653442
3434.78833
2748.151123
3739.598145
1727.058838
3779.206543
3111.295654
5024.633301
5117.230957
4583.607422
5163.105957
4874.969727
3021.659912
3321.924072
4081.984375
4273.600098
2408.329834
4650.222168
3712.310059
2978.470703
2028.393433
4849.692383
3511.245361
3446.766846
5794.067871
3236.682617
5263.14209
7131.51709
4651.503418
6331.826172
5014.202637
2158.15918
1928.631592
2457.576416
6005.792969
4133.06543
3409.628662
5489.714355
3697.54126
5611.978516
4415.04248
3907.252686
3279.583008
3963.327148
4549.68457
2859.353027
2058.033447
4348.72998
6184.022949
2706.413086
5478.969238
4699.386719
1617.028564
2956.401855
2931.168213
2003.955078
2566.056885
4341.526367
2970.990234
3355.171143
2743.837646
3019.611816
2177.666748
3757.248535
5989.743652
2599.85498
1543.83728
3728.919678
6520.143066
3466.582031
2056.472412
4923.130371
3278.00415
4725.576172
5848.509766
1823.323975
6668.829102
2281.092041
5285.028809
4261.12793
3641.928955
4532.273438
2390.021484
5922.939453
3343.513916
3134.078125
4197.60791
2992.354492
4226.543457
3744.474365
5312.47168
1853.94165
4176.957031
2629.421875
4472.687988
5517.219238
3962.816406
1684.688843
5204.013672
1779.25354
2298.414551
2911.095459
1772.540527
3571.941162
1811.869141
3904.282959
2939.657227
3820.363525
3541.070313
2154.373047
2650.655762
3348.850098
1967.644775
3884.655029
2913.813721
1787.703369
2743.279785
2980.636475
1989.520752
3472.147217
2323.315674
1973.862305
4794.887695
3048.013184
3706.09668
1854.273682
4001.114014
2746.106201
3996.706787
3063.039551
2012.028809
1737.943359
1776.905273
3714.661621
4191.649902
4164.608887
3537.453369
1710.379517
1978.206177
2011.917358
1694.186646
1542.741089
3667.545654
2830.100342
4525.427246
1888.662231
1732.636108
1438.248657
4153.23291
3152.216309
1586.057739
2687.64624
3405.533691
10721.69043
2007.165894
2392.331055
1630.258667
3198.812256
4098.20752
1697.75
3997.599121
4872.533203
2895.55835
2607.547119
5746.219727
2197.242432
2671.330078
2190.619141
8632.716797
3436.571533
2838.510986
4803.719727
4049.814697
6345.893555
3500.537354
4111.781738
3623.36499
5212.662109
5339.479492
7480.51709
1954.357178
3358.053955
5468.643555
3752.84375
3584.068359
4834.040039
5660.074219
1374.947388
2081.372803
4356.438477
1666.156494
4143.505371
5521.57959
3296.948242
4379.384766
7251.64209
3466.236084
4018.031006
3869.975342
4205.244629
2393.6604
5195.483398
2789.77124
7502.893066
4450.590332
4610.50293
2702.117676
8781.240234
1986.82019
4087.541504
1792.163208
6159.516602
4696.446289
4589.931152
1756.552856
3506.208496
3529.655273
2077.714355
4632.48877
5141.529297
1535.428589
1940.946289
3617.325439
3750.5
1314.846191
2465.479736
3952.980713
5803.480469
4032.131592
5272.502441
5912.594727
1936.46875
4715.72168
3655.553223
2508.389404
4832.28418
4391.414551
6579.14502
3359.371338
5517.259766
3928.67041
6604
3016.727295
3976.9729
2329.510254
2874.040039
3334.267334
4501.562012
4359.055176
7986.216797
2431.832275
3959.291504
2295.39502
6023.369141
3664.281494
4632.441406
2759.311768
6211.651855
2443.716064
3569.67041
5340.251953
7128.51416
3259.203857
3692.91748
1642.109131
3533.046875
4544.702637
3049.600098
4084.248535
4118.409668
1893.087769
3111.748047
4825.91748
3251.549561
4752.040039
3086
3275.928711
4407.325195
4969.830078
4536.723633
5430.013184
1870.523804
2639.254883
1772.321167
1619.266724
4065.594238
3491.351807
1992.89209
4588.566406
2076.563721
1691.820923
1988.14502
2854.75
4677.817383
2513.43335
4845.504883
4601.939941
2065.981689
5126.29541
1719.322021
2644.775635
2895.080566
1680.486816
2152.142578
3701.584473
7089.906738
2683.269531
1823.405518
1490.600586
2416.390869
1500.765381
2380.353516
1951.962891
2128.408447
1778.388062
2689.848633
5757.053223
2712.708252
4186.208008
4437.89209
2835.538574
3279.068115
3440.986084
2693.163818
3509.295654
7153.652344
2998.902832
6469.780762
5911.027832
2029.959961
2677.538574
2589.060303
1928.402344
5623.908203
2364.783447
5343.423828
2198.134521
2302.361328
2855.026367
2588.960449
2587.724609
4028.638184
4430.28418
2052.267578
1882.843262
5174.314941
2069.905518
4728.785156
2448.371826
3432.211914
3509.453125
2185.16333
3044.113525
1883.212769
2435.225098
2479.152588
2407.313232
2322.399414
3954.333252
2765.555664
3259.322754
2276.841797
4676.865723
1670.952515
2741.628418
1875.242432
2522.59668
2546.134521
1440.201416
3938.438232
5577.757324
3036.557129
5039.687988
3434.951416
4554.564941
3749.101807
1726.527222
3676.356445
1463.137085
2067.135742
1740.337524
3050.02417
1846.418457
2606.736084
1894.930176
1984.623779
1549.577393
2141.740723
3201.071045
3070.346436
3364.805664
3423.187012
2960.765137
1740.813477
3346.882568
1484.783203
2347.9375
4193.680664
2010.353271
4173.759766
8583.674805
1953.448608
3893.151611
7548.304199
3029.019531
2535.594971
2464.311768
4001.913086
5047.221191
4075.143555
6056.519531
6481.924316
3735.957031
1735.920776
4837.360352
6144.987793
3342.93335
8233.828125
2155.609863
2396
2863.170654
2010.466431
4769.414551
4625.229004
4866.675293
1839.836792
4702.873535
2395.84375
4080.784424
2157.560303
3361.352051
7179.335938
6420.818359
3418.058594
1936.520752
2287.323975
3287.947266
3403.875732
3053.142822
3454.145264
4977.361816
1756.444458
3685.287354
3872.942383
3452.5625
5604.861816
1995.050415
4829.878906
5592.04541
3455.078613
2311.122559
3278.312744
3203.020508
3217.777832
2980.057373
4673.375
6465.437988
5430.90918
3012.737061
6160.390137
4301.299805
4495.104004
5561.595703
3297.807861
3987.588867
4580.69043
2663.576904
3922.702637
6075.708984
4140.485352
3305.747803
2982.506592
1669.982666
3781.486328
2108.086426
3278.189697
1626.276367
1977.034058
4410.972168
3734.031738
4245.180176
4599.964844
4684.994629
4357.90918
1466.119629
4169.197754
2009.744385
1774.974365
4369.782227
4478.475098
3029.672119
4844.655762
2568.440918
1662.413208
3376.919922
6189.35498
6469.29248
3591.338867
3869.508301
2817.958252
4568.692871
3395.968262
3279.53125
1996.800049
2504.200928
1887.891846
2238.800049
2571.890869
4207.319824
3712.142578
1890.494995
3124.440186
3896.094971
3351.607422
4791.505859
3899.054932
5217.60791
6196.226563
3469.657471
2754.567383
2166.507813
3748.669922
4176.352539
5244.803223
3309.519287
2649.821045
2103.220947
4349.521484
3106.361084
2478.159912
4690.328613
3440
4364.867188
1762.247559
5564.1875
1766.335449
4357.505859
2340.834961
4300.635742
4070.481934
3277.361084
3366.580566
2954.740234
4925.912109
5986.950195
2648.038086
6283.748535
3638.861572
4893.249023
2644.067139
2563.196289
5254.039551
6132.908691
2514.307129
3604.686279
2937.795898
3065.264648
6838.062988
1625.16394
4386.241699
1835.498413
1920.810791
2147.032227
4873.305176
5057.071289
1908.744873
5066.734863
1997.677979
2141.803955
2114.049316
4277.619141
1799.571167
2233.123047
4281.062012
2046.553955
3571.439453
4141.773926
5637.828125
2166.28833
5611.008789
2327.103027
3004.156738
7387.145508
1825.828613
6364.303223
2930.632324
2868.439697
5704.97998
5683.956055
5168.32666
1765.859131
2807.456543
3785.266846
7287.696777
4787.018066
4174.775879
2997.904785
1879.196777
4335.38916
1450.262085
2256.632813
6444.94873
2992.983154
5108.117188
2265.10498
4091.1875
3391.399902
2123.575195
2703.018311
4632.026855
1740.938232
2064.214844
4318.474609
5162.248047
3747.1604
1708.699951
4409.477051
5440
2070.420166
5488.327637
2000.812134
3738.161377
3870.800049
2572.768311
1593.421265
5478.310547
1568.526367
3380.098877
4754.033691
3640.188232
4065.959961
1743.215698
2284.619141
2776.441406
5393.012207
3239.275879
2016.587036
2717.581299
2373.171631
2293.138184
2538.787842
3869.513428
4137.135254
2460.787354
3306.561768
2881.371338
5234.118652
5874.17334
5132.945313
2473.913818
1769.180298
3912
1510.161499
4278.994141
6909.805664
4245.833984
6122.318848
2531.162109
6561.243164
5609.342285
3984.262207
1866.828735
2978.786621
2139.151611
5438.069824
2478.086182
2722.260986
2455.240967
3609.744385
5411.25
3651.957031
4937.340332
4261.052734
2640.966553
4459.667969
3953.125488
3264.914307
3813.594482
3010.657959
4894.063477
4062.861084
6473.350586
3462.964355
5944.312012
3888.121582
3776.507324
4529.297363
3511.100098
3364.687988
4495.943359
6241.993652
3087.506592
1884.162354
1879.0448
7747.366699
3803.35083
1871.76123
2387.281982
3686.562744
2995.671631
6081.391602
3408.35376
3669.957764
1743.283813
2586.741455
2614.974854
4674.71582
4063.5271
4969.773926
2865.744873
3251.411377
2020.90979
1494.585815
1878.290039
3496
1738.93335
2500.870605
1804.066772
3468.351807
6545.375
1864.896118
1768.820068
1915.246948
1682.880005
2456.755615
3804.462646
1415.272705
1843.88208
3278.270508
1736.454224
4413.444336
1453.043457
1919.766479
4104.054199
5398.531738
2974.843994
2300.615479
4663.829102
4259.621094
1650.442627
5950.480469
3779.494629
1742.072266
2715.462891
5269.826172
2963.82666
4233.744141
1651.24231
1878.21582
2414.117676
1562.3927
3313.608398
1965.851074
1450.195068
4079.667969
2956.441162
2276.793213
4692.05127
5165.087891
4350.42627
5134.647949
3890.346191
2040.21167
3313.736084
4311.540039
1651.333374
3171.226563
1838.603149
4959.5625
5814.953613
2419.491699
3779.435059
3909.70459
4623.551758
2417.919922
5046.9375
4073.462402
5033.83252
6736.734375
1824.622803
1727.291138
5425.213867
5182.057617
1914.381226
4422.660645
3677.75
4270.796387
5380.590332
1600.888916
3214.529297
3799.418701
3841.250732
5100.099609
5068.564941
3708.91748
1776.951294
3119
2035.735352
1698.195068
3786.270508
4293.320801
1376
1826.812134
5939.65625
4054.597168
3561.737305
2217.45459
1837.152588
4603.054688
2880.092529
3403.756836
2234.584717
4292.953613
3923.52002
6070.92041
5445.519531
3603.152588
3401.333252
3072.333252
3689.05542
3947.69751
2823.433105
3736.170166
4389.746094
4824.637207
3272.176758
3209.964844
3275.109375
4508.669434
5411.835449
6054.16748
4238.862793
1823.720337
4903.549805
2665.592285
2800.16748
2105.929443
4632.292969
5754.714355
3487.038574
1334.782593
4137.785645
3840
1813.846191
3793.653564
3007.896484
7006.758301
2653.333252
4108.635742
4602.437012
4182.407715
1887.687012
3141.720947
3150.445801
2521.490723
2047.122925
2534.904785
3636.719971
4016.109131
4418.757813
4623.570801
4661.34375
1694.391113
4763.516113
3128.238281
5303.54248
5826.715332
3257.717529
2286.802002
4023.443848
4840.461426
3535.627441
2421.60376
4713.711426
4936.582031
3455.693115
2570.613281
1750.338501
3818.109619
2558.230957
4967.005371
3840.60083
1791.842163
4219.258301
1633.342773
2788.456787
1740.720947
1780.82959
4798.075684
1911.350586
2508.44873
5111.496094
1966.205811
2409.614014
3388.921387
4868.587891
1828.862305
1424.822632
3164.267334
1806.460938
4464.748047
3919.384521
2930.330811
6725.018555
2080.528076
6856.039551
2536.615967
2344.543457
5378.952637
3880.217285
2921.793457
3392.568359
1986.694092
4816.992676
2505.855225
1455.029907
1786.85437
3679.563721
2993.644287
2145.86499
3832.193115
2119.067871
1658.005127
2780.028076
2017.621704
2739.361328
3122.017334
3387.52002
4381.315918
2956.47998
2100.86084
3800.849609
3757.281494
4277.53125
3359.407715
3470.632813
2189.487061
2042.375
3817.046143
9477.958008
1863.270752
1841.389038
3177.024902
2081.744141
3875.654053
2341.738281
3661.067627
3166.293213
1473.411743
2234.602051
1547.553955
1631.299683
2272.255371
3593.792236
3781.105713
1599.459473
3262.748779
2509.356689
2570.948486
2369.082764
1476.006348
3311.40332
4320.219238
3740.784668
3199.317627
4182.933105
4384.684082
4415.709473
1680.834473
1893.8927
1813.541382
6343.247559
1959.763794
3341.090088
3333.036377
3548.293945
3418.040527
6036.603027
4637.172852
2457.203613
2838.931641
1619.50293
2521.295654
3711.719727
6221.643555
5392.937988
4221.242676
2312.110107
3855.798584
3669.31958
4034.579346
1943.84436
5437.145508
3680.041992
5600.157227
2440.868896
3900.041504
3675.716797
3220.890625
3067.442871
4178.657227
3820.77832
3661.410156
4580
5101.371094
4649.461426
1941.876831
2584.279541
5582.996094
7178.907715
3004.666748
3328.618164
6487.057617
2273.765869
3251.44873
3442.105225
1598.603149
5199.272949
1622.769287
5789.626953
4183.274414
4298.918457
4086.982422
2793.229004
2502.407471
1815.954468
1802.622925
1483.957886
4753.249023
2125.215576
3448.600098
1667.217407
4019.52124
3371.498779
5429.527344
6107.994141
7480.536621
2962.632813
4009.380615
3851.38623
2159.871582
5196.47998
2919.629639
2771.397217
3320.486572
3214.512451
6141.686035
4217.793457
7322.357422
3182.326904
3238.296143
3088.830566
1391.135132
3909.377441
4380.396973
4658.188477
1824.775391
2148.981201
4599.611816
4524.408691
1751.562134
3233.887207
3056.204102
5265.600098
2768.959229
1978.802246
2626.701416
4040.76709
4493.802734
3064.326416
4194.328125
1716.604614
2318.861816
5061.714355
2391.624023
2172.108154
3954.733643
1915.835083
5549.088867
2246.448975
3002.291992
5291.144043
1377.464111
3598.760986
2354.533936
2666.043213
4299.811523
4693.342773
2401.117676
4025.327393
2370.862793
3762.639893
2380.938965
1563.415161
4638.948242
3746.299805
3200
1849.870117
3138.482666
2629.016113
3044.615479
2143.844727
3959.439941
4499.22168
2757.692383
2164.580566
5649.696777
3121.900879
3041.85376
3272.836182
3895.397949
1236.487793
1336.096436
4252.061035
4791.774414
4115.678711
4279.141113
1746.447021
3596.453125
5311.190918
1664.186035
3828.210449
4869.583496
5054.044434
3060.139893
3926.525391
3758.280029
3384.592529
2070.561768
3864.05127
1657.515747
3800.554443
1853.511108
2470.222168
2559.934326
4366.936035
1456.79126
1843.642822
6427.038574
3961.391357
3283.912354
3030.695557
1550
2529.734375
3504.369141
5190.550293
2035.054565
3187.78418
2313.927734
2120.936279
2679.175293
1509.614014
3806.725586
4314.316406
3168.026611
4342.844727
4769.003906
2194.745117
8661.980469
4996.647949
4072.105225
1501.724487
3884.809326
4783.300781
5110.560059
1839.417358
4782.631836
1535.610596
6360.463867
1754.647095
3931.585693
3516.177002
1730.512817
1885.886841
4651.263184
4774.618164
2648.987305
2527.227539
4134.60791
3049.413574
3217.394287
3407.668945
3225.056641
4872.779785
1813.523193
2056.979248
5569.277832
3967.9375
7635.327148
2353.318604
3190.281494
1518.666626
2977.614014
1934.109985
2390.334473
1685.726929
2622.168213
4427.316406
1663.166626
3181.474854
1710.886108
4482.891602
3691.450928
3699.476074
1729.147705
4282.030273
3878.664795
3315.606445
2878.875244
3082.565186
2194.688965
2238.598633
5440.866699
1757.877075
2023.924561
2896.991211
2334.036865
4889.529297
4717.560059
4260.387207
5094.288086
7288.943359
8287.981445
3905.457031
2363.176514
4119.350586
5067.581543
4078.266602
1730.352905
4965.931641
3857.263184
3756.075439
1732.598145
2448.3479
2963.984131
4090.90918
3033.368408
3426.405029
1756.53418
2549.747803
2138.666748
2584.324951
4851.885742
2727.012451
4512.335938
3264.178467
5149.394043
2066.725586
8259.299805
4645.110352
5000.229492
1729.426147
5857.926758
1833.025635
6855.457031
3477.913086
3804.262207
4101.974609
4262.443848
3376.966553
1974.518555
3469.644531
2601.60498
1735.12793
4184.450684
3222.732666
2407.068604
4025.781738
5517.494629
4553.51709
4626.352051
4182.266113
6337.621582
3791.137451
5983.657715
1612.13269
4434.198242
4088.114258
3939.777832
2572.708496
3013.730957
3149.15332
6170.939941
4637.829102
2865.310791
8297.758789
4709.391602
5227.537598
4377.027832
3196.25
3308
2642.568604
2925.65332
3561.06543
3877.642334
8804.202148
2380.115723
4966.675781
4926.692871
7010.120605
2318.100342
4579.63623
4300.901367
3394.085205
2823.360596
2979.693604
2962.397461
2102.424316
5870.399902
5618.790527
2619.699951
2706.58374
3008.954834
3851.373047
5231.078125
4461.128906
2191.925293
3407.108398
1949.035522
3589.185547
2498.458496
4937.120605
3914.434814
3736.100586
3131.636475
2957.071533
5392.95459
3696.274414
1877.136353
4864.309082
3110.659912
4693.042969
3670.573975
5094.462891
1832.296265
2231.009521
2628.112061
3469.73584
4891.038574
1602.912598
1312.247437
2967.208252
3514.766846
3751.603271
3788.354004
4522.442871
3948.62915
3890.015625
4239.71582
3982.164795
1761.423706
2535.859619
2815.552002
2707.145264
2730.685791
5052.105957
2291.858887
3628.085938
4132.307617
1764.156616
2699.27417
2739.076904
3572.809326
2459.094238
2408.046143
3514.562988
4018.314697
3425.368896
1601.599976
6173.958984
4663.534668
3477.293213
3487.67749
1486.26416
2510.653076
4975.213379
1654.188721
3097.541748
1785.855957
2130.582764
3172.363525
3610.115723
1570.740723
2621.721191
3323.781738
3464.330322
2464.279785
4399.523926
2335.095215
5070.865234
2173.612305
1894.354614
1773.642822
3971.594727
3592.5
3567.055664
4067.29541
2696.505127
4209.933594
5246.353516
5411.876953
4881.259277
1588.866699
1495.633301
3684.690674
3681.447998
1917.321533
2493.819824
5252.377441
4818.74707
6641.724609
9323.334961
2570.195068
7784.63623
1564.811646
1993.330444
5410.035156
7814.247559
2097.897705
4340.075195
4013.561768
4806.673828
5251.848633
1746.836304
2228.974854
4453.070313
3659.101318
5267.488281
8193.567383
2167.955078
1982.611328
2116.204346
5225.628418
4587.044434
2599.891602
1704.94519
3775.761475
1613.599976
4337.351074
1828.965576
2305.267578
2367.20752
3389.76001
4428.061035
1502.258057
3013.85376
1739.721436
1895.817627
1572.197144
10240.787109
4592.245117
2243.665039
2454.047119
1762.854126
5317.86377
4195.878906
3385.591309
4249.352051
4949.188477
1980.068481
3636.474609
2649.152588
3457.172363
4574.624023
6232.951172
5254.166016
6881.60498
1680.781372
4015.333252
2708.086914
1674.202881
3045.363281
2705.692383
1910.985596
2523.891846
2780.574219
1951.267822
3109.698242
3985.1521
6619.975586
1833.841675
2445.703857
1655.696655
5312.490234
5730.765625
2587.296875
5093.955078
4735.370605
3803.876221
1847.474854
1860.097534
2566.966064
5330.459961
2399.65332
3412.682861
1920.19165
2107.699951
1641.769531
4862.777832
1633.818237
2067.851807
3552.295654
6253.036133
1519.490967
3583.672607
5964.14209
5123.010742
2374.876465
5837.181641
5244.154297
2366.172119
2774.712402
3862.302246
2811.6521
5497.57959
3755.775879
4655.186035
2467.492676
3393.790039
6719.075684
3834.797119
4771.200195
4646.845215
6296.775879
2466.843506
10652.380859
2779.675781
4153.645996
5407.355469
4102.330566
2967.696777
6519.758789
3911.714355
2139.477051
5899.131836
3823.299561
4226.223145
4613.637207
2292.830078
3875.150879
3565.542969
2662.830811
4438.283203
4699.587402
7079.474121
4371.732422
2888.433105
2963.213623
4714.732422
5222.394043
1696.808105
7666.262207
2203
1469.211426
5415.837402
4814.888672
2793.055908
4861.686035
2530.248779
2266.242676
4024.63208
2349
4727.622559
2072.496826
4464.165527
3683.817139
1870.578735
2686.617188
2024.142822
1655.797974
3504.412109
3068.77124
4321.432617
5745.745117
2509.877197
4011.662354
2179.789551
4390.364258
3604.961182
2095.57251
4259.24707
4939.811035
4246.098145
3214.979492
2779.837891
3596.374023
1294.052124
2495.177002
2171.41333
1775.463745
3902.756592
1820.203369
3337.327881
4100.509277
3204.122314
1974.523071
1925.866699
3691.307129
3761.57959
2723.420654
3099.25293
2912.346191
1848.20166
1599.394897
3624.105957
2800.062012
3414.222168
1725.908447
2438.436035
1693.230713
2817.497314
3516.751221
1801.448853
1699.437988
2264.645264
1698.97522
3855.398438
1713.98584
2361.256592
3832.833252
4647.5
5062.361816
4130.824707
5118.138672
1340.357666
4072.408203
2650.766846
4298.273438
3306.432129
1988.251709
4201.17334
2064.099121
1762.268066
1457.823486
2158.708984
1623.174561
3358.130127
2433.724854
5846.124023
2002.00769
1969.413574
6039.089844
6045.487305
2982.954834
4719.73877
6025.617676
1869.827148
3753.158203
2450.515625
4137.596191
5939.455566
3272.891602
5343.645996
3931.813477
1941.339722
2493.347412
1931.458984
3389.218506
1739.398438
1924.27832
3001.108887
2716.912598
3075.131348
4614.241699
3116.198486
6651.067871
2429.803223
5017.415527
3446.097656
4270.404297
3628.782715
3317.476318
4478.761719
2862.896484
1618.470581
1533.068726
3432.084229
4995.166016
3369.396729
4173.763184
4911.312988
2826.537109
4748.287598
3702.102051
3921.729736
2091.478271
3346.84375
5174.290039
4284.324707
2182.475342
3754.55835
6037.31543
4268.709961
4389.008789
7384.279297
3185.985107
2393.435059
2687.37793
5128.89209
2889.107178
1888.697021
2569.586914
5182.478516
5853.756836
3343.882324
2470.889893
2071.437012
1992.625488
2089.501465
2096.967041
3835.381104
2047.136841
1845.140747
4081.468262
1659.06897
4966.569824
2290.615479
4242.413574
2916.772461
2288.265869
4713.449219
4806.576172
3436.854248
4216.755859
4640.26709
1959.734497
1708.35144
4591.533203
3050.740234
5513.024414
1805.413574
2632.092773
1847.758301
3220.844971
1998
3417.357422
1991.888916
3460.585449
3704.304932
4470.890137
1778.481812
2804.819336
2271.391113
2681.080322
5114.068359
3756.405029
1707.5
3705.717529
1814.779785
4533.333496
5640.758789
4324.929199
3166.887695
2730.69165
2991.015137
3004.800049
1758.540527
5871.566895
2256.897705
2552.520996
3482.05957
5889.058105
4714.675781
3218.096191
5043.344238
4780.12793
2739.190186
5164.715332
2420.971924
2639.490967
3633.699707
3838.689941
1551.686279
4679.403809
6004.44043
2608.219238
2376.233643
5031.584473
3060.295166
1538.871094
3514.643066
3306.843994
2566.225098
2797.15332
4314.424316
2407.524658
5332.19043
2194.604736
4534.291016
3460.94458
4505.230957
1897.04541
3997.020752
1882.567871
7510.104492
4104.201172
4733.922852
5062.428711
2399.507813
3626.666748
5034.755859
2418.518555
3559.253174
4040.598145
1919.709839
4872.322754
3416.253418
4184.446777
4847.441406
5738.875488
2128.387939
3446.480469
6330.989746
1954.552368
3908.9104
1994.539673
1893.125732
3415.306885
3655.544189
1957.449219
4509.390137
3492.474121
4722.357422
3023.315918
3510.165039
1851.769287
4762.45166
1676.123047
2767.630859
2325.102051
3338.75708
1968.882324
4977.919434
4436.063477
3086.68042
1801.18811
1352.553833
1907.603027
2685.673828
3086.046875
1649.770996
2112.749023
3980.360107
3295.189209
2579.512207
4926.328613
6921.729004
2289.310059
2221.493896
3364.654541
3804.74292
1512.661621
3929.558838
2493.780029
1747.104492
4519.864258
2243.573242
2421.856445
3722.970215
2824.707031
5451.381348
6651.293457
6821.681641
2880.384033
1666.111084
4746.288574
3237.46582
6039.672852
1797.814209
4531.509277
7684.764648
2953.822754
5349.58252
1635.610352
6783.519531
5600.661133
3395.483398
2841.338623
4543.258789
3785.791992
1728.450439
3490.600342
3223.248047
4346.888672
3206.5
1684.539917
1803.63269
4512.929199
3013.006104
1484
1785.955566
3031.798584
2916.94165
4998.578613
3885.284912
4814.112305
4070.444336
3636.394043
3029.22998
2533.399902
2431.560059
1977.584717
2659.585693
4485.139648
3498.249268
1675.706177
3886.416748
1698.872925
2704.623535
2783.436523
3956.101074
1511.546143
2282.822021
1700.717896
2120.362793
4068.517578
4525.813477
3566.044922
2089.373047
4191.80127
1553.859131
2038.867432
1562.722778
3848.67041
3456.718262
3136.19873
1530.40564
3864.030518
2710.787354
2794.573975
3088.285156
3845.944092
2151.785645
3473.977539
1861.496582
5382.333984
1556.262329
2499.592529
2971.353027
2179.058838
3899.109863
3630.081787
2431.012207
2864.502197
5457.400391
4094.606445
2415.780029
1898.368774
1778.277832
1984.187744
2135.380859
3360.015137
2881.67334
2306.859863
3196.279053
4053.147705
1762.056274
2935.290283
4172.128906
2194.356689
2137.391357
5636.213867
1572.828613
4286.040039
3433.197266
4352.479004
1876.360229
3016.4375
1650.013062
2545.673828
1911.076904
2130.220947
3580.724854
4101.65625
1936.091919
1945.068726
2377.777832
3660.633789
4997.381348
1743.555542
4632.269531
2621.524414
5101.785156
4678.622559
3791.94751
6315.694336
2610.881836
1909.071655
2015.924438
4772.404785
4474.070313
7745.498047
4066.722168
1772.343872
6756.467773
4666.287109
6050.773438
2378.5
1490.989502
2552.159912
2495.095459
4911.880371
4557.595215
2384.450684
2209.342773
3008.401611
2553.466064
2518.949219
3411.042725
3259.235596
4620.055664
3988.201416
3444.045898
3499.531494
3488.436279
5897.164063
2264.929688
2850.372314
2948.265625
3560.738037
5705.825195
2567.786621
3573.240479
2767.031982
2217.745361
3048.991455
2140.017578
4475.700684
4649.200195
3213.092529
1572.396362
1887.361328
9358.06543
2342.732666
4092.510742
2521.226074
1989.303101
5198.729004
5154.553711
3178.640869
4230.161133
1492.450928
2512.332275
5237.341797
2805.969727
3901.875
5586.273926
4015.240723
1945.430176
3485.311035
5429.946289
4501.405273
3395.281006
1493.828613
2953.244385
3303.61377
1826.609985
4368.541504
1521.74646
8678.589844
4240.144043
3884.060303
3609.643555
1859.62561
2065.497314
3121.916016
2444.543457
2016.851074
3638.564209
5308.241211
4520.306152
4504.456055
1682.849976
2681.179199
3314.955566
5296.333984
3526.821289
3162.120361
2538.26416
2210.37207
1914.630127
1896.849976
3735.851807
1715.677002
2847.572021
2551.170654
2203.181396
2354.702637
2772.240479
2344.906738
2889.923096
3370.693115
3143.15332
3819.185303
2640.245117
2684.155273
4218.236328
2619.555664
3239.895752
5060.707031
4241.891602
1609.789429
1437.052612
1813.975952
3584.491943
3381.807129
3451.461914
6406.602539
4603.969238
1644.811035
2581.498535
2242.558594
2362.195557
7471.141113
1677.551025
2266.789063
6118.973633
1544.137939
3370.243408
2973.556152
3307.261719
9339.583008
5475.895508
1877.721069
4160.700684
1998.213745
2684.391846
2842.486816
3642.637939
3436.21167
3099.768311
5043.580566
6968.529785
4459.234863
3321.862305
4655.733398
2834.634521
1557.629639
2937.431641
3722.234863
6002.00293
8014.022461
5463.649414
2240.92627
3986.317627
5652.562012
6155.273438
2529.943604
4367.158203
3246.460693
4853.588867
3605.378906
3730.430908
2657.424072
3732.898926
5060.610352
4481.240723
4250.918945
3389.691895
5525.468262
2282.908203
4611.271973
6078.081543
4239.612305
4659.95752
3588.93457
1883.248291
5950.991211
3203.898438
5215.493652
5144.5
3199.188721
1830.47998
3257.737549
1954.240356
2552.038818
3190.602539
2159.818115
3465.208008
1711.865356
4862.37793
6307.906738
1787.966919
4506.703613
2090.188721
2248.941162
1791.807251
2956.699219
1881.388428
1783.672974
2905.085938
2436.587158
4061.732666
1761.407959
2326.288574
1675.344971
2141.686279
3381.162598
3996.989502
8103.327637
6126.702637
2822.857178
1861.851563
2371.397949
2313.304443
1515.677246
3203.241211
2727.280273
3322.037354
2717.177734
3096.209961
2835.106689
5250.258301
1737.79541
6225.561035
2037.686768
2497.54248
4302.131348
1860.322632
1520.136108
2087.860352
2185.17334
1646.102417
1717.594604
2387.898682
2030.107178
2985.875488
1463.758789
3715.193604
2895.503662
3932.6604
4962.080566
3314.810303
2744.938965
4696.448242
3749.355957
2269.374023
2714.171875
4283.136719
5658.062012
3822.536377
4107.46875
1587.969971
2157.657715
3201.752197
3860.19043
2798.719971
3554.167236
3396.475098
1903.88623
2756.595947
5949.369629
2836.495361
4183.187012
3539.568604
2746.464111
2439.057861
2946.179932
1824.543457
1851.118652
4628.815918
3626.106445
4379.134766
1855.376099
6602.088867
1994.072998
5488.967773
4407.695801
3993.024414
2247.477539
1681
2844.231934
1655.955566
3184.683594
1635.576904
2265.356934
2091.410889
6216.433105
1809.287354
3364.212402
2249.848633
2818.466309
2375.16748
4819.645508
3843.246094
2297.0625
2786.851074
3101.493652
6424.45752
2677.384521
5165.016602
2621.928955
3579.057617
4124.035156
3350.886475
2309.19751
2096.537842
7497.049805
3682.308105
4356.758301
1835.04541
3541.131348
3442.797852
2099.966064
3668.590088
2070.618164
3936.106689
3578.508545
3921.258545
4462.864746
2558.592529
3718.327393
4424.480957
2248.341553
2714
2138.155273
1848.880371
5446.008301
4389.131348
2494.749023
4907.710938
1711.296265
2246.948486
3565.147217
2936.151855
1996.61792
4357.980957
1697.871704
2861.468262
3544.795166
1972.756714
1649.511108
4105.34375
8232.583008
1686.145508
4877.845215
4080.244385
3574.695557
6385.490723
3949.069824
1345.458862
2730.320801
2176.251221
2282.920654
4635.936035
1675.957764
4652.919434
3912.728516
5613.065918
1869.94873
2063.593506
2947.255371
4165.612305
4931.161133
7615.32373
1588.057617
3501.989746
2214.688965
2823.767578
4008.661377
3644.965088
1886.123413
3801.940674
3274.057617
1471.924805
4822.396484
3932.730225
5889.586426
4007.985107
3140.358887
3653.733643
5644.937012
4333.518555
1485.682251
2239.809814
3080.299561
5312.283691
3755.538574
5289.709473
1903.660522
6171.075684
3566.535645
6162.386719
1709.078491
3814.286621
2803.015137
2607.145752
3006.907715
6475.501465
2717.133057
6774.340332
4024.89209
3791.642334
5209.229004
1750.030029
3161.020508
4029.347168
3983.1604
3163.453125
1424.891602
1852.912842
3887.963135
1428.444458
5318.897949
2522.24292
2680.893311
2162.220703
3612.415283
5250.680664
2428.430176
2309.333252
3453.935547
4526.378906
2178.559082
2741.824219
1824.632202
1786.320435
1972.515869
1938.828735
5627.92041
1848.135254
4794.662598
3786.526367
4201.818848
1607.82666
1907.028442
3127.138672
3580.375
2839.763916
1917.12085
5115.237793
3362.951172
3120.343262
4815.068848
1925.610596
4529.915039
2305.488037
3307.685791
1894.572998
1690.674072
4150.411133
1671.382935
2052.049072
2372.155029
1916.960938
1909.06665
3747.030273
5447.955078
2408.826172
1910.703491
2531.962158
1582.30957
1729.306152
2764.733643
2602.76123
1784.923706
2311.168945
2251.30542
3025.958984
1893.298706
2913.327148
1875.055664
2242.280029
3571.784668
1894.574951
4429.36377
6029
6441.809082
2089.753906
5589.893066
3123.480225
3535.470703
4109.173828
3890.193848
3171.103271
2691.20459
5137.66748
2947.316406
2823.890625
2212.270264
5479.369141
2189.540771
3729.760498
2910.709229
4637.567383
2018.64917
2202.630127
5516.556641
5679.519531
1917.378418
3911.62793
3580.224609
3711.324219
5350.532227
2608.559814
3156.108643
3027.080811
3624.749268
4727.155273
3403.154297
1762.259399
1767.709106
2643.383789
2682.153076
4760.860352
5133.661621
2089.046143
5904.84082
4294.789063
4181.849121
1931.267212
5427.54541
5133.566406
2511.039307
2092.226807
4838.59082
1555.366455
2378.217285
3019.078857
5628.280273
2542.96875
3939.115234
2124.587158
3910.666748
2036.618164
2399.720703
3137.757568
3387.226318
2272.820557
2524.235352
4377.840332
5818.161133
2804.118408
4825.683105
2820.013672
3193.899414
6045.100098
4731.39502
1599.611694
2962.516113
3789.147705
3092.905762
5153.167969
4060.763672
3010.71875
2893.401611
4651.141602
3909.642822
2387.120117
3789.787354
3587.593506
3494
4106.753906
4270.293457
3100.412598
5876.258301
2913.807617
2303.748535
3207.878418
4148.066895
4512.240234
5543.529297
2381.103027
2274.907471
3125.555664
1805.308472
3804.282959
1953.286987
5778
3285.985596
2291.588379
1938.404663
1792.23645
4451.232422
5635.119141
1757.21167
1679.957642
2525.366699
3848.228516
3743.722412
1924.617065
2077.62085
1542.925415
4323.279297
3761.578857
1928.959961
3485.841553
3417.286621
8614.823242
2914.386719
2097.572754
1570.634888
1689.964478
2729.769531
1793.557495
2704.378174
4019.865723
4811.466797
5400.471191
3592.078125
4185.885742
4886.962402
2228.353516
4125.477539
1705.661255
8386.746094
1935.141357
2371.708252
2195.944336
4462.558594
2270.092773
4452.608398
2141.32666
3363.213623
3130.183105
2063.931152
2971.24707
2051.869629
1644.549072
2379.623047
4910.160645
3631.562988
3093.138184
4893.288086
1592.06604
4082.645996
3085.458496
3750.447266
1774.397217
2186.559082
1477.484009
3714.429199
4377.248047
5624
3238.575928
1959.983398
4533.781738
1432.627075
4098.37207
8010.344238
1883.575562
2414.920166
2883.540771
5263.989258
1910.900269
2043.529785
3009.157471
2431.684082
2799.157959
2807.868408
1876.643677
1694.46814
4522.27002
7446.1875
3612.797363
7214.526855
2460.484863
1694.941162
1864.141724
2314.76416
3820.339111
2545.96875
2135.387939
4623.067871
2874.757813
2172.678223
1919.508789
1969.261597
1841.613403
3716.474609
2897.43457
5161.69873
4443.381836
1679.184937
2568.272217
2058.119141
4619.582031
3638.953125
2917.989746
1794.807739
1945.381104
2114.393555
1935.893311
3074.305176
1622.349854
2255.536621
1884.911743
1727.847534
6219.802734
3183.841309
1973.643677
1938.763672
2332.027588
2177.708984
2309.052002
4276.249023
1559.071899
2308.800049
2509.058838
1923.359009
3362.702148
2579.791992
6140.324219
4837.305664
4864.072266
3280.097412
3544.302246
3117.421143
1971.27002
4003.222412
2040.579346
1910.493042
4616.584473
3479.67749
1844.314331
1469.074829
2451.076904
1993.09314
3336.610596
1595.786011
2781.648682
2514.302979
4721.365234
1614.253296
3575.450684
2421.394043
5852.629395
4232.057129
3190.04541
4275.424805
3353.676025
4304.306641
3108.257813
2414.457275
1947.9375
3794.351318
5132.713867
2229.05542
3916.805664
1608.821167
3452.808594
2323.2854
2192.891357
4507.274902
1553.460571
5025.850098
2313.904785
1424.979614
2924.882813
3763.827393
4385.933105
2481.477295
2767.978516
5520.656738
3058.966553
3557.597656
2215.026855
2028.74231
1989.232178
5655.005371
4619.350098
3770.67627
2211.467773
2501.781494
1667.146606
3178.771973
5848.424316
3709.176514
2489.474609
1990.129395
2910.963379
5263.473633
3511.976807
2998.515869
3063.638184
3152.786377
4064.363037
3625.993896
2443.031738
1995.8125
3421.357178
4220.922852
5570.73877
2776.275146
4055.825684
5528.472656
2197.207764
4069.157715
1725.119995
2384.260254
1922.331787
1796.135864
2229.669189
3893.340576
5873.259766
2257.930176
5710.674316
1778.396362
3877.239014
3669.117432
3446.049316
2565.130127
3350.966064
2086.414063
3574.949707
1554.615356
3532.548584
3761.201416
1844.564087
1623.806396
1779.93689
3524.520264
3107.796631
4316.263184
2070.906738
3233.959961
5336
3469.589111
1825.148682
2715.449219
1563.871704
1766.432129
3258.913818
4508.986816
2801.966309
1608.116211
2992.526367
2078.433105
5365.067871
5287.928711
3182.639648
2745.096436
5573.410156
4127.924316
2235.697266
2802.543213
5260.095215
5094.737793
1786.637695
2990.125
3345.116211
4043.023193
1876.552368
1533
4332.392578
4291.280273
1752.391602
2012.327637
1542.683594
1883.332275
4006.812256
5258.827637
3269.162842
6682.692871
1910.058472
2611.072998
3381.828125
1864.885376
4910.854004
3410.714111
3273.993652
1525.578735
2052.241699
5374.04248
4537.137207
2184.506592
2360.678467
2620.444336
5735.681152
3011.545166
1922.403564
2803.516602
1456.621216
2189.206787
1817.804688
3349.743164
2317.026855
4875.983887
5222.752441
4432.631348
1572.865356
2041.349731
1970.261108
6160.067871
1739.916992
2177.52832
3224.227051
2366.224609
1879.229248
2674.217773
1744.935791
1901.480957
2230.163818
2119.620361
2660.816162
5114.076172
1955.38147
1987.012451
2862
1957.109985
2951.557129
3945.157959
1736.915161
1690.58728
2884.604248
3326.64209
5033.781738
5680.161133
2933.406494
4173.483887
1861.761963
2110.525391
3098.304199
1901.616211
2824.691406
1910.618652
1792.419678
4964.405762
2300.81958
2004.918335
4949.071777
1859.258179
1794.973511
1717.933105
1603.035645
1969.674194
2652.99585
2919.05835
2215.901611
3673.365479
1697.305786
10208.025391
1746.902832
2032.789795
4561.515137
3584.529053
4232.291504
3051.506836
2618.540527
2302.722656
2929.04834
4288.039063
4272.125
2894.657227
1909.20874
1817.237793
2391.691162
1725.292725
3702.540283
2299.583984
2608.09668
4183.974121
2743.021973
2765.125977
2608.073242
2671.819824
1909.455688
2885.764404
5726.87793
1637.429688
3786.423584
1573.57373
2023.419312
4703.287598
3308.335449
1526.909058
3907.376709
3852.182373
4730.256836
2735.152588
4073.205811
4348.14502
3598.702637
2329.415283
5186.931152
1628.669189
1380.064575
2153.611816
2103.218506
3721.949951
3301.965088
1570.466431
3162.174805
2541.44165
1874.012329
6363.961426
2658.402832
2937.220703
2920.307617
2352.966797
3364.193359
6193.796387
4453.708984
1688.189697
3341.695801
1726.551392
5351.658203
2775.023438
3235.53125
1956.635498
4231.82666
3074.119385
2902.65332
2003.378418
1839.410156
1833.294556
2186.64917
3595.038818
3030.18335
5170.228516
3026.792725
4234.041016
3182.073242
3933.156982
2945.068604
2498.620605
1958.234863
4149.370117
2115.576172
2670.556885
2908.81958
1719.942871
3445.941895
1843.282593
4690.562012
3239.961182
4086.150635
2182.712646
4069.360107
2901.758057
5025.208008
4656.342285
2998.312256
4059.896484
3026.80249
1802.248169
4880
4409.338867
3021.307617
1634.27478
4777.277832
4243.616699
1721.925415
3333.43042
1786.026245
5595.76709
3543.576172
1426.666626
1806.371216
4401.414063
1597.506104
1599.167236
4068.821289
2079.314697
3775.832275
5324.873535
3837.411621
2699.854004
2838.577148
4509.729004
3694.9021
4695.797852
1850.670898
3388.666748
1471.835938
4765.267578
1596.040527
4416.517578
5020.540527
2431.373535
1954.410767
1766.692505
2882.280518
5142.858398
3703.440186
2320.416748
5016.541992
1990.958008
4166.780273
3342.750977
3993.706299
5054.947754
5304.20459
3748.493896
1978.92688
2487.574707
6810.868652
4278.169434
4069.465088
3557.589844
1637.277344
2874.03418
4738.387207
4770.404297
2240.405762
3225.263672
3469.915527
1655.702393
4817.442871
5784.385254
3999.156738
2032.549072
2368.288086
1455.483887
5103.077148
1631.014526
1711.976929
2500.504395
2801.098633
3420.313477
5452.866699
1722.902222
2923.689697
3158.245117
2174.574707
3899.74292
2714.104004
1826.489868
1777.202393
2425.952637
1878.042603
1851.905151
2386.542725
2590.443359
1938.317383
5026.626953
2570.258301
1848.343262
1829.81604
1666.514648
4586.942871
1808.652832
3060.436279
2485.327393
2167.61499
3125.509277
2294.102539
2173.615234
2460.875488
3280.020264
2392.464355
2122.200928
1734.92334
1822.529419
2025.699219
5211.615723
1904.404785
3541.986084
1578.985962
2421.792236
3953.301514
1477.546631
2570.335449
5523.02002
3600.470703
8355.461914
3560.260986
4207.160645
4798.815918
1505.052612
3930.444336
5660.922852
2683.439941
2875.468994
4486.604004
1760.091919
2443.555664
3635.927246
1785.721558
5339.760742
4519.619141
3517.624512
1788.447754
4731.541992
2585.303467
2782.541992
4666.412598
2140.673828
3452.914063
1875.080444
3292.900879
1815.979858
2506.289063
5387.132813
1546.614136
4336.814453
2603.694336
3590.607422
1969.765259
1896.954834
2015.432861
2866.367188
2444.70752
2956.629639
2466.765137
2576.164063
2188.744141
1879.466675
6426.93457
3689.835205
1919.78894
3903.822266
2864.485352
3211.401367
1520
2022.216431
1942.862915
3938.173828
3095.124023
3105.989258
3626.358398
3358.077881
2641.890381
4967.015625
3367.156494
1940.208008
3652.044678
4691.756836
4794.412109
4895.421387
1517.5
5132.723145
3740.093506
2865.649658
2951.463867
3085.212158
1981.312378
3562.272461
1842.809204
3458.678955
1720.128662
3829.371826
2692.41748
3144.679688
1765.378784
3500.645752
2921.753906
2505.739014
4538.241699
2879.969971
2841.302734
3124.321777
2693.222412
1629.771851
5411.405762
3154.916748
1924.85083
2579.18042
3529.560059
1992.869141
4287.537109
3452.755615
3380.432129
2633.834961
3236.826172
2730.066406
3117.505859
2659.271484
1402.732544
2492.614502
3205.260498
2784.161133
3495.967773
1707.524536
2509.396484
2287.684814
3328.166748
3080.272461
1683.482666
2032.362671
2089.423828
3760.62915
1691.156616
2043.268799
2506.853516
1818.060547
1715.87793
5578.79541
2037.986572
2869.51416
3948.687744
2380.90332
2467.253906
4439.671387
1776.35022
1621.065674
4749.088867
