# Supplementary material for: Distribution Analyzer, a methodology for identifying and clustering outlier conditions from single-cell distributions, and its application to a Nanog reporter RNAi screen
Source: BMC Bioinformatics. 2015 Jul 22;16:225. doi: 10.1186/s12859-015-0636-7 (PMC4511455; doi:10.1186/s12859-015-0636-7)
Supplement: Additional file 1: Code S1. — R source code and sample data for distribution-based high-content screen analysis [file 12859_2015_636_MOESM1_ESM.zip › DistributionAnalyzer-1.1/Plates/files10004/C09]

3983.716797
1864.300049
4842.122559
1726.972534
1802.666626
3004.751953
4379.218262
3126.267578
5653.333496
5044.929199
6357.388672
2233.385498
3860.219238
1610.43042
6326.318359
5312
5955.060059
2550.121826
4439.378418
3681.199951
6381.929199
2780.417969
3194.937744
3168.019043
4121.15918
1918.938721
4095.053711
3230.461426
3133.619141
2060.608643
1380.571411
11913.196289
2723.612793
3964.37207
5090.879883
2822.344727
6879.085938
1771.105835
3640.806152
4669.746582
4816.583496
2935.124023
2268.186035
3494.341553
2078.307617
2254.444336
3706.232666
2196.917969
4308.428711
5424.611816
2400.761963
1542.636353
5887.34082
5058.492676
1823.910156
4215.581543
4004.12915
4161.79834
1719.199951
3385.100586
4870.533203
2065.244385
11368
5070.83252
1705.846191
1668.747192
5000.048828
6720
3399.206055
5977.97168
1648.527466
2776.316895
6219.879883
2281.122803
4205.717773
2949.739014
3188.313721
6697.437012
3291.950928
2180.800049
2266.266602
4309.679688
9760.461914
2777.473633
4639.339844
3273.324951
2114.127686
2283.485107
6459.443359
5769.068848
2144.298096
3633.692383
3771.625977
3382.82959
3159.193359
2886.165039
5183.062988
4312.751953
2332.888916
2842.917725
1956.251709
6138.681641
4950.90918
2159.223877
2140.166748
5068.391113
1750.731079
2924
3856.846436
4776.374512
5155.077148
9842.387695
3258.345459
4329.338379
4864.346191
1752.484863
1899.08252
6708.356445
3172.719971
6451.52832
1376.400024
2502.522217
2842.482666
4004.598389
2504.869629
3505.857178
2291.076904
3563.707275
3722.450439
3589.378906
3847.453125
1599.157837
2396.277344
4745.810059
1689.345093
2574.48877
2363.733398
3517.212158
1405.846191
4158.18457
1611.54126
1868.437866
5625.855957
2510.296875
1635.023804
4496.802246
2657.534912
2977.416748
2018.042725
1814.423218
1960.309326
2664.724121
3037.784668
5131.932129
2912.366455
2603.494873
4113.007324
1596.0979
2174.298584
4585.937012
3106.522949
1690.359985
2762.190674
2342.055908
1698.115845
2215.380615
1702.58667
4533.447266
1678.255859
1989.897095
2626.673828
4531.915527
3184.361084
3006.137451
5409.856934
4371.562988
3788.191162
1774.734253
2811.219971
1771.145752
3425.553711
2414.404785
3446.416748
2458.054199
1671.082886
3385.776367
1410.165405
8643.607422
1671.937866
1453.001709
1525.387207
3038.903564
1696.755493
2896.635742
1738.809692
2991.35083
1998.931885
2447.148193
3843.767822
3569.979492
5144
2340.353027
3003.578857
2692.734131
1988.142822
2117.699219
2624.436279
4530.569336
5185.547852
3592.177002
2468.031006
4807.946777
2575.04834
5974.962402
6731.677734
1741.841919
3092.56665
2335.226807
3164.256104
3238.80127
2307.131836
3331.826172
4080.894043
3227.98877
2611.496582
5508.143066
1887.745972
2427.526855
4046.152344
2202.842041
3159.067139
3747.699951
3957.486328
1816.330322
1736.159302
2427.2771
4613.749023
5082.313477
6578.594727
1742.056641
2278.585938
1651.800049
2497.45459
2846.552734
1580.812988
1932.932861
5053.067871
3386.421143
2720.838867
2805.645996
3141.888428
2170.424316
3207.950439
1651.805786
2767.512695
4891.146484
2575.555664
2460.636475
4085.191406
2109.545898
4310.109863
3337.23877
1520.326538
2011.261841
3899.915283
6943.744141
4655.399902
6722.210449
3521.385498
4474.571777
1559.658569
6406.988281
4694.487305
4237.755859
4124.587891
3342.110596
2031.555542
1698.860962
2037.317261
4015.029297
2491.053223
2203.684326
1620.792236
2857.49707
5679.476563
3163.87793
2876.130127
3472.821289
5844.560059
6410.128418
1880.949951
2075.483887
1630.232056
11581.275391
2387.162109
2962.105225
1572.738892
2988.956543
5480.259277
2890.518555
2120
4445.942383
2367.11792
3283.189453
3410.201172
3972.04126
2846.095215
5664.942383
2951.666016
3827.958496
2929.893799
2074.723389
2250.821289
4481.661133
2825.826172
6101.766113
5798.80127
1653.856201
1491.032227
1929.487549
4489.941406
3697.955566
3850.617188
2837.457275
4743.611816
3198.095215
3992.608398
1557.723022
5292.413574
3558.769287
3323.47998
4588.756836
5096.803223
4504.490234
3693.52124
3799.341064
2475.25708
4454.65625
1350.551147
5612.194824
2561.232178
7033.557617
5379.544922
3946.916016
4971.162598
2792.086914
4740.602051
4470.236816
3396.016846
7018.555664
5492.850586
9821.957031
3926.625732
3620.119385
2509.063232
2945.120117
3789.743652
2361.90332
4315.984863
6746.439941
3050.297119
4690.980469
4369.462402
3538.898438
2800.757324
2817.938477
5063.641602
2048.273193
4449.047852
1913.687744
3415.105957
4031.841064
4065.707031
4334.511719
4751.425293
3557.427979
3744.467041
5370.586914
3917.544189
3543.676758
1527.538696
5221.376465
1592.144409
1543.09375
2061.70459
1473.661499
2248.84668
2894.845947
1548.598755
4328.838867
1423.138916
2872.479736
4264.561035
3935.401367
1689.246704
2366.528809
2153.62085
3366.842041
2146.391846
4036.1875
3541.45459
2989.779541
5891.182129
3079.054932
4691.862305
2592.651855
1642.25647
2877.191406
7912.09375
3713.088379
4069.395996
2222.528809
1316.307739
1869.204834
5426.307129
7023.462891
2518.03833
4561.871582
2452.556885
3134.410645
5053.524414
1923.320801
2978.823486
3963.525391
2961.619141
2912.396729
3663.272705
2606
3296.771973
3560.650146
3362.648926
2464.378662
2097.62793
3056.399902
6424.557129
4806.625488
1946.292358
1794.951416
1705.161865
4277.779785
1549.104126
3673.062256
2453.126709
1315.362305
5055.242676
1868.21814
4025.266602
3838.539307
1682.653809
1839.77417
1848.744141
2559.040039
4231.558594
2189.293457
2227.798096
2256.075439
5682.519531
3007.075928
1614.420654
3356.353027
5441.031738
3586.402832
3738.865234
5590.416016
7697.512695
2639.215576
3805.467041
4984.846191
1924.056641
3579.433105
2157.40625
1964.40332
5181.560547
2954.613525
2516.249268
3684.112305
2296.457031
2591.964355
1841.950439
3455.0979
2397.636475
3411.503174
3510.597656
2701.407959
2704.209717
2170.425293
1861.709717
4072.321533
2220.888916
1924.126831
2629.714355
1874.125488
2931.533691
1796.948486
4856.806641
4307.064453
5282.037598
5176.084473
12652.423828
5087.804199
9421.082031
5046.672363
2877.039307
2472.446533
5554.957031
5253.600098
1798.227295
4603.559082
1795.836304
4864.173828
8816.329102
4163.331055
3191.042725
5976.860352
5322.251953
1808.804688
2213.521729
2452.647949
2057.374512
2861.148926
12017.75293
3033.791016
5612.02832
3235.183594
2059.547119
2809.637207
5492.675781
5529.15332
2128.916992
2976.356689
1744.380981
7503.436035
3180.783447
3353.30957
4816.994629
1811.85791
2783.923096
4347.956055
2343.874023
3895.966309
4276.556152
2564.399902
4507.145996
3170.471436
2639.837402
3254.079102
3162.219238
1970
5542.14502
2633.027588
2736.505371
2089.199951
5389.184082
3425.897217
3243.64917
1617.357544
5492.415527
4445.315918
4344.165527
3799.080566
3737.735352
3726.098389
2920.233887
3057.501709
3776.946533
4085.497314
3932.316162
5904.375977
3767.597168
2638.087891
3946.607178
2698.845703
2669.09082
2025.940063
1819.408325
3720.844971
6602.310059
5143.477539
3503.390381
7335.519531
1921.674438
2922.167969
2845.800049
2525.314209
5681.76123
6228.454102
2967.615479
2342.636475
4728.90918
1453.957397
8021.085449
5258.976074
3656.606445
4480.811523
4094.781006
3012.740723
7995.503418
6192.087891
3824.928955
3047.12207
4018.185059
7825.472168
3443.932861
5293.632813
4640.235352
3943.563232
4804.729004
3528.141113
3048.418701
6934.200684
3233.837646
4341.245605
6405.530762
2718.399902
4858.797852
3836.060547
3046.537598
5900.325195
6432.158691
4125.519043
3771.636475
1767.717651
3562.103027
3375.404297
2023.441895
4699.537598
1783.550537
3928.194336
5473.186035
4004.558594
1960.788208
2389.767334
4078.602051
2493.235352
3527.133789
2353.142822
3972.844971
2786.538574
2173.076904
3587.030273
2850.615479
2908.444336
4557.279785
4058.83374
6248.492676
2677.269775
5918.944824
5095.364746
1950.695679
3408.334961
3731.653809
2092.843506
5203.910156
3373.939453
3173.83252
2763.744629
3219.068115
1491.063843
5526
2322.157227
2533.832275
2076.294678
7511.333496
1701.979004
3268.183594
3341.703613
2861.836426
2989.291748
2271.099121
4590.826172
3626.891357
2166.589844
4411.347656
2952.787354
5145.045898
3394.569336
2244.155273
5229.194336
2674.431641
4103.261719
3207.943359
3555.69043
3706.525391
2433.938721
2880.739014
2019.213379
3016.237793
5201.125977
3139.986328
5692.411621
5557.003418
2649.809814
4169.113281
3312.15332
3549.070313
1764.900879
3556.534424
1426.145508
2423.034912
2479.897949
1943.177856
3255.905762
4646.150879
5278.344727
6463.758301
5511.519043
1987.044189
1771.724121
2097.146973
4324.76709
1981.003296
2575.101074
4021.509521
1448.932739
4301.041992
1849.808228
3245.033447
2481.159424
2742.214844
4618.365723
3036.85791
2891.250488
2515.542969
1850.574463
2842.790283
3125.572998
4419.500977
5307.550293
1715.558472
1783.398804
7757.586426
5190.026367
4669.246094
1594.823486
5490.151367
2182.892334
3129.762695
3111.769043
7296.693359
3456.064941
3254.714844
4080.258789
3266.199219
4546.94873
1656.972412
1401.28894
4148.465332
7167.00293
3689.983887
3871.52002
1765.27478
3979.366699
6629.660156
2565.829346
2377.404785
3758.666748
4060.584717
2368.034668
2152.414551
3400.538574
5308.871094
3484.437012
2330.385498
1960.382813
4210.352539
3147.466309
6285.004395
3619.09375
3765.422607
3737.661621
3177.380371
2067.137939
3380.30542
5592.212891
2242.321777
1638.963623
5191.476074
4620.820801
2092.513916
2349.527588
2454.944092
2812.345215
2071.743164
4659.962402
3314.210449
2096.509766
2402.261719
3110.828857
4938.218262
2101.364746
3682.223633
5545.158203
2433.07373
6545.440918
5101.700684
3031.782227
2321.039063
2424.732666
5030.251953
2901.047363
2400.693604
6871.359863
5231.848633
5574.006348
4333.848145
6369.543457
2179.362061
5650.021484
2046.136963
4738.013184
5728.036133
3548.722412
4720.477539
4460.727051
7576.311523
2112.245117
1844.304077
4379.619141
3875.508789
2543.022217
2432.916748
1862.634155
3761.341309
5057.381348
3894
2556.165771
2127.085693
5527.384766
3127.950195
6538.272461
4510.273438
3395.682617
1857.886841
5502.458496
2326.745117
3756.252686
2441.554443
5581.21582
1485.071899
5663.524414
6863.111328
2539.728516
3467.408691
2030.709717
3352.871338
5144.27832
4159.558594
5521.257813
2779.901611
2137.520264
1615.949341
3527.549072
6129.600098
3846.314209
2943.353516
1705.439941
4149.262695
1979.390747
5125.665039
3632.708008
5761
1591.287109
4645.184082
2029.064209
2818.607422
3773.933838
3196.3479
2305.346436
1481.960815
2517.922363
1783.103394
2929.100098
6056.888672
1564.452881
3862.6875
1949.114136
5095.370117
3086.230713
1964.804321
4419.919434
4456.26123
2174.954834
3243.268799
1995.694824
2081.934082
2123.631592
3848.817139
2514.368652
3814.872559
3431.5
5790.29248
6368.374512
2164.133301
3944.310791
2081.043457
2939.882813
3283.846924
4327.983887
2914.380127
3500.718506
5208.073242
4801.23877
2603.655273
3149.515381
5791.893555
4699.936035
4721.310059
2602.97876
3960.580566
4850.843262
1993
1717.900757
1997.857178
4291.647461
2830.6875
3807.841064
2332.814697
4634.293457
2782.817383
5029.204102
6288.419922
3687.460449
5677.177246
3201.561768
2563.288574
1658.191284
1674.777832
1821.353638
2566.67749
4319.713379
3841.706299
2591.685059
1794.085571
3481.93042
1579.247803
6277.5625
3017.962402
4334.83252
1735.863281
4783.419434
4537.586914
2216.977783
2182.257568
1596.067749
1995.601563
3330.915771
4676.54541
5282.825684
2216.860596
4672.756836
3348.859863
3107.431885
3890.831543
1988.739746
2730.048828
2436.725586
1405.388428
2473.691895
1979.43103
2945.935059
4120.766602
2937.755615
2463.897461
3809.4104
1716.804565
3093.732178
3798.127197
6063
5210.651855
2138.447998
2021.188599
4520.414063
3853.076172
5573.958984
3939.875977
4090.385498
5336.717773
3660.90918
2229.524658
1494.959961
4184.319824
3788.49292
1591.144165
6527.893555
4214.368164
2741.376953
2983.140137
1460.040039
4643.634277
3092.980225
2888.293213
2639.745361
3915.152588
2289.190674
2052.177002
4421.249023
3276.939697
3554.058594
5075.757813
4080.089355
3940.398926
4550.727051
1576.362305
6091.112305
3284.6604
2045.89209
2713.760742
3408.715576
4183.029297
3951.53418
5598.669922
2207.9375
3667.397217
6076.17041
2674.104492
3452.700684
2467.61499
2512.59375
2967.919922
2720.1604
2352.864014
1546.691895
5186.77832
2451.820068
3940.301025
2123.070068
3101.39209
3839.496094
3772.21875
3576.679199
2334.428467
2016.54834
1446.296265
4157.311035
4872.674805
6292.759277
4964.117188
2854.584717
3134.353027
2507.600098
6189.382813
2136.666748
5932.77002
3253.159424
3408.826416
4610.46875
7118.603027
5227.303711
5365.98877
3660.970459
2014.743652
2398.936768
8228.655273
3898.520508
6208.912598
3147.687012
3767.765869
2931.156006
4045.977539
1908.564697
5429.684082
2749.866699
2240.766113
3903.030273
5935.038574
1878.331299
2239.858398
2486.653076
4294.649414
3423.668945
1881.62793
3026.480713
5877.194336
2102.564209
5365.133789
4787.388672
5024.255371
1935.509155
5007.813965
3416.48877
2238.27124
4096
3954.173584
2324.166748
2516.60498
6600.250977
2039.714233
4977.446289
5302.878418
4284.154297
3247.361572
2498.890625
3653.448975
3418.13623
1542.612305
6275.697754
2146.626465
3104.535645
3167.521484
3192.69751
3914.572998
4147.762695
8763.452148
3438.931641
5293.40332
3806.072754
4595.375488
2419.036377
2126.724609
2795.537598
1927.708374
3015.437012
2205.541992
4496.438965
5537.168457
1538
3108.746338
3330.275146
3207.311035
2352.379639
4094.993408
7926.767578
3658.972656
4287.772949
4150.364746
3984.811523
1701.08606
4722.129395
3261.333252
9943.430664
4243.317871
5407.183105
5064.953125
4221.486816
2257.623291
4379.445313
2520.047852
3682.968994
7081.230957
4988.976563
3184.181885
4287.005371
5330.553223
3943.073242
3609.444336
6568.186523
3634.323975
4391.466797
3976.757813
2304.438477
5234.42334
4428.807129
2206.300537
7937.772461
3240.961426
4336.353027
5218.770996
3420.768066
4051.547119
13150.705078
2825.745117
2400.229004
2721.741699
2179.074951
2555.816895
4131.182129
2004.74646
6118.416992
7595.062012
3791.962891
5369.208496
8707.047852
1667.953613
3921.25708
5771.083008
2624
3245.471436
6491.958496
3980.357666
2843.817627
3902.630615
4641.458984
3008.697266
3636.02002
5456.838867
3240.123535
3160.045898
5305.160645
5151.334473
1882.68457
2827.215088
3081.108398
1596.823975
4391.589844
3410.031494
4063.067871
2603.486572
2571.171143
1769.623169
2784.428467
1483.922119
1757.209351
1777.691895
3769.416504
1753.369019
7382.881348
3353.505615
2104.491455
5657.10791
3998.756104
1879.741211
2350.519775
4028.466553
3342.652344
2082.965332
3199.878174
2741.206055
3517.803467
4007.185547
4750.956543
1977.106323
2674.485352
2391.074463
5538.694824
2217.915527
1716.829468
3615.392578
2120.961426
2621.762207
3827.676758
4963.991699
7123.200195
5511.293945
2662.406006
4502.503906
1964.410278
4756.227539
3197.313232
2395.265381
1910.072998
2147.449463
2690.058594
4019.211182
4886.818359
2898.147949
3601.819336
3900.69043
2772.746094
4165.580566
4425.959961
3390.2146
3643.497314
2044.060059
2344.022949
2628.853271
2699.947021
2959.5
5794.079102
2229.637207
2511.745117
4261.807617
3269.721191
4685.853027
2888.624512
2547.521973
2292.408203
2419.286865
4124.070801
5921.313477
1672.030762
5752.137695
1803.028809
1869.776123
5964.571289
4922.250977
6707.246582
3961.971924
6282.493652
4670.731445
3274.524902
5068.097656
2619.928223
4522.456543
5140.333496
4943.596191
7191.950195
3518.994873
2290.422852
5813.628418
2352.484131
2727.976318
2686.040771
5997.450195
2421.768311
6686.163574
9656.701172
4156.061523
4247.671875
3400.440186
2469.620605
1820.294678
4893.433105
1536.229858
5853.382324
2996.646484
2323.650391
2391.602051
2711.469482
5298.084961
2917.984131
3848.651367
13588.967773
3777.028564
4810.818848
7889.57959
3869.099609
2777.009521
3794.688477
3756.655029
1771.180664
5003.38623
1689.06665
3617.593018
5166.431152
2489.391357
2112.129639
4521.974609
5200.259277
2086.445313
5527.59668
1712.994629
3896.605469
4915.512695
2113.901367
1830.322632
1701.48938
3607.108398
3964.21875
1285.159424
5097.650879
2046.17395
3132.622314
2240.328857
2342.511719
2633.248291
3590.574219
2671.199951
3680.958252
4156.128418
6242.006348
2789.637939
2419.372559
4190.248535
4143.67334
2382.392578
2955.37085
3536.235352
5908.617188
5355.389648
2187.193115
3563.780273
1971.946655
2738.733643
3469.666748
1407.160889
4580.249023
5878.120117
1978.776245
3501.191406
3690.508057
5415.850098
5180.691406
4248.423828
3356.335205
4064.463135
5096.836914
2074.46582
5260.863281
2888.320068
6295.008301
3650.758545
5473.456543
3006.097656
3828.92627
2812.681885
4573.593262
2773.75
1679.259277
5784
6559.652832
3393.742676
6931.384766
3453.22168
1710.501343
5213.043945
4032.562988
2406.87085
2539.475098
3104.868652
2733.197998
1762.170776
1971.60437
3417.20874
1572.03833
4763.629883
2253.696289
3027.094482
2436.55835
2605.838623
6149.440918
1708.661621
3082.76001
8854.5625
1681.018677
1880.578369
2028.742676
4038.1604
2302.119385
5310.059082
4781.947266
5138.088867
1655.770752
5861.286621
1817.48999
5937.125488
1779.284912
5185.164063
2183.448242
7131.652832
2435.984375
2009.529907
2251.619385
1639.062622
6113.723633
3885.298828
2288.30835
3113.449707
1778.315063
3366.979248
2016.175171
2176.094482
1397.410889
1833.99292
2482.047119
1607.129517
4439.532715
1912.342896
2275.709229
4954.907715
4435.567383
2397.61084
3951.557373
2029.677368
3680.599365
2525.565186
2149.425781
1843.794067
5395.114258
2980.439697
3893.466064
2385.411865
4242.652344
2590.874756
2470.196777
4048.096924
4413.813477
6506.986816
1525.775879
3028.664307
3962.578125
3659.843506
3144.568115
2331.366211
3218.143555
3626.198975
6475.632324
5154.790039
3097.419678
4960.484863
3840.760742
4450.618652
3859.834961
3687.658447
5397.108887
2748.696777
5010.253906
3449.433105
2157
4062.332275
6168.756348
3696.096191
3900.064697
3570.315674
1722.614746
1899.320313
6502.340332
4536.177246
3682.315674
6785.621582
3717.996338
2286.720947
3065.108643
6304.175293
1863.898682
1868
2818.148438
4173.002441
5066.291016
2926.282471
2193.730225
6057.933105
5012.344727
6756.649414
3686.070313
5283.385742
6296.526367
1978.896973
4733.810059
1732.21228
4618.468262
3110.906006
4458.187012
3472.448242
3543.526367
1528
4272.20166
2276.929688
5253.64502
3599.133057
2226.524902
2995.980469
3943.096191
4978.949707
2357.915527
2952.847168
4152.039551
3596.814209
5260.180664
5532.350098
2359.858887
4680.623535
2044.905396
2213.801514
2772.310547
1889.264648
6409.5
3540.591797
1722.325073
6624.86377
6441.180176
3852.395264
5831.046387
4756.899902
5019.071777
2223.422852
2302.267822
2892.099609
2017.918091
2289.06665
4193.822266
3531.805908
5672.470703
2197.588135
2618.379639
1623.823853
5809.310059
2161.069092
3566.87793
5069.788574
6164.849609
3833.655273
4037.166016
5619.312012
3559.877441
3483.189453
4151.584961
3435.101563
2076.067871
2728.671875
2078.105225
3248.633545
3259.290283
2255.199951
5202.862793
3999.806152
3020.722656
6071.416992
4958.589844
2692.849365
6185.854004
2223.541016
3989.363525
3528.994629
2024.783447
1554.324829
1617.025635
2011.050903
4135.012207
5369.066895
5573.825195
6019.743164
3683.626221
3003.310303
3804.403564
7215.249023
3397.920898
2301.280029
3537.164551
4617.46582
4640.867188
2790.0625
4753.379395
2849.952393
4367.838379
3694.387695
2354.923096
3015.327881
2689.108643
2881.27124
1410.857178
2718.375
4454.632324
2257.449219
3477.620361
2986.90918
3271.22583
2261.103516
4896.45459
5648.641113
2218.360107
3649.368164
3621.264893
1784.863281
1857.862793
3736.320068
7485.74707
1934.606567
7081.181152
5396.010742
5016.100098
2229.228027
5472.888184
3557.033447
3124.583008
1733.209961
2115.231201
5384.969727
2191.901123
5067.17334
1926.219482
2273.395508
3396.331055
2901.467041
4910.129883
2054.353516
2251.513916
2878.680908
3857.389648
3615.787354
2089.523193
3596.294189
2532.197754
2365.445313
1509.197876
2375.204102
1591.830811
4308.897949
6994.539551
1763.278076
2806.64917
2979.28833
3073.127197
5149.43457
3617.972412
2235.505615
2046.468994
1935.474731
2618.432617
3173.246338
1855.338257
1533.269653
3000.908936
1845.534912
7353.703125
4573.668457
3070.967041
2589.409424
2235.772705
2183.223633
4035.12915
2450.688477
3130.875
3504.854004
3522.748535
1669
2729.044922
2430.37915
3976.014893
4679.293457
7433.726563
3258.091553
6127.421387
1481.226074
4884.901855
2215.673096
2342.697754
2055.172363
2995.142822
8550.672852
2965.483887
2164.272217
8487.981445
1917.911865
1971.344971
1826.650635
1849.787964
2016.914673
3617.467041
1923.361084
2409.447998
2317.412354
1996.631592
2794.679199
4650.954102
2843.874512
4016.128906
3855.077637
5191.769043
2902.309082
2921.891357
4150.448242
1880.930176
3192.512939
3610.086914
1829.964478
1725.95166
3116.383789
4365.371582
3053.653809
4378.463379
1578.874146
1622.588257
3195.093262
2069.941406
1736.862427
1809.44165
1942.562134
4554.473633
4492.25
1938.497437
3699.600098
3660.231934
1710.679199
2808.861572
6682.512207
2918.25415
2317.038086
3685.626709
2458.093994
1689.746216
2917.212158
4416.604492
1987.226929
7548.074219
3985.970947
2034.008545
3532.844238
3495.133789
6171.416016
2420.620117
2982.09668
4761.28418
5080.921875
2158.80127
7043.729004
7537.705078
3449.633789
2334.54126
3865.767822
3390.7854
2646.532715
2908.345703
1315.860718
1548.514893
6342.254883
2585.96875
1944.897217
9337.924805
5609.349121
2469.562256
3074.438965
5129.173828
4374.21582
4195.020508
2761.476807
4906.648926
5233.754883
4190.87793
3044.923096
3424.44043
4777.128418
5151.757813
2119.286621
4359.828613
4508.234375
4277.607422
2536.600098
1439.841553
1923.322388
3245.987061
3848.759521
1905.242188
3431.972412
2798.875
6352.455566
5790.187988
1424.380981
4409.036133
2589.304932
1886.679565
6224.298828
4806.595215
1728.388306
2309.625
4541.020508
2591.785645
7253.841797
3667.392334
4310.996094
3939.840088
2144.452881
7038.297852
6371.690918
3860.869629
2333.75
5156.031738
3314.072266
4822.063965
3121.034424
2344.815186
4780.297852
3856.969727
3870.201904
4728.423828
2748.646729
1953.783447
2268.063477
3888.038818
4703.889648
5639.561523
3732.023682
3793.890381
5711.729004
1749.906494
8528.219727
9389.566406
3230.334961
6050.53418
3318.93335
5046.140137
6257.313965
8088.206055
2139.23291
4682.885742
2782.993408
2281.057373
3245.928955
2335.585205
3595.903564
2488.416016
2300.588135
1384.810791
1524.815552
3261.640137
2039.331299
4695.304199
1687.676758
1586.084473
5089.435547
4480.96582
2529.534424
3785.00415
2000.417114
2023.100464
2248.915039
2191.448975
6037.198242
3200.067139
2557.726563
3839.568604
3719.827148
2675.318604
3001.347412
1767.231812
3245.129883
2065.616699
2527.252441
1649.836426
3440.766357
3131.674805
4624.777832
3371.818848
2506.759277
1891.2052
5222.09668
4228.88623
6098.980957
5091.963867
1584.541992
2028.356323
2023.539673
5816.543945
2047.856323
1969.606934
4615.744141
2571.974121
8698.613281
2488.615479
1659.77832
2072.390625
7881.699219
3007.238037
3213.875
1619.903564
1657.617188
1523.265747
6069.536133
3231.461426
3298.666748
5582.146973
2200.743652
2283.720215
2081.085449
3625.012207
3122.080811
2943.670654
3321.525879
2552.956543
3369.429932
1627.573853
2826.5896
4727.039063
1805.981812
3129.697754
1513.064819
4577.155762
4195.27832
2056.333984
2120.283447
4016.572266
2691.563965
3486.426758
3487.231934
1623.167725
4246.064453
2842.507813
3548.258789
5115.837402
3384.397705
1759.713379
1896.922729
2037.880371
4562.864258
3535.646973
1502.624146
4257.779785
3198.44873
2021.534302
5283.070313
1955.033203
5036.77002
1797.856079
3335.526855
4511.319824
5304.895508
2316.779053
1540.148193
3853.763184
3229.02002
3297.737305
6367.180176
5091.932129
3799.164063
4242.149414
2654.949707
3735.244873
2249.496826
3111.293213
1825.646118
6295.180664
3624.787354
6473.313477
5952.262207
4409.261719
5110.677734
7072.924805
5395.31543
1867.027832
4600.074707
2921.675293
1465.447632
2036.877319
1548.128052
2041.555542
3806.615479
5090.234863
5048.911133
3491.220703
1801.522461
2933.252686
3168.542969
2658.891113
3935.974854
4873.14502
3539.086426
2687.114502
4222.10791
5977.162109
2269.263916
2767.909668
1588.892822
3030.564453
4006.39624
3791.2854
3255.415283
2787.844482
5458.76123
3163.674561
5235.682617
3384.974854
5856.364746
3032.924072
4098.51123
4565.365234
5756.969727
4587.521484
3404.395996
3234.849609
3353.244385
3628.880859
3019.6521
1673.936035
2742.528809
4579.96875
3645.976074
2067.927246
2135.547119
2149.567139
3813.222168
2789.686035
5576.039551
4405.033203
1950.136353
6887.32373
5999.251953
4138.23584
3536.352295
2215.146729
1775.694702
6936.847168
5520.115234
3692.986328
2379.789551
2452.179199
2834.050293
1872.981812
3217.807617
4830.128906
2141.429932
1684.730469
3775.039063
5575.818359
4798.433594
4878.542969
5242.939453
7278.457031
8271.865234
1851.902466
4743.50293
5335.068359
2758.684326
3969.986328
3619.806396
4828.490723
2525.751709
5963.318848
1846.372925
2498.091553
1766.101685
4553.989258
4429.099121
4154.330078
3514.112061
7460.893066
6420.285156
4250.72998
2861.890137
3649.318604
2974.179443
2283.952637
1488.519531
2504.74707
1960.5625
4303.208496
1373.5
4478.331543
1467.240845
1905.528687
1676.224976
6088.318848
6103.041992
2115.793701
1746.970337
1901.601929
3779.7229
2498.259033
2221.544922
2053.957764
2163.954346
2192.310303
2708.624512
2244.175293
1452.196289
2022.708862
4860.066895
3582.846436
1772.707275
2936.411133
2440.585938
4833.285645
8350.720703
3283.423584
2279.181885
1669.093994
3359.43042
3915.335938
1746.74939
1800.536865
5775.921387
2756.836426
1790.564453
1700.234253
2362.416016
2144.859375
1903.106323
1858.783447
1486.232788
1562.267334
1530.939453
4220.757324
1999.378784
2102.239258
2086.990723
5809.256836
3277.560547
3312.135498
4088.228271
1818.275269
4852.103516
2644.595459
2590.045898
5980.004395
6769.588867
4069.110596
3506.705566
1709.717896
2116.449951
1939.028687
3427.10498
1557.309326
2034.762207
3892.17334
2015.626221
2639.345215
4164.287598
2601.594482
4234.599609
1704.402466
3260.06543
4237.870117
1971.932251
2004.032715
3844.367676
2386.436768
3096.674561
2965.477051
4485.099121
3732.236572
4070.235107
3590.651855
2096.783203
2327.022461
1734.674438
2828.820557
1745.543823
2442.474609
3291.524902
2186.135498
3440.60376
1806.297485
2276.784424
2558.874023
2355.653809
2219.869873
1942.079346
1586.975098
2567.142822
2669.074707
1733.764404
4706.410645
3752.617676
1905.677124
3489.916748
2222.24585
2200.705322
2149.786377
1889.258911
2976.858154
3070.457275
1679.155518
2642.243652
1805.370728
4586.40918
3166.743896
5221.786621
1881.604492
5141.96875
7404.925293
2491.17749
5357.162109
3374.945068
1790.675903
2586.14209
3828.233887
3322.425781
1957.222656
4393.82666
4441.573242
2819.357178
2278.234863
5368.663574
2826.589844
2717.078369
2345.897949
2967.760254
4309.13916
1703.564209
3005.836182
1720
5179.856934
6507.081543
6866.432617
3697.641113
2855.308105
4010.726563
5123.313965
2649.936035
1861.868408
1966.760132
4180.618652
1929.105591
8955.026367
4718.186035
2862.565674
5148.362793
7055.406738
5066.450684
2273.216064
4964.405762
6617.319336
2126.661133
4186.654297
3270.464111
4941.559082
4404.192383
2248.201172
4753.979004
5908.427734
2419.709961
4955.873047
6644.910156
1653.186157
4101.333496
4477.920898
3090.21167
3615.767334
2803.922119
6790.039551
2800.075439
8629.697266
3995.851807
5027.103027
8181.726074
2705.437012
4567.840332
2046.42334
6441.483887
5364.933105
8195.775391
4369.638672
2041.234253
2781.107178
3519.905762
3695.874268
4889.193848
1753.151978
3883.022217
3893.431152
5608.138184
4993.481934
1767.682495
2040.315796
6963.794434
1902.697632
3063.9375
4664.563477
4515.574707
2038.930176
3016.592529
5867.521973
3873.53418
4111.487305
1930.400024
1718.469971
1784.721802
6585.48584
6601.064453
5188.19043
2530.97876
5437.035156
5176.088867
4646.821289
1715.015381
6590.272461
3252.978516
2184
5577.086914
6480.12207
8441.623047
4486.106934
9806.692383
2862.707764
3625.039795
1713.688599
3077.924805
2111.458008
1614.991455
5121.285156
2495.290527
1659.415527
3326.121826
1842.221313
4123.906738
1998.990234
4170.141602
3786.786621
3520.648926
1630.590942
1517.818237
3005.043945
1483.875
2703.807861
2873.084717
2079.312012
2154.348389
4057.571533
2005.592773
1750.390015
2533.341553
2642.417725
3936.279297
1671.206665
6491.635254
2046.05896
3187.99292
2043.2948
1532.717407
1497.881104
2980.956299
3833.810059
4887.375977
3645.185547
1685.678589
2553.650391
4223.689453
1694.841797
3514.278564
1989.540894
4803.503418
1925.709351
1719.266602
2493.667725
2679.241211
1646.01062
2578.72168
1730.807861
1719.224854
2997.162354
5357.948242
4921.935059
2407.697266
4661.474121
4131.871582
4345.478027
5512.162598
1803.515503
2459.912354
2175.66748
4546.990723
1872.883057
2035.726318
1865.252441
3472.248535
1905.271851
3055.482178
3554.864746
2128.533447
5007.830566
3706.403076
2492.305908
5201.152832
2140.68335
1642.405518
2586.742676
2103.734131
1943.972534
2261.919678
3124.874023
3501.660889
1445.533813
2311.064453
1977.096191
1789.370239
3262.175537
2125.324219
2588.259521
4122.42627
1713.63916
2622.178955
5911.383789
2740.811768
4161.902832
1731.710205
2057.64502
1692.284424
2182.291748
2636.246826
5079.522949
4964.12793
1884.01416
1507.333374
2447.737793
2645.926025
2257.432373
3054.8396
2815.567139
1770.421509
2863.332764
1712.719727
3019.289795
3053.19751
2263.698486
4130.965332
2038.322144
3784.053711
3762.075928
3061.398193
6775.330078
2568.864258
1797.864746
4940.645996
3096.153809
3677.259766
7277.799316
3853.99707
5406.260254
1719.324341
5686.944336
2961.182373
3613.09082
5952.132813
4312.776367
1982.58313
5032.032227
8791.40332
2889.138672
2036.331787
3722.064453
2122.79248
4397.818359
1878.595947
2445.194336
3477.59375
4443.959961
3756.810303
7771.428711
5731.387695
2050.167725
3129.445068
2237.225586
5046.956543
3638.61499
5757.505859
1649.660767
1893.786255
1528
4559.415527
2008.484863
6046.197754
2199.29126
3563.804688
6100.426758
2353.687744
1685.419922
4195.657715
2313.729736
4516.365723
3095.0354
3780.154297
2937.648438
4499.584961
4611.213379
5654.179688
2836.329346
2825.0354
5423.40332
3850.278809
2654.468018
2363.791992
3812.130371
3525.232666
3362.311035
5171.072266
3539.560059
8192.892578
3404.183105
2418.964111
3882.956543
4286.390625
2825.246338
5378.19873
2372.360596
7524.408203
1816.770386
4034.75
2068.810547
2627.979248
4810.1875
4350.27002
2043.10791
3069.393311
3874.309814
3490.17334
3755.864014
4214.616699
6299.740723
3176.80542
4699.037109
3903.91333
4804.132813
3334.690918
1597.303345
1584.811646
4454.472656
2088.232422
4130.533203
6946.048828
3451.356201
2476.630127
3069.624023
2756.422119
6083.062988
1701.430298
3163.49585
2538.69873
2401.877197
4384.387207
1431.078491
4330.78125
3688.36084
5502.654297
2735.350586
5006.068359
5547.853027
4444.751465
1316.215942
1562.62854
1737.884521
3071.151855
1527.384644
3093.729736
3900.72583
2283.462402
3302.897217
2652.749023
4419.581543
2050.014404
1459.108887
2358.629639
2786.958008
2616.920654
4638.729004
2209.760986
3196.6521
3328.895996
2528.092773
1901.01062
3106.702637
2323.177246
5142.016602
2798.55835
1812.250977
5955.623047
2769.042969
1928.810547
3825.007568
2120.827637
4799.115723
3068.91626
4639.549316
5319.381836
2456.808594
2006.244141
2943.639404
4097.815918
5445.021484
3336.947021
4455.124512
2721.351074
3270.095703
8986.306641
3236.622559
1583.694946
2926.872314
4290.499512
1895.259644
2978.214844
1860.48645
2151.719727
2915.401611
3625.341553
5869.102539
1741.838257
5401.92627
2280.623291
2422.182373
3223.459229
5009.350586
3213.996826
4949.288086
2424.672119
4220.214844
1674.886963
2236.585205
1835.758179
2603.551514
1991.408813
2480.491211
3302.807129
1664.757446
3835.905029
3552.690918
3079.215088
2976.706299
1779.684448
2180.831543
2672.446533
1612.817017
3496.123291
1800.032349
3885.242188
2592.743164
2555.6521
5728.109863
4076.639893
2955.686768
2684.512939
1868.95752
3508.355225
1563.700562
2609.376465
1548.519653
2554.677979
3146.563965
1659.503906
1607.52478
1725.28479
2813.88208
2175.939209
1644.302002
2607.576904
5317.060547
1669.474854
2678.583496
3016.535156
3385.820801
5494.699707
1969.363403
7263
2491.255859
2448.834717
2686.088379
2273.782959
3704.026123
4140.545898
4752.216797
2694.854004
3146.171875
3686.334961
5287.008789
2966.718994
1820.945435
2935.713135
3028.668945
2144.887451
2535.056641
1734.411987
4493.227051
4613.155273
4907.397949
3117.67749
3680.446045
5577.79248
3295.65332
2210.334961
3050.980957
1788.282837
1945.723267
6371.172852
6018.347656
4429.918457
1740.495239
1274.162964
3052.08252
1582.336914
1709.710571
3572.075928
3396.156982
1729.035034
1765.584961
4051.271729
5188.920898
5051.549316
4273.061523
2898.602783
6565.128418
4283.302246
5453.982422
3546.591064
2849.458252
5384.944336
5017.938477
7238.318848
1914.650635
4566.060547
3777.188965
3645.311523
3863.710449
3018.449951
3235.62207
3075.945801
2397.027588
4392.837891
1546.309814
3631.621094
2187.061279
3645.903809
2298.011963
5708.160645
5365.019531
3754.647217
2668.781006
5135.63623
5989.644531
4555.861328
4277.927734
1881.277588
5080.237793
6069.596191
2953.022949
3450.141357
4318.159668
4234.494141
1976.943359
5290.424316
7406.793945
2121.544922
3572.893555
1777.98999
4037.402588
4698.299805
4476.625488
2477.449951
4386.072754
1635.28772
1951.090942
6244.538574
1481.142822
2316
3522.355713
4812.775879
8534.387695
4619.192383
6011.939453
4733.046875
4603.609375
4031.061523
1818.308716
3931.443359
6550.655273
3930.22876
1855.090942
4849.294434
3227.780029
1848.25061
1843.271484
2932.289795
3280.804688
2693.582031
4656.303711
2312.486572
4549.236328
2296.187988
1653.493774
2010.566895
1874.454102
2363.714355
1615.652832
9161.858398
2820.568604
1679.428589
1441.043457
2552.574219
2441.196777
3335.798828
1914.565796
3034.923096
2804.70459
1746.710815
2546.696289
2843.668213
1921.689575
3636.083008
5266.70459
1557.981567
1732.727661
3328.989258
3386.647217
1683.742798
4821.619141
2372.662842
1736.515747
3288.692139
4425.54834
2546.452881
1613.922119
3127.722168
2134.632813
2335.587646
4440.796875
4342.095215
3081.913086
1813.401245
4524.021973
3508.387207
2048.299072
4169.874023
8394.94043
5153.506348
2658.373535
3009.324951
3312.756592
1627.218018
3957.646973
1761.920044
1819
8845.210938
6202.072266
5979.658203
7116.48877
4564.928223
1997.575806
2593.422119
2666.344727
3111.080566
6533.074219
4751.953125
1485.974731
1800.303833
3951.619141
3286.847412
5145.754395
2003.586182
4785.521973
3414.153809
3605.333252
3687.489258
3055.566895
3499.394043
8799.254883
5524.04248
1712.540527
4348.595703
1434.216919
3210.54541
4975.552246
3276.74292
4368.884766
1591.707275
5853.660156
3684.385498
4908.053223
2560.891357
3229.082764
6100.652344
3212.384277
10217.710938
5202.234375
3485.515869
4942.518555
1571.916626
5892.658691
3787.622559
3435.508789
5978.804688
8001.755859
2760.222168
4976.4375
4620.516113
2732.273193
4196.034668
4776.192383
2244.266602
6015.969238
4931.86377
1811.056152
5788.865723
2393.162109
1565.49646
1707.679199
2691.837158
2513.898438
3037.474365
2999.716797
4067.208496
1489.635376
1745.49292
3446.229248
4429.84668
3223.436035
3717.984863
5618.936523
6963.128418
1505.314697
1935.068848
2489.634766
2111.704102
3659.387451
3532.987549
8501.583008
3437.822998
2777.710449
3109.645752
2443.959473
3257.60791
5052.745117
1465.421631
1879.980591
1628.636963
2331.428467
1578.639404
2532.857178
2696.768066
1934.842285
3330.639893
4133.525391
1885.231689
4103.788574
2476.858887
3663.563721
2589.963623
3441.842041
3331.087402
2281.377441
2659.116943
4676.691895
4914.944824
3409.996826
5444.353516
2797.282715
3562.564209
7735.921387
4637.979004
1598.624146
5317.376953
4515.848633
3979.133545
3151.389893
2079.246094
3111.607422
3944.760254
3648.592529
2253.110107
3782.93335
2739.313721
6040.198242
2138.248291
6411.008301
3174.307617
3998.257568
3952.140869
4949.736328
2389.604492
2371.314941
5518.521973
3339.777832
2435.899902
2458.49292
3352.827637
2958.561768
4297.368652
2376.984619
4334.746582
4018.666748
3132.405029
4851.706543
4468.038574
3365.996094
3474.987061
2033.972046
2629.857178
1499.045166
3946.603271
2646.824951
9442.505859
1985.379272
5282.231445
4212.525879
2577.531982
5755.094238
4799.912109
1894.075928
4988.144043
3096.248535
2156.244385
2857.710693
4902.250977
3199.790527
3303.539307
2681.293701
2446.769287
3251.899902
4432.610352
6577.842285
4096.715332
3478.370361
2087.348877
3497.073242
6245.852051
2235.336182
1920.4729
2352.387207
2016.963867
3139.523926
2514.923096
2386.724609
4710.399902
4411.014648
1781.451294
1544.47998
1743.831543
5134.898926
2957.733398
2587.245361
2405.701172
5673.099609
6917.246094
1740.818237
4299.540039
1890.337036
4941.600098
6541.634277
4686.806641
3765.773193
4518.04541
4228.831055
2960.561523
5021.049316
2141.477539
3803.837646
4934.435547
1705.571411
2989.527832
5908.571289
5433.074707
4232.055176
4385.960938
5103.490234
6000.170898
3003.9375
1978.214233
3001.513428
2458.621826
5521.799805
7610.576172
3813.473633
2350.021484
2950.771729
2362.448975
4010.75415
6807.084473
4666.736816
6569.737793
8404.086914
5920.457031
2959.401855
5250.82373
2410.325928
4122.306152
4247.225586
2742.824463
2467.87085
2675.346924
5130.153809
6429.217285
3136.8125
4394.535156
3074.772217
5226.131348
4931.937012
1511.111084
1525.890137
3149.739014
3936.863281
3445.172363
1796.408203
4052.183838
1318.086914
2243.356689
3780.615479
5419.650879
5881.923828
4230.896484
5321.087891
5228.037598
7829.585938
3311.040039
3921.373047
3207.72876
4095.803467
2668.217041
4420.95752
4205.838867
9517.34082
6061.038086
5915.802246
1310.5
4337.825684
3447.58252
2301.625
5550.781738
3543.206543
1450.53064
5433.757813
2796.036133
4515.094727
5434.195313
4272.137695
1892.615356
5298.976563
2854.1875
1869.538452
5759.196777
2071.202393
3083.256104
1943.840942
1618.490967
7983.609863
4547.710449
3889.94751
4780.23877
2953.582031
2569.115723
1944.780029
3687.059814
1858.828003
1880.96814
6439.047852
1442.232544
3842.451904
5871.904785
1779.280884
1841.651978
3096.679688
3584.285156
4398.916016
2385.892578
2035.434692
5355.498535
5069.507813
4587.390625
1912.970459
1968.701416
1555.006592
2395.224854
1618.110596
2692.072021
4692
4296.516113
1909.964355
5630.417969
2467.252441
4373.841309
3316.804443
2716.71875
3345.573486
2219.157959
2438.032227
3609.893311
4111.227539
1594.879272
1711.512451
1874.924072
3848.230957
5719.617676
8995.12207
4309.234863
1783.001587
2335.429932
1777.847534
2688.928711
2022.544556
2975.151123
4175.964844
2385.438477
3981.669922
3876.102539
3366.161865
2595.931152
1453.860474
5037.581543
2628
3837.780029
3766.9646
1910.45874
4818.459961
9927.964844
4552.629883
1698.29834
3586.956299
3119.960938
2999.862549
3694.538574
2138.680664
4281.650879
1739.53418
2891.003906
3978.417969
5897.058594
6947.831543
3628.767578
3010.97583
1624.66272
6553.038086
2856.674805
1830.474365
4560.334961
13623.551758
2008.406128
2281.906738
4143.397949
3324.05835
1827.450928
9932.640625
1655.185669
2770.461426
2083.38916
2102.766602
3860.370361
2089.261719
1819.254272
4810.016113
2299.663086
3655.529297
2443.665039
2787.543701
5354.660156
3889.409424
5840.376953
6930.043457
5723.316406
3020.928467
3494.013184
5660.385254
2220.981201
3832.538574
1965.491943
3162.517578
3683.703369
3348.039551
2285.939453
2850.167725
4847.021484
3363.123535
2925.656494
1964
2333.333252
3178.566895
3617.825439
2175.175781
5246.84082
4668.716797
5769.265137
2194.321045
4836.088867
2481.557617
5198.303223
4221.759766
4658.09375
4446.36084
6187.711426
4198.334961
2258.510742
2349.031006
5100.573242
4124.771973
1733.527222
5050.700684
6412.571289
3338.830811
2881.227295
1935.905273
2256.736328
1947
4317.831543
2925.975098
4325.977539
6452.746094
2100.598389
4012.353271
5964.091797
4212.651367
3866.475098
1725.964966
2317.602539
4812.516113
5397.519043
2363.81543
3595.741943
2689.224609
5015.583496
7358.856934
5444.210449
3678.760498
6823.443359
4168.492188
4578.227051
3999.043945
4701.18457
3257.69165
4338.098633
5139.555664
2402.791992
3992.817871
3709.482422
3950.71582
2769.103516
1633.656982
3953.274902
2234.309814
3782.709717
1817.704956
1980.207764
7374.672363
5568.419922
7037.426758
2924.31665
3760.068115
4131.453613
5940.376953
5138.492676
6418.021484
2329.50293
4547.869629
5099.553711
1557.714233
5998.755371
6182.297363
2434.86792
4011.057373
3474.564697
3782.189697
5465.879883
2557.783203
3220.698486
2714.294678
5224.322754
6077.675781
4440
2095.064209
3952.598877
4918.57666
1895.71228
4593.402832
2384.868164
1522.928589
3140.507324
2289.701904
2926.019287
5313.805664
4477.013672
1548.697266
1690.104248
8148.761719
3544
4145.029785
6410.675781
3114.898438
2800.203857
5176.867676
5551.614258
3350.546143
1834.331177
3362.082275
2720.953125
1991.465088
11431.450195
5042.372559
1608.322754
1793.15918
1763.990479
4061.353271
2757.390869
1872.783569
2765.691895
2656.616455
1637.209351
3016.130859
1941.616821
4753.994629
3073.557617
1808.880249
2464.696533
2031.833984
3998.916748
5210.339844
4846.578125
2413.152832
4824.153809
7450.526367
1534.21228
3065.164795
1919.908813
5637.036133
3579.842285
1702.786011
2625.676514
3825.189941
1915.983765
4282.507813
3958.715332
1794.90564
4528.3125
2820.044678
4866.810059
1958.876465
2266.047363
2597.79248
1896.197144
2284.254883
3963.199951
4506.495117
5722.413574
2537.228271
5365.365723
3190.030273
4206.20752
1682.690918
3082.90918
2367.318115
2435.187744
1601.348877
3346.046143
6279.683594
2702.225098
2482.142822
3276.887695
1521.858643
5459.303223
4917.500977
5541.125488
4388.081543
2449.475342
4822.481934
3605.730713
2346.550781
6360.733887
1677.668579
1707.52002
2636.130127
5684.735352
3409.786621
4238.601563
3255.76709
2958.02002
3770.428223
3218.168945
3255.578125
4160.525879
2193.695313
4107.476563
5025.366699
3709.109131
4106.916016
5133.904785
2614.596924
3140.703369
1716.404541
3580.677979
2022.583374
3681.056885
2333.015625
2261.517334
3747.878906
5004.553223
4523.400391
5915.114258
3205.509521
2236.647949
3074.784424
3896.235352
4646.67627
2583.772949
3273.075684
2103.907471
4518.75293
2618.151611
2929.44751
3161.277344
3314.084717
2804.710693
4086.051758
4652.842285
2260.946533
3233.366943
6982.730469
3178.922363
3488.274658
2578.585449
1684.125
6235.327637
2658.181885
1756.439331
1882.97522
2891.914795
2077.060547
2479.631104
4685.683594
3153.189697
8377.857422
3463.29126
4459.520508
1733.56958
3867.869873
3362.329102
4699.317871
4074.756592
1998.472778
4118
2645.966064
3784.134766
2126.614258
4263.510254
4740.473633
4287.706055
7130.775391
5402.19873
5658.240234
5388.067383
3487.611328
3459.752686
4724.577637
4953.100098
5832.19043
8170.308105
3242.577148
2222.329102
3752.869141
5141.206543
2795.399902
3340.358887
1745.899292
2459.333252
4563.833496
5145.611328
1822.634155
2545.344238
5744.974121
3115.087646
3568.601318
4352.694336
6646.775879
3699.679932
2128.199707
4189.243164
8370.732422
1960.287231
4461.908203
5914.720703
3425.733887
2618.340088
3200
4739.42334
5286.879883
3022.067139
3404.977783
3879.42041
4235.222656
7257.827637
4803.791016
2249.803467
4508.881348
3332.041992
6025.009766
4777.759766
3474.49707
2848.923096
7199.026855
2752.065674
2898.450195
4703.481934
5841.518555
4759.290527
4053.644775
6910.878906
4746.557129
6157.233887
6287.424805
3704.27832
3973.5354
2925.562256
4562.026855
1528.458984
6559.043945
2621.146973
4549.803223
3351.688232
3576.165527
4213.947266
3775.706543
3332.951416
2112.587891
9895.265625
2208.409912
2019.080566
1740.873291
1927.947632
5896.202637
4962.814453
1505.587524
2531.840088
3335.078613
4642.393555
2398.693848
1844.898682
1748.957031
1431.706055
2437.910889
5841.02832
1773.084473
3589.15625
1704.666626
1644.396973
2688.695557
1727.926025
6742.673828
2257.543213
1993.65332
2286.873535
2455.780273
1652.731567
2495.602051
5320.033203
2041.240845
2341.053711
1794.105957
6174.359863
6654.787109
4545.268066
1556.756714
2999.779297
3065.769531
1736.697632
1999.460938
1440
1967.056152
2589.901123
1658.013306
4403.153809
2040.68042
4040.024902
1944.601807
2496.142334
3228.297363
3663.825439
4029.751709
1627.463013
1373.054688
2858.875244
2261.483643
4512.61084
1623.536865
2599.537842
2261.115234
3684.460938
2925.408936
2846.138672
1841.082153
2749.80249
2602.317383
1919.026367
1501.347778
6826.181641
5319.57373
1803.829834
4881.942871
4119.024902
4180.762695
6949.469238
1649.947144
4447.41748
2827.753662
5050.170898
3295.310791
2760.405762
1978.866089
3824.493408
3074.282471
3938.577148
1705.970093
2299.743408
3044
4175.586914
3369.049072
4417.046875
7477.424316
5130.688477
5410.803223
4869.267578
3277.182861
6851.222656
4970.23291
3512.382568
5571.931152
5097.803711
3044.118164
4049.791016
2827.851807
3573.699951
4001.807617
4026.305664
1855.82605
2272.106201
5859.086914
2494.371826
3071.783447
2753.333252
7009.571289
6278.228027
1659.603027
3028.769287
2385.526611
2607.822266
4589.255859
3843.231689
5464.556152
4256.864746
2793.10498
2401.633789
3950.315674
7255.870605
1818.802979
4564.660156
1565.19397
10782.495117
1990.135376
4867.510254
4749.850098
3860.357178
3252.639404
4302.680664
4845.825684
5816.080078
3761.267822
3843.962646
2213.367188
4448.359863
7336.646484
2985.264648
8306.821289
1431.884888
2266.927734
2109.541748
5531.057129
3869.375977
2912.318115
5390.90332
5715.224609
2443.17334
2176.453369
1900.911377
1764.563354
3617.194092
3010.228271
2290.025635
4098.397461
6877.908691
3856.437012
3004.455322
2695.955566
3639.938477
2310.570068
5932.818359
2336.915283
3836.375977
4788.064453
5584.668457
2635.812988
3232.453125
1716.976196
2046.614136
2324.053955
3164.824463
2206.669434
1839.980957
2931.501221
1876.223877
3603.141357
2364.138672
2282.64502
7533.32373
2651.111084
1699.242065
2645.418945
1585.031494
2242.922852
2666.569336
2159.182373
2662.714111
1830.477051
3025.699707
5899.456055
2405.859863
3166.142822
2916.429932
4101.637695
5633.856934
2702.224121
1882.117065
2566.299072
2499.472412
1655.67041
2004.744385
1997.914673
3597.242676
2424.164307
3842.568115
1669.538452
3157.990967
1598.62561
4709.025391
2348.750488
4145.945313
2277.043213
4551.003906
4065.465576
1711.802246
1961.478271
1963.938477
1963.154297
3653.744873
1989.027466
1863.895874
1885.702759
1984.795532
2596.861816
2493.079834
2010.272217
2857.535156
1698.077148
3435.19458
1742.261841
2019.433105
2706.79834
2891.693115
4244.513184
2015.004028
1852.414429
2829.303955
4443.152344
1771.176758
1636.444458
4415.880371
1679.220581
5127.432129
1898.799194
2428.800049
3414.30127
1549.599976
1560.068237
1776.973511
2165.217285
3280.160645
2762.715088
3103.001953
5251.745605
1936.111694
2859.574219
2041.837036
1657.866699
4043.305664
2220.620605
3493.401611
3403.041992
2311.574951
2304.711426
2164.510986
3198.980713
5647.371582
1724.633789
3040.300537
1728.049683
5658.397461
2117.06665
1860.725098
4874.347168
5021.11084
5669.32666
3084.52832
6826.64502
1782.99353
2970.871826
2390.847656
2828.907715
4457.49707
2172.231689
2151.560059
12693.43457
1990.401733
1524.319946
1874.042969
5053.361328
2202.990234
2586.415771
3714.394775
1913.753418
7304.37793
2262.050293
4805.437012
1882.083008
4882.758301
2396.107422
2462.665283
3285.426758
4463.331055
1633.308716
2204.134277
2598.342773
1618.004517
1714.641724
4077.579102
7485.670898
3116.636719
2244.212891
1877.649658
2709.467041
5387.551758
2716.102295
3300.525146
2950.927002
1751.26001
3633.804199
2075.533691
1837.258789
4008.404785
3142.816895
5082.249023
3374.438721
2045.561401
2693.977539
1956.430786
1647.308838
1618.283203
1988.162842
3164.618164
3740.141602
1659.426514
1629.239624
5701.399902
4829.19873
2105.045654
6851.064453
1813.839722
6393.464844
1586.334595
1655.73645
1668.569946
1835.569824
5336.351563
1940.56665
1612.827637
1491.462402
4465.698242
1583.476807
1805.391724
3617.781494
1768.680908
2952.893311
2916.394775
2051.74292
2162.168213
5298.45459
2468.941162
1564.856201
2079.370117
4310.490234
2289.085205
1717.102661
1906.532227
2301.297607
1690.076904
5058.377441
3375.187988
1599.978638
2540.274658
3991.807617
2169.12793
2542.063965
2053.260986
4315.072266
3044.606445
1970.953857
1850.492065
1862.266235
3394.015137
1591.047119
2350.882568
2296.208984
1644.231323
3692.164795
2003.376099
2483.87915
5461.914551
3461.747559
4916.689453
3594.876953
2809.958252
1805.358887
4379.416504
2278.849854
3092.863525
7001.69043
2839.942871
2838.391357
5479.973633
6748.779297
4860.341797
2649.492188
3278.151855
3700.028564
2945.465576
3128.850342
3079.823975
3862.682373
4284.034668
2730.835938
5094.540039
4617.389648
1884.550049
6315.743164
6026.666504
5886.612305
3776.547363
2263.490479
4009.783936
2128.818604
3238.126465
2933.947754
5533.20752
1682.422241
3304.031738
2984.143799
4301.724121
3361.278076
3061.258301
3039.251465
3298.199951
2280.69751
1987.89624
1633.317627
3206.734375
8229.482422
7551.854004
6895.6875
7214.539063
4125.178711
1749.975342
2108.77417
4717.200195
3889.614014
2106.639648
3859.338623
1978.89856
2024.241211
3527.951416
2025.678955
4592.644531
5582.373047
6178.089844
2090.166016
3276.041748
4756.932617
3785.727539
6542.120605
2878.611816
5272.964844
2034.884644
4582.647949
5055.788574
2314.76709
2932.300781
3987.487061
2454.259277
2878.678467
3227.345947
4832.335938
1637.476196
3011.5
3849.502686
3716.296387
4502.900879
2151.15332
7667.120605
4489.252441
7657.743164
2401.773193
3284.519531
5472.59668
5632.476563
3958.890625
4633.846191
2171.526855
3220.680176
5279.980469
2072.369629
2590.899658
2433.584473
3055.779297
3770.047607
6205.289551
3552.644043
7027.121582
3268.718994
3671.698975
3223.91333
2567.624023
1910.446045
3641.220459
5288.606445
3471.783691
2952.884521
2542.608643
4650.868652
3960.070557
5243.141602
5191.71582
5111.817871
3143.867676
3914.571533
4406.010742
2779.227539
4241.961426
3280.803467
3551.729248
2891.032959
2999.575439
4341.869629
3935
3277.435059
3511.319092
4313.27002
4592.395996
4658.904297
3080.699707
3771.86792
3834.638916
3827.084229
4473.979492
4662.65332
3663.650391
4226.79248
2855.864014
2999.498291
2093.578613
4141.754883
3859.581055
2180.235352
1553.54834
2606.511719
2371.753662
8470.323242
1968.886841
4586.779297
2223.794922
2254.448486
4720.799805
4030.953857
1751.126587
2652.356445
4717.306152
3328.841064
2417.008301
3214.958008
2678.393066
1736.806396
2782.477539
4715.189941
1996.525757
5096.047852
2555.782471
4890.46875
2589.296875
2016.067627
2677.324951
3037.52124
4702.040527
4459.742676
3584.617188
2837.076416
2234.186279
4657.07959
3774.161865
3236.280518
5332.868652
1392.497437
4060.268066
2461.790771
7820.47168
2822.943359
5110.956543
3582.335449
2262.749268
3789.831055
2975.668945
3026.995361
2983.189209
2818.984131
1852.749023
3373.421143
3599.287354
2912.522217
4360.008301
4126.537109
4391.973633
3292.016113
2370.363525
4122.632813
4224.863281
4064.356934
4653.888672
1699.136597
2798.947266
2037.446777
2090.619385
4557.721191
3350.64624
4763.489258
1845.44165
2019.829834
2346.058594
2934.700928
2215.717285
3355.567139
3439.761719
5801.931152
3692.132813
3553.59375
4667.797852
2173.493896
5785.395996
4674.037598
2397.967285
7584.753906
3222.542725
2071.470215
6193.906738
4117.301758
2006.293335
3343.662842
2212.923096
1582.724121
2219
1963.536499
3866.598145
1950.481812
5329.711914
2052.842529
2274.906006
3112.87793
2314.763428
3731.213135
2491.02832
4026.300537
3716.291992
3909.563721
3000.637939
2082.582275
5945.944824
4941.438965
1953.986694
2010.713257
3162.461426
1701.991089
4347.446289
3029.845215
1839.113403
1983.291992
7141.82666
4781.842285
3893.72583
3490.684814
2636.19043
5508.72998
2002.776855
2853.269775
2960.953369
3534.376221
5531.160645
1991.263916
3929.976563
2737.604004
3124.440918
4502.037598
3526.20459
3141.435303
5298.091309
4641.980469
7961.075195
3669.626221
1954.89209
1909.973999
2140
2700.669678
6031.879883
1719.14624
5204.963867
7204.04248
3324.575684
2026.613892
2951.637939
1782.809937
4206.575195
3540.895996
2329.954346
4113.246582
2168.821289
4999.799316
2264.5
3525.49292
3703.183594
5277.60791
5250.938965
4152.419922
1940.310303
2650.782715
2120.364746
3573.606689
6196.198242
2644.483398
2083.59668
2982.719971
3467.740479
1842.909058
4282.219727
3149.190918
5551.970215
2653.784668
4768.688477
3904
3035.533936
3183.612061
5399.711914
3425.875488
1923.316284
2986.487061
1995.48645
1739.983154
1759.806396
3170.420898
2319.392822
3966.125244
3407.54126
2110.714355
2931.813965
5741.697754
3169.96167
2275.23877
8683.837891
3232.067139
3392.924072
1912.688477
4054.670166
3795.774902
4390.584961
6534.443359
2466.588135
1849.305664
5614.268066
2037.78772
4023.165771
5325.081055
1576.557373
1636.59021
3092.05835
2655.806396
1721.697876
1760.832397
6902.583984
2157.763428
1712.852173
4882.104004
2236.432861
4278.755371
3312.984131
2744.694092
1831.459839
2008.149048
3253.002441
5563.131348
1687.830444
2245.547363
4533.824219
2316.170654
3866.026611
3027.333252
1760.634521
1785.805786
2208.84082
3804.489746
2047.406372
1920.433472
5675.370605
3390.942139
2289.922363
2220.394287
3502.575928
3789.110107
1991.213135
2858.461426
2838.622803
1641.984253
3349.814697
5453.626953
2080.81665
3269.612549
3030.536865
2023.170776
3555.204102
1882.181763
4774.529297
1893.409546
4709.869629
2225.101318
2035.645264
4071.226318
3295.538818
3607.246582
2002.206909
2043.405884
2990.477539
3770.754883
6693.837891
3120.184814
3734.970947
2027.015991
4904.442871
4197.500488
2416.472412
1910.729126
2030.833862
3880.111084
3162.243164
4538.978027
3803.905029
1998.040283
3055.022461
1914.976685
2694.436768
3391.228516
6507.394043
2116.993164
4230.927246
2185.473633
6107.405762
4084.314453
3343.078857
2046.170044
1726.659302
4889.43457
1958.279297
2373.802002
1902.022949
3618.094238
1495.069092
1687.523804
4331.12207
5268.481934
2030.61145
4473.916992
4735.751465
2036.924438
1709.470215
4003.010254
11542.911133
3002.843018
2228.037109
4014.115234
3042.700195
2714.277832
3276.846436
1706.78894
5133.795898
2882.492432
1736.953613
2736.366211
4130.112793
6139.797363
5968.990234
2155.445313
3453.178467
3587.644043
1929.769775
1889.577148
1872.692505
2316.253418
2199.56958
2563.856934
3583.823486
1414.522705
1810.472778
2525.613281
1727.862549
2115.159668
4558.906738
1430.648315
3495.888428
4144.096191
3000
3020.769775
2660.657715
1606.709717
1794.533569
6425.177246
2990.156494
4309.583984
2581.904785
1939.4552
3963.822998
1944.664307
1514.147705
2264.47168
5544.253418
3253.553467
2669.127686
3816.116943
2060.385986
1993.48291
2158.708252
2759.883057
5013.085449
3028.934814
3454.161621
7721.882813
1846.692871
2457.086182
5020.815918
3673.241699
1756.731201
2759.821289
4118.575195
4196.671387
1740.917236
