# Supplementary material for: Distribution Analyzer, a methodology for identifying and clustering outlier conditions from single-cell distributions, and its application to a Nanog reporter RNAi screen
Source: BMC Bioinformatics. 2015 Jul 22;16:225. doi: 10.1186/s12859-015-0636-7 (PMC4511455; doi:10.1186/s12859-015-0636-7)
Supplement: Additional file 1: Code S1. — R source code and sample data for distribution-based high-content screen analysis [file 12859_2015_636_MOESM1_ESM.zip › DistributionAnalyzer-1.1/Plates/files10004/C10]

2427.740234
4919.251953
5831.20459
3731.64917
1693.081787
1614.540161
1954.395752
2502.822021
3885.598145
2081.302246
2219.030273
5325.64502
3440.856201
5298.063965
2484.892578
2778.561523
2440.880859
2960.256348
4339.579102
3521.145752
2106.484131
2520.354492
3653.555664
2287.775879
2001.350708
2975.142822
3598.598877
1707.255127
2612.254395
4038.125732
1906.420654
3749.690674
3897.201416
2144.897949
2681.82666
3581.398682
2451.259277
3305.857178
4693.703125
2800.958252
3781.107178
6239.053223
2405.875732
3074.93457
6431.488281
4242.559082
3440.383057
1662.018311
2104.273193
8454.47168
5562.106445
4566.644043
2171.199951
2111.524414
2226.885986
4297.825195
3859.102539
1758.887451
4025.535889
1620.210571
3525.427979
3644.544678
2965.488281
5551.594238
3759.188477
5892.166992
4154.144531
2653.723877
1643.666626
8192.273438
2840
3840.288574
1730
3524.571533
3015.365479
3347.86792
3964.793213
2158.468018
2605.616943
3977.627197
3903.22168
5739.188477
2623.484863
2329.413574
1486.01001
1796.314087
4046.968506
1754.981079
2278.448975
3701.204346
5836.512207
3661.460205
4877.441406
3122.809814
5398.095215
2021.02124
4011.910645
3380.732178
3498.185303
5178.603027
4836.936035
5297.259766
2222.374268
5034.134766
4280.466797
3218.685059
3560.733398
4000.518066
2486.313965
5667.179199
2522.853271
4796.18457
6923.905273
5699.841309
4258.02832
3175.569824
3268.654053
2797.724121
3199.436523
4716.99707
3773.353027
2887.024902
3891.904297
2587.255615
3119.624756
5923.658691
4760.509766
1862.261841
2971.563721
3724.098145
2203.427246
1506.127197
5015.697754
3091.083008
2316.797852
1471.667725
4885.14209
4336.96875
2336.188721
1907.334106
1579.561523
2605.739502
1944.437988
2165.986328
3199.610596
4642.722168
3157.077148
1929.032227
4018.689697
1819.157837
2509.954834
2976.771973
2161.030762
2306.52417
2349.982666
1848.205078
1448.102539
5938.577637
1790.321045
2152.987549
1818.963013
1407.209839
1617.445801
2088.963867
2263.899902
2596.936279
2378.320557
2501.790039
1635.851807
4362.958984
3323.379639
2257.411865
1478.476196
4383.272949
2502.966553
2040.080811
1647.047607
2329.019531
2085.76001
2703.90918
5231.50293
4283.388184
2743.223877
2107.116211
3030.104004
2832.525146
2049.063965
3829.74292
2678.360107
1805.363159
5838.425781
3101.78418
2704.198975
4785.449219
3579.772461
1829.075317
3337.306152
4885.935547
3540.963623
2731.615723
3006.509766
4440
1558.573242
1860.509766
3796.043213
4542.736816
1599.189819
2878.141113
2364
2924.170898
1611.672974
2036.538208
2580.011719
3344.408691
7259.876465
5359.414063
3604.666748
3221.740234
3474.794922
2226.969238
1605.47876
2963.890869
6912.888672
1804.838379
5361.896973
3542.857178
5338.911133
3406.705566
3372.644043
2525.041748
2036
3093.5625
4851.438477
2997.72168
3825.20166
2555.061035
2577.566162
3581.951172
1925.318237
3327.732666
3983.894287
3246.895264
3969.192871
3187.798584
5384.725098
6864
5799.076172
1808.461548
2627.955322
2150.040771
2655.253174
2286.537109
4118.994141
5480.268066
3216.447754
4597.471191
3843.619629
6081.239746
3852.168457
3646.253906
4608.40918
2547.826904
3885.17334
4280.158203
1955.980835
2254.197266
5136.240723
3062.812988
4875.275391
6020.487305
1572.474609
4024.954102
3593.031006
4158.904297
4518.559082
5353.623047
1972.455322
2284.15625
3836.411865
4366.021484
4832.668945
4305.165039
1656.625732
7488
2059.501953
4304.457031
8193.334961
4149.496094
5031.350586
5873.910156
2852.502197
3489.65918
8080.249512
3462.176758
1809.725464
4215.044922
3464.106201
3342.302246
1604.950439
4324.50293
1978.064575
2888.029297
1887.017578
4692.970215
2159.729736
1430.112305
2034.109863
5965.035156
3723.380371
4014.24707
5258.633789
3733.274414
2606.86377
3473.719238
1958.228516
2334.805908
1474.236572
3422.559082
1622.46814
2612
5813.617188
3374.470947
2108.810791
2368.713867
3126.572998
2562.275146
5638.930664
2863.431641
2674.653809
2020.613525
2073.891846
1884.163208
2315.32666
3626.609863
2455.55957
1518.800049
1751.439941
2895.698975
1453.280029
2566.54248
2451.142822
2778.81958
2996.72168
2289.878174
2191.515137
1770.140869
3775.487061
1944.37207
2028.846191
5508.998047
3161.37793
3964.679199
3449.651367
2251.021484
3115.354736
6039.23291
2564.609375
1975.529419
1519.486206
1983.496094
2068.28418
1970.109131
4593.344727
3618.560059
2686.407471
1878.917603
2766.756592
3083.286377
2518.944092
5762.944824
5046.305176
1837.584106
3685.490479
2225.321045
2067.53125
4414.080078
3727.225098
1881.182739
2184.248535
3479.25708
5411.057129
3443.886719
5076.676758
5672.084473
5447.707031
3303.793701
2459.661621
1811.96582
2950.268555
5316.383789
2779.10376
2728.184326
1427.144531
3516.724121
2693.5
3501.060059
2056.756836
3336.827637
4370.125488
2428.212646
1557.394287
5593.184082
4873.768066
3110.199463
4484.737793
1498.531128
4221.435547
4098.173828
6568.63623
2710.288086
2901.052734
2266.805664
2315.309082
3924.977783
2777.629639
1768.278809
3484.215332
5090.975586
2540.592529
2722.050781
5858.279297
3576.125488
5964.345703
3741.236328
3841.807617
6878.631836
4150.95752
5419.80127
1870.025513
2108.957275
3743.695313
4028.816406
3304.991699
2690.508301
3261.814209
4004.734131
4619.928711
1820.651123
4115.374023
2083.600098
2045.471558
3845.531494
2976.237549
2019.712036
2518.144287
5943.640137
3182.293213
5665.030273
5399.770996
3152.268799
3607.770996
4289.514648
2691.735352
4149.319336
3320
3431.509033
1911.751343
2318.63916
4892.361816
3050.867188
1774.032104
3450.441895
2282.338379
5697.918945
4792.90918
4735.298828
7317.968262
4579.487793
2204.968506
5060.818848
4943.355469
3173.933838
2671.417725
5479.982422
3556.320801
3644.011719
2175.510254
3368.789551
6441.682617
2435.453857
1856.994995
2141.381836
1682.018066
3924.55957
1566.414429
2494.491699
1665
1819.395142
5314.660156
4088.464844
1638.427368
2718.817627
2426.74292
2338.650635
3690.920654
2356.434814
1738.096558
2804.605225
2249.515137
7009.856934
2381.848389
2273.751465
1345.032227
2273.773193
2963.85498
2267.568604
2648.1521
2034.812866
4371.80127
5273.82373
2633.254883
4206.123535
1404.9375
4187.366211
4311.714355
2018.563232
4873.754395
2011.715942
2659.867432
2836.689697
3232.407471
4454.686523
3406.28833
2182.163818
6765.973633
3766.404541
1668.571411
2138.93335
3719.636475
2706.807861
4237.788574
3605.92749
2331.883057
2191.081055
2222.822021
2837.644531
2152.559326
1730.772583
2066.016357
2940.009033
2485.41333
4030.440918
1678.845825
5688.292969
3554.619385
4941.638672
4573.910156
6215.436523
1935.379517
2819.956299
2835.181885
5719.55957
4336.663086
1599.185791
2331.778809
2177.195068
1674.564087
2521.418457
3021.473633
3490.410156
4569.003906
2149.248779
4522.838867
7695.300293
2860.744141
4200.526367
4172.477539
2282.387207
2641.62915
4652.947754
2519.282959
1383.091919
3156.404541
1528.042969
2930.465088
4845.152344
2225.483887
2798.774902
1796.630005
3075.267822
3130.066895
2985.60498
6453.821777
2957.99707
3176.525146
3134.196533
4788.349609
2845.803955
2930.438477
2823.53125
2178.730225
4342.96875
1416.251343
3731.125
3390.155762
2964.80542
3396.822266
3623.136963
4177.397461
2444.125488
3145.734375
3605.116211
3920.273438
5115.381348
6087.435059
4879.291992
5684.203613
3119.670654
6214.651855
3240.525635
4254.066895
2156.123779
1537.870117
2123
2784
1798.49646
2550.232666
2252.469482
1828.502441
3295.786133
2362.055664
2790.889648
3853.42749
5426.871582
5870.924316
2300.782471
6535.958496
3629.338623
4679.399902
3304.694336
5469.499023
4391.179199
3274.33252
2758.99292
2230.96582
3689.458496
3501.894775
5757.849121
6424.284668
3654.990967
5054.336914
2324.066406
1679.046631
2981.957031
2169.970947
1943.0625
4204.254395
3881.520508
4750.753906
3702.862549
5959.087402
4281.273438
3336.103027
2849.292236
2250.610107
2433.495605
2869.694824
2591.324951
4258
5445.48291
1503.675171
4878.161133
1949.411743
1864.854736
3397.793213
5731.626465
6085.131836
3464.513184
2045.78064
2047.407349
2731.906982
5529.474121
1860.606079
4307.228516
2767.805664
1944.115967
4323.270996
4085.290771
3665.026367
1415.136719
3974.365234
2496.220947
2064.883545
2432.941162
1753.263184
1881.483154
4700.578613
2828.540527
1631.172363
1402.366211
6707.061035
5413.636719
2022.120239
3590.787109
2116.097656
3558.84375
7919.834961
6472.459961
3183.553711
4250.208496
3920.240967
2992.70459
1481.578247
3122
3171.684326
2287.102051
3036.23877
3761.446777
4657.720215
1889.714233
2136
5971.955566
2316.861572
3004.35376
1909.392212
11792.425781
2258.987305
2371.731201
2388.577148
1937.637451
2428.854492
2100.800049
5125.76416
1743.84314
3436.013672
2850.514404
2343.035156
2703.810547
2380.392822
7867.206055
2545.593506
1964.201172
1840
4278.444336
4735.874023
3650.037598
2882.288818
1390.222168
3362.039551
4909.337402
5100.285156
2534.989502
4032.425049
2577.343262
2630.29248
1800.76355
1843.752197
4591.313477
4181.922852
2432.605957
3364.960693
3582.422607
2507.890625
1887.918701
2200.525391
3815.585693
4456.061523
2065.458008
2140.014404
3198.247314
2365.952148
3100.923096
5574.589355
2537.297363
2497.879883
4492.493164
2460.77832
4787.827637
2027.330688
1970.633301
3446.627686
1886.816895
3548.42041
2339.215332
5324.674316
2655.73584
3662.929688
2231.461426
4139.549805
2570.829346
5426.840332
2280.072021
3525.990479
3024.37207
3080.352539
2316.705811
1830.785889
3671.882324
2262.15625
4566.935059
4074.699951
3206.44751
2298.320313
5972.638672
2705.636475
2874.893555
3250.330811
5213.734863
3864.615479
3666.608643
4098.506836
4072.950195
3108.307617
2427.743164
2818.206787
4102.784668
5314.770996
2528.527588
4472.805176
2593.272705
5101.813965
1944.6875
4293.157715
4197.133301
2993.348389
7634.993652
4037.845459
2908.241699
3307.918457
3858.469238
3484
6731.015625
6092.466309
2461.166748
4315.469238
2408.19165
1966.446655
4825.463867
4072.354004
1708.04126
2035.873657
3318.153809
4228.70166
2318.956543
2165.393311
4341.181641
4914.510742
3326.166748
4644.884766
3180.026123
2911.09668
3069.26123
8371.792969
2360.094238
3191.286133
2205.668457
3544.765137
7686.815918
3894.324219
3803.505127
3595.935547
5085.25293
2014.141357
7280.689453
3724.377441
3492.813965
2593.751465
2455.787598
3211.608398
6462.500977
1690.407349
5625.200684
6619.080566
4249.46582
5156.666504
2878.419678
1971.656128
6149.953125
3731.77002
4828.649902
1900.447754
4020.778564
3528.649414
6558.921387
3496.19043
4820.408691
4358.015137
3130.970215
1587.158569
6951.304199
4552.615234
1818.231934
3477.076904
2708.605957
4477.871094
5320.618164
3268.399902
2182.298584
5117.729492
3547.275635
4424.437012
4773.964355
3170.743896
1918.690552
6734.117676
3275.864014
4869.273438
2250.446777
1924.143311
3559.220459
3454.011963
2916.491211
1759.769043
2478.893311
5840.808594
5005.39502
3451.646484
1814.857178
1927.884521
2063.06665
4715.188477
4914.853516
3264.931641
6730.696289
2366.666748
4566.96582
3880.924072
5165.600098
2101.445801
1718.7854
4807.37207
4118.25
2842.380127
3042.690186
2227.625732
2662.715088
2558.427002
2696.184326
5812.884766
1825.406006
6189.691406
2440.786865
2395.550781
2081.064697
3569.840576
5038.890625
2171.533203
2592.653809
1750.869507
2899.169434
1610.465088
2415.544922
4869.887695
3503.718506
1966.233276
3071.736572
1502.445679
1986.564087
1756.114258
5030.179199
2390.330078
5047.354492
3315.381348
3004.498779
1976.819702
1910.328857
2066.692627
2252.538574
1669.766479
1499.580078
2213.676514
3577.319824
3316.376953
1815.160645
2951.876953
2666.514893
2786.761475
2186.082764
2226.850098
6121.525879
1905.38855
1828.817261
3831.239014
5081.946289
2948.26123
5451.338867
1410.558594
2230.534912
3940.808838
4364.530273
4564.665527
1394.475342
1709.478271
4013.300781
2271.062256
3106.472168
2167.083496
3014.051025
2001.554932
3150.686523
2961.048584
5436.648438
4486.307617
4939.976563
1581.582275
3926.10498
4768.04541
1588.318359
2057.476807
3276.818848
2527.38623
2149.479736
3214.986572
5468.783203
3107.86499
3888.809326
3698.883301
5119.019043
3153.592529
4200.609863
3581.155518
3922.394531
2988.823975
4769.416016
3738.181885
3576.824951
3615.584229
5705.182617
2239.153076
4223.270996
4558.174805
2345.05542
5919.463379
2726.353027
3984.0979
2872.468994
3740.748047
6076.628906
5913.210449
2640.625977
1950.735962
3246.487061
1909.310913
2551.827881
2542.496582
3411.947021
3206
6418.051758
4614.193359
6307.69873
3657.657715
3055.045898
3161.20752
4157.513672
3438.185303
4397.45459
3531.841553
4615.121582
5553.932129
1983.456299
3978.5
4337.011719
5177.217285
2415.747314
4448.945313
5075.389648
2102.205078
5887.058594
5561.86377
4459.259277
5490.058105
2160.252686
5679.786133
2147.686279
2408.439453
2084.219727
2524.8125
3179.674072
5907.065918
5567.413574
3789.987061
5622.62793
2280.173828
3493.112305
2714.337646
1707.41748
7833.808594
6652.408691
4003.409912
1824.103882
3528.82251
1471.130493
2077.928467
1959.48938
6842.915527
5554.888184
4259.383301
2620.98999
4073.297363
2381.655273
4674.476074
4467.812988
5754.490234
3668.555664
7064.195801
2796.087158
2502.365967
2411.330566
2948.501709
3828.369873
4765.65918
1502.62854
1580.593506
2096.034668
1973.929688
3687.223145
2051.23584
2717.272705
5421.8125
2846.879639
6121.046875
1706.504028
3388.890381
3091.147461
5501.592773
2525.721924
2586.156006
4554.443848
2942.864746
4163.203125
4590.607422
3445.822266
4271.72998
7312.383301
2003.552856
3434.824951
2843.502441
2443.688232
5272.814453
3533.031982
4461.366211
6139.15918
3922.176758
3606.982178
2616.341309
5096.430664
4700.307617
6119.495605
4541.66748
3593.304932
3937.576172
4365.571777
3172.60791
2672.063232
3032.524658
3896.702881
3079.179199
2536.617432
7085.290039
2885.127686
2394.687012
3790.225342
1946.151245
1989.112183
2050.269775
2499.713623
2838.473389
2891.840088
1840
2044.509766
1831.758789
4165.204102
3452.229492
7152.128418
6300.519531
2428.221191
1719.733276
5406.549805
3646.463867
3046.218506
2013.444458
2020.95813
3330.822021
2060.546875
1790.920044
2943.62207
5248.114258
1804.242432
1381.425781
1735.170776
2689.211182
2513.607422
1822.12439
1795.694702
1869.570068
1766.01709
2524.871582
2644.110596
1987.888916
2934.868408
1993.623169
1613.692261
2070.012695
1655.311035
2912.175293
2620.295166
1846.338013
1852.18042
1858.040527
2153.893799
2071.006348
2479.707764
1782.164917
4750.522949
1864.186035
1976.186035
2023.851807
1769.53064
1836.694946
1952.695679
3329.338867
2323.235352
2850.077637
1914.597046
4185.354004
3460.501953
1671.703735
5809.898438
4037.296875
6183.569824
4041.139893
2641.884277
1851.174072
3243.015625
4248.79248
1851.820557
2662.462646
2034.092773
2024.18689
2186.70166
2771.767578
3205.343262
1962.281494
2710.431152
3190.064453
3037.166748
2845.193359
1639.410156
2211.95752
3273.435791
5070.516602
3394.756592
2761.050781
1693.5
2249.247314
4026.033447
3804.883789
5028.901855
4694.237305
4375.293457
3357.646973
1968.384766
2331.467529
4629.51123
1692.33606
2070.934814
2849.986328
2298.392822
1839.050171
2781.616211
4725.161133
3491.804932
3455.425781
3273.417969
2834.648193
3662.743652
1782.605835
3808.592529
2917.358154
2354.311035
2410.94043
3685.291016
2817.460938
2977.06665
3296.345947
2118.399902
7450.251465
5688.706055
2757.405518
4698.847656
3626.196045
2375.555664
5620.73584
4183.494141
2929.365967
3142.093018
2250.72168
4985.407227
2136.450684
4176.458496
3485.619873
2427.582764
6720.768555
2093.363525
6727.053711
3984.12793
3267.883545
4086.313721
2068.427246
4730.739746
5184.469238
4244.928711
4386.427734
2642.344727
3328.460205
4545.805176
2191.52002
1530.160034
3524.479248
4715.786133
1489.575806
2618.739258
4336.583496
4766.55957
5750.675293
2695.506836
6240.071777
6490.887695
2822.145996
3729.263184
4418.797363
5089.128906
7366.078613
2418.412598
2411.922363
5596.686523
4369.782715
6656.455078
4988.965332
2010.718506
5097.848633
3641.777832
4173.163086
5558.246582
3103.614746
3413
4280
1825.974487
2915.145752
2796.744385
4402.222168
1847.177734
2845.97998
4194.660156
3026.359131
2658.388916
2702.467529
2831.169678
5708.653809
1866.517944
2342.820557
4638.454102
4631.266602
4174.010254
3679.010498
3862.824219
2876.729248
1599.031372
3102.208984
4287.070313
3060.831543
4748.305664
1736.596436
6463.769043
2112.457764
5921.912598
3444.712402
3624.14624
1759.475952
3733.952881
2726.963867
2747.88623
2685.010498
1949.913086
2280.765625
1500.378906
2922.523926
5827.160156
6020.962891
5176.712891
4772.39502
6934.861816
1637.411743
3908.876709
3656.013428
3973.758545
4025.61499
3350.089111
3211.010498
2040.923096
4534.171875
2869.906738
3761.530273
2035
1895.664063
1934.509033
2996.644287
2873.104492
2836.296875
4688.145508
2513.964844
3699.847412
1979.860718
2912.114014
3768.21875
2629.041992
2498.681885
4395.881836
1285.859619
3083.01416
3721.387451
1747.754395
3778.128906
2693.911133
7827.737305
2761.977783
1798.237915
2064.228516
4225.259766
1864.135132
3378.417969
1804.875
2667.475586
1826.472046
2567.144531
2294.321777
1838.767578
3358.661377
1973.077759
1380.289307
2449.134277
3019.830566
1509.378174
1855.076904
3094.157959
2762.591309
4004.600098
1818.062744
5260.041504
1782.906372
2847.58374
2308.387207
1791.786255
5552.364746
2747.268799
4243.323242
4109.708984
2189.923584
5704.742676
2914.32251
4717.973145
3015.366943
5798.522949
4711.138672
3923.43457
2025.554321
5700.227539
6379.190918
3674.713135
2956.60498
2207.575195
4794.724121
3567.368408
2310.511719
1922.477173
2558.233154
3317.172363
7085.788574
2939.366699
4698.175781
2222.209717
2130.447998
3744.828125
3297.503418
6259.068359
4070.600098
7497.971191
4095.569336
6421.359375
2984.729492
4845.296387
2922.192627
4021.54248
2040.721802
3732.075195
5676.288086
3441.321777
6436.96875
2660.160889
5019.53418
4147.293945
3450.618164
3007.286621
5248.352051
7062.406738
3605.432129
4018.153809
2847.155518
3582.442871
4653.294922
3151.929199
4826.137695
3095.654785
2041.23877
5687.153809
4732.114258
4455.087891
3674.358154
3188.978516
4548.32959
4071.698486
8989.254883
5001.047852
4069.919922
4568.311035
4542.922852
5709.206055
5217.152832
3574.87793
2914.39209
5379.215332
4309.089355
4596.481934
5016.689453
2992.715576
3539.507568
2259.675781
2503.126709
7574.217285
2295.745605
3861.02832
2749.194092
1935.938965
4775.180664
2695.023438
3572.961182
1512.752197
1693.779419
1687.460327
2311.688232
6694.26709
5749.794434
4234.415039
4323.407715
2515.672852
2127.223877
2320.399902
1654.92041
3202.605225
3191.282471
3703.511475
1882.317017
1705.322632
2654.131348
4164.945313
5324.547852
3560.857422
7194.969727
1959.060059
1780.271606
3501.344971
4855.390625
4435.927734
5550.302734
2907.032471
3365.120117
3359.348877
5579.958008
2019.081055
1896.137451
1970.5896
1683.342407
2724.326172
1604.987915
2962.453369
4260.037598
2816.29834
1620.761963
2797.95752
2765.776611
1905.766846
3819.4375
1589.217407
2588.639893
3412.876465
3856.904541
1634.278442
1899.96167
2751.898926
2902.067139
2046.031982
1515.050537
2600.563721
3006.549316
2257.865479
2500.197998
2419.078369
1641.51355
1939.816284
2330.371338
1632.030762
3378.864746
2348.313232
1868.781616
2036.825439
2169.923584
2923.711914
4759.796387
2791.002441
2100.128174
4684.506836
2686.142822
2278.299316
2780.785889
5950.092285
3063.032227
2506.804688
2366.689453
2101.831787
3107.379883
1763.766357
3372.525879
4100.682617
2203.234619
2590.040283
1967.954956
1888
2543.837402
3346.829346
5375.609863
4696.027344
3720.852539
3671.168213
3066.650635
5019.424316
2865.288086
2726.42749
5109.953613
4505.355469
4432.695801
3053.056885
6373.898926
4769.900879
4058.75
4393.375
2937.757324
4269.545898
7264.228516
1663.446167
5656.523926
4806.746094
3270.848389
4591.845215
4291.438477
3470.013184
1988.619019
2020.241211
3193.165771
6680.592773
6200.121094
5216.710938
4641.875488
4950.019531
1688.421021
3510.965088
5368.011719
3596.455811
4215.584961
2695.295654
3478.759277
6016.062988
4857.018555
5581.411621
3043.952881
6014.156738
3888.525879
2216.838623
7153.720215
5197.692871
3591.529297
6275.305176
4532.785645
6020.269043
6274.085938
1668.867676
2978.226807
3560.700928
3607.660889
3454.121094
1663.839355
3466.557129
5562.386719
3121.22168
3086.577393
3991.946045
2678.703369
5239.713379
2832.498779
1576.973022
2437.597656
4009.947266
3412.44873
3774.501709
2501.246826
2056.169678
3075.256348
3617.270264
1924.793579
5142.070801
1847.975098
1709.14978
6116.422363
2299.408936
1707.072021
2116.21167
5703.152832
3226.581299
1660.612915
4235.973633
2831.663086
5862.820313
3984.275879
4855.243652
2674.565918
1821.992188
5601.584473
2349.501465
1986.709717
4227.48584
3053.574951
3552.179199
4195.257324
4631.574707
6148.571289
2178.029297
3271.320313
1662.177979
1716.67688
2383.944336
2830.029297
1604.936768
2757.441162
1991.731323
6583.363281
3314.445068
1993.387451
3622.253418
3413.719727
2478.490967
2218.813721
3306.63501
5073.80127
1871.694458
2453.35791
3585.865234
2613.408691
2633.333252
6682.059082
5296.044434
4042.376709
3784.069824
1992.401855
4991.32666
1767.219482
2223.729736
3283.056396
2076
2552.313965
2336.47998
1815.840454
2132.136719
2347.319824
2300.847412
1977.456665
2540.388184
2803.741211
2880.857666
1816.894775
7597.667969
3409.657715
1644.39502
2253.123291
8366.828125
1977.944092
2429.930176
2974.050537
1815.636353
2479.401123
2274.525391
2996.700928
2106.236084
1784.648682
2021.353882
1860.652832
1785.261963
2410.730957
1965.795654
2378.84668
2145.548828
1860.856323
2540.886963
4682.257813
1546.083618
1895.974976
2414.23877
2011.078735
4275.275391
2055
3684.923096
2319.678467
5386.472656
3120.426758
4554.87793
3887.831055
5680.630371
3096.423096
1862.466675
1518.117676
5713.894531
4615.331055
6020.266602
2538.012695
4111.40918
3191.623047
2438.324219
4033.577148
6102.809082
5257.801758
3655.176025
2375
3560.460693
5845.29541
4353.759766
2617.880127
4051.32959
3709.016846
4051.234375
6708.46582
3682.342773
2106.949463
2250.105225
4064.405518
6203.358398
2399.469971
4529.309082
2066.140137
3999.867188
4614.503418
3111.619141
3742.759766
5834.679688
4943.449219
16559.109375
1816.061035
1920.252686
3367.141846
5511.717285
4958.555176
1977.825562
4242.328613
4742.59668
4552.738281
4336.794922
3986.666748
2086.709717
3507.510986
2829.494873
3856.939697
1533.9375
2858.808838
4452.651367
5141.634766
3408.524902
6677.192383
3748.85791
3820
3391.452148
1655.193848
6562.599609
2551.213135
3667.218994
4900.587891
2447.217285
3129.52124
1855.647583
2868.877197
4201.040039
1860.562622
5070.625977
5510.171387
1697.486938
2015.138916
2696.542969
2417.799316
1834.75
2012.673584
3988.3125
4244.080566
3892.228027
4390.033691
1580.014648
4761.940918
4528.378906
2613.950684
5887.841797
2518.096436
2990.04126
2408.793457
3455.4729
1640.959961
4287.90332
6865.93457
3100.119141
3298.567139
4594.29541
5397.235352
1621.855469
6594.878418
2905.311768
3634.709717
2821.001465
4950.534668
4520.512695
3794.919922
1947.435547
1877.653076
3178.561523
1609.915771
4594.70166
2141.894043
1670.050659
2379.353271
4688.892578
1961.389771
1850.448608
2447.905762
2713.439453
1905.824951
2704.469727
2031.612427
1659.314941
4672.260254
3376.743896
1871.674438
2782.031494
2656.7146
1987.324097
2513.022949
3814.684814
2391.47876
2047.143433
3016.510254
2247.624512
2628.43042
2997.06543
2619.877686
2191.070801
1794.303711
3998.649414
2663.703613
2582.140625
2045.071777
3157.968994
3479.937988
2440.070068
1936.933716
2390.685547
1588.35083
1704.457764
1693.152588
1809.249512
2314.797852
2034.917847
4812.263184
1928.500854
1686.770142
2671.405273
1861.914307
2436.106201
1722.198242
2591.072021
3433.176514
1518.674194
1899.762451
4993.591797
2816.543213
3194
1842.648682
4605.625
4696.92041
2506.90918
6472.428711
5631.791016
2827.653809
4645.666504
4711.870605
1923.365845
5119.525391
6591.63916
6044.344727
5757.121094
3056.881836
4823.816895
4455.665039
3273.612061
4236.480957
2808.489746
2705.707275
3210.3125
3823.115234
4271.943848
3433.142822
4435.241211
3526.739014
5281.42041
3109.052734
4361.165527
3215.781494
5241.674316
2836.523438
7761.651855
4314.337891
3713.484619
4273.432617
2828.349121
4909.916504
4380.188477
2833
1519.939819
3603.128174
3376.221436
2492
1883.887329
3922.803711
5066.79834
5697.536621
2499.277344
2796.930908
4067.647705
3979.045654
2433.45459
5052.019531
4259.387207
5662.050293
1626.863647
2591.302002
3998.760254
3578.725586
5392.390137
3899.243164
2414.10376
2236.402344
3177.712891
1546.450195
5374.07666
4017.302979
4065.070313
3357.556641
2197.043457
1545.852905
6553.590332
5005.09668
2442.787842
2981.843506
7596.710449
7154.068848
2030.962402
5802.432617
3763.55127
5189.180664
3930.271973
1512.376831
3836.817871
4379.121094
6779.649902
1995.119995
8143.14209
4129.852539
4773.221191
2380.487549
1984.591797
5652.399414
4724.527344
2440.06543
1692.228516
4034.544678
2437.718994
2502.832764
4076.217529
4089.732422
2202.360352
3557.169922
2214.495361
3179.207764
1948.191772
4712.203613
2556.772217
5684.222656
1806.108887
1587.750854
4193.490234
3309.540039
4221.898438
1804.163086
2131.089111
2023.240723
5061.948242
4106.34375
4393.97168
5460.451172
1843.555542
1967.640503
2475.023926
4901.956055
1907.861694
1724.835815
1935.801636
1644.117065
4922.90918
2145.428223
2555.756836
5568.281738
1983.188843
1875.43103
5707.644043
2518.340332
2852.380859
4182.068359
4138.355469
2200.418701
1624.497681
4000.010498
1926.199463
1809.124146
1571.959229
5270.093262
2369.823242
2709.851074
3222.070801
2134.025635
1922.9021
1806.134399
2753.416504
3870.678223
2075.743408
1962.336914
3728.178711
5020.578613
3450.651123
1680.888916
2484.264648
2223.078125
1807.89856
3676.150391
1949.539429
3893.579346
1969.654663
5836.416016
1860.460693
3964.584229
1794.111694
2630.574951
4909.947754
5276.453613
2753.202637
4298.016113
1691.939453
4888.316406
4410.42041
3703.612549
3227.972412
4341.787109
1833.739136
1702.255615
4831.084473
4942.034668
6157.900879
2519.779297
4866.051758
4007.246582
3507.242188
2269.748535
6198.492188
2886.387939
2239.85376
3391.428467
1589.381836
3283.621094
3184.718994
3551.137207
3446.619629
4803.906738
5093.616211
5267.751465
2383.227539
3954.048828
5763.245117
6355.043457
5124.17041
4005.390625
3920.98877
10269.5625
6135.341797
4704.780273
1795.941162
2051.133301
6257.146484
3869.018799
2298.248291
4621.828613
2033.833374
2390.634033
6028.861328
3453.449951
6717.606445
4930.905762
5421.273926
6504.967285
2026.78479
6870.58252
2400.959961
3224.901367
3546.44165
5268.665039
4281.424316
1769.086914
2788.121094
5004.930176
1793.392822
1454.339111
2124.543213
4411.680664
1854.374146
4020.788086
2266.700439
2818.627197
3410.51709
2474.456787
2993.279297
2111.842529
2087.875488
2098.197998
5543.250488
3975.18335
3496.619385
5338.524414
4540.166504
4272.649414
3543.918945
2932.745361
3697.489014
5201.068848
4518.648926
2890.028076
4001.810547
2201.136963
3394.946533
5596.61377
6279.568848
5248.135254
1590.746704
3855.877441
3050.757568
2004.905884
5005.806641
2805.220947
2785.983154
3206.628662
3953.815674
4483.796387
1919.300415
2363.591309
2096.914307
3093.581299
1937.102905
3316.508545
6163.478027
3967.53418
6445.939941
3575.295654
2140.918213
3006.840332
1572.098877
3497.150635
1831.397949
2997.105469
2916.83252
7373.603027
1807.479736
2119.473633
2231.573242
1876.721558
1923.216675
2220.11377
3034.02417
1766.900513
1467.637695
3113.222168
1573.883301
2398.726074
2123.838867
3630.959229
2459.961426
1661.899292
2747.117188
2349.745361
5374.898926
1865.575195
1645.817017
2791.355469
2057.151123
2228.846436
5266.258789
2890.542725
1807.325317
3104.262207
1985.703857
4157.732422
1946.530518
1880.455933
1862.433105
1930.691528
1934.365234
1865.583618
2746.648926
4416.424316
2208.197998
1727.694214
3605.234131
1625.308472
2447.412109
2260.748779
1781.220703
2525.160156
1867.66333
3241.943604
2861.531738
2340.244873
1928.020386
2264.933105
1749.294922
1779.248535
5445.600098
2827.034424
3705.03418
6787.160156
2772.193115
3787.459473
3702.575928
1875.619873
4291.072754
2864.036621
3501.85376
5499.040039
5041.071777
2101.989258
1969.882324
4670.797852
7070.274414
1883.177246
2409.628662
3425.704346
3224.330566
4733.406738
5483.915039
4636.111328
4469.538574
3945.626709
4019.675049
2179.56665
5336.131348
2110.881836
3846.867676
4394.933105
3256.328857
3387.605713
3194.769287
2277.538574
4854.839355
5245.508789
2104.179688
4516.478516
3288.809082
2745.890869
2692.662598
3707.567139
5729.027832
3269.123779
3062.390137
2899.052979
2561.451416
2627.655518
3862.65625
4619.272949
3765.691162
4308.44873
3180.825439
1839.858032
5890.372559
3905.555664
3447.85498
2766.624268
1348.453125
1561.752197
4523.202148
3954.293457
4321.375977
2897.010742
1619.348267
3031.118164
3210.773682
1550.032837
6869.208496
2333.469482
5836.535156
1809.471313
1711.888306
3397.665771
5268.992188
3270.259521
1718.47937
1673.960938
3514.912354
5233.353516
4285.443848
3261.76001
1951.837158
3738.660889
1948.827148
5438.768555
3166.105957
3067.538574
5649.916504
1899.49231
2401.466553
4893.811035
2456.786133
2082.756348
5413.036133
3457.19751
3351.869385
2179.253662
2381.84375
2523.808105
1605.016968
1689.89209
2353.12915
2756.946289
4050.829346
2538.203369
1484.096924
5560
3526.483398
2364.349121
3203.945313
4767.822754
2118.804932
4563.245605
2003.539795
3040.475342
3817.083008
2232.606934
4639.640137
1613.186523
3609.084229
3021.383301
1913.726685
1822.727905
3264.917725
1786.598022
2439.677734
2477.814209
2246.089844
2066.879883
2481.90918
1837.11499
4105.748535
3119.912598
1898.574707
4863.212402
2421.391357
4623.479492
3406.463867
2003.764648
6495.186523
3109.260254
2065.435791
2840.673584
1339.64563
3305.18042
1409.900024
2533.06665
2015.384644
4007.712646
2455.854492
1721.268311
2161.758301
4440.441406
1486.881714
3576.232666
4838.706055
4298.712891
3262.046875
2901.023193
1695.811768
2596.941162
3704.971924
4077.811035
3446.521729
2417.95752
4051
2902.124512
4210.799805
3209.174072
1516.494385
2480.668701
3646.974365
2986.039307
7520.198242
2196.331543
3584.275879
5342.393066
2666.792969
5672.060059
2894.666748
5324.515625
5983.106934
3661.577148
3002.138916
4715.156738
2197.804932
2089.694092
2947.62793
1933.808228
2551.130371
3290.996094
1582.136963
5816.969727
2574.049805
1898.251221
2185.288086
3484.062744
3591.713135
2671.540283
4363.266113
4073.07251
3125.100342
3028.130615
3820.556885
6161.22998
6259.011719
4886.943848
5637.532715
2395.291504
5451.110352
4909.950195
3555.968262
2099.279541
3199.952393
2433.142822
2033.392822
3423.686768
4180.972168
3650.464355
5294.687988
2044.46228
1759.162354
3984.564453
4413.568848
2966.252441
3693.93457
2379.722168
4587.97168
3340.25
5773.252441
1691.348877
6506.455566
1545.71814
4789.985352
2531.758301
2620.728027
5435.861328
2941.451172
4920.615234
2742.150879
4007.889648
2555.063477
1903.680054
1782.369629
3951.806396
2885.31958
6312.619141
5484.186523
1995.052246
2254.804932
4218.441895
1919.807251
4214.34082
3428.135254
4127.614258
4288.081055
1700.156128
1972.89502
3448.290771
3164.342773
2905.504639
1864.476929
3107.914307
1710.224487
3555.083496
2962.31958
3042.806396
2791.964355
3146.454834
4952.302246
7569.449707
5673.657227
6146.038574
1726.971436
2483.904785
4465.762695
3049.316895
4491.04541
3460.990967
1440.022705
5426.646484
2782.151123
7718.168945
3389.572754
4476.594727
1556.893799
3273.547607
2074.393066
5268.632324
3275.430664
2289.213867
5487.160156
2882.23999
3790.4646
2326.370361
4466.428711
3287.443359
3031.522705
1913.804199
1570.924683
2625.734375
3657.846191
2071.489258
5107.309082
1663.404297
1436.71582
3430.814697
2383.058838
3032.812744
4792
1682.75
4680.854004
5840.347656
2873.486816
2888
5116.664063
2113.877441
3833.414307
3117.843506
4172.242188
3369.627197
2081.52002
5445.317871
6306.717773
4676.336914
3052.503418
5193.494629
3329.064697
5736.172852
1950.019775
2806.564209
4627.401367
2668.071533
4774.022949
6212.291504
1849.192505
5678.954102
2122.843994
5470.008789
3387.058838
1826.991821
3953.75
3903.866211
2108.692383
3630.508789
2073.924805
2277.950439
4324.15918
1894.62854
3553.029053
2956.567139
4944.792969
1942.814819
2296.888916
2436.750977
4506.078125
3478.700928
3458.162109
6494.599121
5976.676758
5620.538574
6128.297363
2560
2015.955322
3619.513184
4891.080566
4128.121094
1650.392212
2805.98584
1440.894775
2845.09082
2885.693359
4172.891113
1946.306763
2933.13208
4923.106445
2409.405518
4224.904297
2627.361816
4522.327637
3856.931152
2002.780518
6042.984375
3614.843994
4151.168945
1728.903198
4037.274414
4234.949707
3303.541748
2684.117676
3748.322266
3946.229492
2349.903809
7120.555664
3980.458984
1754.116089
3286.376465
4724.411621
3080.939209
6049.950684
6424
5774.978516
3937.239258
2502.649658
4336.17041
3587.943115
1961.710693
2539.223389
2601.75293
6253.831543
5454.969727
2447.643799
1716.559082
3461.495361
4119.300781
2006.407104
5112.10498
1904.777222
4353.720215
3760.080566
4009.435059
1815.23584
2491.631592
1918.457031
6237.195313
2856.23291
1652.501221
3308.031494
2608.571533
3370.173828
1486.085083
4488.770996
5802.496582
2474.215088
3853.355713
3420.775879
3929.250244
5941.300293
2887.220459
4353.20166
4027.193359
4048.421143
1815.737061
3431.913086
3525.665039
3695.494141
2123.652344
1542.882324
4686.229492
1795.833984
4693.218262
1927.425537
3655.42041
1719.695923
3318.914063
2300.137451
3866.451904
1776.792969
2678.011963
2454.47168
1782.734497
2227.52002
3405.635986
6594.191895
1580.224976
2581.692871
2087.751953
1465.187378
2860.120361
3900.843018
5474.208008
1801.986572
3808.709473
2639
4747.406738
2990.646973
1851.759033
7389.74707
2466.560059
3671.9021
3189.993896
2606.623535
4286.715332
5289.671875
4867.841797
2204.657227
2525.943848
2007.564209
4526.615234
3429.506592
1667.819824
1699.307251
2557.966797
4251.230957
2532.974365
6665.444824
3503.717529
3514.720703
2236.583008
6386.246094
1915.752197
1876.807007
2747.443604
4516.427734
3978.353027
2585.277832
1841.426392
3245.508301
2743.204346
3099.524902
2681.25
1666.25
3082.19043
5292.115723
9036
4272.847656
2250.871826
1633.889771
2141.514648
4214.396484
5285.52832
3998.903564
3766.686035
3698.202881
4749.600098
4231.422363
4180.94873
5263.688965
5408.305664
3525.847656
1833.917358
3445.211426
3581.603271
5107.138184
3056.043945
3470.207764
2351.717285
2021.900024
3390.333252
5195.53418
1768.689697
5111.361328
2801.423584
3848.355469
2201.142822
3543.912842
4470.399902
2578.353027
5165.623535
2383.625488
2461.617676
2158.574951
2142.800049
7752.8125
5437.076172
5080.557129
7036.528809
6467.841797
2425.740967
4278.714844
4386.580566
2513.869141
5162.628906
1702.603149
3285.718994
3152.739014
2958.483887
3610.213623
2368.191162
3512.584229
2573.595703
3623.131348
3182.646973
3065.544189
3501.707764
3343.883545
3034.374268
3629.903809
5112.5
3515.239502
5614.875488
2614.553711
5512
4312.979004
3969.871094
6079.524902
4978.473145
4369.64209
4425.249023
3731.956055
4650.022461
5377.656738
3431.242432
2413.27124
2152.967041
1818.011475
3871.314697
2250.016357
4274.853516
2703.518555
3861.872803
1556.392822
2615.055664
1717.017822
3704.481445
2950.647217
2623.476074
6240.296875
3216.441162
3699.743896
2065.759521
2933.23999
5501.508789
5461.875977
2191.866699
3038.892822
3764.745361
2095.158691
3108.755127
3554.546387
1798.253052
1830.231079
5231.026367
2142.145508
2065.832031
3915.613281
3393.217285
5546.844238
5082.30957
2961.462891
4019.144775
2308.119873
2898.799316
4435.697266
4900.624512
3847.651123
5819.205566
4180.740723
2012.460083
3009.821533
5575.512207
5137.829102
3567.185791
3177.873535
3047.693604
3074.910156
2150.195068
3084.707031
2129.890625
1841.175537
3457.013428
1816.786133
1638.391113
3795.651611
3818.477783
3787.762939
2686.381836
3877.526367
5948.843262
2146.120361
4527.29541
5118.310059
3063.068604
4504.845703
5588.126465
2335.162842
5000.501465
4096.560059
2645.593994
4018.579346
2929.894775
2489.23999
4743.102539
1855.007324
2576.575684
1613.9375
1682.328369
2082.893555
2390.070801
2939.124512
4433.408203
2904.038574
5376.87793
3096.873779
2251.844482
4570.870605
2021.75
2214.153809
1861.476929
4897.972168
1883.881714
3225.846191
2004.091553
4223.246582
4653.482422
1752.606079
3810.723389
5286
7369.240723
3221.743652
4205.399902
3878.041504
3204.349121
4442.900391
3666.375
5780.713379
2042.965088
3161.154541
2713.716553
3217.223145
6758.038574
4923.270508
2815.859619
4350.760742
3652.321777
3451.943115
3357.100586
2310.991699
3609.375
3450.531738
3963.035645
1899.490967
4025.304932
4361.205566
3145.133301
4414.785645
3507.399902
5132.203613
5820.763184
2411.738281
3329.02124
4904.323242
1733.986694
5160.866699
4620.338379
4104.996094
1871.354858
1706.209473
2892.647705
3783.178467
2533.390137
2078.3396
1714.56604
2185.508301
2259.173096
2311.354736
3519.703613
2432.037354
1679.416016
5155.061523
2426.551758
1800.074707
2302.429932
5422.73877
2294.424316
3339.141357
3829.730469
3134.688477
3801.585693
1983.851196
2482.888916
3567.658691
4365.017578
2964.800049
3071.22583
4219.622559
5163.668945
2825.904785
1991.384644
2655.776611
5888.202637
2123.296631
5239.354004
3324.895996
5432.699707
3936.763184
2939.258545
2877.664063
1874.926392
3646.140625
1596.618896
3019.942627
2379.190186
2887.258545
3362.885742
3832.776611
4730.306152
1940.672974
3742.108398
1957.016724
2329.080811
5511.70166
4824.900391
2144.530762
5594.458496
4719.680664
1909.84729
2128.704346
2480.030518
3253.055176
2251.731934
3942.39502
4044.054199
2222.872559
3317.493896
3304.807129
1708.306396
4504.971191
3589.266357
5011.19043
4565.171875
2088.111816
4598.875488
4507.343262
3610.342773
2262.120361
1884.665771
3268.565186
2373.817383
1689.273682
2374.861816
3922.10498
1908.476563
1816.579712
3863.414307
3245.172852
1523.058838
4982.995117
3681.93335
3762.554932
3527.2854
3432.702637
5993.013184
4561.396973
1854.078613
4046.399902
4728.716797
2547.339111
6035.069824
3116.393555
4665.974609
6166.181641
9692.389648
6678.714355
3915.137207
2768.37915
3412.774902
3724.4375
5847.31543
3821.701172
2408.327881
2192
6430.52832
2885.180664
5135.189941
7671.977051
2618.275879
2335.462158
4126.685059
4770.137695
2288.783203
1592.17395
2464.876221
2620.304199
3141.107666
3640.105225
2784.941162
7933.968262
4600.638184
5116.731934
1938.505493
5001.651855
2972.975586
5014.529785
1790.400024
4102.26416
3921.636475
3943.020508
2451.260986
1906.242432
2066.408203
4571.82959
1717.312012
2603.884521
2724.791992
5489.221191
5100.348633
2833.54834
3096.226318
1878.343872
1567.196899
1818.125732
4979.126465
4166.560059
1874.059204
4100.929199
3307.294922
4077.777832
5460.525391
2101.896973
1954.161621
5996.027344
2208.865723
1860.932007
3966.069092
2059.120117
4263.097168
4499.682129
1721.938599
3896.164307
5334.496582
3318.679932
4375.627441
1537.037231
1924.510986
2718.542236
3996.589355
4580.441895
4222.629395
5124.246094
3460.195068
3159.0625
6417.201172
5661.459473
2590.990723
5716.358887
2509.629639
4025.674316
3580.762939
1983.355469
3857.370117
3015.269287
3997.339111
6053.425293
2797.442139
2637.026855
3150.963623
4612.283691
5134.64209
4071.152344
4737.944824
3781.838623
5681.248535
3119.565918
2022.886108
4223.943848
2000.612793
2991.677734
4853.243652
2408.426758
4832.885254
3103.309326
4685.853516
4438.399902
2569.975342
3848.504639
2627.710205
2453.492432
3277.037109
4837.686523
4605.987305
2474.568848
5871.17334
4720.35498
4115.229004
4100.933105
2946.268555
3069.023193
3083.90625
5157.692871
3951.83667
3613.878174
4525.114746
5464.209473
2577.445068
3919.19165
5188.312988
3293.877441
4850.083008
2408.206055
3863.428467
5148.916504
3617.135986
2391.335693
3651.888184
3903.258545
4593.361816
2805.644287
4167.963867
4246.515137
2095.184814
5552.435547
5338.064453
4692.546387
4808.319824
4406.883789
1856.71106
2401.35791
4674.311035
4416.288086
5003.762207
2286.591553
2572.567383
4557.005859
3379.463379
2204.068604
4043.489258
3283.751465
3952
6393.777832
2433.52124
4481.325195
4500.660645
4143.460938
2967.5
2822.075195
5252.062988
3364.384277
5596.47168
1990.870605
4766.21582
5140.808594
2653.527832
5248.846191
3163.695557
1559.277832
2726.242676
4679.62207
4685.046387
3785.115723
3079.075928
2718.009521
3854.718506
3758.866211
4818.649414
5119.918457
6067.44873
3722.904053
5624.883789
3872.780518
3274.312744
4446.382324
3873.415527
3590.557373
4620.183105
4078.140625
6406.723633
4552.672363
3350.972168
2488.361572
2965.09668
4556.580078
2569.452148
3340.196777
4883.637695
3328.560547
5240.121094
4455.404785
2951.515137
2611.490967
5628.377441
4433.321289
2363.303467
2617.767334
2045.192017
2657.198486
3227.609375
4981.859375
1950.049805
5787.380859
3349.425293
3411.625244
4468.77002
4613.058594
3439.463379
1609.61792
3731.748535
3293.635254
4546.978516
4378.266602
3573.016846
3089.276123
3137.106934
4470.501953
5807.830566
5651.299316
4114.133301
4147.458984
4923.077148
5688.208496
5446.127441
4712.507813
3422.725098
5567.52002
2999.874268
2359.939453
5434.231934
3583.440186
3429.924805
4706.436523
2468.444336
3563.650391
3429.858643
3237
2838.020996
5502.34082
5377.138672
2511.719238
5429.751953
3087.319824
2463.525391
2692.748291
2973.352783
6350.663086
2481.949463
6466.218262
1862.95459
4212.225586
3890.434814
2180.165039
1761.414673
8040.137207
4478.111816
7765.294922
2681.940186
2911.135254
2838.564941
3244.604736
2567.333252
5520.703125
5276.54834
3666.425293
4176.839844
4578.924805
5159.594238
8561.711914
3881.525879
1684.481689
3728.394531
2476.891113
4791.210449
1734.487793
4192.453125
3934.230957
3521.242676
3480.213623
4252.716797
5091.541016
1854.146362
3116.814697
2067.428467
6095.842773
1545.213501
3601.843994
4184.918945
4890.072754
2772.54834
4655.017578
2152
5665.621094
6390.654297
4770.485352
1988.819336
2949.743652
2157.971191
3054.29834
4016.800049
2118.673584
4596.633301
5654.307129
1874.920288
2304.943115
2079.966064
3817.26709
2945.80835
5762.89209
2056.946533
2719.906494
4222.620605
4013.795166
3920.625244
2430.051758
2350.399902
4773.926758
6211.736816
4337.344238
2144.637207
2681.118164
5087.453125
2649.944824
5566.268066
2763.383057
3273.576416
2149.111084
2270.818848
2024.643677
3702.749023
1763.119995
3493.837891
1651.909058
1734.492188
2499.919189
2522.666748
3797.2146
4296.504883
2296.873291
2195.5
3209.555176
2058.546875
4071.349365
3004.654541
3226.577881
1829.144775
4289.66748
3583.224121
3006.157715
1942.759644
5351.804199
2343.174072
5368.753906
1777.413086
1846.156006
1867.577515
2799.648438
2323.667725
1791.030273
1463.734497
4147.226563
2115.869629
4118.156738
3263.241699
4567.813965
4235.916504
2986.454834
2601.104736
2416.918213
3608.263428
3205.107666
2246.354492
4406.850098
2181.768311
1916.029907
2708.981689
3558.945557
3196.214111
1511.456055
1916.394409
3781.192139
3624.30835
5729.777832
3852.996338
1592.213379
6505.12793
3571.04126
2104.094238
4528.21582
3821.960449
3668.921631
2287.178467
4110.248535
3947.426025
4680.06543
3342.320557
1920.099976
4676.378906
1698.814209
2435.351074
5094.803711
2193.069092
1896.137085
2569.098145
3376.665283
2363.344238
3597.124512
3059.947021
2839.975098
3892.899658
3624.057861
4681.406738
1890.118774
6842.154297
3922.324707
2967.577393
3426.686035
3016.037842
3782.032715
2203.152588
2306.020508
2112.031982
3606.706299
3904.5
4774.65918
8024.587891
2604.463135
4607.262695
5462.820801
1883.978638
3621.700684
4083.446289
4911.289063
5336.26123
3709.103516
4570.218262
2110.57251
3045.697998
4338.226563
2522.666748
5010.180176
4372.850098
1846.702759
2830.4104
4308.47998
2728.061523
2649.545166
2651.980225
4746.911621
3649.284912
2356
4861.726074
1599.57666
3827.241211
2998.577881
4368.613281
4457.429688
3671.826416
2447.911865
6620.491699
5895.043457
5164.912109
2628.515625
4901.12793
3570.226074
3831.142334
1826.428223
2050.584961
1632.060791
2860.981934
1753.107056
2167.380127
4020.227783
5693.816895
2225.162354
2413.67749
2242.089355
2209.103516
2366.785645
1546.285767
2424.748291
1559.049561
4573.801758
3808.13623
6992.568848
2230.380615
6596.708984
5015.389648
3381.846191
4859.32959
1938.449707
2573.224121
4139.314941
4386.281738
4111.444336
5468.295898
2000.924316
9634.041992
1893.942017
5686.926758
5977.185059
2506.746582
2278.05835
5824.734863
3251.241211
4784.623047
1769.280029
1526.915649
4156.216797
1702.649292
2873.095459
1666.910889
2441.692383
4993.222168
2077.884521
1913.941772
2632.624512
2521.015625
3691.341553
4234.558594
1947.404297
4105.109863
1510.235352
4673.15332
3279.823486
3759.189209
3583.495605
3925.600098
2285.0271
3549.208984
3572.37915
3118.335938
3630.193604
2085.333252
5004.063477
4669.534668
3750.063965
4811.229492
1648.371094
3745.994385
4899.005371
3208.523682
2112
3235.95874
4586.805176
4211.52002
5000.330078
2094.542725
1684.724365
4290.094238
1689.265259
6125.555176
2708.881836
3037.166748
3158.564209
2884.260498
4798.938965
5083.967773
4795.155273
2763.705566
2816.877441
2447.119629
3008.727295
5217.600098
5225.052734
3122.810303
2436.560547
2419.6875
5022.662109
3454.764893
2202.952148
3010.03833
2199.653809
6258.933105
4245.975098
4302.040039
2621.519531
3635.272705
2389.965332
4149.344727
2574.525635
3070.020264
3317.628662
1825.461914
1861.376343
1614.912231
2109.639404
2542.211914
1908.022095
1801.142822
1734.321289
1891.827148
4061.724609
3153.634766
3097.648193
1933.776733
1727.886108
2342.790771
5930
1619.308105
4649.620605
4961.67334
2858.547607
2870.197754
1591.045654
2774.180664
5297.822266
2122.648193
4069.364014
4012.419434
5340.504395
3636.075439
4001.113281
3200.800049
4272.192383
4315.42627
2946.850098
2450.654541
2588.330078
1814.101074
6123.788086
1905.323853
2746.366211
1734.017944
4051.191406
2860.115723
1653.084473
2794.206543
1655.714233
7224.620605
2026.721924
1709.927734
6319.057617
2410.491455
1773.325684
3233.957031
3873.619141
1769.702881
2334.882568
4737.817383
1768.56958
6234.839844
2750.790039
1632.705933
4132.699219
2214.229248
4058.192871
2445.793701
2579.689697
2353.142822
4712.525391
2532.380859
3421.783936
3036.460205
2557.858643
1681.203857
1999.75
3379.594727
3809.554199
2897.023682
5017.592285
2627.099121
2574.911621
4552.022461
2324.440674
5709.395508
2423.455078
3900.282471
2592.977783
6446.734375
2524.679199
3294.539795
3025.72876
8215.901367
4898.766113
3045.572021
5463.817383
2813.821533
2397.384521
1721.790527
5091
2643.914307
4067.990234
5240.770996
3186.094971
4614.492188
2160.567627
1811.569214
2513.093262
2660.082764
1917.504272
2858.37915
2713.675293
3716.809082
3925.116211
4079.342041
3584.294434
6776.386719
3168.303223
5086.080078
6963.409668
4038.941406
2823.283691
3023.708984
3832.582764
1816.530029
3099.644043
6381.0625
2052.970947
3070.399902
3706.610352
1706.184082
1585.375977
2435.269287
5463.259766
4564.451172
2712.958008
2087.297852
1654.984497
1940.198486
3862.599609
1808.870605
1842.401978
5829.168945
2675.678467
1734.351685
3981.290527
4525.364746
3659.154785
2757.2146
1778.04126
2758.55957
2633.361328
2003.20752
2807.320068
2556.119629
3414.847412
2897.166748
1770.355591
8218.467773
3093.24707
2055.234131
3738.791016
3409.401367
4071.425293
1639.199951
3389.302002
2166.427246
1936.068359
1545.288696
2159.365479
4118.893066
2495.091797
3178.835449
2066.607422
1916.813599
1984.104248
3607.326904
2966.260986
1758.107788
5370.59082
3567.181396
3547.661621
3759.436523
4603.62793
3252.341064
3659.281982
4309.720703
2934.112305
2622.405518
2462.094238
2334.351318
6395.490723
3445.198486
1919.821655
3684.224854
2803.537109
2492.707764
3735.362305
2225.851074
3981.856201
5483.439453
2104.35083
5060.417969
4619.400879
2638.702393
2196.616455
4556.125
4875.00293
2283.15625
2857.074707
2671.542969
5987.137695
2134.338867
3803.29541
3346.217285
2620.993408
5069.263672
2182.997559
3641.733154
1430.842163
7398.668457
3181.630615
2139.713623
2744.647705
4021
3821.311279
7007.836914
1897.511597
1657.338135
5907.749023
4476.266602
3383.034424
2633.651611
3431.131592
4364.284668
1780.275879
4062.353516
3457.379395
2483.347656
5923.946777
4420.992188
3361.714355
3329.211182
2126.072266
2581.988281
1530.252197
2474.24292
1820.730713
6330.376465
2644.38501
1845.145142
2447.02002
2052.446045
4042.413086
3472.751709
6360.099121
1645.812378
3948.794678
2500.39917
2264.341797
4945.650391
2725.116943
3564
2174.199951
5735.436523
1663.726807
1818.783813
2927.189209
1557.567139
1897.205078
2408.404785
1875.729126
2385.894775
3077.496582
2519.608398
1907.041382
2139.124756
5437.672852
2549.355225
3421.925293
5321.775879
4255.23584
3843.137207
3218.812012
2038.969482
1927.344604
1505.523804
2031.372192
2865.676514
6450.509766
1830.852661
1504.020874
1688.544067
1897.108154
2403.946045
2902.684814
2058.886719
2607.636475
3352.407959
3519.060303
2888.821533
3901.062988
2741.249268
2295.594482
1823.707275
2876.959473
3400.895508
4195.65918
3411.236816
3792.449219
2999.395264
4588.399902
2649.743652
3911.68335
2949.534668
4424.786621
3707.966553
1835.079468
5448.954102
3977.710938
3513.680908
3269.618408
4960.477539
5390.463379
4530.981445
4232.62207
4974.220703
4441.840332
3367.64917
2170.120361
2595.028076
2163.706787
2870.64209
5995.788574
1991.337036
4033.554199
1942.011475
5011.329102
1734.79187
3603.010986
4231.475586
3533.081787
4706.130859
2581.34082
2824.542236
2740.574951
3462.621582
1723.638794
4764.850586
4950.641602
2312.493164
6226.003906
1810.857178
2324.842041
3756.745117
3158.661377
2875.875
6571.87793
1651.261353
5915.378906
1466.097656
2726.503906
4044
4456.733398
1650.268677
1732.493408
1652.764648
2029.464111
5219.29248
1510.345459
2760.475342
1690.523193
2613.141357
3593.121582
3556.44751
3140.365967
3760.761475
2457.407959
1427.361206
1590.286987
3110.80249
3202.111084
2262.164063
1417.109497
3273.710205
2083.212158
3014.465576
2416.812256
1692.122314
1557.560303
2957.936768
3255.98877
2800.458252
5638.033691
1870.099731
3821.997803
1613.844849
2518.44165
1748.340454
1490.293579
2155.943604
1980.766968
3944.087646
3243.775391
1555.89978
1581.145752
1799.219238
3664.376465
4734.491211
1628.283325
2288.763428
2087.27002
3541.48999
1629.744507
4647.585938
3980.141113
3959.710693
5978.443359
2315.970703
4738.458496
3190.353516
3410.595459
5674.368164
3080.263184
3959.722656
3887.078857
1853.690918
5675.944824
2010.996094
4017.420654
2439.860596
3038.537598
2666.728027
3860.630615
2387.348877
3404.89917
4876.36377
5156.628418
5274.046387
3485.399414
2014.749146
4822.203125
2150.841309
4408.063477
5447.348145
4322.721191
4390.871582
4342.486328
3239.861084
4935.602051
3124.099121
5305.211914
4346.242188
1848.48291
3298.904053
2283.973633
5863.619629
4600.303711
2916.762451
4392.85791
3089.940186
1705.304321
2701.730713
4083.239502
1724.254395
5125.149414
2344.222168
2171.376221
3599.371338
3376.400635
1987.146973
2159.322754
2913.658936
1993.649902
2129.215332
2169.95166
1891.800049
2969.135254
2572.586182
3407.872314
4261.128418
5636.706055
2901.261475
2399.318848
2594.616455
2251.016846
3262.769287
2468.970459
2337.033936
2331.510742
3021.189941
2936.829346
1908.729614
1665.319824
3750.74707
2524.272461
2759.32666
1663.040039
2184.445068
1760.118774
2710.806641
4384.345703
3123.840088
1915.721924
1576.945923
3548.813477
1583.798218
2837.265625
1804.671143
1681.227417
1397.111084
1696.19751
2090.421143
3410.261963
4907.09082
4029.814209
3875.357178
2060.890137
4200.579102
4339.981445
5824.191406
5681.077148
6122.930176
4791.370605
4902.75
3844.911865
6053.53418
2054.044434
4895.268066
3164.027588
3672.631592
3631.701904
3335.171631
3591.177002
5380.835938
4452.568359
6272.470703
6218.930176
2208.852295
1937.951904
4178.774414
1670.322144
3628.471191
2435.795166
5128.868164
4582.343262
2115.740967
2982.904053
2093.376221
3823.94043
5177.828613
2628.760742
1947.565918
2590.85083
2563.075195
4338.979492
4459.592773
4322.280273
2229.044189
1894.288452
1960.287476
1945.225586
2687.765381
3856.052734
2446.350098
2123.761963
5288.773438
3691.969971
3010.245605
4528.283203
3047.843018
2301.723633
2554.257568
2994.466797
4188.114746
4721.108887
3681.950195
3233.270752
2235.683838
1928.590576
2098.79834
1967.130493
2357.125244
2536.470703
2528.878906
2297.867188
5117.009277
2131.590332
3031.615479
2294.796143
2021.776245
2306.978516
4177.705566
3524.634766
4317.971191
4288.279297
6818.858398
5309.115723
5457.824707
3086.967773
2046.300049
3784.366943
2839.666748
4564.023438
5724.314453
2671.555664
2096.125977
2062.634033
5383.316406
2685.065186
2437.724854
1687.012329
5740.777832
4257.299316
4584.105469
6573.619629
3393.213867
4572.196289
2033.670288
4087.125
4312.597168
2381.57251
1770.891602
2180.378906
2772.932129
3155.541016
5175.863281
1390.285767
1585.619019
4749.253906
4301.196289
3657.461426
3982.949463
3198.197266
4940.374512
3123.076904
1275.862061
2928.06958
1900.781616
4038.179199
5774.025879
4356.571289
3442.956543
3332.035645
2545.45459
5704.484375
3059.522949
1963.090942
3825.359131
2749.542969
5107.692383
2649.862061
3623.518799
4589.064941
1575.344238
2273.667969
3882.314453
1821.559692
2941.181152
3971.158691
4291.280273
6147.649902
2284.781494
2352
2896.69165
2467.45752
6756.855469
4906.228027
1686.596069
4117.703613
1997.74585
4786.444824
1839.926636
2969.801758
2160.948975
4394.556641
1570.793701
3802.425293
2362.934082
3604.560059
2364.907715
3742.857178
4323.029785
3456.209229
2777.366211
2999.039063
2413.137695
3803.022705
1950.494141
2167.846436
2201.496338
1818.762817
4237.699219
3033.66333
2648.705322
5165.946289
3599.959229
4809.858887
2262.303711
5205.986328
2074.434814
3317.798828
2597.602051
4203.665527
3012.194824
3981.505615
4267.647949
4570.260254
4460.831543
2332.627197
2310.34082
3979.021484
2152.07251
3981.351318
2922.373535
3280.916748
7189.425293
4280.310059
2396.2229
3544.547119
4487.580566
1881.54834
1510.666626
5927.308594
3397.056641
3754.359619
1554.637329
5951.954102
3385.789551
2747.421875
5362.846191
3383.160889
3958.256348
2644.126953
6885.518066
1935.900879
5537.243652
3019.701416
2247.851074
2756.299316
3758.896484
4627.64502
4973.358398
1655.148926
2557.103516
2325.787354
4478.628418
1674.694702
4693.723145
3738.890137
3036.962891
2822.666748
5586.484863
2265.63501
2163.428467
3084.032959
2777.153076
4139.381348
5734.583496
1896.40332
3421.120117
6997.728516
5854.723633
1542.204102
6183.939453
6092.029785
3377.095947
4051.834961
10800.539063
4568.189453
5471.980957
3834.838623
3372.682373
4709.013672
4501.053711
5061.629395
5007.109863
2055.399902
4392.87207
2709.184814
2393.50415
1790.776733
4855.84375
2135.099121
5144.069336
3216.762451
1606.857178
1796.353882
3281.840332
1740.808838
2891.182129
3509.506104
3834.787598
3004.456543
3422.842529
2791.945313
2717.672119
2558.728516
2043.32312
2345.833008
2615.642822
1966.402832
1793.027954
2080.801025
5116.294434
4283.367676
4603.54248
1844.757202
2209.232178
1636.684448
2732.440918
3122.349609
2108.911133
4968.470215
1643.455444
1998.612061
1835.520874
2015.13147
3864.04541
1900.856567
4931.908691
3707.57666
3258.089844
3420.546631
4612.216309
3144.883057
3683.48999
2280.133301
3211.022217
1846.621948
1989.030884
