# Supplementary material for: Distribution Analyzer, a methodology for identifying and clustering outlier conditions from single-cell distributions, and its application to a Nanog reporter RNAi screen
Source: BMC Bioinformatics. 2015 Jul 22;16:225. doi: 10.1186/s12859-015-0636-7 (PMC4511455; doi:10.1186/s12859-015-0636-7)
Supplement: Additional file 1: Code S1. — R source code and sample data for distribution-based high-content screen analysis [file 12859_2015_636_MOESM1_ESM.zip › DistributionAnalyzer-1.1/Plates/files10004/C11]

4032.490479
3066.90625
4200.788086
5969.517578
3348.250977
2686.391113
2311.414551
4805.922852
2185.600098
2757.028564
2586.222168
7048.990723
2866.290283
5102.135742
4614.021484
3092.305664
2071.183594
5519.279785
5145.719238
5141.311523
1991.272705
3180.133301
5141.457031
2045.706299
4271.254883
4873.635254
3563.176514
2187.262207
1878.222168
2124.434814
4176.660645
4828.764648
2166.835449
2212.627441
3707.283203
3936.928711
5170.847656
1846.209473
2430.35791
1943.841064
4894.970215
3048.452148
4490.466309
3852.782959
3472.44165
1808.270264
2101.187988
5526.640137
4136.027832
1608.864868
2539.181885
1983.785522
4975.558594
5538.061035
5738.590332
2802.243896
3267.408203
2296.412109
5220.893555
5531.231445
5003.675293
5487.908203
4803.975586
6326.558105
1929.498047
2740.210449
5897.063965
2749.45459
6129.696289
3824.550049
2255.084961
3171.576416
2541.049561
4938.520508
2717.400879
1831.551392
2428.649658
2782.035645
3434.518555
2212.396484
3515.411377
3989.657227
4506.76709
2368.958496
2072.43335
3397.747559
5404.618164
3008.095215
4249.738281
2772.171143
2784.425049
1901.682495
1789.901245
3203.91333
1896.466919
1980.297241
3005.665283
3625.018555
2888.988525
2329.908203
2274.629639
2747.418213
5583.77002
2531.693848
2606.12207
2688.25293
7758
3547.105957
3786.359131
2767.416992
3598.78418
2371.383301
2901.250977
2781.049316
2864.87793
3736.286865
2498.592285
1931.22644
2331.314209
2362.732666
1710
2847.248291
1617.254883
4604.084961
3980.36792
1894.728638
5340.39209
1842.088379
4177.756836
3837.312012
3076.68042
4890.142578
2961.607422
3747.23999
3122.375
3659.497559
1903.102783
4512.47168
3312.653809
3836.439941
3435.877197
6907.09375
9371.438477
7819.217285
5315.267578
2454.779541
5318.803223
4820.825195
2434.794189
5273.674805
2116.09668
4968.505859
6461.443848
2582.375
4089.133301
4098.477539
3841.842773
4075.982666
4104.080078
2912.770996
5829.826172
2652.790283
4013.080566
2840.435547
3347.911133
2086.560547
3035.912598
1806.548218
3663.10498
4078.523193
3646.565186
2037.333374
4103.555664
3181.185791
2465.935059
2551.977295
2213.18042
3662.135986
3214.08374
2620.086426
1882.372925
2041.794434
6357.435059
3218.614258
3203.710205
10014.649414
5328.493164
5344.087891
3204.17041
5573.269531
1515.555542
3909.509521
6027.318848
4808.869629
2124.266602
4291.876465
8440.524414
1715.544312
4309.942871
3837.468262
6860.82373
2567.028564
3489.218994
3064.177734
2275.199951
2301.376465
2361.729736
4377.864258
2913.011963
10156.645508
2146.888916
6149.111816
3927.930908
4176.149902
2996.657227
4770.40918
6499.905762
2952.362305
4556.334961
2456.240234
2103.823242
2464.937744
4319.617676
1704.397705
5840.998535
7214.185059
3494.447998
3012.164063
4973.272949
3917.265625
4040.585693
3773.743652
5730.697266
4606.048828
1758.519531
2860.676025
5357.843262
4665.042969
4942.358887
3081.166992
1846.435913
6679.102051
2967.443115
2212.421143
1824.523682
2947.451416
2907.459961
1614.347168
2311.455566
1588.047119
1918.185913
2850.913818
2308.942871
4935.952637
2010.377563
2948.963623
2427.51709
2235.288818
4350.709473
4377.339355
3884.039795
4610
3889.864746
2641.86499
1695.457642
2352.336182
4299.866699
4904.581543
5602.717285
2351.310791
2507.173828
4410.833984
4741.746582
2701.167725
1884.31189
2833.244385
6246.484375
4305.026855
2070.487549
2349.896484
5216.39209
2436.014648
5029.552246
5255.404785
7476.668945
2702.603271
2029.005127
3653.836182
4057.835449
3161.033936
2167.958008
4385.833008
2676.534668
4736.310059
1843.3302
2258.575684
4496.862305
2091.947998
3501.5625
3653.040283
2134.93457
4588.36377
2355.465576
3341.399658
2841.904053
4786.235352
2591.199951
3003.370361
3689.407227
4475.679199
5635.243164
1972.661377
3711.915283
4597.5625
4781.616699
4331.386719
4478.005859
2818.018311
2063.336914
1672.221436
4709.913086
5348.823242
5316.03125
3159.007568
6003.04834
3044.459229
1939.835571
1691.528564
5589.877441
2437.037109
3351.533936
5370.269043
2563.537842
4019.468994
2576.095215
3418.196045
1918.584106
1666.634155
4674.793457
1791.111084
6275.894043
3250.066406
4488.396973
5386.720703
3097.235352
5211.32666
2774.361328
5935.661621
3592.533447
4070.119141
2840
2470.147461
3059.421143
4777.853027
6521.146973
4296.604004
4759.0625
3027.487061
1696.279053
5684.471191
2149.333252
2389.057373
1777.23938
2821.303467
5591.95166
2139.348877
1950.976685
2905.290283
2248.504395
2007.81604
3863.654785
2245.986328
4147.163574
2248.405762
1756.54541
2343.399902
4532.844238
3297.600098
4514.498047
3543.288818
3977.485596
2553.979492
2844.732422
5189.395996
3103.405762
3069.210938
6032.212891
2349.703613
2572.410156
4026.901611
2035.675659
2802.367188
3945.037842
5541.535645
3908.835938
3998.575195
4172.941895
4091.173096
2220.838867
3938.173828
3909.856201
1946.343994
2145.638916
3541.634521
4165.299316
6551.133301
5557.714355
3290.003906
1741.923218
4033.985596
1648.658813
1539.814331
3516.126953
5058.655762
4749.189941
2434.9729
2436.058594
2442.42334
3486.344727
1816.047852
2348.519287
4580.202637
3605.606689
5715.264648
5193.844727
2208.452148
1824.533325
2807.501465
2157.383789
5950.491699
3311.591553
2048.323975
2960.47998
1566.439819
2858.085693
3447.344238
1979.175049
3181.776123
4544.270508
2708.262207
1638.413208
4207.709961
3429.301025
3024.729736
1420.032471
2165.397461
2756.294434
2326.64917
1884.704468
5152.097656
5927.84668
3815.635498
2908.712891
4525.96582
5676.567871
1805.346191
4727.09375
2114.693848
3148.220459
3776.988281
3274.890869
2049.503906
3350.132324
3038.110352
3547.004883
2636
4722.492676
3951.903564
4843.189453
2521.561768
1751.775757
2977.59668
2216.082764
2263.329346
4860.072754
2461.052734
4783.186523
5227.507324
3119.689209
3415.462646
4496.716797
2385.807617
2008.449829
3903.023438
1703.540283
3576.14624
2299.959229
3314.846191
3943.393799
2806.637695
3767.136963
2146.585693
3257.512451
3800.375732
3942.207275
4507.614258
3509.18335
5040.208984
3090.759033
3487.199951
3576.455566
3327.018799
1647.034424
3979.067627
2892.229004
3915.559326
3742.176025
1780.831665
4051.555664
2042.515503
4586.686035
4448.963379
4383.569336
3614.945801
3043.050293
3829.678955
4370.294434
4091.463379
4188.546387
2691.463379
2629.605957
3606.243896
6519.633301
2580.559082
3394.138672
2076.909912
4530.120605
4423.227051
2708.106201
3645.818115
3030.5
1975.869873
4511.162109
5355.714355
5689.488281
2962.846924
4281.030273
2121.226318
2068.75
4028.473389
2106.873779
3690.802979
3909.456299
2369.719971
2992.366943
6213.651855
3453.591064
4975.64209
3936.438721
4878.763184
2704.309814
2828.77417
5469.387207
5109.672852
2284.218262
3934.468018
3979.410889
5616.495605
1550.383789
3046.208984
4906.98584
4532.311035
1906
2331.977783
7086.856934
2836.297607
5757.770508
2230.38916
5928.89502
4485.37207
1833.723633
3366.197266
3833.97583
2589.438965
2220.411865
4420.560547
3766.267578
4615.495117
2030.544067
4066.765869
3718.893799
2872.931152
6453.595703
3823.551514
2370.330078
4046.825684
4576.44043
2165.157471
1896.282837
6196.6875
3364.574219
3447.803711
5305.8125
3249.4021
4933.67334
1679.413574
4123.901855
2372.035156
4069.303467
1988.732788
1895.258789
1941.011719
5746.319336
4952.813477
2171.973877
2867.568848
2425.438477
1977.360962
2000.432373
3982.928223
4184.551758
3543.776123
2673.961914
4700.700195
3979.078125
4813.652344
4192.150879
3726.741455
3082.166748
4466
5572.80957
4238.67041
1893.45166
4779.148926
2609.358154
3469.008545
3284.5979
2052.561035
6353.063965
3326.484131
2576.961182
3395.912109
4118.009766
2933.549316
2434.33667
3129.123047
3728
9765.036133
5808.782227
2168.339844
3554.375732
5956.709961
1930.94397
4069.990967
2136.051025
2877.63916
2053.473633
3749.498535
3071.743896
2385.246338
3581.955566
5292.564941
2458.708252
2560.186768
3423.550049
3769.714355
3395.140869
3296.106201
3283.436523
3714.5
4443.109863
4725.432617
3263.540771
2725.88916
2072.199463
2828.363525
1665.876099
2445.955811
2196.255859
2382.544189
5541.500977
3172.497559
6063.803711
1637.627563
2056.834961
2373.096191
4281.184082
2347.114014
3566.245605
3378.163574
2239.257324
4422.606934
2312.390625
4154.172363
2574.452393
1994.301025
3454.597168
5644.43457
3130.393799
7007.050293
3966.157471
2990.906738
4325.655273
7688.067871
4735.449707
2562.625488
2167.566162
4344.54541
4761.885254
2695.013672
7021.497559
4037.025635
4688.903809
4219.062012
5489.733398
4208.314941
6117.626465
4878.888184
4414.42334
4225.96582
2756.955322
2181.349365
2470.969727
5864.304688
4892.89502
2652.112549
1917.266724
4165.970215
3580.473145
5775.724121
2914.360596
3078.837646
4474.688477
3513.768066
2811.59668
5456
2911.054443
1835.518555
1972.54541
1674.636841
4473.404297
10635.069336
5513.542969
3204.91748
5571.050781
4201.08252
4536.248047
3346.151367
2898.017334
3662.608643
5850.850586
5199.443848
4478.875488
4823.357422
3405.818115
4953.600098
4884.837402
2210.983154
3957.712646
2560.225586
2488.219971
3080.345459
2233.637695
1512.484863
3566.986572
2983.604492
1816.598877
7192.063477
2410.612793
2792.092041
3482.546387
1580.515869
2421.35498
2171.190674
2642.666748
3640.48584
4382.691895
3859.714844
3355.107178
2384.17041
2293.938965
2585.526123
2071.161377
2045.962769
3247.606689
5310.001953
4156.279785
2928.592529
1714.029419
1836.864624
2096.651367
4259.711914
4553.385254
1936.753662
2049.07959
4429.230469
2222.280273
4627.260742
5424.283691
4606.481445
4649.462402
3892.408203
1604.15686
2557.859131
2054.901611
1761.189819
4518.208984
3039.213135
3290.533691
4554.263184
4874.864258
3242.335938
1755.420288
3767.236572
2452.12085
1512.068726
2785.505859
6222.652832
1746.825562
2717.987305
3410.13623
2249.223877
3850.043701
2541.812012
3726.666748
2200.172852
3522.609131
4427.875977
3497.078857
3635.487061
2793.024414
3409.692383
2510.945313
2847.141357
3723.268555
2424.405762
3684.954102
4001.253662
3079.571289
4967.120117
3810.3396
3734.174561
6368.601074
2372.903809
5287.109375
4331.762207
3558.332275
5439.481934
3221.996338
6467.710449
3764.267334
1758.771606
4060.431641
3773.424561
1878.276123
5072.231934
5333.9375
4972.140137
2826.750977
2040.335693
4013.144043
6600.680664
4083.373535
4019.081787
2308.392334
2472.170654
3167.920166
4176.397949
2403.683838
2195.589844
2883.67749
4259.381348
2744.470703
2768.804199
4234.831055
4828.028809
5595.769043
4640.439453
4644.024414
4486.098633
4765.139648
5231.380859
1817.934937
2821.725098
2556.734619
4580.147949
1905.567017
5262.297852
2331.722412
3894.204102
5221.685059
4733.47998
5968.182617
3158.647949
3984.720459
4491.941406
3449.707031
2674.758545
2767.131348
5169.256836
7194.996094
5329.119629
4225.574707
2266.493408
2426.805908
4691.941406
7164.457031
2946.774658
5577.898438
5258.29541
2010.649658
4738.62793
3772.590088
2405.613281
6130.432617
3325.693604
2140.571533
6559.492676
1805.555542
3115.660156
6843.320801
7116.820313
3122.625
3699.45874
5724.64209
3597
3741.81543
1887.798584
4275.547363
2901.553711
2629.417236
5279.568848
4367.312988
4110.132324
3018.739014
5276.128418
1901.92981
2448
4610.306152
3882.946533
2530.437012
2640.921143
3722.070801
2164.479004
2970.070801
4313.783203
2436.913086
4015.297607
6278.649414
3693.951416
5942.260254
1928.516113
4399.279297
2940.011963
2142.621582
5124.039551
3655.845703
3414.075195
6201.805664
1597.923828
4072.067627
4426.753418
2061.045898
1540.303467
4320.447754
3119.226563
1871.259644
2862.13208
2205.213135
3553.837646
5636.461426
3469.538574
1541.270264
1862.550049
5848.4375
4485.959961
4560.054199
4569.581055
2824.569336
2702.096191
2358.95752
3412.578613
2691.990234
3388.989258
2895.68457
8661.641602
3010.16626
1715.899048
2687.305908
2064.47998
3135.012939
2635.467529
3528.224854
3876.605957
3731.199951
2366.098145
4670.653809
3502.8125
3037.586914
5784.363281
4460.510742
4839.378418
4487.269531
2794.419434
2194.561035
1622.975342
4086.826904
4336.143066
3436.350342
3611.091553
2236.330322
2083.058838
1977.421631
2314.305664
3125.703369
1729.756104
3479.909668
2926.318115
2538.759766
2025.165405
2912.364746
6412.360352
4768.16748
1627.639771
2243.808594
4620.926758
2346.351074
4343.486816
2592.501709
2752.837646
4196.439941
2921.824219
3555.687988
3475.458496
2246.399902
4674.062012
2582.387207
3233.831055
4540.859375
3712.982422
3597.603271
5269.678711
4557.672852
1984.347046
2197.11792
5380.402344
4758.631348
2188.36084
5589.85498
3718.9646
4878.460938
5798.959473
5053.132813
1902.425171
7092.76123
3251.162842
3255.350342
4191.670898
2371.045166
5362.453125
1772.92688
3055.1875
3560.600098
6633.279785
2329.462646
2018.903198
3519.52002
4215.25
3450.631592
18541.328125
2972.431396
4840.196289
2219.625977
4461.87207
6264.317383
4534.401855
2484.645264
5943.002441
5319.722168
5575.42627
2414.561768
2792.368408
3770.838623
4394.615234
3981.192871
3621.333252
11771.791992
9110.857422
3799.111084
1837.723022
5394.817871
2826.529053
6104.110352
2927.953125
5601.325195
3580.191162
7657.425293
3053.27832
4417.774414
6992.45459
4756.514648
5065.263184
2651.959961
2266.798584
3649.560059
4288.443359
2967.755127
3937.18457
2684.641113
1700.266724
6549.566406
3368.359131
4847.647461
4978.716797
1994.594116
5074.946777
2014.098267
5238.263184
1786.027832
2079.250488
3094.231445
4055.449951
2980.256836
2058.141113
1671.872559
2670.771973
3270.209473
3515.183594
5492.322266
3693.957031
3328.547119
1934.612305
2142.354004
3314.4104
1772.555786
3299.830078
3821.309082
1886.80603
2153.405518
1371.045166
1912.091919
3557.628174
1838.518555
2828.50293
3100.881592
2761.302734
2777.474854
3584.43335
6024.406738
3047.447754
3910.553223
2169.700439
3878.162842
3092.015625
2319.705811
1452.195068
2857.846924
2492.693604
1841.181396
2924.624512
4004.716797
4134.592285
1964.834961
2062.262695
2872.771973
4948.479492
1743.926636
1733.966064
3625.373779
3352.398926
3875.022949
4858.197754
3101.104248
2181.420166
2787.68335
4337.420898
5324.139648
2665.622314
3483.105957
1664.232544
4437.994629
4452.288574
3369.536377
4468.644043
1851.770508
3392
3928.036621
5126.23877
2555.882324
4697.373535
3896.0979
1958.258545
4818.791016
3595.428467
2162.936768
1244.695679
4109.777832
3122.033447
4627.723633
2760
3790.785156
1805.534912
3173.727295
2498.363525
2181.689941
3980.819336
2954.854004
4497.530273
4572.481934
2661.324707
3115.587158
5789.891602
4879.638184
2607.757568
4888.248535
4501.01123
1871.886475
3702.779541
4204.806641
3456.049316
2507.840088
4230.005859
2707.263184
6664.236816
5482.564453
5732.112793
2754.782715
2777.574219
3745.380859
2955.939453
2577.114502
1740.957153
2112.634766
2701.434326
3472.221436
5289.250488
2771.463135
3641.05542
5316.339844
2289.076904
4403.779297
2031.192871
3043.101074
4064.518799
1892.018311
2162.750977
1397.741699
2451.707764
4411.289551
2011.342651
5540.821777
5127.784668
2691.212158
2687.917236
3614.718262
3578.627441
1770.651489
5712.89209
3516.510742
2202.616211
3318.28833
3945.716064
2760.693604
3606.320068
1634.538818
1566.726196
1591.884399
2759.689453
2712.999023
4506.57959
4706.961914
2459.320068
2616.985107
2594.455322
3348.296631
3172.128174
2045.29834
3685.143555
5293.290039
1835.263428
1644.528931
2075.068848
2487.529297
1797.060181
4015.755615
3528.613281
2597.735352
1708.458618
2083.244873
3749.203857
2858.135986
2224.423096
4138.23877
5624.933105
2616.908203
4224.108398
3104.779541
3722.612305
3435.449463
4205.397949
5068.384766
2318.77832
1882.777832
5212.898438
2860.22583
3571.976318
4006.054932
5751.062988
2500.208252
3425.294678
2947.736816
4079.299561
4598.461426
4196.449219
5461.723633
3944.876221
5019.714844
3882.374268
4556.249023
3009.271729
4088.697266
2009.61853
4166.383301
4539.183105
5278.031738
2861.177979
2839.502441
5101.754883
4893.105469
2140.931152
5402.96582
4473.833984
3073.579834
3928.892822
5370.067871
2080.184082
5097.544434
4848.599121
4315.40332
3632.510254
2026.285767
5509.879395
2921.469482
4570.51709
3852.348633
4051.283936
2784.054443
2078.48877
3987.650635
3476.583008
1996.69751
1942.571899
2578.039307
3137.329834
3068.306396
2063.185547
1893.806885
1866.772705
2690.585938
5079.562988
2717.286133
1968.804688
1596.508057
3350.044189
1780.066162
1903.263794
1549.768799
2957.024902
6028.245605
3134.324463
2621.814941
2485.70874
1760.711548
2819.767334
2095.218994
3384.0271
2879.12915
1683.446167
3661.239258
3535.152832
4105.193359
1934.737549
3628.162842
1874.599976
3462.760254
2029.177368
1727.623901
2235.263916
2161.556885
2176.561279
1929.781494
4960.010742
1632.410278
4426.128418
2034.962158
2095.833008
2146.119385
1909.314575
4832.602051
1638.599121
3645.536377
1872.39563
2433.396729
1531.766479
1514.251831
2180.035889
3456.88208
4132.554688
1814.699951
2882.220703
6825.161133
5034.852539
3922.016113
3080.702881
4671.118652
2600.90332
5539.203125
4040.515137
3274.239014
4619.314941
8576.518555
10759.104492
1991.168335
6208.934082
3124.048584
2919.250488
2737.399902
3188.808838
1879.339233
4768.074219
3289.096436
4747.044922
3764.24292
3118.851807
4951.374512
2406.444336
3217.248047
4081.342773
5424.476563
3266.111084
2987.775879
4088.780518
2764.019043
2655.575684
8610.6875
3738.928955
4812.496094
3398.371582
3441.818115
6249.549316
14028.979492
3246.022461
3904.541748
3097.936035
3854.533936
4254.962891
2529.959229
5175.209961
3125.168213
5819.385254
5119.955566
5347.530273
2547.236328
4308.860352
4784.802734
3641.852295
2124.154541
1640.672119
3347
1674.011719
2429.820068
3993.262451
5092.307617
3958.128174
4878.005371
1630.149048
4994.119141
2260.770508
2043.813599
1525.308228
1881.789673
2061.645996
1991.832031
2366.737549
1649.174805
4275.60498
5407.394531
1844.565186
2025.261963
1532.265503
1781.82605
4285.980957
1727.343994
5431.668945
1864.742798
1668.925049
3807.676758
2523.863525
3033.82959
1690.696167
2933.511719
2649.435059
1518.223999
3910.760254
3926.478271
3384.887451
2810.538818
5506.255371
3748.334717
4359.900391
2626.7854
3495.145508
3149.351807
2081.303223
1316.972046
1618.273682
1692.287109
6983.135254
3794.796875
1944.294434
1821.873535
2257.081543
6077.626953
4812.309082
6546.281738
1662.380371
3010.461426
5178.343262
4394.486328
4213.558594
2953.783691
4295.558594
4223.487305
1459.151489
4088.19751
2819.762451
3726.86792
2366.363525
3066.363525
4091.740723
2707.295898
4699.145996
2258.484131
2117.25293
3917.178955
3238.102295
5280.371582
5244.661621
4297.774902
2644.481934
1929.333374
4059.734863
3877.714355
5267.831543
2629.559326
5774.519531
1706.722534
2474.87085
3274.030273
2788.670166
3287.569824
3563.300049
3824.711182
4251.132324
4014.046875
4243.241699
1732.619019
3488.766602
2922.980469
5843.737793
2053.714355
2322.548828
2099.008545
2820.56665
3578.812012
1592.611816
5929.609375
2897.974365
4285.572754
6533.227051
2024.627441
2545.136475
1737.964966
6486.839355
2075.260986
1920.506104
1553.889404
3066.985107
4254.556641
2819.085205
2459.733398
3259.897461
2457.529053
2788.672607
3377.979736
2177.483154
1909.746338
1675.723145
5030.046875
3146.173828
3848.301025
2810.436035
1679.381714
2253.269043
1391.119751
1829.376709
1769.377075
1925.692261
1503.729492
3010.483398
1927.626099
5094.263672
4269.390137
2163.218262
2880.180176
4225.105469
4183.762207
4904.563965
3075.001709
1662.21936
1725.132568
2593.94165
1524.029053
1613.152588
1882.85022
1677.663208
4262.516113
4040.613525
1849.119629
1905.064087
2622.808838
1973.719849
4648.912109
1462.896118
2436.480713
2001.869141
5007.130371
1808.631592
3645.387695
3806.047852
2294.723389
2489.894775
2179.368408
3755.902344
2839.252441
4125.475098
3227.493408
3888.981201
3225.333252
4887.912109
2719.9375
5618.05127
3534.25415
3357.460938
3852.248535
2829.557861
3967.647461
3071.667969
3100.231201
1910.359497
3424.157715
2886.85376
4190.896484
6399.570313
2778.063965
2976.375488
2776.496338
5672.431152
2786.989502
4131.285645
6652.847656
2660.679688
2095.370605
2934.899414
2130.887695
7563.962402
2746.93335
5048.079102
3539.629883
4591.556641
3359.118164
2935.576904
1393.5
3857.600098
3459.424561
2965.194092
5388.335938
4594.047363
5746.586426
5104.585449
3498.656006
2934.594482
4063.038574
4669
6088.490723
1726.216553
5416.38916
4701.128418
6866.272949
4658.201172
2438.954834
2436.556396
5905.941895
3896.806641
4579.133789
2318.05127
3505.142822
2012.095215
2525.212158
2135.238037
2813.124268
2526
4235.152344
4823.205566
2388.882568
2711.521484
4538.969238
5696.895508
2683.279297
4065.885742
2088.571533
2090.506836
4734.575684
2518.210449
2111.523926
2233.611084
4159.682617
3836.208984
4167.736816
5155.890625
4366.588379
2585.047607
4064.464355
1963.105835
4978.821777
3049.034424
1712.37207
3389.741211
2408.343994
4463.617676
3891.140625
1980.709473
2095.181885
4419.200195
5469.555664
4092.723389
9752.463867
5268.822754
2712.866699
3702.557373
2511.595947
4824.110352
2117.662354
5330.716797
2755.008789
4052.848389
2987.156006
4020.464111
4569.340332
1911.085693
3246.638184
3782.357422
3981.652832
2124.990723
2114.717041
4986.083496
2456.409424
1826.862427
4309.905762
3833.295898
1809.085327
4134.159668
4420.836426
3487.3396
3285.407227
3379.270996
9345.400391
6705.27832
3682.023438
5260.157227
3783.818848
5352.490723
4717.26416
6788.719238
4221.739746
2549.751221
4438.943359
4688.273926
2489.821777
4170.393555
4621.959473
4174.552734
5313.917969
2500.534668
2838.621826
3504.228516
3667.818604
4035.131348
1838.80188
1867.741943
3973.990723
3472.252197
1821.828003
9837.827148
3399.69165
2010.985596
1628.192017
2670.222168
9293.956055
1855.703735
6520.352051
4131.187012
5652.605957
2222.447754
2907.966553
4080.59082
2306.465576
2367.92627
2641.615479
1473.215698
4152.067871
3814.895752
3529.015381
2422.050537
5371.428711
5392.625
3755.595459
2501.252441
1625.814453
5202.467285
2159
4509.299805
5716.551758
3790.730225
2656.888916
4352.89209
4795.619141
5377.646973
2545.376465
6200.533203
2238.34668
6409.027344
4478.625977
2848.761963
3209.899902
3547.076904
3295.752686
2218.084961
3683.248047
1815.91748
2363.0271
2322.600098
3426.861328
3150.751709
2403.323242
5321.193848
2769.802734
3562.416016
2102.019775
4537.57373
2684.602783
2276.033691
2022.391113
3597.503906
2247.215576
4023.376709
5390.559082
4163.883301
3126.455078
5613.989746
2121.345703
4306.291016
4014.25
3915.534912
4055.125
2989.593018
5426.342285
5067.200195
4707.775879
2092
4115.028809
2103.849121
5240.679199
5386.048828
3385.457031
3626.902832
3362.01709
3072.638428
3901.142822
2678.975098
1856.832764
5273.509766
6649.625977
5373.993164
4796.503906
2068.186035
4547.973633
4156.717773
2160.783691
4508.904785
2765.672607
2052.072021
5630.082031
2322.285645
5725.379883
1968.950684
4711.435059
4105.060059
4882.349609
4410.616699
1764.470581
6187.942871
5763.310547
4218.614258
4190.617676
3716.212402
4699.086426
1807.752563
2764.827637
2190.192627
5011.626465
1913.661011
2505.961426
4746.567383
1753.447266
4217.541992
6060.581055
2005.799316
2112.266602
2780.461914
3058.815674
2253.486328
1658.898926
3307.502197
3658.106689
2539.158691
2312.068848
4222.890137
2694.808838
5527.794922
2396.381836
1853.814941
8918.53125
4851.811523
4006.399902
3722.862061
2171.386963
1836.405762
4141.451172
2267.214844
2457.627197
3723.237061
5198.125488
4825.679199
2112.895996
3507.384521
4904.240723
2912
4248.47998
5971.83252
2514.191895
2094.739502
4138.239258
2615.432373
2965.85498
4771.442383
2004.392212
3260.22583
3907.672852
4710.811035
5279.077637
1561.911499
3904.975098
3727.182861
1892.07019
5034.178223
5715.020508
2852.226318
5650.589844
4177.644043
4772.56543
2519.213135
3776.886963
4950.110352
2747.005615
3859.25415
3800.037842
2914.282227
4788.769043
3470.279297
11545.800781
2924.677002
4801.256348
4257.67041
3674.392822
3111.950195
5203.204102
3729.716553
5693.333496
3679.532959
6160.145996
6696.051758
3556.171875
2223.431641
3754.00708
2246.636719
3735.139893
4129.97168
1789.59668
2377.436768
5955.26123
2431.719971
3121.777832
2280.69165
3498.43042
5108.275391
9847.022461
5145.622559
8435.771484
2063.004639
3388.904053
4105.430664
8198.458984
2374.352051
4766.153809
4019.143799
2800.90332
1443.310303
3751.761963
3924.856445
2328.666748
2833.145264
2069.18335
3243.612061
4419.070313
2785.286621
4144.607422
3720.258789
2544.094238
3184.793701
5346.301758
4045.631348
3148.102539
2279.789551
2898.845703
1827.578979
2202.60083
1488.579712
2008.056885
5121.883301
3867.808105
9420.613281
4031.437012
1499.58728
4943.051758
5809.245117
3269.771973
4582.688965
4327.182617
2387.402832
5695.727051
2399.111084
6298.683594
3346.779053
5386.633789
4203.456055
2560.096436
1965.757935
2700.685791
1874.707642
2118.967773
2528.968262
1772.317505
5022.430664
2949.179199
1673.206299
1959.581909
4248.928223
3388.048828
3801.784912
4048.645996
4352.554688
1704.27002
4656.670898
3953.055908
3446.892334
6604.018066
3767.01123
3694.225342
3685.106445
1520
6146.606445
1987.50769
2058.399902
2214.829346
3425.545654
4272
5953.049805
2323.29126
2361.333252
10191.800781
2220.611084
4021.562744
4291.516602
2035.061768
2111.619141
6467.383789
3695.588135
2521.421631
5283.274414
4918.675781
2535.951416
4544.751465
2795.156494
2706.823486
1922.470581
1878.882324
2998.582764
3041.373291
1731.823486
3659.596436
3905.71167
2719.87793
9522.694336
3762.931641
3757.714355
2041.090942
2652.734619
3565.861328
2755.668213
4087.631592
3783.591553
4364.069336
2920.663086
3166.208984
1550
6233.680664
3432.966064
2339.791016
5035.678223
4477.227051
4923.034668
3990.195313
6872
2434.840332
3970.077148
3971.930664
2902.137451
3994.518555
3431.884033
3857.777832
3771.099609
4311.684082
6920.033203
2147.94873
2084.187988
3795.510254
1914.133301
3888.03418
7594.219238
3680.5
1533.767456
3182.37207
1670.782104
3111.902344
5680.852539
4774.143066
4257.129883
3898.280273
3510.72876
2324.050537
4745.542969
3494.706055
2543.722168
3815.248779
2904.327393
3770.891357
5028.365723
3263.684326
3451.074463
4650.506348
2811.080811
4082.83667
3365.128418
3032.924805
5052.9375
1988.262085
1994.514648
1448.555054
2532.563477
3664.531982
2284.141357
1762.72168
4467.579102
4198.924805
1538.591553
2425.388916
2581.228027
1792.841431
1872.337769
4211.468262
1991.720093
2888.228027
1695.957275
1682.607544
3250.110352
1912.918091
1982.181152
4727.157227
3068.987793
2235.986084
2698.958008
1829.981079
1569.005615
5646.004395
2511.887695
1837.609619
4241.109375
3657.28125
1890.493774
1654.692871
5271.198242
2704.371582
2983.12915
4441.324219
3180.444336
1646.49707
4154.63623
2482.988525
3244.260498
3556.985352
2644.046387
3401.685547
1722.787476
2225.152344
1650.421753
1871.151489
1560.392578
1489.593384
4597.94043
3263.660156
2637.257324
3407.619141
2312.291016
2311.578857
3191.101074
1629.565186
2434.495361
5742.211426
3766.7771
5461.12793
5080.092285
4396.481934
3357.512207
1972.091553
1970.028564
2823.62915
4751.271484
10724.499023
1943.25
4668.07373
4574.599609
3379.290039
1763.158569
1599.448242
2212.61499
3607.89209
4752.56543
3409.826172
4446.334961
3355.692383
3016.100586
3991.135498
2906.757324
3915.585693
1814.670898
2155.939941
1830.329956
3458.498779
4740.535645
3786.705566
2607.801025
2464.944824
2773.883301
2215.786621
2849.055176
4847.26123
2716.233887
3243.14917
3548.645264
2936.775146
5664.554688
2783.501709
1617.418457
3518.607178
3332.729492
3471.633301
3552.459473
2376.57959
2849.422119
3098.2229
3581.600098
3056.505859
3854.060547
3502.279541
3218.370361
4547.064453
2063.065674
2566.760498
4512.489258
3971.423096
2056.106689
4160.04834
1481.553955
3890.996338
5044.524414
2534.852051
3893.428467
1622.262451
3227.369629
3065.55127
3370.582764
7493.583008
2144.062256
2706.693848
5469.808594
1804.35437
2596.8396
2987.152832
4128
2959.822266
1762.80957
4223.902832
5719.789063
5178.76123
2793.741455
5146.631836
6274.46875
6229.921875
1653.333374
4294.57666
4190.277832
4061.285645
3865.60791
7301.333496
5435.888672
2949.183105
2734.815674
3178.034668
5098.833496
4958.477051
5354.245117
4451.89209
5900.472168
3628.258301
3927.667236
3979.5
3787.962891
4423.474609
2746.90918
2658.526367
1683.212524
4830.937012
1766.947388
4860.333984
1608.932007
2970.353516
3272.871338
3169.452148
3279.481445
1700.106201
2019.244873
6711.931152
6297.033203
1551.763916
1799.772217
3580.646484
1503.8479
2453.628906
1645.42688
6121.657715
1893.745728
1575.352905
2997.135254
3037.106201
1682.078979
1673.125
5019.550293
1503.393799
2328.726563
3111.125
6020.025391
1658.920288
4653.273926
2108.730713
1563.351318
2897.682129
2311.184814
1840.652832
2195.014404
2794.850342
3486.927734
2890.856201
2462.990234
4685.645508
3031.221191
2459.37793
2078.845459
3651.187988
3083.242188
2701.920654
1617.309326
1817.346313
1749.343018
2978.601807
1589.611084
1663.150146
1607.850098
2087.404785
2168.081299
1956.579712
2121.058838
3205.958008
3266.897461
2111.419434
3161.911865
1711.082397
1509.294067
4484.594238
1973.684204
4153.866211
3303.112549
4600.510742
1572.817505
1868.842651
1703.188354
2880.615479
2699.360352
1731.313354
2549.206543
4586.509277
1962.930176
3448.149414
4327.058105
4894.077637
1963
3232.100098
4483.821289
2936.435547
3404.066162
2219.453857
5555.434082
4617.397461
2093.47998
2999.753174
4847.690918
2592.264893
2045.07312
2393.501953
2333.349121
3590.71875
3003.492676
1887.734131
6024.4375
1626.694702
1899.48999
2859.682129
2368.014404
2358.065186
2486.548584
1810.719971
1853.488159
4130.52002
2472.470703
4612.322266
1709.047607
3333.72998
1659.003052
1746.51062
3807.137939
3464.797607
4725.283691
6704.580566
5558.785156
5426.110352
2711.088867
2593.502441
2810.815674
4199.626953
3670.941895
3482.358154
3748.409424
6739.515625
5411.541992
2224
6019.445313
3841.054443
2052.949219
3204.158447
3883.068604
3441.461426
1716.014771
4325.39502
4263.62207
3623.147217
4751.185547
2889.415039
2319.737793
4684.41748
2475.606445
3373.434082
3912.37793
4051.54248
1599.794922
3223.835938
5465.469727
4790.217285
3409.502441
3705.647949
5302.577637
2869.821045
3762.791992
3373.372559
3487.317139
5155.683594
6484.990234
4023.505859
2284.98999
4921.004883
2152.213867
5709.808105
6335.745117
2073.405762
3290.052246
3950.472656
2746.562744
4214.943359
1649.466675
1786.305664
1704.750366
1902.372681
3463.045898
3844.856201
3485.565186
2435.399902
4829.51709
2306.300049
3123.656006
1452.947388
3146.903809
4594.786133
1716.477051
3663.602539
1891.345459
1795.789429
1988.860718
2938.037842
2763.555664
4000.812256
2251.913574
4388.754395
3861.073242
2725.97583
3372.936279
4516.36377
5102.480957
3378.086914
3868.470703
5672.504395
3870.875977
2206.416748
6365.836914
2169.587402
5047.56543
2967.655273
3401.962158
3258.032471
2368.788818
3119.726563
5537.558594
4548.172852
3843.9375
2850.69873
2943.5
2073.317627
2724.705811
4533.408691
4786.024902
2248.827637
3594.285645
3648.941162
4282.140625
4277.375488
3206.453857
4592.962891
3218.375
4683.625
2018.273682
1672.27356
3501.762939
4141.893555
2673.821289
5823.129883
3326.361816
2993.140137
1738.94873
3003.790283
13861.017578
1640.208496
1729.904785
4301.108887
1621.63269
3365.095215
2081.615723
5229.575195
2905.980713
2923.77124
2369.33667
2117.486572
2897.976563
3126.494385
4222.220703
3334.092285
2517.796631
2060.365723
3960.966553
2467.019531
1492.869507
3113.644043
1946.930908
3816.376709
6179.599121
2278.043945
3538.430176
2821.333252
1840.436646
2360.400879
4178.564453
3281.476074
1656.290039
3226.570068
1508.638428
4029.163574
2211.756592
2735.717285
1687.483887
3283.943359
2056.646973
1661.41687
4270.476563
5127.092773
3160.639893
2919.465576
2346.221191
2212.498779
2685.749756
6097.526367
2741.503174
5320.643555
2341.240479
3062.952393
5521.074707
3150.719238
3191.691162
3491.132568
1757.137939
2483.52002
5821.597168
1907.988281
4533.162109
2389.514893
3492.786377
5776.21875
2324.62915
5706.250488
4899.601563
1753.988892
5235.056641
2329.621094
1947.210205
2842.258789
3317.113037
2462.348633
3625.130615
4224.984375
2388.157227
4268.747559
5201.017578
2391.905762
1843.329956
2467.296387
4561.36084
4170.055176
3240.313721
3799.227295
4372.751953
4435.518555
2936.624512
3178.087891
4356.268066
5699.145508
3842.495117
1779.95459
2908.670898
3599.446045
1899.622192
4842.491699
3045.404053
1555.776367
4466.355469
3483.978271
4983.85498
1772.839478
2016.888916
1992.195557
5637.600098
2050.153809
2704.391113
6851.262207
3681.137207
1375.730347
1647.370728
3254.162109
2152.170166
5456.54541
3048.77417
2855
2867.199951
3450.354492
5546.560059
3032.791748
3450.290283
3387.733398
2087.867676
1722.666626
4549.56543
2228.854736
2555.327881
3291.737793
2051.9375
2384.866699
2227.895752
4264
3187.45459
2830.272705
2310.620605
1855.253906
3892.828369
5459.625977
2290.406738
2839.190918
4451.369141
4926.222168
4898.589355
4632.842285
3751.481934
3975.904541
2414.363525
4566.298828
1684.783447
2349.483154
2432.926758
3290.02417
7405.910156
3403.138672
2274.511719
2158.463135
3348.937988
2182.793701
7180.455566
3519.290283
2175.320801
3346.722168
2542.274414
4150.952148
3700.577637
2055.351318
2817.612061
2322.90918
3065.839355
2406.434814
4070.718994
2589.587646
3465.168701
4011.60083
3995.885254
1562.332275
4299.572754
2931.292969
1642.696899
6606.61084
3282.241699
3348.335938
2939.127197
1889.962769
2881.658936
4282.852051
2753.047363
3492.98999
3015.60498
1884.270508
4607.010742
1954.529907
3260.22168
1995.448608
2032.983765
3733.395996
3788.767578
1966.562012
2934.760498
4393.180664
1567.142822
1805.800049
4775.283691
3623.780762
1611.905273
1512.699707
1689.450439
2679.087158
1747.660645
2578.045898
1831.209595
2060.10083
1670.869385
1799.16394
1788.929321
2025.863403
1586.597046
3165.024902
3114.864014
4363.882813
2649.183594
2028.174438
4338.031738
2910.954834
2715.523926
3448.044922
4848.074219
3755.383545
1854.973267
4758.307617
3426.579834
4145.866211
5912.666504
4800.710938
3207.600098
3291.225098
3229.606689
4161.836426
3497.333252
2836.357178
5231.077148
7381.540527
2822.047607
1558.441528
5897.308105
2850.481201
4273.561035
3273.197754
3289.618408
3815.01416
3373.09375
3975.315186
2481.977539
4029.412842
2142.660889
5680.051758
3525.61499
2721.730713
4849.166992
3598.690918
2703.760742
6419.350586
6540.032715
3623.165039
3223.600098
3960.905273
4264.824707
1594.322632
4297.758301
3275.304932
5023.306152
3476.913574
5449.525879
4911.345215
7230.258789
5030.128906
2694.083008
6228.821777
4118.473633
3900.582275
2486.73584
2011.72937
4660.563477
4995.913086
3959.032227
2975.032715
2868.72998
2704.137207
4094.781006
2011.009888
6579.335938
6434.644531
1970.810791
3226.436768
2922.294678
1867.184448
2338.213867
11174.0625
2943.233643
4019.942627
2088.070068
3274.688965
3732.721191
2411.93335
4795.892578
4637.513184
1856.406738
2463.20874
2652.955811
4461.133789
3149.324951
2373.95166
2932.5
3057.099121
1798.083862
3081.260986
2306.735107
3097.029785
4101.288574
4708.060059
3884.525635
2044.91748
2529.702148
2565.131104
5010.005859
2872.20166
5153.064941
5621.171875
4128.54834
4707.47168
2751.876953
3859.567871
3540.065674
3896.705811
3082.025391
2014.033936
3535.826172
4379.854004
2930.445801
2309.176514
1891.569214
4194.285645
2340.35498
3192.380859
1744.057983
1763.278442
4806.12793
4151.937012
2491.632813
3953.641113
2113.208008
1919.70752
3015.178467
5173.92041
1752.340088
2318.440186
4918.833008
3384.655029
2783.689453
5003.558105
3455.82251
3677.075439
4277.016113
3858.54834
3752.133057
4840.458984
3262.928955
4762.09375
2446.043701
2918.171875
2410.307129
3012.07959
4629.640625
3777.494873
4655.587402
1709.326538
3169.716797
2575.875732
1553.263184
3565.859131
3875.4104
1887.030273
3208.179199
1907.601685
1978.384644
3260.362305
2588.729248
2790.733643
4450.015625
2765.923096
2139.691162
2205.214355
2745.296143
3244.556641
1810.484497
2497.085205
3840.015137
4556.567871
3946.870117
4307.17627
2417.889893
3559.608887
2527.931885
4966.62793
3515.875244
3809.749023
2565.84082
2931.982422
4359.503418
4447.700195
4371.902832
2899.168213
3359.262695
1993.515747
2091.432861
2907.727783
3350.167236
3091.286133
4836.432617
1514.666626
1885.424927
6088.143066
3449.18042
3438.023926
2121.750488
2427.104004
6451.649414
4074.181885
4134.368164
3977.251709
1737.296143
3814.224121
3985.471924
3728.563965
3198.364746
3266.314697
5017.003906
1905.346802
4122.037598
4382.370605
2903.734863
3374.153809
1791.790405
2056.356934
3505.030029
3877.43042
2486.172363
2351.687744
2773.081787
4190.279785
2307.428467
3337.392334
4746.853516
4196.890625
4407.759766
6597.928711
3643.542969
4049.79248
5436.231445
1847.654053
4022.956543
3192.4375
2135.214355
4061.89624
4411.528809
1985.987305
2224
3386.680664
2329.676758
6269.328125
1901.675171
5009.977539
1417.403564
3229.281982
3373.325684
4002.598389
3868.373291
6221.253418
6590.079102
1984.341919
3062.080078
2046.191284
3447.763672
4916.426758
3876.311768
12337.045898
2752.780518
4180.619629
1990.095215
4485.294922
4250.415039
2687.409912
3575.697998
1979.067627
1911.535522
2372.522949
4420.19873
2430
3225.973145
3065.297363
4668.243652
2872.233887
4589.501953
2538.867432
4145.333496
3035.636475
4075.263184
2751.284668
3956.62915
4704.697754
2822.376465
3888.85498
3915.541016
2046.215332
3522.883789
6232.871582
5154.912109
5645.227051
3754.679932
2805.169189
3987.34668
2292.163086
4430.517578
2633.879883
6458.760254
6899.614746
2627.743652
5538.596191
3280.673828
4255.558105
1853.322632
1469.465698
1862.120117
3245.381592
1489.798584
2412.013428
3129.242432
5806.102051
2030.146729
2973.152588
1707.673828
1710.103516
2750.863281
4729.15625
1712.218384
3337.351318
3499.25708
2942.050781
3736.40918
3971.753418
2620.380127
5145.313965
5319.131348
5798.328125
3109.875732
1873.703247
4059.699463
1498.695313
4504.117676
3795.924072
5310.060059
4576.841309
4199.516602
2035.895142
2074.5979
2032.12793
1840.624634
1786.777466
2099.985352
4918.624512
4709.959473
3803.208008
2786.911133
1675.288452
1626.289063
1784.156372
4766.721191
2007.397827
2141.412354
5965.288574
4957.600098
5323.036621
4384.688477
5924.856934
4900.850586
2007.319092
1716.244141
4411.326172
2277.307617
3909.114746
3539.675781
2606.187256
3041.721924
1651.884644
6950.735352
4774.871582
5461.935547
4071.893799
3601.226074
2860.312988
3465.546875
3135.154053
5426.416016
4745.056641
4816.37207
3230.461426
2357.555664
5167.839355
5054.971191
1741.412354
3891.22583
4375.769043
2971.068848
2784.059326
2950.3396
2264.800049
2370.12793
4527.944336
1919.983521
1906.666626
1963.609253
2554.443604
2884.596436
4974.517578
4128.368164
2737.212646
4170.09375
4469.793457
1580.766846
5013.599121
2502.013428
3476.651611
4716
2559.643799
2782.390625
3760.177734
4730.315918
2861.974365
3594.384521
2332.544434
4375.239746
3520.558105
2867.098145
3111.184326
2966.072998
3789.020264
3204.081543
4412.90332
3214.701416
3998.624023
3049.523926
2117.318359
3892.710693
4689.95459
2434.943115
3631.010498
5208.526855
4464.436523
1655.936523
4353.666504
2173.108887
4731.62793
4721.481445
6674.443848
2064.428467
1701.25
3946.637451
4751.325195
2827.545898
3731.531982
2875.653809
4501.799316
2430.195557
1353.763794
3933.624512
3983.432373
6136.711914
5494.791504
3265.135742
4823.368652
2907.360107
2288.322754
2996.532227
4248.695801
5310.408691
4377.74707
3047.403076
1566.387573
2431.368408
3773.064209
2164.138672
3956.851318
3781.402588
2437.833252
1495.138428
2415.723389
3012
1802.076294
4223.200195
3613.529053
1738.425903
3170.302734
1546
1958.329468
3693.015869
2093.693848
3330.336426
3223.01001
2802.583984
3080.910889
1911.444336
2649.278076
3248.209473
2125.132813
3020.007813
3068.286621
3967.735352
4748.575684
6243.675293
2000.379639
5061.664063
4826.92334
1596.965942
5132.074219
3589.507324
2494.166016
2724.460938
1841.03894
1906.72644
3631.766602
2968
4971.066895
3925.316162
3104.894531
5227.118652
1945.665649
2740.70459
4212.938965
3770.507568
3511.893799
1789.793091
2107.039063
4478.181641
3701.333252
3029.237793
2549.774414
1908.502197
2285.097412
2605.629639
6094.589844
2015.661499
5165.005371
4554.570801
2033.21582
2228.787842
1859.955078
2365.840576
4953.973145
3962.226563
6342.433594
4692.950684
4564.030273
2287.016602
3666.73999
10212.708984
3238.376465
4533.030762
4373.714355
1980.2146
1841.74707
2511.585449
1946.994751
3137.309814
3295.519043
4792.727051
2750.443359
3352.159668
1731.938721
2385.232666
7115.792969
3162.583252
7221.90918
2093.07251
4709.049316
2172.810059
1920.932861
2373.548828
5044.331055
3443.787354
2720.665039
3049.064453
3579.052002
2941.786621
4161.821289
5170.804688
2645.163818
3158.658936
1346.949463
2797.463379
2014.028931
2801.822754
2066.007568
3491.081299
3300.591309
2378.209961
2878.790283
3007.931396
2396.469727
3496.204346
11234.87793
3813.494385
3904.051758
5090.311035
1866.57959
4152.972656
3721.508057
3268.527832
2749.077148
4147.357422
3522.199219
3742.268311
5234.031738
3918.13623
2926.29541
1797.815796
2828.834229
3030.515137
2681.125
3915.985352
4686.61377
3036.517334
2920.64624
4966.925293
2425.71582
2011.424805
2003.230713
2382.331543
5952.274414
2343.48584
3117
4861.402832
4173.164551
1580.444458
2631.517578
4476.044922
1958.292847
4220.620117
2030.921875
4438.577148
3132.888916
3019.628418
6721.586426
1973.349365
2066.312744
4260.212891
2006.162964
4744.57959
4398.264648
4029.008545
5203.272949
3798.683594
2456.631592
1623.199951
2670.380859
4116.62207
3927.044189
2575.799561
3004.976318
2907.877441
2025.749023
4566.252441
3081.348877
5000.438965
3222.830078
2613.844482
2095.641846
1958.936279
4922.308594
2413.0354
5094.458496
3993.13916
2829.333252
3271.776611
1529.208618
1785.308228
3554.432617
2944.647705
6041.530273
3475.460449
1686.400024
3195.901855
2429.515625
2737.49707
3083.71875
3940.836426
3709.798828
4626.834473
4063.821045
2221.447754
2290.388428
3227.705322
2488.657471
2495
3926.012451
4193.325195
5849.035645
3436.557861
2023.058105
2150.369873
5064.310547
1513.824585
2823.95752
4724.572754
1843.384644
2930.010498
2252.540771
2238.2146
2167.236328
2087.385986
1451.432495
1834.567139
5472.224121
2109.901123
6943.333496
2132.468994
2594.087402
3580.94751
3009.834229
3054.191895
2087.434326
2856.37207
2965.219727
1396.563721
2689.097412
3024.618896
3691.208496
5644.266113
2509.155029
3337.255371
2521.459717
3546.498291
2319.107422
3230.394531
1729.203003
5230.873535
5118.44873
4440.072266
5534.687012
3551.960449
2877.805176
2192.928223
4548.330566
3832.104004
2206.282227
2545.954102
2452.980225
2196.404297
3991.090088
2241.10498
3596.706787
2691.718262
3083.555664
5087.155762
1488.8302
4705.867676
3741.09668
4449.549316
4904.259277
4551.111328
1460.19043
4238.143066
4104.771973
5615.958008
3595.764648
2234.950439
6502.371582
2422.567627
4771.773438
2459.279785
2282.171875
3103.874756
3287.475098
1938.322632
1783.692261
2414.449219
2119.333252
3830.148926
5432.818848
4369.39502
3570.996582
1791.260742
3505.684326
3299.689697
3254.087402
4533.674316
3011.466553
2573.169189
3081.354248
1726.107544
3931.564941
4688.681641
4601.188477
4882.853027
1410.851807
5114.153809
3841.256104
2924.613525
4467.831543
1768.019897
4519.644043
2842.449463
3428.295166
1756.85498
1955.838745
3033.626465
1965.815308
3577.19043
2979.026367
2770.726318
2666.870605
4791.792969
4361.23291
3430.213135
5150.080078
4140.596191
3964.550781
2780.888916
3763.063477
3105.350098
4444.010742
6266.515137
3956.786865
4056.246826
5012.5
6394.644531
1721.666626
3357.318848
2602
5309.420898
1837.104248
2740.418213
3862.166748
4041.595947
3751.216309
3507.137207
3243.135498
3750.02002
3591.67627
1766.349976
1526.356201
4269.582031
4506.467285
3451.20874
2998.461426
1408.816284
4937.269043
4975.921387
2131.12207
3410.895508
2792.036377
2380.485596
3001.179688
3523.771973
1825.085449
3028.170166
2483.217773
2667.099365
2995.257813
1695.735107
2418.904785
1649.806396
3093.729736
4543.408691
2080.423584
2298.888916
4060.538086
3858.927246
3712.363525
3665.129639
4648.956543
2174.741211
5749.690918
4204.600098
4216.68457
3344.48291
2141.361816
3373.057373
2377.209229
1766.638794
1986.357178
6807.089355
2418.91333
2314.99292
1921.342651
3160.797852
2580.156982
2694.614502
3543.590088
2133.919678
1728.888916
1829.758667
1970.176758
3093.843018
1689.493652
1883.14563
4174.790527
5073.045898
2762.577393
2546.14502
3221.849609
2685.19873
3573.746582
2267.892334
6561.98877
5996.152832
1931.865967
3846.965088
4176.584961
2695.793701
2186.344238
4157.042969
4862.043457
1747.142822
1911.984619
1965.372437
2532.628174
2036.216431
2337.119873
1986.738892
5837.889648
3040.991455
2210.732666
3039.494873
3710.600098
2957.747314
2528.778076
3321.457275
1829.876465
4244.194336
3724.677002
1807.524048
1845.391602
3756.352051
2371.911621
4103.048828
4901.138672
1982.208252
1748.315186
4633.257324
2896.480957
1838.316895
3530.53833
5239.162109
4380.918457
3933.819824
3129.977539
5276.536621
4316.886719
4062.585938
3929.217041
3712.083984
3602.108643
2658.056152
3764.645264
2283.5
2117.808838
2839.307617
5598.137695
3681.361816
2686.276611
4803.788574
1978.216553
6252.664063
5766.472168
1558.225952
3919.412109
3226.470459
5078.625
4471.876953
4353.580078
5260.60498
4337.581543
1857.330811
3897.173828
7350.702148
1853.291992
4103.904297
3404.866455
4203.550781
2959.762939
3723.820557
4152
5698.842773
4529.985352
2548.483887
5788.231934
2428.956543
2420.685791
5846.486816
3367.808838
2707.05957
3907.171875
2118.712646
3166.165527
2728.050293
2660.304688
3970.060303
5248.154297
3120.715576
2367.234375
1722.05127
2185.720947
4082.420898
3817.734863
4705.912109
3193.232666
2625.851318
2985.086426
3303.329102
2394.613037
3435.950195
1845.82605
1623.647827
3068.896973
3482.786133
1858.86792
3519.391602
2279.944336
4280.147461
6405.253906
3821.888428
4076.104248
2130.727295
5501.137695
4718.848633
1763.166626
3221.825928
5021.242676
3239.901611
2217.432373
3177.633301
4710.399902
2796.112793
3067.675049
1985.707031
3795.720947
2014.674316
3257.07373
3977.109619
3134.318604
2187.806396
3738.404053
2943.957275
1795.673462
3512.564941
5300.074707
3027.458496
4827.555664
3035.942383
1862.325562
4398.23584
2835.836426
4482.86377
4133.19043
1486.450928
2086.657227
2426.472656
1579.91626
2580.420166
2367.275391
2008.875366
2027.662964
5891.256836
3132.392334
2040.238037
5625.120605
3883.339111
2804.07251
1970.190918
2698.802979
2674.075439
2129.417725
3929.465576
4534.871582
2419.862061
4533.041504
1579.040039
1774.27771
2450.184814
2673.098389
3325.956055
2780.378418
2811.92041
1782.062866
4604.256348
3909.104248
4340.913086
2179.979736
4738.275879
3661.206055
4388.990723
2106.439941
3567.099121
4507.30957
4526.465332
4560.463867
1930.225708
4450.258789
2116.480469
3963.194824
4226.494141
1819.498901
3594.666748
2102.712891
3972.20459
2448.77832
4698.724609
1859.417603
3353.155762
3805.06543
1882.053589
3809.698486
2513.270752
3874.785889
5508.498047
3750.063721
2465.407471
3470.788574
2384.201172
1856.943115
2733.376221
5642.029297
3453.803223
2049.178467
2599.672607
2599.686768
3618.098633
2850.799072
2814.319092
2778.101074
5611.28418
3323.575684
2999.027832
2320.65332
5277.120117
2642.158691
2937.650879
4075.536865
2648.365479
1581.039185
1872.702759
3893.053711
2519.621338
5638.904297
2702.315674
7080.897949
3466.707764
2417.392578
2982.868164
2435.122559
3448.32373
2124.62915
2482.592041
2367.564697
1513.696045
2577.407959
2947.733398
4618.345215
2887.518066
5235.985352
4034.15918
3677.134277
3021.09082
3445.003662
2328.328613
2891.178711
5564.072754
4181.678223
3110.151123
2284.851318
3704.199951
2915.006592
3848.788086
3579.30127
4774.79834
4632.67334
3241.782715
1863.653809
4551.959961
2376.680908
5494.878906
3420.949707
4357.740234
4844.768066
7589.486816
3588.14502
4066.845459
2163.057373
4271.190918
2702.566406
2455.146729
2060.551758
4401.381836
5179.806152
2060.016846
4276.529785
3384.153809
1869.93811
2770.800049
1643.199951
2169.730713
2316.631592
3259.927734
3810.716309
2372.860107
4917.765137
3030.477539
3537.554932
2516.962646
3565.966064
3297.514404
4166.641602
4700.109375
2326.877686
4427.94043
3338.633301
1390.301636
1590.256958
2135.53125
3592.509277
4527.629883
1672.123047
3439.267822
4536.0625
4292.396484
4342.98291
3595.786377
4778.407227
7226.809082
1998.907104
1466.290527
3655.859863
4659.29834
4481.944336
3266.049805
1922.418823
5741.466309
1778.638672
5280.51709
2069.229248
5343.139648
1492.342407
1871.304321
2935.39209
2239.345215
4465.387207
1532.605103
4352.589355
4161.834473
2873.748535
4151.49707
2340.574219
2979.729004
1890.509766
5029.262695
3815.234131
1989.954834
3128.083008
3836.337646
3102.124512
3336.174316
1773.345337
1987.741455
5201.23291
4450.01416
3999.303955
2494.042236
3418.085449
1724.737183
3252.749756
1962.436768
3279.162109
5143.797852
2638.311279
3627.79541
2336.481201
1860.458984
1952.607544
4236.272949
1796.636963
2044.371582
2210.718506
3004.987305
3538.92749
2862.873535
1464.645508
3065.247803
3371.530762
2057.035645
2896.803955
4683.827148
4233.123535
2713.469482
3616.993896
2087.144775
2041
3799.085205
1664.923096
3832.877197
2416.490234
2867.348389
1460.366455
2172.519287
4435.781738
1823.450439
2560.170166
2706.527832
2686.912598
2148.832764
1344.090576
3306.484619
2252.672363
3168.262939
2091.312256
4778.755859
5586.568848
3121.736816
3099.041748
1298.825317
2445.66333
1711.217407
3662.177246
2978.717285
3739.0271
2264.759521
2008.41333
2128.100586
4067.615967
5292.839355
3425.575928
6288.623535
1646.478638
2047.490601
3799.341797
2964.464844
2143.123535
3222.193604
4934.547363
2354.666748
1902.571411
2018.052368
1778.316284
1743.80603
6106.345215
3771.025146
5122.813965
1937.515381
1682.535156
1696.551758
3499.874756
4337.302734
2942.754639
3510.86792
2473.20166
3088.161621
2959.423096
5599.611816
3104.820801
3136.252686
4337.911133
3535.810791
3282.929199
4312.476563
4751.493164
2095.893799
1894.897827
3526.005859
4331.712402
1655
4150.993652
5294.829102
2350.525879
4512.327637
3086.063721
3392.613525
1723.894165
2559.940186
3221.61792
4027.138672
4375.45166
2195.072266
2793.931152
2445.145752
2665.196045
3553.02002
2841.211426
6164.304688
6096.687012
3462.734375
5116.358887
4737.373535
2079.263184
3404.907715
1921.457764
2020.551025
2727.880127
2201.046631
4592.23877
2965.522949
1933.725464
4678.061523
3350.037842
4026.203857
2731.123779
4933.255371
4358.013672
2788.008545
3483.185303
2307.664063
3295.752686
5180.829102
2468.510742
4057.818115
3908.895752
3430.068848
4444.75
4124.568848
3675.711426
1846.526367
3759.316162
7636.123047
4784.094238
6282.558105
4576.245117
3515.95874
4127.680176
3814.265137
4870.841309
4738.754883
2966.618164
4227.062988
4810.815918
1937.209351
1648.432373
3114.967773
2189.76001
4538.560059
2815.834961
3604.377441
3465.478027
3943.745605
6907.786621
4866.191406
4103.497559
5488.855957
3362.746338
3540.74292
2781.268311
3907.434814
3804.413818
4387.913574
3248.727295
8301.666016
3360.920898
3050.729736
3592.559326
4111.529297
7377.324219
2018.637329
4951.347168
2690.77417
2509.246826
4229.611816
4468.078613
2087.926514
1624.571411
5194.495117
4561.110352
2064.818604
6331.55127
1667.798706
2024.655151
5420
3725.348877
3013.385742
3160.379883
1942.838989
3338.817871
3954.01416
5552.181152
4924.204102
1844.765503
2447.744385
1995.048462
5046.88623
4514.679688
2221.785645
1374.512329
1848.387085
1918.252686
3550.793457
3791.269287
2089.430908
2517.088623
4256.458984
2678.161865
2252.676758
2080.423828
6728.390137
3962.172363
3370.337646
1617.572388
3330.814941
5212.958984
2800.849121
3591.769775
3485.30542
2102.377441
3948.083252
4364.640625
2323.81543
1602.923096
2576.384033
2806.726074
4140.960938
2506.655762
4852.970703
4063.452393
1932.362427
2530.263428
2574.967041
6788.55957
2899.772949
2677.203369
1493.663696
1957.464844
5173.036133
4295.790527
4618.748535
2517.450439
4460.772949
1843.252441
3913.736328
3607.27832
1727.366333
3054.018799
3502.431396
2973.751953
4010.236816
2626.13916
4024.89502
3415.858154
3514.184814
1845.991943
2441.344482
2272.07251
1830.862183
2386.745117
2262.421143
2442.990234
3137.314453
3326.404297
4009.480225
3974.272949
2800.540527
4225.61377
3740.878662
1983.469238
3842.966309
3631.91626
5902.421387
3357.793213
3013.434082
2174.235352
5273.564453
3187.104492
3117.396729
2910.99585
3232.653076
2623.690674
2672.775391
4605.607422
2767.98291
4762.108887
2292.497803
3717.972412
2356.174561
1867.378174
3352.088135
1902.452881
4455.416504
4086.135498
3456.333252
3312.24292
3661.980469
3561.177246
3616.800049
3289.985352
2843.927246
4913.5
2821.740479
5885.642578
4274.110352
3934
7823.19043
4397.434082
4976.04541
3661.544922
3083.820313
4546.847656
3216.427979
3857.784668
3530.117676
2193.032227
3416.700439
3271.547119
4148.590332
3335.531738
1415.82019
6553.97168
2369.706055
3963.902344
2730.014404
3274.399902
4555.941406
5149.79541
6244.788086
4445.658691
1839.912109
2420.148193
2769.57373
3675.739502
5327.347168
4061.739014
6189.564453
7022.135254
2399.569824
3602.608154
6280.532227
3272.268555
4769.919922
2513.176514
6861.04541
4971.648438
3228.468994
4896.228516
2611.155518
3154.14502
3930.138672
1713.731934
2962.391846
3312.228516
2192.871582
2728.636475
2651.264404
3053.401367
4088.49292
3765.824951
4815.208984
2175.114746
2340.957764
1980.563354
3733.690918
3051.317627
4411.466797
1752.446777
1989.80127
4079.322754
3713.481445
6003.386719
2972.25
3213.45459
4003.660645
2604.318604
2628.156738
5644.71582
2994.172363
3716.852051
3533.689209
3983.979248
2485.757813
2893.536621
4220.803711
3752.775879
1894.609741
2297.014648
2788.287109
2685.794189
2854.368652
2072.972412
5486.848633
3042.755127
2474.897949
2044.63562
5496.603027
3161.618652
2507.022461
4880.725586
2303.973145
4937.512207
2659.553711
3308.884033
3091.410156
2999.836426
3582.584717
2970.90918
3350.942627
4295.438965
5133.398926
2586.834229
3300.803711
1874.112305
2353.244141
3233.108887
1980.24707
1679.771484
3826.461426
3929.869141
6068.226563
4059.106689
5387.589844
1957.505127
1896.032349
4712.052246
1806.311646
2869.325439
5155.699219
1728.621338
3873.967529
5494.536621
3283.912598
3589.512939
3134.967773
4424.339355
5553.733887
2873.34082
4192.341309
3160.267578
2240.493408
1850.153809
3875.353027
2506.079346
3777.362061
10411.203125
2624.991699
4176.902832
3367.605713
2976.905273
5827.570313
3476.676514
4437.246094
5308.983887
1976.514648
1476.550415
4812.254883
3494.702637
1581.041138
2791.439209
4704.923828
4478.790039
1822.481689
2503.010254
4778.654785
2814.540039
4794.538086
4965.164063
3246.769287
1924.136841
2001.874146
3856.120361
1703.174927
3185.910889
5049.320313
5603.61377
2761.762695
1989.14856
3972.581543
1635.76001
2871.652832
5407.20459
4207.827637
1941.866699
4240.147949
4635.829102
5053.987793
5635.043457
1940.363647
3963.681641
3839.216553
3104.931396
1902.171387
6198.349121
6661.768066
5817.586914
2438.98584
4886.876953
3741.722168
6107.424316
3413.928955
3126.778564
3069.190918
5942.879883
2861.800049
3992.926758
6503.529297
3388.355225
5268.831055
4071.240967
3397.376953
6187.672852
3527.737793
3826.373535
3341.586182
3180.492676
4680.065918
3663.232422
4937.742188
3057.657471
4342.54834
2198.454834
3343.093506
4140.29834
1639.546631
2718.519775
3869.85498
4965.501465
2357.987793
7274.068359
6145.974609
1607.709106
5487.02832
5765.60498
2520.863525
4852.666504
1872.416382
2073.992676
3763.452148
1466.601807
2539.31543
3609.15918
1480.797607
2439.783691
1716.825073
1996.200928
1664.768311
4017.783936
1934.178345
3474.299316
3220.514404
6693.708008
2691.622559
1975.437866
4373.020996
3807.269043
3678.286621
2259.673828
4084.75
2509.311768
3751.407959
3856.060059
3637.719238
2836.628418
2233.925537
1657.902954
3100.716064
2089.809082
2121.206787
2845.46875
2100.17041
3632.858643
3758.53418
2010.039917
1811.875
1806.012329
2002.952637
3983.247803
4550.396484
4094.627441
2511.791992
2648.392334
1879.161743
1757.593262
3629.142334
2817.552246
1931.763794
2488.409668
1699.630493
1956.596069
3103.053711
2430.524658
1876.827637
7012.661133
2064.178955
1644.444458
3199.548828
1673.594849
1682.503418
2617.333252
3575.145996
3684.276611
4314.447266
1873.049194
4878.449707
3982.074951
4033.716064
1977.361084
1906.086914
2103.202637
3929.330566
3533.646973
2226.380371
4759.299805
2806.025635
3092.930664
2206.686768
3933.606934
3758.735107
3707.812256
1850.763672
3146.395996
1669.991333
2470.596436
2916.524902
2750.03418
1542.510864
3446.884521
1905.450195
4800.493164
3089.523926
1572.827637
1683.413818
5229.051758
4663.174316
2453.463379
1886.78479
3323.856201
2652.750977
3605.787842
3135.830566
4124.144043
4176.34668
3470.931396
1846.426514
2848.866699
2414.006836
3746.942139
2933.722656
4169.958496
2751.952393
2327.073242
1733.26123
2816.113525
1960.231934
3359.508789
1790.473267
3002.984131
3509.704346
3437.612061
4162.656738
4134.696289
1583.513062
3760.202637
5736.674316
5068.43457
4347.394043
3362.229492
3374.600098
3237.502686
2779.60498
2996.208008
5161.977051
3001.226318
3096.545898
4337.907227
4510.059082
4737.858398
3097.142822
4201.671875
4153.589844
1645.352539
3244.307617
4502.172363
2760.419434
2969.566895
4518.538574
3071.365723
2850.381592
3127.701416
1612.275879
3769.289307
5767.265137
2152.482666
4320.30957
2478.350098
5297.504395
4489.76123
5334.446777
5284.49707
3854.033203
3126.618652
2251.938477
3669.296143
5452.589844
5948.366699
2362.939941
1837.09729
5431.759766
2022.866089
2975.06665
2787.09082
3998.638184
2113.734375
3518.575928
4691.537109
4309.634277
1724.086914
3455.967285
2353.757813
1854.666626
1939.148193
3485.920898
5150.973633
1607.216309
3486.277832
4354.609863
4224.925293
2377.78418
1908.905029
4950.710449
2319.747314
5656.42334
1749.028076
3451.821533
1695.432129
3093.65918
3303.72998
2008.348877
4560.875977
1442.791626
4267.473633
3367.227051
4205.669922
1937.92041
3266.547607
2658.125732
2973.131348
1638.261719
2520.272461
2131.257813
2159.231934
4059.452393
1726.225708
1947.774536
1749.306274
2260.564697
2850.657227
2076.530518
1904.052368
3261.507324
4055.209717
1819.660522
1745.781128
1460.064331
1941.526123
2218.918945
2379.414063
3897.302734
3022.960693
2551.881104
2300.039795
2167.271729
1997.351318
4066.210449
3367.026123
1632.08667
2859.898926
3861.312012
2534.410156
4823.250488
3197.439941
3049.678955
2747.830322
2629.997314
5039.745117
2195.727783
2991.157959
2519.654785
1651.290283
4406.449707
1714.914063
3051.885742
4355.274414
3148.116943
1976.029419
1877.199951
3835.761719
3834.293457
3205.340088
4465.711426
4132.773438
4201.739258
2848.536865
2240.888916
5424.227539
3911.4104
4110.168945
1948.132324
1881.860474
3777.949951
1643.174072
4673.448242
2123.933105
1564.287964
5581.424805
3201.309082
2086.560547
1827.343628
2989.627197
4089.456787
2655.041748
3806.104004
3516.989746
3177.800537
4835.770996
1994.150513
2320.784424
2348.701172
5293.351074
4956.546875
1608.316162
