# Supplementary material for: Distribution Analyzer, a methodology for identifying and clustering outlier conditions from single-cell distributions, and its application to a Nanog reporter RNAi screen
Source: BMC Bioinformatics. 2015 Jul 22;16:225. doi: 10.1186/s12859-015-0636-7 (PMC4511455; doi:10.1186/s12859-015-0636-7)
Supplement: Additional file 1: Code S1. — R source code and sample data for distribution-based high-content screen analysis [file 12859_2015_636_MOESM1_ESM.zip › DistributionAnalyzer-1.1/Plates/files10004/C12]

2058.253174
5258.037598
5530.224609
3345.587646
3538.595215
1895.031982
3614.958008
3518.948486
2948.077637
4564.565918
4498.51416
6434.779297
4977.116211
5560.020996
5571.98584
9537.623047
3834.135498
5224.501953
6274.504883
2265.482666
4047.903809
3621.66333
5721.651855
2764.038086
3178.939453
6632.871582
4112.894531
4982.748047
2772.430664
3561.173828
2555.408936
4545.495605
3163.120361
6015.419922
2558.218018
3073.705811
3302.207275
2857.722168
3463.580322
3624.695557
3278.410156
2955.419922
3249.950195
1652.60376
2121.906982
1878.461548
3111.303467
4349.102051
3826.202393
1934.78186
5084.683594
4206.634766
3082.005859
2312.296387
5098.09668
5781.333496
3283.047607
2882.673584
2214.119385
3594.206787
3224.311523
5836.597168
5564.783691
4119.779297
3831.490723
3615.320557
1738.96875
5114.950195
3646.791504
2780.57666
2410.150146
2460.022217
1789.609619
2581.734375
3121.534668
3611.633301
3234.509033
2812.737061
3173.632813
3923.238037
1935.608154
1845.164551
4430.310547
1915.971069
3184.314697
2836.868652
4326.624023
4419.666504
2151.145752
2052.276855
4686.299805
3754.695313
3334.490479
3070.377686
2141.442383
4576.904785
3327.814697
2212.830811
4055.857178
2157.737061
2759.068115
3973.678223
6878.686523
4517.138672
4486.658203
2659.276855
2245.84082
2028.608032
2772.114258
4708.562012
1822.734009
3186.821777
2333.209229
2000.211426
2948.111572
1622.67688
7332.836426
3834.1521
5881.907715
3859.756104
3975.841064
3261.841553
2414.806641
4021.933838
5015.143066
3355.394043
2772.416992
4140
1862.890747
1999.569214
2874.67627
2322.285645
4403.027832
3295.267578
2243.253662
1582.206909
2516.772217
2829.156738
4264.387207
2221.360107
2301.089844
1865.002686
3131.711914
3741.692871
1766.334351
3405.62793
2120.301025
4030.143066
5607.827637
2732.67334
2185.893555
3269.553223
2330.206299
4972.195313
2807.679443
3318.752441
6923.020996
3155.947754
3655.140869
3690.937012
2057.280029
4213.108398
5336.672852
2845.774658
4172.39209
2515.842285
4782.517578
4209.217773
2197.385742
4262.912109
1767.211304
7000.617676
2598.175537
3655.774902
1529.446533
3385.23584
2413.476074
6278.612793
5384.273926
3868.980469
2908.452881
2457.287109
3655.782959
3144.516113
4170.097168
2485.750977
2626.083008
3152.634521
4423.225586
2393.350586
4028.921387
1844.241943
1655.623779
4248.158691
1734.023926
1973.522583
4283.538574
4262.958496
2451.966064
3837.7854
3636.859619
2304.263916
5322.80127
1460.553345
4905.10791
2537.184326
2616.990234
3760.12207
2053.051025
3158.01416
2341.30542
1976.046875
3896.393066
6241.841309
1717.772949
2655.558105
1914.24939
1899.623901
2753.714355
3867.686768
5074.309082
4144.509277
3455.272705
3397.390625
3713.241699
3406.097412
2424.150146
5201.90918
5807.922363
2076.255859
4217.57959
4310.686035
2777.906006
3485.124756
3660.186035
6781.540527
2504.420166
5331.025879
3102.710938
2260.555176
2959.322754
3007.43335
1987.382568
1715.785278
2676.195068
1615.594971
2991.327393
5090.723633
1988.960449
6550.773438
4388.129395
3245.630371
7707.855469
1641.37854
4914.519043
1670.550171
3330.025146
1519.039063
2305.071045
3580.705811
1812.30188
3339.631836
2045.290283
4426.851563
2574.952148
4319.761719
1847.531616
1640.429932
1575.853638
2441.286377
2581.49585
1707.133301
3174.589844
2141.965576
2512.645508
3128.02832
2419.812988
1795.648804
4416.196777
4255.694336
3172.776855
2145.401855
1499.446533
4178.109375
3324.466553
3933.018555
4034.709961
4465.683594
2203.470459
2901.405029
1743.819946
3450.191406
4082.726318
2166.242676
2700.866699
5135.520508
2098.514648
6757.85791
1649.97998
1500.132935
2224.074707
3813.330566
5485.907227
2345.20752
2729.948242
2302.322266
1967.691284
1977.627808
5266.757813
2432.961914
3709.809082
2761.495361
2376.681641
3576.794922
3535.025879
1499.360962
2571.579834
7236.041992
8337.949219
1955.734863
3688.872559
2655.377441
4382.72168
1926.093262
2363.5
3974.890869
2016.990601
1716.478394
4948.987305
2391.107422
2327.619141
5357.800781
1928.740479
2652.19043
1940.390991
4091.906982
5882.888184
3944.368408
2006.346924
3723.636475
2532.385742
4246.966797
1553.672729
3987.086914
5064.240234
2279.818359
2160.656006
6030.921875
3492.319336
3539.352295
3811.18335
2468.84668
4223.543945
3508.797119
1537.438232
3917.597412
4823.661133
1818.918579
1542.960327
3818.445313
4787.702637
2281.697754
4955.895508
2132.34375
4750.743652
4814.583496
5313.782227
4675.222656
5666.175781
2870.275391
3699.319092
2287.268066
4062.143555
3920.938721
2921.023926
3196.38208
2969.84082
1658.996948
2042.224976
1774.919556
1734.646118
2029.428589
3479.241699
2037.024902
1749.905396
2841.413574
2999.459717
3606.344482
2211.359375
3747.076172
4823.576172
4224.937988
5667.375977
2241.408203
3070.770752
1750.383545
2628.744629
3537.203125
1951.404297
2312.614258
3762.30957
3454.953369
2954.095947
2620.068848
2907.629639
9493.424805
1991.764038
2445.727295
2693.073486
1641.157837
5738.104492
3062.821289
2339.271484
1643.41333
3539.475098
2195.275635
5164.652344
4503.384766
5746.372559
1704.333374
1660.526367
1866.769287
2894.7854
2740.302979
3510.491699
2594.798096
4322.465332
7082.928223
4920.497559
4049.311523
2191.524658
5872.167969
1620.819336
3278.741455
1960.735596
2697.578125
3812.183105
1992.347778
3849.487061
2566.383789
3024.140381
4947.675781
3457.445068
5221.559082
5942.044922
5235.089355
6117.086426
2377.030029
2971.084229
3693.100342
1651.199951
5753.934082
1937.369019
4315.657227
4246.246094
3924.474609
3079.288818
1704.985474
4830.285645
1836.352905
5937.248047
3144.424316
4297.818359
5126.140137
1330.636353
2305.58252
1849.977539
5394.473633
5271.312012
5271.497559
2221.357178
4527.200195
5313.637695
4259.012695
1842.181763
1736.977783
2772.698486
3027.145752
4883.484863
3203.130371
4651.579102
1779.906982
3316.989258
3046.821777
2300.907959
6124.387695
3495.26709
3594.031738
1935.483887
5252.258301
4961.692383
4408.609863
5946.043945
3669.907715
4561.612793
4773.075195
1781.439941
2811.444824
1754.969116
2379.724854
2458.091553
2751.777832
2004.439941
5314.495605
1921.877563
3799.633545
3476.059082
6231.006836
3355.034424
2311.67749
3892.571533
4545.733887
1829.981934
1347.119995
3485.24292
3258
2702.096436
2981.947754
5031.404297
1839.161865
1637.306885
4510.307129
1713.220337
3704.563477
3489.707764
3037.628418
2279.710205
4404.252441
4111.347656
4322.130859
1950.384644
1945.923096
6791.341797
3046.315674
4097.859375
6480.09082
3716.997314
3652.406738
3994.081299
3553.857178
4399.684082
1907.622681
3209.600098
2135.87085
4111.09082
6209.894531
3393.483887
1620.428589
4419.923828
1844.393799
5738.114258
3116.382568
4094.829346
3726.32666
3069.026367
3743.131104
2626.3125
2929.979736
5446.477539
4120.061035
6722.744629
3854.686523
2189.199951
5085.795898
2054.97998
3266.438965
2942.151367
3700.67627
3591.589111
2394.97998
2689.427246
2172.242432
7835.577148
1786.690308
3525.694824
4215.248535
1691.719238
2107.132568
3460.677002
1639.508789
5165.947754
3266.869629
3587.268311
1961.286377
4429.201172
3628.675049
3935.239258
2572.292969
5719.058594
4266.526367
2447.804932
2780.901123
2974.086914
3096.645996
3434.861816
3207.90918
2530.453369
3589.179932
6061.744629
4623.160645
1958.550049
4645.63623
5911.598145
2080.859619
5063.323242
4953.5625
3391.925293
3730.902344
5162.637207
2767.157959
4312.351563
5765.81543
3156.071533
3915.993164
4905.675293
5062.128906
4558.333496
4683.824707
1288.580688
6138.066406
5026.386719
3359.574463
1808.045654
3667.213623
4411.327637
2807.631592
2622.912598
2788.20752
5908.603027
4105.129883
5494.732422
6818.60791
6022.081543
2308.778564
4186.812012
3196.631592
4880.305176
1935.118164
2048.165527
3808.722168
3336.048828
3344.932617
4878.512207
3717.179199
2068.784668
3937.813965
2725.692871
1321.240356
3700.135742
1862.015015
4464.420898
4095.740234
2954.593262
3159.239014
4496.015625
5523.55957
2317.09082
3204.466309
4949.314453
3443.929932
1969.221313
4475.12793
2988.934082
4010.068359
7363.443848
2462.361084
1685.879517
2776.157959
3118.633545
4796.114746
2844.396973
3124.974365
6161.24707
3119.448242
3684.571533
8851.890625
2122.915283
3352.571533
4453.285645
3932.116211
5607.383301
4741.267578
3362.105225
1806.520264
4212.298828
7358.106445
1927.471069
2609.485107
3365.19043
2864.788818
4602.940918
3084.07959
1820.338013
2285.009033
2037.439941
5017.63623
6727.79834
1792.045654
4461.943359
3993.895996
3209.754639
2657.888184
3128.70166
2315.17041
3722.032471
3511.810059
2029.029663
3014.140625
4028.533447
4360.339844
1997.859863
4824.551758
2566.63916
2207.363525
3469.294189
4970.461426
2847.444336
3038.048828
2343.1604
4658.953125
2895.843994
3803.660156
4289.547363
2066.348145
5289.841309
3718.173828
4458.36377
2478.141846
1798.422485
1913.757202
1790.5
3898.59668
3024.539795
6441.291992
3812.365967
3663.649902
4673.069824
4886.147949
2174
3460.696777
4421.878418
4901.804688
1816.177734
5538.974121
5726.315918
5574.347168
2154.453369
3835.978271
3352.222168
3330.19458
4816.166992
1995.975464
2443.917725
3437.128174
2228.360352
3529.271729
2218.443359
2705.849121
5746.841797
1391.946289
4721.629395
4385.989746
3491.80957
4564.146484
3992.425049
4019.713379
4528.98877
2848.152832
2354.844482
3501.52124
3507.851807
2131.947266
5570.666504
3350.18335
6454.486816
3131.544678
3571.575928
3526.376709
2995.210449
4294.579102
10784.120117
3612.865234
2364.410645
4897.157227
5964.225586
2840.148193
3871.272705
4015.18457
1795.251587
3072.23877
1359.638672
5480.15332
1598.099976
3122.253418
7333.686035
6517.761719
4657.256836
3907.106934
4002.314453
2094.355469
4757.259766
4316.75
4722.311523
8185.972656
4672.512207
2632.204102
3204.163818
3018.230469
3568.202881
1762.279053
2658.851563
4549.778809
4849.689941
3945.411865
2861.587891
2805.174072
3521.722412
3453.490234
5896.901855
6260.182617
3861.762207
4154.546387
4260.567871
4399.770996
1891.042969
4869.475098
4173.341797
6546.314941
4612.700195
1928
3031.213623
3593.286377
4598.124512
3580.35791
1963.518066
1913.445801
4561.93457
4110.105469
3564.811768
5810.591309
3618.744385
2677.560303
1808.325806
4762.613281
4649.143066
3425.035889
4590.041016
3778.828369
4193.805664
2676.93042
2136.866211
4188.254395
6957.178223
2678.27417
5576.562012
1558.153809
2035.5979
1901.458862
6405.462891
2054.31958
2117.76123
1776
4065.956543
3263.633057
3998.96167
5700.20459
3872.26416
3480.593506
2285.155518
3905.424561
3607.814697
1714.269043
3306.996094
5816.039551
3343.070313
3790.048828
8078.507813
5606.901367
4092.450439
4629.234375
8488.177734
4386.686523
3708.961426
2241.714355
4302.743164
3844.603516
3472.867432
2423.69165
2030.757324
2913.913086
3919.915527
7189.802734
2893.906006
1848.47522
1811.456299
2402.386475
6234.780273
5531.143555
3443.150146
3362.77832
6528.846191
2812.383545
2805.582275
3393.186279
5174.085449
7505.133789
3528.646729
6893.294922
3512.634033
3943.78125
3554.156006
6089.830566
1871.05603
2159.217041
5536.689941
2795.541504
2341.502441
2309.023926
4307.268555
4277.767578
2464.687988
2879.483887
1809.582642
2204.806396
3376
1792.806152
2391.471191
3617.401611
2158.675781
2375.777832
2567.509521
3260.481445
4447.794434
1909.672729
3391.68457
4860.707031
2794.389893
2701.221436
1806
5176.574707
2410.439941
2379.058838
3203.270996
2641.411865
4818.685547
6030.729492
4682.480469
3590.527588
3702.439453
2506.826416
1854.78186
2060.924805
2998.139404
4143.689941
2156.068848
4059.622559
3631.348877
3505.540771
1683.803955
4409.646484
3546.995361
2579.639404
4409.037598
3687.25
3954.425049
4097.533691
2184.10498
2785.956299
1635.045654
5038.527344
3924.70752
3155.063721
2423.19043
2576.156982
2802.188721
2416.922119
5255.175293
3114.176758
3814.662598
1900.943481
2544.739258
2298.733398
1980.599609
4071.102295
3282.493164
2857.505859
3304.693115
1726.151855
3047.131348
1761.917847
3302.899414
2148.167236
3923.069092
4897.775879
4366.912109
1877.638428
1792.878784
1769.033936
7099.905762
5904.895508
1620.521729
1685.626709
1581.291748
1733.799072
6714.859863
4334.587891
3746.953369
4345.452148
1764.665405
1831.34375
3318.286377
4393.87207
1807.546875
4127.151367
4757.961426
5185.375488
6704.848633
4756.102539
3053.757568
2012.404175
4350.177246
3759.432129
5652.027344
3778.298096
3315.331299
2027.780396
2782.99292
1873.411743
2431.511475
1682.661987
3296.684326
2779.395508
3271.050781
3501.469238
1996.164063
1920.851685
3566.904785
5422.814453
4258.317383
5810.743652
1488.464111
3161.908691
2723.388184
2683.593994
2483.349609
6577.029785
2505.526855
2940.94873
4679.186523
1903.872314
3103.751221
1769.535767
2770.145508
2471.925293
2104.703125
3088.816895
2253.094971
3269.216309
2022.395874
2094.896484
2258.790283
3278.987305
1604.275879
2053.395264
2882
1803.321411
1858.752686
3173.070068
3121.86499
2786.919434
3137.344482
2557.672607
2949.632324
3040.365967
2248.498291
2428.286865
3463.953857
3998.526367
2440.460205
3027.981934
2803.291992
2793.360352
2937.127197
3448.146973
2631.591309
4848.285645
2482.213623
2089.195801
2516.525146
4041.955566
2082.790771
2290.799072
3069.267578
4158.233398
3154.144043
1975.869385
2922.912354
4450.498047
2601.625732
2329.538574
2293.533447
4230.056152
5911.441895
2755.100586
5094.851074
2809.655273
1809.254883
3862.285645
5421.365723
2012.533325
5027.96875
3071.903076
4955.660156
4778.80127
3061.251709
4571.304688
5060.177246
5022.801758
6551.66748
6041.452148
4945.066895
4003.428467
2069.165283
3807.607178
4061.395996
4464.424316
1625.260254
2892.493164
8643.618164
1834.482788
1970.070557
3905.939941
5095.853516
5436.257324
6165.012207
4317.439941
4250.179199
4757.969238
3455.724121
4604.325684
3822.513916
4613.86084
4484.614258
3923.690918
2854.797607
3943.778809
2161.723877
2497.073486
3515.147461
1699.199951
3398.159912
3001.259277
3918.895508
2735.912109
5284.493652
4593.228516
2477.686768
3169.2771
6215.616699
6371.611328
2678.762451
5536.463867
2575.185303
5643.762207
4818.487793
2558.99292
2706.54541
4351.637207
4525.729004
4011.403076
3916.87793
2694.577881
6013.394043
5401.226074
3621.122803
4651.534668
4461.404297
6051.052246
3347.589844
2501.95752
2142.45752
4657.157715
4695.23584
4277.432617
3702.501221
4978.964355
2908.090332
6499.166016
5751.757813
2312.253174
4008.698242
4379.248535
2011.837891
7347.172363
3440.775879
4479.935547
4909.600098
3056.75293
4782.030762
4686.021484
2818.699463
2689.970947
2731.80957
3714.82666
4945.627441
2411.164551
2712.866699
4865.827637
3925.800049
5466.340332
6203.826172
4992.932129
3995.094971
2552.189453
3665.114502
5683.405273
4858.674316
3795.45459
3453.299561
2510.834473
5790.235352
3399.246826
1984.151245
3883.799561
2208.886719
1905.616821
1958.723999
2622.783691
1965.818726
2552.490723
3377.635498
2496.39917
2089.391846
4566.115723
2683.928467
2056.884033
1517.406616
2050.962891
2712.033447
1918.394043
1451.847046
3696.881104
4169.453125
2969.63916
2789.879639
2671.364014
2390.562256
4222.217773
3555.073242
3253.775146
2143.746094
3733.714355
1548
2904.938232
2717.651123
3841.502197
3549.897461
2253.071045
2819.689209
1597.347534
1705.100586
5014.634277
4012.989258
3206.381348
2162.780762
4060.637939
1765.617065
3094.958252
4076.698975
1504.58252
2564.036377
2969.503662
2000.183228
1786.859741
3928.694336
2451.493164
3027.59668
1884.38208
1671.588745
2095.549805
2194.902832
2071.521729
1900.944214
3754.341064
4078.199951
1935.078491
4018.515381
2152.79126
2379.167236
2443.439697
2121.411865
3722.724854
2134.814209
1913.98999
4760.941406
1439.220825
4161.720215
2974.931885
2699.012451
5388.502441
3142.023193
4407.605469
6067.200195
3660.747314
6416.898438
4362.745117
3459.268799
3550.922363
2831.951416
2527.236572
12648.080078
3333.123535
2176.336914
4147.28125
5794.75
1442.445801
5022.882813
4692.822266
4084.902588
2660.896484
4604.175781
1705.45459
1998.915283
5550.745117
3659.879639
3676.611816
3888.894775
5962.260742
3330.761475
4095.474854
3228.477539
2373.427246
4218.980469
3595.172363
2964.88208
5493.181641
3877.854248
3158.620605
6441.387695
4807.507324
4282.057129
3497.584229
4061.363281
2603.544678
2761.299561
3300.926025
6031.765625
3985.159424
3831.509766
2439.15332
4374.844238
3368.266602
2453.310547
3055.822266
4322.549316
3715.246338
3238.367432
7470.797363
4593.019043
4545.864258
4151.623047
2731.399902
3074.285645
2854.830078
4849.861816
3640.137939
3078.45874
9695.823242
2858
2388.84375
3694.830566
5686.986328
3539.213135
5775.583008
4215.152344
2795.353027
2677.388916
3126.964355
2496.790527
5044.955078
6453.024902
3688.320068
2914.98999
2719.894043
4014.89502
3800.805664
3832.093506
6107.313965
2552.061523
2678.736816
4160.54541
2916.455811
1782.527954
2393.038086
5841.36377
2682.370361
4381.717285
2997.138184
5255.493652
4678.507813
4709.900391
4247.384766
2090.744629
2267.659912
3427.182861
4227.640625
2235.168213
6438.674316
3808.315674
6950.806152
3995.814209
2130.574951
4778.912109
4189.833984
1418.61145
2203.858154
2171.247314
3718.833252
1801.608032
2582.522949
1979.559326
3107.437012
3356.264404
1663.54834
1798.834229
3951.326904
3478.238525
2011.34729
4332.24707
2971.377441
2388.981934
2506.260986
3730.268555
2005.268921
5263.06543
3227.120605
3987.910645
4723.692383
1835.349976
1840.569092
2112.77417
2072.215576
3407.941406
1778.126587
3736.470703
2548.195801
2549.082275
2511.711182
3365.793213
2944
2654.131592
3983.582275
3555.932129
3351.157959
2900.12915
1608.756226
2213.854492
2779.290283
2045.908203
4583.402344
2217.333252
3403.311768
3822.139893
2690.469727
2245.793945
2806.230469
4674.856934
1802.338989
2955.819092
3474.162109
3004.905518
3164.078857
3748.734375
3627.397949
7212.382324
3663.381592
2864.399902
5712.623047
4608.397461
3969.230713
6913.632324
4057.06665
3434.816406
2879.428467
4364.041016
3060.996338
4627.621094
5322.121582
4260.668945
3685.03833
6431.806641
2295.327393
4012.656738
7050.220215
3802.387451
2974.087402
4526.577637
3943.142822
4366.307129
2176.383545
3481.879883
3328.78125
3980.849365
2104.160889
2941.195068
4871.911621
3893.744873
4777.708984
4990.038086
5034.09668
5861.237305
1730.206909
2675.054443
5668.279297
4447.647461
3474.848877
3348.457031
2375.478271
4838.980469
11576.27832
1854.258057
3426.45874
5889.422363
2859.804932
1679.685425
6327.782227
4101.789063
4887.329102
2086.084473
3994.236572
3000.394287
6830.626953
3461.879883
2433.109375
4842.775391
4057.718506
3886.179199
3866.310059
1483.175537
5826.63623
2300.829834
5982.492188
2464.421143
4048.289551
6064.169434
4868.553711
4045.772461
4851.780273
2051.753174
5223.727539
5348.317383
5016.540527
7440.61377
4136.652832
4655.558594
3097.062988
3699.321045
4408.622559
4110.201172
3055.881592
2639.304443
1814.878052
3912.635742
8739.722656
2200.921875
8816.576172
7303.84375
2502.44165
4246.799316
3141.820313
5887.88623
1795.795654
3166.02417
5619.593262
3836.303467
3087.8125
6698.960449
7230.711914
4553.401367
5121.947754
4013.7229
4847.913574
2396.615479
6709.766602
2397.733887
4854.32373
5165.044434
3762.609619
5074.984375
4904.739746
6318.199219
1754.524292
3491.706055
2445.395264
3008.037598
2604.080322
2392.19043
1881.629639
3797.467041
1605.153809
2270.287842
1522.373169
2636.778809
4242.288086
2772.094727
3768.720459
3322.436523
2486.715332
2042.472778
3293.423096
7005.593262
2165.49585
1708.807495
2442.950684
2735.409668
2410.045166
1883.414185
1658.808472
4247.599121
3439.248291
4336.148926
4353.350098
2154.859619
2282.399902
3989.714355
2538.950195
2310.333252
4201.384277
2156
3287.126465
1596.940063
2750.98291
2174.056152
2979.053223
4390.995605
4514.725098
4352.234863
1960.063721
4870.599609
3152.949219
3798.781006
1585.963623
2309.938721
1826.035889
2078.608643
2794.475342
3250.389404
3305.777832
4111.772949
2326.837402
4588.598145
5743.815918
4072.11377
2993.324707
4234.418457
2744.406982
4816.087891
3343.960449
3003.667969
3808.77417
1979.483887
2858.372314
2577.600098
1847.602661
3744.885254
3935.238037
4207.638184
5900.381348
3023.317139
1736.128052
3467.036865
4191.065918
3934.974365
2438.230957
1928.435791
3135.041504
3334.745117
2808
1676.670288
2534.120605
2796.291992
2954.006104
4809.885742
6618.300781
1894.232544
3429.496338
2849.936523
2306.732422
3919.278809
4531.983887
3050.686035
2857.94043
2836.950684
4904.584473
3494.796387
1736.457153
3892.963135
4181.031738
2391.188477
3580.814941
4240.060059
2495.907959
2443.144531
4440.404297
3427.668945
2339.559326
4597.693359
3070.245605
2385.679932
3782.48877
5961.822754
4094.906738
3766.937988
5070.491211
5482.686035
4448.610352
6521.111328
4720.299805
5162.519043
5882.45166
3936.501953
2024.324829
7748.603027
4492.529297
2501.848389
4300.673828
5129.753906
4944.690918
5477.733887
5371.23877
2969.346436
3940.762695
3340.784668
5066.371094
2921.028564
2340.208008
3182.532471
6917.060547
6035.471191
1975.135132
4613.324219
3106.666748
4866.76123
5359.793945
4078.751465
2526.652588
3828.893311
6550.526367
5411.079102
5114.015137
2854.589844
2368.300049
2891.612793
4728.056152
5173.800293
4801.712891
4069.106689
2877.707764
6111.658203
6181.801758
4202.063477
3326.030762
3549.777832
5085.266602
1671.505127
2684.382568
4519.040039
4884.450195
3505.439453
1633.404053
3668.458984
2854.54541
1485.452881
2017.784912
3587.330811
1999.361206
3706.817627
1885.552002
1959.440918
2683.668213
1756.253174
3875.477295
3383.29834
1859.544556
1797.420288
3739.564941
4207.921875
4543.550293
3098.067627
1754.164551
1923.919312
3484.590576
2450.901855
1764.85144
3846.781738
1809.744995
3567.35083
2107.424805
2597.884277
1766.9552
2211.931641
2418.241699
2014.022461
3970.249023
1624.417358
1877.078247
1891.428589
3591.483887
4117.246094
1820.887085
1812.093628
2181.432617
2716.675537
1920.884155
1768.482788
2406.951172
3967.987549
1784.706543
1808.927002
4906.019531
2740.507813
2966.114502
3038.409668
2559.125732
2990.600586
4167.094238
2802.848877
3426.496338
3557.311035
3822.335938
4317.557129
3927.816406
3479.769775
3338.549072
3592.178467
3931.906982
2782.326904
3436.21167
3383.073242
2254.107666
1640.621338
3450.833008
4042.119385
5365.60791
4436.837402
3826.748779
4814.958984
4230.29834
1966.918945
1973.25
5725.322754
3461.466553
2784.551758
3913.351074
5035.746094
1876.142822
2167.645752
4622.950195
3318.015869
3603.089355
5799.269531
13019.772461
2702.053955
2582.778564
2762.099609
1924.501343
3977.337158
4101.777832
2481.810059
4778.435547
2103.257324
4084.361084
3103.905029
2152.822754
3071.374268
4678.452637
3995.991211
5450.776367
3754.381592
1646.017334
5505.34375
3842.531738
3286.884521
2268.153809
1566.454102
4626.181641
3797.130859
2901.22876
5844.39502
3796.355225
2046.984863
4900.47998
3713.743164
2886.820557
3134.954834
6860.351074
3875.262451
2279.831055
4197.279297
5661.038574
5429.064453
7007.717285
3900.144043
1864.333374
2796.59668
2963.932129
3037.708008
2788.235352
4040.089844
3069.674805
4058.397705
4037.95459
11249.084961
3265.351563
3692.84668
2199.5271
3895.319092
4292.635742
3539.82251
5075.503906
4265.049316
5162.314453
3404.571533
2869.575684
3379.606934
3534.010254
2884.980713
2574.492676
4130.350586
1792.718384
2455.19165
5538.19043
2097.079834
2644.221191
3999.396973
5108.345703
3817.827637
3005.553223
3063.316162
3187.619141
7515.695313
2514.755859
2234.431152
3904.478516
6297.912109
4098.470703
3989.921875
1903.422363
1751.016235
3291.12793
1748.941162
2022.043945
2989.16626
3210.80835
2822.356201
1501.556519
3970.486572
1916.97522
1563.599976
5539.624023
2478.748779
2017.258789
2796.81665
2625.549316
2109.803955
1822.839722
2096.964111
2232.564453
4501.07666
2032.031616
1969.606445
3681.150391
1615.676147
1652.145752
2732.213135
1970.745361
1608.421021
1761
2138.734131
2546.987061
1435.871948
2544.787354
2656.116943
1569.147339
3146.026611
2027.066284
5606.669922
2181.16333
1488.349243
3071.908691
3005.545654
4030.327637
4026.789063
4235.569336
2616.908691
2153.78833
2827.603027
3595.286865
1781.714233
3536.772949
2129.672607
3630.47876
2077.834961
2679.561035
2832.471436
1707.641846
2377.003418
2996.851074
3397.075684
4803.120117
2667.326904
2105.988281
4192.322266
3337.321045
2133.567139
4076.456787
2949.009521
3584.235352
4850.974121
2611.290283
3507.970215
3453.736816
4637.808594
4434.536133
4646.408203
5436.187012
5761.562988
3616.729004
1782.880493
1999.286011
3237.905518
2230.224365
4188.231445
1530.579468
2560.610596
3559.365967
3453.680908
4965.310547
4437.504395
3551.970947
1813.753418
5547.146484
3949.397217
2281.312988
3711.683838
2450.666748
2512.099609
4251.57373
3126.818848
3363.878418
2492.224854
2939.497803
5957.530273
3351.839355
5377.596191
5609.224121
2781.276123
2053.131836
2722.376465
2818.974365
4180.822754
3985.215088
4775.755859
2874.830078
2962.478516
3540.246094
3693.415039
3820.181396
1955.769287
3743.495117
1896.561401
2022.371094
2697.303711
3217.050293
2831.462158
7423.564941
3976.327148
4507.853027
5592.069824
6226.331055
4442.825684
2311.895996
6049.266602
5425.641602
2704.312012
5545.188965
2603.55249
2237.709229
5953.397461
5468.827637
6151.34375
6965.123535
3762.511963
2688.140381
2587.654785
3538.962158
5741.315918
3711.834229
3115.012207
2906
4869.11377
6547.13916
1969.085938
4087.961426
3103.196533
4908.555176
4627.52832
4936.131836
3697.150391
4880.818848
5340.92627
4129.90332
4559.358887
4483.837402
4487.366211
4758.42041
6154.358887
5264.087402
5485.447754
4314.706055
1630.811401
6692.76123
3954.922363
6109.59082
5491.22168
4066.329102
4940.109375
4347.025879
2905.179932
3745.476807
4067.438721
1967.800659
3132.822021
1861.43396
2366.249268
3795.57251
2449.291016
2177.207275
2798.208984
1692.258301
1726.852783
3773.363281
2205.421631
1934.365845
3414.840332
2190.951416
1754.25708
1908.563232
3900.41333
1698.040771
1813.968628
2783.581299
3354.089355
2251.926758
1506.147095
1926.845581
2071.703613
2297.88623
1774.630493
1835.288574
3663.345215
3183.333252
2321.091309
3008.410889
4504.276367
3157.612793
1572.350464
1725.985596
5159.749512
5326.304199
2674.656006
2578.66333
2300
5297.130859
2280.3479
3434.501465
1883.458374
6214.106934
3476.79248
2515.794922
2089.108887
1822.61731
3652.077637
1904.135864
1949.705444
3188.85498
2058.31665
2994.877197
2561.123047
4125.424805
4029.800049
1675.207031
3052.338867
12362.235352
3548.284912
3512.146973
3620.097656
7703.191406
3374.239502
6012
2222.702637
3164.841064
4838.45166
4651.651367
2587.55249
2607.534424
3969.402588
3418.705811
4672.404297
4354.881348
4132.900391
2065.480713
4411.177246
3546.648682
5418.238281
5001.938477
6097.800293
2406.913818
3703.158691
4437.699707
4574.062012
2773.364502
3248.523193
2877.97998
3690.416748
2662.36084
4225.197266
3470.748047
2220.996582
3340.095459
2331.961426
1529.171509
3566.411377
4455.102051
2863.440674
3898.628906
3483.09375
5914.803223
3890.403564
2424.802246
4365.891602
5962.48877
2861.095215
2547.777832
4394.617676
4173.03125
4360.509766
3687.460693
5328.251953
3933.478516
4821.140625
4175.620605
4625.910645
5543.8125
1593.281738
4642.257324
5037.476074
2186.947266
5582.976074
6594.666504
4490.394043
3771.27002
3951.597656
3448.638428
5033.595703
3056.615479
2707.990234
5178.745605
3308.444336
3344.260498
2221.073975
2397.944824
2168.37207
5539.378418
4859.871094
2493.6604
3740.820068
2204.65332
6849.062012
6031.121582
4779.638672
3109.431152
3991.326172
2759.620361
2779.666748
2051.056641
1908.743774
3880.916748
4739.023926
1674.931885
4220.395508
4277.919434
3294.75293
4671.408691
6892.432617
3509.606689
1949.307373
2388.236328
2284.489258
8837.788086
2955.608643
2856.151611
6479.460938
4200.533203
1949.505859
5838.830566
2130.388916
2530.336914
3237.450439
5309.35498
3164.302979
2905.259766
3501.379395
4325.961914
8125.876465
2779.80957
3171.712158
3704.94043
3149.654053
1911.79895
5113.522461
1888.921143
1849.86499
2549.739014
2914.750488
1909.12146
3300.770508
3336.428467
2587.069092
4028.05542
2394.990479
2713.123535
2043.561035
1686.303711
3778.969238
2338.644775
1739.571411
1652.557373
1885.477295
5578.035156
1872.160034
5194.208984
2006.013306
3453.420654
5225.154297
2363.604004
2399.852783
1943.686646
2608.998291
2800
2416.461182
2806.452393
2228.020264
3303.189209
1726.675171
1672.90625
2251.472656
2205.803711
1485.21106
3627.57251
1741.001709
3330.630371
3529.476563
2526.256104
2433.267578
2710.449707
2253.522949
1770.024658
1565.64209
2141.951416
2704.390869
1747.269043
1962.898926
1914.917847
4034.486328
2219.522949
1762.874634
3216.713867
2456.697998
3013.905762
1886.357422
2167.36499
3949.451172
3936.49707
1724.039551
3925.615234
3418.74292
3651.950195
1780.673218
1783.428589
2554.18335
2693.801758
2716.754639
3269.162842
2290.945313
1866.629395
3200.211914
1847.536499
2367.774902
2598.210449
1916.139771
4145.244629
2661.319336
4327.591309
2990.749023
1882.714233
1554.580688
2659.576904
3678.615967
1907.707275
2672.257568
1857.614258
4778.175293
3555.639893
2011.874146
4423.638672
1769.797974
2677.197266
2364.710205
2769.640625
5539.192383
2025.006836
3829.44165
4872.621582
3031.584473
4306.996582
4407.699707
3716.561035
2679.875244
3798.638916
1622.619629
4236.73291
3162.297363
4299.898438
4460.741699
4161.356445
4685.929199
2949.598389
3347.962402
5251.428711
2616.05957
3897.283936
2938.581543
1658.911621
2023.171265
2693.486084
7063.242188
3919.784668
5393.905762
2534.885742
3641.948975
2726.998291
2603.304932
1906.359497
2984.286133
4569.299805
2573.276611
2345.38208
4479.948242
5759.605469
2025.977539
4686.021973
3310.07373
3345.866699
2465.149902
4748.130859
1826.044434
1589.023315
4838.508789
3188.865479
2776.865967
3043.300049
4811.109375
3738.53125
4526.790039
2018.185547
2771.383789
1525.730103
5866.474121
2238.304199
2910.243896
3621.183838
4983.351563
4180.151367
2301.597168
2770.458008
2806.613281
4214.75293
2141.015625
2691.543945
4446.629395
2275.352051
2960.564453
4419.378418
5488.112793
2440.626221
1940.099121
1651.463623
4093.616455
5423.255859
3773.645996
7314.49707
4463.147461
4546.607422
3899.37915
4012.199463
4078.821045
4628.37207
2502.055176
1853.74353
5342.318848
3587.696533
4424.817383
2222.209473
5881.42334
2878.276611
1726.94165
2898.746826
5332.459961
4912.754883
3786.020264
5791.349121
6851.139648
3274.878418
3897.946533
2994.726807
2199.72998
4435.30127
3759.496582
3509.827637
1889.016968
3168.68042
2366.806641
1877.555542
4463.510254
2767.380615
3855.522461
2015.974609
2969.288574
4101.471191
3807.257568
2939.799805
1644.05127
4423.009277
4829.02002
2116.277344
2220.549561
2068.225098
2663.008057
2884.300537
2551.940674
5553.780762
1579.739258
2162.967041
2918.376465
1928.863525
1723.540161
2398.155518
2623.537354
3843.618896
2235.912109
2732.843262
2097.299805
3820.840088
2952.476318
3792.822754
2091.784424
3259.992676
1574.478638
6218.644531
2156.304932
4599.211426
2262.520996
1811.318481
2941.773926
2797.448242
1983.391846
5624.219727
2114.131836
1727.253296
4449.72168
3080.867432
3866.328613
2211.285645
3646.384766
4361.957031
1736.311646
3563.361084
4753.600098
2147.399902
2153.100586
2916.465088
4572.399902
3334.32959
2851.252686
1816.252686
4419.729492
1756.965576
2007.677979
1735.886475
3120.343994
2152.512695
4035.316162
5234.882324
2489.548828
4233.894531
1792.672852
1588.662598
3316.583984
2442.621582
3158.983887
2783.072754
1663.035156
2313.603516
3956.862061
3403.154297
3565.237305
4442.185547
5110.359863
2462.521729
3599.707275
1467.603638
1474.467041
1666.383911
2142.246094
1955.215088
1923.214966
1863.576416
6076.134277
2281.640625
2676.42041
2457.238525
2125.67334
1647.75415
3889.893066
1702.919434
4484.515625
2385.45752
4632.541016
2023.682739
2061.995361
7574.929199
4132.282715
2304.172119
2036.0625
4099.676758
2384.102539
1769.858643
3386.269531
4302.76709
2151.614746
1970.06604
2382.673096
1892.328125
1924.841064
2104.44873
6236.578125
4133.437988
4275.690918
4350.83252
4581.690918
2416.567139
4155.026367
1664.689209
4950.452148
4988.647949
3151.470459
2887.63208
3004.888916
2216.197266
5296.095703
4328.769043
2568.47168
4028.145752
6330.150879
1984.352173
4992.983398
3992.247803
5574.694824
2040
2237.096436
6070.453613
4025.678955
5091.547852
5851.543945
4241.46582
5524.918945
8121.158203
2773.067627
2373.654785
3051.333252
4039.338379
6968.296875
1885.31543
2453.078369
1886.006714
2357.979248
6147.634277
4990.116699
1771.748535
3862.685303
4696.412109
3971.085938
5032.829102
4696.1875
3909.592285
1901.015869
4184.309082
2379.973877
3261.725342
1924.434937
2602.426758
3842.497314
3565.682861
4385.898926
4333.17627
2028.549561
5049.402344
6760.654785
2387.967041
4056.158203
3174.672363
13870.397461
2722.72583
3459.280273
3114.364258
3436.5
4991.317383
2716.730469
2836.236572
2867.862061
3931.186768
2119.890381
5731.268066
2482.271484
2606.769287
3810.599121
6154.521973
2011.634399
4346.11377
4098.048828
2736.67749
4008.703857
3442.043457
8715.124023
5946.82666
4781.791016
3652.397705
3371.686035
3954.688477
3428.555908
3143.083008
2592.405518
1550.400024
4720.07959
4257.913086
4859.898438
2520.067383
5094.080566
6139.837891
1836.345703
3976.199951
3915.919678
2580.67041
3096.441162
3041.265869
4031.155273
4324.675781
5409.338379
1681.505249
6366.92334
2867.919678
1738.988281
3821.485596
2562.313232
3179.199951
1971.555542
2606.766602
2108.8396
2755.194092
5122.461426
2070.107422
2116.544434
2705.061279
2144.770996
1920.822388
3056
4401.404297
2042.666626
3765.092285
1411.011719
4614.089355
3446.106689
1970.625
3836.525879
1694.360229
2841.600098
3080.809082
2683.375
2086.078613
4898.425293
2155.012451
4293.210449
4594.218262
4653.57373
3825.654541
2376.421143
1640.27832
3398.022949
2719.511719
4210.879883
3462.428467
2335.764648
3765.060059
3209.691162
3036.990234
2154.983154
2177.317627
1897.669556
4007.630371
4733.946289
4789.818359
3485.253174
3348.544678
2244.510742
2981.942871
2798.412842
2195.246826
2451.96582
3062.11377
2289.769287
4316.231445
3100.187012
4367.958496
5105.45459
2422.63208
2152.263916
3470.742676
1892.872314
1867.901978
1757.974487
1977.868896
1842.434814
1494.285767
3970.415771
4002.562988
2000.640015
2961.69043
3032.680176
3393.978516
2629.523682
2583.645264
1790.330444
1986.246094
2541.153076
1946.551392
2512.501953
3924.931152
2061.95166
2820.171143
2288.169434
3676.328369
3526.987305
1708.522583
2560.69751
2256.226074
1893.182983
2340.885498
2856.97876
1849.655151
2628.821045
3243.324219
1826.571899
2035.461792
2289.433838
2495.150146
1658.192017
2953.87915
1919.776978
2993.198975
2416.088623
1977.768311
3286.941406
1828
3179.553955
2780.113525
1906.406738
1822.776855
2822.256836
3831.68042
3212.463867
2473.344482
1641.967163
2802.443604
3517.68457
3125.442139
2903.2771
2480
5478.918457
3831.41626
4177.964844
1534.902954
2040.521118
2635.457764
1825.494263
4023.897461
4795.677734
4165.380859
6299.384766
2635.732422
1761.099731
1972.93335
2653.393799
2122.803955
2494.952881
3157.690186
4803.188477
3069.714355
3318.826904
3153.242432
2595.019775
3227.5625
2911.690186
3506.932861
1644.238403
5330.219238
4268.699219
5682.369629
3658.871826
2588.810303
1778.563477
2566.232666
1661.428589
7736.124023
4537.720703
4099.624512
4755.731934
2144.990967
3465.685059
3796.561035
2756.953369
5012.893066
2926.389648
2316.422119
4230.440918
2414.0271
1918.902344
3975.723389
2830.195068
2120.96167
8593.300781
6375.330566
2721.625977
3201.876953
3362.967773
2449.931885
5874.898926
3690.230713
2332.198242
2021.726318
3287.812256
2822.270752
2970.796875
4787.602539
4709.287109
5171.067871
7645.658203
1988.980225
2713.643555
6929.53125
2878.297119
3740.578125
3638.222168
1704.388184
3666.345703
1783.218872
2812.184082
3125.736328
3112.395508
2766.487305
4614.512207
8005.42627
2123.064453
2014.310181
3977.388184
4373.874023
4367.029785
2468.900391
2548.266602
2876.326172
3247.750732
3945.349365
4151.608398
2879.800781
4049.484863
1933.355591
2021.100708
2291.124756
2189.769043
4028.281494
1878.605835
1749.49707
4039.744629
2128.332031
4654.709473
3164.442627
1955.891846
3993.747314
4901.546387
2635.412354
2774.613525
3755.742432
3616.087646
4615.913086
5221.09668
3813.217285
2837
2108.066406
1909.762207
2520.650635
2693.968262
2597.313477
1814.296265
7305.884766
4061.333252
4142.714844
2738.612305
3275.889893
4304.503906
2152.275879
2237.189209
2015.135132
1974.494995
2196.257568
1818.048828
2164.814697
2354.847412
1989.669312
2594.084229
2223.007813
4359.293457
4759.094727
5147.205566
2454.438965
2749.076904
1731.854492
3179.371338
4413.259277
2754.029785
2223.763916
2191.187744
7003.950195
1795.692261
2119.339355
3998.980957
4524.743164
4551.336426
3278.93335
1934.254517
2796.883545
1887.464233
2218.324707
3529.161377
3199.932129
2514.733398
2813.604004
7266.518066
3192.117432
1888.679199
2582.614258
2873.38623
2206.810791
4540.137207
2733.040527
2180.298828
2298.941895
3424.115723
2704.217285
2377.397217
2028.47168
2081.20752
2710.153809
1794.30835
2096.780029
3135.563721
3231.463623
2823.388184
2765.79834
1641.3927
2246.090332
2369.898438
2907.553223
3765.75708
2931.561523
2063.851318
1714.520752
4469.171875
2631.118652
1884.149292
1862.497192
2534.095215
2268.749023
4746.953613
1979.654053
1884.310303
3832.310303
3845.230469
4924.293945
3370.52002
3666.030518
2996.167236
2137.242432
2120.872314
3883.052002
3312.520264
2775.015625
3782.010254
1750.704468
2995.331299
1694.640991
1835.619995
4446.510742
1783.314697
1689.182373
3875.301758
1584.731323
2553.079834
2097.286621
2291.05542
1688.149414
1676.996338
4290.527832
2459.323242
3663.10083
2047.74646
2274.190674
2505.187988
5055.588379
3214.490723
5023.3125
3999.853271
7619.325195
1853.581421
3548.045654
2741.715576
4926.620605
5703.10498
1768.130127
3602.666748
2794.570801
4087.387939
3811.763916
3401.658447
2321.919189
1951.242554
5234.882813
4084.985107
1933.632446
2922.295898
3654.466553
6202.17627
3164.835205
4517.445313
3893.735352
1885.017334
2940.424805
3875.720215
4920.478027
2369.483154
2517.187988
1681.828613
2180.24585
6551.583984
2383.358398
3565.569824
2238.447998
3694.003906
2623.64917
1890.54541
6117.097168
4382.70459
4409.600098
2161.777832
5462.876465
1933.253906
2259.444336
1974.588989
4525.393066
3098.931152
2978.376465
2677.284424
4020.684326
2359.456543
2919.845703
2879.754639
2606.473389
4409.008789
4135.497559
2646.722412
3050.487549
2720.680176
1815.770264
1633.448608
1612.508179
2190.456787
2566.053223
3867.159668
2623.43335
4684.290039
2061.885498
2425.431641
5870.908203
4069.446777
2620.589111
6518.075684
1689.51001
7742.777832
2589.210693
5068.85791
6588.538086
1744.287598
4056.109863
2020.724487
1761.543823
1746.846558
5221.022461
3134.593262
2932.032471
1776.237183
5664.428711
5317.690918
4039.576416
3672.456055
4303.144531
4641.503418
3992.190918
4313.407715
2727.411377
3683.825195
3958.176758
3033.123291
4625.98877
5091.507813
3672.075195
3372.666748
2231.380127
2374.417236
2857.625977
4911.803223
3071.298584
4660.379395
3083.407471
6302.203125
3987.626709
1976.518555
3693.414063
3442.702637
1325.284424
1728.549561
1542.605469
3205.875
3970.342773
4498.587891
2313.520752
2884.682861
3576.80542
4770.731934
2211.874023
3125.772705
4897.054199
7294.633301
2435.199951
2906
2031.957886
3734.963379
2100.655762
2916.956055
2575.443359
3575.967285
4097.977539
1308.814209
5320.177734
1915.813965
2547.341797
5381.654785
2897.025635
3961.446045
2838.916992
1870.34314
2035.389771
2785.837402
2616.421143
3584.938232
2837.565186
2825.042969
4996.154785
2101.27124
1796.206909
4028.283203
3269.870605
4156.319824
3565.9646
2907.01123
4986.463867
2337
2093.010498
3249.23291
3454.57251
2770.494141
2128.625
2106.033447
2107.437256
2127.61499
3014.570068
2446.557861
3979.600342
2009.452759
2998.261963
4474.953613
2015.708374
2349.852539
3395.845215
2015.244629
2912.751465
2084.833252
4476.415527
2261.174561
1895.888062
2363.428467
3125.149414
1855.894775
4706.240234
3040.051514
2065.210205
2757.052734
3541.202148
4158.882813
5303.277344
2426.381592
3259.142822
4485.311523
2922.958008
4531.094727
2381.234619
6804.060059
1917.56958
3116.7771
4671.469238
5580.709473
2173.037109
2197.931396
2428.235352
2601.648926
1999.848022
4916.578613
6339.249023
3968.658936
3378.157959
4222.303223
2287.707275
7148.831055
4214.137207
3472.070801
3440.14209
2860.970215
3076.731201
3781.384521
4404.398438
5566.225586
1710.682373
4560.10498
3050.011719
5540.339844
3662.052002
4895.19873
11089.082031
1778.691528
1952.541138
1706.732544
3111.738037
5644.59668
4425.491211
3058.94458
3112.781494
2005.296631
5264.195801
2044.70813
6292.091797
4049.77417
1710.50647
2815.797607
3453.946289
1867.562988
2940.30835
2638.770996
3923.967285
4261.646973
4077.115479
3878.410889
2106.02417
2571.842041
2207.777832
3013.040771
3704.558594
2770.154541
2820.105469
2382.818848
6657.179199
2141.51416
2329.827637
2772.462158
2179.68457
2175.031494
4628.263184
2052.284668
3572.703125
4447.467285
2218.446045
1776.947632
4011.375488
6000.885254
5569.746094
3344.774658
3535.729248
5735.607422
1774.657593
2645.138672
5730.523438
4678.945801
3065.171143
2961.710693
5002.056641
4865.899414
4133.769043
3114.61084
2437.349365
1708.232056
6617.805176
4211.203613
2967.64624
2684.010986
4928.359375
8206.420898
5014.007813
4895.938477
1876.489014
2765.127686
2690.873291
1982.135376
1932.872559
6978.226074
3512
5388.955566
3964.598145
4522.414551
5075.568848
2145.657471
3017.372803
1627.262085
2055.774902
7641.112793
3579.193848
6398.197266
3623.281982
1849.942139
2304.637939
3438.127197
4828.586426
2309.522217
1739.891235
4086.497314
7447.905273
5237.433105
6378.121582
5217.628906
6452.933105
2616.53418
3741
3239.758301
1458.580688
6837.692871
2578.341797
2222.970703
2895.550049
3664.083984
3340.98291
4253.19043
6202.413574
2034.96106
5163.242188
3351.333252
2098.75
3878.044434
1958.724609
1970.773315
3244.800049
3927.169189
2144.341553
3007.536621
1482.733276
1655.547852
3558.128662
2988.525635
4594.918457
3400.5
2996.026611
1841.639404
1671.8125
2562.875
6231.088379
4931.391113
3866.962891
2838.258789
2013.353882
3624.993164
4943.060547
2692.963623
2488.137939
1548.059692
1643.354858
1862.10376
1733.690186
6109.443359
3478.857178
5592.766602
2395.468506
2753.256104
6328.455078
3696.992188
2816
2630.977051
2069.740479
2342.217529
4388.210449
4586.377441
4467.855957
2685.804932
3879.587158
3241.760986
4858.474609
2568.12207
3246.438965
2730.98999
3320.279785
4216.807129
5860.073242
1925.048584
4719.538086
4314.859863
1612.242432
2309.555664
3325.169189
3010.14917
3168
2014.528687
2024.322632
5503.609863
3969.974609
2949.802246
1781.057495
2813.502686
4118.753418
4630.995117
5000.03418
4916.904785
6217.266602
4613.833984
7350.912109
3138.828369
5813.333496
3442.843262
4316.561523
2838.775635
2456.266602
3360.094238
2606.046143
6356.934082
3190.173828
1758.725098
3573.543213
3721.192871
5146.959473
3321.913086
2105.904785
1863.469604
2992.264404
6615.032715
4598.641113
3905.687012
4809.966309
5564.133789
6268.796387
8218.829102
1548.666626
2929.584961
3245.686035
3628.601074
3199.899902
5469.953613
3121.081055
2109.774414
5990.315918
6823.717773
2591.270752
9191.763672
5092.642578
3804.509033
5495.564453
5026.991699
2748.205811
2803.71875
5420.19873
2004.954834
1709.387695
3685.364746
4590.845703
3885.71875
2603.237549
2071.080566
3762.455566
6906.847168
2643.358398
2212.14502
2571.231934
3826.518066
3911.695801
4656.275879
2049.97583
1722.425537
3258.521484
3522.080566
3338.542969
2208
4962.505859
2253.546631
3700.615479
3302.434082
4021.272705
3594.866943
3696.813477
4339.167969
1486.947388
4046.64502
4403.564453
7828.578125
1658.564087
2953.103516
3496.280762
2392.380859
4909.40332
4805.714355
5502.550293
5027.547852
3702.47998
3599.524658
5033.811523
5332.875
5846.189941
5138.583984
3833.138916
2290.330811
4514.629395
4023.688232
3766.93335
6201.03125
2328.74292
6299.02002
5257.921875
2141.919678
3556.198486
2325.757324
1950.938965
3588.254883
2248.15332
2911.758545
3121.320313
4709.147461
2427.868896
3196.583252
4370.859375
4383.509277
2503.953857
4546.423828
2888.102783
3268.133789
2450.747314
8997.737305
6197.118652
4462.564453
3293.465332
1740.352661
3791.610107
3676.239014
1687.199951
5065.656738
2433.829346
2364.595459
4939.912598
4593.452637
2283.189209
3739.006104
1675.756714
5533.500977
1701.156494
2092.13916
2655.282959
4706.741699
2438.803467
3180.837402
4972.540527
1883.578491
3557.233643
3159.223633
2780.933594
3092.717285
2475.975342
1964.423096
2125.779053
5240.012207
2031.533691
7311.402344
1632.276611
5149.033691
4973.746094
1786.097534
1823.828735
3451.492432
3035.321533
2600.316406
2583.37085
2697.600098
3128.318604
4191.752441
2149.105225
2589.851318
6097.973633
2699.669678
3807.761963
2230.812988
1454.10376
1788.800049
4586.395996
2186.577148
2133.748047
3945.858887
1644.800049
3309.218994
1738.326294
3930.144043
2319.425049
3948.529297
4815.234863
2241.401367
1982.982666
4899.842285
4353.927734
4182.42627
2653.646973
3102.804688
2101.029541
3484.247803
2622.977051
2918.776367
1440.172607
2580.23999
1501.582764
3457.747803
2221.234375
2295.925049
2094.531494
1842.575317
2881.768311
2357.745117
2211.166016
3980.650391
5849.655273
3262.801514
3068.857178
2407.488281
2495.234131
3107.906006
1746.400024
4518.538574
4366.976074
5507.138672
2377.198486
2284.833252
3545.109375
3460.228516
5759.222656
4745.946777
4188.845703
3099.187012
2893.25708
2906.350098
2186.049316
2889.699463
4590.358887
4184.666504
4914.882324
4974.224121
3855.388184
5250.154785
2480.784424
3594.072021
3890.810791
2286.79248
3429.964844
6908.861328
4741.844238
5715.95752
5334.5
2296.70874
2558.326416
4507.085938
2261.580322
5083.521973
6243.773926
2013.875
4060.236084
4544.631348
1710.699219
2050.102783
8862.333008
5670.618652
5159.209961
3072.527588
4808.510742
2041.224854
5861.224609
2710.948975
3604.183838
4768.962402
3709.841309
4814.488281
3717.178955
2759.842041
4386.292969
3813.398682
3649.265381
2002.827637
2019.882324
6106.480469
6476.494141
2791.227783
2485.543945
2651.398193
4943.452148
4466.415039
1992.5625
3775.19458
5455.395996
5716.035156
2806.216309
3638.276611
4508.626953
1631.142822
4365.834473
4167.178223
2431.245361
4566.751465
5282.593262
3311.142822
5140.664551
3866.23999
3264.688232
3863.932129
3559.157959
2726.896484
3823.793213
3958.75
3438.483643
7817.018555
3623.307617
5585.81543
5991.597656
1713.707886
5993.002441
5550.358887
2533.823975
6255.066895
6017.501953
2709.473633
4317.187012
2064.70459
3652.577637
5230.566895
1289.130493
2242.562988
4478.134766
4159.456543
3632.23999
4319.731445
4714.487305
3770.107666
4565.877441
3087.697998
3028.813477
1885.558716
2864.981201
6015.319336
4862.748535
2578.541992
5594.415039
4562.47168
3426.754883
3887.324219
3075.230713
4645.215332
5418.469238
2236.135742
1682.044678
1712.740234
2172.199951
6672.424805
5452.981934
3644.571533
2793.462646
2069.193359
5769.241211
4393.533691
4406.617188
3295.698486
3999.548584
3597.181396
3429.387207
2457.79126
6428.78125
3558.703613
3345.537354
2979.655029
2557.464355
3123.843018
4062.70166
1618.289185
5323.528809
2849.675293
2904.690186
2018.080322
2670.248047
1405.2771
5564.855957
1683.506348
2115.44165
4533.285645
3291.875244
3204.01001
9490.713867
3826.30835
3281.612305
2291.318604
2281.528809
1865.905762
5629.118164
4308.101563
3838.06958
2765.617676
1742.818604
1956.08313
2234.474365
3793.148438
5990.793457
3645.55835
4715.809082
2583.533203
1657.922607
2477.439941
4100.248047
2373.73291
2640.200439
2128.111084
3538.107666
2040.522827
2771.823486
2899.751465
6078.29834
2777.550049
3048.981201
2125.373047
1723.975708
3610.894775
2406.297119
4295.938477
3167.22583
2533.95166
5691.453613
4398.501953
4966.024414
2770.353027
1914.432373
4406.205566
1963.857178
1944.496338
3450.515625
2186.833252
2269.673584
3057.254395
2277.956299
2470.023193
3523.974365
3472.781494
3048.5979
1990.140503
2669.44873
5645.613281
4927.291504
2473.947021
2257.09082
2785.996094
2872.235352
2586.417725
3986.19873
2217.807617
3091.232422
3665.539551
3716.94873
4392.597656
2477.524902
3685.82373
3838.184326
2633.363525
2632.844971
2452.065674
1870.214233
4708.461914
1751.830566
2993.148193
4517.710449
4613.792969
5789.5
2771.752686
3954.74707
5741.085938
2935.664551
4159.28418
2452.588867
3619.675781
2425
4534.332031
6114.680176
4758.654785
3473.865479
4583.632813
4077.446777
5884.379883
3954.900635
5531.461426
6153.625
6088.354492
6484.790039
1573.041992
6296.974121
3862.736816
6611.113281
2160.60498
4244.896973
4699.671387
4987.368652
3102.539795
3579.653564
4137.695801
3876.489502
5919.381348
4850.10791
3900.599121
5106.481934
2964.520996
7738.603516
2053.417236
3913.860352
3752
5152.662109
2770.848389
3255.538574
2513.738037
3067.982422
2621.39209
6143.032715
6487.119141
3859.229248
2855.539551
1624.57605
2237.904785
5463.374512
5287.23584
3137.277832
2614.930176
5833.241211
4110.461426
6241.573242
7780.14502
4612.523438
2751.823486
3868.547852
4320.87793
3325.404053
5277.450684
2671.603271
2155.49292
1605.714233
4532.95752
2699.055664
2291.155518
2199.020508
3925.315674
7080.301758
2423.629639
1767.06665
5287.692383
2560.325928
9509.907227
4275.493164
3331.977051
3020.142822
5378.201172
6132.564453
5341.672852
4617.09375
4680.776855
4721.286621
6241.836914
4918.541992
2722.071533
4520.604492
4697.569824
3705.762695
4615.857422
2983.607422
5182.656738
3699.022217
1798.769287
5260.021484
5805.841309
5736.624023
3653.530762
6287.902344
5082.495117
4222.606445
2642.93335
4623.452637
1566.109131
4160.679688
3978.036377
1569.869141
2193.284668
3938.186768
1987.663574
4459.058594
3364.71167
2451.450928
1422.5
3026.169189
2277.592285
2444.375977
1935.549561
4722.914551
3805.428467
1618.599976
2745.424561
1571.52356
2240.52124
4481.441406
1685.72998
2915.137939
1699.002319
5816.114746
4331.483887
5362.322266
5561.557129
1816.178101
6879.330078
1894.412354
4453.203125
4189.559082
1690.071777
4353.747559
2433.206787
3834.25708
5392.308594
1802.091675
3323.635254
3038.488281
3049.614258
3094.871582
7199.380859
1783.851196
1935.150024
2091.626465
2926.059082
2088.248535
6668.343262
5178.674316
2268.020996
4038.771484
2631.495361
5812.297852
4022.557129
4278.824219
5354.244629
5635.692383
4415.017578
4721.902344
2320.5625
3717.608643
4696.546387
7220.408691
3480.795898
1728.973511
3768.379639
2251.882324
3213.145264
2810.330078
2132.738525
4800.282227
1975.337524
1610.292969
1818.210571
1923.127319
3328.626709
2526.447754
2192.787598
2391.758545
1790.090942
2933.129395
4173.405762
1861.267578
4123.52002
3713.543213
2138.142822
4447.497559
3469.645264
2149.431396
3675.329346
1867.878784
1637.966064
1923.629272
2283.57251
4400.733398
2432.56665
2460.014648
3468.745117
1764.016846
2890.650146
2757.203857
4670.069824
3454.656738
4710.574219
2192.630615
2631.889404
2759.297607
2519.531738
4372.337402
3861.314453
3257.333252
2450.641602
1801.777832
2178.752686
2822.93335
2645.25
2239.839111
2047.425171
2756.977783
2103.688965
2420.444336
3282.777344
2022.011841
4256.40332
3313.800049
4885.794922
4203.296875
4790.982422
4177.192383
1862.332031
4393.625488
4023.339844
5054.380371
6139.140137
4379.026367
3104.265869
2767.463135
5438.236328
3879.633545
4729.007324
6624.36377
3553.816406
3532.721924
4916.385254
4280.730957
4254.392578
3109.538574
2954.603516
2773.862549
2728.695557
2861.154053
3050.170654
4140.219727
4813.145508
4787.465332
2586.292969
2172.21875
2404.082764
5757.023438
6265.318848
4949.100586
1873.06665
3361.138672
3415.22168
3145.880859
3403.724609
5681.56543
3975.541748
3565.458252
2147.111084
4200.86377
2599.957275
4960.412109
2059.356201
9823.342773
2207.532471
3874.344727
4278.888184
5703.629395
4196.485352
4962.621094
1819.510742
4122.489746
6749.008789
