# Supplementary material for: Distribution Analyzer, a methodology for identifying and clustering outlier conditions from single-cell distributions, and its application to a Nanog reporter RNAi screen
Source: BMC Bioinformatics. 2015 Jul 22;16:225. doi: 10.1186/s12859-015-0636-7 (PMC4511455; doi:10.1186/s12859-015-0636-7)
Supplement: Additional file 1: Code S1. — R source code and sample data for distribution-based high-content screen analysis [file 12859_2015_636_MOESM1_ESM.zip › DistributionAnalyzer-1.1/Plates/files10004/C13]

5622.620605
2822.232666
1973.259277
3346.243896
3044.554688
1835.341797
2524.244873
2459.684326
3093.333252
3588.663574
1926.453369
4874.666504
3104.698975
2302.025879
2106.206787
3288.55249
2230.857178
5002.081055
4459.13623
1565.199951
3438.666748
3476
2980.654541
4239.395996
3712.061523
2022.509766
1731.505615
4936.239258
1663.824219
3806.075195
1954.505981
4846.869629
3973.909912
1891.874268
3932.827637
5141.939941
1807.658081
4582.638184
5646.04834
4465.060059
3827.263184
1860.693604
4665.530273
2700.507813
5950.831543
1816.17981
4830.418945
4214.793457
1541.517212
4963.441406
4629.465332
4507.311523
2611.864746
2527.199951
4902.668945
4198.041992
4514.993652
4833.149902
3457.009033
6318.977051
2721.981689
4256.812988
3034.705078
2105.402588
1979.400024
2648.407715
3383.578857
1632.351685
3097.488281
4637.034668
1367.913086
2338.184326
4071.257813
4886.925781
3785.254395
2465.628418
5588.662109
4034.03833
2963.949463
2522.479492
4496.171387
5777.268066
4767.966309
3164.077393
4896.895508
5897.789551
2891.453613
4570.269531
3447.720215
2027.264404
2820.112061
4241.162598
1546.474243
4031.285645
4277.657715
6719.650879
2886.615479
3185.142822
4040.571533
1560.653076
1724.68689
4070.138428
4442.579102
2224.523438
1891.111084
3635.703613
4819.753418
3078.021484
5533.096191
4916.241699
3096.915771
2295.446045
3867.741943
4546.108887
4646.390625
3088.193604
3989.523926
4724.55957
2361.411865
2181.906494
3080.208008
3410.372803
3955.400635
2684.374023
3742.634033
1416.152344
5495.442871
2388.705811
5342.344727
2956.256104
2915.071045
4038.604004
2072.835938
3263.021484
3177.624023
2657.609863
1808.448608
3153.728027
5563.663086
3938.541748
2973.169189
1960.129883
1912.064575
2825.287842
2780.968994
7388.356445
5063.039063
4296.148926
2666.294678
3188.070068
1669.477417
3085.312256
5144.737305
4763.010254
1973.985962
3950.976807
4666.941895
3556.341553
3644.591309
4097.441895
2584.571533
3475.875732
5332.712402
3762.860596
5520.310059
3146.81958
2079.466553
4050.887451
2342.958252
4977.181641
1963.888916
2869.644287
4358.754883
3423.910156
2158.139648
2268
3044.621094
6845.661621
5986.160645
5028.271484
4895.136719
4262.890137
3699.0271
1897.734497
2586.027588
2266.602295
2597.623291
2323.887207
5614.742676
2545.008301
3035.270508
3569.506836
4608.530762
2529.216553
3895.580566
4564.318848
2809.818115
3095.172363
2650.331055
2931.93042
4036.354492
4018.575928
3424.047363
2882.705811
2515.462646
3872.989746
2639.320313
2741.747314
2543.081055
4920.416992
4686.309082
4857.333496
2584.253174
4281.337891
3220.800049
3923.953857
5811.14209
2262.260986
4654.956055
1758.459595
5826.535156
4059.878906
2431.581299
3782.195557
3784.920898
3858.378418
3522.979492
2838.110596
4684.717773
1958.273438
2901.406982
3901.6875
2760.761963
5077.808594
2623.134033
2206.881104
3695.402344
3941.791016
3140.273926
3804.530029
2943.894287
4482.979492
3811.019287
3843.041748
9353.420898
3608.515137
3630.41333
6541.052734
3303.099365
3031.935303
1951.794922
2632.27417
3058.545898
2016.32373
3703.297852
5344.780273
2517.953369
3245.119141
1533.462036
2087.738525
3827.840088
2614.444336
5006.669922
5412.015137
2794.030518
2167.945313
5047.90918
3163.799316
4539.350098
5118.938477
2500.549072
3122.335449
3445.612061
2014.065918
3992.27124
4905.314941
6546.946289
3806.278076
3310.324219
3084.960938
3108.310303
2655.166016
1471.785278
2707.717529
2327.102539
1772.453613
3953.096191
4580.276367
5837.166504
4795.398926
2912.656738
3339.034424
1998.052124
4299.578125
2484.181152
6207.652344
7198.188477
2257.317627
2713.744385
3963.095459
3140.155029
3542.419189
5087.609863
3186.782715
2776.917969
3454.657959
3702.491455
5697.660156
2626.229492
4484.345703
4398.439453
2644.869629
2882.075928
2576.155273
3046.328369
1995.41333
3293.299072
2320.637939
2546.5625
1596.699341
5114.774414
3302.646973
3797.835205
2242.498535
1865.967163
3397.962646
5555.597168
2271.31543
4234.566895
2993.046387
4222.068848
2481.41333
1765.109985
4228.240234
1850.709717
4901.194824
5290.39209
6021.668945
1852.910889
1664.317505
2441.709961
2677.04541
5902.296387
2152.304443
4399.345703
1649.523804
5193.741211
1896.836304
3717.57373
8784.992188
1664.566895
1878.582642
3521.645508
3519.976563
3581.494141
1984.15564
1725.511108
3662.693359
3511.752686
2511.737305
4394.064453
5216.772461
2762.109619
2429.044189
2259.856201
1867.709229
1709.384644
4005.491455
1759.448242
1659.463623
3947.082275
2264
1981.508179
5401.15918
1790.7146
3765.351563
3794.422363
1979.682251
2894.343262
2603.993896
2480.767822
2877.348389
1803.599976
3245.469971
4235.007813
1701.441162
2330.513672
2096.246094
2492.580566
1822.03418
1525.19397
3098.023438
5011.462891
5412.769531
2496.339355
2001.203735
7889.54834
3110.006348
1867.213501
3476.834229
4546.241211
2540.019043
4156.500977
2951.064697
3367.891602
1765.456909
1706.707642
2570.423828
5064.185547
4472
2671.044189
1841.384277
2467.906494
3086.179932
3886.256836
2306.759277
1939.109619
5904.054199
1934.489136
3001.869873
4499.54541
2895.180908
4492.022461
2007.718384
5097.435059
2605.696777
4876.698242
3788.693115
3757.647705
2017.483154
4548.303711
1747.710205
1781.573242
5931.950684
2193.979004
1569.599976
2630.052002
2434.718506
4607.422363
3122.388916
1653.399414
1786.469482
4582.86377
3657.947998
4430.265625
3644.767578
1974.705933
4288.655273
7422.660156
2484.664551
1834.213501
1564.058472
5588.090332
4628.638672
2216.315918
1754.25061
3407.62793
4734.820313
1824.776855
4809.20752
4598.542969
2825.976074
2696.056641
6038.160156
2971.518555
1742.65332
2471.306152
4442.256348
5255.892578
3707.666748
3620.330566
5208.320801
2349.041016
3471.831787
2129.959229
4263.53418
1679.601807
2035.714233
4126.380371
2582.52832
2850.623047
3178.219238
3040.452393
3810.148926
3749.484131
2961.209473
9133.239258
3794.103516
4004
4510.881836
1478.535767
2614.959717
2327.319092
3161.613281
3223.501953
2485.271729
4987.450195
4957.30127
3532.511475
2826.219727
2416.313721
1676.105225
6352.644531
2365.92334
5209.727539
1601.947876
2170.049316
3254.625732
4299.191895
2265.3479
4112.808594
3254.005371
4274.087891
5339.905273
3076.162354
2320.301514
3309.864258
1872.117676
3722.283447
3521.731201
4936.603027
2408.158691
2882.152588
2382.143799
6433.600098
5043.625977
5484.951172
3258.216064
3946.8479
4110.724121
1831.812866
4152.976563
1905.928955
2690.005859
3093.892578
3312.36499
2597.421143
2485.224609
6103.234375
1919.543823
1884.777222
4951.712402
2156.138672
4494.611816
5595.501465
2531.064697
4351.341309
3316.534668
1803.070679
3680.522705
2411.620361
3990.332275
6845.298828
2065.149414
7164.929199
8055.665039
2061.69751
2524
2556.527588
2916.564941
6945.85498
3305.100098
5564.979004
2127.578857
3711.728027
3990.641602
2071.821533
2662.282471
2510.356689
3427.516113
3988.243164
4743.128906
5097.951172
1747.843628
2989.082764
5167.494629
4707.50293
3092.555908
3698.75293
2805.434082
1813.866699
1834.80249
1802.238525
2359.16626
5100.594238
6048.819336
4034.888916
1734.400024
1493.866699
2171.405029
6835.697754
3808.457031
2295.502441
3206.883789
4005.333252
3045.985107
4593.865723
2926.413818
1805.929443
2387.692383
1603.324707
2651.904785
2443.588867
3088.800049
6250.094238
3534
3823.853271
2829.812988
2064.963867
2148.201904
3526.827393
5779.524414
4244.188477
5134.813477
5775.13916
1885.063232
5009.374512
2106.519287
2006.900024
3625.480469
3078.131836
2278.574219
2858.875
6512
2338.646973
1798.634155
3183.875977
2872.574463
4911.008789
2999.845459
4643.007813
3417.481445
2456.060547
4917.411621
3457.697021
2600.564697
6244.214844
2955.192871
4251.149902
3761.269287
3463.01123
4210.164551
2141.706299
2175.717529
3791.700195
6695.074707
6730.384766
4428.915039
2234.549805
3349.297607
3370.952881
2468.495361
2869.680908
1659.320801
2848.043945
4410.571289
2706.305664
1900.592041
1776.530273
3324.648438
2512.872314
2674.256348
1764.917725
3283.991699
2056.831543
4895.015625
3394.734375
5015.98877
4537.239258
2022.876709
3949.81665
4370.975098
2371.051025
1979.195923
4664.76123
1837.42627
2055.028809
3599.591553
4995.067871
3803.116943
1904.837891
5526.651367
2894.497803
2042.043213
3390.333252
3780.648193
3388.556641
2520.591309
1628.346313
3688.296875
2184.940186
2053.556396
3561.452637
4284.237305
5478.762207
3522.624756
2569.746826
4373.948242
2279.040039
4441.61084
4485.692383
3606.116455
1621.717529
1640.585938
1908.285156
2407.718506
4750.258301
5489.636719
2658.416992
2248.672607
3863.686279
2460.812744
2346.209717
5785.625977
3778.539307
2350.871582
2001.111816
1893.538452
4480.926758
4690.616699
3608.160645
4161.796387
2040.918701
2913.364258
3969.070557
2170.547363
2315.689209
3396.842773
3260.11377
3842.99585
4116.723145
4529.777832
4749.816895
2023.034912
3612.434326
1796.358032
2888.349121
2255.311035
5013.481445
3104.151855
2075.453857
2630.321533
4313.269043
4191.003418
3212.312256
2122.15625
6573.509277
3199.981689
4673.189941
3585.80957
2097.169678
2513.120117
2592.635742
2591.001953
4076.47876
4470.054688
2727.588135
3496.936035
3147.763672
2493.919434
2503.056396
5225.93457
3461.669189
2230.440918
2616.083008
3933.042969
1659.670044
2900.202881
2690.085205
3949.301514
3259.450195
4606.516113
2416.212646
1856.627441
2972.354004
3774.269531
3888.522217
2425.431152
3166.428467
2855.577148
2861.885742
4543.770996
4257.067871
3129.590332
3819.143799
1784.178467
2174.24707
1561.369019
2473.874268
7758.698242
3632.671875
5559.680176
3868.536621
5811.676758
4905.213867
5925.392578
1706.092285
2413.926025
1962.888916
4192.515625
3600.891602
2154.086914
1818.047974
4345.26123
5670.846191
2062.54541
2207.974121
2951.966309
4154.706543
2126.458252
2240.87085
2768.592529
3152.328613
2311.545898
2083.310303
1863.486206
2518.432373
1857.284424
3572.426758
1834.761475
3327.875977
2764.412109
2133.9646
4163.325195
2202.366943
2039.543335
3989.152588
1765.010132
2077.209229
2989.304443
3454.103516
5875.322266
2953.516357
2212.563721
4531.335938
2417.797119
2195.873779
5476.287109
2424.671875
7689.862793
2099.536865
2382.032715
2321.769287
2626.45166
4456.420898
5026.973145
3531.760254
1974.857178
3946.143799
2995.826172
4632.263672
1887.434326
3922.888916
1998.844482
4489.490723
6853.320313
7434.258789
2689.946045
1892.39563
1947.148926
4935.855957
3102.029053
4739.885742
3501.142822
4108.29248
2587.760742
2568.528809
2142.117676
3673.801514
4171.151367
4238.161621
6990.947266
2670.943359
3386.875732
4853.864746
3781.700439
3696.376953
4403.310547
3534.36499
1736.763794
6126.185547
3548.324219
2763.441406
1953.131348
5221.479004
5013.242676
2973.333252
2444.310547
2558.915283
1833.594604
5036.38623
1850.124756
1914.729004
2612.739746
3076.439209
2280.559814
1771.890259
5471.832031
3479.117188
3003.126709
3522.371582
4638.19043
3207.127197
1928.37207
4393.395996
4870.546387
1783.167114
3714.98877
4443.300781
2284.056641
1691.067627
2672.130371
2368.615479
2938.376709
3886.769287
4556.752441
2910.51709
2689.464355
1517.538452
2010.572021
2735.719727
2045.726318
2092.666748
1723.813599
2886.71167
4571.87793
1882.546387
2359.795166
3616.534424
5245.283203
6341.850098
3529.102295
4818.670898
2841.87793
3801.347168
3546.675781
3834.621826
1631.193604
5593.528809
2155.741943
1599.057861
3815.749023
2793.083252
1627.72583
2961.712402
1695.647705
5062.297363
2032.98291
1958.801392
2916.812744
3553.166992
3371.966064
4136.087891
2265.783447
3923.165039
5490.518066
2871.785156
5463.726563
2102.581787
3380.955811
2574.931641
2987.828125
4777.931641
1909.201538
3303.118896
4631.86084
2049.638916
1943.05603
4669.333496
2148.127686
4630.933105
2827.969727
2254.738281
2595.537109
4931.209961
5233.486328
3108.443359
4395.76123
1748.171387
2211.369385
3935.270996
2160.3479
2865.933838
3928.534668
2029.794067
6516.241211
2100.838135
3233.269043
4325.140137
2861.26709
5004.220215
2935.608154
1629.820801
2023.352905
3156.547852
1750.327271
3216.115967
3381.531738
3773.663086
2766.254883
5731.904785
1854.178711
2893.586182
3685.144775
3175.338867
2593.222168
3379.833252
3428.625977
2806.272461
4685.226563
5169.946777
1979.733276
3123.823975
2265.450684
1796.033325
2998.611572
2868.512207
3675.867188
1985.640991
2747.470215
3063.225342
1999.224365
5585.611328
5389.242188
3880.771729
2825.498047
5387.884766
2074.602295
2367.636475
1982.88562
3162.416748
2517.242432
2384.429688
2329.041748
3856.560791
3635.519043
2033.777832
2580.859863
4243.006836
1987.983887
5628.816895
3082.962402
2028.618286
2330.125488
5029.727051
5505.964355
2766.004639
1813.819336
2507.052246
4307.404785
3621.417236
3458.763184
3939.488525
4519.211914
3154.761963
1930.141724
3424.518066
1880.20166
3110.963623
2777.43042
2787.526855
3933.764648
2437.978271
4745.290527
3181.403564
4397.270996
3310.830811
4515.178223
3180.198975
1665.599976
3433.816406
1703.25
2368.905762
4017.176514
5845.094238
2766.898682
5287.348145
1827.185791
2191.898682
3575.5271
2531.983398
2377.209717
4699.689941
1939.058838
2306.536621
2654.515869
4124.826172
3081.828613
6460.571289
5584.086914
2227.6875
1720.560059
1326.319946
2912.3479
1631.52478
1370.693115
4426.406738
3776.475586
3814.804688
2249.752441
1822.319336
3660.716309
4686.814941
5576.977539
7947.209473
1786.407715
2043.883545
2366.846924
3246.107178
3484.458984
3641.412842
3092.824463
9506.90918
5369.307129
4193.105469
1835.692261
4511.137207
6649.876953
2118.095215
4426.070313
5218.242188
3052.857178
7617.59082
4718.289063
3665.340576
3428.453125
3174.796875
3075.502197
3925.453857
2077.031738
2001.821045
1952.730713
2817.314697
3632.18457
1560.568481
2844.945313
1876.478638
1714.969727
7167.169922
2226
2128.114502
4599.706543
1698.769897
3921.151611
3241.705811
3919.417969
1874.911621
3553.821777
2622.424316
3244.717529
3651.865479
3180.813965
1940.737061
4478.017578
5653.463379
1899.947632
4672.864746
1724.02356
1925.820801
4910.949219
2578.235352
3215.939941
2351.942383
1709.292603
3184.199219
2286.294189
3075.048584
2283.09375
3039.189453
2429.777344
1628.52417
2094.18457
1605.029663
2102.087646
4770.260742
2122.210693
1483.153198
2982.12915
4480.394043
3462.332764
2140.860596
4328.312012
1980.241211
2233.423584
3995.582031
4138.979004
2598.315674
4587.030762
2988.333252
3751.714844
4303.078125
2732.710693
1836.503296
3565.386475
2516.119141
3429.706543
3260.482178
1795.87793
4134.242676
5958.81543
2206.626953
5445.980469
3064.362793
4050.336914
2348.438232
3767.824219
5630.234375
5297.811523
3019.13916
3524.020508
2648.578613
4297.757324
2362.45166
3455.452148
2701.443115
4009.062012
2559.908691
5224.48877
3834.960938
2448.85376
2451.172852
2990.837402
2538.385498
6250.527832
4219.189941
3839.625244
2823.594482
1795.081055
3990.220215
4256.521484
3174.715576
4267.009277
4424
2900.185791
3720.149414
2118.519043
2525.892334
3616.068115
1567.122925
2285.603516
2742.930664
2430.87793
7943.674805
2267.789551
4522.562012
2137.040039
1602
1486.359009
3906.313232
4543.648438
5040.919922
4613.363281
6569.1875
4243.50293
8803.700195
3703.951172
2881.304932
2807.586914
3094.711914
5993.828613
4134.727051
2549.530762
2702.363525
2887.166016
2916.81665
4347.088379
4374.319336
8753.992188
5901.221191
7429.67041
3172.294189
2133.682129
3888.087891
3307.618164
2774.57251
2070.848389
2066.23999
3013.488037
3893.383057
1965.421509
2643.233398
1685.609253
4828.225098
5143.016602
2445.666748
2826.442627
3300
6416.074219
2174.22998
2799.270996
4698.509277
4226.388184
1679.01123
2668.042969
4311.647949
1552.888916
6676.540527
2940.385986
8127.953613
5713.783691
2983.372559
4204.29834
3522.432861
1775.185181
2377.277344
2065.194092
2691.729248
2036.857178
4894.143066
2460.030518
3456.473389
4093.472656
3840.54248
2858.949951
2708.037354
2557.766602
2149.26123
4336.799805
4462.731934
4303.366699
4973.004395
1593.174316
3468.57959
2770.116699
6155.150391
4101.183594
3436.232178
3194.093506
2134.012695
4883.487305
3444.831787
3829.345215
4514.377441
6353.152344
2528.583984
2481.430908
3059.057617
3667.43335
2053.3125
2490.173828
5393.587891
4642.950195
7578.960449
4192.248535
5267.811523
5213.194824
7726.525391
1680.9552
2253.583984
2346.461426
2027.034424
3607.056396
4840.803223
4488.198242
2316.824951
4999.397461
3706.269531
5022.946777
5277.777832
3642.649414
2511.161377
4169.120605
1656.179077
2861.120605
4147.175781
1760.890381
2170.233887
1738.02832
5629.308105
2519.725342
2810.791992
1695.017212
4694.832031
2299.911621
3678.955322
2282.361816
3267.239014
1712.880981
3436.374268
3787.47583
5376.969238
3475.262207
3753.179199
4248.927734
3223.82666
4210.723633
1710.003296
4204.625
3559.184326
2953.857178
1657.401611
1755.566895
2034.72168
1658.643311
3021.215332
4124.854492
1671.868408
3728.674072
3873.402832
2160.094238
1694.504395
7346.484863
3112.721436
2502.717041
1692.122925
2218.839111
2027.737915
3437.436279
2533.329834
1672.103882
1645.856201
1734.478394
3184.36499
2147.186523
1706.742188
1930.888916
1941.669434
2451.133545
2936.945557
2196.351074
2287.920898
2209.417236
3255.195801
4110.467285
4974.172852
1533.908447
2489.182617
2671.643311
3296.020996
3023.026855
2762.688965
4533.381348
3534.701904
3634.714844
2041.687134
2276.382568
2823.624268
2137.073242
1990.979126
4521.89502
6152.572754
2390.580078
4783.57373
3662.388916
2186.29834
3610.541748
2080.842773
3131.456543
1872.054688
1865.142822
2064.175293
3091.327881
4446.546387
3880.431396
3215.571289
2708.098877
1734.92395
3243.794189
1733.575073
2119.834229
3540.977783
4171.145508
3404.116455
1913.090332
2372.494629
4328.851074
2424.855957
1881.8927
5862.503418
4141.71875
3433.94873
5199.015625
1923.001953
3267.792236
3180.975586
2516.992432
6069.611816
4742.375
2389.886963
2968.655762
3161.73999
1826.588257
1712.164917
5008.108887
2347.69751
3164.102539
3218.534668
3371.944336
4761.568848
3787.076904
3589.780762
3401.325928
1762.612305
4461.333496
2113.615479
5817.98877
5049.169922
2284.781006
2408.47998
5001.438965
4791.757813
2462.891113
4426.993652
5433.368164
4233.5
3965.740479
2068.04248
4824.875
5855.206055
4625.276855
4498.803711
2610.789551
1705.795898
2108.666748
3485.954834
4173.735352
4141.243164
4024.559326
4352.452148
2206.285645
4268.341797
2161.858643
5300.973145
2231.108154
1369.777832
1721.599976
3359.118164
1767.125
4627.932129
3029.723633
1857.561035
2657.93335
3612.368408
1692.118774
5786.37207
3966.928467
4062.730225
2721.502686
4228.322754
4455.085938
2658.580566
2930.776611
5924.125
2427.329834
4167.240723
5225.165039
3118.7771
2198.758545
2585.763672
3679.525635
1751.132568
4973.964844
3111.803711
5002.023926
7957.545898
1926.044434
1958.101685
2484.609375
4931.333496
3658.233398
6097.693359
2719.09082
1994.890747
2742.671875
3537.303711
5054.571777
3593.606689
2657.302246
3646.746338
4725.885254
3176.601563
2875.32959
2268.838623
2234.928955
1791.583374
3981.636475
3879.013184
1961.506226
3649.795166
3273.58374
5343.004883
2205.589111
4558.553223
4576.875488
5983.458984
4211.290039
2923.483887
3008.235352
3312.14209
1877.98877
1679.42395
2463.5
2980.017822
2351.166748
1967.972168
5421.125977
3886.76123
2831.692383
4323.719727
2213.113281
2424.54248
2035.256226
1843.151245
1659.975952
1505.447754
3816.930176
3387.063721
4259.21875
3807.443359
5162.414063
2793.925049
3002.551025
5030.019043
2184.866699
2822.901855
2034.19043
3253.274658
1535.179443
4165.039551
2918.290527
4411.282227
2329.429932
2442.040771
2649.600098
3722.224609
4211.62793
2363.151611
2029.753418
3560.263184
3214.210449
4395.148926
2562.438965
5322.058105
3459.348877
2160.608643
3084
4358.505371
4863.733398
3052.369629
3365.155518
3426.319336
1476.780518
6197.346191
3479.390381
6478.071777
1997.971069
2860.67334
2433.387695
4491.245117
4645.263672
3169.628662
4343.724121
4540.785645
3579.359375
1473.023315
1473.116333
6059.045898
2859.30542
4415.312988
4690.797363
2531.541016
1824.17395
3751.796631
2264.230713
5618.195801
5715.349121
3186.694092
2512.089111
4325.262207
2925.79248
2166.570313
1848.319214
2694.314209
2896.841309
2596.208496
4318.597656
2720.185791
2176.455322
2021.809326
2165.123779
2134.213867
2459.865479
1727.299316
2003.325439
3357.868408
3420.280273
3623.316162
1984.216553
5725.452148
3478.587646
6177.119141
2341.78833
2428.094482
3668.445557
2133.113037
1945.2948
5870.23584
2359.31543
4207.9375
5471.216797
2142.571777
2017.387573
2331.762939
1646.068237
1832.276489
1904.542847
3198.289063
2640.498779
1993.190552
3423.861816
2137.106934
2475.457031
6533.310547
3792.414551
3448.596924
1949.708862
4369.606445
2683.994141
5465.331543
2572.249023
2029.778442
1887.040527
3685.006104
2033.090942
4633.523926
8724.121094
5014.430664
4371.213867
3194.392578
10755.811523
4072.315674
1460.342896
3719.369141
2548.755127
3766.16333
1773.008179
3843.975098
1840.380981
5928.356445
2450.205322
2772.844482
2522.567871
1500.509033
3633.663818
6120.469238
3047.254639
2981.078857
5720.983398
3248.955322
4120.988281
2878.646973
5022.793457
5807.962891
4424.118652
1775.801636
5046.578613
1717.5
2231.034424
3719.774902
7127.696289
4645.813477
4830.144043
4688.562012
1874.503418
2085.527344
3767.898193
4069.975098
4185.592773
2865.929199
5625.707031
1653.846191
3744.958008
2769.575684
2955.914795
2753.882324
2460.046875
5736.929199
6041.17627
2062.206787
4686.013672
1657.543823
1894.564087
1620.724365
5543.123047
2767.214844
3929.333252
2147.857178
5025.375488
4425.200195
2677.419434
4620.538086
4828.97168
1715.625
1792.4375
3960.919922
1876.016235
5283.879395
5665.336426
2056.996094
1643.844971
2668.859619
1740.188477
3486.449951
3236.266602
4206.054199
2365.174805
4541.266113
2659.268799
2376.060547
1520
4945.503418
4248.598145
1968.331909
3379.939453
4442.845703
1645.757935
3054.514404
2509.937012
3435.772949
5079.655762
3832.19751
4485.083496
2128.429199
3740.521729
3344.309082
1548.315186
2395.145996
2758.153809
5763.676758
7287.602051
4348.393555
2192.861084
5509.683105
2064.979492
6204.178223
2612.927246
2546.249023
2919.116455
1763.764648
2322.133301
7401.057617
3091.928223
5385.378906
3736.27832
2747.834717
6205.29248
2836.314697
4735.130859
2716.148193
3812.468506
6111.733398
4823.877441
5213.664063
2353.008301
2316.093018
4380.247559
4532.354004
3035.199951
2825.321045
4637.607422
4246.325684
4467.956055
5334.202148
3457.593994
5089.23584
1922.772217
7450.612305
4423.415527
3435.596436
6155.313965
4249.273926
5559.75
1707.720947
3139.333252
5420.348633
4069.2146
1892.631592
1619.115845
7022.721191
3938.879883
6969.467285
4498.344727
2656.032227
1541.666626
3391.536865
6808.373047
6621.602539
2070.685303
2451.515137
7329.426758
3190.444336
3109.922607
2924.088867
6128.134766
4686.181641
4716.991699
2991.475342
4170.056152
2405.242188
5368.403809
2665.946045
5311.099121
5201.451172
4937.769043
5533.736816
4415.538086
3986.963623
2323.339111
2455.199951
3010.857178
2593.573242
6616.467773
2005.589722
2140.906738
2843.024658
1928.06665
3683.325684
3196.236572
1797.272705
4444.494141
2841.303223
1872.718384
2371.745117
2042.582764
5459.619141
4493.69043
2523.41626
2331.540771
2296.383301
4267.45752
2084.978271
3078.693115
4526.533691
3503.567871
3574.083984
1903.355469
5141.036133
3079.520508
2285.854492
1930.053589
3080.212891
2012.921875
3743.692383
2839.063232
2536.573242
1920.145874
1793.142822
5383.191406
2166.846436
2929.532959
3889.881592
4191.650879
2822.143311
2503.757324
1974.171875
2630.550781
4533.81543
2781.892822
2839.740479
2911.665283
1825.593628
5660.72998
5528.195313
6579.773438
2197.67749
3016.40332
1689.288086
5237.96875
3321.411865
2189.678955
5643.95752
5223.287598
4087.247559
5081.37793
2630.164795
4662.733887
3225.265625
5714.25
4089.913086
2390.32959
4460.721191
2072.059326
1913.678955
4647.731445
3211.968018
5936.580566
2425.041016
3029.155518
3072.772461
1935.71228
1718.889893
5690
8170.627441
7294.642578
3310.289063
4067.403076
3532.896484
3007.140869
6381.237793
8279.958984
3963.538574
1710.507446
5241.605957
4128.563965
5260.574707
3372.861328
5741.572754
6070.214844
3365.791016
4196.26123
3353.241455
4255.558105
4280.34668
4145.20166
5079.412598
2374.414307
2320.269775
1551.446167
4007.25708
3519.888916
4828.98877
4472.971191
1792.822998
4129.811523
2228.942139
3656.893799
3572.886719
1899.508789
3750.619629
1968.689697
3930.030762
5221.273438
3830.03125
2000.888916
4358.145996
3938.741211
1934.018066
1923.791992
2527.863281
2899.714355
3496.363525
5389.717285
2913.006836
5053.406738
2851.07959
4120.415527
1527.793579
4211.402344
4845.977539
4052.790283
4269.094238
5364.749512
1802.863647
2020.52832
2112.974609
1406.369385
5176.148438
3719.907227
4475.782715
4826.874512
3290.429688
4616.924805
2754.571533
2091.689209
4555.950684
2210.265137
5673.944824
2971.120117
2154.433105
5254.54248
4843.47168
2485.641602
2572.793701
2754.679688
5688.171875
3532.76416
2091.648193
2484.462158
4661.697754
3550.532959
2675.181885
3593.959717
4622.394531
5032.944336
4021.161377
2931.285645
5996.733887
3438.850342
4670.815918
7527.325195
2414.127686
3640.618652
2387.490967
3735.647705
3053.463379
2141.920898
4303.593262
1997.649536
2252.955811
4524.571289
5692.252441
7532.236328
5680.556641
3257.791992
5945.609375
2139.012939
2424.337646
4907.478027
2196
3716.426758
3418.257324
3409.116211
3760.039063
2106.015625
4250.047852
7488.302246
4388.925293
2213.31665
6789.481445
4292.899902
4459.238281
4347.899902
5831.205566
3439.337646
3830.288574
3258.279297
1830.929932
4798.468262
3709.714355
3100.238525
2309.692383
3417.259766
4547.214844
4706.04248
3969.529297
4106.4375
2195.07251
3323.904053
3904.604248
4762.64209
3674.952393
3092.721191
1835.015503
2066.08667
3417.642822
2073.089844
2740.337402
1828.812134
4126.007813
4485.652832
2092.572754
2755.977783
3238.304199
5318.181641
1815.309326
3568.172119
1674.236084
2338.388184
4202.664063
5070.35791
3436.805908
2246.894287
2458.850098
4620.902832
2433.049805
1733.218384
3190.080811
5247.072266
2970.16748
2194.86084
4815.374023
4986.060547
6826.055664
1788.928589
1878
4428.836426
6874.658203
2631.718262
1997.872192
1519.129883
1840.643311
3911.929199
3061.016113
2149.622314
4622.296387
1823.013916
5192.446289
6402.740723
2228.385742
3107.503906
1830.611938
2131.017822
1972.949341
1719.405762
2989.926025
3479.421875
1723.156494
1869.026123
2537.089111
2595.571533
6463.878906
4481.631348
7540.445801
5373.38916
2225.483398
2439.124023
2508.816406
2917.536377
3659.988281
3291.655518
2851.75
2137.684326
3466.865234
5494.854004
4364.141602
3406.340088
2753.681641
2365.513428
3753.984619
3067.539307
4076.654541
3316.550781
3001.811279
1958.515015
2722.135986
1775.362305
2041.675415
3255.817383
5777.790039
7033.222168
3842.459473
3480.816895
3991.878418
3417.129395
2780.926758
10694.630859
3066.469727
5490.509277
2832.765869
3478
1572.489258
2687.362061
3598.040771
4153.234375
2963.478271
2040.272705
2837.721436
2075.578857
5271.298828
3056.363525
5437.316895
3638.868408
3598.692627
3636.615967
4142.736328
3689.48291
3248.305908
3549.099365
2785.312988
2662.914551
1983.37207
5385.542969
4053.294922
3165.162842
2159.634521
1834.308472
2116.756836
5091.40625
2152.974609
3452.305908
5297.37207
2515.305664
2086.391113
3627.411865
3156.206543
3075.236328
4216.482422
6850.768066
3974.966064
7695.492676
4203.224121
2080.295166
6024.47168
4603.169922
4680.464844
3537.255615
2142.3396
2367.872314
5236.562988
2249.062744
2240.875732
4166.442871
4965.300293
1675.581421
3874.159424
4983.055176
5128.02002
2965.763428
3171.982178
2961.421875
2430.783691
1960.097534
2929.391357
2472.477783
2657.225342
1963.931396
4414.280273
2970.547363
4254.098633
1619.466675
3302.008789
5171.509277
3524.869629
4117.124023
3069.66333
4035.813721
6526.858887
3452.888916
2513.871826
6813.265625
3226.279541
2035.235352
2547.419434
5214.524902
4918.634277
4101.761719
4904.493652
2457.681641
1999.845215
1792.676025
3370.422607
2223.448242
5242.106934
5488.634766
5799.054688
1803.779541
1746.764648
2500.285645
4425.942383
5306.813965
2644.600098
2533.367188
2693.449219
3627.436523
4568.788086
3018.895996
5540.594727
4018.066406
5142.856934
6622.283203
2028.71228
1836.083618
2663.578857
7925.218262
2760.385498
2914.126465
3698.544922
2009.922119
5187.143555
2125.554443
2748.026855
4487.018066
6411.149902
3120.461426
4114.4375
3231.727783
2273.777832
2574.608643
5386.808105
2252.763428
2152.259766
1948.6875
3619.123779
4999.875488
2992.904785
5090.305176
3953.836182
4303.583496
6168.827637
1797.439941
4718.821777
1947.386841
2608.784424
4984.599121
2434.148926
2893.754639
3046.841064
1631.735962
2711.139648
3909.520996
3539.286133
4014.813965
5359.931641
3009.61377
3550.993652
1650.973877
2919.266357
1807.53186
3035.479736
3455.43457
1686.853516
2991.956787
1976.18811
4485.460938
2309.5354
3449.85376
2333.459473
2273.959473
1692.455688
2322.494873
3050.912354
3655.858887
3903.913086
4104.99707
1701.921753
2087.50708
3109.464111
2009.642212
5062.998535
3537.898193
2818.637939
1925.541626
2029.655762
2112.08667
3658.383057
1894.785156
2192.989014
3811.790283
1910.005737
1674.519897
2750.520508
1712.820923
1709.920532
2283.743408
1689.008789
4939.776855
1755.211792
1794.602173
3119.841064
1678.963013
2777.286133
4564.587891
2859.522705
2980.842773
4261.275879
5666.552734
3064.483398
2068.888916
2289.8396
4003.338135
5080
8949.234375
2788.291504
5402.883301
3228.143799
4553.583008
6044.508301
5161.381836
3238.705078
2312.477539
2025.793945
1869.189209
5535.522461
2751.741943
1928.496094
2136.218262
1929.863647
3950.787842
1835.268311
2655.304443
5868.790039
3930.575195
2925.923096
3927.361816
3090.148682
2384.930176
3725.419434
3323.505859
4532.816895
4264.182617
5102.169922
2413.279297
4074.968262
5123.739258
3682.970215
2602.473389
7083.272949
3366.020508
2331.489746
3343.017578
4890.741699
3779.566162
2414.360352
1561.987305
3206.952393
2968.197021
5234.659668
3894.246582
6442.144043
1990.73938
2073.821777
2497.704346
4227.677734
2589.936279
2071.50293
4901.381836
4204.354492
2518.310303
3427.437744
4298.701172
2834.958984
2030.131348
1900.677368
4794.638672
2077.878906
4988.604004
3450.572998
5711.790039
3600.102051
3224.985107
2146.888184
5489.538574
5215.64209
3335.190186
3821.243896
3607.4646
3028.601318
4491.806641
3009.032227
2113.895752
3526.621094
2671.542969
3042.204102
3342.056885
3466.375488
2675
3975.472412
3204.36792
3979.727051
2209.06665
2646.422119
3181.01001
2252.180908
2309.86377
3728.070068
5439.5
1681.633545
4630.06543
2456.718018
3743.678467
4674.080566
2160.744141
5452.873047
5634.986816
1888
4170.587402
3052.914795
4832.624512
6543.758789
2314.333252
2654.19043
2852.894775
5980.460449
3204.702637
2981.880859
2968.327637
4758.54541
4551.573242
2532.448242
2587.253174
3993.741211
3690.672607
2932.843506
2938.19458
1701.129761
3832.923096
8072.797363
5081.227539
3200.633301
3392.302002
3737.466064
2723.5
3258.226074
2247.333252
4547.047852
4258.440918
2560.54126
4714.120117
2963.047607
1547.48877
2027.050049
1656.601563
5599.549316
2066.713867
4939.869629
4525.505371
3697.837402
4011.728516
3528.322754
5376.72998
5531.422363
3522.879883
2313.633789
3776.708008
6885.601563
2154.651367
2708.882324
4538.574219
2496.91333
4212.506348
3834.256348
6221.021973
4129.382324
3109.628662
5411.014648
3553.041992
3120.397705
1781.010498
1889.260254
4336.895508
2586.098389
3457.102783
2099.979004
3274.143311
4433.520508
1887.943848
3540.316895
2035.625366
3408.200439
1938.784058
5065.809082
3809.625977
2727.883057
2309.838379
1883.042236
3828.76416
2194.385986
2833.587402
2129.420654
2920.977051
2893.751221
3853.970459
4548.251953
1532.880615
1568.351929
2536.222168
2867.029297
1788.699951
1530.190186
2568.802246
1571.435181
5481.036621
2257.67627
1631.75
2827.818115
2456.085938
5326.816895
1415.615845
1633.922363
5240.152344
1941.021606
1629.002808
2565.851318
1670.404541
1569.837524
3438.103027
1808.410278
2424.051514
2154.852295
3543.014648
3495.742188
2032.801636
1700.710815
2358.758301
4158.222168
3067.804443
1735.463013
4737.674316
3873.880127
1874.940552
3471.882324
3074.680908
4591.855957
2933.431641
3796.168701
3077.887207
3074.179443
2049.004883
3001.636475
1807.209839
2496.206055
2872.924561
7341.671875
1824.963867
3791.893311
5455.573242
3359.875977
1765.62793
1993.193359
3856.365967
4401.714355
4235.45166
1631.541626
7036.142578
4312.389648
3105.516602
4884.024902
2569.008789
5278.536133
3060.897461
1907.262573
4945.702637
3218.362305
3445.138184
2697.534912
7567.952148
4970.875977
4093.990723
3028
2862.939697
3078.585449
2588.757813
3853.603027
2256.580078
2742.187012
2300.385498
4325.469238
3837.890869
1962.622437
2355.346924
4251.29541
1665.101807
2831.683594
4302.084473
3340.421143
1669.780396
3983.156738
2744.15918
3710.823486
2209.490479
2082.583252
4698.712402
4878.618164
1595.31604
2497.4729
1878.817139
3617.791504
2299.828125
3016.533447
1764
2652.522461
2405.279297
2794.142334
1880.640991
4409.021973
4598.318359
5091.229492
2172.48291
5504.311523
2817.827393
4676.017578
2873.53418
2058.585938
2944.886719
3597.772217
3314.161377
2725.195801
2156.736328
2749.014404
2347.495117
2652.783203
1568.120605
2198.013672
1971.836914
5489.549316
3946.048096
2615.163086
3741.655273
3519.657471
3671.300049
3621.038086
4155.869629
1904.152344
2858.626465
3576.479492
1820.341309
2152.155762
1730.14978
1767.818237
4726.098145
2714.433105
4655.165039
1728.195801
5162.389648
2282.699951
3593.533691
2977.64624
1896.18396
3757.522217
3463.629395
2064.76709
3872.076904
3524.40332
2324.365967
4313.061035
2699.56665
3257.47583
3255.503906
3721.216553
4289.465332
3968.470703
2834.913574
3937.684326
5602.554199
2430.593506
4918.827637
3234.159424
4084.449219
5198.264648
2048.751465
2783.731445
2281.069092
6872.705078
3086.482666
3049.600098
3415.135742
3114.304443
2026.65564
2349.194092
3461.415283
3702.851563
5967.282227
2876.812256
6867.835938
3807.16748
2940.026611
4890.726074
4850.33252
2170.595703
4048.544678
6092.756836
2786.085205
5318.84668
2279.08252
5901.436035
3068.411133
6320.659668
2655.315674
3430.188232
3853.859619
3336.746338
4874.500977
3385.142822
3242.137207
2914.307617
6375.127441
2941.610352
1779.081909
2546.197754
3871.371582
2214.524414
2528.662842
2102.925537
1705.906494
2246.581787
2259.943604
1724.981079
2936.023438
2061.073242
1740.888916
1688.425171
6228.14209
2443.336914
2073.005859
3751.28125
1660.237305
5581.436523
1882.56311
5713.217285
2227.835938
3283.416748
2010.536621
2003.566528
3378.858154
2095.097412
2141.23291
2476.123291
3834.666748
3429.477051
1727.878174
2082.572754
4858.310059
3577.337402
1783.134155
1652.663208
4322.98291
1832
3882.364258
1456.572876
2011.397949
3666.939941
5821.516602
2573.927734
3305.570313
2802.091797
6750.565918
4247.271484
1862.591919
2308.739258
2990.751221
1677.011353
2507.450928
2064.08667
3372.637695
1478.287109
1883.194946
4395.228516
1931.529419
4668.447754
4636.433594
2457.033936
3742.14209
1690.870605
2582.931885
2388.700684
5290.279785
2764.953125
4431.212402
2019.891846
5503.755371
2611.045166
1613.202148
2063.785645
2506.331055
5353.529297
2373.841309
4064.705078
2504.932129
3573.689453
1469.288086
4718.687988
3619.756592
4185.83252
1777.607788
1804.828247
6104.087891
7191.907715
7927.081543
3547.805908
3213.426025
2475.919189
2830.034424
1878.887695
5589.498535
4539.62207
2636.080566
4417.104492
3304.070068
1668.272705
2337.631836
3748.247803
6031.200195
2857.782471
2599.539307
4208.530273
5054.511719
10184.104492
5673.106934
2684.497803
1700.84729
5045.115234
3019.529297
3022.906494
3194.516357
1993.393921
3670.778076
1746.172852
1675.362305
1811.845703
1880.783081
3401.830566
5050.100098
2074.204834
2023.261963
6356.398438
2149.359131
4159.671875
3274.328857
2109.949707
1607.161255
3328.35498
1835.356812
2402.662109
3387.717041
3310.249512
2371.171875
3460.740234
3664.867432
3741.784668
3525.955811
4114.168945
3620.399902
2330.418213
2969.97168
3939.604736
2820.250977
2277.889893
3872.988281
3967.501953
1640.700439
3020.369629
3005.894775
3873.810791
2815.485352
1785.431152
4100.61084
3830.553467
2501.244629
3453.646484
2429.088379
2079.234863
2993.327881
5254.821289
3990.739014
3834.703613
5285.475586
2548.039307
1797.002441
2575.189941
3494.263672
1798.918945
2216.871338
2459.840088
3290.719727
2434.928223
4481.06543
3967.312744
3167.609863
3086.112793
3126.081787
2763.949463
4132.751465
5641.143066
4836.674316
1567.470215
5435
3065.509766
3116.320068
2217.793945
4989.859863
4655.105957
2908.235352
2601.679932
2301.675537
2441.494385
1958.929932
3026.666748
2995.353516
3172.733154
3655.672363
2533.55835
3592.467773
2279.523438
8076.309082
2104.172363
3095.39502
6563.63623
3073.277588
5534.828125
1973.133667
4745.480469
3194.208008
6199.724121
3430.745117
1692.050659
3362.614258
4470.619141
2679.959961
3263.036865
3564.447266
5087.108398
4154.561035
3529.40918
4304.29248
3540.621338
4672.955078
4084.6875
4565.727051
5154.728027
2145.376465
3159.878906
4094.055176
3218.882568
5136.105469
1797.142822
4610.463867
3436.051025
2604.344238
3857.747803
2069.557617
1619.836914
1743.982666
2763.954102
2246.026367
6090.944336
3963.859375
1514.988159
4106.592285
2657.047852
1519.475464
4796.623047
3875.086914
4439.899902
1876.790283
2926.529785
2771.469482
1757.31189
1650.567017
4182.564941
1690.64209
1813.946411
1798.127686
2521.185303
2269.671631
3015.893555
1381.748291
1933.735596
1837.099854
1915.825195
2258.421875
3530.438965
2932.848145
2477.019287
4926.55127
1818.714111
1760.803833
1836.253174
3459.391357
1449.833008
2739.560059
1760.731689
5141.76416
1723.375488
3389.544922
3797.372559
1664.365845
3471.780518
1840.710571
4241.021484
3253.571045
2121.926514
3575.635498
4443.087891
2653.415527
3236.762939
2302.567139
3758.378906
2424.497559
4652.696289
2285.297852
2261.371826
3932.783936
2599.892334
2951.507568
3566.114502
3169.600098
3152.638184
4365.268555
4177.583984
2641.466064
1957.607178
1761.989136
5407.260742
5973.125488
5466.391602
2761.906006
3255.620605
2169.287598
1620.101563
1581.978516
2350.444336
5085.979492
2589.280762
1733.191528
2985.72168
4127.038086
3726.624268
3885.551025
4599.645508
5082.006836
5450.983398
3441.558838
6289.170898
3085.684814
2513.692383
1845.731323
2577.924072
2480.710449
1979.47168
2508.084473
4562.016602
2335.63916
1983.916992
3023.439453
2687.120605
2091.406982
2823.709961
2673.653809
1646.366455
2339.754395
2821.449707
2261.314697
3165.501953
2201.858887
2460.121826
7773.340332
1946.456665
2543.192139
6996.928711
3594.590088
3418.760986
1654.924927
2280.684326
2025.774414
5754.14209
4490.692383
2812.224121
4777.916992
1760.507446
3533.472412
3909.65332
3969.487549
4627.720703
4606.181641
1994.303589
1559.228882
3752.450439
4971.339844
5721.518555
4843.751465
2687.490967
3712
5913.931152
3784.707764
2765.307861
3558.084473
4177.856445
2735.031494
3773.204346
3899.707275
2022.229858
2860.452148
2123.929932
4237.632324
2938.022217
2459.910156
2455.928467
5219.661621
3998.69165
2203.59082
3718.230957
3002.452393
1648.275879
2299.256836
2558.402344
3543.443359
4084.61084
2288.930176
2087.518799
2650.150635
5612.64209
3985.626465
2751.750732
3704.331299
2999.231689
4081.875732
6114.381348
6985.03418
6426.137695
3173.873779
3923.878418
3772.974609
2848.326416
4388.081543
5703.975098
6714.202148
3946.560791
2422.869141
7087.963379
7622.584473
4004.859863
2058.59082
4528.182129
2017.624268
3911.587402
4083.421143
5148.233398
3249.885498
1872.964966
2280.310791
3775.458252
6238.645508
1933.654419
3849.333252
3924.728271
4135.401367
5186.914063
5758.288086
2694.710938
3757.861816
3027.399414
3096.909912
5213.841797
2150.03418
2421.943604
5449.820313
2503.747559
3659.568359
2074.631592
2508.485107
5018.350586
2402.279053
4017.758545
5797.815918
5006.408691
1900.800049
1353.793091
2712.909912
3944.388672
6880.17334
2064.912842
2959.458984
7573.946777
3491.688232
1752.859985
2941.582275
3648.56958
5173.726074
1740.713501
2817.968018
3208.447021
2917.479248
2027.723755
2773.638916
2846.684326
1795.884644
1821.72937
3821.785889
6781.266113
5035.694824
5620.510742
2458.759033
2270.374023
4015.037598
1684.696899
1936.052002
3721.023438
6695.828613
2245.064941
3190.801758
5679.143066
3010.19873
4592.887695
3498.387451
1783.247803
3854.473633
4991.208008
2883.686279
2627.038574
2659.765625
6189.507813
2119.839355
3273.303711
1848.700684
2772.861328
2438.231689
3039.588867
3232.422852
5251.335449
6814.074707
6323.240723
2049.496826
3264.989014
1944.441406
3670.525146
3217.030762
1962.258789
3958
3021.793213
5870.946289
2226.267334
5613.181641
4357.48877
3705.476807
4248.094727
2405.380859
7899.768066
3201.080322
2115.357422
3221.52417
1932.011475
2942.105713
2984.618408
2824.925293
3885.212402
3237.65918
5032.070313
3281.562256
3407.006104
4376.063477
4228.806641
1887.270996
2199.9729
3121.983154
2324.134277
2931.104248
2708.647217
4960.380371
2020.557007
3564.219727
2234.800049
2102.926025
2364.793701
3723.612061
3780.270996
1553.267334
3716.108643
2416.836182
4897.095703
3844.19751
3337.289795
1587.310303
3295.888428
4376.611328
3737.441895
2143.26416
2886.593018
2616.623047
2479.877441
1917.614502
2024.351074
2973.919678
1851.418823
2655.23584
5983.200195
4439.132813
2398.332031
4480.961914
5931.170898
3364.201172
3312.5
3059.0271
4195.804688
3910.343018
1885.142822
1992.872314
2001.39209
2150.018555
1696.9375
1910.945068
1671.813232
2788.887451
3817.942871
4189.546387
2170.748291
5696.487305
6208.756836
2273.978271
1984.64917
1786.966675
3540.574219
2720.91626
2132.996826
2324.434814
1797.833008
4670.399902
1585.057861
1913.891724
3646.363037
2224.888916
1979.010498
1897.303589
3676.558105
10086.719727
4214.050781
4674.657227
4875.428711
2382.276611
2226.910889
2583.870605
2202.379883
4713.044434
6087.272949
4120.647461
4504.186523
5031.580078
5022.072266
6962.653809
4359.061523
4984.851563
5301.074707
2103.176758
3265.442627
1467.059814
3250.72876
5665.980469
4339.004395
3870.112061
2711.776123
4496.901855
4778.900879
2490.580566
2402.641602
4490.151855
2246.782715
3907.726318
2190.073242
1676.208374
2964.463135
4737.793457
4799.393555
3318.311523
4117.709961
4893.765137
3616.452393
3595.212158
3855.962646
2613.282227
2730.241455
2894.222168
2438.962891
3969.47168
3702.666748
3630.14917
2023.347778
3275.182373
2129.225342
5092.70459
3245.186523
2997
4598.429688
2843.340088
1647.340698
2947.131592
6146.552246
2118.694336
2094.564209
2455.572021
3030.093018
3275.775146
2943.181641
2823.848389
2486.588135
2401.763916
2374.738037
2396.119141
4074.458984
4683.468262
3181.576416
4592.697266
3549.065918
6078.818359
6554.78125
3721.253906
4643.87207
1794.217773
5876.783203
6401.628418
1575.142822
4170.222168
4505.672363
1696.149048
2138.780029
3160.38208
2350.084961
3534.431396
4582.494629
4363.770996
6213.946289
2991.697266
3797.362061
3013.974365
3809.626465
3714.875244
2628.650146
4307.57959
4956.35791
2447.905273
2269.847412
1896
4200.961914
1621.953491
3681.879883
2778.538818
2438.502686
4565.856445
6904.928223
2153.962158
7218.078125
3406.754883
6116.065918
4177.045898
5733.420898
2164.530029
3614.075195
2479.401123
5759.708984
4157.030762
2284.335205
5201.314453
3212.720703
2380.404297
1765.204834
3407.218018
4371.928223
5462.163574
3488.09082
6866.924805
2702.889648
3622.616455
2036.40979
2513.037109
7294.315918
4066.861572
5086.104492
5565.84082
3094.239014
4886.725098
1880.425537
3718.748047
4771.322754
5337.316895
2137.265137
4317.600586
2037.549561
2419.91333
6879.723145
3646.865234
2941.248535
1691.252075
4043.891113
6444.38916
2540.633545
3517.4104
3823.525391
3705.93335
3546.078369
2329.080078
2077.818115
1720.542969
1690.93335
9909.915039
2736.98999
3132.520996
1744.333374
2445.38501
5453.982422
3132.80249
3645.063721
3311.212158
3992.261719
1777.105957
3809.22583
3871.359131
2374.621582
2012.669312
2957.857422
4494.277832
2527.094238
4593.678223
2178.921631
1873.423706
3985.859375
3271.812988
3346.2146
3140.543945
2956.08667
2743.1875
3149.621582
2445.302002
3205.734619
5912.929199
4040.088867
4184.719238
2524.692871
4922.776855
3669.696045
3430.284668
2785.796875
3651.523438
4084.85376
5445.162598
1615.637573
1796.741699
1729.923706
5445.268066
4352.699219
1684.467896
1736.74707
4753.949707
3784.237793
4386.592285
1932.326538
4314.563965
1622.776489
3288.383301
5091.46875
3063.303467
1779.040771
2526.341797
4713.436035
4597.038574
4803.156738
1944.217529
2643.054443
2021.378052
3558.406982
2402.717041
4436.324707
1916.597656
5131.494629
2375.975586
3644.372314
2204.430664
2143.969482
2093.989014
2145.649902
4333.287598
4387.919922
2393.026855
2904.142822
3377.167969
4759.652832
3059.251953
1694.945923
2332.289795
2628.758545
3790.965332
1372.8302
2109.18457
6187.775879
1904.831055
4182.522949
1540.883911
2604.954346
2581.682617
5207.480957
3463.371338
2740.150635
4824.729004
1856.656372
4575.269043
1716.25
1891.157837
4075.510742
7598.464844
4151.150391
2955.840088
2970.885498
1762.117676
4357.425781
3226.891113
2349.416748
5029.983398
3914.621582
6551.131348
4021.222412
2979.289551
4665.943359
3553.587402
4590.876953
3316.820068
5196.387695
3172.886963
4884.954102
4903.490723
4605.90332
3204.48291
5354.637207
1921.275879
3330.846924
3836.126709
1524.873047
3330.266602
4429.20752
5272.25
2497.263184
2000.290894
3630.046631
4604.485352
2072.666748
2418.203369
3561.523926
3328.888916
4913.745605
5531.460449
4503.90332
6187.741699
2109.919922
4198.168457
3193.690186
3442.599121
3039.776367
5612.980957
4314.375488
1800.525513
3162.78833
2097.854004
5761.498047
2740.022949
3320.941162
2269.952637
4332.96875
2644.630127
1831.80249
3542.885254
2824.517578
4196.130371
2224.185059
4002.106689
9097.837891
4201.153809
2403.016357
2611.474854
3382.982178
1825.619019
7343.118164
3173.520752
2226.204102
5407.021484
2182.169922
5018.699707
4384
3283.094727
3499.942627
4352.405762
2675.767822
2195.951904
3762.613525
2947.741211
2367.951416
6072.565918
1717.886841
2851.093994
3383.147705
4291.413574
2146.458252
2316.478516
3315.589844
4468.314453
6419.375488
4570.224609
2282.448975
2153.81665
4853.889648
5364.766113
8292.063477
3771.158691
1642.163574
5313.664063
2068.478027
2076.176025
2164.444336
1808.932495
1822.3396
2847.781738
3831.10498
2144.448486
1690.655151
1773.45459
2817.233398
7007.512207
1867.113159
2844.189453
2777.69873
3146.262695
4361.154297
1927.292236
2773.496094
4514.983887
3595.446533
5248.660645
1930.490356
4150.792969
6425.305664
1888.231445
3926.7771
4185.154297
1662.222168
4388.924316
3183.396729
3395.69873
4070.74707
3473.788086
1721.188354
3543.661377
6378.290527
1909.162109
2905.175781
1462.078613
5741.781738
5381.200195
2244.187744
1781.704346
2013.6073
1716.363647
3639.874512
1826.311157
2164.199951
2050.657471
1982.947754
1988.51355
2390.717773
1969.151245
3727.73999
1652.136719
1465.225586
4897.888672
4549.393555
2022.644531
3408.817871
5511.654297
2998.702637
2337.19043
4319.233887
4127.279785
1927.971191
2947.449707
5469.671875
2246.842041
2174.077637
2440.199951
2530.976318
2414.60791
3390.137451
3706.68457
1821.112427
3120.510742
2212.621826
2416.202881
2872.982178
3060.604004
3631.455566
1743.410034
3261.357666
2501.717285
3931.032959
1860.244873
2922.531982
1531.039429
3486.414551
2710.922607
3848.202881
4077.494141
2894.916992
3483.838867
2076.809814
3506.192383
4002.416016
1938.986816
3548.637451
1926.243408
3000.693115
4043.224609
4832.968262
5859.037598
3245.99707
2133.625
1532.547363
1794.342773
1934.992554
2141.508545
3405.575195
2241.750977
5187.667969
1710.395508
2889.473633
2669.639404
1749.221924
2376.792969
4462.58252
2672.689697
4458.037598
2609.961914
3997.062744
3821.879883
3671.873779
3087.054199
3676.612793
2226.451172
4672.625977
2880.320068
2884.408936
1971.733276
1693.946899
1863.261597
3801.356201
4852.434082
4039.278809
1966.761108
2140.534668
4303.579102
3218.577881
3287.47583
5064.143066
3529.869141
5071.493652
3863.044434
2139.078613
3094.718994
3301.956299
1577.142822
1871.757568
4040.040039
1821.633789
1795.17334
3211.199951
2718.393066
5894.352539
4668.285645
4682.746582
2394.874268
3450.900146
4127.160156
2771.581299
2421.44873
2088.775391
2495.069336
3876.282471
1622.691528
2256.529785
3466.043701
4374.757324
6165.640137
4131.381836
2368.821777
2287.970703
2213.5896
5036.202637
2118.820557
3797.962891
2428.828125
1820.859497
3444.567871
1809.269287
3419.482178
4001.296875
4147.906738
2007.162842
2214.559082
2427.257813
1696.739136
5293.795898
5569.794434
4247.006836
1827.75354
2630.288818
3224.657959
2743.480957
2975.493652
1986.535156
3529.925293
3095.581787
2222.800049
3528.463135
4475.258301
4063.39624
3014.453125
3259.377686
5266.108887
2283.94458
3592.3396
3763.98999
2372.851074
4826.99707
3073.556641
2970.096924
3039.304443
5898.049805
6010.058594
5544.6875
6058.091797
1616.578369
4094.131836
5616.739258
6728.266602
3266.455811
2864.083252
5412.09668
4170.276855
3946.177002
2895.380859
4821.739746
3235.5
5203.933105
3569.211182
3566.756348
3218.617188
2209.695801
9508.257813
5339.764648
4001.318604
2267.891846
7048.542969
3573.390625
3582.052002
2327.501221
1905.610352
2187.172852
3406.785889
3123.626221
3844.364258
3081.179688
3092.709717
4220.5
2439.725342
2403.320801
1669.097534
1762.082764
3434.333984
2351.045166
5510.580566
1670.819702
2970.14209
3146.136719
2675.945557
3803.040039
2072.592529
4627.837402
7295.791504
3395.574463
1973.039795
2949.966064
1772.607788
3670.953857
2302.056396
3796.140869
1851.749146
4693.060059
2501.255127
1887.800659
1644.22644
2580.826416
3302.422119
2760.602051
2239.849854
4816.540527
4004.197266
3187.550781
1794.126587
3877.285645
3777.267578
3295.969238
4439.716309
4132.643555
1759.492065
1769.750977
2706.141602
2719.564697
4636.92627
3868.727295
1715.604736
1708.030762
2631.081787
3090.679688
1759.871948
4399.447266
3524.405273
2354.752441
4218.133301
4219.430664
3679.522705
2124.63916
3022.846924
1743.968384
1799.760864
1727.664551
11674.75293
1735.184937
1748.973267
2012.51416
3695.780029
3821.591553
6625.024414
1822.470947
1715.978149
2311.516846
4993.964355
1748.606689
3087.151123
2308.041016
1901.561035
1715.034424
1565.084351
4816.871582
6540.177734
2299.800781
2498.877197
3769.177734
2063.906494
5195.182129
1875.880981
2113.772705
3027.039551
2259.858643
2525.998291
5246.386719
1757.604492
2464.668945
3685.60083
3700.234863
6483.394043
7126.050293
1685.423096
3403.587891
3541.746094
1574.576904
2714.433594
4038.842773
1969.783569
5732.398438
2321.323242
4001.449463
6712.359863
2731.210205
3256.911865
2140.783936
1722.827881
3265.623779
1763.32312
2808.213379
4664.133789
5087.915527
5230.365234
2460.26123
1588.859863
5089.067383
3232.337158
4056.584961
3470.996094
2181.341553
6103.493164
2687.639648
1890.54541
3948.246582
10129.389648
3785.920654
4150.066406
2448.404541
3660.45459
1870.58313
3033.639648
7078.336426
3517.176514
3270.44873
2856.533447
6268.099609
2202.54248
3657.972656
2759.044678
4146.196289
1561.394531
3643.63501
1765.645142
6450.387695
5196.746094
4703.617676
4802.615234
1734.681274
2238.458984
1926.283203
2212.618408
2430.643799
2394.105225
3240.978027
3138.421143
1851.675659
3748.976318
2836.188232
1574
1752.878418
3311.668213
5100.01123
5210.394043
2706.846436
2042.013428
5094.532715
3763.264648
3163.600098
5913.181152
2163.966309
3517.703613
2140.619629
4494.543457
1963.533569
1951.973877
2987.305664
2633.062256
1589.92981
1747.748535
6237.618164
2565.696289
3204.156982
2607.439209
1946.926392
3548.851563
3748.909424
4430.117676
4422.650879
5043.357422
1787.185791
1679.64917
2802.353027
2651.595459
1541.624512
3002.811279
3229.972656
4415.071289
2510.992676
4522.222168
3945.373535
3471.772949
1927.103394
6760.093262
3455.419922
1818.34436
2977.843506
2591.697754
3282.492432
2056.464844
3370.262207
2194.867432
3771.480225
3344.225098
3196.091309
1684.697876
2209.716309
1823.285156
3471.563965
5196.094727
4271.876953
5930.970215
1925.796631
3248.283203
1845.324951
4030.733154
3745.584717
2640.241943
3575.500977
3225.047119
4287.79541
2910.149414
3921.033936
3852.85083
1703.173218
3643.121338
4569.324707
2257.34668
3061.371338
2142.280273
3968.946533
5189.214355
3674.040771
1727.734863
1809.302368
1726.131226
3339.540527
4239.58252
2291.93042
3255.536621
3857.41626
5254.682129
3471.235596
2506.946777
1944.32959
3917.224121
3445.494629
5677.662109
2146.077881
3244.375
2722.861572
4020.407227
5427.712891
3776.593262
4450.591309
3498.122803
3533.155029
5959.003906
4441.500977
4055.869629
3136.561523
2749.626709
4365.271973
3560.486084
2267.569336
2040.545166
4222.390137
5247.337891
3440.300781
2900.849121
3474.821533
4701.169434
5509.135254
1788.787354
5585.672363
2337.105469
3039.573975
4514.09375
1818.272705
5894.724609
2182.235107
3670.422852
1819.753906
4369.606445
2759.277344
2328.802979
3480.526611
2750.789795
4266.134766
3709.434814
3482.155029
2089.46875
3056.483398
2153.01123
5131.753906
2511.932373
2383.328613
2720.199219
2085.313965
3849.262207
2379.703613
3485.921631
1915.495117
1467.72522
1886.168457
3144.17749
4905.297363
2227.067627
2273.064453
1867.955078
2052.300293
2122.253174
3651.646973
3994.904541
2771.343994
4151.477539
4800.94043
2477.702881
2070.679688
1629.856567
2856.891846
2022.617554
3355.594238
3697.651611
1929.720947
2914.245361
3278.027588
2813.587402
3790.527344
1971.724854
4051.373779
3843.227783
6478.589355
2153.790771
4209.750488
4131.930176
2849.310791
2636.692139
2297.733398
2662.636963
7691.799805
2367.109131
2338.910645
2301.560547
2690.341064
2009.547485
2670.936279
1603.182739
3533.46167
2229.324951
2129.266113
1820.512085
2732.989746
1838.353516
3456.743164
4415.967285
2851.126465
3076.2229
3440.891602
4567.060059
2431.973389
2248.147949
2655.301514
2123.929443
2710.427979
2622.765137
2483.335449
3038.744873
2254.816406
2316.639893
2044.43396
2925.372559
1936.246948
2658.485352
3326.165039
2580.692627
2058.898926
2785.986084
2089.714355
1624.02356
1522.158691
1822.941162
4314.959473
2252.077881
3271.755371
2711.500977
1893.994995
3057.542236
2799.290527
3008.043701
2591.755371
5014.177246
2644.306641
2269.575439
2226.645264
2177.167969
2165.553711
1626.876709
3774.349609
7092.109863
2351.6875
2290.796387
1531.533081
3513.526123
1959.333374
4586.568359
2160.900635
3913.733643
3755.97998
2915.257568
3278.75
3049.592773
3432.482178
5056.313965
4648.504883
2783.946777
2771.249268
3269.036133
1810.828979
3495.10791
2063.724121
3107.015625
3150.78125
1986.405396
1635.933594
1928.166016
2667.575684
3059.134766
5878.986328
2256.680664
1926.403564
2961.994385
4086.194092
3471.517822
2680.208008
2207.06665
4459.686035
3642.183838
1908.710083
2989.633789
3004.996582
6410.401855
6853.36084
2479.56958
3400.318115
2240.310791
3455.985596
2528.852539
2069.832031
3431.084473
6093.669922
2200.234619
4257
1925.425781
8084.374023
2779.583252
2141.687744
2762.983154
2473.012451
1883.006226
6476.266602
1735.565552
1951.791504
2712.512451
1542.390137
2112.791992
2059.995361
4231.916016
1982.721924
1966.938721
4511.31543
2960.95166
1935.733276
2373.497559
3913.387695
4567.821289
1942.739258
2216.545166
1652.793091
2049.245117
4142.317871
1797.804199
5284.85498
2686.438232
2012.187012
2606.134766
2335.127197
1603.882324
5927.427734
2997.025391
2516.812744
1916.684082
2253.438232
1666.017334
2087.005371
3766.373535
2365.707764
2038.542114
2239.231934
3505.485107
1506.413818
3993.696045
2195.312988
3629.333252
6364.036133
2593.492676
1800.910034
4579.428711
3185.001465
2939.892822
1858.853149
1593.446289
3704.406982
1839.022949
1784.413818
5240.532227
3769.807129
3149.338379
3003.555664
3941.903076
1888
2970.529053
1635.07373
2892.678223
4018.087646
3435.900146
4272.024902
2401.130859
1605.096558
2356.128662
1819.828857
1764.031128
2362.262695
4308.505371
4307.130371
2616.695068
1839.452515
2256.755371
1888.887207
2057.230713
2417.711426
3425.066162
2706.106689
1826.629761
3464.061768
2754.528076
2395.47168
5775.20166
3816.900635
1983.028931
1769.199097
6356.05957
1688.884033
2400.63501
1745.404053
2183.565186
1558.46814
1906.279785
1960.325928
2486.562988
3807.504639
4004.39502
2654.042969
1796.556763
2023.01355
3136.744629
6023.646973
1589.700195
4594.305176
2643.318359
2399.279297
5123.186523
3572.118652
1693.516724
1962.212402
1867.165649
1965.963867
2062.431396
1804.965088
2241.078613
1601.112183
1778.060059
5735.149902
2016
1972.85144
2230.949707
4610.169922
3233.288086
2106.24585
2236.432373
3954.01709
3610.12207
3525.971924
2393.37207
5787.327637
3306.366211
2619.027588
2917.931641
2855.410156
4282.586426
1631
1742.146362
3734.047852
1615.049805
1942.259033
1754.182983
5503.770508
2726.666748
2623.286377
1853.415527
3769.62207
2417.617676
4665.81543
