# Supplementary material for: Distribution Analyzer, a methodology for identifying and clustering outlier conditions from single-cell distributions, and its application to a Nanog reporter RNAi screen
Source: BMC Bioinformatics. 2015 Jul 22;16:225. doi: 10.1186/s12859-015-0636-7 (PMC4511455; doi:10.1186/s12859-015-0636-7)
Supplement: Additional file 1: Code S1. — R source code and sample data for distribution-based high-content screen analysis [file 12859_2015_636_MOESM1_ESM.zip › DistributionAnalyzer-1.1/Plates/files10004/C14]

2852.251709
3116.341064
4033.705811
6554.472656
1787.473633
2391.219482
6437.962891
6440.205566
3861.264404
3239.116943
5112.291992
4864.531738
3985.606689
4450
5625.718262
3667.846191
2035.13562
2135.842041
2444.673584
3735.814941
4617.015137
2335.519287
1895.0354
3706.555664
4326.145996
1983.688354
2557.468262
1930.243042
3603.770752
4590.646973
2181.251953
2914.572754
2004.744141
3088.771973
5150.690918
1882.099976
3236.376709
4789.729492
3543.2229
3933.176514
2333.76001
3920.167725
2489.744141
4535.118652
2068.525635
3470.93335
3834.01709
4069.392334
5205.325195
1678.214233
4168.637207
6097.993652
2673.043457
2551.769531
2135.978516
5150.215332
6183.963379
2330.033936
3374.32251
2229.699463
2096.63501
5334.099121
4114.439941
7136.802734
4933.549805
5962.836914
5039.327148
4607.877441
2035.770142
4503.391602
2936.945557
3001.136719
3697.038086
3339.257324
3475.25
2050.307617
3611.902344
1632.387085
2241.964844
3085.882324
2189.47583
4686.430176
3851.099121
1791.150391
2957.344727
4237.453125
2300.032471
2505.828613
3368.896484
2960.481445
2619.779541
3062.701416
3934.892334
6233.626465
3107.598145
4036.516113
5109.917969
3083.224609
3611.044678
2153.244385
4125.965332
3279.009277
2741.881592
2714.966797
4072.87085
4030.342041
4121.073242
5829.001953
4779.662109
4170.754395
3597.161377
2501.305908
3768.594971
5685.726074
4493.484863
4042
3327.365967
2235.634033
4027.377686
3231.927002
3627.484863
2615.093262
3034.710938
3208.874268
4349.235352
3604.601074
6780.074219
2179.022949
2371.75
3062.45166
4508.962402
2620.188721
3883.381104
2513.63501
2008.727295
2683.518799
2483.507324
1836.821411
2779.157959
3162.483643
4029.707764
1926.688232
2248.390625
2789.796631
2077.302979
1988.678711
3674.519287
2666.213867
2101.679443
1943.540283
2561.533447
3648.429199
1812.687866
1948.723999
1944.528931
4826.202637
2215.802002
3874.878418
6060.343262
1971.205688
2408.833984
4061.692383
2497.09082
3460.109619
4546.229004
1805.405884
1822.022461
2116.095947
2524.406982
3798.30127
1887.146118
2740.250977
2303.449219
1934.342041
3048.015869
3896.145996
2426.569092
3476.179443
2009.31311
1848.280762
3616.215332
4754.388672
2103.975098
1840.80896
3489.696777
2130.634766
2030.788452
2025.135376
4113.350586
2446.010986
5871.159668
2270.807373
3051.59082
2410.633545
5047.648438
3351.693359
5203.888184
2017.716431
2142.372803
4862.464355
3476.412354
2366.780029
2569.444336
2051.054443
8516.978516
2092.016602
1816.567749
5899.818848
4650.208984
3014.524902
4300.104004
4927.96582
3438.982666
3379.135498
4506.29541
3052.306396
5200.398438
2343.613525
5092.247559
2622.279541
2251.455566
4962.429688
5385.623047
2832.87915
1701.157837
3832.587646
3379.459473
4344.615234
3677
3240.64917
3762.745605
2136.514404
4393.787109
4336.681641
5952.903809
7885.769043
3857.705566
3029.493896
2000.791748
3458.198486
2289.446045
5250.557617
3247.194336
3853.10791
2392.67041
1896.772949
2609.904053
3408.302002
1726.886108
1714.92688
8308.233398
3531.867432
7156.952148
3970.81958
4570.956543
2115.095215
1812.721313
4277.51123
4664.509766
3497.787842
3252.116455
3338.549561
3481.846191
5793.530273
5075.185059
2962.064453
5177.371582
2289.752441
1722.390747
2175.111084
2466.666748
3472.402588
2848.294434
5483.097656
6562.255371
1725.422241
8065.365723
3975.789551
5123.945801
3082.357178
5620
4004.14209
5589.364746
3043.688965
4497.819336
4083.517334
1784
3169.192871
1505.25
4940.027832
5354.799805
5091.209961
2910.327637
2689.488281
1622.75
4295.583496
4643.604004
1609.4021
5340.54248
2009.84314
3029.009277
3401.536621
5016.505859
2807.512939
1925.726318
3990.305176
1995.475464
1442.901978
2972.73877
4243.200195
2470.117676
1731.468506
3259.651367
2124.512939
2752
2392.3125
1900.235352
3413.445801
3039.61377
3553.230713
1988.248291
2875.394043
2085.064697
4681.518066
2598.590576
2311.251709
5717.965332
2960.37793
3378.325195
3252.591064
2504
2233.791992
4663.080566
2394.90918
6488.446289
5210.836426
3761.733398
2324.718018
3320.678467
3699.816895
4457.917969
1742.516602
5034.894531
2012.281738
1745.699951
2295.111084
1560.818848
1231.875
4750.90918
3509.89624
3580.299316
4761.287598
2742.395264
5274.212891
2551.597412
4260.964355
2749.608154
2985.073486
2186.061035
1801.518188
6848.602539
2277.852783
2691.896484
1955.219482
3792.355469
3471.654785
3973.950928
3552.118408
5455.575684
3917.435791
6019.025879
1908.355713
2608.240234
2026.133301
2375.187988
2869.727295
1908.528809
2322.516846
2175.527588
3038
2658.161133
2668.25
1781.84668
2329.669189
2350.45459
3345.534668
2320.648682
3841.055664
3328.526855
2878.598877
1975.729492
1746.153076
2721.83252
2208.894043
2074.231201
3480.612061
1829.467407
2938.961914
3894.232422
1955.146729
2019.08667
2375.170654
2575.474609
2177.151367
1896.311523
1771.948486
2776.758545
1850.325806
2408.961914
1933.313599
4686.320313
3390.913818
3320.111816
1897.933594
2537.55127
3657.40625
1768.51416
3735.091797
1938.69812
1997.777832
3674.623779
7185.053711
2645.174072
2111.154297
3147.06958
2198.268311
3184.191406
1776.533325
4944.157715
2156.857178
2328.854248
4173.552734
3926.109131
1860.154663
4923.503906
2874.623047
3944.550781
6048.855957
2743.870605
9311.555664
4788.81543
4053.834473
3224.470703
3885.561035
4047.625977
2404.899902
3067.578857
1812.845093
2052.810791
5621.756836
2022.549194
2176.194092
2563.331543
2265.238281
2115.371094
3191.32251
3882.897217
2897.396729
3629.810547
2084.939941
1988.23999
3773.006348
5083.209961
3234.276123
2464.4375
2420.421143
2119.760254
1479.452026
4561.875
3127.595947
1993.723022
2657.783447
1940.060547
2482.113281
3048.678467
3744.063232
6078.810547
2085.668457
4039.775146
4912.704102
3809.78833
3418.391846
1950.886597
5930.894531
2076.301514
2503.23584
2665
2004
3142.193604
2430.953369
3350.730713
1852.961182
2109.581299
2588.814453
5076.470703
4478.571289
1999.893311
3430.958496
3846.282959
2886.178955
5315.227539
5846.208984
1833.74707
4709.088379
5970.70459
2981.311523
3249.208984
3126.786133
2376.888916
3824.888916
3925.480225
2126.399902
3338.270996
5593.520508
3943.08374
4093.347412
2108.139893
2089.366455
4884.85791
2972.96875
7948.86084
3745.884277
4398.905762
3309.938965
1861.870117
2889.741943
3746.209717
2338.403076
2622.258789
4151.21582
2024
2079.277832
2342.285645
2094.717529
3095.943359
2255.25
3803.932129
5290.254883
3950.875977
3151.476074
1954.720825
2201.893066
8458.338867
4926.693848
8367.548828
2104.480957
3482.649902
3294.215332
1573.068726
2406.620605
5108.763672
4160.963867
2572.994873
2980.192871
2243
2427.87085
2489.6521
1810.067993
2671.224121
2164.427979
2122.285645
3679.265625
2714.677246
5285.067871
2838.715576
8577.354492
4852.041016
2603.140625
2800.927002
3864.565674
2155.97876
5721.206543
4236.642578
3218.133301
2254.193604
3881.363037
4394.471191
4786.821777
2164.46582
3561.478027
3980
3764.393555
6865.69873
2938.490967
2242.363525
2858.45874
2585.742676
2705.852539
4770.510742
4973.042969
2379.869873
4208.385742
7245.525879
4016
2547.243164
1802.020142
3317.260742
2114.317871
2158.885986
3771.631836
7431.538574
1824.697998
3247.924805
1438.638306
2351.439941
4247.537598
2269.699219
3146.366943
3765.966309
1779.034912
2283.916748
2986.757568
2204.888916
1850.260132
4116.073242
1690.889282
5051.294922
2264.356201
5198.625977
4047.716309
2586.837158
1873.341553
2142.248779
4943.387695
5323.080078
1800.858032
2635.726074
1761.816772
1793.523193
1868.512451
2713.831299
2158.426758
4065.921875
3342.528564
2024.504028
4614.568359
2437.617432
2522.149658
3950.752197
3290.434814
3094.693115
3313.860107
6406.707031
2225.343262
2895.430664
2040.913208
2030.895386
3139.877686
3885.261475
2381.815186
2734.738281
3351.370605
1810.955933
5871.628418
1865.435913
2518.445557
4421.746094
1838.95813
2932.110352
2018.296387
2803.426025
2650.546631
2123.678467
4383.41748
3526.212402
2208.585449
4155.90918
4353.812012
2615.064209
4514.915527
2078.761475
5205.735352
3296.094238
3915.888184
4135.657227
3901.937012
4059.171631
5884.260254
3170
3004.787354
7175.667969
3508.682129
3103.799316
3639.277588
3871.373291
2705.801025
4450.688477
4004.821045
5676.839355
3846.333252
3048.573486
4679.384766
3322.843018
8873.109375
3287.205078
2677.679688
4679.852539
3033.305176
2829.494629
4607.641113
1907.401611
5791.862305
5119.334961
2320.615479
2711.694336
6414.340332
3394.940186
4661.649414
3132.971924
6676.625488
1853.831299
4641.932129
4096.84375
1920.065552
3308.016602
2684
3862.014893
5210.449219
4884.678223
2547.518799
2749.110596
1616.611816
2565.687988
3446.21875
1937.752441
6394.439453
4726.009766
5973.936523
3756.167236
3375.790527
3244.923096
2053.47998
4693.020996
5700.61377
2119.541504
2029.235352
2901.937012
2238.783691
3327.840088
3478.079346
1532
3515.018066
6017.181152
1522.259521
3034.495117
2357.808594
2133.439941
2209.911865
2042.973633
3574.213867
4980.47998
4225.592773
3348.168701
3734.032227
6453.172363
3252.865723
4554.723145
4567.070801
4416.90625
2882.328125
1872.409302
1982.749146
4801.789551
3775.021484
4180.02002
3722.407471
2745.666748
2521.96875
3558.824219
3537.796631
3213.648926
1926.626587
2594.375
3122.366211
4187.184082
2725.172852
2953.384033
2467.702148
5123.337891
3026.32251
3196.571533
2133.0354
1872.376099
2331.227295
4012.51123
1990.489746
2533.502197
1977.704102
3421.927246
1985.95874
2476.399902
2205.700684
2644.259766
1995.108765
2483.386475
1932.904785
3354.764404
2296.810547
7348.279785
2397.696045
4005.951904
3313.930176
2736.315186
3470.393311
3887.240234
2849.964844
2187.671143
4209.136719
3985.47998
3058.38501
4675.520996
3854.383789
1797.534302
2690.85376
4223.941406
4756.831055
3262.120117
3868.810059
3489.603027
3158.116211
7265.972168
3260.074463
3287.948486
2053.01001
2747.939697
2996.754639
1945.111084
2843.047607
4460.164551
3261.896484
4636.533203
1975.067627
2097.43042
2518.658691
6764.150391
1963.538452
4047.963135
2376.49585
3037.849365
3308.636963
2677.590332
2637.393555
2847.470215
2968.114258
2301.194824
2684.818359
2075.513428
2330.194824
1772.872192
2175.651855
2816.311279
2066.6875
3232.047852
2107.689697
1729.957642
4054.524658
2351.275146
1923.286621
2437.422363
3670.793457
2289.17334
2843.057129
2238.149658
1990.219727
2182.12085
1986.840942
2119.851563
3484
1625.083618
2235.411133
1919.640991
2968.718018
1958.692993
4490.649414
2250.697998
1865.75
4120.026367
3967.35498
2716.455566
2096.2146
2424.145264
2561.816162
2474.503174
2457.983643
2029.654907
2839.721924
4160.246094
3249.581299
2518.075195
3585.353027
6838.128418
3137.901367
2429.59668
4220.417969
3448.711182
5100.881836
4929.86377
1403.897461
3748.595703
4899.451172
3311.5
3160.25
2470.039307
5077.207031
5095.486328
1966.873657
2017.051758
2039.57373
3802.473633
3146.49707
5096.512207
2191.624268
2998.679688
3987.606445
4822.539063
2276.75293
2996.838867
3333.726318
4570.147461
2750.115967
6992.700684
3041.468262
3741.522949
2225.337158
2030.317139
1933.866699
2938.678223
2412.759033
2704.725586
3109.746094
1703.107178
4140.358398
2313.474609
2045.090942
1827.289185
4921.462402
2955.832275
2898.476807
2077.814697
5741.362305
1802.93335
1639.805786
2321.616943
3579.787598
2678.588135
3748.609619
4059.573242
3090.501465
5712.651367
4413.418945
1912.838989
4821.790039
2336.57251
2341.730225
2014.807007
2558.564941
3770.606445
2946.922607
3222.068848
1906.153809
2988.923096
4357.763672
2972.444336
5978.089355
3507.444336
3004.869629
5280.090332
6289.308594
4317.296387
1961.181152
2411.130371
2730.010986
2164.838867
2759.34375
1797.201782
2765.248535
2866.384521
3637.011719
1875.839966
1681.546631
4400.977539
2672.239258
2819.734375
4303.733398
2937.818115
3953.860352
3205.475098
3486.218506
2338.54834
3608.30542
2182.984863
3518.276855
2128.358154
1922.93335
7316.304688
3711.763916
3151.272705
3734.613281
4838.983887
2177.034424
3639.254883
8929.126953
3763.536621
2467.668457
3392.020264
4338.234863
2344.557129
2189.751953
2732.784668
11372.141602
2988.124512
2598.215088
3245.696533
3493.541748
3404.329834
5427.71875
3075.380615
2837.18457
3906.982178
2358.093506
2489.819092
7260.936035
2500.521729
4321.844727
3762.31665
3292.975342
3448.647949
2729.766846
5794.174805
4390.739258
2323.152588
2413.444092
4253.614746
4995.161133
3320.302979
2655.78125
6285.692383
4252.165527
5090.219238
2761.456299
2907.070313
5370.637695
2807.552734
2191.555664
5510.209473
2754.091797
2358.399902
3201.174561
2479.01123
2576.186768
4998.660645
3254.30957
1860.161377
3821.564209
2015.807251
2406.804688
4325.710938
3714.901855
1962.8927
2706.877441
2646.584717
3023.688965
3037.348877
2492.318115
5840.492188
3225.721924
3666.949219
3594.961426
2222.292725
4651.135742
3570.007813
4320.473633
2154.97876
3871.759277
2901.310059
3267.623291
2065.66748
3777.841309
2368.723389
2579.098877
2515.727295
4506.587402
5632.953125
3867.671143
1664.971924
2056.692871
3542.608643
2110.523193
3060.333252
1928.959961
5347.209473
2317.523926
2667.487061
2524.139893
6279.159668
4341.374512
4085.708008
5870.653809
4072.198242
3646.168701
2148.043945
2767.811035
2194.991699
4613.770996
2639.064209
1854.985962
3184.343994
3877.894775
3742.013672
2376.366699
2128.744873
5245.45166
3122.916748
3231.75
1659.610596
3702.055664
3063
3008.898438
4290.21875
2555.428467
2133.775635
1600.47522
4517.729492
3540.727295
2535.1604
4641.47998
3336.432373
2553.958008
2664.060059
2232.08252
8263.094727
2572.707764
4410.317871
4628.897949
1877.96228
1785.460815
2621.939453
5691.138672
5693.693359
1626.990601
3552.181885
7257.649902
7886.594727
3646.660156
2379.580322
3535.219482
3059.568115
2338.271973
3195.424072
2170.886719
2812.109863
5666.141602
3922.247559
6001.12793
1794.379883
1602
4646.818359
3778.029297
3175.972412
2050.871338
4201.868164
3224.179199
1952.593384
2209.4729
2985.328613
2117.641357
2656.927002
1997.044434
5284.430176
2064.260498
1905.171387
4363.939453
2407.52124
3927.360107
1980.29187
3519.02832
2960.159912
2419.692383
4452.12207
3024.54248
2046.061401
2064.179688
1825.88855
3609.160156
2422.549805
5039.88916
2525.450439
1881.311035
2004.14978
4470.62793
2715.297607
3927.356689
2456.54834
2228.887695
2027.324341
1887.915161
2520.028076
3333.169922
3141.404053
3877.735596
5045.71875
1841.119385
3394.213379
1890.580322
8459.646484
4472.263184
2811.817383
3461.138428
2116.770752
4765.129395
3446.949219
2817.306152
3500.098877
2462.508545
1639.748901
3796.740723
5489.495117
2863.583008
2854.29126
3791.416016
3244.785156
5571.826172
1581.388184
1785.434937
2278.763672
5903.025391
3673.556641
2548.320068
1778.678467
2336.657471
2960.487305
5492.382813
2407.960205
3589.351074
2018.762939
3456.306152
5349.951172
2754.631104
6079.95752
1880.406738
4139.09668
6570.77002
5442.503418
2595.317139
3048.406738
3444.203369
3645.073242
5304.255859
3542.887939
4966.270508
4694.58252
4897.106934
2231.710938
3701.858643
3212.240234
3757.811768
4552.513184
3718.078857
2517.093262
3705.216553
2983.233643
3008.635986
4728.12207
3328.88501
3324.25415
2695.349121
3382.93457
3686.615479
2435.952637
3946.907227
2147.666748
3693.951172
4149.524902
1919.62793
2876.857178
3640.671631
2051.518555
2270.329834
2525.003418
3607.414307
5088.739746
4973.791016
3278.662109
1967.548706
1770.126099
5113.52832
3935.265625
2589.530029
2169.933105
1939.751465
4292.360352
3578.690186
4176.238281
2168.544678
2096.653076
2539.118652
4906.334961
1942.222168
2159.07251
4706.902344
2738.222168
2928.193848
3965.635254
3454.748291
3634.539795
3230.715332
4084.539551
2389.322021
3438.172363
1809.349365
2674.807617
2062.458252
2427.735596
1737.081055
3623.084473
1969.69104
3419.73999
3904.836426
2882.033447
4579.555664
6689.514648
2051.359619
3658
2251.056641
3067.61084
4088.49292
4160.880371
2340.695557
2907.845215
2495.780762
2017.599976
2680.833252
3946.019043
4022.464844
6306.291016
4211.598633
3111.549316
3067.64502
3269.872314
2544.314697
3446.226807
5527.432129
4214.725098
1782.47937
4066.274902
1973.186768
6024.181152
2342.50293
2353.794922
1946.311157
3682.789063
4419.486328
2165.897461
4322.884766
5803.845215
4116.416016
4330.068359
2240.444336
3187.696289
2518.510254
2482.878662
1360.959961
4424.267578
4570.496582
2881.628174
4263.160645
2500.544922
2122.737549
2610.915771
3497.609375
2591.911621
3080.828125
2696.276611
1933.928589
3888.827637
5056.858398
3972.331299
2190.596924
4348.724121
3497.65918
4318.972168
2600.787598
1987.690186
3985.57666
3952.242432
3179.406738
2063.058838
4902.281738
5604.457031
2740.865723
4630.020508
3388.017334
5102.770996
3310.914063
4514.257324
3742.059326
4718.479492
3531.028076
2727.958984
3430.209717
4861.333496
3373.959473
4916.283691
3615.883057
3833.920898
5303.626953
3639.777832
5343.67334
4207.397949
4290.805664
1457.943481
4126.759277
3224.222168
2080.061768
4357.583496
3108.510742
5176.155273
2246.651367
2693.826172
4540.447266
2901.367188
5578.319336
2711.08667
2018.703247
4542.914063
2435.227783
3625.635742
2277.791504
10725.939453
3920.897949
3988.996338
3698.038818
1879.428589
2310.576416
1867.479614
2907.207031
1861.681152
5090.158691
2511.61792
3356.060547
4946.382324
3801.253418
2245.026855
7290.507324
3388.796387
1743.264893
2306.691895
3136.204346
3972.265381
5833.827637
5326.854492
5395.843262
1977.838135
4153.463867
3145.345703
2190
2584.569092
2200.124756
2911.436279
3955.314941
3744.54541
3645.107666
3837.49585
1996.348877
2257.137207
3922.574219
4059.205566
2848.219482
2715.514404
3835.54834
4311.566406
2709.851074
3617.526855
2791.457031
3575.405273
1919.162842
2838.067871
5790.855469
3068.331055
1843.909546
2354.105225
3164.260986
1804.658203
3474.253906
4314
2751.456543
3436.621582
4498.054199
4295.564941
2460.987549
4874.605957
5605.188965
3132.721191
2647.649902
3301.76416
2275.85376
2686.438477
5141.340332
4769.347168
2223.718262
5563.775879
3747.098633
4155.844727
2187.009766
4142.816895
6214.222168
2116.249512
2117.807617
2261.807129
4557.904297
2956.89624
2742.161621
3334.47168
2448.609619
2318.384277
4573.322266
3477.144531
2236.199951
3636.57666
1793.599976
2643.636475
3576.685791
3763.69873
2115.707275
2952.504395
2588.953613
4088.305176
3686.841553
2383.031982
3628.346436
2711.901611
2590.770996
1827.28418
3732.927246
3531.515625
2843.948242
3768.180908
4409.020996
4069.609863
6278.123047
4761.638672
2104.154785
2938.876953
3543.695557
2375.725586
2040.643677
2512.092773
3520.505615
2366.379395
4714.575684
3385.117188
1911.668335
2305.371338
3263.932373
2562.212158
2403.780518
3335.253662
2047.681641
5799.729492
1744.680908
3774.408691
3661.09375
2037.166626
2926.94873
1772.281738
3818.325195
4661.714355
3517.053955
3170.26416
2675.595215
2340.072754
2252.363525
4662.161133
1631.424438
1610.071899
1841.859619
2793.911621
1951.626587
5079.743652
3327.279785
4617.667969
1632.05481
3097.167969
3322.912109
2142.95874
2993.987549
2254.482666
3535.63501
5604.842773
3790.968994
2668.022949
2995.225098
2337.78125
1410.557861
1716.356445
4522
5139.942383
2581.466553
3276.607422
3428.663086
2251.396729
5787.039063
4024.57959
1815.929199
2590.28418
3721.511719
2355.842773
1688.582764
4009.850342
2455.590576
2571.710693
2374.140381
3344.234619
3098.833252
2336.369873
1973.719971
1765.54248
4228.173828
2223.033203
2848.844727
2908.583252
4629.241211
2518.622803
3151.070068
3883.690918
4549.671387
4886.524414
2129.846191
3162.523193
2217.581299
2757.559326
5476.625488
3117.504883
2053.767334
1771.735352
3122.325684
3224
2632.850586
4393.828613
2010.454712
2428.792725
2241.238525
5414.382813
2766.808594
3554.15625
2233.748779
3171.275146
2275.937256
1890.972656
5086.211914
3726.820557
4000.265869
6204.395996
5392.558105
4476.958008
5687.137207
4425.110352
2835.62793
4336.745605
4629.102539
3160.421143
5386.864746
2571.492676
3006.957764
2903.044678
4041.722656
4935.013184
2410.013184
5443.570801
3229.794189
2694.358887
2786.888916
4297.919922
3291.28125
3921.052246
1860.882813
4088.836426
2231.683838
3229.853271
4041.342285
2256.669434
2537.57251
3494.697021
4328.693359
2024.153809
3150.584717
2277.838135
2700.485352
4353.79248
2911.313721
3585.125732
4009.904785
4456.874512
1663.920044
3747.24707
3213.271729
3917.00293
2075.433594
1963.714233
2854.130127
4861.243164
2567.487061
3370.612305
3804.32251
2000.13269
2287.252441
2482.008301
2036.418213
1755.725464
1983.464478
1948.788696
2677.612061
5200.339844
5777.870605
4705.979004
2471.901855
3775.453369
5617.107422
2396.731689
3336.694336
2269.301514
3292.278564
3629.916992
2086.662109
1938.25354
2072.037842
3216.019287
2316.503662
3540.964355
4152.699219
5879.864258
2583.850098
3954.762207
2775.532227
2046.91687
3369.333252
2510
3412.692627
3729.165771
3297.446289
5066.605957
1933.663452
1773.714233
4518.791504
4491.716797
2038.821655
2447.532227
3980.182617
2509.23999
4786.454102
4584.345703
3290.524902
4139.537109
3710.615723
1924.606079
2759.687012
3342.422607
2661.939453
4696.584961
5001.779297
3134.915283
2624.625732
3634.936035
3784.056885
2218.050293
3604.851074
4426.674805
3219.290771
4729.085938
2984.552979
3179.130371
2255.032715
1647.204712
3326.905273
2732.904785
2309.18042
2551.100098
2707.606689
2704.443115
3589.033691
3204.957764
1396.068604
2847.665039
3521.300781
4938.234863
2711.256592
3826.007813
2725.196289
2043.745972
3404.739746
2522.406982
3653.907715
2628.435547
6665.64502
1727.658813
2740.686768
3217.119385
4307.213379
3545.345459
3134.251709
2279.268799
4608.785156
4009.959717
1989.939819
2133.171387
4115.189941
3442.711182
2514.093018
1648.430542
4498.941895
3423.015381
3386.525146
4479.105957
2204.465088
2554.6521
6170.209473
2707.352783
3425.401367
1942.967773
3154.838623
5863.195313
2989.520264
3931.713379
3280.829346
2627.069336
6896.67627
2012.253418
5996.974121
2564.844971
5971.712402
5793.978516
2884.164795
2908.374756
2374.010742
5059.087891
4776.216309
2219.686768
1635.814331
2458.920898
2955.728027
3816.327393
5790.64209
5493.483398
3072.349121
3953.699707
3115.645996
1936.158081
4024.697266
2206.811523
2111.851563
1962.884766
3676.5896
4295.605957
2817.868652
3953.462646
2763.189453
5072.869629
2559.863037
1993.182617
3635.63916
3642.074707
3102.86084
4072.221191
2240.758789
2497.943848
1786.676025
2243.04126
3488.469482
2089.490479
3047.345947
3449.675781
3907.843018
8029.185059
3040.977783
4120.565918
5753.446777
2052.083984
3110.068115
7306.23584
2703.460205
6428.412109
5263.884766
3953.294922
3051.547852
5065.245605
2349.883545
5007.677246
3603.872559
4541.501953
7036.846191
2152.19751
2208.7771
4799.151855
5319.111328
5921.728027
2691.248779
4775.48877
3756.342285
3399.242188
5569.116699
2437.496826
2394.236816
4059.689209
2784.819824
3140.356201
3808.842041
2337.215088
4233.138672
5984.358887
2763.866455
2269.509521
2991.658936
3058.604004
2759.068604
2805.113281
2618.922607
3654.334961
3946.009521
4344.25293
1808.033081
1887.209595
1918.59436
2525.151855
2382.676025
4164.353027
4012.714844
1513.247314
3980.705811
5494.152344
3608.036621
1870.830933
5137.63623
2253.065918
3020.354004
5082.11084
4135.335449
4321.896484
2063.352051
1928.177246
3500.932129
2222.631348
2077.32373
3677.733154
5295.016602
3661.687256
2291.332275
2832.085938
3710.823486
1941.829712
2601.583984
2562.164795
1636.964111
2817.879639
3270.166748
4663.955566
5865.637207
2521.167969
2844.956299
2700.938232
2704.484131
3261.623779
2434.688232
2516.708252
3735.818848
2285.918945
2608.222168
2306.709229
2689.961182
3273.657959
2822.895508
9619.162109
2263.669922
3177.168945
2506.454102
3284.686035
2931.315918
2647.106934
1898.993408
2762.2146
2841.480225
6150.531738
1996.052734
2368.843262
3306.20166
2061.730225
2790.761963
8406.975586
3293.750732
4212.554688
6266.852539
5279.592285
1711.801636
2342.936523
4269.686523
2497.030762
1613.422852
3083.621094
4690.375
2604.007813
3211.936279
2482.928467
6331.362793
2723.374023
4776.26709
1882.708862
5319.049805
3070.816162
4671.914551
3442.943848
4592.931641
4110.871094
1536.766235
5427.476563
3438.993408
3151.980957
3466.434814
3500.256348
2435.117432
3991.342041
3997.423828
3779.469727
5743.507813
2634.167725
1971.239746
5689.939453
2854.422852
3275.732422
2113.294434
1871.601196
5847.856934
3674.332031
3312.650635
5897.325195
2794.233643
3997.325684
2445.243408
2297.982666
3472.181641
2143.365479
4755.188965
1916.288696
2230.694336
2293.848633
4124.236328
2223.516846
2414.322998
3865.74707
2832.696289
2217.76001
2677.282959
3198.32666
2035.388184
2723.791016
2203.836182
1980.932983
5141.1875
2800.022949
5614.166504
2899.849365
3898.554932
1879.324463
4307.929199
1942.727783
1817.370605
3148.966797
4614.221191
1951.85022
3127.721191
2930.099365
2660.504883
2358.09082
3495.493896
5876.222168
3329.423584
2127.210449
2095.544922
4023.773193
1804
2252.155762
3215.748047
3558.020752
4218.630371
1964.995728
2769.943848
3750.275879
3809.703857
2449.121094
2867.311035
1868.708618
2166.41333
3095.943848
3565.581299
3225.376953
2636.223389
4947.271973
2243.780273
2382.541992
3239.884033
1838.93811
1784.191284
2577.327637
4249.824219
1925.080444
3341.74292
3629.55249
7045.984863
3094.981201
2823.748047
2886.781006
4047.844238
1943.041626
2278.730957
3385.911865
1912.53479
5498.120605
4639.020508
3729.837402
2282.989014
2156.499023
3166.357422
1863.317017
4715.219727
3785.63208
2425.849365
4555.132324
3402.571533
1968.398438
1998.204102
3021.562012
5839.65918
5346.158691
2870.841064
2351.879639
4567.54541
4241.103027
4468.583496
1915.555542
3649.614014
2467.683105
2115.231934
2680.157959
2729.600098
2385.971436
4954.475586
4654.932129
3530.369629
3249.320801
3332
3156.052002
2565.953369
2189.616455
5015.617188
2709.544678
6081.485352
5205.848633
2999.374512
2592.816895
3529.799561
1936.446899
3356.821289
2090.429688
2285.460693
1857.226929
1903
5285.492188
3083.106934
3052.585449
5321.55127
1951.076172
2921.520752
4392.900879
3481.931641
2626.947266
4338.729004
5020.020508
3248
8098.726074
2061.928223
3508.836426
1966.782593
3315.585693
3041.488037
1669.845215
2172.394531
2073.121582
1897.320923
2776.269775
3281.974365
1648.891846
2545.784668
3656.590576
4767.13623
3605.424316
4794.660156
3719.545654
3911.053955
2749.847656
3169.489258
2333.702881
1457.546631
3413.092773
3070.072021
2322.977295
2702.171387
4229.24707
2515.986328
4583.765625
7035.325684
2522.535645
2897.543945
2051.835938
1962.261353
2054.79248
3473.317627
2807.333252
2992.46582
2141.587891
2218.389893
2072.271973
5517.428711
3555.397949
1821.13623
2596.288086
2976.293213
2311.686768
2005.943359
2270.739014
2486.177979
2282.747803
2943.906738
2484.254395
5425.054199
1782.756348
2548.393799
3937.761475
2376.516113
3126.606689
1736.337646
2823.948486
1968.344116
2647.754883
2530.718262
2742.93335
2984.681641
3413.859619
2077.910645
2671.760254
2156.823486
1901.410767
3579.174561
4414.971191
2203.834717
3368.255859
3137.260498
4276.192383
2500.752197
3806.032715
1896.908081
4607.204102
3043.970459
2106.194092
4112.836426
1900.925293
3014.861084
2234.59082
4014.891113
2981.763428
2384.10498
2049.411865
6203.844238
1781.484131
4348.433105
2432.441895
3497.149902
5232.039551
1859
3867.189453
3672.587158
2171.329102
2901.416992
6435.222168
2218.188965
5182.263184
2881.853271
3318.160645
2112.198486
2477.920654
8610.366211
2886.515137
1969.021729
2719.537354
1958.781128
4910.765137
6096.230469
2741.238037
1979.657104
3431.667969
2156.65332
2146.095215
2042.185791
3351.630371
4335.705078
2993.831299
4121.775391
4411.600586
3514.004883
2410.398438
2131.117432
3494.509766
2947.104492
1599.076904
2865.501221
2783.90625
3231.849609
3691.930908
2464.14502
1940.048828
2498.898926
4513.443359
2179.408447
3107.061279
2162.80127
1421.837036
4007.378174
2361.666748
3317.589355
1589.607788
3529.708496
2186.115967
3905.542969
2922.819824
2009.145752
3652.075684
1945.865479
2535.988281
4742.655762
2289.470215
6260.217773
1991.547852
3284.02417
2240.351563
5556.446289
2512.158447
2911.29541
1768.29834
2882.556396
4029.185059
1981.328857
2177.923584
4203.662598
2090.976074
3038.429199
2750.430176
1907.425903
2385.835449
5439.95166
3260.640625
3311.346191
2785.837891
2223.804443
4446.122559
1859.003662
2355.323975
2625.842041
2143.487061
6505.241211
4638.366211
2210.233643
5190.146973
3899.192627
4703.104492
4163.404297
1884.051636
1977.238892
3320.375244
3514.900879
1970.045288
3128
2977.938965
1612.314575
2633.719971
4811.981934
6127.353516
2090.263916
2108.300537
2128.149658
6027.164551
2018.513184
1873.05188
1887.936768
2394.656006
2160.53833
3473.991455
2217.254639
2110.645264
2342.586426
5270.854004
4762.632813
3596.352051
2278.037354
3354.777832
2698.728027
4236
2633.130371
2831.46582
4788.591309
1821.479492
5302.544434
4342.234375
2187.61792
2425.305664
2118.875732
3317.772217
2168.055908
2033.756104
1678.651001
2365.635742
4320.860352
1700.918335
4571.643066
3528.505859
1941.355591
1628.607056
5621.958984
1792.273926
2492.70166
3697.931152
2759.824219
2782.145752
3442.722168
3907.386719
4997.527344
2802.830078
1921.963867
2041.274536
3923.628906
2466.445068
1727.846802
4055.977539
3161.071533
3300.370605
1936.196411
5642.255371
2112.163818
2421.946289
2050.802979
3211.616211
2384.638916
4189.532715
2338.732666
2764.595215
3040.282715
3241.531006
2154.4646
3465.593506
2545.471191
2094.547852
2444.979248
4276.820313
2824.823975
2308.851807
2522.48877
4665.460449
2441.759033
4161.356934
3168.988525
2045.986938
1989.101685
1740.855225
4795.928223
3220.283447
1801.05542
2295.927246
6201.796875
2217.91333
2661.458008
4559.80957
1823.042358
1829.426514
3403.756104
2297.834717
2130.509033
2540.963135
2428.67334
2600.494141
4075.428467
2040.401123
4998.616211
1780.400024
2387.439697
1924.122437
3896.468018
1961.133911
2425.294678
3045.699707
1869.039429
2020.94519
3917.656494
4632.69873
4083.636475
2454.866699
1606.679565
3066.925049
2202.986572
1933.634766
2850.662354
6130.04541
5099.877441
2113.953369
2234.905518
6609.743164
2627.547363
2849.094238
4564.400391
1864.106812
2113.825684
4143.916016
3305.07373
3717.480225
2509.207275
2023.136475
7235.621094
4352.09668
5474.53125
3792.56958
3770.532227
2686.442383
2180.864258
2720.694824
2894.93335
3174.087646
3330.47583
2643.693115
2010.800659
2453.239014
3876.695068
1759.068115
2228.380127
2466.44043
3157.258301
2689.083252
1836.193604
2432.172119
1872.401489
1900.578491
2088.412842
2403.588867
2480.888916
4725.773438
4479.973633
1580.126099
1894.231934
2816.249023
3640.813965
2000.744385
1799.797852
1907.661499
3142.971436
3015.07373
3178.29248
4203.836914
1871.076904
7277.698242
4020.056641
6695.478516
3914.889893
1670.934448
3278.244141
4406.55127
2940.202393
2778.414795
2373.378418
2375.852295
2267.038818
2266.317871
5087.028809
1941.434326
4308.946289
2185.534912
2006.21228
2626.054688
3225.368164
4059.255615
4908.457031
2975.154541
2042.900635
1946.94873
4228.36377
2272.612305
2337.706787
1860.581543
2004.069824
2117.367432
4590.275879
3068.495117
3453.146729
2172.547119
2477.538574
3747.212646
1966.481934
1904
3392.179199
2193.060547
3385.971436
2206.756348
3756.902344
3363.141357
2561.64209
3298.495117
4166.108887
1787.187866
3543.180176
2976.662354
2116.49707
2203.142334
2603.212402
2744.925293
2125.562256
2855.067871
2368.531006
2321.070313
3160.764893
2145.305664
1796.415405
4273.365234
2452.263672
1871.76123
1768.54541
2134.102539
2363.416992
2316.179443
1842.416626
2124.934082
4030.342529
1870.703613
4337.30957
1929.31189
3226.326172
2360.376221
3176.965576
1692.04248
2002.530029
2599.946289
2000.524536
3811.483398
3335.189209
2395.239258
2053.326904
4954.986328
2158.156982
2513.220459
3188.815674
1834.233887
3008.160889
2344.875977
2116.494141
1883.691162
2399.437012
3792.267822
2076.800049
4193.526855
1809.407227
2175.275635
2623.069336
1748.235352
2951.869873
4691.885742
2470.464355
2196.843262
3591.970459
2359.606201
2448.407227
2630.757324
5549.406738
1898.484985
2864.023193
3826.708008
1568.629883
3251.785156
1789.316162
1790.096069
4643.938965
1945.072266
4245.764648
1799.41687
2746.800781
1945.016357
8494.866211
5953.470215
2194.156494
3781.074219
3475.889404
2897.807373
1726.432007
2634.139404
1993.169312
4429.878418
2094.103027
3127.17627
2064.049805
2423.8396
3938.761475
2644.622314
2897.280029
3514.447754
2672.063477
3197.476563
6299.322266
2636.388916
4070.649414
4450.256836
4579.759766
2968.770264
3203.587891
2481.633789
4742.506836
2239.228516
2218.477539
5557.459473
4777.006836
5152.170898
2018.810791
2316.806396
3331.116943
3064.20166
4556.548828
2987.199951
3605.06543
2396.27124
4020.571533
1832.533325
4277.290527
2637.458008
6906.117676
2251.840088
4516.068848
3433.197266
5881.991211
2219.47168
4736.470703
3089.348389
1629.036987
4744.073242
3419.419678
4160.129883
2353.276367
2623.710205
2975.001221
1984.421021
1774.788696
2229.045166
3749.063965
2271.588135
1882.893677
2062.942627
1779.887207
2203.022705
2617.154541
3662.85498
4551.820801
4035.45166
2084.22876
2576.224609
2901.759521
2287.227539
4133.639648
1911.494995
2746.948242
2446.017334
2445.807861
5153.755859
1824.406494
2809.608887
2712.993408
3220.101074
2643.686768
3701.298584
4308.139648
2055.219971
6833.272461
2593.729736
3810.318359
4056.807861
2145.131348
2070.113525
4713.166016
3726.679932
5879.299805
2125.141846
2311.616699
6051.907715
3239.882324
2705.982422
4663.950684
4276.641113
2041.240112
3375.077393
1895.773682
2676.249023
2199.490723
3699.317383
3245.015137
1906.515747
4391.566895
1851.63501
2116.198975
2324.424805
2860.880371
2072.912842
2075.746826
2340.766602
2928.556885
3864.152344
2154.145264
2718.744385
1972.758545
1669.329102
1934.06897
2248.918945
1999.22998
1825.543701
2357.266602
2705.330811
1819.412476
2998.963379
3008.054443
3933.506836
1918.537964
1996.539307
4285.830566
2135.291504
3428.623047
2025.938599
2736.896973
2809.698242
2036.06543
1725.48938
4177.344238
2400.821777
4605.455566
1731.837402
2429.426514
3543.669678
3566.311768
2552.374512
2250.048584
3261.300537
1778.203247
2465.20874
1558.998047
2625.335693
2018.879639
3046.300537
2443.193604
4175.819336
2369.369629
1549.84729
6240.839844
4098.620117
2310.965088
3054.300049
1603.52063
3093.320313
5540.813477
3854.02832
1684.505737
3471.057129
3710.583984
4607.047852
3624.957275
3460.470703
2526.384521
1915.764648
4939.706055
2573.611572
1597.303345
3433.191406
3815.487061
4669.856934
2331.965332
2559.929932
4167.880371
2900.256348
5394.985352
5477.135254
3668.734619
2997.787354
3585.06665
3377.67627
2083.089111
3090.572998
5592.224121
4526.455566
5186.535156
3646.021484
3989.571533
3602.931641
5134.731934
2119.373535
3693.953125
4341.5
2989.26416
4492.437988
3577.285645
2357.153809
2097.157959
2677.461182
3954.0625
2034.01001
2812.764648
4757.873535
18548.876953
4089.212158
4825.771973
4127.279297
5009
1679.766479
3298.236328
2630.786621
1667.147583
3879.786133
2880.681885
2221.414063
5072.104492
4425.505859
3491.870361
3448.431152
5051.187012
2151.661865
5284.411133
2246.627686
2718.008057
2769.218018
3305.405273
2390.496826
3110.402588
3374.654053
2430.411133
2540.151855
2457.025635
1849.890869
2411.587402
2266.995117
2872.916748
1966.422852
2195.135254
2484.65332
3297.753906
2845.705322
2671.354736
2347.008789
1732.557251
6750.688965
3381.326904
2825.267822
3264.703857
2841.995117
2174.573486
2244.28833
1905.403564
1831.05188
2107.040771
2043.327026
2377.630615
2244.597656
2781.371094
1877.923706
3293.899414
2203.954346
3644.879395
2957.729248
1932.571411
3464.174316
2844.267334
3031.663086
4530.248047
2198.775146
2772.066162
1782.798096
4212.992676
2656.778809
3715.320801
4147.001953
3720.266602
2456.209717
3897.684326
3487.43042
2488.4646
2071.131592
2154.621582
2248.224854
1782.101196
1701.125122
2161.186523
1672.721069
3278.370361
4740.90918
2979.199951
2102.612305
4105.429688
4070.989502
4836.473633
2078.861328
4028.888916
4953.736328
2241.505859
2552.543945
3474.977295
3957.050293
3634.851563
2413.897705
4924.266602
2954.31543
3857.394531
4760.173828
3530.414307
4106.685547
2378.365234
2067.951172
7102
2204.770752
4494.700684
2148.893799
5178.09668
1589.538452
11181.717773
4200.450684
4530.972656
4884.023438
2247.515137
3933.5625
3367.466553
1689.191528
4101.94873
3437.302979
4056.315674
2328.399902
1793.947876
2959.824219
5515.036133
3219.484131
3235.616455
1946.819092
6042.589355
1781.119995
3257.709473
4457.619629
3247.411865
3673.148193
2612.830078
4013.61377
1577.388428
3075.707275
3924.948242
5624.419922
2400.112793
4255.009277
3729.238037
2205.358887
3079.279297
6649.671875
3312.321777
2774.583984
3252.753662
2975.521729
2495.106934
2402.480713
2605.485596
2785.191406
1940
4096.665039
3388.487061
5011.601074
4380.707031
4249.777832
5878.574219
1806.729004
4721.431152
3961.375488
3909.446777
2131.111084
1815.751953
2377.906738
2076.018799
1650.495361
2786.067383
4607.73877
3300.04248
3132.970459
2355.025146
3483.959961
2771.447266
3329.107666
2400.23877
4256.597168
2898.013428
5028.540527
2475.162109
3312.642822
3632.11499
2688.945557
1718.990967
5173.647949
2211.102539
2045.823486
1809.338623
3930.802979
2871.64624
2351.943359
4769.90332
1907.950195
5676.737305
4191.267578
4753.333496
1763.563232
2132.571533
2444.727295
1848.168213
2921.004883
2201.386963
2971.073486
4685.445801
2350.727783
3719.407471
2321.682373
2686.897461
6202.417969
4023.254883
3081.787354
3673.572754
3238.19873
1808.620728
6431.803223
3274.993652
3202.703125
1607.620728
2338.366455
2594.320313
4120.054688
3450.069092
4463.55957
2270.260986
1906.514282
2754.632813
2771.274902
2866.264893
4072.838623
3979.092041
2738.916992
5573.750977
2637.05957
3224.305664
4181.440918
3562.165039
8993.331055
5643.044434
2829.164063
1893.714233
2182.845459
2301.385498
2109.531982
1677.862305
4459.305664
3283.260254
1845.377075
4653.935059
2311.227051
5434.177734
2593.822021
1827.090942
2823.078857
2040.299072
2238.766357
3149.019043
4909.845215
1804.918579
1835.076904
1857.333374
3031.424072
2986.933105
2260.16333
5621.616699
2413.249023
7373.383301
1907.119751
3760.609863
3098.119141
1912.813843
2570.108643
2132.720215
3343.821045
4221.990723
3247.809082
2225.429443
2459.658691
4735.641602
3999.254883
2480.392334
4768.218262
3416.921631
4412.509766
2906.130615
3916.844238
2277.489014
4423.963379
3689.162598
2175.24707
1724.606689
2083.808594
2178.585938
2001.577148
4530.539551
2468.952393
4112.995605
2274.970703
4452.631348
2033.182617
2312.951416
2667.846436
4265.540527
2059.421387
3358.961914
4608.205566
2461.348877
3963.469482
3029.741943
2357.382568
2066.882813
1986.280762
2998.05835
4994.237305
4464.912109
3686.411377
3404.64917
3564.887695
2680.378662
3862.824219
2319.057129
2409.111084
4388.965332
2123.918945
1805.127686
1879.641846
1852.869507
2709.76123
4750.063965
2057.2146
2525.78125
3166.252441
2106.739014
2131.99292
1852.291382
1635.701782
5186.438965
2147.5896
3699.146973
2075.0354
4373.535156
4471.959961
4553.931152
2510.585693
2218.199463
1661.706299
1972.380981
2235.55835
5304.986816
1921.448486
2725.230713
3033.681396
3178.656006
4872.799805
2022.803467
4664.460938
1705.337646
1911.078857
2536.357422
2036.790649
3981.631836
1664
1928.463013
2076.240967
3575.175049
2381.513672
1596.875366
3466.35376
4886.412109
3050.666748
3399.523682
2562.011475
2904.609375
1946.536621
1843.193359
1565.483398
3944.703369
2246.899658
1928.429321
6121.286133
2602.419189
1866.485107
2057.53418
1833.183472
1842.054688
2013.201904
2622.12793
1900.782593
4086.035156
4378.30957
2068.901367
1989.916626
2037.656372
2710.716797
6238.989258
2488.946045
5501.70459
4916.347168
3183.852539
2536.895508
3139.933105
1671.934814
3208.108154
2493.914795
2787.024414
1704.677124
3649.425781
4491.665527
2141.602051
3351.737061
2545.51123
1605.827148
2161.257324
1809.599976
1998.858887
1902.606812
2779.495117
4013.222168
1926.412476
1838.930908
1731.75415
1951.713867
2185.773438
3249.600098
3453.267334
2882.054932
1877.485229
1907.863525
2852.54248
2796.20166
3095.050049
4102.509277
4517.731445
2444.62085
4036.848389
1942.796631
5345.233398
4658.498535
6490.149414
2141.032227
6522.85498
3901.520264
2025.364868
1841.085083
3322.959717
4724.251953
3831.213867
2622.937256
3096.914795
2613.112793
2146.202881
2232.436279
1668.943848
3070.59082
1987.090942
7687.743652
2996.831543
5975.563965
1967.223022
1744.093262
1687.843994
2559.722656
2015.911133
3425.671631
2147.228516
3515.188232
2434.993652
3209.231445
2960.870361
1845.312012
3202.265381
2077.4646
3150.439453
3291.435059
1831.027466
2298.302246
1693.339722
1893.181396
4386.129883
1963.905273
2886.021729
1814.252441
1902.825195
1899.785767
1670.788452
2047.478271
3368.78833
2845.416748
2063.885498
2782.435547
1949.104004
1692.871948
1865.797363
1746.41272
3051.800049
2879.818115
2093.07251
1780.678101
1798.898193
1821.770752
4242.290039
3342.29126
2847.168213
2539.581543
1648.391235
2207.070068
4169.241699
2591.017822
4174.150879
2082.125732
8443.041016
1747.975952
1911.326904
2028.844604
2266.680664
5008.60791
1917.536377
4900.928223
2262.567383
1871.009521
3091.553467
1787.183105
1957.319458
3456.554199
1924.187866
1846.433716
2672.55127
1650.577148
4494.739746
4220.785645
5289.820313
3454.91333
1883.617676
4034.109863
2166.381836
2402.585205
2086.263916
2202.41333
3994.855713
1570.281006
1832.714111
7594.270508
4467.952148
3135.879883
1714.912354
1773.724121
5683.870117
2144.161865
2752.918701
3759.264648
1957.030884
4375.736816
2535.310303
2057.559326
2113.18335
2082.673828
1961.852051
3197.530762
2729.262695
1810.522461
3065.109863
2429.096436
2916.876465
3171.788574
1992.292603
2001.465088
3607.093262
1789.392822
2482.921875
3200.942627
