# Supplementary material for: Distribution Analyzer, a methodology for identifying and clustering outlier conditions from single-cell distributions, and its application to a Nanog reporter RNAi screen
Source: BMC Bioinformatics. 2015 Jul 22;16:225. doi: 10.1186/s12859-015-0636-7 (PMC4511455; doi:10.1186/s12859-015-0636-7)
Supplement: Additional file 1: Code S1. — R source code and sample data for distribution-based high-content screen analysis [file 12859_2015_636_MOESM1_ESM.zip › DistributionAnalyzer-1.1/Plates/files10004/C15]

1645.338989
3610.930908
1704.268921
4155.88916
3087.361816
4208.058105
3072.184814
2331.850098
3277.054932
1770.971436
3489.435547
1641.466064
1903.195435
2847.944092
1550.061646
4715.271484
2858.339844
2242.535645
3291.544922
2932.092529
1682.096924
2966.310547
2902.888184
2975.283203
2381.167725
4437.490234
2154.756592
2538.137939
3527.65625
4192.532715
5030.821777
2850.718994
2594.791504
3647.525391
4097.618652
2608.644531
2775.276855
3142.321289
2044.570435
7584.337402
1985.572144
3308.199951
3934.131836
2746.235596
3272.872559
3692.596924
3576.613525
2033.687378
4943.395996
2657.687256
1917.825073
5785.810059
2346.982178
2185.327881
4374.606445
4826.05127
1810.458252
1981.611938
4618.264648
2700.721191
4584.74707
1940.488892
5367.329102
3951.30249
1811.38623
1638.136963
1675.632202
2667.067627
4016.204102
3634.738281
2686.781738
4997.198242
4188.340332
3668.023682
6557.76123
4641.824707
2449.156738
2855.779785
1957.457886
1834.11499
2070.390625
3151.674316
5328.767578
5711.08252
3012.427246
2659.757568
3113.524902
5496.16748
3101.177734
2431.703613
3887.358398
6960.750488
7694.882324
3962.877197
3618.196777
6853.438965
6013.39209
4951.757813
2408.871826
1865.983154
1644.14502
4966.61084
1779.068481
3092.601074
2695.513428
3628.823975
4019.583252
4272
7396.762695
3626.47168
2848.263428
3200.522705
2981.670898
4456.137695
6739.023438
3867.540527
4499.981934
2043.251099
1792.814331
3995.034424
4142.97998
3984.084717
5926.559082
4118.50293
7068.30957
4420.863281
4730.977539
3914.441406
3218.701416
4187.671387
3602.254395
2893.507813
6702.663574
1672.8125
3102.850342
2496.644287
2738.366211
4399.85498
1883.51355
3662.204102
4553.905273
2813.949951
2512.948242
6350.275391
1857.364746
4135.446777
3211.858887
4227.988281
1908.35376
7444.311035
5932.030762
3754.250977
5191.459961
4204.947754
1937.355347
6461.702148
5138.208496
2237.489014
5533.714355
3483.914551
3074.31665
3877.503662
4924.032227
2828.74292
2385.562012
2000.259888
5445.023438
4899.836914
4537.897461
2982.020264
4494.76123
4316.916504
2950.620605
2466.242676
5100.179199
4518.894531
2293.706299
2239.936523
5656.801758
2692.463135
3603.931641
4277.365234
3917.157959
3670.314697
4417.82959
5358.790039
2433.197266
2617.710449
2567.173828
2753.818115
3081.699219
3987.321289
6328.275879
1808.410278
4870.085938
3371.986572
3705.51123
2792.992188
3385.210449
2047.93335
3240.057617
3886.835938
4873.075684
3217.033447
1943.081909
1915.599976
2332.259033
4474.208008
2807.168213
1936.434814
2310.929688
2918.730713
1701.45459
4274.399902
3166.031494
2345.833252
2614.30127
1873.22522
5862.415039
6267.193359
2024.741455
1953.41626
4017.434082
5042.873047
2643.058838
3642.309814
2831.766357
2530.590332
3201.70752
2821.986084
5614.978027
2340.346436
2164.059814
5781.043457
2953.278076
4318.369629
4450.950684
1963.682007
2304.363525
2547.256592
2936.52832
4143.981934
2697.447998
2055.268799
2893.510986
1539.093384
2408.175781
4859.067383
1569.338867
2260.536621
2703.428955
3599.906982
3769.516602
2641.74707
2941.200684
3661.333252
4014.268311
4668.723633
2448.516113
2569.382813
3263.639648
8321.391602
4337.037109
3078.518555
2341.51416
6205.376953
2893.851807
1743.179443
2194.873779
1852.35437
2936.611572
1855.095703
2493.584961
2313.826172
2074.529297
4087.928467
3994.059814
5209.243164
1985.463379
5055.151367
5986.519531
5396.286621
5246.244141
3636.769287
4172.605469
2563.329834
7042.96582
4593.884277
4482.222168
2268.188477
2018.103394
2373.450439
4176.654297
7209.498535
3842.690186
2857.825195
2483.586182
2602.356689
5008
6755.741211
5105.155762
4220.915039
5831.69873
2742.399902
4441.458984
5725.505371
1856.906616
6175.146484
5170.921875
2706.605469
2993.365967
2560.690674
2695.462646
2031.724121
3253.174561
3577.789063
2939.623047
3515.336914
5695.966309
4377.155762
2725.339844
2897.430908
3100.687256
5014.6875
3845.194336
4116.375
3543.30957
4647.45752
2114.399902
2654.029053
5007.488281
4772.887695
6473.195801
3797.730225
2206.010254
1988.336182
3919.899414
1534.650024
2283.404297
2412.104736
5226.170898
4372.916992
3485.263184
2922.024414
2385.608643
4249.233398
5710.498047
4255.163574
2958.317871
2098.927734
4810.834961
1896.394043
3071.866699
5509.608398
6008.440918
4462.191895
3551.544434
3573.027588
8443.174805
1359.536255
4803.937012
4155.589844
7898.358887
2936.397461
4226.35498
4126.483398
5316.630371
3613.094971
2449.783691
4801.195801
3303.425293
4859.797363
7247.930176
2449.853027
1904.395386
8170.605957
3661.64209
3630.45166
4746.932129
2691.032959
2002.758667
3706.640869
3434.969971
2470.694336
3046.279541
4236.528809
1504.870728
6313.333496
4267.242188
6459.502441
5845.498047
2730.135986
4625.581055
5280.527832
2037.896606
2196.41626
6359.924805
3259.457275
1934.230347
6045.442871
5172.79248
5549.61084
3697.469482
4435.774902
3694.056641
3280.482422
4245.555664
5868.153809
2217.401123
4323.019043
3976.989258
6986.759277
3715.844971
2855.863525
2681.498291
2098.03418
3146.599121
2157.452148
3884.977783
4252.695313
3680.436279
2607.39624
4724
3261.503174
3449.737793
1937.168945
2695.572021
1982.516846
2565.714355
2640.965576
1687.131836
4334.485352
3599.448242
2459.875732
2618.412109
2872.349365
3867.761475
2734.073975
2531.222168
2264.668945
2129.536133
3460.056885
5950.249023
3466.125488
4105.45459
2957.744873
3950.368408
6329.96875
1908.507568
2907.569336
2072.411133
3945.541016
3546.734375
3187.768066
4254.612305
2400.14624
2263.244629
3606.912354
3441.976563
1776.060181
2381.122314
2053.627686
1831.904785
2558.857178
5293.3125
3832.093506
3688.477051
2573.475098
2467.584473
3874.111084
3792.387939
4850.53418
1895.668213
2024.262939
3458.798584
3237.073242
4971.751953
2017.934692
2865.607422
3441.739014
5017.54248
4354.666504
1610.247192
1901.462036
2859.887939
4559.021484
2990.94043
2504.98584
1851.595459
4052.702393
2013.123535
2296.428467
1996.162598
2936.25
2896.663818
2418.533447
3477.725586
2535.371826
6181.416504
4308.41748
2688.262207
2162.165527
3088.47998
4712
3923.100098
4794.36084
1975.055176
2239.639648
3816.720703
6819.744629
4437.918945
4064.975586
2377.517334
1792.833374
4898.268555
5388.010742
3595.334717
4372.146973
2424.551758
3172.955811
2549.199951
3456.028076
3657.902588
5838.182617
4362.655762
5427.188477
4095.886719
4662.622559
3725.496826
5445.236328
2793.639404
3174.375977
2376.625977
1918.176758
1551.757568
5689.972168
4435.702637
3866.644043
3834.688965
2051.428467
2310.656738
4456.068359
1685.509399
3989.685303
4334.95752
2601.34375
3472.019531
2336.037109
2485.060303
2869.825684
4651.778809
4809.279785
2339.862061
2282.51123
3633.424316
3526.69043
1476.071899
3528.613037
3671.668213
2437.847656
5684.169922
4605.654785
4641.682617
3240.592529
6726.186035
4607.602051
3838.581787
4735.714355
2632.833252
2744.703613
2709.460205
3306.140137
2946.828369
6482.470703
5164.85498
2501.818115
3477.040771
3618.530273
4754.447266
2792.511475
4283.761719
3201.117676
4532.556152
2217.712646
4199.921875
2495.667969
2692.478027
7778.280762
7827.947266
4084.942871
2479.129395
3047.108643
2475.716309
2328.865723
2743.346924
3235.188232
4189.004883
3733.450928
2998.554199
5324.074219
3720
3290.620117
3565.358154
1743.921997
1838.45874
4442.47998
1798.243042
4128.222168
4845.780762
5332.224609
6453.480957
2353.553955
1802.918457
4610.429199
4453.704102
5074.368652
2150.666748
3262.021973
4212.078125
3768.30542
3014.420166
1737.772095
2779.639893
5363.865234
2256.216309
1983.670044
3589.879883
5037.422363
2868.154785
3846.216309
2362.442139
3646.341064
2058.930664
2542.973145
1362.271606
5996.65918
3124.807129
1661.054932
3708.100586
1845.725464
4113.084961
3730.959717
3378.912354
2707.555664
3048.73877
4171.179688
4603.40332
3454.406982
1427.727295
1496.626465
4081.22876
1880.753906
2431.891846
2550.734619
2381.424561
1975.436646
3394.931152
3436.85083
2130.789063
1890.8927
2254.921387
2856.917969
2393.600098
3217.078613
1556.145996
2681.918945
2537.387939
2729.284912
2016.845093
4367.632813
3689.370605
4322.996094
3249.578369
2538.725586
2265.197266
2147.600098
3109.039063
3069.779785
2370.924805
1638.01416
1886.151245
3951.362793
2651.232422
1675.986084
10585.800781
3667.348877
3581.473633
1646.206055
3126.824951
2796.021729
3099.053711
4647.658203
4734.194336
3984
2500.460449
3748.395996
2806.191895
1933.934082
3991.064941
2972.231445
2257.869629
3303.070801
8154.731934
2074.027344
2675.674072
2809.69751
3386.7854
3654.385742
4906.521484
2723.0271
3133.462402
2466.966797
2608.494385
5254.798828
4037.304932
5614.72998
2570.052246
1748.571411
5125.697754
2005.839966
2252.472412
3678.644531
3109.862061
7470.063477
4301.413574
4753.936035
2255.459473
2456.97876
4017.094727
1491.728149
4953.844238
3827.789551
2965.129395
1997.795898
3350.560059
1386
4233.893066
3452.439453
1923.1698
4817.76709
5050.411133
1861.858276
2062.592041
4838.381836
1411.80957
1770.554565
3699.64917
5015.270508
1880.224243
3484.916748
3371.571533
4269.561035
2328.307617
2394.740723
2867.444336
3209.338135
3244.94873
4673.066895
5420.614258
2156.642578
2736.71875
3142.810791
4296.5625
3028.540527
3451.249512
1974.412231
2490.861816
3968.784912
3292.89624
5639.375488
2779.898682
3837.664551
4077.081055
3500.891113
3857.099609
3061.349609
2125.930664
1841.527832
1738.539673
6500
4871.098145
1964.038818
3750.299561
5423.36084
2574.612305
5052.733887
1913.397339
2069.155029
5284.094238
2482.444336
3191.575684
1909.333374
2827.402832
3598.438232
5899.615723
1766.616211
2258.890869
1564.387085
3819.052246
2956.334717
2023.531494
4621.501465
2677.64917
5365.888672
2018.574463
3958.297363
3603
3178.548096
2471.29834
5962.902344
2597.367188
4129.697754
4657.990723
4044.718506
4119.929688
2818.19751
5143.608398
2307.044678
2530.497803
4689.668945
4212.671387
5505.537109
2964.030273
4491.25
2465.947998
2987.776855
2367.364258
6390.04541
4916.618164
4682.125977
1752.854736
2645.943604
1766.478638
2898.498291
1843.680054
3131.864746
1902.573608
2394.901611
2059.831299
1907.125488
5287.428711
5517.203613
3681.897217
3885.661865
2504.848877
3374.093994
3962.647217
2561.117432
5380.231445
1931.205933
2256.470703
3298.831055
3502.219482
2918.553711
5976.055664
1819.329956
2655.602295
3631.669922
3885.288574
3383.721191
4946.356934
7284.376953
2584.143066
2971.302246
2002.206909
3665.061523
3253.586426
2644.502686
2522.274414
3953.137695
2389.102783
5487.303711
4030.075928
4749.964355
2654.553223
3212.365967
7739.15332
4011.509277
4744.568848
6848.778809
1628.090942
7175.40332
4818.740234
6497.211914
5255.746582
3896.073975
2474.848389
2028.67627
3323.835693
3599.307129
5306.399902
6093.226074
7643.259277
1779.422241
4741.666016
1822.909058
2279.892578
2387.739746
3226.947266
4227.384766
3697.528076
1959.19458
3133.415771
8365.566406
2443.708496
3710.975586
3852.862305
3953.910156
2679.31665
3032.212646
2098.650391
5517.149414
3350.231201
2101.054932
5468.115723
6321.862793
2021.561035
4539.324707
1744.313721
3404.929199
3315.251953
4555.555664
4353.075684
1451.358032
2258.102539
3067.340088
2000.463745
5477.206543
3072.946289
3202.454834
3544.677979
4943.529297
4365.603027
3512.782959
5749.417969
3451.23584
2492.19458
3030.917969
2783.55957
4343.236816
3562.328613
6589.441406
3661.479492
5273.108887
3447.405762
2834.888916
3043.69458
4363.436035
4179.844727
5123.627441
4289.718262
3640.712891
2474.553223
4409.736328
4182.165039
5701.04834
3081.317627
2092.188477
4479.894043
2324.842041
1919.811035
2304.046631
7233.629395
5730.058594
7229.140137
2231.485596
3411.050293
2463.602051
2134.02417
2846.472412
1618.604614
3834.72876
1741.476929
3671.43042
3836.280762
4208.307617
2557.294189
3556.115967
5617.290527
4157.122559
1657.9104
3234.175781
2333.542969
2524.255371
2101.594482
4384.319824
3290.369385
3434.57251
3943.65332
3368.241455
4152.59082
2494.850586
4201.566406
5398.443848
2889.922363
3277.095947
5745.59082
3103.797363
4657.694824
6969.408203
4194.12793
1602.292725
2014.881104
7931.736816
4285.686523
2925.182861
2585.600098
2508.505859
3289.060547
4379.150879
6125.868652
2241.600098
4388.724121
4019.515137
1871.106567
2704.865479
1804.196167
2930.526367
2791.26123
6250.402832
4094.483398
2747.080322
2949.251953
3914.199219
2364.789307
4089.490234
3409.399902
2573.195068
3529.234375
2130.68335
3363.13623
2551.873291
3641.564697
2501.927246
1642.488037
2022.657837
2736.301025
4015.741943
3452.109375
4837.207031
3265.163086
1882.153809
6227.924316
3675.935303
2148.393555
1773.963623
4903.138184
4758.558594
2914.745605
2242.495605
2571.305664
2024
5197.250488
2956.802734
3385.661377
2049.753174
3586.470703
2001.608398
6271.976563
5320.310547
4930.039063
2398.175537
2410.530029
4194.720215
3396.196289
2729.723877
3304.194336
2138.295166
4337.98291
5335.635742
2726.629639
2964.348633
1587.09436
2557.092773
3466.160889
2386.283203
4890.554688
4706.385254
6426.847168
4753.522461
4287.446289
2176.063232
2628.144287
3527.658936
2493.531494
4381.022461
3919.272705
2638.505127
3388.671631
3407.423828
2002.830811
3681.769531
2980.113281
6155.648438
2858.264648
2996.729248
1430.48645
4111.44043
3231.791992
3123.401855
4147.131836
4387.17627
3020.717529
4888.164551
1977.244385
5091.889648
3004.494141
1913.838745
1998.54541
3011.969238
2190.620605
7076.442383
3875.562012
2651.395996
3308.266602
5731.312988
3340.363525
2709.333252
3733.438965
5982.117676
4502.944824
3589.691895
4242.775879
3498.925049
2256.75293
2930.710449
4480.963379
1972.74231
6240.806641
4353.224121
5142.473633
2970.047852
1876.465088
2055.638428
2780.361328
3015.499268
5105.760742
3493.207764
2412.09082
2372.942139
3618.373291
3077.551025
1547.170776
4449.143066
2944.697021
3953.798096
4695.278809
1699.345459
5135.660156
2538.989502
5273.106934
3206.797607
5069.677246
1740.049805
3999.727051
3441.677002
2046.748657
2811.079834
2246.598877
2002.682617
2872.177246
3882.0271
3712.727295
4320.504395
4005.919434
2668.300537
2630.713867
2522.264893
3756.550781
4175.079102
4766.173828
2169.01416
2477.871338
2926.588135
2121.755127
2062.600098
2625.28125
3140.371094
4317.456055
1485.826538
5081.078613
4553.851074
1614.724609
2349.851807
3174.70166
2580.712646
2637.212158
2578.800049
2586.175293
3606.526367
4600.54248
2755.636475
2926.840576
4260.579102
3054.75
2858.578369
2872.366455
4305.55957
3881.758301
3613.347412
2311.25
3102.54541
6537.383301
2328.529297
6269.929199
4277.952637
4459.269043
3580.564453
1885.766479
4871.398438
6001.615234
3156
1473.690186
2661.082764
2363.132324
3958.980713
3635.263184
3468.402344
4407.770508
4639.966309
3197.810303
5958.62793
3404.185547
2033.69104
2462.445801
9115.956055
2500.666748
4984.850098
5195.771484
4580.013672
3152.833008
5383.453125
6028.337891
4816.026367
3935.823242
2636.636475
2878.182861
4201.162598
2431.736572
2792.095459
3917.006592
4211.320801
5249.579102
3223.395264
2019.841431
3479.747314
1430.304688
1874.153809
2377.353271
2224.360107
2171.692383
5748.088379
2739.281982
7880.966309
3417.280029
1903.786133
2934.078613
4258.003418
5460.666504
4420.323242
2500.574951
1954.678467
3239.215576
2815.163818
4353.358398
2168.711426
1741.232422
1797.382446
3721.621582
2576.656982
3330.017578
1604.866333
1912.384033
2503.297363
1910.256836
2235.05835
2304.165771
4033.613525
1589.900513
2583.862061
3099.527832
2575.915283
3410.946777
2443.280273
6379.200195
6026
2038.365601
2856.673096
3261.062256
2332.719482
4906.998047
3274.744629
2353.65625
3065.487061
4947.519043
2534.016357
3074.924805
4159.150391
1705.657104
2776.806396
1797.566162
5550.296875
2412.209229
1658.735962
4679.298828
3610.54248
3283.738037
3221.227539
4465.55127
5902.57666
2993.5
3873.962891
7438.959961
1620.085083
5039.317871
1865.38208
3975.324219
2643.375488
1924.700684
4541.799805
3186.495605
3842.506836
4007.979736
3663.11499
3755.687012
2000.82605
1916.428101
5052.246582
5840.670898
2043.283447
3805.249512
4097.812012
4666.185547
2310.660156
3035.3125
3902.987793
2917.333252
6175.561035
5261.975098
1565.128174
3936.202881
3757.797363
2336.913574
2335.159424
2617.681885
3285.233398
3062.947266
5007.82373
1582.099243
2925.367188
2648.102539
2097.405762
3065.581787
2193.343262
4128.359375
2053.168213
2409.434326
4846.820313
1764.772705
3132.09375
3776.418213
3266.763184
3158.367432
2052.327881
3499.055908
2796.104248
5267.419434
1904.55603
3226.283203
2941.348145
1843.371216
2216.516113
4864.399902
2508.757568
6176.64502
2941.318115
5142.242676
4663.693848
2646.326416
2446.976318
2329.391357
1757.169189
3570.245117
3565.78125
2072.35376
1781.238525
2942.23291
2578.26123
6782.50293
2050.746338
2153.662842
1963.127319
3804.078857
4788.50293
2279.70459
2529.64209
3048.95752
3208.672607
2449
3199.111084
3001.497559
2170.709229
2160.11499
3726.993652
3622.008545
2793.516602
2287.6521
2240.793213
2776.302002
5871.391113
2686.181885
5782.029785
3764.404053
4766.804688
4330.226074
3107.55957
2797.755615
2841.170898
6173.318359
5054.80957
2242.598877
2608.508057
3763.167969
2715.230225
3593.163086
2294.901367
3133.818115
2381.087646
1750.868286
3452.418701
4482.043457
2252.600098
5669.233398
4185.058594
3079.716064
3475.180176
2021.407349
2782.436035
3870.317871
4406.378418
4654.126465
2808.733398
4808.029785
4819.530273
2799.86377
4463.742676
2335.148926
2167.864502
5188.290527
2727.174561
6142.958496
2229.442627
2011.619019
3781.020996
2714.624268
5218.47168
3849.159424
5092.787109
2560.993896
2967.301514
2420.800049
4089.613525
3734.964355
5740.825195
2674.830322
3133.201904
3974.571533
4563.520996
2545.459473
2141.542969
3535.871338
3349.836182
3738.75708
2450.163818
3885.721191
3959.424561
5699.270508
2947.139893
2965.926025
4914.375
1849.160645
2848.821533
7008
2253.714355
5052.938477
2445.779053
2807.294922
4455.600098
3385
5762.317871
4275.334961
5012.221191
2928.855225
3112.703613
2437.908936
2503.421387
2003.093628
1873.476929
2120.858887
5656.421875
4373.438965
3156.783691
2899.268066
3745.12915
2260.644287
2619.156982
2351.884766
2990.101074
4866.808105
12782.117188
2779.276855
2653.55957
1887.932739
2310.210938
2273.127441
1590.132324
2198.906738
3037.44751
3100.268066
3143.4375
2942.05127
3117.871826
2157.682617
3004.976074
1990.552856
1801.206543
4192.050781
2000.957397
3848.947754
3105.768799
2269.324219
1850.719482
2258.960205
4006.998535
2537.476074
1739.564087
5752.163086
5696.141602
2364.269775
2209.767822
2635.740479
3108.142822
2377.634521
1453.269043
4636.719727
3714.939697
6262.740234
2960.838867
3729.390381
3497.407227
3939.834473
4679.83252
1700.437012
4700.541016
3201.071045
3704.08252
4083.153809
2771.399414
2399.80957
2506.997314
1376.781372
6298.137695
2553.343506
1647.333374
3532.019043
2213.772461
3959.117188
4999.009766
3433.587891
4632.396973
4452.254883
4111.498535
2125.921631
5158.027344
5663.006348
2228.660645
4132.181152
5237.994141
1864.935425
3919.766357
5225.557129
3477.511963
2208.791992
1953.612915
4934.458496
3612.044434
6036.950195
4964.791504
1895.101318
5797.341797
2788.9729
3287.456787
1751.238037
5521.67627
2219.679932
5029.634766
2821.777832
2399.871826
5547.053711
4376.942871
4427.069824
3136.266113
2306.776611
4496.758789
2535.127686
1737.909546
2522.512695
2987.171143
3458.801514
2051.962891
2087.54834
3003.871826
3829.642578
4750.833984
2737.868164
4659.140625
3055.692383
2363.822998
2313.530762
2033.510742
5224.634277
3367.140137
3211.661133
1717.883545
3137.219238
2334.188721
3074.09668
3590.661133
2564.768555
1725.856567
2690.626953
2534.753174
2765.326172
3186.232666
3266.40332
2365.557861
2530.456055
2985
4033.271729
3086.426758
2599.013672
1880.284058
4001.688477
1831.23999
4921.496094
3745.437744
2367.612305
2037.556641
2744.104248
4206.635254
2544.633789
3803.107178
5158.715332
2301.664795
4557.584961
1947.968994
3536.194336
3119.819824
4519.323242
4147.521973
3654.598877
3372.743408
2959.047119
4464.099121
2464.536133
3806.820801
2809.038574
4353.021973
2545.737305
2137.432373
4603.081543
2169.357422
1571.487793
1927.31604
2699.719238
1662.488159
3333.960693
5011.265137
2440.424561
2790.868652
3946.985596
2601.544922
1576.478882
3168.454346
2461.504395
2864.059082
1583.197266
1876.746216
2225.807129
1689.232666
6578.719727
2142.903809
1508.72583
3928.317139
3074.857178
1863.272705
3664.705811
4056.22583
2684.963135
2301.276611
2434.991699
5536.148926
2570.596191
2418.185303
2668.465088
3609.275879
3378.692871
1560.636353
2326.312988
1995.920898
1493.947144
4588.183594
5393.909668
1738.855347
2135.90918
2577.543457
2660.374268
2053.811279
4971.854004
3386.015381
2731.31543
1609.699585
3364.811035
1744.205078
3410.731689
2619.229736
2719.96582
2275.234375
2061.459717
3388.442871
2220.387695
3239.890137
2980.816406
3325.843994
2071.711182
2202.008545
4479.794434
6697.859863
3150.259766
1860.524536
4123.290527
3285.193359
6248.675293
2156.927979
3330.973877
2798.531006
2418.398438
2242.511963
6674.801758
4046.71875
1915.731079
2926.10791
2596.903809
2946.538086
1829.29541
6204.428711
3702.977539
2442.181885
1887.945068
1644.604004
2030.734009
2244.929199
2270.577148
3670.429443
5472.869629
3637.668213
1975.921021
3646.901855
3932.093018
5631.162109
4007.933594
3775.156982
3122.356934
1946.339355
3542.349365
3228.961426
1782.195801
5763.069824
2339.180176
6865.313965
4501.314453
2641.003662
2466.218262
3740.824951
1675.900269
3368.95752
3276.299316
1871.795898
2100.892822
2113.099609
4289.153809
3685.654541
3373.448486
3040.582764
1934.974365
2728.406006
3491.09668
2628.172363
2500.708984
2358
3872.251465
2795.816895
2233.974121
1945.621948
2799.154297
1986.386597
4974.988281
4331.163574
1834.922363
3625.646973
2104.526123
3758.595459
2909.781738
3396.919922
2223.929443
3894.661377
3948.358398
4638.028809
1872.968628
4494.919434
3063.695801
4698.362793
2930.276611
3622.299805
2502.217285
1729.846191
4319.09668
4901.077148
2346.61499
2094.534912
2240.699707
1972.485352
3950.957275
3397.66333
2755.963867
3427.572754
3836.008301
2675.764648
2732.702393
3804.826416
3660.255371
2610.327393
9016.907227
3132.352051
4588.883301
5586.412598
3495.572998
2140.148193
2278.530273
2121.27002
3210.020752
3455.14917
1606.099976
2440.5625
3680.596436
5210.553223
1700.400879
2720.69873
3690.585449
1396.485718
3805.786865
4009.501221
3963.590332
1652.696289
2483.300293
4814.441895
3068.488281
2792.932129
2483.568359
3847.029053
3762.504395
4575.691406
2646.277344
3120.142822
4074.52002
4343.814453
3598.639893
2838.396484
2543.428467
1741.411011
3502.644775
1768.734741
2149.225098
2037.043091
2884.906006
2250.941162
2391.008789
2358.806885
2194.875244
1995.589722
2412.682861
2306.241455
2253.855469
6911.73877
3811.575195
1705.967651
3536.247803
4141.135254
3627.621826
2839.719482
2072.44751
2913.571289
2767.113281
5555.584961
2533.538574
4175.224609
2628.901855
2923.672607
1899.726318
2886.466553
3563.461914
4872.548828
4653.70166
3020.425537
1685.660034
2531.687256
2842.49292
2559.719238
2488
2182.05127
3872.250488
1856.546509
4265.777832
2278.273926
2980.741699
3543.437012
2587.854492
3566.073975
2182.994385
4519.254395
3638.316406
5294.140625
4213.290039
2444.558838
1989.276123
3374.911377
2434.390137
2080.944824
2493.478027
1845.527222
2171.176025
1627.224365
3840.494873
2296.564453
1976.217407
5158.391602
3570.143555
2097.588623
4501.348633
1789.918579
2152.198242
2502.78125
3746.179199
3499.811768
4358.587402
2091.100098
4480.717285
4259.720703
2834.346924
7320.568848
1739.285767
2136.083008
1734.997314
4048.370605
3284.840332
3750.251953
1834.323608
2925.834473
3075.767334
2505.341553
2009.106323
4030.213867
5463.905273
4564.421875
2605.252197
2313.234863
4325.793945
2297.5
3200.410889
5354.445313
1713.8302
2157.054199
3402.712158
2903.573242
2564.013672
1803.419556
3393.849365
3125.135742
5395.337402
3545.544922
3468.702393
4576.683105
5246.706543
3142.253906
1648.45166
4827.249023
2092.271484
4638.689941
3267.518799
3413.186768
2220.51123
4947.517578
4791.01416
1807.355957
2223.539551
1613.880615
2334.515137
3425.35376
2565.891113
3535.655273
2249.643311
2601.745361
1706.07019
1960.437988
3536.399902
2572.719482
2537.773926
2820.855225
2666.511719
3790.694336
3267.219238
2088.376221
4920.373535
2652.870605
4524.827148
6271.928223
3737.346924
1868.979126
4391.612793
2367.948486
1890.979126
4227.803223
3858.606689
1917.664185
2297.517578
2775.799316
2730.843506
2038.75708
2045.161255
3295.86377
2153.593018
2172.621582
2442.471436
3951.640137
3943.843018
2169.131836
1645.731323
5112.834961
3005.63916
2332.612061
5081.998047
2655.657471
2338.209473
1620.780273
3230.25708
1914.532715
2174.593506
2383.111084
2767.776611
1941.308228
1559.544189
2743.745117
2586.467041
2935.011475
2704.20752
4774.483887
5285.465332
2383.26416
1805.167114
2430.062744
3171.438232
1878.647705
2885.877441
3706.223389
4285.52002
3364.623291
2407.662598
2571.741455
3611.436523
2262.248535
4301.563477
5637.060547
6611.450195
4064.437988
2292.355225
1982.575073
1833.955933
2398.444092
2875.332764
1649.894775
1505.526367
3828.861084
3819.411133
4742.109863
3190.954102
4006.785889
3531.224854
3302.081543
4176.409668
1574.262939
1799.214111
1773.650391
7861.806152
3440.713867
4394.085449
1607.976074
6181.214355
6004.598145
6367.081543
3297.311035
2551.741943
4336.148926
2671.389404
3513.730957
3026.561035
1734.921387
3207.473877
1968.945557
1765.94165
3064.09375
1486.260864
2358.810059
1946.13501
1891.899048
2783.521973
6207.303711
5726.046387
2455.361328
5074.104492
3448.826416
5743.255371
2344.775391
2192.727295
4101.051758
5614.201172
4033.672363
3219.769531
1888.507446
2572.515137
2847.968994
2515.253418
2509.394531
1830.309448
5474.482422
5115.349609
1643.495483
4509.843262
1747.381714
2923.885742
3481.49292
2483.827148
3487.031738
2639.06665
3706.829834
1826.136841
3021.690186
2258.102051
1917.574829
11287.824219
3807.9729
1689.398315
3030.059814
4048.681396
2224.017578
2672.894531
2132.283936
2522.973877
2779.213379
1645.552368
2746.342041
3531.452637
2729.620605
3693.376953
1702.420654
3604.357422
1609.56665
2250.270996
2791.771973
3431.256836
3277.207275
2310.570801
2749.124023
2143.049072
3592.11499
1679.213135
2605.815674
5814.841797
4289.552246
2252.692627
3380.557617
4683.661133
4381.338379
3143.099365
3205.427979
3066.020508
2483.726318
1542.01709
2626.072021
1982.129883
5023.30127
2773.101563
3127.803955
1718.73999
2016.335327
2082.616455
5071.121094
2725.901367
3505.288818
3962.692139
2705.60498
1910.700684
1898.557373
5561.699219
2210.258301
1883.161255
3075.717773
2757.906006
3108.552246
4585.962402
1657.551025
1617.251709
2523.003418
2104.747314
4871.250488
1474.689087
7456.272461
1588.807739
4242.280273
2909.693604
3647.73291
1758.65918
3450.21582
4512.760254
1819.534912
2019.548584
4794.246582
2132.746826
3509.421875
1740.77832
4560.482422
3555.728271
1944.214233
3917.703369
1778.412964
4541.052246
2230.937744
5103.906738
2719.154053
3333.740723
2186.127441
2715.864258
2841.535645
2340.280273
2623.116699
4368.724609
1910.487915
3631.521484
4362.776367
2624.765625
3323.186035
2936.841797
1971.871582
3181.280273
5785.481934
6572.458496
5241.932129
1687.933594
4745.022461
1831.551514
4864.32666
3256.705078
3035.494873
4252.767578
2172.695313
5040.090332
1988.401001
5954.618652
3982.785156
3341.492432
2236.041992
1932.6073
4419.773926
2379.116455
3544.50293
4361.948242
4504.535156
2947.047607
6896.27832
2024.20166
3403.413086
3739.97583
2484.287109
1967.633179
2440.291748
3297.404785
4271.015137
2160.568115
5207.46582
3946.405273
2590.120361
2058.040771
2221.367432
3664.467285
1243.61145
5335.144531
5153.150391
1755.417603
3612.882324
1708.622681
5203.416504
3541.71167
1951.037231
5046.297363
2267.434814
1791.920776
2530.119141
2365.16333
4129.438965
2580.931885
3177.220947
1955.62561
4294.976563
3625.756836
1972.391357
4302.081055
5455.379883
1971.86499
2397.009277
3570.637939
2696.239014
6547.788574
2706.724854
2476.272461
2659.3125
2050.026367
2338.626953
2033.664307
2521.014893
5039.813477
4611.626465
4070.536865
7984.472168
2043.008301
3607.837891
1570.33606
2816.143799
1705.595215
1557.15625
6395.55957
2970.557861
2533.43042
2309.134277
4103.553711
2175.39209
2506.808105
2403.263916
2927.949707
2516.593994
3948.600098
2447.960449
5152.979492
4059.982178
1719.348145
2498.480957
1838.953247
3571.162109
2545.167725
1893.573608
1919.075684
4097.026367
2536.774902
2995.630615
3520.653809
7033.413086
2300.657471
1495.869873
2702.989746
3418.881348
1475.020386
1550.273438
2510.849609
2830.921143
1955.072388
1431.294678
2027.258179
2966.344482
2365.657715
2276.259766
2574.986084
1694.664307
4202.786621
3327.217285
2159.571777
5256
2152.775146
3399.431885
1612.807617
2347.671387
2442.719482
2715.686768
3566.165771
1708.426636
1639.327515
2317.907471
2302.368164
6070.28125
3860.032715
3644.716553
3124.027832
2227.29126
4815.827148
3335.507568
2377.931396
2712.588867
3062.374512
1493.634033
1751.884277
3019.721191
3981.456543
4734.291504
3562.434082
5717.716309
5117.182129
1746.007324
2267.943115
4654.128906
1971.541138
1808.353882
1975.243896
1751.515747
6167.916504
4607.575195
1557.903564
1524.133911
4190.771973
1779.407837
3433.522461
3407.838379
4418.61377
4562.067383
1702.963623
3590.051025
2183.736328
3489.437012
3869.163086
4877.038086
2206.517822
2340.154785
1741.750732
4671.881836
4582.720215
2119.912598
1639.054199
3335.112793
4284.424316
3919.471436
3043.76001
2301.031494
1642.334106
5685.256348
5456.577148
5645.661621
3748.543457
2827.976807
2274.54248
1835.034424
4597.316406
4311.388672
5096.657227
1782.801025
2900.314209
4291.933594
3304.035156
2342.182373
2532.608154
1931.578979
4160.242676
1953.872803
1774.043701
1015.881165
2231.159668
1847.548218
2600.945801
1727.350952
3006.330322
1894.921753
1644.695679
7010.746582
1676.806396
1196.62561
5463.171875
2874.077637
2327.970459
1942.465576
1801.476074
2114.979492
3240.535889
2756.959229
2969.483398
2112.884033
5028.036621
5491.013672
4888
4923.655762
2078.039063
2546.504883
4199.120117
3558.256348
1967.130127
1391.582275
4055.179932
2918.688477
3977.780518
5126.943359
4403.88623
3003.189209
3012.829834
1948.087769
1538.227417
4076.615967
4723.954102
4134.513672
2631.123779
4244.575195
3244.587891
1789.689331
3226.791016
2853.597168
2560.209961
1699.014526
4301.972656
3152.169678
1936.959961
3188.608887
1593.457397
1722.902466
3891.805908
2122.262939
2725.002686
2734.881348
3572.428223
2377.664795
2766.623535
4862.116699
2748.408936
1881.247437
1872.305176
5039.425293
4010.572998
2804.574463
3245.531982
2750.978027
3835.431885
1865.038208
2542.836426
3178.418701
3321.879883
2739.390137
4514.961426
1735.949097
1560.062866
3950.136963
3798.071533
2923.995605
1793.963623
1581.61792
2478.00293
3794.183838
2663.147949
4211
2086.187744
1672.626953
3951.810791
3649.997559
2372.050537
1465.546631
2053.777832
2057.455566
2122.793701
3602.853027
2293.648438
3287.493164
2716.08252
2591.229736
2043.342651
3846.612549
2112.513916
1586.034058
2954.208496
1987.286499
1966.522827
1639.030029
1996.508057
5529.647949
6434.944336
2437.074707
2223.835938
1683.86731
2840.615479
3971.397949
2676.272705
2069.924072
4433.056641
2380.888916
2553.039063
2982.246094
4277.1875
1592.820557
4857.164551
3628.691406
3979.342285
4136.224121
8159.622559
5843.214355
1996.495239
3653.900391
3980.947021
1134.825684
1465.963257
2291.582764
4628.496094
3977.868652
4518.681152
4175.102051
1818.65625
1843.452637
2059.003174
1445.226685
1864.186035
4649.962891
2497.624023
2970.03833
1792.661011
2018.835815
3799.739502
2807.219238
1546.396606
3346.15332
2028.124023
1463.310547
4478.902344
2276.172607
2036.01416
2407.605469
1344.762695
3803.461426
5087.873047
2570.67041
1960.407837
4953.608887
3364.995361
3891.246582
5109.532715
4626.782715
3473.386475
5041.875977
2742.770996
2211.308838
3442.024414
4984.901855
4059.682617
3239.478271
2772.606689
5398.579102
4259.016113
1514.600342
1973.05896
1409.837402
4492.593262
2224.446045
3348.369141
2473.609131
4940.891113
5659.378906
2601.150635
2713.723145
4322.387695
3769.818848
2342.132324
1496.691772
4526
1570.993652
2460.628174
1978.133301
2408.314941
1563.802856
2129.791504
2580.221191
3711.532715
1823.585571
3242.305664
2682.81543
5264.321289
2220.393066
2632.457031
2437.93335
2130.461426
3371.626465
1443.135498
2963.155029
3470.279297
2294.483398
3191.051025
1738.599976
1384.319946
3246.955566
1691.654663
2937.183594
1663.584717
4786.333984
1990.363281
3997.210449
3988.742188
1923.113892
3914.357178
2911.243408
3995.911621
4996.824707
2509.128662
4334.447266
2389.155518
1624.879761
2976.747559
3851.438965
3836.290771
2841.868408
3554.631836
6099.335449
2731.913086
1753.244019
1603.916626
3918.875977
3402.621826
4129.019531
2917.579834
3095.319092
1725.578979
3921.247803
4095.30249
3229.54541
5919.139648
6164.311035
3911.4729
3526.695068
2874.514404
2715.009521
2194.564209
5554.245605
5693
3709.703613
4105.328125
1948.342896
5851.63916
5093.07959
9080.765625
5175.817871
2834.893066
1979.07959
3014.604736
5342.048828
5637.058594
3920.602783
5430.147949
4122.413574
3210.789063
1790.123413
4940.666504
4497.331055
1862.095215
2679.366455
3392.615479
3523.080566
2693.387695
1212.095215
8461.162109
5980.583008
2480.424805
4992.787109
3398.79126
1782.046509
5197.513672
2183.280029
4832.018066
1330.666626
1852.853882
5895.82959
5209.819336
3601.657715
3223.147461
1659.111084
3358.857178
3152.620605
4362.803711
6350.916016
2318.770508
4762.519531
2311.218018
3004.993652
3378.882813
1912.860229
3238.222168
3796.839111
5374.412598
3448.838379
2780.427246
2485.939697
4368.657227
1986.51062
2498.638184
3353.600098
4220.145996
2997.401367
2243.893799
2543.802979
3464.786865
4082.666748
2769.612793
5366.781738
1866.814819
3931.52002
4003.526611
9778.132813
4103.133789
2340.767578
2199.060791
1760.94458
1714.772461
2794.823486
2997.84375
1914.140015
2551.211426
1859.088257
2541.720947
2016.782837
3559.630615
1246.139038
1817.188232
4105.143066
4461.480469
1741.119995
5858.077637
3471.516846
2460.1875
4543.062988
2152.589355
4384.65918
2425.793945
4290.347168
2736.387207
2229.538574
2542.44165
4092.949951
1907.466675
3231.372559
3762.332764
3804.514893
5483.256836
1678.400024
3175.944824
3542.709717
5357.741211
3417.310059
5014.050781
2790.285645
4659.45459
2104
2704.095215
2057.273926
5029.087891
2084.048096
2251.653564
5117.660645
4025.227051
2220.571533
2477.988281
3926.016357
2340.571533
2775.569824
4967.950684
3828.755127
2366.0625
3797.818115
3601.759277
4617.044922
2696.918945
3620.591553
3674.422119
4908.802246
2018.688477
3647.189209
1702.283813
3151.741943
2723.623779
2161.169922
1512.489746
2196.888916
2162.8479
4676.213867
2986.883301
2104.089111
1989.052612
2643.333252
3545.087158
3319.838623
3079.764648
2324.113525
1833.747925
2470.824707
5493.18457
2935.1604
3185.892334
2064.7229
1991.426514
2101.494385
1499.669922
1714.338501
2158.458984
1827.173584
2747.398926
2716.334961
2124.438965
4753.930664
2653.634033
1657.19873
3473.192139
2153.519287
2029.577515
3104.393799
1868.825439
3231.267578
1626.924316
2209.871582
3592.597656
2442.354004
3289.14502
3535.806396
2443.923828
3257.747559
4409.090332
1991.309692
3480.882324
2293.874756
2431.7771
1953.365845
5855.957031
5110.82373
2214.473389
2213.445313
2500.258057
1809.382202
2797.138184
2730.700684
4478.021484
2360.37207
2367.728271
1647.52002
4589.668457
4569.820313
1471.636353
4729
2186.237793
3948.813477
5564.779785
3761.570068
2891.350342
2371.13208
1687.272705
4232.476563
2974.876709
3010.052734
2931.217285
1801.178589
4635.202148
4852.458496
1331.216553
3172.187988
2258.477051
2851.834717
1671.915771
1749.221069
5971.260742
1789
1883.440918
3613.714355
2282.181885
2077.877441
4604.86377
5024
9202.439453
5929.263184
6259.098145
3528.466064
1582.33667
3781.644531
3750.616455
1566.891113
5397.442871
6808.088379
2268.285645
2065.623291
1891.069214
2709.719238
5203.346191
4094.565186
4563.123047
3833.308105
1380.202026
4104.655762
2097.51416
2560.122559
4247.619141
3748.410156
2175.888184
2303.279297
3296.380859
2978.708984
6388.743164
3166.616943
5548.987793
1826.169434
2934.733887
5411.03125
3244.539063
3513.671631
3435.909424
4959.719238
1974.227905
1844
2723.063721
3706.325684
2482.735596
5183.267578
5008.335449
1499.199951
6038.272949
3194.06665
2891.789551
2907.247559
4144.742676
6453.581055
3221.658447
3910.928223
1975.858032
4315.75
5823.081543
1661.185181
6693.984863
2336.14502
1363.891846
1879.642822
5142.73291
7407.205566
1551.135132
3657.20874
5992.327637
7211.991699
5259.162109
7096.848633
4006.18335
3424.40918
2198.153809
2040.674194
3343.343262
4233.563965
4500.77832
2873.081055
3665.591553
4382.178711
3320.436279
4064
2628.037354
1973.135742
1957.665039
3845.803955
4353.600098
1775.45459
3230.939209
2776.412354
2132.747314
1917.968262
2456.87915
2565.690186
2703.792725
5066.392578
2787.588135
5369.283203
3552.336182
2934.167725
1746.285767
2342.52417
1763.515137
3119.674805
2283.09668
3175.879639
1984.688232
2038.753784
3157.45459
3637.54834
1771.189575
2496.765137
4645.734375
3562.589111
2211.28418
5295.48291
6713.049316
4391.804688
5095.381836
2645.954834
2114.959961
1538.666626
2626.816895
4274.373047
2789.600098
3023.838623
1882.227905
1942.010376
3798.25708
5381.633301
2994.894531
2993.687256
5306.513184
3253.959717
2559.520996
2789.071777
3073.684326
2142.728516
3640.998047
2486.884033
4631.001465
3092.076904
2505.763916
3067.273682
5005.015625
3397.138672
3784.83374
2366.761475
2889.618652
2723.898926
1920.394165
2504.885742
5473.184082
3733.456299
2828.912842
3617.769287
4251.259766
3867.905273
2619.806641
3512.927734
2924.007324
2068.931396
3710.968994
1893.075806
2115.598633
4027.884033
1379.904785
1834.141235
3360.665527
3689.413818
2830.052002
2132.451904
3489.474365
4694.631348
3427.530029
1723.411011
4058.615723
2091.673828
3262.008057
3726.811523
2107.481201
1705.287842
2604.49707
1757.150391
1670.390747
2431.820557
2817.816895
2953.355469
3047.834961
2387.89502
4004.838135
1888.305298
4990.634766
3191.184814
4857.452148
1822.617798
2558.702637
3779.042969
1812.878052
1606.133301
3122.834717
4389.154785
3974.186279
5493.398926
1526.666626
2902.461426
1468.290894
3185.216309
2593.423828
3290
2092.057861
1604.814209
2393.363037
4674.842285
4551.213379
4196.405273
2457.842041
2297.421387
19127.126953
3058.076416
4766.041016
1288.410278
3937.45459
4322.731934
3594.813232
3657.107666
3553.435791
4728.143555
1741.244995
3708.421875
1960.588257
4500.813965
1769.830566
2825.562012
3095.884521
3895.762939
4293.333496
3730.617432
2037.37146
2539.753662
2011.973511
2856.444336
1894.074097
4246.150391
3582.075928
1688.825439
5309.75
2619.105957
2415.738525
2248.157715
3746.536621
3149.125977
3071.792725
2383.313232
1270.953857
4562.336914
1589.357788
3330.21875
4943.331543
5670
3774.117676
3680.15918
5035.42041
2121.741211
3326.733398
2824.304443
2530.066162
3437.176514
1690.466675
2777.568604
4240.658691
2242.794434
4849.675781
6264.77002
6075.515137
6657.19873
2051.241943
4836.081055
4244.403809
1703.240845
4298.699707
5041.887207
2017.138672
2331.902344
4061.803223
3887.816406
4061.661621
2942.843018
3172.055664
5934.297852
2497.408447
2658.572998
2058.825928
3389.858154
5643.111328
3373.265869
3339.70459
2362.77417
3508.132813
2418.293213
4794.018555
4279.960449
5195.936523
2369.083984
5522.871094
6171.097168
3043.180176
3141.530273
2604.450439
5482.18457
4683.394043
3458.269531
1548.986328
3758.463379
3146.066895
2197.57251
2545.644775
1607.853271
3601.588623
2298.63916
2283.781738
2841.995361
5585.487305
1824.679199
2617.645508
3837.024414
3698.646729
3080.213623
2707.456787
2452.833984
5077.839844
3435.728271
2673.588135
2866.030518
1507.805786
4260.444336
1724.375732
5547.01709
2514.39502
4816.350098
3501.25708
1703.619019
3812.162109
3631.320557
2571.513428
2726.5
2961.976563
5860.820313
3311.686279
4707.696777
1445.056641
3938.165527
5008.161621
2219.333252
6320.397461
4477.108887
4631.324219
4540.571289
2309.023193
2246.137451
1802.741211
2900.95874
3393.519043
5308.941406
4298.083008
4242.476074
3015.144287
2665.875977
4081.629639
2237.570801
4280.223633
2544.493896
3292.494873
5274.184082
4541.15625
3412.487061
3105.390137
5073.476563
3113.259277
4660.435059
1937.2677
2311.394287
2617.064941
2526.89502
4223.362793
1525.606323
3885.600098
2840.123047
1786.970825
2283.929932
2665.13623
2582.931152
3502.109619
3029.948486
2131.651855
1812.658447
3983.340332
5249.230469
2847.788818
3641.854736
4165.852051
2915.5979
4279.213867
2593.395264
2436.256836
2615.775146
2817.866699
2864.403564
2551.088867
2764.623535
2232.496826
2705.124268
1800.821899
2213.402588
3903.004639
3463.989258
1590.231934
3212.23877
4876.36084
1849.662109
4460.289551
5498.762695
1538.533691
1690.307739
2606.792969
1567.341553
2195.912109
3168.793457
3382.549561
3253.248535
2615.438721
2732.317139
4180.313965
2481.687988
2424.086914
3944.926758
4541.656738
2413.4375
2010.971436
2852.870361
2718.182617
2080.850342
2216.318604
2138.985352
2221.799316
3115.446045
4179.8125
1990.801147
2326.032471
3001.385986
2442.891846
5753.075195
1873.189209
4107.005371
1920.834229
1908.534302
3024.679932
2083.472656
2911.695313
1751.304321
2226.423096
3054.017334
2070.531738
3608.823486
2874.116455
3004.006592
7358.221191
4471.361816
1947.27063
2602.34082
2532.050049
2588.369629
3838.872803
3572.692871
3330.128906
2502.349365
2233.06543
4017.259033
3225.916504
1799.027832
2390.449463
3339.224854
5608.686523
2629.61792
3264.016357
2417.333252
4051.080322
5136.233398
1885.065918
1976.038574
2745.484863
2469.563965
2263.979736
1867.474731
3135.193848
2801.402344
3662.59668
2184.983398
4696.155762
1904.078247
4612.457031
2097.461182
4030.5354
3395.668213
1893.398315
3850.850342
3886.419922
3503.080566
2031.643921
5143.463867
1456.739136
1644.379395
3548.30835
1775.654053
3302.185059
5142.624023
4432.290039
2602.257324
4829.280762
2560.448242
2339.671631
2732.661621
5462.946289
4611.148438
1715.715454
5565.076172
1851.55835
3897.634277
5916.650391
2923.36499
2963.623047
1620.63269
1785.844116
4154.749512
2163.380859
3130.852783
4785.34668
1849.803711
4732.996094
3081.782959
3038.699463
2622.493896
3104.779053
4158.11084
2492.442627
3708.130127
2721.871582
3305.045654
2130.861328
2313.402832
2280.021973
1810.320801
1665.205688
4479.98291
2514.259766
2752.963379
3822.30957
2180.253174
2619.886963
2472.312012
2779.719971
2403.591064
2142.972656
2099.905762
4284.61084
3605.620361
3628.935547
3219.508301
1707.548218
1755.37207
1760.924805
1991.557617
2948.556885
1761.369751
3439.892822
4153.399414
3934.71167
4321.758301
2314.227539
3356.510986
2396.599121
3729.282715
3742.092041
2114.80542
1662.175049
1748.007935
2095.246582
2121.544922
3465.153809
1815.530151
4760.709961
1628.080688
2334.046875
1822.538818
1881.495361
2313.591064
4616.569824
4481.041016
1719.718628
1763.657104
2200.464844
3823.620117
2541.259766
3548.173584
2412.494629
5483.437012
2866.273193
2096.183838
2313.752441
1643.963013
2434.85083
5562.051758
2221.333252
2870.324463
1791.309937
4260.463379
5520.038574
1894.202881
4738.564941
2645.730713
2120.980469
2320.528809
2124.53418
4313.351563
4945.845215
3195.389893
1832.126343
2926.380859
2316.792725
1953.770142
1660.675293
4580.209473
5798.030273
2138.312012
5382.432129
1917.199951
2182.011719
2825.191406
1756.440186
2477.487793
4838.554688
3911.333252
2903.508789
2418.256348
7728.466797
3140.794678
3944.427979
3820.642578
4070.822754
3851.872803
3587.740234
2830.498779
1677.747925
3655.57666
3044.307617
4949.919922
3125.513428
4121.858887
1771.435547
3034.305908
4073.295654
2465.490723
3927.088135
2014.365234
2079.552002
3229.919434
3458.563477
4129.434082
4155.780762
1603.024414
2950.585693
5408.847168
5592.526367
3058.739746
1817.53186
3266.897949
4029.54126
3175.004883
2856.748047
2775.314209
4894.708008
3049.764404
2047.223267
2229.720703
2531.925537
2949.64209
3116.857178
2848.038818
5769.509766
1766.05603
2409.137939
5494.039551
2304.375488
2703.272705
3423.490723
2632.809082
1981.179199
3531.889893
4530.786133
3133.523926
3406.821045
2737.956543
6704.119141
3915.014893
5938.893066
3450.259277
1968.187134
3553.614746
2727.111084
4129.736816
3471.881348
3254.14209
3378.750977
4265.321777
4116.449219
3410.375977
1707.602295
5875.839355
2049.785645
2283.05127
5111.560059
5243.57959
4369.873047
5075.391113
5264.891113
4215.888672
3743.806152
4183.027832
3912.92749
2064.972168
3598.354492
2602.231934
4166.64209
1332.873535
2696.188721
4924.603027
3614.607178
5657.720215
3607.215576
3137.592529
2712.381836
4016.365967
3979.476563
4399.803223
4673.835938
4003.203125
4548.188965
2222.666748
3453.797852
6895.196777
2162.383789
3999.254395
3120.51416
3498.365479
4452.285645
3948.64624
2376.425537
2246.843994
6175.484863
2891.733398
3075.262207
5645.534668
1806.066406
1879.195801
5245.94043
1537.521729
2485.312988
3608.899902
2098.7771
2888.244629
3487.384521
1858.185181
3334.020996
2090.590576
4208.407227
3595.209473
3849.20752
2867.025146
4093.194092
2495.259277
4091.705078
2790.275635
6639.143555
2221.389404
3889.288574
5823.564941
3343.970703
3224.087891
3701.755371
2818.328857
3372.774658
5885.339355
3374.316895
1833.487549
2751.100098
2654.60083
2446.265625
1884.418457
3165.3125
2246.540527
2990.45752
5286.34668
6375.860352
5653.566895
2383.047119
3102.688477
2069.244385
2120.755859
2003.793091
4529.586426
2756.508057
2291.949707
5275.558594
2163.343506
1685.355347
5248.65918
1961.655151
3782.829834
3366.846924
2893.504883
1716.512817
2891.446045
5507.800293
2005.827148
2341.567627
3579.042236
5644.724121
3298.94165
2288.375977
3964.572998
3694.255127
5227.284668
2344.88208
2379.17334
1656.913208
2797.937256
2674.075195
5303.559082
3947.076904
6558.347656
3114.708252
3663.040039
5221.986328
2636.149414
2842.877686
3603.056152
5182.008301
3452.63501
5201.257813
2380.531494
2511.053467
5421.577148
2401.115723
3413.740479
2488.358887
2233.232666
2398.029297
4859.931152
3226.951172
1933.750977
3629.507813
2260.065674
2910.449707
2385.744141
1940.756714
3388.192627
2733.63916
2977.388184
3960.490234
1835.864868
4815.347656
3603.338379
3390.222168
4914.263184
5091.15918
3463.828857
2677.0979
4125.961914
2777.333252
5921.948242
2259.159424
3274.824707
2158
4239.571289
2265.518799
3244.865234
2608.117676
1916.811157
5154.716797
6041.893066
2662.797852
4464.069336
2362.9021
3114.174316
2366.215088
3893.355469
3979.571045
4481.48877
1913.557495
2950.105957
2364.479004
2017.344849
3622.636475
5651.974121
4266.416016
2600.168701
1725.684937
3198.955322
1737.085693
2565.894775
3590.369385
2295.923584
3687.496094
4481.474121
2985.597412
5654.272949
5386.62207
3198.65918
1814.556641
4644.128418
4469.4375
3525.744141
1938.911621
3276.253174
3560.315674
4708.85498
4565.358887
1870.733276
3277.148438
3126.096191
2649.018799
2492.115723
3756.082275
2479.814697
2411.902344
2429.539551
3911.306396
2930.502197
3102.196533
3243.253906
3118.142578
2878.36084
5201.530762
3532.220459
2725.948486
2657.856689
4173.17627
3538.527588
1738.562744
3312.90625
2049.241699
3585.678955
3631.970947
1797.578491
2699.561035
6469.966797
2379.935059
1952.883545
3204.310059
2952.447021
4146.381348
3214.834717
2197.321777
5879.881348
2412.834961
5809.559082
5651.126953
6168.435059
3090.185791
4620.538574
5970.178711
3403.104004
1752.921753
3160.399902
1946.138062
2452.858643
2762.303955
5811.177734
5702.780762
2871.294922
2595.223145
3370.518555
2526.019287
1467.533325
3345.145752
2320.307617
2795.561035
5572.372559
1836.614502
1801.23938
3433.330322
5156.098145
5143.69043
4716.273438
5617.847656
4492.839844
2315.124512
3902.967041
2920.05127
3840.030273
5433.804688
6223.634277
2169.687012
6510.786133
2986.518799
2580.544189
1984.869507
3633.366455
3183.958008
7335.911133
2246.20874
2085.535156
1511.842529
2102.537354
2469.751953
2691.829346
3180
4618.713379
2780.080811
3898.694092
2514.937744
2411.818848
3825.054688
4669.615723
2221.009521
3130.693359
3250.957275
3257.246826
1776.924072
3611.547607
1845.025269
2943.468506
2345.082275
3626.424316
3212.607178
3353.125488
1750.487183
3866.915527
2172.6604
2862.642578
4103.459473
2360.558105
4074.4646
3823.685303
5763.593262
5846.359863
6244.834473
3045.74292
4185.286133
2206.942139
8475.383789
2996.41333
4227.76123
1564.852905
2852.280273
3234.449219
1989.432861
3334.255615
1891.238037
3381.39209
2534.14624
3043.234375
4366.692383
4341.796875
3433.653564
3024.331299
2566.926758
1610.632568
3646.45459
6244.967285
4469.309082
3140.738525
2127.561279
2690.60498
2023.547485
5516.786621
4070.993652
5679.595703
3754.450195
2132.070068
4496.412598
2514.855957
1924.529297
2247.639893
4412.764648
2195.904541
2763.96582
3506.104248
4177.414063
2246.869141
3070.671631
1912.093262
1691.006714
2506.827637
1921.858643
2037.494629
3036.474365
2290.577393
2249.385498
1891
2233.141113
2740.352539
3095.828369
3436.826172
2281.172607
3916.406738
2876.894775
1815.787109
6013.858887
4281.235352
2870.977295
3664.241943
2389.032715
3592.198975
2192.253662
5751.486328
2370.541504
1897.657715
4079.056152
2103.556885
4768.966797
3607.385986
2209.127686
2088.186523
3190.588135
1675.184692
2444
5257.967285
3319.3396
2317.574219
4924.547363
3667.950684
1777.369507
3347.49292
2673.179199
4599.443848
2607.146973
3458.861328
3617.439697
2904.747314
2293.276123
4618.948242
5048.217285
3297.824463
4444.962891
3414.569336
1649.798096
2794.163574
4457.499023
2293.376953
4683.541992
1582.857178
2936.452881
2434.889648
3750.938477
2551.190186
4123.682129
