# Supplementary material for: Distribution Analyzer, a methodology for identifying and clustering outlier conditions from single-cell distributions, and its application to a Nanog reporter RNAi screen
Source: BMC Bioinformatics. 2015 Jul 22;16:225. doi: 10.1186/s12859-015-0636-7 (PMC4511455; doi:10.1186/s12859-015-0636-7)
Supplement: Additional file 1: Code S1. — R source code and sample data for distribution-based high-content screen analysis [file 12859_2015_636_MOESM1_ESM.zip › DistributionAnalyzer-1.1/Plates/files10004/C16]

3331.85498
2180.390381
5426.037598
1569.147827
2567.898438
5568.861816
1566.168701
1459.879883
2459.562988
3554.057129
4755.79248
4482.483398
1731.580688
1574.172363
2866.629883
4085.97998
2806.02832
1940.862183
3218.195313
1581.630859
1774.822266
1604.36084
2607.630371
3936.453125
4504.986816
4711.796387
2685.856689
4224.175293
2506.558838
1817.320923
4313.411621
4249.309082
1953.890259
4554.727051
4082.544922
5139.213867
4132.556641
3619.132324
2565.508789
1862.431396
4977.754883
3117.222656
1635.900024
4266.632324
3843.533447
2336.814453
2017.154785
2610.640869
3404.253174
2437.93042
2133.76001
3197.613037
2524.150391
1766.015747
1806.93335
1764.358032
2484.344482
2768.429199
3163.959961
3688.018555
5120.263672
4883.979492
3987.102051
5067.253906
2828.148193
4374.54834
2672.905762
4777.742188
3860.487061
4526.893555
3797.695313
4412.689453
2796.758301
2809.156738
3462.899414
5181.429688
4511.569824
5237.220215
3305.322998
2340.881836
3518.690186
3499.270996
4567.871094
4566.15918
4501.311523
1607.19458
3185.460205
3442.185547
5089.768066
2653.282959
4557.875
6116.035645
2956.84082
3822.90918
3925.030029
4223.400879
4362.351074
3381.386719
4728.135254
3186.415527
7705.867676
4105.422363
4173.836914
3817.561035
3174.057861
4975.243164
3319.324219
5470.84082
4946.940918
2989.461426
3719.256348
4339.349609
2415.672607
2501.256592
1538.445801
3743.902344
2214.028076
5874.649414
2396.481445
2323.052734
2583.57251
3122.782715
4628.73877
1903.617432
3559.9729
3078.122559
2574.740479
2824.109375
5280.638184
2103.896729
2446.700684
2581.385742
2209.06665
5019.262695
2384.136475
2691.61084
5795.146484
3545.124268
4241.493652
5278.536621
2771.289551
2842.833008
2436.230225
3292.136719
4945.710449
3177.075439
4483.549316
5335.483887
4876.772461
4750.826172
3464.292725
3417.785889
5996.675293
3331.16626
5095.052734
5154.322754
6326.191406
4526.32373
4442.20166
3872
2983.015137
3913.634521
4076.679199
3397.246338
2741.792236
2012.462524
3548.692383
7133.311523
3427.577637
5433.827148
2751.870117
1981.916016
4495.036621
4552.508301
3541.725098
3217.271729
3901.688232
3308.643311
3985.84082
2733.515625
4209.503418
2586.579346
2865.053955
3398.915039
2043.297852
3254.646484
1855.493896
5091.727051
5667.563965
6274.541992
4238.788086
3199.278809
4612.846191
3826.478271
2687.291748
3551.29248
3511.919922
5715.831055
4028.555664
2324.924561
2457.856201
5371.273438
3208.70874
4399.393555
3891.113281
2911.806885
3684.728271
4626.891113
4747
2281.766602
1947.393066
3955.051758
1698.854858
2848.023926
3965.645508
5111.608398
3610.486084
2697.201172
2795.577637
1865.142822
2312.560303
3241.565186
6341.162598
1788.219238
3719.132324
2290.52002
2735.903076
4962.772461
3083.386963
4087.475342
3924.426514
3237.15918
2204.990234
4155.52832
2666.310303
3889.383545
3791.075928
7157.569824
4531.685059
3225.739014
3823.452393
3474
3721.273682
4227.445801
3799.770264
4380.517578
3984.133545
3661.452637
5135.463867
5015.291504
4533.341309
5130.879883
3103.455078
3416.761963
2433.043457
4409.701172
2380.90332
3372.487793
2925.68335
3620.800049
2600.321289
2396.550537
3803.187744
3849.736084
3921.271484
4160.415039
5642.253418
3697.578857
5274.945801
3794.524902
2354.603516
4877.921875
3731.945313
5349.426758
4615.006836
4323.705078
2899.101318
5565.815918
3690.155762
2262.87085
2558.422119
2812.444336
4587.900391
2256.325195
2660.161621
3508.735352
1881.310791
2690.543701
4175.507324
4835.560547
2711.242188
5936.10498
4742.629395
6303.458984
2349.645508
4545.5
5289.620605
2441.164063
5549.924316
3476.795166
4945.167969
3422.79834
1535.730713
3291.891113
5217.669434
3498.69458
5108.151367
2828.172363
3216.367432
2475.403564
4568.850586
1981.59729
3612.690918
3700.83667
3030.795166
7350.495605
3056.223877
1802.825562
3621.36084
2049.944092
1984.741699
3610.241943
1845.320923
3844.709473
2453.016846
3540.475586
3262.633057
4809.022949
4492.485352
2532.607422
2843.068604
2499.871826
2929.501465
2190.539795
3960.070801
2415.967773
4595.364258
2918.202148
5899.411133
2792.641602
3007.307617
2507.769043
4299.308105
6272.464844
3533.313965
4659.31543
1923.698975
4579.716797
2667.082764
2120.288086
3909.132568
6042.029297
4415.437012
2292.961182
7285.249512
3539.18042
2924.716553
2977.959961
8139.468262
2871.974854
4278.532227
1938.725708
5540.35498
3564.88501
1916.479126
2740.08374
3047.713379
4379.433594
3041.624512
4810.887695
1694.362183
1865.862671
9329.946289
2069.890625
2783.060303
2540.996582
3375.560059
4031.740723
4657.628418
5731.532715
3072.358154
4510.660645
3525.848389
2108.206787
2321.058838
3084.765381
4930.632324
4159.63916
3086.862061
2935.225098
4610.430664
2048.501465
1720.535156
2881.435303
3842.77832
3394.467285
3091.765625
3159.009277
2171.297119
8233.691406
1653.470581
5001.425781
3941.057373
3468.484375
2657.593018
4810.317871
2935.438721
3329.014404
3953.109619
3516.322998
6152.355469
2127.726318
4894.067871
5072.299805
5348.01123
2666.704834
4425.647949
3567.51416
4722.075684
2598.548584
4021.783447
3974.965088
2735.369385
2882.35791
5630.903809
3553.755127
3621.848389
3433.952148
3710.775635
2862.293701
4155.103027
3504.092529
3042.836914
5365.01123
5796.059082
2362.602783
3983.586182
4873.953613
2222.636963
3227.874512
3536.464844
1995.017578
2136.418945
1845.133057
6987.501953
2600.544434
4611.932617
3399.106201
2729.212158
2110.736816
2017.973389
3271.57251
5216.123047
3671.738281
2279.491455
4361.494629
3345.320557
2194.269775
3671.30542
2694.181885
5253.037598
2134.691895
3598.481445
2586.429932
4922.657715
1964.06897
5583.533203
3535.719238
2569.889404
2649.594971
2153.049072
2835.849121
3825.03833
4179.880371
4464.86084
6422.614258
3016.546143
4815.430664
1980.274536
3935.19165
4368.968262
1950.822632
2973.984619
3826.325195
1974.438965
2072.976074
4364.150391
4932.243652
2797.494873
4176.249023
2560.917969
2048.806641
3484.890625
4366.820801
1927.744629
5906.272461
5163.549805
2431.571533
4648.643555
4507.607422
2663.903564
3709.501953
4041.516357
3327.658203
2270.635498
5156.959473
4556.191895
6938.310547
1783.041382
6130.022461
6340.200684
2987.925781
4134.392578
2075.698242
5589.26416
2992.888916
5163.197754
2013.289063
12306.279297
2927.955322
3967.901611
5272.416504
3196.959961
3339.046143
2201.579346
3119.253906
2151.477783
3769.743408
3185.668213
2361.948486
4775.661133
5251.43457
2631.027832
3657.436768
1842.298096
2897.710693
2295.537354
4292.941895
3345.600098
3718.466553
3524.296875
7582.627441
2908.686035
2489.252686
3302.085449
3050.905762
6261.959961
2711.002197
1964.358032
2311.242188
2378.209961
3065.238525
1897.96106
5033.696777
4792.328613
3782.835449
4735.567383
4581.839844
4013.881104
3494.635742
3374.708984
2072.595703
6001.021484
4541.444336
1955.187134
3547.334229
3083.726318
6078.537109
5559.624023
2079.382324
1856.923828
1756.800049
2154.813965
2868.07666
1639.154053
1855.516479
4018.008545
5980.680664
2567.537109
3069.88916
3893.56665
4322.227051
4929.724121
3608.153076
1955.95813
1989.668091
4963.816406
3985.756104
3934.167969
6657.595215
2543.484375
1781.31189
2288.670166
3199.786133
2015.720825
2085.503174
1813.28125
1668.963867
2100.689697
7688.906738
3281.47876
2208.095215
2207.17041
1841.551636
4651.475586
1738.826904
2214.905762
2124.393799
3140.549072
3704.371582
2949.640381
1776.824463
4775.502441
4847.909668
2798.547852
2444.624023
2282.868652
4211.736328
4368.142578
3003.053955
5683.04248
2368.15332
3513.867432
2154.249756
4277.828125
5210.143555
2929.840332
2693.930908
4042.658936
2533.032227
1912.446289
3793.978516
1658.520142
4253.126953
2811.001953
3109.693115
3043.705078
3237.5
2363.553711
5104.950195
4967.349609
2289.24585
3383.199951
3904.425293
2606.944336
2362.965576
4270.384766
5040.868164
3085.940918
3524.38501
2154.256348
2052.378418
2082.023193
2913.77002
5307.490234
5258.601563
2493.982422
2058.065186
2325.698975
4514.154785
3494.119385
3828.744385
3125.414795
2676.814209
5167.430176
3449.473145
5662.34082
2324.028809
2884.363525
4369.859375
5461.490723
2249.567383
2112.028564
3890.231445
2832.769043
2324.938232
2693.366455
1671.057495
7686.458008
3126.524658
2797.922852
1856.334229
2202.437012
2561.862793
2663.346924
1960.697876
4911.387695
2200.032471
3085.627197
3131.035889
2047.962158
2071.174561
2220.237061
2473.747803
1609
4936.072754
5119.394043
2174.322021
1887.047607
2896.930176
6647.939453
2551.92334
1956.90564
3791.682129
4220.946777
2505.639404
5119.833496
2689.69458
7275.138672
4185.161133
5351.543945
2855.914795
1717.538452
7179.685547
5331.645996
2799.397949
4064.872803
2432.628906
5062.180176
4793.871094
3715.148926
2053.714355
2596.848389
4504.687988
6812
2052.106201
2940.675293
1685.658569
4514.666504
5252.247559
5405.536133
1824.695679
4438.521484
2771.906982
2182.525635
3026.847412
4277.512207
2689.416748
2718.217041
2880
3810.526367
2309.204834
4333.237793
1823.297852
2998.037842
3513.010254
1809.4021
3160.772705
7428.128906
2524.911377
4562.825195
2241.854492
1882.869507
1600
5182.309082
2518.52832
1970.807495
6750.82959
4616.530273
2081.20874
2803.665039
3262.027832
5004.936035
3840.023926
2512.048584
4461.314453
3219.624512
3886.572754
5077.241211
2062.492676
2272.561768
2608.095947
4527.279785
3180.163818
4672.419434
4070.193604
3019.392822
2134.646484
3517.108887
3879.309082
1848.20752
5564.288574
3942.973633
2646.620117
3629.491699
1697.172974
4882.741699
1943.072998
3004.657959
3091.207764
2566.113281
2087.050537
7962.07373
5888.472168
3679.791748
2163.848389
3133.252197
2283.582031
2091.691162
2977.988525
3584.500977
4341.57666
3099.037354
1909.425537
4105.552734
1878.84314
4979.665527
7035.672363
3850.995117
3730.432373
2939.445313
1943.301758
2759.562012
2914.576172
3924.220947
2413.455566
2943.016846
4464.378906
3279.363281
1510.833984
3059.084229
1745.229492
2747.522949
1517.210693
2278.337402
2798.031494
1947.401733
7133.213867
1834.351563
3142.613281
3372.133545
2679.926758
4229.036621
4204.679688
3954.75
2468.896729
3535.597412
3700.556885
1866.108276
2512.436035
2638.151611
4858.848633
3209.42749
3225.736084
7615.452637
2316.643799
2545.553955
1903.610352
1896.851685
2938.713135
3587.727051
2031.085083
5063.850586
2548.087158
3123.015137
2972.410156
1848.021729
2664
3589.445313
5205.091797
3704.609619
1507.503906
4465.223145
3108.736328
1649.667969
1820.266724
2785.427002
3017.154785
4730.890137
5358.003418
4517.643066
2635.561523
6936.969238
5140.711914
6626.025391
4720.190918
3173.592285
3057.460449
3213.061768
3812.627197
2073.023682
11424
3428.595215
4171.847656
5166.628418
1819.348389
5190.226563
4540
1698.49707
3346.285645
1712.140869
2566.303711
2581.539795
2741.682129
2625.903809
2142.289551
2330.917725
3460.965576
2763.507324
3153.422119
3218.739014
2998.810547
3691.269531
2268.770264
3403.356445
4344.945801
2877.211182
5785.364746
2640.269531
2992.569092
3105.423828
2256.41748
2634.572998
2682.943115
2124.022705
3688.444336
2136.0271
3954.824463
2690.836182
3072.689209
2324.27124
2796.405029
2050.567627
3101.012451
5104.598633
3607.030762
4011.08667
5605.328125
3484.894287
2096.114258
2760.891113
4473.839355
3250.900391
2207.406738
1683.818237
2628.788818
2277.522217
7354.951172
1986.298584
5047.083984
5251.883789
2837.862549
4653.257324
1509.333374
1973.106323
2570.583984
1813.06665
1497.720459
3861.882324
3011.697998
2122.74292
6687.01123
3001.67041
2559.032959
3020.311768
3251.708984
1820.695679
1976
1610.086914
1963.063232
1988.261719
1985.873901
3001.089111
2923.31543
3770.279785
5984.571289
1862.212769
4933.30127
5273.175293
2560.47998
1665.957397
3407.146729
2148.987549
5915.727539
4329.388672
2323.070068
3075.226074
1728.546021
4210.428711
1977.263184
3203.38208
6737.512207
7576.110352
3911.887939
1645.714233
3462.411377
2216
3794.626953
2249.351318
6140.25
3446.399902
3470.76001
4167.851074
2601.412598
2153.712158
1770.462891
2632.334473
5646.255859
3256.787598
3297.128906
2078.675537
2453.949219
1868.092285
4314.942383
3608.639893
2330.186523
4123.022461
2817.436523
2229.884033
2020.735107
2301.222168
2367.535156
4036.541504
5669.393555
3179.42334
1656
3207.327881
4356.813477
4601.060059
2767.755127
2194.424316
1744.69751
3307.474854
4486.605469
2294.476074
2585.970947
4697.422852
2577.086182
2514.138184
3005.672119
2210.974121
4470.978516
3741.889404
2879.523926
4127.216309
3333.129883
2011.598145
1953.086914
3238.428467
1714.718628
4359.419922
5278.125488
4172.710938
3039.24585
4452.230469
1645.652222
3083.096436
4262.594727
2904.63501
2199.384521
3295.76123
1932.760254
2925.347412
5773.538574
1852.533325
3361.45459
2383.592041
4470.681641
1530.889771
4329.95459
2505.236084
2446.289795
1975.22644
1621.170044
2984.376953
4054.663086
1706.787476
2990.651855
2605.135986
2514.18042
1448.17981
2165.243408
4924.310547
2323.974854
1905.679321
3292.39502
3807.047852
3171.350342
2513.135986
2298.475098
1847.464722
3247.731689
1680.334351
1793.903564
5091.023926
2299.552734
1802.894531
6487.182129
2763.680908
3413.242432
2361.972168
2749.799561
2278.490479
1550.948853
3033.51416
1579.737183
6490.607422
2065.976563
2472.13208
1568.31311
3516.981934
3424.236572
2366.039063
4132.22998
2338.963623
5190.695801
1644.720459
3850.835693
2063.233398
1564.587769
1942.883667
1726.519287
5622.606934
2645.666748
4818.851074
2487.684326
3485.951172
6417.348633
2982.739014
2680.255371
4950.435059
3147.645508
3434.268311
2284.178223
4268.689453
4011.567627
2071.972656
4216.47168
4301.964355
2779.795166
3255.556885
4361.385254
2928.550049
4805.030273
3251.45166
3294.977051
3423.671143
1931.351685
3226.873047
1783.514282
6114.096191
4475.474609
4105.938477
4392.136719
3637.078613
2246.055908
1896.137573
5100.594238
4198.209961
3176.928955
4068.103516
1575.393311
3608.896484
6062.383789
3821.198486
3799.399658
2321.641357
2836.877686
2245.020508
2342.849121
2367.539551
5303.333496
3508.374512
5329.825195
3896.148193
3434.98999
2634.574219
2849.280029
3691.72876
1873.242554
2765.159424
3997.866699
4531.8125
4043.154297
5073.811523
4949.763184
7074.11377
1671.291138
1607.796631
1393.398071
2274.364502
3533.615967
5252.837891
3492.939209
6616.761719
2847.803467
3748.291748
2498.991943
1802.705322
4315.200195
3890.291016
2000.487793
1852.038086
2370.759766
1909.957397
1896.285767
4834.099609
5101.085449
1764.697266
2734.025146
2744.953613
3729.641113
4705.712891
1617.94397
2457.647461
2645.139648
3454.666748
2609.05957
1795.389771
3815.007324
4773.466797
1977.553955
2517.981934
5417.699219
1625.090942
3419.021729
1773.189209
4116.693359
1678.883667
5272.438965
5277.771484
3394.649414
3335.789551
2477.275391
4602.586426
2866.151123
4761.532715
3361.448975
2613.959473
3768.658203
4916.483398
2222.237549
2564.152832
3273.954346
4620.10791
2051.381836
5097.970215
2442.532959
5712.619629
1812.47876
4968.240234
5097.432617
3681.690918
4253.019043
3532.579102
2126.713623
3896.365479
3887.424805
5271.168945
7998.756836
1788.536255
2804.366699
4219.148926
2791.838135
4872.514648
3561.597656
2780.354492
1911.615601
3499.105469
5774.498047
3034.300537
1750.676636
2774.330078
2952.371338
4405.507324
1880.67041
4089.328857
2988.141846
1626.280151
3553.704834
4041.389648
5583.739258
2476.813232
3203.533447
3044.782715
2988.594482
4541.368652
5253.299805
4475.470215
2362.350342
3301.0896
1801.941895
3657.239746
3357.569092
2740.774414
2205.805908
2112.395752
3657.525879
2537.393066
1882.345337
2071.573486
2381.19751
5559.287109
2559.217041
4430.328613
1414.174438
3971.362305
1629.501831
1910.172974
2922.82959
2669.681641
1772.247559
2164.651123
2437.889648
2754.579346
2082.026611
5375.539063
5698.976563
2854.205078
4889.724121
1975.766968
2135.978027
1374.206909
2254.435791
4854.942871
2301.600098
2110.791992
4226.154297
2651.720947
1753.223755
1904.78125
2605.032715
1793.536011
3964.613281
2220.55249
2761.286133
1714.810181
1744.042969
4085.812256
3192.092041
2055.536865
1707.627319
2098.484863
3317.083252
2267.232666
2044.936157
3796.930908
1560.529785
1926.834595
3547.40918
2509.327637
2557.729492
2257.161377
1416.157837
5365.200195
3194.387695
3249.630615
2487.833252
1648.601685
1935.220947
2428.599121
4530.447266
5232.994629
2978.151611
4057.697998
2237.789063
2502.334229
4699.407227
2174.397949
2657.47876
2971.656006
4555.114746
2060.858887
1845.557861
3571.187744
3213.471924
3349.338623
3683.821045
5244.362305
2009.024292
3102.736816
3575.149414
5756.707031
3688.689209
3577.105713
2551.595215
2139.258789
3423.417236
4824.274414
5025.907227
3446.943359
5586.450195
3328.907715
4631.197754
4185.754395
4954.69873
3225.986816
2779.942871
2207.258789
4511.95459
2567.947021
1980.567261
3439.063232
2207.932129
3941.293457
4573.791992
1817.346069
4360.181152
2307.739014
4733.869141
2725.619873
2001.220703
2234.873535
1986.834961
3603.111816
2455.920898
3109.336182
2152.665039
2962.647217
2966.674072
2603.986084
4820.271484
1835.447144
2914.666748
2566.324219
3863.105225
3734.324707
2903.791748
4563.564941
2229.243652
5282.55127
1605.74353
1957.196533
2783.901855
2241.107666
3466.842041
5078.757324
12922.322266
3665.333252
5071.602051
3652.557617
1459.966431
3359.226807
3685.905762
3176.242432
1703.008301
4745.754883
5188.615234
3310.782715
2794.052979
3768.115967
3785.837646
3628.511719
4300.313477
4763.946777
3522.459473
5371.48291
2648.44165
1659.779541
7054.391113
3442
3117.628906
2922.484131
1411.642334
3661.95752
5490.655762
2426.482666
7219.193359
2150.641602
1428.845093
1441
3479.509277
2605.594482
3812.097656
2105.353027
3805.085205
2988.867188
1714.411011
2857.19165
2314.103271
2119.602783
1620.903198
2837.580811
2692.627686
4185.560059
2819.251953
2050.730225
3413.793701
3202.306152
3471.539551
4102.873047
1953.904785
1503.87915
1678.203125
1550.791016
3123.486328
6558.209961
2200.286621
3606.461426
2393.511963
2832.443848
4206.177246
2511.874512
2878.261719
3292.562988
5025.674316
1848.604126
1825.170166
5659.791992
2195.757568
1816.638062
1493.31665
1832.047729
2136.513184
4524.759277
2162.858154
1850.619873
4879.124023
1652.363647
1497.377808
1644.024658
5793.251465
3898.372803
1903.471069
2597.857422
1668.58667
3002.37793
1704.272949
1544.660522
2467.842773
5233.256836
4367.440918
3442.820068
2267.265137
3004.268311
1847.79126
4586.838379
5838.087891
2465.122803
3444.695557
4579.98584
5095.914063
2298.964355
4752.695801
4072.254883
5609.803711
2853.561035
4632.486816
3672.917236
4733.658691
1545.822754
2624.136719
1680.20166
2496.359619
4851.807129
4623.330566
4426.341797
1980.976929
4432.788574
2303.529297
5383.845215
4358.879883
2977.872314
6910.160156
2985.731445
4876.257324
2569.394043
4775.327637
3042.966309
6070.643555
2837.142822
1812.744141
2620
3173.260254
4788.103516
3852.470703
3984.338867
3383.26001
5788.837891
3379.602539
5001.734863
2450.325684
5159.167969
3001.132813
4034.796143
4530.65918
5340.333496
3166.697021
2286.894287
2474.434814
3052.589111
3822.133301
2557.790527
1932.181763
8440.400391
3806.196045
4869.042969
3441.753418
5051.038574
1928.254028
2692.456299
1751.650024
1960
1685.269897
2902.893066
3508
1666.111084
3823.175537
3489.844727
2430.445557
2708.700439
5027.509766
3155.414551
4681.399902
4578.799805
3241.239746
6613.029297
1660.403076
1472.744141
4089.460938
2822.413818
5993.932617
3058.653076
3950.035156
4089.541748
3112.676025
2287.021484
1685.353882
2006.226074
4016.627197
3625.899902
4103.466797
5011.088379
4876.226074
6433.595703
2360.246826
3147.697998
2818.510986
2168.872803
3382.745117
4187.466797
2911.614502
1836.886475
4528.239746
5196.38916
4294.828125
1905.028564
3876.806641
2906.820068
5407.128906
1950.090088
3467.360107
2516.31665
1887.483887
1535.661987
2449.009033
3549.478271
3114.7854
1947.935059
2660.296143
2116.494873
3472.858643
4794.639648
3594.107178
1689.69104
1717.891357
1505.994019
3740.634277
2996.009277
2439.132324
2056.378174
3947.067871
1659.590088
4742.57666
1910.553711
5980.765625
1763.506836
1991.20105
3322.083252
1564.872559
1876.088867
2025.688843
1768.636841
1869.132935
1640.023315
1639.917725
2015.275024
1642.720459
2043.93103
2601.324219
1785.569702
1764.580322
6756.680176
4026.374512
2588.182129
4891.922852
4056.907715
2705.157471
1893.781128
1539.431641
4326.835938
3442.885254
3776.803467
3850.291748
2336.653809
6368.057129
1585.621948
2084.969482
1952.830322
2482.948242
5874.602539
3059.852783
4410.797852
3748.47583
3911.523438
1626.75415
2431.182861
2287.722168
6157.506348
4308.549805
2866.666748
5642.180176
5820.125977
2528.991699
4057.392822
6394.924316
3197.791748
7848.252441
2224.228516
3027.83667
1705.615356
6410.571289
6858.710938
6319.660645
7911.040039
5054.358887
1821.514526
2705.646973
3482.012451
3200.102539
4099.050781
5822.688965
3132.062256
4897.504395
3865.206787
5720.439941
3754.707764
2315.472412
3359.835938
4081.825439
5760.971191
3140.800049
3649.662354
3956.394287
2136.19043
2688.459229
3015.565918
5182.323242
3337.286621
2593.793213
4780.378418
4576.496094
3485.482422
1725.119995
5200.561523
4351.862305
3777.537598
3217.791748
4151.31543
1877.565918
4811.174316
5313.693359
5497
5139.682129
2431.658447
5040.430664
4994.95459
3747.320801
1892.259033
4491.014648
2253.866699
9407.154297
5011.865234
3052.526611
4125.675293
3084.291504
4495.48877
6306.632813
2331.542969
3080.173096
1914.133301
3331.421387
1833.879517
6722.232422
5768.750977
3447.479004
4462.447266
5156.897461
3119.469727
2167.085693
3681.942139
4007.74292
5345.029785
3138.847412
3021.802246
2984.214111
2312.337402
1909.401245
4569.351074
1914.515015
2575.177002
4464.371582
2754.13916
2918.549805
7392.788574
4471.618164
6347.040039
5104.780273
2291.064697
2443.344482
3088.84375
1726.553711
1981.468018
4842.945801
3695.16333
6169.374512
5103.821289
5917.064941
5808.132813
2303.32666
3880.842041
2617.690674
4863.681152
2344.862305
8022.369141
4669.09082
2430.243896
4503.702148
1921.182007
6060.335938
3092.548584
5020.929688
4178.520508
1457.967896
1884.29895
1617.545654
1804.666626
1951.390869
1463.830688
3595.504883
2005.726318
1805.668823
2646.759766
5615.558594
2682.317139
1474.944336
4156.905762
1702.342651
1497.005127
3928.681396
1939.271729
3438.185303
2056.521484
2102.184326
1564.00769
1996.057495
1783.810547
2842.800537
1884.141724
1661.42981
4498.821777
2836.121338
1901.847412
3083.342041
2609.956299
2853.16626
2887.607178
1983.163086
1583.290649
2846.759766
1650.28125
1499.386841
1710.901978
3549.153564
1656.606323
2780.358643
3627.541504
3469.950195
3026.796631
1857.97168
1774.936768
1618.862549
1558.600464
4396.864258
2267.280273
2180.294922
2031.407349
4057.791016
4892.616211
2442.653809
2189.414551
5674.631348
6627.35498
4714.625
2640.978516
3600.814453
4350.994141
4631.128906
3786.916992
5211.555664
5570.918945
3745.856445
2390.260986
3814.79541
3007.279541
2537.45459
5238.095215
2568.601563
3055.324463
4178.386719
3630.446533
4630.242676
5249.350098
2647.55957
5858.350098
5149.714355
5358.959473
5644.348633
4898.408691
3546.331543
2349.638672
4722.742188
2138.365234
2860.014404
6099.371582
4104.393555
3451.187988
1836.177002
3210.88208
2853.239014
2111.847168
4937.910156
2884.986328
5453.497559
4768.589355
1949.379272
2865
5696.077148
5758.939941
5639.647949
2624.460205
5437.337891
6720.115723
8220.026367
4830.080078
3487.438477
2343.306152
3627.735107
2873.786377
3521.613281
3351.619141
3552.741699
3955.497314
8918.564453
3496.800049
4339.680664
2835.459473
3723.007324
7537.79541
2864.70459
3585.5
3482.181885
2107.336426
7493.905273
3830.779541
3051.966309
1820.931274
2387.3479
5311.960938
2746.625488
4648.398438
5479.029785
4018.820801
3129.953613
5097.45459
1943.64563
3749.202393
3882.800049
5027.152832
3457.918213
2401.841064
3592.861572
4156.745117
3948.605957
4275.376465
2401.056641
3524.067871
3027.408691
1694.088745
2469.056885
1662.060547
2071.80835
4117.177734
3206.259521
2287.475098
3193.040039
2717.723633
2070.156494
2755.227783
5676.782715
4276.986328
3646.511719
5803.660156
3204.601074
2976.047363
1387.804932
2535.037598
1816.339844
1806.136597
1856.852539
1574.255615
1685.170288
1766.430054
4167.313965
3466.068604
4267.257324
3183.470703
2038.225098
1810.997192
1757.768677
2409.846191
4939.210449
3698.503906
1692.113647
2800.400635
1534.705078
1726.297241
1825.012817
3715.052002
2014.133789
4408.096191
1817.884399
2966.982178
1846.579956
6180.450195
4411.768555
1642.683228
2716.491455
2929.641846
2179.549316
4992.742188
3393.808594
3196.365479
2415.74292
2981.015137
4075.271484
2924.144531
1828.643677
3164.876709
1919.703247
1797.338379
3780.424561
2710.451172
1594.015869
1625.537842
5115.643555
3456.850098
2686.201416
1487.877686
5041.613281
3689.01001
1671.89624
2492.092773
1526.970581
2638.614746
7647.64502
2724.539307
2196.112793
3721.368408
6279.638184
2124.950195
5245.048828
2410.625
5389.299805
3594.540527
3932.800049
2191.019775
4783.182617
1767.557495
2797.232178
4197.111328
2894.625
1926.551758
1885.463379
3894.93335
2967.868164
3069.023193
3975.543945
1877.863403
3540.134277
4205.044922
4047.589844
2625.583252
3218.826172
4764.303223
4384.291016
2860.212646
5566.008301
4050.725342
2689.668945
2522.950439
6924.098633
2267.11499
4009.307617
2134.315674
5971.978516
2617.169189
1876.466064
3802.272217
2984
1967.099121
2352.354004
4399.085938
6636.683105
3332.787842
3384.181885
3364.931152
5199.13623
2998.716064
2647.148926
4439.057129
2059.54248
2503.068359
1767.316528
3282.666748
3603.191406
2369.166748
3793.681641
4237.26416
2513.528564
1771.296021
2827.137207
4576.532227
2637.811279
3417.059082
3723.603516
1757.744385
1750.857178
2578.5
5704.196777
3186.866699
2091.886719
1416.800049
2932.737305
2956.566895
2838.115479
6014.57959
3146.989258
2159.088623
1834.961304
2319.78125
3659.12085
2096.256592
2856.380859
1960.191406
3500.126709
3106.311035
1964.866699
2945.620605
3897.793701
3861.624268
4045.836426
2976.194092
1783.106934
3876.670654
2847.183594
4497.150391
3327.868896
3178.580078
1963.761353
4569.147461
3760.191406
3106.911377
3085.196533
2948.932861
1777.089233
4734.298828
2019.797607
3190.064209
2966.67627
5340.145996
4090.215332
2289.70166
4748.887695
4278.757813
1556.56543
1476.946777
2216.952637
2575.42041
1583.873169
5367.013672
2805.192871
1590.006226
1539.457642
1492.154663
2396.869141
1568.170166
1820.335083
1653.530151
5420.125977
3030.192139
4453.96875
1463.649902
1486.203613
1800.609253
4431.405273
1719.359619
2630.755615
2438.075928
2147.386719
2375.581299
3897.753174
1590.107666
2214.527588
1836.659302
2023.690918
2798.947998
6160.137207
2081.526611
2374.249268
3653.503418
1724.825806
4791.43457
3447.136963
2619.307617
2847.277588
5146.882324
1740.480713
2047.68689
2240.067871
3812.130615
7549.654297
4717.405273
3162.760986
3288.302002
2516.016113
2222.061523
7743.767578
5280.870117
2397.288086
3982.328369
2020.686157
5088.114258
4169.517578
2223.261475
1792.175171
2659.052002
4855.377441
2643.045166
2572.854004
6066.789063
4657.789551
3785.808838
1778.857178
4483.919434
3262.022461
6459.01416
4349.604492
3816.23877
3595.449463
2379.378906
4172.024414
2229.263916
3821.356934
4488.631348
4849.821777
5538.333496
2161.515137
3626.70874
2366.269043
1977.965698
2722.234619
5161.541992
3597.409912
4495.272949
2275.226807
5976.015625
4381.914551
2232.575195
2071.416748
3721.010986
3982.833252
3683.846191
2687.764648
6734.091797
4505.295898
4740.703613
2154.24707
2275.878906
4553.390137
4318.262207
2884.864746
5329.600098
3546.898926
2523.177734
4464.725586
5484.476563
9600.75293
3465.590088
3140.941162
2190.153809
4730.041016
3238.197754
2664.013672
1884.03833
3933.611572
3730.723389
2089.923828
3272.078125
4046.666748
3605.688477
2608.960449
3184.152344
5300.744141
3373.641113
3855.841553
4108.478027
2597.189209
3212.469971
6619.647949
2537.414307
3935.466553
2447.844727
4296.973145
1817.599976
1719.62085
3099.164063
2111.190186
3693.989746
2851.052979
2791.173828
1745.576294
5340.020508
4102.91748
2888.937256
3320.478516
3069.21875
4081.386963
3216.324463
1568.622192
2889.45459
2545.464844
4303.966797
1560.516113
2109.251221
1728.778809
7915.574707
5036.584961
5639.098633
1558.595703
5075.581055
5584.990234
1873.22168
3617.850098
2830.348877
2401.349121
1585.052612
1984.756226
3985.52832
2416.209473
1798.248779
1880.134399
3036.201904
4855.077148
5678.455078
4958.993164
6849.165039
4244.19043
2789.365967
3716.833252
3002.77124
1432.682983
5259.132813
3844.838623
4360.666504
3218.890869
1909.095337
8806.12207
4296.491211
3549.950439
4057.282959
3218.748535
7404.066406
2484.0354
3906.823486
3013.723145
3440.845459
3224.5
3010.90918
1865.032227
3039.915771
6238.948242
3132.121094
3835.275635
5829.69043
4804.755859
3268.551758
3364.356445
3726.258057
3445.6604
2954.766357
4618.856934
3799.87793
3072.718506
4924.501953
1894.375977
3934.326904
5834.973633
2882.203613
5272.055176
3623.739014
4287.362305
4873.104492
2069.87915
4117.17627
1653.425293
8644.526367
3580.093994
2466.163818
6995.910645
4304.146484
4848
4568.932129
2729.25415
4344.055664
3202.214111
4012.773682
3954.39209
3681.397461
3138.32251
3988.785156
2932.294678
4335.492188
3887.15625
7364.20166
2408.339355
3296.352539
4625.166992
3648.945801
4246.523926
2981.702881
4648.711914
3957.431641
3384.233887
5149.324219
2037.198608
3787.705811
2275.724854
4128.691895
5333.929199
4531.916504
3159.506104
2475.105957
4510.962402
3582.044434
5932.8125
4112.157715
2832.807129
4342.914063
3558.184326
4687.32959
3995.712402
1932.837158
3805.004883
7889.452637
5367.148438
4267.494629
4295.234375
3514.468994
1904.670654
4114.916016
3836.601074
3523.739258
2506.837158
3490.212646
2933.915283
4361.547363
3067.39917
2542.099121
3100.416992
4675.341797
5615.893066
5058.67334
3755.591064
3228.286133
2858.621826
3040.634033
2930.782715
2989.001953
1901.868896
3114.157715
3907.385742
2490.931396
4537.990723
1821.036011
3920.94873
2432.88623
2883.506348
2911.118408
3195.646973
2143.943115
2052.990723
2612.957031
4783.376953
2695.73877
2487.202881
7195.192383
5226.401855
2308.173096
1710.040771
3337.431152
1489.979858
6813.802734
3504.081787
5280.749023
1963.216064
3786.478516
4566.570801
2746.79248
1733.694336
6430.173828
2592.961426
4721.076172
1930.78064
2387.56665
5426.829102
4154.133301
3715.828125
4917.132813
1714.268677
4117.411621
2677.700684
1959.128662
4046.896484
2460.82959
2888.484131
6642.053711
3390.015625
2009.721558
2674.611328
2157.984619
3463.111084
3543.755615
1509.387695
4411.780273
6846.708008
1762.493164
2288.705811
2021.236328
2331.436279
7317.777832
3846.696289
4786.469238
3112.440918
3190.209473
5121.661133
5268.099121
4200
3789.197021
3311.166992
2537.962158
3582.092041
2961.429688
4619.550781
3942.34668
2076.503662
2893.503906
5064.146484
3574.666748
2624.024414
6539.980469
4591.953613
3970.473633
6323.43457
2799.130371
4984.345703
1843.909058
4132.731934
1673.834839
1882.935791
4973.929688
5764.578125
2114.601563
6886.098633
3437.178955
2228.09082
3140.205078
1898.763672
7093.937988
4113.681152
2837.445313
3512.343994
4783.063477
3533.220459
4493.062012
2609.127441
3004.894043
3163.290283
3610.194092
3186.049561
3606.128662
2248.820068
4396.430176
7475.744141
3704.212646
2397.603271
6013.358398
5199.387207
7767.383789
3963.742188
4156.424805
3810.895508
3594.73999
2915.566162
9679.758789
3580.697021
2679.204102
2883.677734
3582.7854
3153.281982
4394.097656
4027.728516
4772
3528.387207
3667.526855
4766.131836
6295.458008
2794.651611
2445.080078
3825.251221
3207.641846
1598.035889
5617.246094
5413.561035
2812.365479
5119.366699
1513.428589
2518.668701
4301.628418
3729.300049
5357.654297
4659.825195
5735.290527
3085.983887
2566.222168
4786.128906
3903.526611
5037.397461
2135.352295
2727.519287
3167.280518
4302.876953
3227.043213
5470.053711
3476.437744
2147.098145
2205.85083
3790.614258
3716.139648
3872.502197
4360.078613
3798.321777
3388.605957
1705.17981
1517.346191
3426.657715
3304.592529
4026.55127
1811.199951
4453.726074
4699.347168
2563.453857
2316.014404
3099.209961
2939.348877
6260.701172
1727.386475
4237.076172
3745.021973
2031.081665
2534.671387
2115.576416
2749.322021
2327.152832
2190.867188
4523.431152
1792.382813
1609.301392
2442.438232
3436.838135
6398.556152
2087.324951
2962.34375
3224.638916
3810.325928
2779.621338
1975.887329
2618.484619
4699.02002
3619.840576
3786.014648
4354.555664
2889.832764
1843.288086
4131.391113
4614.290039
2051.743652
5168.584473
1917.008179
4243.954102
4890.47168
1973.297729
3137.285645
2199.4646
5256.978516
5235.634277
4258.041016
3445.726074
1596.911621
3754.69873
3391.375
3351.890381
3819.105225
4655.933105
2356.081543
3722.109375
2355.681396
3093.462158
4533.519531
5052.128906
4502.47168
1883.821655
3489.063477
3599.268799
2563.636475
6780.87793
5142.889648
6024.24707
1984.901611
1951.488037
3277.509766
4453.01709
5946.120117
3909.462158
1798.918945
3653.860352
1509.133301
3387.819092
3538.87085
3122.402588
2850.633545
5095.252441
5215.283691
3424.049805
3369.018799
3136.709961
4968.916992
5390.084961
8084.227051
1660.387085
4444.671875
7704.558105
2129.536621
4410.983887
6815.075195
3605.767334
4988.080566
3566.489258
2634.259277
2889.238037
5037.188477
5350.134766
7325.418457
1834.64563
4569.265137
4421.854004
4671.058594
1759.957642
5443.533203
3148.206299
2168.101318
4650.402832
4499.170898
1819.208984
3896.724609
6361.474609
2916.059082
2999.294922
4954.404785
2290.980957
3348.129883
7601.990723
5750.359863
3288.262939
5914.396973
2205.36499
2694.793213
4746.207031
2481.191406
3771.396729
3071.305664
2572.946777
4404.77002
2399.013672
4605.528809
3606.259766
3848.995605
2328.791748
2153.991943
6094.337891
3972.088135
3627.170166
3344.68457
2133.755615
1603.208496
3139.949219
3701.906006
3458.283203
4286.69873
2145.542725
3371.770508
4290.852051
4239.572754
3128.864746
6729.556152
5181.758301
3587.003174
5750.274414
4028.092285
5547.238281
1797.794556
3902.753662
7380.6875
4970.870605
1944.142822
1958.650635
1688.115967
6328.230957
1996.261719
3243.871826
3124.698486
1618.036987
1635.925903
5802.632324
3074.809814
5375.67334
1949.655518
1695.521606
2586.324219
1800.35498
2753.891846
4800.555176
5608.270996
3895.441895
2496.596436
4061.983398
4391.895508
1929.17749
2207.38623
1924.260498
5113.575195
1509.647095
2422.434814
2999.943604
3176.520752
2473.966064
1897.096069
2071.852295
1833.886353
2726.377197
5111.825195
2811.33252
3103.500732
2161.718506
2531.169678
1644.30249
1749.914429
2574.814697
3480.560547
3490.61499
2135.218994
2126.427734
3235.924561
2476.970947
5661.563965
1786.755005
1548.715454
1981.659424
3322.209473
4606.582031
2201.838623
2209.00415
1942.347778
4208.519043
2179.182129
2449.088867
2399.023682
5232.512695
2716.118896
1733.985596
1577.45459
3643.41333
4399.452637
3920.92749
4641.880371
6349.926758
4304.283691
4276.235352
2125.894775
4348.385742
4752.700195
4643.816406
3013.706299
3385.947021
2082.802979
3115.412598
5525.274902
2405.952393
6119.593262
3559.578857
2962.32959
1889.053833
3223.63916
2668.289795
6005.638672
5540.236816
3517.755127
3926.416748
2078.051758
4090.410889
4237.440918
3884.471191
3315.482422
3131.854248
4316.779785
3762.805176
4296.535645
2546.597412
6431.660645
2762.712646
4212.964355
3536.349609
5113.811523
2365.47583
1671.142822
2764.115234
3995.943115
4204.244141
4408.631348
2143.842529
4471.165039
3745.425293
5316.312988
3121.396729
3057.490967
4973.558105
4791.980957
2489.871338
3422.874268
4577.669434
2393.424561
3158.776367
6007.058594
1935.451294
3199.762695
5421.135254
4247.908691
3686.222168
3398.232178
5048.68457
2758.367432
2537.389893
2492.559326
3288.087646
5365.581543
3533.114014
3390.29126
3745.01416
2093.023193
4096.695801
3640
3750.078125
3870.935791
2446.399902
3486.015381
3746.567871
4404.519043
2245.991943
3956.423828
3404.472412
4415.322266
3593.285645
1846.778442
2120.54541
1627.924561
4111.375488
4617.674316
6574.789551
4176.959961
3909.215576
4100.934082
4398.013184
3695.967773
2197.3125
4043.671631
5909.759766
4792.367676
3586.047363
4073.123047
4766.484375
3166.700439
5566.163574
3653.380859
4852.77832
5726.07666
3066.729492
3755.148438
4050.259766
1959.051514
5583.100586
2360.767578
4025.198242
3114.312012
3507.482422
3368.444336
4745.725586
2752.555908
4873.684082
3407.852539
1840.418823
4101.154785
5360.902344
3831.574951
2856.725098
4993.419434
3447.163574
2877.57373
2352.02832
5789.525879
2983.150879
6854.955566
3623.426758
3434.481934
3702.196533
3472.893311
1827.920044
4476.789063
5189.421387
5381.731445
4778.889648
2928.551025
3711.09668
3481.648438
3035.791748
5503.28125
2948.576904
5272.412109
4479.212891
1853.215454
5714.019043
3543.241211
1894.679565
4231.807617
2649.362793
2669.921143
2019.026978
2617.755371
2325.82666
5488.012695
4067.476074
3133.43335
2694.948486
2802.605713
5455.609863
2534.535156
2871.427002
6121.721191
2544.03418
6145.859375
2423.824219
2283.360107
1823.251099
3739.643066
3526.810791
4887.125488
2783.75
4363.160645
2321.873535
3339.62793
4454.864258
2268.484863
4439.616211
2171.182129
3171.302246
4527.218262
5523.286621
4412.201172
4418.650391
3785.228271
3265.439209
4373.541016
1841.988281
5650.991699
3407.869629
5257.243652
2847.558838
5166.634766
2085.040283
3395.321045
2368.025391
2902.996094
4080.297363
6805.589355
3769.732666
2602.94873
4530.919922
4899.404297
2666.653076
1838.736816
2908.623047
2190.109619
2400.273193
6960.51416
3881.075684
4056.163574
6092.79248
2109.617676
1894.757935
3161.125488
3806.839355
3467.276611
3372.199219
1776.3396
3381.163574
3235.286377
4813.643555
2917.544189
3444.656006
2166.124023
4469.583496
3614.981201
2864.809326
4513.958984
3726.570557
1785.918945
1506.920654
3662.370361
2340.594727
2906.65625
3716.90918
3016.880615
4046.351318
4585.650879
5404.058105
3882.675537
2708.081055
3056.710449
3486.62793
4538.183105
1849.912231
2748.513672
1619.287109
5039.01123
3963.394287
3944.41626
2470.412354
4663.327148
5014.443848
3632
5121.262207
2351.444092
4649.285156
2795.056152
3968.716064
3464.651367
3993.844727
2382.584717
3065.9104
4804.912109
2599.722656
3434.843262
4207.758301
3049.359863
2208.743408
8732.025391
2868.048828
4622.86377
3560.515137
1874.331665
2996.996826
7815.125
3313.187012
5356.590332
1739.244995
4150.066895
2057.04541
3580.381592
3150.411865
2781.174561
3518.556641
2944.521729
2509.963623
2566.377441
4107.96875
2049.437744
4626.587891
3466.944092
3967.508301
3808.871338
3216.760498
2471.634521
2262.291016
3086.937988
7150.643066
3007.329102
20964.53125
2964.342285
2205.811768
3539.752441
2854.300781
5045.890137
2413.257568
5005.65918
3431.895752
2434.248291
5240.350586
2551.445313
1976.655762
3570.399902
2600.131592
1830.649292
2459.626221
4238.805664
3628.768799
3582.657715
3605.382568
2639.968506
3078.179443
3026.639893
2131.21875
3775.519531
2464.856445
3858.639648
1859.112549
3688.997314
5356.822266
3160.588867
1900.65332
1870.436768
2023.7854
4139.654785
5263.141113
5649.600098
3106.359863
3507.850098
4191.950195
3746.819824
3743.824219
3870.168701
1916.541748
3578.591309
3128.574707
3584.770996
3423.157959
2535.7229
3591.416992
2917.188477
2284.395264
1979.833374
2504.564209
1921.185181
3422.869629
4643.559082
2645.520508
1663.527222
6230.918457
2849.403076
2423.507813
2724.181885
3088.981689
3572.426758
3305.641113
4592.429688
2549.521729
3902.811768
3568.573975
1499.802734
2807.797363
3738.206055
1829.333374
3642.167969
4043.116943
3106.86084
3255.987305
4053.516602
4426.345215
4825.197266
2126.290039
1736.740112
3238.00708
3497.141357
5648.843262
3326.796143
3943.975586
2396.908447
3208.695557
4150.871094
3170.993652
2807.269043
3171.434082
3886.678711
2675.344971
2836.718994
4954.330566
4361.12207
6730.624023
3859.656738
1998.422485
3174.438965
3036.994385
4558.629395
6357.006836
2243.540039
1864.080811
2351.606201
5856.70752
7803.447754
1768.537842
3098.312988
3822.64624
4112
4121.356934
1883.546875
2272.316162
2310.62207
2781.771729
2820.132813
3668.074463
2489.755615
3530.238281
2280.829346
5125.958008
1677.392944
3032.70874
4166.972168
5295.075684
2624.98877
4220.059082
4494.894531
2754.822266
3596.496582
5136.129395
3322.681885
2541.499512
6280.012207
1763.119751
4826.247559
3895.2771
3726.835938
3255.026367
3215.254395
2596.721924
1845.767456
3870.302979
4254.276855
3540.611084
4623.447754
2329.602539
2644.047363
4295.069824
5715.943848
2505.972656
3764.57959
2492.525635
2660.32373
3938.299072
1926.573242
3469.463379
4803.202637
4348.584961
4683.29248
2242.686768
3530.898926
2240.072266
2124.840088
2121.244873
2194.231934
2255.864502
3648.939697
2117.146484
3032.740234
4392.654297
2974
3500.673096
1820.120483
2493.222656
3459.901611
4075.944824
2629.86499
2490.723633
3745.20166
2115.582764
3694.177734
4014.740967
2483.767578
1979.027588
2864.266602
2933.689697
2135.208008
2154.71582
2658.63208
2331.454102
2302.421875
2887.49707
4185.663086
3401.362793
1768.748047
2171.172607
2252.438965
2474.506592
1831.054565
2060.887939
3159.649658
2021.089233
1703.848633
4250.457031
4497.866211
3960.795654
1721.44104
2593.619385
1740.115356
5327.790039
2316.258057
4092.327148
4209.644043
2439.634277
1948.097534
1750.425171
3376.205811
1632.75293
3943.909668
3165.629639
3706.116943
2002.110352
5023.822754
1855.104492
1959.781616
4554.608887
3976.114014
1927.022705
4100.99707
5766.359863
3995.916016
2462.89209
1888.27124
3319.686279
2863.156738
2140.086914
3312.555176
3259.580078
3344.037842
1806.265259
4249.243652
3069.839111
3772.4646
2792.916748
2622.421631
2941.752686
2528.608398
2304.732178
2937.990967
3548.739014
4871.401855
2253.360596
4245.995605
3660.458984
2906.507568
5294.736816
2021.538452
3269.147461
4568.387207
2708.69165
3218.839844
3934.058594
2568.300293
1616.052124
3870.084717
2687.660889
2968.046143
3070.989746
2036.949097
1871.371582
2288.941162
2183.411865
1871.507324
2153.467773
4592.246582
3152.831787
2982.863525
2214.827637
3592.589355
2467.686523
4401.316406
3041.059814
1673.027466
3277.185547
2242.972656
4080.523193
4232.501953
2373.282959
2183.092529
2874.286865
3502.248535
2350.442871
2313.755615
3105.259521
4126.133301
1782.795898
1985.901489
3024.944336
2361.694092
2696.122559
2847.144775
1703.387695
1780.263794
2741.590088
4236.160645
2278.764893
2009.746338
1793.772705
2471.980957
4411.533203
4368.748535
4065.304688
1959.38916
2431.133057
3497.600098
1728.855591
2112.854004
4069.780518
2821.993652
2698.431152
1615.603271
4333.003906
2961.994873
1915.004639
4689.530762
1774.710938
3291.422119
6058.289063
2593.795166
1784.536621
4270.774414
3528.361572
3957.021973
4694.401855
4571.140137
4836.463379
3530.291992
3746.362793
2296.226563
2206.168945
3313.361328
2336.112061
4348.837402
2822.807861
1801.902222
2204.162842
1793.849487
1978.156372
3396.944824
4266.373535
3864.615479
10231.461914
2306.769775
2712.189941
2266.412842
4550.567871
4391.500977
4563.56543
1839.22168
1799.264404
3546.352051
3459.371338
2687.010742
3394.099854
2140.088379
2088.196289
3654.772949
4154.6875
4811.800781
4247.905273
2403.618408
3725.995117
5052.630371
1893.575073
2131.973877
2313.608643
4186.885254
3879.858643
1839.14209
1986.499023
3939.219238
3543.613525
2628.709717
4697.362305
4340.583984
2564.305176
1750.05127
3132.948242
2956.557617
2014.659302
1586.384155
3519.691162
1829.525391
4834.524414
3831.074463
5218.161621
5243.157227
3835.273438
2138.886963
3634.700195
2951.599365
2199.334229
2360.514404
4239.54248
3505.929688
1954
5286.902344
3738.269775
4772.288574
3075.547852
2086.820557
1727.463257
3518.104736
4040.913086
1445.604004
5743.151367
5028.008789
2314.270264
3439.24292
4182.253906
2981.083252
4464.418945
2658.225098
3439.221436
2872.300293
2315.980225
2938.748779
2278.394287
2730.269043
2988.582031
3009.966797
3221.404785
5728.878906
2171.285156
3446.708984
3891.249268
1669.284668
1682.568481
2289.062012
2239.861572
3977.269287
3764.824219
3449.006348
2042.631714
1727.303833
2742.983887
6683.482422
2409.600098
2077.015381
1710.544312
3135.723389
3146.733887
2157.885986
2770.82251
2107.255127
4589.046875
4500.679199
2094.655518
1660.152222
1926.140015
2192.1521
3059.146729
4261.543945
3335.619873
3929.467529
3467.515869
3219.018311
5145.709961
2079.888428
3835.268799
1999.434204
4323.984863
2097.096924
1993.779541
2280.554199
5026.587402
4301.210449
4796.882324
1721.341675
3617.947998
2624.721436
2055.380371
3999.338623
5610.319824
3218.042236
5630.729004
1580.638062
1963.032471
2501.937744
3868.165771
2643.966553
6281.487305
2248.790039
1733.873169
1920.634888
2187.076904
3252.721436
4717.359375
3345.328369
2857.173584
3374.617188
2673.592041
2199.825684
3618.443115
2560.293213
4192.610352
2134.942871
4052.283203
1650.744873
3679.40625
2099.049805
4305.578613
3116.6875
1548.171021
1933.145142
3945.208008
4529.714355
3179.369873
1584.865601
2429.361572
2710.029541
2810.349365
3797.37915
3821.216797
4644.10791
3166.747559
1538.445923
2360.125977
1526.118408
3140.094971
2187.0896
3659.849609
2589.437256
4391.711426
2342.552979
3445.272705
1894.719971
2014.636719
2811.063721
1866.714233
2985.058105
2282.740967
4132.492188
2958.217529
2499.173584
3621.333252
4708.832031
3554.304199
6666.743652
3052.740723
5846.743652
6063.633789
5923.932129
3216.215088
3300.292725
3163.248047
3880
5328.755859
3756.748047
5651.95459
4816.520508
4265.541992
3132.258057
3696.421143
2711.934326
1536.195068
4435.424316
4121.32666
3787.525391
4605.774414
1715.373535
5423.590332
2835.76001
1688.088379
4527.131348
1879.378784
4174.623047
1682.911133
1561.392944
4043.570801
2241.798828
4625.394043
3566.689697
3385.370605
3517.219482
2977.761475
2357.936523
4894.509766
3837.847656
3034.547363
1609.740967
4295.376465
4092.857666
4380.313477
3130.168945
1749.895752
3034.614014
2746.147461
1847.630981
3937.627197
2198.174805
3266.567871
2728.954834
3326.808838
3831.778809
1732.433594
1705.951172
4143.061523
1935.449463
2572.096924
1940.09021
2619.50293
3290.416504
4258.035645
1762.290405
3583.746338
1798.294189
3758.481934
9465.869141
2071.094727
3329.498291
2785.458008
5486.956543
3218.14624
2065.790039
4890.922363
2630.69165
3982.048096
1595.487671
6781.599121
4585.205078
1839.983521
3039.319824
1823.752563
4086.335449
1920
3305.58252
1781.3125
3441.422119
5256.501953
3219.420654
3961.234375
2500.737793
3614.030762
3002.685303
2145.853027
1947.375732
3093.980469
2555.428467
3079.54541
2166.528809
2385.931152
3566.631592
2312.697998
2580.154297
3958.551758
1920.335938
2388.404541
4449.745605
3982.245605
6720.260254
3029.485596
4937.744141
3605.318115
4900.067871
5069.95752
2150.537598
2019.957031
3292.497803
3760.156982
5724.040039
2370.425781
2971.936523
4203.937988
3300.718018
4735.561035
4772.290527
2736.977783
2374.5
3917.100098
3083.962891
2796.934814
4515.86377
2567.505127
4809.953125
6000.578125
5771.118652
5882.408691
3668.828369
6530.249023
2818.505615
2693.09375
2252.180176
4475.446289
2103.97876
2816.461426
3932.19043
3259.02417
3531.591064
2979.825439
4300.274414
4214.855957
3181.706055
3992.101074
4344.024902
4964.855469
1702.524414
2305.760254
2176.371582
4004.918701
3386.58667
4290.373535
3426.594482
1830.212891
4846.189453
2778.612305
1781.373535
2475.799072
2798.059082
3410.640137
4348.880859
2754.794189
2025.407471
2584.599365
3690.169922
1668.764526
1787.135132
4351.532227
3730.576172
3947.502441
2685.256348
3323.902588
5307.237305
2012.978271
3775.30249
3607.448242
5299.557617
4225.243652
2458.118896
2916.118408
6935.886719
4210.874512
3265.686035
1840.549561
1992.775391
2447.013428
3638.833252
3184.497559
4514.381836
4952.774902
1998.285767
3678.29126
1728.071411
2372.048096
5047.555664
2115.87085
3732.505371
2221.094971
5431.051758
2673.960205
6737.777832
5351.871094
3984.172852
4463.788574
4425.185059
4643.646484
4514.682129
4481.077148
3864.689697
3561.470947
4251.49707
3962.72876
2998.829346
5854.65332
3987.308594
4299.681152
14472.655273
3382.596924
3737.224854
3913.971924
5165.92334
2812.318115
4274.987305
1755.320801
2746.285645
3935.810059
3230.11499
2847.796631
2029.851807
2545.247803
3975.510986
3540.140625
2479.272705
2810.560059
1749.45459
1588.581787
4829.84082
4531.873047
4216.23877
2241.754395
3452.156494
3787.272705
3119.748047
3671.542969
4019.260498
2444.283447
4867.963867
3955.29541
4258.842773
7701.424805
4895.52002
3220.84082
5356.799805
4115.220703
4971.808594
4095.321289
2956.812988
3433.908203
1764.923096
3325.397217
2885.789063
4896.519531
3012.993652
2621.971436
3729.777832
2064.135498
1473.016968
1758.101685
3379.502197
3378.44165
5100.941406
2169.269531
1869.983154
2457.916748
3209.78833
5084.72168
3363.218506
3020.611328
1970.866699
2422.877686
2141.289307
2556.669922
4322.36084
15999.568359
3419.230713
3311.362061
3044.335449
3168.188965
2199.873047
3086.567139
4232.732422
4753.64502
4553.240234
3696.560791
5704.086426
2633.834229
3129.030762
5756.768555
4651.580078
1820.671997
3122.213867
4455.827148
5517.637695
4591.408203
2271.716797
4464.571289
2814.418701
3219.182373
3869.371826
3539.496582
5272.169922
3738.985596
3834.399902
2084.788818
2890.246094
2731.350342
2985.444336
4073.874023
2083.61792
5296.633789
3663.444092
4929.123535
3378.553223
3767.108643
2599.584473
1582.092285
4126.433594
3307.199951
3640.468994
4906.802246
4096.989746
4497.74707
3777.230713
3017.560303
3088.078857
5472.37207
2721.8396
4066.070068
4567.339844
2644.445801
3300.385254
2914.863525
5360.049805
2538.325684
5133.055176
3720.888916
2772.760742
2113.828613
4385.933594
4335.256348
1471.28894
3540.800049
5599.164063
1993.765259
2881.029785
4508.097656
2918.90918
2715.476074
3885.602539
4281.215332
5871.805664
2975.479248
2903.0625
4186.171387
3695.681396
7918.257813
2878.693848
3449.666748
3458.246582
3647.861328
2884.397949
5941.705078
4003.091553
2091.85083
2370.921875
4239.102539
2634.755615
4258.743652
2149.445801
3578.245605
3712.266602
3456.756836
2026.127686
3769.472656
4851.34668
4390.246094
4854.073242
1777.502808
2287.837646
4516.279297
5864.783203
2440.607666
4093.714355
5340.543457
2038.761963
4002.071777
1867.946655
2760.060547
2364.728516
4130.151367
2336.746582
5385.211914
3676.928711
4958.238281
2705.24292
2354.730469
3185.644531
5678.04248
1595.878784
3073.356689
5820.850098
3668.020996
2675.851807
2109.649414
3127.490479
1999.395508
5309.566406
3580.091553
3695.192627
4824.292969
2897.382813
3614.09082
3889.550537
3757.306641
3752.863037
3194.632324
