# Supplementary material for: Distribution Analyzer, a methodology for identifying and clustering outlier conditions from single-cell distributions, and its application to a Nanog reporter RNAi screen
Source: BMC Bioinformatics. 2015 Jul 22;16:225. doi: 10.1186/s12859-015-0636-7 (PMC4511455; doi:10.1186/s12859-015-0636-7)
Supplement: Additional file 1: Code S1. — R source code and sample data for distribution-based high-content screen analysis [file 12859_2015_636_MOESM1_ESM.zip › DistributionAnalyzer-1.1/Plates/files10004/C17]

1590.162964
4127.563965
3965.758057
5718.995117
2699.474854
4156.522949
2289.65918
2148.340088
3652.221191
3395.891846
2946.983887
3440.30957
4172.945313
4455.411133
3454.445801
4527.804688
3456.860107
5877.884277
2870.062012
2034.557617
3379.960449
4066.208496
1920.447266
5508.486816
2157.716797
2742.734375
4012.478516
4556.028809
3063.653564
4888.094238
4601.128418
4238.688477
13575.214844
1578.222168
3808.283203
1798.199951
3373.841309
2159.890381
4635.807129
1747.901245
5658.138672
5588.799805
4652.326172
1786.666626
3164.457031
3014.671387
3908.700928
3699.421631
3120.101807
4912.114746
3960.996826
2172.053955
2042.464111
2385.773438
2374.794434
4445.47998
2068.765137
4987.979004
5130.569824
2362.558594
1997.259033
3586.049316
3119.165527
3684.304199
1932.790649
2574.407471
2176.039795
2403.846924
2234.529297
2687.770264
2959.030273
2053.840576
3045.894775
1619.07251
4313.991211
1973.368652
2159.554443
3840.419434
3527.354248
1721.588867
1689.21582
3243.113281
4388.504883
1325.521118
1965.895752
1651.501465
5572.648926
1856.321655
1682.292969
2083.396484
1911.580078
1659.963501
1858.543091
1509.121094
2890.979248
3548.950195
4495.880859
4133.708496
5957.168457
2847.262451
1721.595825
1778.838745
1504.352539
1787.910278
4360.39209
4063.635742
1904.537109
3551.528076
1721.050537
3307.90332
1872.412964
1793.122803
1690.339844
3864.675049
1744.119385
2298.963623
1506.744385
1372.258057
1900.194214
3015.012939
1959.651489
1883.600708
2946.91333
2322.727539
2728.380371
1907.276733
2903.157471
2667.523193
3736.39917
1856.751831
3061.530762
2234.958252
1729.976196
2245.085693
5481.172852
3960.473389
2547.07373
4153.764648
1981.745483
3929.058594
2584.075684
3035.314209
1795.729248
1940.435425
1800.217163
2167.475586
3814.09082
2121.743652
4651.183105
1949.611328
5234.851563
1756.17041
1997.531494
4802.775879
5363.341309
2102.71167
3508.202637
6581.684082
2996.636475
3510.990234
4484.405273
2900.490234
3716.836914
2299.810547
2499.22876
4042.331299
3225.386475
2962.54126
1764.331665
2703.086182
7989.285645
1578.59314
2002.848145
5007.194336
6834.205078
2231.18335
1865.656616
3312.982178
2151.53125
3896
2674.868408
3302.781006
1818.683838
1760.243286
4319.776367
3385.391357
3571.777832
5498.427734
3051.534912
2289.483887
2895.107178
5640.141602
2784.349365
2246.236572
5387.516602
3440.800049
4366.765625
3986.05127
3411.389893
3771.601074
2135.094971
1855.373291
2816
3073.868896
5031.504395
3242.636963
3172.923096
2746.681641
3512.028809
2203.653564
4324.101074
4858.073242
3949.333252
1942.582031
4251.481445
4742.100098
4003.963867
2496.166016
3768.14624
4384.680664
4730.964355
4394.193359
4465.697754
3852.618652
4726.802734
3722.579834
1849.534912
3062.571533
1671.901855
2915.952881
3598.199219
3429.357666
5900.830078
3118.354736
1959.436646
3646.741211
5049.759766
4519.529297
2805.477783
1760.54541
2145.801758
1595.025269
1682.128174
1937.815063
3590.230469
2285.904785
1674.651611
1793.199951
4418.273438
1917.633789
5860.039551
3904.786377
1702.692139
1942.651733
3015.599121
3032.661377
3076.199463
2591.728271
1914.918457
1913.060791
4173.585449
4455.208008
2145.548584
2462.033691
3658.003174
3272.097168
3474.253174
2039.701172
1589.474731
1946.992554
2099.80957
11536.770508
3400.623047
3887.29126
3914.141602
1953.645386
1882.156372
1857.391968
2347.920898
3348.181885
3011.706299
2026.951538
3069.061279
2079.063232
4240.512207
4177.961426
2535.66626
3314.686279
1709.212402
2104.39209
1723.47583
1691.85437
1963.737183
1713.733032
2030.688354
2822.250977
1807.64563
1950.859497
4185.48291
2383.32251
5035.993652
3189.06665
5370.724609
2992.428955
2394.654785
1666.200439
2031.793457
1850.417114
2385.894043
2334.485352
3616.311279
2154.043457
4069.747314
3596.75415
2095.349854
2429.861572
4725.033203
6907.525391
2398.504639
1683.310913
1616.208862
4845.414063
3147.382813
4975.841309
2907.969727
2612.932861
3805.833496
2461.002441
2011.563843
1766.994385
3566.095215
1749.288818
2905.92627
5071.031738
2341.101074
5074.1875
1836.435425
1820.261841
3289.286865
4039.841064
1729.389038
2690.013428
3475.552002
2024.994141
2055.144287
1658.203125
2612.052246
2354.131348
1665.699951
1609.34436
3670.950928
3045.090088
2575.492188
4674.171875
2461.697754
2533.339111
3423.674316
5608.388672
5813.606445
7856.437012
3436.851074
6805.050781
2634.59082
4070.455078
2402.469482
5040.464355
3890.093018
3776.966309
4683.952637
3112.653809
2405.708496
3459.900879
4546.914063
1554.860596
3615.376953
3326.976807
4344.021484
4955.543945
4048.405518
5832.063477
4602.108398
3277.024902
4905.557129
4728.657227
5002.397949
6563.255371
2014.515015
7028.817383
3937.909424
4336.14209
3988.884521
3739.978027
4692.312988
1925.744385
7245.468262
3997.287842
7330.02002
2674.628174
2714.876465
5572.569336
1720.188232
1523.789429
3590.379395
3822.419434
4233.961914
3164.038574
6066.787109
2891.956543
2760.938965
3199.972412
5355.821289
3546.624023
4570.211426
3756.753174
5898.437988
1357.552734
2078.228027
1728.914307
1797.074219
1649.277344
1682.086182
4204.449219
2893.190918
1654.840576
1599.302002
1465.520996
2395.960938
3191.393066
2953.974121
1988.275879
4079
2099.759521
3950.42627
1816.116211
3598.235352
2011.846191
3151.568359
5394.767578
1946.502319
2289.600098
1518.403442
3010.952637
1567.894775
1927.304321
2478.953369
1585.887695
1652.088257
1580.392212
2147.377441
1906.910278
2038.353638
1531.69873
1910.699463
3957.874268
1579.252075
1849.71521
1939.217773
2743.311279
1824.275146
3245.743652
4336.044434
2523.069824
2320.380615
1866.960815
2786.328125
1598.095215
1652.233643
1629.948242
5715.458984
1908.741333
1407.08374
3695.212402
2528.575928
3205.630615
2894.341553
2071.677979
2661.870361
7281.389648
3585.438965
6583.665527
3040.269043
3734.501465
3271.155518
5474.612793
4985.123535
1903.874023
2846.617188
1958.834961
1869.775146
4064.808594
6786.76709
1305.185181
2115.216064
3154.942627
1648.932007
1969.098022
1492.800049
1273.694092
3699.051514
1575.01123
4233.614746
3909.192871
1779.770142
1598.06897
2780.987061
2551.020508
6124.123047
3990.822266
3289.415527
4118.434082
1590.488892
1368.444458
1863.688354
2148.20874
3582.275146
3816
1966.309204
1769.588257
4784.673828
3881.552979
5549.061035
2363.18457
1559.183716
1498.951416
5287.111328
4444.171387
1952.575562
3564.618652
3505.622314
4068.730469
4206.109375
5105.717285
1475.921509
2111.285645
3043.266602
4150.883789
2857.433594
2080.70459
4927.495605
4359.856934
3033.591797
4578.41748
1656.367798
6455.702148
1650.194336
4045.666748
7777.72168
3600.673584
2798.775879
2144.425781
1674.079102
1892.016113
5490.843262
4377.002441
4573.238281
2554.550781
2685.198975
1864.655762
1930.557861
3044.833252
3824.441895
1811.904785
4109.714355
1565.978516
4110.17627
3575.761719
2228.448975
4419.240234
1897.346558
3524.966064
4996.937012
1871.791016
3893.546631
4975.446777
1828.254517
3512.689697
4005.557373
5112.842285
3496.722656
2460.155273
2974.008057
4093.555908
4860.056641
3027.936523
4711.097168
2357.01416
3692.011963
1748.777222
5701.27002
4858.607422
6518.322754
5693.569824
3200.118408
4134.297852
7240.133301
2495.392334
1575.184204
2313.603027
2295.251221
3978.731445
2663.434814
1869.907104
1991.095093
1424.023315
2406.597412
1871.764404
1939.250854
7649.652344
2086.753174
8489.469727
1247.578979
3769.79834
3138.189453
2650.87793
2743.584473
1574.753296
5161.501953
1947.81311
2431.512939
3470.214355
2863.333252
4127.912109
2434.35791
4131.506348
1931.384644
5581.686523
4113.569824
3977.902588
4301.579102
8082.546875
5179.878906
1199.903564
1564.380981
4617.785645
3852.380859
2565.708984
4110.193359
4253.88623
4038.349121
2217
3664.837646
2245.772217
3735.61499
2427.636475
6578.338379
2275.389404
1813.599976
5888.238281
3867.583252
5740.496582
3688
3988.69751
5629.401855
3161.032227
4309.527344
5912.053711
5596.713379
2209.584229
1578.590454
4180.742676
1590.193604
2464.048584
1736.450684
4765.531738
4662.818359
1553.761475
3210.23291
3414.495361
3434.853027
2027.927246
2239.673584
10889.974609
5715.240723
5757.109863
2241.702148
5255.269531
2619.03125
2539.597412
3865.348389
5039.799316
3735.476074
2578.606689
4095.056152
2427.466553
4345.698242
6774.408691
3162.275146
2027.397217
1998.789917
2675.428467
3643.937988
3200.938477
3532.966553
3906.939453
1772.895508
2043.28479
5452.358398
4941.868164
7948.802246
3224.464111
1787.161011
3565.902344
4627.871094
1615.079956
1995.290771
1202.870239
1813.554565
1754.727295
2997.048584
1503.362305
3711.381836
2025.147339
3984.966553
2483.144775
2587.64502
5861.528809
5970.865234
2118.449707
6658.496582
4526.95459
5825.94043
5076.782227
4941.19043
2178.083252
4948.072266
3385.887207
4738.202637
4925.499023
2505.550781
1862.973633
4003.428467
2251.213379
5304.430176
3330.778564
1626.373169
3781.98999
4401.522949
2224.118408
3298.30127
3559.342529
3169.325928
1665.584106
4310.745605
6777.760742
6652.975098
2194.162109
1668.498169
3552.842041
1901.180664
1696.303833
4323.166504
1803.183716
3627.57959
3402.655762
2156.921631
2542.903809
4877.91748
1815.043457
2051.848633
4165.833496
3873.664063
1777.731689
3175.708252
4024.035645
1970.76416
2643.431641
5102.027832
2534.109375
2948.795898
3883.739746
2931.942139
5190.202148
2903.902344
2509.347656
3553.95874
4223.782715
4339.026855
2382.820068
3485.051025
3071.759277
2875.038818
7042.702637
2119.151611
3573.897705
4554.712891
2529.87085
2538.442627
5037.826172
2189.475586
5644.885254
3374.488281
2111.459473
1777.10144
12407.506836
6884.722656
4249.029785
3904
3603.857178
2425.259766
3262.564209
3886.802734
1780.594116
6450.467285
1678.490601
3877.167969
2969.388428
7548.564941
5802.845703
4043.757568
8875.630859
3263.555664
3880.354736
4888.607422
4821.633301
2842.90918
3146.323975
2352.313721
5727.804199
5187.73877
1332.93457
2935.868408
2255.938965
3673.488281
3283.674072
4511.268555
2509.987793
5207.012207
4614.689453
1473.236328
3483.61792
4887.111328
3512.648682
4509.5
6553.779785
4554.382813
4039.945557
3144.596924
4417.353027
1637.481445
2779.382813
5468.918945
4635.83252
1673.765503
4078.666748
1904.703247
2424.836426
3470.989014
2050.571533
5674.341309
2890.703125
1876.422363
1898.666626
3981.191406
1969.148315
3906.317627
1630.588257
1669.462524
1804.387085
3489.227295
5947.412109
1430.820557
2973.098633
5315.193848
3816.816406
2813.833008
1891.726685
4964.039063
2732.763184
2716.696289
6021.763672
8364.662109
1778.698242
2630.839111
2635.82373
2047.753906
1515.19043
5108.713379
5412.100586
5050.262695
1978.648315
4569.134277
1963.735596
5683.543945
2291.387451
1753.741699
1624.351685
2804.152344
1902.177612
1870.365967
2181.57959
1569.866699
3694.077148
1983.529419
1943.272705
1982.327026
2254.755615
3292.218994
3032.679199
1847.823364
1998.377075
2189.756104
2122.681885
6341.832031
3198.961426
3193.797363
3848.258057
4097.656738
1980.991943
3020.110107
1765.549561
5252.546875
3688.377686
8903.229492
3259.037354
3067.261963
3296.976807
2814.735352
3328.043213
5816.154297
4186.480469
3495.308838
4066.331055
3946.935547
2647.946533
4316.921387
4363.818359
2562.449707
1741.015625
3907.697754
3044.845459
1712.826538
1889.218872
2966.371582
2551.978516
4055.883301
4865.844238
5685.442871
1955.523438
1600.51062
4883.317871
3548.447266
3362.206055
3031.820801
6678.462402
2835.377686
3406.371094
3572.299561
5203.522461
2752.667725
3407.486816
3375.794922
3522.815918
3954.873291
3446.604736
1655.732178
3773.54248
2294.358154
1984.609863
5126.294922
1854.129028
4642.600098
2744.296387
4850.72998
4715.916504
3970.56543
2493.483887
2940.888916
5126.321289
5382.095215
5471.816895
1933.213989
3269.482422
3441.939453
3869.892334
3819.581299
4607.27832
3561.648438
6415.80957
5671.26416
2721.662842
2979.641357
3346.1875
2497.885254
2146.526367
2110.674316
3586.333252
3536.789551
3360.597656
5556.850098
3633.169678
4088.821289
4760.075195
3534.404541
4970.135742
4369.27832
4430.88623
2570.842041
1442.23999
2260.372314
2538.863037
2584.476074
8520.189453
3726.135254
2533.720215
5920.818359
3184.847168
3064.967041
2798.709717
6770.906738
3688.748779
7089.012695
2964.680176
2819.152832
2670.815918
4009.230713
6181.827148
3475.87793
1817.117676
1395.070313
3816.907471
3262.959229
1879.836792
4786.918457
3202.760742
2548.644287
2039.703735
4179.39502
1343.623047
1699.795898
3283.578613
4287.162598
4862.371094
2830.737549
3325.733887
2022.049805
3577.088379
3225.930664
4335.313965
2382.089844
3418.453613
2113.729004
2028.507568
5911.979492
1849.45813
5192.77832
1807.074341
6246.280762
1800.796631
1924.995361
2044.492432
1725.468628
2402.276123
3072.699219
1634.980347
1960.329224
3846.44873
5373.100098
3273.166748
4465.423828
2046.979858
1528.155396
2728.671387
1746.975708
1656.686646
3623.458984
4308.601563
2350.174316
2166.226074
5541.278809
2111.92627
4549.827637
1995.666626
4179.29834
2126.099854
2144.905029
3700.985107
2840.584473
6668.463867
3682.751953
2620.29126
3999.6521
5510.983887
4237.350586
5010.088867
5825.677734
4429.341309
2139.413086
2599.297363
1815.676758
3279.067871
4868.390137
2227.939209
3440.20752
6056.426758
5444.503418
1859.704224
4862.113281
2703.789063
6758.531738
1890.848511
3631.642822
4802.422363
1864.589844
3914.293701
2828.326172
5467.233887
3160.612549
4072.839844
3514.118896
4081.107422
1782.43042
2164.010254
2664.300049
4275.099609
4952.441895
3385.361816
4326.656738
2816.417725
4646.040527
2796.220703
2072.487305
1963.647095
2131.349854
3712.446045
3930.399902
6244
4449.00293
3820.777832
5073.013184
2560.588623
3004.655762
2653.081055
4070.249512
2720.620605
2942.817139
3376.202637
2288.0625
3099.22583
2556.468506
3294.739502
4069.516113
3386.937744
3842.049072
4690.079102
3242.372803
2513.863037
3975.076904
10778.588867
6858.819336
4572.559082
3064.596191
4909.058594
3674.057129
3269.424316
4419.739746
3751.593262
3544.745361
1862.952393
5476.862305
3551.722656
3286.629639
2861.333252
4655.359863
2563.745605
3073.646973
2128.831055
2114.885742
4319.959961
2187.574463
4236.509277
4096.611816
3497.958496
3669.021973
4973.431641
2622.013672
4097.019043
4762.779297
1517.296509
4366.133301
2516.580811
2222.214844
5205.391113
1846.714233
2087.766113
3262.853516
6011.731445
2242.937256
5437.46582
2108.159912
5572.869629
5516.016602
2203.263184
2048.179688
2126.692383
2982.493164
1605.630737
2252.83252
2293.351318
2284.643311
2619.377197
3116.603271
1968.130859
5900.26416
3482.736816
4116.118164
4348.913574
3345.550293
5731.896484
2564.702637
3392.447021
4396.89209
2111.861328
3818.345459
4712.21582
3761.907471
2686.247314
3729.512207
4876.086426
1665.716553
2288.444336
4129.043945
2055.107666
1573.64209
3167.756836
2771.743652
4772.769043
5250.385742
3162.938721
1876.068237
3844.154297
2226.470703
3203.973633
7696.316895
1703.69043
4265.126953
2078.661133
2041.985352
2758.92334
2811.714355
5316.196777
1577.917847
3234.873779
1998.811279
5506.270996
1576.163208
1583.100342
1686.550537
4330.769043
2650.189941
1931.486084
1775.380249
2412.810791
2965.573242
1609.700806
1361.045776
1987.357544
4457.398926
5306.539551
4840.672363
3913.442139
3594.367432
4914.023438
3643.52002
6390.551758
1769.734985
3090.537354
4657.658691
6782.196289
3107.656006
1836.493896
5474.831543
4969.150879
3505.367432
3784.138428
5747.751953
4716.224609
13590.150391
3503.442627
2704.883545
4395.436035
5013.320801
3489.372803
4370.57666
4141.405762
4420.233887
3754.86084
3979.455322
5221.277344
6307.343262
2303.30835
4013.323486
2992.284424
2212.897949
7275.87793
2869.044189
5048.886719
4496.40332
3473.417725
4370.549316
4483.763184
3618.427979
3618.770752
5203.391602
4102.98877
2925.354492
5969.202637
3154.660156
4179.757324
3945.405762
2174.354736
3850.634521
5232.474121
2210.920898
4079.579834
3103.442627
2200.095947
2677.43335
2163.124512
2360.051514
4286.672363
2013
1833.302979
4169.093262
2222.521973
1748.074951
1519.81958
1692.055542
4404.882813
2082.773682
2064.676025
1655.419556
4618.814453
1535.674072
3119.633057
4231.637695
2429.337646
1534.435425
3191.055908
2675.54834
1695.637207
5023.74707
5928.849121
3113.25293
7643.727051
1924.191284
4014.765625
5218.373047
3572.200439
3994.537598
2066.748047
1545.599976
1807.911133
2440.984375
2050.268799
3628.280518
2066.335938
3074.214844
1740.085083
2647.168213
8029.790039
2715.99292
1866.281982
5023.159668
3114.949707
4587.069336
4792.641602
2325.507568
4492.776367
1850.833374
4136.774414
3307.86084
1588.413818
4519.57373
2314.069824
4357.082031
3702.09668
1714.481445
4573.861816
3373.318115
3563.452393
4858.527344
2825.356201
3517.044434
2341.5896
4857.828613
1840.043701
4719.951172
4069.018799
2906.561768
1356.35498
3756.075439
5959.22998
2708.062988
4858.041992
7518.421875
2411.253662
2938.577393
1715.298584
2879.68457
5226.266602
4347.5
2094.850342
3846.414307
5024.73584
3330.121582
2556.581787
8531.758789
3551.775879
3070.838623
4548.149902
4222.19043
3127.922607
2840.970703
5807.546875
8885.756836
3081.857666
4149.316895
1585.303345
2688.690918
9795.049805
2945.855469
4998.90918
3868.741699
2219.044434
4263.146973
4227.494629
2371.492676
2082.326416
2450.335205
2586.395508
3137.138184
2362.732666
1708.53479
2728.272949
2212.63623
6882.285645
3046.230713
2352.960693
3291.278809
2179.806152
3238.0271
2681.116211
1921.177734
2830.137695
5176.474121
2135.853516
4438.320801
1560.672119
2081.298584
4678.796387
1887.602051
1664.610718
2683.533936
5267.640625
3881.240723
4479.598633
1732.409668
1789.289429
4003.339355
1774.187866
3721.956543
2665.762451
4546.543945
1943.42627
1834.411987
1968.879395
1527.402954
2056.97168
1587.698242
1955
2306.990479
1640.870605
2631.717285
1537.613403
3187.81665
1666.255981
2134.060547
1739.917969
1554.3125
2308.432617
4519.949219
3433.028809
1582.617554
2024.781372
1645.791138
2136.481689
2473.237305
1896.825195
2430.810303
5370.386719
3188.333008
2548.561035
6080.131348
4190.818848
6468.826172
1901.963623
5377.48291
4829.04834
5057.834961
2477.446045
3939.007568
4178.171875
2915.789551
3477.87915
3369.924805
1880.699951
3249.908203
3758.946777
4653.941406
4757.720703
5673.128906
5718.143555
4262.207031
3903.719238
5052.225586
4347.919434
4421.135742
3302.023193
3470.392578
4831.015137
2029.415894
2652.018311
3482.245117
3722.348877
4981.124023
5212.463379
3831.900146
3193.274414
2112.605957
2886.023438
3863.589844
2871.220947
3628.517578
3044.711914
4597.908203
3546.654785
1977.675537
4742.470703
3019.462646
1405.78894
4452.365723
3261.818115
3885.993652
9114.617188
6559.450195
3923.185059
2942.578369
3915.375488
3590.178955
2992.376221
1660.938843
1798.658447
2849.410156
1844.231934
1856.969238
1787.838745
1731.931519
2874.27002
1487.936646
5903.772949
1839.217529
1682.628784
3387.194092
3059.63208
4584.086426
4023.562256
1746.429932
3898.512451
1659.251831
2282.496826
1791.962158
2882.481934
1688.561401
1681.991821
1751.647095
2885.109375
2660.27124
1634.413818
4342.032715
4016.25
1724.333374
2478.645752
1461.07312
1510.676392
4529.768555
2798.114746
2657.019043
2158.194092
2133.615723
1874.145996
1795.239868
3906.997314
2205.646973
1963.385132
2257.050537
2016.638062
2622.509521
1542.520508
2795.068848
1771.810303
3167.081299
3978.502441
3040.957764
1611.946899
3219.72998
3381.110107
2173.194824
1856.415039
1842.739136
4696.881348
3187.395508
4997.958984
4189.411133
3584.639404
3539.592285
2257.636719
3174.904053
6236.748535
3493.001709
2866.471924
2553.31543
3117.064697
3551.160645
2825.968018
5425.57959
3350.641846
2291.27417
2084.270752
4864.089355
2523.182861
3015.739014
5100.463867
2497.546631
3222.824463
1931.251099
3005.886719
2480.256104
3955.229248
2022.68103
2790.721436
3117.2771
2092.923096
3416.031494
3464.784424
4889.382813
1852.246094
7193.491211
3977.025391
3084.639648
8211.44043
2301.040771
5133.442871
2960.631104
5625.674316
3074.57959
3913.547119
3107.88916
2937.42627
2653.690186
3855.208496
9496.867188
1749.297607
2095.694824
4784.258789
3032.5
3031.040039
4708.919922
3327.858154
2515.984863
6052.329102
1723.509644
4044.785889
2816.795898
3843.416992
1682.903564
1671.07312
1707.678589
1855.510864
1459.282471
2158.105957
2473.641846
1724.08313
1777.359009
3531.144775
3597.401367
2184.266846
1548.931152
6262.640625
1696.804932
1447.220459
2561.736084
3762.064941
3455.05127
1555.217896
1796.618164
2289.745605
3797.894775
4006.518555
1608.421021
1725.553955
1558.455688
2158.5
2143.158203
1668.946777
2609.276123
2502.647217
2000.166992
1842.370728
2113.699219
4559.935059
1854.468506
1741.431641
3011.163574
1699.654297
1829.199951
5839.726563
8262.845703
3905.919922
4401.217285
1906.490601
4087.473633
3937.880371
4719.041992
4780.101074
3603.889893
5251.884277
1501
6009.064453
1793.230713
1352.101318
4053.930176
1419.544312
6233.458496
2985.444336
3524.32959
3182.749023
6319.523926
2827.751221
1672.491821
1835.68103
4221.382324
4603.246094
2382.390625
5023.673828
4572.492676
4018.176025
2604.275391
3016.498779
2080.537842
5730.006348
4567.523926
4101.233887
4725.228027
3289.771484
3213.567627
5444.134277
4850.710449
2700.187256
3199.514648
5098.793945
4017.963867
3396.602539
4562.334961
2418.907715
3036.753662
2428.738281
3284.925537
2675.076904
3148.436523
4167.078125
7007.724609
7067.368652
3254.281982
2188.503662
2820.55835
4015.018555
2805.628662
4137.540039
3082.022949
2692.164551
9382.823242
4128.64502
2519.250244
2236.598877
2012.900879
3594.998535
2382.759033
3278.547119
2560.31958
4546.444336
1852.949829
4353.054688
1963.473633
2944.177734
5611.408691
2376.521729
4134.299805
2009.75
6240.585449
2995.324219
4017.282471
4887.680176
2889.190186
3591.868896
4582.08252
5609.17627
4858.859863
3632.804199
2900.621094
2302.604736
2329.142822
5183.735352
2479.820313
4124.814941
2384.54541
6092.640625
4802.631348
3780.479248
1882.731689
3982.489502
4747.073242
1946.322632
3889.692383
2791.800781
3538.101807
2002.218506
2969.522461
3596.971436
5376.615234
3909.502197
2287
10054.791016
4032.637207
2013.647095
2073.458496
3702.81958
1847.571411
4120.901367
4293.282227
5850.666504
3621.445313
2512.025146
3524.521729
5195.754395
2477.636475
5741.895996
3229.90918
3011.636475
2087.394043
3802.025391
4001.93335
3694.06543
3408.583252
5894.539063
1703.206665
1819.775269
2248.462891
2422.759766
1622
2393.45459
4430.83252
2689.80127
3620.22998
1722.727295
1876.645142
1536.539307
1431.824219
1470.279541
1907.391724
1709.673706
1672.571411
1758.344849
1540.489746
1351.838379
2032.771973
1997.287354
1744.85437
5116.919434
1780
2684.196777
3151.239746
4103.136719
2525.6604
1903.400024
2951.658203
5874.932617
2777.82959
2841.65625
1451.631226
2726.707031
1258.365234
4782.390137
9051.671875
6195.610352
3378.913086
4343.161133
2345.017334
2038.701904
2876.39502
4560.382324
3073.301514
3169.486816
2116.444336
2914.291992
1504.176514
2040.953613
9820.436523
2777.013428
3278.446289
1716.513916
2084.69165
1602.54541
3322.644287
2919.654785
3354.258301
3951.894043
3349.27002
4302.365723
5327.905762
2041.182007
3812.40625
1710.064575
3822.679688
2935.164063
4548.641602
4844.329102
2056
3431.28418
6099.918457
1946.394165
1945.963623
2251.682861
4089.015625
3315.205566
3523.138672
3967.859863
4064.904053
2167.796875
1630.745972
2214.191406
4900.979004
5904.33252
3027.268066
3139.423096
4430.162598
4582.410156
1844.435059
4549.15625
1775.183716
5656.163086
2144.62793
2618.268799
2705.679932
4414.948242
2605.848633
4157.233398
3886.742432
4088.665283
5144.394531
4901.600098
4782.117676
2570.379395
2401.52124
2557.165283
2214.349365
2909.988281
5702.749023
2964.0896
1749.230103
3635.631836
1739.987915
3031.384521
3773.616699
1777.780762
2075.060791
2053.344727
5032.345215
4176.088867
2287.085693
1944.695679
3720.041992
5672.057617
2967.424561
1999.472534
5281.498535
1961.159424
3985.716553
2558.29126
4929.083496
3584.869629
1763.82605
4116.790039
3587.534912
3630.300049
2981.350342
3053.902588
3869.565186
4136.224121
4368.681152
4851.12793
4965.225586
3874.461426
3511.826172
2311.075439
5112.303223
3611.094971
1884.398315
4046.807129
2545.661865
2944.165039
2724.20752
3123.926514
3835.914795
3647.727295
4075.388916
3030.29126
4927.009277
4032.688232
3730.666748
3534.622559
2494.350586
4382.385742
4757.224609
4175.07959
2302.827637
2966.05127
3213.069336
6199.56543
3096.863281
3185.469482
3979.125
3433.032227
4418.583008
5520.837402
4373.642578
1661.707031
8013.632813
2236.12915
3508.862061
2893.996826
2622.345459
2069.318115
1604.800049
3186.656982
6871.868164
4596.5
2831.627197
1344.547974
1777.053833
2230.297363
2993.6521
2020.310669
5552.450195
9452.491211
3732.639893
1642.438477
2123.598389
4576.90918
1580.915039
1660.089844
1947.119751
3305.38623
3912
3876.487793
1719.435913
1587.312134
2550.982422
2621.405518
2603.044189
2049.218506
4900.928223
1687.705566
1522.424194
2679.230225
1473.879517
1830.419189
3658.857178
1919.650635
3137.675781
3340.199219
3514.736816
1645.009766
5390.453613
4123.844238
1816.294678
3093.20752
1797.333374
4714.218262
1701.018433
3427.108154
2452.897949
2090.2146
1953.56189
2173.651855
2021.911499
5698.91748
2881.118164
6731.603516
4529.991211
5575.840332
4867.123535
3350.119385
2726.979004
2230.756836
1616.462036
5237.865234
4021.613281
2906.855957
2247.431641
1910.543091
3721.173584
5224.10498
3480.246582
3234.054443
3912.795654
3471.044678
1831.915161
1529.558838
2851.606445
3571.5
3904.881348
4404.245605
5088.036621
5599.069824
3667.575439
2572.848389
2455.211182
3120.277832
2893.913086
3572.784424
1468.861084
2079.807617
2014.446655
2933.525879
2203.954102
3017.675293
4490.810059
4123.099609
2259.951416
4917.602051
1891.617798
3719.621094
4260.573242
6195.272949
3179.238037
4077.013672
3973.19458
3861.426025
6503.716309
1601.292725
4142.493164
2362.658447
1581.489624
3046.914795
6731.811035
3477.255859
3362.9646
6054.367188
3747.497559
4210.710938
2999.555664
4142.333496
2115.905029
2894.0896
3323.116211
4375.724121
3279.052246
2899.515869
2930.133301
2382.583252
3225.24585
2739.841309
3279.062744
6053.903809
4027.524414
3536.148682
4366.34082
5383.263672
4146.172363
5908.960449
5720.774414
3753.874268
1850.246094
2289.73584
5283.969727
3041.891357
3638.588135
4499.406738
6034.373047
3112.038818
1770.900024
3410.363525
4892.030273
5820.780762
3887.790771
3206.143311
2401.75
6255.079102
5020.235352
3598.666748
4473.194336
2088.358154
4307.983398
3656.224609
4970.969727
6755.699219
2058.804443
3823.285156
5032.75
4409.936035
2763.251953
1986.418579
3792.087158
5326.515137
1808.393066
4624.335938
3030.814697
2771.662842
1930.514282
1882.210083
1754.361938
4218.096191
3868.314697
2482.929688
1580.920166
2073.97998
1722.644043
2282.386475
3182.695068
1607.592651
5465.791504
1508.884155
2788.80957
3701.162354
2120.42627
4405.248047
4863.135254
2874.444092
2250.334229
2088.95874
1507.85791
1892.529785
3182.862549
1890.71228
5081.67334
2288.734619
2795.267578
1784.531006
2478.592041
1549.535522
3630.44751
3964.016602
2358.253174
1852.65625
2861.473145
2810.915283
1846.947388
3719.143555
1934.117676
3672.64917
2049.543945
1821.785034
3631.307861
2031.056152
2631.297607
3448.815918
3429.712158
1744.341431
1853.812012
3284.025146
3128.111084
3522.530029
1796.761963
1772.195801
3662.474854
2774.111572
5048.372559
1817.771851
3394.227783
2937.899658
3724.810791
3536.64209
1967.960693
3279.287598
2471.131592
5113.005859
2098.420166
1965.24585
1992.604126
3617.242188
2066.333252
6045.347656
3204.298096
2688.175293
5189.57373
1728.547241
3061.494141
2448.635742
1944.038696
2207.088379
3510.594482
4435.634766
5655.263672
4287.466797
3804.248535
2413.971191
1984.615356
2972.829102
2124.05249
4356.719238
1783.264404
4266.654785
3234.639648
3246.086182
4414.875488
1986.116089
2202.344238
2513.945313
2535.050293
4083.211182
4046.958008
2218.992188
1956.029785
2691.555664
4506.16748
2569.986816
1968.453369
3088.980225
3166.698975
2452.656982
3623.519531
4547.973145
5184.956543
4833.056641
3566.850342
3118.787842
3124
4313.650391
4286.575195
3326.7771
4929.923828
2866.516113
2079.6521
4515.918457
1799.537231
5172.994629
4454.472168
3527.448242
4166.65332
2498.892578
3181.146973
3358.970703
4517.4375
3372.344971
3331.151611
4715.803223
4758.097656
1899.24707
4033.502686
5387.464844
7857.458984
4763.75
4192.491211
4667.839844
4945.628906
4249.437012
3250.219971
2937.684326
4751.294922
3733.155518
4704.727051
4350.410645
2256.503906
4468.402832
2696.605469
2169.445801
1762.705078
4239.220703
1897.495972
5312.787598
6064.032227
1650.909058
3133.983643
1881.723022
4733.100098
1900.097534
4143.488281
3742.841064
4050.490723
2766.351074
4271.581055
3823.085693
5257.922852
2549.403809
2364.76416
9362.053711
4329.976563
3277.799561
2319.196533
1763.766479
1836.090942
1532.155884
3514.795654
1686.300659
2368.555908
1910.02124
1602.292969
3503.464111
3016.177002
1573.563965
7709.901855
1646.213013
4072.016602
1836.282471
5299.987305
2557.023926
2025.977295
3216.518311
2094.552734
1536.978882
3292.2854
1533.344482
2024.427246
3781.352051
2358.041016
2296.095459
1525.612915
4561.135254
2997.391357
3198.770996
4468.957031
1599.42627
2460.330566
2321.098145
1412.857178
1839.981079
3935.274902
2211.900879
4041.054443
1583.643066
2254.038086
2532.779297
1708.905884
1851.687134
1583.857544
3271.62915
1605.757568
1593.768433
3282.478516
6688.54834
3370.7771
1641.70874
2003.457886
2207.576172
3790.022705
2980.029053
2613.831787
1757.678833
2410.41748
6168.806641
2521.941406
2692.933594
1394.313232
5355.901367
2926.295898
2359.359375
4472.106445
3758.97583
5751.102051
1869.127686
4888.481445
10091.235352
6707.522461
1790.963013
2295.419189
2310.509521
4242.117188
4147.397461
2698.556396
4369.459473
3753.151123
3420.734619
2064.86792
1924.721558
3551.450928
2055.674805
3169.668945
1767.777344
3299.572266
2024.629395
2408.429688
4779.862305
1841.076538
2588.911133
3611.901611
3751.383789
5323.638184
2444
2650.010986
2377.060791
2208.582764
1774.910522
5199.823242
2144.476074
3466.243652
2931.954834
3286.935059
2133.318604
3152.184082
3907.348633
3709.073242
4781.87207
4950.54541
3197.52124
3127.812988
4529.703613
5166.541992
5012.990723
1981.021851
2005.894775
3328.977051
6209.804199
2366.741455
4830.888672
3834.888916
1698.714233
3509.608643
3780.525635
2545.544189
3062.90918
1939.509644
3014.880859
3043.907959
5038.056152
1941.344727
6077.867676
3607.512207
3481.937988
3984.695557
6161.909668
4257.462891
4975.486328
4097.771484
2686.484863
2721.039063
4841.71582
3022.967773
1849.924561
6511.20752
4766.463867
4519.717773
2202.079346
2162.353027
2019.530762
5509.253906
1797.043457
3401.09082
4931.295898
5862.189941
4429.869141
2997.299072
3408.736816
3805.983398
2823.139893
6066.604492
3593.075195
4246.385742
3273.724365
6220.779297
3936.269043
3763.733398
4564.968262
4614.476074
1877.077881
3382.794922
2619.020752
2975.26416
4914.586426
3099.96875
1830.119995
3833.488281
3323.115723
2234.008057
6116.29248
3390.566895
7128.571289
3039.325684
3904.792969
4402.652832
2838.411865
2760.288086
5936.181641
4388.483398
1721.947388
2805.87085
4181.811035
4203.181152
4642.563477
3695.716064
3106.693359
2501.931885
2147.252441
3758.984375
2941.799072
2821.135254
4718.203613
4557.658203
4749.339844
2125.329834
1813.189941
1908.914063
3448.678711
2002.765137
2735.676025
3724.120361
3188.391846
1658.953857
8409.382813
1541.936035
1850.953003
4199.302246
3815.079834
5059.120117
2447.083008
2314.32373
3215.20752
4461.27002
2744.016357
3160.217773
4786.745605
1964.220825
4566.542969
3264.684326
2937.824219
2379.087646
4136.540039
1939.790405
1809.446167
2111.605225
5006.106934
5328.417969
2591.623047
5328.817871
2723.973389
3240.37207
5268.939941
3476.381836
2222.338379
2358.477539
2997.855469
2717.748047
2223.771973
1720.026123
1789.618774
1882.660156
1850.765381
2694.383301
2206.76709
5755.647461
1947.275024
3038.796387
3660.871094
3009.043457
2429.306885
3604.669189
2059.287109
2414.824219
1884.404541
4738.921875
3546.529053
3093.62915
2461.847168
4977.657715
5006.592773
4329.712891
2084.860352
1907.886353
3360.174316
5148.487793
2302.323486
2223.983154
2223.351318
4422.163086
2142.924805
2086.79541
6047.149902
3308.804688
2754.616943
2136.177734
3969.226318
3850.196289
2689.790283
3536.750488
3264.68457
3088.928955
2268.550781
2442.411865
4079.848145
2718.683594
1904.752319
2665.446533
2728.435303
4082.700928
2602.447754
9524.992188
4489.977539
2896.615479
2039.419922
1744.391724
2010.305054
5461.523926
3339.913574
2165.2146
3099.73877
4759.015625
2262.519287
2107.513916
1863.107178
3702.423828
1660.320557
2894.73291
2748.520996
1849.630859
1510.518555
1792.5
2370.356934
4009.368652
3263.646484
3607.875732
3658.874023
2686.219971
3461.135986
2609.791748
2612.834473
8039.562988
1997.346436
3784.163574
1687.189209
5935.755859
2897.353271
1944.325806
2912.983154
4655.650879
2047.875
3369.688232
3328.028564
3178.408936
2678.775635
3011.958008
4758.994629
2480.654297
6131.104492
2015.019897
1993.519043
3592.402832
3879.635742
5803.598633
1680.159424
1973.159912
2788.203613
1971.195679
1867.095337
1805.697632
4170.926758
2331.638184
2559.020508
2604.506348
5113.431641
1992.175415
3004.328613
3563.536377
1663.973999
3275.251465
5872.870117
2930.681396
5058.095703
3996.89917
3570.315918
1834.708984
5163.990234
3837.032227
3471.160156
2032.884521
1923.578369
3139.848877
2130.078125
3141.178223
2273.87793
5386.48291
5401.875488
5883.259277
3214.049072
2449.6521
3746.868408
3523.414307
1932.319214
2373.598145
4674.141113
3091.418701
1863.501099
3473.69458
2002.463013
5396
2027.834351
2381.536621
2133.408691
2281.796631
3469.965088
3478.927734
6149.236816
1819.387573
3804.171631
3643.032471
4481.091797
6313.393555
5556.84082
2368.038818
4598.083008
4436.777344
1794.975342
3184.275391
3198.333252
3900.348145
4322.148438
2212.363525
6895.672363
2777.864746
3851.953857
4451.480469
4208.168457
3590.250732
2723.255127
4097.358398
4231.378418
4822.879883
3625.370605
1912.787231
3491.177246
5542.90918
2715.102051
2573.194824
3085.639648
3526.391602
3803.809082
2023.856689
3139.177979
2853.539551
2145.54541
4329.674805
3616.528076
3956.026611
3431.585938
2225.597412
2054.791504
5245.279297
2013.707153
3422.793213
6828.927246
1919.903564
5329.802246
5473.327637
4867.812988
4597.647949
2605.812256
3165.095459
1915.75061
4407.561035
2055.527832
3760.117676
4007.473877
1715.244385
1916.991821
4761.217773
2046.190918
3031.923828
2207.392578
1703.429565
3961.85791
5222.249512
1825.909424
2478.47583
5315.894531
1733.498657
3807.645508
3986.26123
4379.338379
1646.51062
1860.398193
2798.393311
3574.778564
1664.347778
3366.805176
4828.620117
2058.064209
2176
5584.653809
3457.333252
4022.149414
1984.824219
3565.894043
1877.363403
3395.275146
4752.380859
4524.419434
1875.327271
2627.374512
2494.561035
1920.968994
2172.609863
2035.830444
3034.569824
1941.777832
2892.35498
4148.490234
3783.269043
3197.678467
3738.884277
4627.586914
2285.309326
3396.526855
2953.25293
1794.493774
4581.674316
5688.397949
2424.118164
3059.470703
2826.162109
3040.138184
2108.740723
2700.145508
5182.705078
3487.420654
3449.134033
3387.076172
3468.658936
2260.173096
3204.835938
3973.913574
1788.89209
2549.737305
1876.347656
4871.166504
5312.459473
4091.400391
2691.317139
3216.13623
2484.319824
1773.758423
1657.957275
3165.073486
1735.412354
1926.607178
1982.85022
2551.238281
4348.555176
2016.585327
1937.59021
3186.30835
5458.706543
3105.238037
1791.169922
1700.375977
2397.57373
2740.42749
5636.473145
3127.271729
2308.269531
1678.366089
3568.320068
3026.198242
1647.985718
1630.331421
2022.295776
3976.280029
3028.199707
1961.525024
3167.164307
3013.212402
2891.862305
3189.943115
2677.403564
1952.0625
1822.407837
4598.366211
1617.04248
2097.861328
1853.150513
4221.407227
1791.003174
5255.021484
3327.701172
4086.939697
1764.7052
1621.278687
1966.7677
2003.897949
2610.460205
1730.484863
2021.604126
1908.278809
3730.236572
3721.169189
1583.065552
4119.928711
