# Supplementary material for: Distribution Analyzer, a methodology for identifying and clustering outlier conditions from single-cell distributions, and its application to a Nanog reporter RNAi screen
Source: BMC Bioinformatics. 2015 Jul 22;16:225. doi: 10.1186/s12859-015-0636-7 (PMC4511455; doi:10.1186/s12859-015-0636-7)
Supplement: Additional file 1: Code S1. — R source code and sample data for distribution-based high-content screen analysis [file 12859_2015_636_MOESM1_ESM.zip › DistributionAnalyzer-1.1/Plates/files10004/C18]

3131.876465
8548.28418
3170.979248
2979.888184
3656.213135
3679.666748
2512.634033
6152.388672
4221.787109
2723.368408
2718.285645
3898.888916
2923.307373
5024.44873
3362.918213
2263.312256
3796.491211
3330.601563
1671.123291
3577.810303
2644.359375
4969.744141
2627.897461
4472.756836
4189.299805
4083.734619
4066.764648
4647.041016
4139.289063
3629.562256
4299.230957
5680.446289
4076.030518
5213.070801
5849.174805
7064.347656
2300.844971
2444.67041
2277.233154
2074.923096
1844.05127
4768.200195
4103.09375
5566.222168
3174.369141
3061.044434
5089.919922
2992.371582
2715.880127
6284.040039
2678.769287
5340.208984
4619.889648
7849.734863
3815.240723
2554.562012
3252.233398
3093.087158
3482.059082
5335.442871
2186.311035
1878.556152
2583.791748
3404.590088
4234.834961
4253.694824
2208.696533
6460.866699
5344.527344
2508.283691
4921.187012
5069.132324
3377.636475
3062.86792
2646.254883
3898.912109
2519.693115
1675.812256
2141.384033
2426.776367
1799.085083
2502.059814
3294.142334
4277.427734
3607.933594
1576.363647
2195.861084
7455.118652
2692.307617
3956.9021
4607.111328
3528.732178
6123.256348
4381.84082
3503.641357
2318.835205
2422.981201
2141.592773
3762.076172
4587.51416
2596.923096
3478.834473
1636.307739
2297.670654
1816.368896
4348.261719
1503.330933
3450.993652
1964.378418
4334.604492
2139.744385
2879.855957
2468.004883
3503.517578
3278.774902
3557.537598
3027.263184
3348.258057
2501.589355
2162.359375
3907.756836
4735.049316
3569.444092
4216.859863
4515.975586
3442.615723
3620.608643
2346.539307
6861.226563
4840.475098
4766.052734
2447.034912
4386.868652
4024.805664
2137.471924
4340.228027
4915.532227
5506.5
3438.460205
2944.19873
3623.960938
3576.101807
6646.724609
4793.943848
1655.641235
4469.603516
6164.420898
3223.25708
2014.318726
2690.344727
2615.488281
2327.468506
1905.49292
5500.672363
2888.489502
5174.609863
3986.297119
2928.188232
5669.820801
4274.500977
4164.563477
4076.71582
7466.82373
1669.03186
5679.512207
3121.461182
3861.213379
3623.321777
3724.480957
2200.591309
3834.198975
1594.483887
2011.547119
1740.518799
5429.029297
5996.97998
3506.445068
2704.91748
3464.34375
3495.439697
3291.96582
4398.852539
4933.645996
2117.333252
3659.474854
7023.822754
5266.961914
1958.977173
2553.729736
4693.047852
4982.404297
1883.935425
4810.430664
3334.652344
3446.936768
6936.045898
2431.063721
2580.422119
6049.681152
2665.78125
3583.619141
3875.033203
2674.63623
3599.391602
6291.983398
4199.930664
1562.373657
4714.074707
5582.780273
5917.722656
5334.454102
6704.682129
2997.46875
3261.662598
2634.085205
2636.337402
2178.014404
2876.117188
5034.362793
4314.991211
5850.981934
5409.878418
2750.956543
1575.22998
3059.900391
2254.796143
2195.068604
3168.807617
4122.263672
2212.820068
3186.988281
2270.189453
3420.625977
3825.954102
2952.185303
2880.872803
4593.426758
4061.512939
2766.641113
5793.589355
2858.07666
3181.031982
3309.364258
2380.968994
3074.636963
2353.628906
3053.069092
3345.808594
1969.4104
2507.887939
1668.262573
4013.07251
1908.658936
1645.419312
2038.102051
2224.489258
3212.882568
2462.61084
4966.05127
1791.651245
2728.587158
3475.176025
2737.007324
1835.555542
3122.227051
1736.313232
4230.427246
3633.335693
1874.728149
3370.285645
3127.808838
3177.519775
5398.869629
1815.26416
1831.007935
3349.161621
8081.484375
2421.110352
3662.7771
2671.322021
2188.743408
3806.588135
3103.436523
2993.111572
3092.054688
3473.13208
5719.466797
1752.319946
3123.590332
3765.14917
1536.566406
2047.565186
4600.743652
1721.686401
2797.625732
2421.023926
3797.41626
4093.526855
2272.896484
5897.647461
3978.80249
2232.357666
3580.262695
4487.058594
2911.575195
4125.32959
2124.198486
2906.069336
1943.221191
3651.746582
3903.208008
5210.263672
1630.548584
4446.526855
4680.341309
3161.210205
3528.840332
3651.973877
3433.246338
2771.637695
8565.417969
3226.280518
2422.498291
5558.933105
2578.887207
2018.474854
1968.947632
2230.458252
4946.19873
4104.0625
4555.049805
6184.794922
3783.382813
4687.759766
5770.98877
4905.560547
5298.723633
4094.222168
1896.900635
3941.587646
4290.207031
4062.59082
4560.054688
2467.100342
3462.14917
4056.55249
5489.473145
3567.907471
2609.05957
5144.392578
3918.191895
1913.4021
1975.195557
4036.068359
2868.377686
4909.084961
3271.899902
3672.400879
4583.706055
2146.059814
5283.130371
3302.326172
4008.290039
3885.768066
1885.821411
3716.691406
5312.535645
8237.985352
2235.164795
2878.006836
2641.502197
3637.50293
4580.805176
1767.840698
2681.909912
5315.214844
5741.725098
2012.733887
2730.90625
4744.012207
2598.420166
4636.028809
2670.66333
2055.963135
4779.234863
2538.86792
3215.464111
1801.638916
5522.965332
4652.3125
4549.633789
3733.246338
4307.29248
4835.88623
3301.973633
2111.632813
4241.586914
9062.522461
2362.200928
3553.935059
2769.643555
3853.723145
2848.036133
3059.993896
8522.375
4473.201172
5100.630371
5335.802734
2967.42334
4020.305664
2507.264648
5351.202637
3007.568359
2508.512207
2378.330322
2645.856689
4111.245117
2735.621582
2234.627197
1867.90979
1921.387939
4140.700684
2660.934814
4921.782227
1515.888916
2160.075684
4975.98584
3389.986572
6124.293457
1694.7854
3025.830566
2337.89502
3357.768799
1985.486572
2919.083008
3720.503906
1923.71521
9397.359375
3361.606201
3242.806396
1694.454712
2329.361328
6555.25
1820.304565
1657.610352
4603.506348
1826.99646
2920.063965
1804.47937
1745.142822
2042.662842
2113.939941
4373.80127
4373.783691
1620.400024
1547.890259
2980.87793
1837.550049
2252.821045
2061.823486
1922.852661
1773.613403
4106.505371
4473.691406
1764.15918
1917.733765
1816.779175
4292.375977
3420.495117
3861.485107
3037.259277
2896.98999
7304.532715
2719.891357
2492.075439
4362.958984
2767.906006
3203.062256
2337.824463
6359.106445
1685.730957
2640
5587.523438
4183.75
6362.584961
5208.330078
2428.313232
3301.175293
4786.282227
4020.598633
2832.971436
2775.505859
4512.444824
2522.053223
9941.984375
5931.269043
3423.299561
1818.863525
4338.0625
4859.529785
5484.191406
1832.975586
2141.517334
1902.236938
2698.733887
3383.529297
3513.66333
2400.318604
3833.929932
2461.547852
6061.439941
3030.393799
4332.67334
6510.461914
2177.435059
2161.439453
1959.307983
7250.582031
5573.515625
2940.387207
2020.122559
2233.782715
2262.467773
7297.739258
4558.338379
5250.952148
2670.657715
2185.67041
6203.129395
1808.624512
6859.105957
3428.345703
3660.92627
3041.481201
2376.150146
2415.529297
2551.046875
4310.691895
5254.935547
3081.333252
5057.772949
2200.30957
1954.598877
4640.866211
6286.720215
2599.929688
3199.788574
4305.737793
3656.928955
3835.936279
4217.678711
3929.096436
3906.408936
7299.758301
3591.144043
2715.412109
5074.984375
2935.102295
4257.76416
4459.750488
2858.191895
3085.482178
9608.555664
2276.69751
8925.979492
2512
3398.508545
2714.533691
2688.848145
4031.25
2548.746094
2297.968262
2328.785156
2946.552734
3137.883057
2338.219727
2829.085205
2477.047852
4154.956055
3158.09082
3084.014648
8987.361328
2859.157471
2793.45166
5565.025391
3397.095459
4328.269043
3417.13501
7782.763672
3541.379883
4101.529297
3911.384521
1557.027466
1657.32312
2360.755127
1502.767822
3780.118164
4672.951172
2702.749023
3036.315186
1612.710083
1519.547485
2037.078613
2382.239502
1664.964233
2700.513428
3816.327881
2188.755859
2899.800781
2454.616211
1860.950562
6597.34082
1958.505737
1927.540649
6072.621582
1703.445068
2192.369629
4231.974609
2302.858398
1639.385742
2722.474365
1924.81665
4123.469727
1949.629639
1732.747559
4684.997559
2716.620361
2132.856689
3695.003906
3563.280762
2160.060547
1723.37439
1868.888306
2438.11499
2282.5
4157.625488
2127.327148
2160
1677.076904
2453.852783
3411.405273
2348.230225
2250.896484
3695.858887
5586.737305
1688.734009
3477.274414
2773.175537
1736.714966
3349.808838
3481.714355
3782.516846
3024.070801
3063.299561
2229.561035
2007.367188
4252.333496
2032.192749
1806.117676
1804.033081
2620.661377
5132.654785
2977.0896
1678.537598
6922.046875
3560.727295
1488.505249
8482.222656
3122
3281.689453
3651.231934
2894.910889
3795.672119
3692.907471
3947.980713
3104.54126
3565.797363
3003.829102
4598.854004
4153.393066
3558.852051
2948.159912
5148.742676
3403.182129
3237.08374
2311.60791
6407.393066
4858.917969
1700.603149
3476.219727
3570.395996
4716.856934
3951.611328
1954.652466
2635.669678
4296.331543
2815.314209
4018.114258
3345.240723
3883.189453
2594.666748
1890.336304
3687.833984
1852.677612
6167.717285
2681.343506
4431.319336
3939.228027
4092.277832
3562.298828
3347.279785
4475.54248
3158.384033
4212.580566
5811.317871
2549.172852
2366.143311
4049.205322
4717.581055
3358.971191
2144.792725
6286.129883
3817.117432
2589.305664
3687.646484
1936.843506
3394.153809
3927.665527
5506.120117
2001.400024
3879.864502
5057.851074
8644.139648
3051.955078
4187.524414
5561.549316
2858.726318
3986.013672
6044.394043
1990.980713
3110.592773
1976.683594
2402.536133
2089.021973
3539.892822
3844.668945
2374.578369
2467.221436
2757.304199
3370.952148
2733.297607
6567.828125
3622.041992
3504.405762
4460.490234
10471.267578
2577.831055
6626.548828
2532.712646
2751.097656
9913.801758
3321.107666
4737.0625
2144.697754
1933.982178
3309.274902
4128.387695
3515.146729
4013.834473
2081.045898
3666.005615
3437.70874
1979.438599
1922.238281
3560.782715
3236.237549
1949.593628
6357.749023
3713.727783
4232.930176
4182.833008
4131.634277
4936.058105
4725.057129
5121.430664
2440.827637
2090.683594
3206.028076
3699.043457
3951.488037
2685.309814
5477.513672
2832.03833
6105.600098
5307.451172
2783.495605
3636.825439
2530.157227
4857.309082
2229.149414
3982.915283
3720.13208
5520.509766
4832.560547
4943.73877
2912
2017.166626
3697.681152
5919.612793
4058.585938
6347.964844
4456.518555
5287.555664
8392.866211
1884.269897
5178.477051
5240.503906
3914.161377
5222.016602
6911.160156
5565.634277
4804.671875
3187.353271
3277.906494
5050.89209
3529.900879
3098.476074
2671.834961
5398.559082
5352
4570.496582
4004.876953
1876.137939
1525.156982
4201.574219
2478.407471
4693.223145
4059.29834
7334.750977
9078.31543
4147.478027
4916.837891
2974.80957
2466.254639
4025.286621
4737.985352
3890.939697
7305.513184
2341.740234
3141.856689
2232.902344
4131.727051
3834.715576
3750.696533
3221.253662
3062.693848
3595.630127
3671.222168
7647.365723
4623.855469
4105.281738
2581.452637
4177.172852
3367.088135
3763.743896
4709.949707
3997.906494
5130.516113
3406.509521
1858.727295
2716.759521
3232.966553
2816.433838
3432.267822
5742.210938
3999.206787
2150.577881
2223.238037
3918.325684
1693.794922
6867.032715
3944.602051
3491.838135
3161.620361
2374.023438
3000.476563
3422.95752
3162.094727
6571.71875
4346.563477
4325.388672
3322.949219
3242.195801
4956.996582
3292.74585
2465.851563
2982.760254
4264.963867
2290.812744
4405.410645
2695.194336
1987.187378
3535.799072
4910.811523
1861.792358
3038.071777
2575.402588
2297.665039
3001.830566
4716.86377
3542.149902
4413.780273
4900.161621
1859.596558
2104.822021
2475.689941
2252.536377
2560.435547
2181.86499
7788.325684
2885.518311
4982.544434
5777.15625
2448.861572
5673.42334
2525.391602
1989.075806
2916.543945
2823.749512
1991.457642
5812.476563
2502.117188
2957.510742
3583.768799
2584.311768
3400.333252
2897.878906
2101.962402
2617.63501
2572.328613
3343.124023
5274.958496
3450.813965
2626.275879
3134.575439
2675.228271
2386.525879
2434.607178
2421.20166
3603.775635
5122.853027
2124.028809
4097.492676
5054.463867
3382.736816
3418.254639
3852.656738
2220.849854
1660.977783
4700
6523.177246
5061.298828
6258.022461
5017.238281
5142.188477
8658.418945
6496.535645
3664.904053
5387.583496
3526.528809
2056.516113
7189.409668
5530.19043
5746.532715
6740.132813
4788.311523
5369.641113
2994.235352
4839.512207
2145.49585
6105.030762
3897.767822
4944.742676
4473.729492
3035.16626
3891.723633
1959.175293
2003.341797
4158.745605
5324.467773
3085.860352
4792.104492
6522.634277
10669.810547
5803.466797
4300.11084
2184.975586
8638.135742
7265.71875
2077.568604
1942.165161
6873.831543
4973.569336
5472.870117
5445.936523
5593.424805
3391.532471
5707.657227
2707.647949
5108.13623
4195.428711
3247.731445
1993.447266
2790.2146
3749.714355
3148.97876
3870.693848
4299.920898
4542.158691
2067.583252
5644.207031
3379.568115
3480.589111
3997.592041
1564.367798
2565.495361
2372.476563
2671.069824
3252.640381
4259.787109
4278.874512
2508.184326
6425.769043
3946.706299
3993.861816
1855.240234
2033.984741
4544.43457
3696.263428
3856.217773
2522.30957
2924.009766
3588.237549
3850.309082
2534.200684
1971.526611
5124.411621
4818.335938
3073.142822
2885.128662
3761.759277
3432.498047
3602.858643
2231.070557
2335.765381
4057.372314
2607.147949
1876.708008
2112.351318
3269.356201
2984.378906
3419.570068
4668.759766
3103.416504
3919.375977
3017.189209
4558.285645
4742.038574
2834.26709
2607.69751
2051.864502
1926.061768
2416.091064
3727.447754
4584
2341.311035
3033.328369
3817.726807
4403.588867
2427.86499
2727.111816
4576.303711
6115.917969
2736.351074
1864.369263
4018.083252
2629.552734
2225.795166
1988.955688
2050.197266
2847.03833
2161.470947
3606.078857
2424.750488
2929.75
4248.368652
5655.570801
2655.205566
5242.008789
1920.543945
2541.84375
1641.351807
1867.877563
3393.034424
5887.27832
3291.668457
2051.656738
6063.734863
5148.135742
4055.380371
2401.77002
5311.400391
2729.431396
3310.878418
2331.330322
2197.728516
2301.163086
1989.735596
4195.375488
2056.259277
2275.56665
6395.657227
4679.810547
3235.453369
3378.197021
3679.310791
2687.539307
3509.388916
2061.657715
2057.949463
3078.013428
1495.692261
3373.968262
4890.65625
6392.620605
5733.005371
1705.832031
7631.538086
2941.114014
5062.885254
4850.407715
3261.007568
8131.521484
8760.074219
3449.581299
4934.563965
3082.576172
5699.049316
2119.529297
5537.319336
5908.181641
3099.591797
4693.541992
3205.53418
3953.846191
7906.591309
3260.452148
2877.834229
4355.52002
5307.132324
2009.448242
3485.368408
2084.905029
3666.598633
8135.970703
5318.837402
8411.202148
3552.808105
5130.674805
2501.926025
3736.28418
4955.547852
6737.688965
3652.331299
4306.158691
5011.277344
6873.548828
5325.389648
3530.115723
1597.356567
6269.072754
6621.795898
5423.554688
4736.84375
3430.679688
4179.436035
3804.993652
6335.462402
5970.528809
1869.818237
4320.115723
2477.069336
4598.868652
3431.194092
5243.000977
2918.227783
3201.54834
14037.726563
1919.32605
3512.505859
2431.709961
2674.673584
2156.081543
2720.571533
3379.443115
2080.930908
5050.278809
4091.239014
2395.053467
2394.031006
3180.901855
4355.604004
3113.783936
4655.728027
2324.507568
2541.509766
3887.18457
3382.016846
5022.175781
2448.220703
3503.088135
2510.628174
1958.569092
1895.19458
3168.275391
2562.810791
3350.679688
3267.151611
7157.635254
4654.080078
4051.673828
3491.737305
3119.28833
2794.964844
2336.444336
2836.537598
3358.06665
4497.378906
3516.386475
5459.446777
3809.023682
4269.792969
3221.118164
3346.344727
2492.588623
2985.85498
4041.620117
2043.355469
3195.039063
1954.681152
4679.442871
2397.541016
5943.617676
3629.359131
4416.753906
2624.671143
3295.228271
2120.254639
2186.993408
2888.557129
3495.907715
4598.867676
1773.180908
2296.186279
3719.818359
2541.472412
3099.400635
1935.607788
2485.32959
3994.119141
2085.125244
1717.768066
3989.060791
3330.74292
4028.850098
2202.967773
1979.843872
4529.460449
5049.86084
3042.127197
3238.105713
1600.213379
3791.466553
2469.432129
2978.632813
6139.066895
3121.885742
2799.903809
2603.862061
5039.905273
3059.268799
2374.980225
2011.555542
1704.987671
4016.214844
2681.554199
3598.228271
2308.714844
1563.523804
3963.592529
3237.825684
3936.995361
2902.527588
2485.398926
3441.723877
2512.459717
2546.274414
4472.454102
4972.867188
3855.09082
4785.019531
4604.855957
3593.563232
2698.54541
8783.708008
4827.776367
5813.341797
9745.542969
4802.550781
4529.223633
3992.289795
3320.649902
5595.850098
5074.788086
9438.509766
4924.861816
5477.981934
4477.081543
4232.149902
4734.930664
6485.441406
4175.175781
5359.615723
2068.303467
4907.527344
3586.328125
1481.791992
4163.871094
2293.253174
3428.118408
1607.871948
3549.720703
4716.158203
1994.388916
5954.861328
3543.495361
6640.634766
4893.469727
5348.732422
7296.310059
5151.875488
1766.695068
2678.535889
6353.512207
5449.411621
4086.741455
6818.973633
2045.525146
2690.986572
5034.92041
2219.943604
5011.724121
2842.953125
4358.331055
1992.826294
2549.584229
4436.540527
2103.813477
4247.23877
3109.852539
4410.234375
3062.270996
3284.712158
3662.158447
2440.671387
3487
3682.817383
3249.150391
2203.278809
7221.729004
2387.44873
3114.244141
3254.132324
2993.697754
3537.536621
5840.534668
5675.810059
1906.945801
4393.177734
4957.453613
2973.012695
2286.147461
2155.423096
3424.015625
3751.949951
3641.3479
1844.139893
3041.208984
3112.403076
2909.142822
3730.106445
3689.576416
3266.546387
2963.970459
2813.342529
2386.593262
2710.327637
2269.699463
3453.627441
2346.630615
3394.363281
5410.874512
6664.406738
2563.383789
3969.720703
3457.668457
2419.611572
2157.480957
2063.288086
3156.142578
2788.562988
4882.169922
4583.16748
5355.476563
4605.636719
1945.250732
2303.092773
1344.090942
5025.789551
4395.426758
1601.887695
3022.836426
3446.727295
4554.21875
1470.857178
1687.419312
1799.448242
1526.279541
3107.130371
5425.401367
7021.853027
3834.108887
5532.766113
2214.231689
1211.452637
8369.640625
9106.579102
3071.135254
2125.898193
6143.726074
3874.399902
5725.592285
3113.0354
5485.950195
4934.152832
2372.950439
8028.47998
11850.628906
6611.601074
5477.443359
2554.133301
6646.947266
3012.017578
6288.172852
2456.071533
7657.450195
1751.207153
3529.183105
7785.583008
7985.206055
3241.415283
1963.547119
2930.576172
2697.328857
2398.011719
4235.868652
2814.857178
4668.579102
2318.760498
3387.456787
5395.577637
5933.157227
1301.308472
5745.165039
3719.697021
4357.699707
3912.777832
5554.962891
3819.908447
8928.27832
2813.333252
5889.735352
5242.604004
2282.199951
2421.955811
2948.666748
5732.621094
8360.46875
5389.490234
3848.54126
4806.058105
17433.242188
1860.619019
2919.692383
4401.612793
1742.630371
7314.922852
3266.964355
4852.828613
5447.282715
4683.52832
3267.818115
4540.302246
3208.714844
5387.903809
2181.25708
3011.28833
2377.773682
5545.349609
4910.485352
5553.439453
2834.247559
6089.07959
1698.25
6363.150879
4732.782715
5866.288574
2899.456787
6184.046387
3573.738525
3311.26709
1573.163086
1719.408569
6394.983398
5253.818359
5734.763184
3088.654297
1539.267578
2200.897949
5717.358398
2374.530518
2258.717041
5225.396484
5497.682129
4688.148926
6084.771484
9430.120117
4935.942383
4491.778809
3088.863525
2588.844238
3355.620117
3413.083252
2919.644531
3665.008301
2188.790283
3929.872803
3440.856445
2890.107666
1886.888306
10296.624023
1930.49292
4240.857422
2391.961182
2648.74585
4200
6814.442383
2604.450928
2632.374268
4538.394531
2305.619629
3691.117432
2351.141113
3040.642334
11372.520508
3236.650635
3402.34668
4283.405762
2526.909912
3238.802734
5345.306641
2696.621582
2444.297363
1804.206299
4878.34375
1905.471802
1815.9823
2368.86792
1966.737793
2180.618164
3055.793701
4071.762451
4204.769531
4510.822754
2027.253052
2885.001709
1645.344849
1676.47583
2861.078369
2721.314697
5409.810547
10267.399414
3731.55249
1959.798462
4135.539063
3412.93335
5077.219727
4852.936035
1980.895142
5911.744141
3305.718506
4055.036133
3719.619141
5910.090332
5096.367188
3747.507813
3971.54541
1346.407104
1638.456177
3477.166748
2116.547852
6072.808105
2754.81958
2160.273682
3735.796143
2399.393311
1515.269531
2409.379395
3886.416992
5181.490234
2169.670898
3000.819336
3766.810791
3586.168701
4466.744629
2255.160889
4176.472168
4417.458496
3450.027344
8694.40918
2587.702393
6262.164551
3846.370361
4275.435547
5130.141602
4945.961426
3292.919434
5050.882324
3167.307861
2342.510254
3710.894775
6674.011719
4616.124512
6628.144531
4324.173828
6056.640137
2028.168091
3855.426758
1896.473145
4078.642334
1896.984619
22952.283203
5209.092773
2677.594482
12274.874023
3028.19751
6271.57373
4172.504395
6781.220215
4444.201172
2516.857178
2307.114014
4910.668945
4009.47168
2667.954102
1744.653076
2723.073975
4299.174805
3414.698242
2204.735596
4775.646484
3824.386475
8016.539063
7827.962402
5097.521973
5596.71582
5079.945313
3999.30249
6401.647949
1816.58667
3539.446533
4804.365723
4603.342285
5320.828613
5406.03418
3994.189453
2463.344971
4029.114014
5077.157227
5729.099121
2598.423584
3702.209473
5562.116211
2426.404541
3711.752197
5025.908691
4556.417969
5708.018555
4946.988281
4310.769043
4509.924805
3573.76416
4596.700195
2918.838623
4262.788086
2950.781738
4006.679199
6295.208984
3665.116699
4634.333496
4761.615723
2237.37207
2598.413818
5249.338867
1990.938477
5082.168457
4646.540039
4391.915527
4813.279785
3456.927002
3226.17627
4141.155273
5124.952148
4032.743408
2963.028564
3623.371582
5117.598145
3934.774902
3452.400391
3145.145264
1928.474609
2997.880371
2613.759033
4377.579102
2255.192871
3675.171387
2827.481689
1860.072021
3070.594238
3676.945068
4356.44043
4029.860107
5496.805176
3373.911133
5784.421875
5188.470215
4507.074707
2362.231201
6008.194336
3959.30249
2942.277832
4329.532715
4025.18335
3138.004639
2232.75293
2349.13916
5019.994141
2466.348877
3844.107178
2289.297852
5186.05957
1787.066162
5038.68457
2052.531006
3654.262207
4242.373535
2714.652344
5567.298828
1953.518433
2890.574463
2522.765137
2895.418457
4301.51709
2184.37207
4690.22998
4747.239746
1487.370117
10268.104492
3605.017334
3398.900879
5587.520508
4354.34082
5765.532227
10486.325195
1821.658569
6365.494629
3991.543457
2008
3825.1604
5854.789063
3826.267578
5056.640137
4952.385254
2569.906982
1640.060181
3084.121094
5562.656738
4512.255859
2011.551758
7327.705078
2178.898438
5237.077637
3239.586914
2798.60498
4452.852539
4161.447266
4387.49707
4714.591309
1689.333374
2461.92749
4120.037109
3829.490967
2192.46582
4250.865723
2000.839111
4083.805176
2063.557129
2192.655273
4571.878906
5494.174316
2339.593506
1997.43396
4235.149414
3621.532959
3306.395508
10585.163086
1922.82666
4616.637695
8839.981445
4078.008789
5836.547363
1831.936279
1731.702515
4669.869141
3244.505859
4757.668457
4065.600098
6971.558594
6133.755371
3839.088135
5634.049805
5546.742188
4703.47168
7883.833984
3011.818115
3362.59082
1920.855835
5180.252441
8390.106445
10362.830078
2860.725342
12622.902344
4854.962891
2266.139648
3627.982178
7743.768555
3787.563965
4956.07666
2284.610107
11814.901367
7780.061523
5899.10498
2263.879883
2650.872314
4848.562012
3326.697754
4838.731445
6361.497559
2579.914063
2610.514404
4603.658691
1825.28894
2365.047607
6721.171387
6716.852539
7234.52002
2362.285645
3696.85376
4544.196289
4971.351563
3465.062256
3516.417969
6542.541992
2792.474121
3791.656494
6695.787109
6778.723633
3058.943115
2449
3998.594482
4651.869629
5856.253418
4564.435059
2143.160645
5345.043945
5980.379395
3965.421875
3286.982666
5038.886719
6628.640625
5876.274902
5148.390625
2462.16626
2004.531494
2976.29248
3275.029785
4267.775391
2712.787109
1450.099609
5874.491211
6150.144531
3827.112549
3640.307617
3401.85498
7238.200684
2253.347168
4468.305664
5167.534668
2933.922119
1734.49353
5592.013184
4089.631836
4803.849609
4777.972168
2594.623291
3927.519043
3521.954346
2862.201416
5636.960449
2539.131592
1829.655762
3037.358398
7672.188477
4427.432617
2180.057129
3033.23584
3658.669434
3653.689697
2989.205811
2992.597168
3992.166992
5295.283691
2394.270752
2140.269775
2978.776611
2435.87793
4363.634277
4014.064697
2036.846924
1732.071899
4254.009277
1784.937256
4721.829102
6244.878906
2841.523926
3819.318115
4481.742676
4319.520508
5373.206543
5954.666504
4163.463867
4768.330078
3690.90918
3076.713379
2876.225098
2647.013184
2492.203857
2362.291504
3271.005859
4149.104004
3232.369141
3851.71875
2628.871338
4854.617188
5058.753906
2698.222168
3560.618164
5455.733887
4456.790039
4257.90332
2450.524414
5832.79248
4478.48877
1827.01123
3049.029053
5263.683594
2440.695557
3432.159912
3914.676025
2005.794922
3488.135498
6356.203613
2433.192383
1650.904419
3791.923096
3006.849365
3337.755127
4057.713135
2326.936523
2839.076904
4179.078613
4165.60791
9256.99707
4937.369141
2013.490967
2433.050537
2238.440918
2168.228516
2579.52002
5812.987305
3471.26709
1929.302368
2400.987305
3714.813477
3908.549316
3495.046631
7138.658203
2590.124512
1986.719971
4087.838379
4522.055176
3943.160645
4709.29248
4113.674805
4073.352539
3793.939941
3652.949463
4513.899414
3569.321777
5478.060547
4425.990234
4870.19873
3498.503418
2143.519287
5016.554199
6157.453613
2327.238037
3159.471436
3761.111084
2487.106689
3326.758057
6440.977539
2144.432373
5125.39209
4697.600098
5579.536621
5361.021484
1682.867065
2288.59082
3488.785156
3737.043457
5016.950684
2813.262207
7188.686035
5758.663086
1747.71582
2419.49292
2003.416626
2431.896484
4457.734375
4494.929688
3554.402588
5768.037109
2917.305176
2220.067871
3640.145752
2109
7373.528809
4846.184082
5631.251953
3233.66748
3236.291016
4188.053711
5881.042969
3077.639404
3387.734619
2767.523193
8315.266602
2912.527344
4980.246094
5693.710449
2138.105225
2445.049805
1274.567383
4377.187988
4381.044922
3875
1879.641479
3848.06665
1952
3533.281982
2809.830322
4774.031738
3613.037598
5768.374023
3312.039795
3949.147949
4389.833008
4999.919922
2333.76001
2037.074829
4966.445313
4809.786133
2974.539795
3164.312012
6134.121094
2138.441406
4290.820313
3942.498291
1742.164551
4864.995605
2160.647217
3174.524658
6849.638184
2653.4104
5472.573242
2067.207275
2161.156006
3112.836182
1969.985962
6106.709473
2722.063477
3466.932129
2445.249268
3136.285645
4511.20166
5879.56543
2999.531006
4625.188965
2100.286865
2040.32373
2160.484863
5583.234863
2834.086914
6743.382324
4542.758789
1801.475464
1929.003418
5310.063477
2735.18042
3341.86377
4403.562012
1938.472778
9369.948242
1550.476196
2654.416748
2857.039063
5368
4704
2810.16333
3128.444336
5898.359375
4699.140137
4605.265625
11077.532227
4483.050781
3491.067871
1959.333374
3966.625488
5773.85498
7654.265137
5899.615723
5214.29834
2133.566895
6497.537109
5907.706055
2363.314209
1845.92688
2317.571533
2674.021973
5937.035645
4393.214844
1900.640625
2300.444336
3233.699951
2982.705566
4851.104004
2795.221436
1868.642456
1651.004395
4642.261719
1827.13623
1882.803711
10937.225586
1525.631226
2697.070801
4345.521484
3606.666748
4047.088135
4054.14624
7432.504883
3442.118896
2856.283936
3799.211914
2037.538452
7173.070801
1955.41333
4342.666504
5892.512695
4140.150879
5263.861328
5312.665527
4959.596191
4237.007324
4391.226563
5742.23291
3518.053223
1847.690552
6914.17334
4027.616455
4404.665039
3990.60791
5311.523438
5185.515625
4843.05957
4010.394775
4368.929688
2320.441406
5514.929199
3523.233154
5824.98877
5262.368652
5046.17041
3602.085693
2801.369385
5744.475098
5627.09668
6560.720215
7485.478027
4188.966797
8216.086914
2826.931396
4258.135742
3056.0271
2635.314697
1957.653809
3644.35083
5511.787598
1873.855469
3530.602783
3798.405029
5613.553223
3375.615723
4307.675781
2932.142822
7933.155762
3742.237305
1905.037354
4434.030762
3220.182861
5674.161621
6144.114746
4906.093262
6787.720215
3460.531982
2169.114014
3025.443359
7714.652344
2111.689209
1958.273926
4788.48291
5058.434082
2423.518311
4115.422363
2423.878662
3171.358398
3318.59668
4107.994629
5062.44043
3871.727783
1895.556641
2811.720703
2909.718018
3529.656006
1640.145142
2209.628418
3711.82959
6054.093262
1774.106201
6371.768555
3704.144043
1666.365601
2805.924072
1904.422485
2029.159668
4014.165039
2458.882813
2481.802734
2050.557129
6354.533203
3505.900635
2246.474121
3989.382324
4739.651367
2131.327881
4414.5625
4704.095703
7128.570313
3289.256836
3188.703125
4885.975098
6131.553223
3019.479736
5602.310547
6760.015625
5265.155273
2604.594971
1851.647705
3974.296387
3139.890869
3344.125
7096.714355
10082.748047
4477.843262
2846.559326
6337.600098
3024.245117
1926.41626
5772.649414
6664.885742
7685.952637
2720.60791
2701.666748
2933.178467
3512.060059
3466.481445
4056.256836
4506.083496
6218.374512
2188.131836
4713.488281
4112.501465
3914.705078
6445.455078
4697.867188
2540.70752
4237.015137
1397.235596
2241.917725
5551.566895
5472.112305
3912.916748
2756.390869
3533.27124
2164.493164
2256.417725
2191.928467
6821.04541
2864.933594
3888.611572
3819.407471
5130.47998
2229.593018
2552.502686
1630.552734
2798.397949
3847.755615
2052.287842
3407.949219
1999.894775
5306.277344
3444.657471
4407.181152
4490.644531
4166.778809
5020.473633
6594.913574
3982.028076
5641.282227
5003.248535
4303.0625
3756.784668
4751.964844
2646.503662
3926.022461
6913.830078
4202.131348
4147.788574
2620.53833
1979.109131
4501.104004
4122.009277
3234.496826
6036.858398
5335.350586
4313.394043
5261.635742
3421.641602
6921.274902
4199.886719
4257.154785
2690.960938
6238.907227
2993.820313
3129.276611
5003.893066
3455.911865
5352.588379
3274.937744
3408.895264
2124.613525
5138.329102
5770.220215
6073.474609
3747.724365
2066.717773
5421.932617
4435.741699
6677.475098
6061.143066
9106.337891
4290.689453
2153.405762
6436.805176
5765.405762
2943.098145
2639.230713
4636.764648
4917.677246
3785.479492
2997.305176
5460.130371
2195.368408
1755.789429
4500.043457
2012.079956
2076.615479
1878.313721
5120.974121
4539.436523
2296.320068
4194.294922
2842.173828
3986.459473
4600.5
3978.25293
2769.106445
4417.583496
4805.498535
3184.441406
6402.541504
4247.882813
7561.822266
4240.657715
3022.47998
2309.304443
3332.032959
5120.237793
4622.137695
5673.889648
4756.22998
2203.583252
3435.578857
5669.296387
2742.47998
2751.646973
2072.648682
3690.759521
3949.736816
1578.198242
6888.587891
1973.074585
2902.146484
2010.070923
3560.436279
8722.361328
3448.687256
3922.992676
2720.443115
3135.637695
3928.429688
5020.578613
3395.901367
2658.897217
1852.701416
3837.602295
5688.307129
3635.443604
4150.841797
4040.966797
9183.00293
6228
2086.008057
25891.267578
4802.484863
2241.853027
3452.985596
2089.278564
1839.099609
3604.948242
3212.603271
3074.583496
5618.922363
3957.364258
2309.772461
4724.412109
2782.446533
4610.471191
4529.308594
2917.94873
4917.61084
1734.73877
4554.5
3649.670166
1795.441528
4692.744629
5390.119141
4820.36377
3658.660156
5300.263672
3458.757568
2673.050781
3582.025879
5163.504883
2498.27124
5253.130859
3038.618896
4672.151855
4725.914063
1599.128662
3994.873535
5708.077637
6055.558105
5079.337891
2471.573242
3892.465088
5059.421387
3329.002441
4555.424805
1721.218994
2964.536865
8181.706055
2911.844238
3582.53418
2041.770752
3794.361572
2980.513672
4348.72168
8382.941406
2326.459229
1931.164795
3585.647949
4597.834961
2885.731201
5889.829102
4295.234863
1966.009521
7089.461426
3104.341064
5959.244141
1387.238037
2234.941162
2847.493652
4397.226074
2272.088623
4332.552246
5006.09375
1836.663208
2954.374512
4218.867676
3863.134521
3306.246094
1678.97876
4949.819336
2346.860352
4185.413574
3033.838623
3116.797363
5623.060059
3231.224365
2021.578979
4779.890625
5572.212891
3101.913086
2707.029541
4841.160645
3269.333252
4058.931641
2266.273682
4261.392578
1872.15686
2725.87915
6491.79834
4140.894043
3137.723145
5391.262207
2230.017334
1920.299072
7862.601563
5484.298828
1595.364502
2447.907959
1916.828857
2741.206299
3558.731201
2842.328125
3148.723389
4017.058838
6679.964844
5182.848633
3411.826172
3374.450439
1532.852417
2543.878906
1984.893799
7085.684082
9129.570313
2761.429688
4055.581787
1501.806396
3589.333252
7286.569824
2685.291016
2091.862061
3287.389893
11286.014648
3140.373291
5046.625488
3580.251465
3694.222168
5214.522949
2997.767334
4026.152588
5395.154785
5600.294922
3971.195801
4984.34668
5790.320313
5624.727051
3414.492188
2264.296387
2244.800049
6804.254395
3421.896973
3509.657471
5663.752441
4143.972656
3467.780762
3232.805664
3989.656738
2869.78418
1540.622192
2773.411133
2810.296631
3028.881836
3185.877441
3270.595459
2040.371582
5398.025879
3776.603271
4853.895996
4748.860352
5653.581055
3012.282959
7351.854492
2976.046631
2657.399414
9954.050781
4587.989258
2921.468018
3895.718994
11903.948242
5257.893066
2407.24292
2803.621582
2490.498291
3570.450684
6967.287598
4435.406738
4998.319336
4770.002441
2035.636353
3809.248535
3721.225098
1903.48877
3475.377686
4873.904785
4391.082031
2117.728027
5796.839355
2330.042969
3489.893555
7895.614258
3539.165527
1947.534424
8474.125
4479.875
5032.441895
5919.462891
7713.494141
4340.382813
2019.603271
1916
3817.199951
