# Supplementary material for: Distribution Analyzer, a methodology for identifying and clustering outlier conditions from single-cell distributions, and its application to a Nanog reporter RNAi screen
Source: BMC Bioinformatics. 2015 Jul 22;16:225. doi: 10.1186/s12859-015-0636-7 (PMC4511455; doi:10.1186/s12859-015-0636-7)
Supplement: Additional file 1: Code S1. — R source code and sample data for distribution-based high-content screen analysis [file 12859_2015_636_MOESM1_ESM.zip › DistributionAnalyzer-1.1/Plates/files10004/C19]

4207.797363
3174.766113
2631.625732
3749.317871
5003.547363
3712.644531
2585.699951
3917.818115
3675.128418
4257.899414
6516.942871
5291.200195
2924.077637
3300.668457
2317.033936
3855.970215
3581.960693
2601.84375
3545.009277
5752.324219
4377.699219
3145.906738
4000.041992
1759.608398
4097.016113
1708.833374
2367.163574
1804.389771
3483.858154
2511.85376
5127.531738
2087.287598
1933.650024
7604.63623
3285.890625
3936.303223
5350.645996
5456.347656
2799.859619
3669.38623
2940.725098
4386.688477
4080.27417
2068.266602
2482.088379
5564.967285
4581.263184
3984.140381
2072.538574
3581.431641
4400.618164
5652.019531
4228.498047
3612.96167
10161.439453
2704.45874
2804.306152
4536.261719
2519.191406
3535.00708
2638.814697
4025.068115
2051.311523
2645.542236
2520.398926
2049.546875
2294.427979
1854.518555
3935.487061
3862.983643
4315.991699
7357.966309
3579.223877
3160.602051
1869.217407
7212.257324
1853.977539
5073.540039
2860.307617
3542.61792
2840.984619
4176.849609
4181.383789
4170.961914
4641.936035
2610.251953
4271.275391
3623.457275
3790.723633
2777.666748
2355.869873
2240.639893
4391.739746
2394.78418
2241.476807
1945.519531
2668.724365
2676.105713
1855.715576
3799.106445
8452.962891
2110.881348
4402.567383
6138.046387
7876.830566
3229.886719
4562.194336
1584.177734
1594.666626
3574.75293
6532.512207
2584.471924
2370.068848
7293.361816
3558.848145
7013.36377
6466.941895
3126.118652
3100.577148
3663.197998
5371.751953
3317.885742
4008.237793
3977.003906
3710.817383
3716.312744
2281.711914
2372.75
4486.301758
2416.085205
6320.291504
4303.172363
3872
2289.532471
2001.769287
4238.38623
2877.239746
2026.39502
3613.105225
14829.430664
8490.188477
7903.253906
1828.710327
2000.029907
3190.039551
3699.404541
2261.132568
4589.795898
2907.694092
2581.333252
5050.090332
3274.349609
6069.865723
2989.764404
4004.144043
2464.16333
5231.354004
1794.081055
2006.348633
5939.972168
5524.188965
3452.585938
3628.647705
6054.577637
3294.789551
2433.307373
3595.216064
2422.334229
1991.021851
1933.909668
2850.130859
2542.920898
4310.708496
2604.282227
2697.210205
5729.089355
3575.470215
2456.352051
7607.770996
2214.267822
3957.042969
7894.539063
3549.144287
4020.412598
3419.491943
3963.220703
2701.793945
9411.803711
4284
2545.244141
2378.678955
4372.848633
1849.543823
3133.538574
3949.679199
2959.056885
5756.15625
2003.501953
4172.26416
4673.230957
3530.093262
1765.321411
3939.085693
4402.52002
3732.874268
4630.130371
2136.443115
3948.955811
4402.299316
2052.88501
4799.09082
3924.87793
2619.519043
3679.846924
2287.149902
3786.51709
1497.409668
2709.49585
2438.387207
7968.514648
3187.923828
4437.425781
1819.083008
2127.23999
4494.788574
2001.617676
2639.447021
2291.037354
3782.896484
2295.710205
3456.179199
4416.783691
3098.483154
2211.512695
1930.891235
5164.662109
2818.710205
4136.596191
2093.793213
4077.798096
3165.078613
3547.655762
3475.483643
2708
3153.785889
3368.286377
1933.928589
2473.622314
1832.48877
4111.147461
10981.566406
3623.875244
2427.790527
2799.031738
2385.480713
2955.800049
2773.771729
3488.829834
6691.425293
5000.114746
3525.161865
3854.857178
3422.466064
4433.846191
3977.520264
3734.202881
2702.651123
1520.855225
1864.036133
7569.255371
3827.539307
3296.685547
2708.213135
3961.444336
3345.224121
2944.656006
3765.104004
2079.057373
6684.468262
2497.488281
3711.499268
3607.697266
5994.82666
2236.484131
2347.777588
4260.25
3100.126953
2971.731201
4593.253418
5499.875977
2088.772949
3431.726563
6647.587402
3591.558838
2325.318359
2120.186768
2295.582275
3484.924805
2458.710938
5767.46875
3754.464111
2180.362061
6678.862305
1968.681519
1848.878296
2589.106689
3111.723389
2494.272705
4359.813965
3235.041016
2639.209717
3311.669678
1877.767944
5989.381348
2973.4646
2055.768555
2141.221191
6986.617676
3763.80542
2065.223389
2421.916504
2908.263672
1706.623535
1875.035767
3387.391846
3515.220215
5308.830078
5185.019531
2299.172119
2216.959961
1988.86438
2085.709229
2076.447021
9390.020508
3482.845459
3035.943848
3925.605957
1824.486816
3114.637695
5962.865234
1965.66333
3340.286621
2188.22168
3703.336182
1798.773193
3488.670166
5582.293945
2349.864258
2030.839966
2910.432129
2059.099365
1587.223877
2428.351074
2638.678223
2248.024902
3545.073486
3468.766846
4937.942383
4648.149414
2668.549561
3205.916504
2771.508789
4805.612305
2428.451904
3950.604736
3883.735352
2240.511475
2311.949951
2790.165039
4757.290527
5038.428223
5958.472656
2605.799316
3462.104736
1726.470093
2112.73999
2697.364014
4071.329834
2239.650635
2243.797607
7453.691406
2038.165405
3427.012207
4698.139648
2164.125
2811.301514
4174.44043
5433.976074
2945.211182
3117.081543
2101.398682
2683.840332
3875.183105
4893.854492
2636.938477
2853.686035
1930.245605
12794.607422
2975.664551
3105.549561
4732.730469
2053.424561
3995.397705
3422.85376
2238.277588
2674.266113
2748.925293
2078.928711
3144.891602
3096.940186
3284.159912
4596.601563
2370.729736
2498.264893
2578.429199
2306.666748
3291.878906
3780.076172
3023.437012
1607.282104
1999.578979
4076.908691
1632.839722
4538.836426
3574.924316
1605.27063
2245.227295
2561.553467
5007.200195
5519.851074
2604.68457
3650.206787
4986.279785
1831.639648
2837.552246
3062.987305
2363.604492
3885.199951
1885.153809
2118.695557
8426.299805
3436.794189
2596.416748
4581.333496
4553.521973
4203.213867
2217.083252
6674.37207
2642.320557
1989.414673
3647.288818
2541.20752
2053.962646
1923.755127
2561.293213
2486.924561
2038.141357
2399.005615
3536.73999
2143.751465
3761.75
6205.277832
2618.082764
2334.704346
6930.05127
2592.41748
3454.344727
2973.44873
3880.070801
2046.717896
3848
3906.92627
2169.44873
3046.344727
2096.141602
3307.491699
1425.761475
2125.851318
3145.587891
4144.863281
5784.047363
1902.413208
4001.070801
3849.05957
1504.071411
3318.863281
2042.067993
3041.035645
3101.13208
4698.030762
7211.628418
3755.425049
5428.993164
1446.121704
5491.647461
2354.625977
4195.395508
4174.164063
4173.509766
3788.919434
3417.800049
1511.322021
2268.720459
2719.561523
5301.913086
5921.736816
5925.538574
2071.474365
2924.998291
5436.79248
3766.368652
2300.610107
2968.539063
4332.337402
3163.460693
6305.994629
3150.387939
2135.910645
8351.241211
3722.516846
3122.539307
4840.994141
2141.473633
3030.421631
9273.823242
7147.621094
4426.116211
3048.455811
1805.269653
4370.834961
7414.223633
1891.308228
4834.12793
3439.763428
4374.159668
5699.404297
2266.210449
4710.058594
1782.5
7020.041016
4577.306641
2425.031494
4933.765137
3152.704346
2968.2771
2109.384033
2647.048584
3655.075928
2398.318848
3133.74707
5402.871094
5648.852539
4718.440918
5572.518066
4462.938965
3104.931396
4625.022461
5585.018555
3859.25293
6248.417969
2516.786621
3076.639648
4654.303223
5420.983398
4901.820313
4333.387695
3642.573486
6495.67041
1858.727295
2777.522461
3692.035889
2425.899414
3433.249512
4496.664551
3187.324463
4264.793457
3903.889893
2846.116699
3308.719238
2727.312012
2108.235352
3836.853516
1881.343262
3727.953125
3401.54834
3262.424805
2276.748535
2559.105469
5346.164551
3368.696533
3454.713867
1431.060669
3129.2229
2875.826172
3650.57373
5164.884766
2893.537354
2961.079102
3648.504395
2953.191162
4248.787598
6933.012207
3844.488281
2937.885254
2375.668213
4690.288086
4495.57959
3442.283447
2541.850098
5107.260742
2126.143311
2852.175049
3861.5896
5640.144043
3225.105957
3296.950195
2199.309326
2780.972412
2748.011719
3116.526855
4302.111816
4721.092773
4045.476807
2264.846436
3826.510742
1823.982422
2630.820557
12208.099609
3460.274658
2344.550049
2075.967773
6178.057129
2050.068359
6485.327148
1892.70752
2934.267822
2286.190186
2303.363037
1620.669312
4739.150391
2590.868164
2911.527832
5114.106934
1684.659912
3361.044434
2448.702393
1914.178101
2040.881714
3345.080811
2388.203613
2278.939453
2992.561035
2025.33667
5153.257324
1913.474976
2527.288086
3211.924072
2262.899658
2948.746826
3501.425293
2322.346191
2090.125
4969.169434
1717.52002
1587.144531
3844.679688
4526.509277
2753.390381
1812.495483
4320.987305
2267.743408
2522.14917
5499.218262
5206.828125
2836.057617
5307.916016
2214.620117
2726.682861
2071.019043
5394.882324
6103.465332
1805.253296
2987.418701
2591.513672
2127.142578
2572.386475
6006.396484
2647.606445
4894.611328
3745.934814
2719.411133
2918.26416
1932.606689
4629.994141
4581.541992
5939.625977
3499.075195
5861.570801
4915.225586
2034.044312
2625.222656
3171.563477
2081.814697
4743.579102
4580.088379
6507.441406
5464.833008
9364.442383
2875.911865
6485.874512
4681.537598
4534.562012
4894.223633
2684.978516
2754.249512
3347.5
2586.326904
5101.455078
2686.857178
3956.388916
3020.083252
2019.27124
2260.574707
3875.092773
1908.953491
2514.837646
3203.673096
7097.56543
1931.986694
3627.673096
2622.014648
2135.704346
2216.966553
3420.785889
2606.727295
2196.100098
3661.563477
5264.297363
1604.30957
3042.684814
3875.067383
4348.135254
3079.111084
2345.560303
1757.623535
1995.879639
5946.666504
2167.898193
4622.91748
4412.362305
4423.76709
3823.05127
5343.04248
5102.87793
7214.104004
5358.894531
6522.658203
4969.161621
2287.615234
2258.891846
3766.455811
4321.504883
3096.350586
3408.115723
2659.661377
3918.458008
4450.293945
3555.231445
3798.214844
2184.87207
3197.408691
4747.038574
1739.006348
2337.734375
3403.452148
3270.142334
1955.422974
4673.672363
3316.20874
1902.93335
2446.308594
2675.463379
5773.82959
5358.203613
6289.211914
4985.022461
4785.713867
4520.78125
1645.784668
3818.680176
1582.765991
3366.597412
4322.154297
2499.918457
1956.354858
3109.259033
4582.066895
1799.266968
6640.372559
2040
5099.069824
3296.441406
2222.66333
4894.814941
3535.151611
1809.679199
3405.780762
2029.986328
5154.025879
3183.313965
4554.126953
5310.473145
3557.661133
3018.589844
1577.305664
3569.873535
2352.759277
2602.983643
1986.638794
1838.688965
4871.307129
4267.389648
3828.172852
4395.321289
4869.486328
3358.264648
1583.544556
1764.110596
4062.258545
1779.058838
1756.92688
3765.556885
1976.037598
1489.751831
3544.436279
4256.040527
2278.103027
2788.070801
2301.605225
6149.157227
6152.701172
3059.328369
1755.856323
5731.522949
3488.201904
2318.77417
2980.289063
2023.795166
1792.95166
4415.589355
2485.061279
3398.306152
3737.923828
2749.275635
5588.719727
4052.733643
3211.818115
4771.75293
2640.861328
4933.383301
3046.792236
4572.311523
5483.80127
1941.335693
3237.429932
2959.899658
4041.236572
5809.93457
4762.691895
1813.960571
2166.625488
4846.758301
5389.60791
2069.244141
2517.970947
6496.393555
2826.891113
5966.742676
2087.079834
2675.258301
5605.604492
1744.195068
4411.498047
2143.187744
4669.259766
2466.124023
2286.244141
2277.654541
2161.392578
2240.200195
5221.044922
1995.514893
4149.682617
1872.923096
2539.410889
3616.061035
4256
3017.218506
3625.6604
2000.385498
1812.116455
4102.942383
1900.387085
4105.185059
2281.490234
1552.833374
1635.020386
2776.097656
3539.30542
2715.823486
1435.692261
1704.838135
2141.600098
2806.666748
2830.727295
2327.380371
2996.961914
5427.45166
3404.402344
3576.219238
3035.30249
2490.440674
1424.672241
1671.54834
1960.838745
3768.331543
3018.41333
1802.495972
3256.449707
6838.070313
4436.239746
2233.282715
1997
3145.583252
5789.02002
1865.446167
2151.511475
3580.02002
2333.493652
1990.448486
3894.030029
3459.692383
4037.417236
3290.87085
4710.82373
5324.008301
2029.294922
3420.3479
4078.314697
3164.931152
3670.435791
2244.974365
1527.790894
4300.973145
3770.593018
4195.737793
1970.139893
2132.764648
3586.011719
4395.109863
2690.931641
2860
8513.118164
2620.307617
2056.800049
2618.480469
2622.365234
1968.251953
2432.921143
1771.991455
2628.358398
2130.651367
1960.752808
1954.364014
1968.425537
2493.695068
3877.60376
2870.542725
2701.60083
3268.733398
2094.415039
1844.598999
1901.052612
3720.605225
3750.530518
4436.986328
2119.079346
2317.447266
3594.516602
7801.70459
3901.608154
3583.700439
2179.012207
2973.372314
1720.915039
3346.748291
4204.965332
1622.911255
1940.807251
5498.737305
5007.152832
2566.642822
8741.774414
3591.955078
1996.201904
3528.331055
4075.010254
4706.849121
3786.07373
5672.30127
1694.233765
2537.333252
5869.037109
4383.254395
2108.455811
2353.873535
2410.605957
2251.486328
3205.570068
4158.62207
3554.758545
7001.214355
5656.547852
4193.737793
3248
3415.522949
5157.921387
3740.305664
3301.387207
3391.598389
2337.951904
3500.693604
2945.175537
4603.605469
2590.434082
4338.679199
3433.549805
3741.698486
2393.873047
3352.387695
6959.484375
3766.98291
2065.474609
4239.432129
1831.411743
2925.084961
4423.976074
3023.281982
4540.395508
2533.151855
2935.398438
4063.28833
4128.067871
2836.04248
2688.249512
3791.961426
3182.061279
4394.546875
2902.216064
3196.951416
3591.09082
3345.705322
1390.852295
2502.091553
3330.575195
4636.463379
4775.167969
2985.667236
2771.715576
2161.689209
3726.66333
4562.787109
2275.022705
5212.858398
6205.946289
3815.560547
5062.684082
3095.476563
8749.576172
7636.976563
1999.854492
4043.873779
4893.393066
4788.818359
6467.248535
4177.831543
3050.101074
1728.867432
5103.954102
3100.301025
3842.380859
4054.620605
2192.254639
5597.688965
6198.933105
4399.510254
2630.260986
5589.435059
2696.77417
2701.926025
4902.214355
4118.90625
3919.709473
2205.411865
1682.54541
2610.483887
6492.158691
6131.222168
5032.068848
4380.706055
4441.235352
2692.063477
5259.254395
3391.092773
4641.530273
1331.956055
1419.739136
3333.600098
1881.79248
5955.028809
2959.974121
11164.1875
3410.99292
5397.050293
2525.328125
8081.729004
3522.582764
3473.701172
11702.080078
4197.614746
8352.533203
4128.125
3603.072021
4919.936035
4913.769043
2715.129639
2785.42627
3040.549316
2179.428467
3241.660645
3325.237061
1819.565186
2487.47876
3320.427002
3456.45752
2164.902832
2110.675781
1892.147461
2290.897461
3531.577148
2480.62085
1967.65625
3182.657471
3122.798584
2612.829346
5834.239258
3679.491211
4222.923828
2046.888916
3310.909668
1933.604736
3451.299561
2474.319092
2397.492432
2838.873779
3814.121094
2848.907715
2115.75
2056.531494
1901.199951
4629.764648
4339.831055
1880.166626
1972.816528
4640.617188
2286.837891
2890.253906
2538.49585
3584.909668
1820.85791
3893.464355
2559.361572
3448.130859
3749.993164
3378.219971
2181.636719
2455.736328
1935.439819
2126.694336
4928.812988
3177.022949
2434.347412
2800.768555
4945.366211
3782.752197
3361.718994
1651.959595
2468.848389
4724.761719
5187.239746
4244.788574
4132.214844
6088.851563
4402.939941
3219.326416
2431.207275
1335.456299
5495.415527
3493.556885
2308.546387
3510.406494
2453.580078
1652.692261
4992.587891
1713.963623
3238.731689
6120.370117
3893.101563
3445.10791
1726.691772
1978.204712
4254.726563
3544.76709
3900.90332
1515.629639
3026.385986
2383.25
4418.458008
3854.047852
4529.630371
3848.855225
5113.769531
3616.952393
4333.207031
2692.044922
2949.179443
5463.856445
2792.070068
5195.773438
4689.004883
4612.115234
3895.724121
3351.015381
6316.858398
13582.837891
5050.246582
3748.92041
11083.923828
4373.831543
5082.945801
5649.95752
2152.612061
3207.306641
5616.953613
3387.911133
3799.899658
2707.343018
2494.011963
2158.596191
1692.694946
1876.133545
1939.893677
1856.681152
1746.519531
3505.641113
3264.473633
3196.553223
2465.900146
1798.275879
2346.098389
4979.038086
4222.655273
3712.887207
2966.402344
1984.444458
4474.218262
2758.93335
1744.430054
2754.980469
1602.876465
1509.688843
2003.214233
1761.417725
4735.541016
2242.122559
4344.80957
1972.934814
3865.306152
4049.45459
3100.274902
1311.435303
1820.10083
5806.405762
3572.088867
2059.410889
2511.857178
1858.292114
2590.456055
3444.417969
2101.333252
4151.922852
2961.777832
4510.458008
1690.076904
6867.335449
1522.018066
1612.666626
5759.838867
1226.274536
1604.705933
4617.537109
2766.518555
4462.20166
1703.846191
2925.034424
2000.964966
4315.066895
5401.831543
1986.339233
6235.040527
5784.669922
1685.606812
5030.172852
2301.587891
4448.124512
1473.411743
6500.291504
4426.564941
4329.450195
5610.753906
3089.164551
2957.92749
5414.626465
2965.55835
4944.179688
6276.904297
3468.055664
4569.820801
1684.031494
4128.560059
5754.650391
6000
4526.024902
6068.235352
2554.317383
4619.151367
1594.368042
5003.068359
6883.830078
2477.107422
4488.021484
4608.929688
1908.050659
6185.058594
4367.544922
3161.535645
2327.576172
3757.149414
1850.061401
5723.75
2406.925293
4249.080078
4488.601074
5449.089355
6955.230957
3771.178711
7412.871094
2500.654541
2441.611572
5428.454102
5501.839844
4278.864258
5464.833496
4015.741943
5331.43457
2345.400635
3937.614014
2431.892822
7931.10498
3300.7771
5414.576172
3223.099365
2065.628418
2297.587158
3055.69043
1392.896606
2431.961426
2183.953125
5410.709473
3611.742676
2133.317871
4927.706055
6952.084961
1496.806152
1983.586182
4949.722656
2026.242432
2019.386475
1480.120361
4516.40625
1320.888916
5208.910156
4924.820313
2702.585938
3508.026855
2313.96582
2542.315674
2942.094238
1762.935303
6280.152344
1687.085693
3404.009766
1557.276611
4691.673828
6077.070801
1539.748291
4501.508789
3433.59375
6206.282227
6297.795898
3181.172607
7026.037109
2232.807861
4228.746094
3219.325684
3866.440186
1449.909668
2158.684082
4393.056152
1941.70813
5011.264648
1593.325195
6116.043457
3440.092041
1766.023193
3607.341064
2397.386475
4950.275391
2444.993652
3649.216309
4210.302246
1371.529419
4855.760254
1272.294067
4249.512695
3529.253906
2964.429199
7121.209961
3433.409912
2812.388916
2244.5625
4968.789063
5089.81543
2771.496826
5941.422363
7064.481445
3633.940918
4304.635742
5652.382813
4022.915283
3836.875244
1292.957764
2837.823242
4080
4255.570313
4696.037109
1622.013794
3726.343994
4091.51123
2560.691406
5251.671387
6915.035645
3271.782715
2482.676758
4419.478027
6004.539551
5171.374023
6398.924316
5101.688965
2056.93335
4929.970215
2743.643799
2424.506104
9542.016602
5963.164063
5289.620117
1922.3396
5244.970215
2139.614746
3138.432861
6620.177246
4087.601563
2178.387207
3938.501709
6078.993652
4840.241211
4609.963379
2869.037842
2635.705078
4204.593262
2218.260986
4110.647949
1756.374146
2025.786377
4436.062988
2220.647949
5673.219727
5468.561035
3175.466553
4305.939453
5084.992676
1897.633789
1614.285767
2441.388184
6887.634766
5359.15918
4641.975586
3888.365967
2614.96167
2406.37915
5379.216797
2680.513672
2131.428467
1722.797974
3049.73999
3035.748047
3875.52002
4734.914551
1856.942261
2879.515137
5202.275391
4096.496582
1861.585449
1960.177734
1921.471802
2113.917725
1534.534668
2378.399902
1738.095215
5215.172363
2157.765137
4993.491211
1976.80188
2406.686279
5690.287598
4532.099121
1664.256836
2042.461548
1994.878662
2275.442871
1955.756714
5052.660156
2324.69458
5151.730957
5295.641113
4381.052734
4327.382324
4518.004883
3207.812744
2310.062744
2732.958984
5041.937012
5231.130371
2061.5
5125.492676
5093.551758
2673.450684
3551.258545
3084.025391
2767.910156
1855.196167
3957.181396
4828.22998
7722.994141
2292.040039
6206.016602
4329.122559
4315.736328
2603.496582
3675.689697
4006.811523
4807.671387
1662.101196
2976.91333
5012.849609
3188.163818
3055.454102
5395.113281
2294.654785
3549.427734
4639.465332
3378.615479
2481.112061
4652.451172
4476.71875
4741.890625
6836.463379
4112.473633
3250.872803
2788.208496
6051.545898
2805.421387
2517.368896
5674.64209
5011.307129
2008.376221
5520.182617
4697.333496
2871.452881
4795.029785
5551.722168
6307.749512
3881.295898
2249.782471
5178.18457
1818.209839
1644.197266
2248.919922
5329.931152
1922.131348
1757.311523
2763.006348
3814.560303
2850.340088
2330.743164
2191.949463
3023.357422
1828.914307
4665.51709
2556.427246
2354.760498
4483.398438
3059.898926
1600.652222
1872.772461
2093.723145
4551.535645
1795.679443
3634.973145
1801.093872
1804.901245
6500.912109
2666.629395
1755.957275
2555.83667
1438.957886
2410.18335
1832.650146
3399.708984
1760.921875
1710.959961
1887.812622
4557.751465
5205.921387
2938.743896
2105.566895
4359.486816
2167.55249
2339.834473
1805.485718
4483.104492
2404.075439
2444.286621
1739.291504
2753.392822
1777.505859
3241.077637
5075.922852
3508.358154
3273.135498
6005.45459
1873.498535
2837.794678
5006.526855
3124.704346
6504.467773
5596.657715
4493.333496
4005.181396
2534.268555
4398.039063
2246.140869
3828.276367
3901.5
3028.604004
2276.995361
4578.921387
2302.751953
3634.625
4576.96875
2917.614014
2921.981689
5667.736816
4846.369141
3102.429688
2516.813232
6960.014648
3548.019775
2818.695068
2961.647949
2665.411865
2855.676758
4901.097168
5543.322754
3843.378418
2208.970459
2680
5546.495117
5099.383301
4195.575195
3080.23877
3049.851318
5771.532227
3017.061035
3459.461182
4589.902832
2239.013672
4313.651367
3774.137451
3666.848389
1997.805542
3812.827148
4671.614258
2422.784424
3465.223145
2794.937012
3707.565186
2120.668701
5078.168457
2508.694824
2472.221436
3161.85083
5359.200195
5283.772949
1851.304321
1951.107544
1823.843628
4070.842773
2061.375
4100.936523
3160.489014
5552.788574
1783.588013
3067.45459
1713.05957
2687.263916
1803.018921
5580.456055
1788.816162
2161.035889
2489.731689
4369.821289
1945.404541
2502.940918
1851.312988
1848.015991
1663.367065
4703.196289
2629.417969
1717.871338
3678.596191
1744.56897
2634.612305
1824.284302
2284.503418
1487.830933
1822.962646
1850.364136
4112.888672
3167.843994
4974.235352
2518.478027
1715.136841
1843.836304
3170.77002
1932.955322
4250.276855
2677.111084
2164.086182
4207.391602
4824.160156
2082.295166
1745.11438
2019.13208
1936.431519
2508.512451
1746.005615
2030.396973
1475.494263
2541.59375
1420.077515
1827.345825
3343.061035
5440.906738
2959.824219
4836.563477
2170.399902
6806.939453
1983.741943
2536.927002
2642.553223
2920.907227
4395.727051
2686.009277
2511.116211
3348.306641
3727.364014
4442.112793
1776.346191
4965.900879
4368.620117
2748.090576
6297.766113
2943.734375
3087.230225
7076.499023
5407.136719
3005.737549
3582.520752
2926.156982
2838.634033
4681.633301
3366.950928
5345.84375
6974.35498
3434.948242
2786.485107
3766.8479
6500.066406
4285.774414
2211.931152
8004.272949
2490.769287
4659.958008
1973.259277
2769.17334
2143.330566
6186.459961
2364.231201
3458.198975
4955.533203
1560.719971
3699.32959
2141.742432
3837.486816
4577.513672
4065.623291
5040.603027
7935.512695
5366.462891
3214.761475
2820.413086
4553.87207
2151.320801
7078.271484
1798.708374
1573.58728
2255.422119
1680.274658
2614.064697
4701.847656
2332.136475
1595.779541
1359.38147
1997.268799
4898.848633
3995.257324
1649.740601
1902.492554
1921.118774
3588.919678
1717.465088
5532.829102
2055.435547
3099.103516
1355.891846
1800.425537
1405.625244
2242.775635
1861.578979
5495.503418
1744.452271
3627.703369
1483.70813
1615.894897
1958.251709
3658.622803
1926.7948
1903.77063
1868.470947
1621.187744
2911.280762
3460.042969
2414.568604
1865.546997
1916.44165
1827.686401
1808.309937
1810.047485
3333.092773
3411.361084
3729.563965
2260.177979
1867.619751
2418.555908
2502.475586
5676.703125
2119.815674
1585.186768
2482.183594
2616.291992
4824
3080.901367
3946.243896
5614.003906
5002.680176
3333.600098
3642.647705
2749.080566
2346.870117
3179.273926
3056.768555
2899.826172
2765.581299
4227.149414
5497.415527
6857.563965
4198.079102
2381.238037
4209.130371
5168.192871
2342.293213
6223.290039
2344.540771
3356.819824
3116.465576
7195.525391
3683.060791
4239.63623
2568.380127
6882.412109
2742.690918
3148.366943
3094.130127
3240.125977
6911.574707
2084.346924
6897.281738
5976.685059
5157.877441
3757.180908
2794.205322
2405.633301
6027.578613
4926.486328
4374.377441
1772.949097
1849.097656
6384.244141
3289.69873
2709.37085
2405.362305
5464.967773
2631.838867
5283.924316
3324.800049
4085.004395
5364.763672
5711.660645
6705.900879
2017.850952
2059.066406
4637.797363
1891.12439
2119.739258
3848.140137
2006.477539
2227.455322
