# Supplementary material for: Distribution Analyzer, a methodology for identifying and clustering outlier conditions from single-cell distributions, and its application to a Nanog reporter RNAi screen
Source: BMC Bioinformatics. 2015 Jul 22;16:225. doi: 10.1186/s12859-015-0636-7 (PMC4511455; doi:10.1186/s12859-015-0636-7)
Supplement: Additional file 1: Code S1. — R source code and sample data for distribution-based high-content screen analysis [file 12859_2015_636_MOESM1_ESM.zip › DistributionAnalyzer-1.1/Plates/files10004/C20]

3336.592529
1835.887817
1850.909058
3658.39502
3836.325439
3381.671387
4360.927734
3424
3227.771484
1924
5208.936035
2105.084717
3490.955811
2409.016602
3059.647949
3793.031494
2974.564209
2281.723145
1446.79248
3570.210938
4006.025146
2985.420654
5054.133301
4477.521973
3376.369141
3523.963623
2704.834717
3408.150879
4144
4180.444336
2949.699463
3686.068848
4685.791504
4805.398438
3476.048828
2863.206543
3252.307617
2157.214844
1483.603638
3060.955322
5275.101074
2552.491211
2452.586426
2859.442383
4047.128662
4567.272949
4810.742676
4704.733887
3285.580322
2920.145508
4333.649902
2478.885254
3912.637939
5072.064453
3120.700684
1503.529419
4373.51709
2554.25
1309.008667
1972.206909
3769.739014
1781.504028
4172.94043
2358.285645
2246.222168
5895.867676
5124.466797
3995.38916
3216.44165
4017.690674
4017.531982
4433.908691
2488.41748
1940.944702
2516.891602
3510.894287
2179.940186
2646.393799
2126.756592
4703.690918
3231.111084
1937.631104
4042.849854
4499.408203
3986.446533
2208.754639
7549.088379
4115.278809
3329.076172
1407.846191
4839.494629
2625.709961
2359.75
3792.238037
2999.880127
3180.865967
3318.274414
7893.799316
5086.424805
3958.958496
2441.25708
4193.57373
3141.866699
4697.209473
1786.91333
1655.633057
5026.244141
2786.226318
3038.228271
3307.542236
2730.561035
3794.214355
5121.154297
4980.379395
5489.112305
3508.625732
2208.072998
3321.893555
3879.5
2476.952393
6321.82373
5069.443359
4696.5
4478.116211
2280.114746
3559.295898
2524.448242
2045.306885
3956.609375
3496.118408
2743.365479
3394.525146
1875.269531
4144.873047
2552.567627
3512.169678
2308.756104
2375.455078
4604.922852
3308.660889
2583.217041
4018.255127
2168.101807
2868.262939
2256.051025
2825.86377
4269.564453
4277.28418
5066.085938
5694.6875
3452.422119
3769.030518
5214.255371
4175.200195
2233.01416
1880.893433
2400.695557
3020.387695
4215.869141
5835.046875
2914.962891
3797.323486
3787.25
1777.278931
3632.825928
2262.320801
1683.698975
3271.064209
2722.356689
2576.617188
5036.388672
1698.425537
1901.148926
3047.605225
2627.61499
2762.025635
3006.130859
3404.86084
4417.174316
3247.281738
4397.009766
1889.951172
4836.739746
2636.64209
5442.159668
2878.315674
1952.820557
2021.977051
3530
3251.522949
2428.263916
9681.447266
3213.341064
4113.615234
2846.929199
3179.739746
5248.748535
4690.315918
3511.811768
1569.93335
5690.967285
4130.050293
2444
2894.840088
3641.20752
3707.924072
1868.031494
3389.083252
3843.095215
4491.927246
2717.5
1613.463379
2178.601563
4505.030762
1773.990723
3200.588135
1845.265869
2172.425537
3683.570557
2546.535156
2079.228271
4370.433105
2438.915283
2797.348145
2232.879639
4526.233398
2873.159424
4965.737793
2396.993408
3088
7287.36377
2172.223145
1867.382324
5941.125977
7691.654785
2546.341553
2458.242676
1654.527588
4126.498047
4401.768555
3907.461914
2581.838867
2938.916748
4619.093262
3910.3479
2249.556641
2122.916748
3830.650146
2648.519531
5099.082031
3497.553955
5186.48584
3015.50293
3006.781982
2170.461426
2525.238281
1711.3125
3950.208252
3294.251221
3500.538086
3327.747314
2902.736816
3155.055176
2992.220459
3782.755127
2136.031982
5687.866211
3970.526367
3252.210449
3068.325195
5926.642578
2454.945801
1824.911377
5584.792969
4390.555176
3535.855225
4136.734375
5031.10791
7769.249023
5202.108887
2321.887695
3090.219482
3906.98584
2541.220703
4478.027832
3553.635254
3462.727295
3490.07251
2386.874756
2308.172607
2949.030762
1686.63562
2242.769287
2792.804932
5951.249512
6218.32373
3326.023926
3209.974854
2951.311279
3243.560059
4108.09375
1889.787231
3932.713867
2562.576172
3420.355469
3463.550537
5433.572266
5073.226074
3235.058105
2004.824585
2479.017578
4864.513184
3717.596436
4559.55127
3730.417969
2383.165771
1877.242554
2910.543945
3746.550293
3233.370361
2400.205078
1703.701538
2652.818604
4416.187012
2292.911377
2917.771729
3646.442139
5626.798828
2120.361084
1967.947754
2698.723389
3707.432861
3682.548584
3865.333252
6000.442871
2217.630615
3736.177734
2286.831055
2465.154053
3134.487061
3096.208984
4410.856934
2462.127686
2372.653564
2880.351074
3959.944336
1556.212524
1993.111816
4316.458496
5031.54541
1911.228271
1856.279053
2987.721436
3830.052979
5202.737305
3660.787109
2460.993896
2590.90918
2581.498047
2751.759277
1997.857178
5101.074219
3856.147461
3524.231201
4073.970703
2435.445313
2557.195801
3259.983643
5833.90332
2600.696533
3461.907227
3347.067871
2982.354004
6862.866699
3863.629639
4027.849121
1785.036255
2208.552979
4859.870605
4017.048096
3855.205811
1245.970093
1910.371216
2475.216064
2342.530518
3044.811523
3758.29126
3889.006348
3020.089844
4150.537109
3257.084473
3602.517334
1451.503662
3171.639893
1525.080322
1753.906372
3775.936279
1902.811279
4255.443848
3262.186768
4916.67627
3998.572021
3629.791504
2598.530029
5544.966797
2888.1875
3956.850586
4768.958008
3734.073242
3825.980957
3678.268066
4457.992188
1532.213013
4449.095215
3745.656494
3473.462402
3724.391113
1626.211426
7962.76709
4686.940918
3290.231689
4774.918457
1415.877808
4120.499023
3900.293213
3476.058594
5130.895508
2068.025146
2810.507568
3588.070068
3958.927979
2586.039307
4167.902344
2389.900635
9298.268555
4446.416016
4093.519531
3246.372314
3022.481689
1557.333374
2759.669678
4036.359619
2253.633789
3822.222168
4902.695801
2667.980225
3810.080078
1772.652466
2665.32373
4090.459473
2750.931641
1895.452026
4156.578613
4118.873535
4904.319336
1906.150024
4636.725586
4140.458496
2752.033447
5136.709473
3242.619385
4078.740723
3184.176758
3177.824463
5264
3649.984375
2230.816406
2526.333252
2182.812988
4576.864746
1610.255005
3511.42334
3924.782959
2022.690063
3202.857178
2631.955322
4553.574707
4287.445801
1417.837891
4260.397461
3449.008789
1467.680786
3258.731201
3447.354736
3475.816406
2712.554199
2255.92334
2205.046875
3171.367188
2999.384521
1747.609253
2886.119141
3146.414551
2698.754883
2896.912354
5333.224609
1680.071167
3549.19873
3485.327148
1817.590698
4606.548828
3316.035889
2822.918945
3946.346191
2558.787354
3605.503906
3123.082031
2480.314941
3246.927734
5897.944336
2483.196045
2167.360107
3974.198486
2795.658447
3865.73999
2768.587402
4216.509766
2674.916992
5725.157715
3094.542236
2235.233398
1455.436157
1915.708984
2928.935547
2991.269775
1748.509033
3077.885254
3519.976807
2761.989502
4901.529297
2450.075684
3274.434082
2659.574463
1857.186401
3889.946045
2002.630127
2100.307617
1744.023071
2070.428467
3202.026123
2613.165771
7817.173828
3965.61499
4047.838867
3514.890381
2929.002441
2661.556885
3888.796631
3376.219238
3679.869141
3921.846191
4970.162598
4510.26709
5654.21582
2483.973145
4281.137207
5053.396484
5139.117188
1646.788818
2258.077881
3589.193604
3821.350342
2503.736328
3399.705078
3579.757813
3568.063232
2736.270508
3900.407715
4149.46582
5280.140137
2566.392578
1882.413452
1721.227295
6583.972168
4350.75
4381.094727
4075.902344
3017.724609
1567.478271
2034.167969
3276
3355.97998
5328.29541
2553.59375
1448.099365
6178.526367
2367.612305
3347.877441
3143.796143
4313.671875
3818.524658
1909.170776
1303.792236
7058.539551
5516.40625
3291.476074
4032.605957
2097.291748
2673.288574
6343.695801
3937.303467
3838.579346
3153.183594
2428.596191
3973.216553
3849.239746
2864.963379
1870.842529
2515.828125
4876
3866.723389
3539.804443
3297.506348
3207.180664
2932.236816
3106.770752
3702.064209
3752.277588
4303.143066
2563.199951
6239.422852
4778.858398
2804.244873
3064.365479
3205.719727
2493.752441
1924.402344
2705.285645
4631.580566
3235.601074
4030.732666
2154.193848
5280.594727
4335.669922
3960.447021
3226.457275
5891.011719
4087.768066
3075.73877
5111.854004
1980.139526
2288.333252
2898.241699
4125.033203
3021.301758
3605.333252
5651.5
3251.632324
1699.976318
3019.508789
3000.847412
1866.048828
4527.710938
3103.47583
2904.476318
3397.742676
4064.528564
3200.718262
2568.78125
2970.163818
3043.738037
1976.324341
2097.11499
2287.681152
3723.313965
1772.984619
3151.020508
4182.384277
2800.553467
2768.783691
2796.526367
1839.751221
2977.859131
2837.69165
4612.902344
1544.131104
2722.702148
2089.703369
3696.744141
3218.541748
3608.852783
2153.669678
3425.756592
2763.904053
2018.814819
1650.167358
1822.265869
1672
3690.70166
1794.790649
2318.864746
4821.358398
2831.798096
2344.804688
3077.794678
1959.448242
2749.18042
2701.531494
4880.195801
3200.118896
2173.311768
1926.385132
2091.942139
2930.121582
2092.043945
4011.11499
1859.94458
2241.981689
1886.841553
3549.995117
2725.618652
2533.699219
4590.333496
3576.563477
3365.254395
1973.136108
3296.793213
5572.873535
2698.05542
2091.231934
4750.39209
3337.966064
3545.435791
1974.21814
2365.758545
3974.080078
3336.661133
3579.162842
5375.822754
3341.584473
7581.080566
2778.930664
5940.302246
5079.971191
4574.10791
2998.851563
6061.619141
4099.382324
2558.075439
4783.239746
5452.413086
3627.291016
4903.445801
1862.89502
3670.970703
2011.525391
4394.722168
4000.394531
3394.871338
4717.69043
5790.558594
4990.415527
3242.181885
2489.515137
1850.446533
3249.5354
1885.050293
2190.827148
5943.40918
3970.290039
4624.09668
6276.89209
2562.308594
4638.965332
3349.835205
3330.406982
4103.39209
1843.728149
2514.258301
3851.372314
2540.880371
4474.297363
3782.367676
3813.15625
1992.085449
3073.690186
6351.59375
3200.954834
5133.94873
3238.602539
4209.318848
3856.126953
3034.72168
3480.900391
3332.681396
1662.427734
4366.603027
2319.4646
1921.536255
3397.874512
2154.080811
4050.085205
5169.01416
3538.091064
2214.291748
2529.142822
2964.582031
3139.898193
3391.540039
7087.739746
1968.825073
3733.338623
5450.065918
4575.421875
1766.877808
3772.175293
4321.855469
2957.082764
5560.909668
2412.310547
2340.561523
3661.311279
2188.016846
6561.251465
2133.504883
2686.819092
3115.257324
2264.95874
1931.682495
5392.894043
2145.206299
4105.56543
4351.762207
4062.834961
2408.175781
3057.600098
4513.20752
3574.855469
2966.528076
3664.642822
5372.212891
3889.976807
3018.356934
1973.035767
3139.094727
1780.263184
3741.671387
1808.452881
3432.791992
3608.02002
2285.703613
3896.680664
2447.256348
3608.329834
2170.939697
4247.821777
4175.453613
3732.29541
5050.853027
2058.782715
2163.389404
2073.87915
2576.518799
4138.946289
3316.582764
4210.937988
3010.966553
2943.221924
2858.194824
2238.575439
2231.109375
3145.065186
2119.159424
2458.19458
3512.22998
3708.553955
2755.669922
4800.811523
3455.58374
2069.262695
4029.297119
3064.762695
2803.897461
3906.775146
4453.666016
3633.439209
2323.588623
7526.688965
4009.979492
1806.794556
2276.280029
2602.945313
3873.291748
2356.401367
2362.561523
3349.142822
2463.25708
3923.186035
1908.322388
3473.765625
2064.49292
4795.205078
1618.086914
1476.75
4903.658691
4782.355469
2848.848877
3510.849854
4934.20166
1804.274536
1597.741577
2623.287842
3128.872314
2425.651855
2033.00354
2664.138672
2477.65918
1710.623291
4050.435547
4609.453125
3156.281738
5300.563477
2871.459717
4032.174561
3657.769775
3466.868896
4127.124023
3257.592529
3674.10083
3370.830811
2511.238037
1786.772949
2342.603027
3952.252197
1888.550049
2569.816406
3783.266357
5025.987305
4360.244141
1952.152344
3532.031738
2381.882324
2903.25
2902.418945
3099.261719
2596.187012
3867.436523
4501.793945
2450.028564
2374.480225
1498.761475
1942.465698
4277.333496
2186.983154
5017.555176
3116.669189
3960.788086
1796.460815
3844.978027
4342.476074
3220.018555
2887.801758
3881.573975
2422.659912
2212.560059
4791.363281
3387.752197
2431.378418
2576.997314
3260.12793
4776.786133
4034.370361
4472.286621
3090.280273
4847.744141
5833.170898
2028.927979
3536.354248
4997.702148
3194.872559
2877.625488
7065.838379
4698.306641
2842.079102
1701.755127
2678.423096
3517.604248
5886.15918
5271.17627
3130.643799
2150.111816
4566.285645
3829.385986
2147.064453
3575.362793
3951.025146
2051.428467
1990.191895
4430.709473
2874.457031
2689.015137
4271.5
2407.397217
2189.574463
2521.476807
2166.532715
3024.89624
3993.61499
4208.410156
2476.952393
4929.285156
4050.235107
4020.047607
4261.380859
2507.894287
3105.789063
1959.166626
3218.844482
1752.153809
3129.317627
2744
3027.074219
2774.135742
1985.338745
2964.270752
2289.947021
2910.540039
2191.586182
3633.424072
1843.425659
2644.754395
2118.774902
4821.485352
2361.214844
3131.562256
3144.208252
3631.934326
2083.483643
3391.880127
1836.516113
3442.661865
1849.400635
1906.766357
3097.932617
5321.399414
5027.92334
5148.874023
3585.192871
4005.631836
1954.37793
3477.591309
2994.092529
1707.527954
3452.81543
1889.988403
2059.356445
3630.523193
2046.420776
2491.058105
2295.959229
4276.753906
3598.449707
2505.258545
2340.708496
2541.081787
2647.880371
3310.289063
2610.116699
2007.381226
3821.500977
2139.767822
3516.532715
1822.369507
2820.612549
3439.585938
4263.369629
2566.3396
1704.470581
2192.510742
1998.495728
3208.526855
2664.812012
2029.611328
5322.520996
5008.054199
1934.615356
2953.377686
1909.668335
2947.687988
3605.725586
4104.653809
3587.877686
1902.936768
2018.424194
3270.05127
5292.660645
2489.488281
5018.733887
6626.87793
5154.105469
3253.386719
2331.138428
6615.916992
4040.235352
3584.593506
4283.307617
4625.902344
2055.215576
2542.789307
4124.869629
2277.831299
1363.550537
4205.476074
2534.159668
1995.741943
4399.703613
1818.292114
4496.188965
9633.649414
3918.232666
6158.150879
1921.103394
4960.749023
2766.919678
2279.967529
2828.929688
4413.528809
3253.980469
3348.628174
4211.83252
2622.672607
1770.085327
4426.461426
3688.956299
3682.154785
3504.366211
3456.684082
4039.835449
1925.929443
5518.479004
5459.147461
4902.931152
5354.714355
3114.383057
1866.610474
1574.879272
2001.615356
3535.921875
4794.047852
3493.638916
3452.817139
2713.587402
5786.469727
2932.05835
4421.871094
2557.783447
2556.147461
4832.53125
1798.830078
5681.797363
4314.776855
3405.398926
4145.24707
3409.128662
3849.85791
5634.808105
8516.813477
1761.46936
4799.696777
4129.508301
2253.479492
2270.077637
3189.123047
3810.213379
6314.413574
1874.464233
2224.091309
3811.90625
1337.686157
5111.685059
3836.114258
3646.071289
4743.083984
2399.714355
4557.816406
2963.353027
2006.726563
2835.354736
3258.624023
2138.923096
2074.818848
4185.431641
2838.078125
1718.083618
4892.483398
3374.369629
2439.188477
2923.471191
1789.95166
2542.929932
2706.270996
2204.145264
3165.395996
4864.015137
1831.27063
2401.648682
2791.63208
2173.917236
3788.428955
2591.765137
2607.141846
3611.246826
6236.67041
5175.015625
1675.801025
3071.531006
1709.040161
2155.357422
1780.704712
3773.73291
2499.693848
3760.294434
3217.600098
2165.089355
3068.867432
1640.630127
3538.053711
2282.093994
2287.969482
1881.947998
2566.777344
2074.565186
3694.260254
2080.365479
2155.205566
3072.464844
3719.134766
2778.264893
1834
1782.734497
2197.784912
3582.680908
1779.847168
4547.587402
2345.898926
1705.350342
2765.641357
3113.848389
5067.16748
2398.379395
3670.802979
2884.287354
2348.583008
3014.652588
4947.092285
1994.070801
2738.526611
4179.921387
2646.924072
4744.443359
3570.218994
2386.181885
1948.852905
2946.859863
2101.535645
2115.250977
2710.608643
2768.524658
2978.60083
3692.496582
2821.20166
3191.372559
3764.909912
2767.572754
2771.214355
2610.682129
2794.134766
3838.615967
2109.280518
2569.533691
3640.872803
4072.904297
4353.555176
3093.489746
2244.32373
2482.564697
1872.737915
2612.964844
2425.736572
1953.340576
1739.767212
2222.12793
3160.421143
4510.204102
4988.576172
3494.17627
3279.649902
2556.927002
2425.300293
3274.116211
3411.162842
2844.273438
2450.503174
2929.809814
2643.370117
3520.203125
2704.429688
3694.996826
3023.01416
3796.994629
2246.18042
1702.641479
1973.118042
2263.311279
2251.216064
2880.993408
3842.752197
3295.321533
2041.222046
3197.76416
1750.452881
2900.191162
3368.252441
3901.864746
2092.830078
1726.755859
4935.361328
4253.088379
6297.727539
2408.867676
2973.063232
4946.395996
1980.735107
2066.505859
3448.331299
5285.819336
2823.568359
2974.2146
2924.993896
1965.905151
2909.828369
4347.994141
5203.469727
2129.526611
1695.294434
2098.594482
3230.109375
1620.027466
3642.627686
2184.532471
5160.316895
4224.82666
2018.073608
2453.897217
3788.647949
3835.684814
3455.290039
4733.993164
1537.662354
1804.720459
1803.515381
1666.649292
3050.80835
3630.865967
4220.686035
3382.580811
2827.935547
2714.113525
5530.410156
1993.779541
3189.722412
3826.31958
1741.379028
1971.293335
2717.472168
3042.096436
2039.40332
5275.698242
3916.430664
5183.614258
3074.87207
3510.215332
4659.400879
2188.402588
2517.869141
2066.748535
3189.062256
3479.311768
2823.338135
1809.850952
3788.063721
3523.317139
4070.33252
2102.358887
2566.814697
2453.304443
7320.212402
3926.925293
5197.267578
3309.504395
2578.013184
2648.305664
1793.61145
3265.294678
3021.620605
1731.884888
2541.289551
3690.410889
1611.106201
4670.72168
2941.102051
6340.871582
2756.156982
1993.849243
2834.30127
3921.726074
4163.359863
2539.241455
2370.427246
4631.576172
3398.98584
2510.008301
2652.135254
3518.586914
1766.788696
3641.969971
1959.566406
2748.147461
2232.866211
2588.814453
2161.816895
2408.411133
4962.055176
2031.368896
4880.239258
2080.066895
3376.446777
2842.668701
3278.015869
4568.57373
1842.082642
1895.427856
1803.271484
3805.008789
3003.26001
2016.276367
1947.495361
2329.286377
2378.496338
4503.821777
3092.879883
1626.772217
2065.862793
3929.311523
3266.71582
2214.164307
1531.060547
1919.425171
3708.097412
3803.063965
1893.749756
3638.079346
1967.569702
5477.393066
3676.516602
2078.775391
5776.602051
1900.421021
2287.308594
3519.749268
4351.391602
1958.452881
1567.384644
1895.863281
4147.094238
1900.878052
1371.061768
2510.556152
1775.931641
2173.255371
1588.761963
2097.831787
2954.526367
2058.685791
2151.024414
2945.953125
3404.754639
1597.793091
2137.0625
2553.244385
3692.469238
1604.118774
3148.129639
4644.192871
2725.753662
1930.654663
1678.603516
1805.273315
1987.456543
4855.183594
2189.471191
2286.637939
3044.627686
2035.326782
2054.214355
2318.476074
2115.487061
2254.322998
3194.766602
3790.054443
3173.401123
4907.974609
1878.783203
4176.539551
2749.315674
5121.978516
4578.976074
3625.739014
1796.875244
1570.522339
1845.302002
7313.094727
3176.903076
6074.497559
2762.922363
3645.855225
4793.950195
1905.509888
3376.541016
2486.567139
3214.90918
3365.296387
1864.162109
3060.645508
3812.6875
4683.040039
2071.559326
1783.727783
1772.213013
2361.971436
3469.134766
2474.146729
2846.703125
2524.800049
3001.673828
2686.366699
2055.550781
2636.719482
3445.381836
6348.054688
1895.926392
4907.841309
1797.435059
2591.307129
1941.888916
3656.375
4564.791504
2328.079102
2840.387207
1438.039185
4299.95166
2143.318115
1479
3762.197266
2169.879883
2084.942383
3040.312256
2621.950684
1976.3125
3760.328857
2452.76709
3818.769287
2051.670654
7303.916016
1902.260864
2516.050537
1568.672241
4358.038086
3976.176758
4593.06543
4270.36377
4433.347656
2638.614258
1739.614258
2764.146729
2839.444336
3926.939941
5166.709473
4281.25
2479.491943
1598.54541
3770.772705
2056.761963
1742.777832
1808.558105
2306.772461
2074.573975
1588.217041
2081.464111
4097.083984
1544.246094
2256.19751
2091.18335
2198.976807
5226.793945
2250.623291
3004.727295
3899.494629
1725.572388
3501.857178
2884.487793
3288
1687.555542
4267.59668
1724.566162
2786.136475
2892.966064
2329.11499
2211.137451
3474.838379
2383.67749
3122.552002
2767.9021
2336.646973
1839.685181
1839.941406
2970.082275
2281.512695
4478.134277
3103.039307
1682.871338
2085.385254
5411.249023
1742.42395
4276.489746
3013.231201
3355.810303
4056.088135
2236.510254
2292.342773
4141.513184
3815.267334
2002.894775
4087.37915
2538.406738
3121.946777
4229.254883
5740.387207
2343.765137
5305.072754
2080.703125
3891.462646
1907.591553
3814.612793
1798.312622
3241.802734
3065.418213
3435.101563
2957.900879
3409.447998
1849.980347
2811.622803
2454.963135
2955.792725
2194.954834
2648.409424
3301.814209
1966.774292
2185.951416
3129.139648
4197.388184
2608.639648
2083.358643
2031.115601
3641.865479
3765.837158
3568.166748
4394.658203
3435.458252
5177.462891
3060.262207
2156.422119
1462.038696
5113.04834
4786.600586
2166.098145
1859.822266
1977.951172
4739.03125
1969.714233
4036.835938
1987.347168
4868.864258
4170.706055
3370.972412
5025.284668
1840.357666
1862.490601
2930.376221
7209.146973
3962.875244
3412.56665
1900.458984
3029.459717
2267.813965
2397.185303
1721.659546
2695.564209
4052.64209
3064.645508
2982.535645
4668.512695
2049.928223
1940.393799
1777.386719
3148.171875
1904.509033
3786.65918
2921.611816
1955.428589
2080.302002
4463.095703
4429.624512
1464.648682
2599.141357
1702.46814
3619.353027
3314.666748
2652.073242
3760.888916
7034.062988
1829.093994
1492.444458
4382.635254
2443.648682
1719.578979
3652.848389
2490.899658
2677.616699
2747.137451
3338.3396
3885.977783
2740.55249
3408.223389
2759.104248
2515.441162
4201.290527
4137.379395
1987.593872
3476.462646
4234.403809
2170.945313
2719.35791
2792.584961
2912.908936
1953.537964
1816.463379
4421.357422
1632.598267
4142.355469
1831.636841
3214.408936
1789.558716
2274.576904
2417.440918
2156.740479
2760.505859
2123.969482
2010.031494
2060.719238
2745.519287
4417.335449
2906.517334
2491.521484
2731.088623
2166.301758
3102.440674
2692.123291
3702.723389
1915.186768
2045.610352
2566.872803
1879.434326
2216.307617
1751.692261
2034.991333
3558.008789
3679.975586
3082.655029
3331.008545
1362.300049
2146.167236
3022.766357
3297.357422
1830.446899
2376.175537
3627.181885
1688
1841.239014
2057.190674
2328.138428
3145.291748
4092.975098
1726.620728
2703.528076
2020.68042
2955.05957
2347.324707
2283.177979
2390.34082
2159.134521
2752.722656
5927.946777
2746.75415
1761.994263
2007.321411
3574.46582
2245.538574
2306.8396
3748.022705
3840.536865
3467.329346
4030.231689
3173.41748
2066.773193
4032.577148
1826.67334
3548.642578
1979.937622
2141.537598
2243.13916
3284.707031
4497.155762
1928.699585
1756.181274
2075.892822
4143.745605
6153.066895
2475.265869
4127.917969
2030.646484
1438.507935
3655.800781
4237.394043
2782.968018
1957.088135
1815.782959
1898.694092
2150.883057
1746.723389
3857.819336
4056.228027
2526.285645
1992.416138
3541.185303
3455.570557
1915.011719
6804.388184
3581.897461
5906
4464.747559
2311.645996
4143.264648
2192
1917.305664
1616.919556
1681.795898
2299.279297
1837.909058
2897.945313
11007.75
2463.538574
3188.967773
3207.543945
4602.345703
1750
4632.486816
1816
1947.216919
2160
1831.900757
3233.49585
3732.166748
2224.445801
3182.886963
4459.852051
5520.442871
2459.578857
3762.335938
4820.320801
4069.405518
1436.536133
2344.326416
1750.857178
2681.359375
3246.519775
6351.900391
3758.468018
1661.252563
3063.446533
3364.642822
2720.720947
3138.816895
7527.494629
1510.352905
1438.368896
2028.524536
1643.090942
2345.230713
2216.484863
1886.415039
2718.210938
1958.79248
3170.981445
2395.5896
3670.881836
2935.196777
2039.415894
1642.62439
2079.355957
2907.775635
2984.348877
1700.387085
1547.731445
1985.658813
5000.265137
2387.581543
3866.693359
3634.51709
2898.118408
3358.963135
1813.786743
1730.341431
1974.841675
3810.81958
2830.219971
2328.301514
4489.168945
1639.641479
2666.147705
4418.315918
1428.15686
1871.076904
5830.291504
2518.959717
1797.064697
3985.007324
1877.203369
3933.239014
3887.018066
2323.52417
3575.08667
2192.797119
3807.506592
2244.615479
4345.1875
1912.80188
2456.810791
1971.021362
2630.857178
1855.713379
1643.61145
1701.650757
1238.829834
1665.557861
2343.696533
5194.484863
6773.221191
3770.025879
1627.629761
7020.618164
1957.942505
1947.789429
1803.320801
5577.729004
1370.168213
3378.67749
2166.386475
3774.188232
1942.709717
4198.588379
3255.670898
9304.4375
1561.45459
2776.793457
2684.655273
3806.152344
3880.636475
2308
1748.743408
3489.17749
3915.453125
3534.857178
2664.148193
2788.894775
3428.346436
1935.591187
1881.76001
1757.333374
4757.5
3974.05835
2797.897705
2075.340088
2571.708984
3530.118652
2981.333252
3311.687012
2054.068848
2252.323486
1926.685669
1851.350464
4442.05127
3049.176514
5442.866211
3624.536377
2107.344238
1902.387573
3218.118652
3853.810303
2465.210205
3808.930664
4136.483398
1530.557373
6113.491699
5841.103516
3166.3396
3756.932617
1496.516113
4876.375977
5235.26416
2240.238037
2327.655273
2264.524658
2323.949463
1973.954834
1815.980469
2565.899414
3746.510986
1822.839966
1880.885986
1853.907715
3016.133789
4374.080078
2609.681396
2499.716064
3137.472412
3684.544922
4065.591553
3164.668701
1893.043213
2440.439697
3634.636963
2626.13208
3444.936523
1821.691406
4318.04834
2424.830078
2419.838135
1960.583984
4106.241211
3567.848389
1927.709717
1645.296021
3213.228271
1761.65918
4442.820313
3169.175781
1841.692139
1540.796387
4377.921387
6624.191895
4599.143555
3866.072998
1747.491211
6046.158691
3350.606934
1747.010864
2192.696533
1717.718018
1953.025635
1740
1668.444458
1841.094604
2046.138916
3683.416504
3818.225342
2888.220703
3653.801758
3220.960938
3777.414551
1518.164673
2733.018799
1910.898193
2234.334717
4425.360352
3789.178955
2950.439697
5750.978516
2112.796143
4061.081787
1796.806763
2265.657959
1841.842651
2060.363525
4603.415527
2041.007202
2391.471191
3195.777832
2297.867676
3869.348633
3286.428467
3842.862793
4374.165039
1481.411743
3434.044434
4053.497314
4400.250488
2340.376465
3922.217285
6304.596191
1637.400024
2506.371826
3812.128174
2799.874512
1947.076904
2060.468506
2817.576904
2897.711426
2004.021362
1832.671387
4623.605957
4625.381348
3575.843018
4424.888672
2040.533325
1486.684937
3175.749268
3367
2702.14624
3636.517578
3675.884277
2871.679932
1467.891846
4584.124512
3903.167725
2712.941162
1976.261475
4725.428711
1919.641846
3647.544678
1839.536865
2752.311768
2623.02124
4236.434082
2795.952393
4766.750977
2542.414307
3138.91333
1581.788208
3857.180664
1917.315308
2737.331787
1659.735229
2924.62207
1876.89209
1842.939819
1657.75354
1742.268066
2152.539551
3434.105225
3261.217285
1596.373291
1421.439941
3060.159912
3802.551758
3209.79248
10969.290039
3520.681885
2587.917725
3061.465332
5705.168945
2588.370361
3579.531982
2476.583252
3821.882324
4273.282227
2754.746338
4232.253906
4508.644531
2085.379395
3056.087891
3309.192871
5666.450684
2753.953369
2719.626953
3307.226807
5925.156738
3258.621826
2559.153809
4081.873291
3443.093018
4525.98584
4358.822266
2512.269775
2651.364014
3341.333252
3317.423828
3280.577393
2049.300049
2517.333252
4609.46582
6231.75293
3977.600098
4244.96582
1848.149536
5015.197266
4955.532715
3087.249268
4442.58252
4082.927734
1950.5979
2390.604736
3337.739014
4823.096191
4038.231689
2945.519531
2348.152832
4280.162598
4678.13916
5272.866211
3349.591309
4212.813965
2072.645264
3131.251953
3982
1898.512451
4687.225586
2243.826172
1914.392578
5410.350098
2527.911133
4287.428711
2784.789551
2701.743652
3825.632568
3062.248779
2287.600098
2571.507813
4194.923828
3715.058105
3566.692383
5128.644531
1889.61792
1800.148193
2283.199951
4028.25
5476.188477
3634.229492
5598.225098
1795.171631
3901.434082
2704.291992
2344.571533
5871.288086
3895.722656
3767.864502
3339.899658
1810.138672
1933.045044
3107.012207
5230.86084
2005.612671
3560.648682
4216.536133
2762.650635
2099.97876
2044.367188
1939.712891
4277.411621
4478.393066
2455.865723
10873.614258
3998.124512
3240.226074
1836.466309
4129.541992
3730.158691
3811.116455
3880.263672
5174.695801
2891.381104
2189.634766
1971.516479
4867.366211
5618.727051
1726.268066
3563.650391
2608.344482
2472
3827.286377
1693.631104
2434.522217
3030.205566
2296.9646
5029.430664
2647.062256
2860.398438
2017.658813
3503.382568
3196.576904
3423.494385
3991.471436
3237.482666
5473.677734
7105.932617
3550.006104
3946.01709
3339.568848
1840.571411
5200.339355
4610.742676
1501.380127
2054.838135
3407.977783
4120.613281
4288.179199
3489.451416
2377.953369
3285.787354
3697.199951
4124.027344
5511.081055
2918.117676
1931.54541
1541.909058
4260.550781
3061.161377
2005.084106
1794.25647
2147.61792
3214.54541
3912.036133
7071.63623
5379.15918
1849.532959
2742.795166
4111.712402
3180.007568
3314.765381
2413.644287
3678.562988
2982.12915
3482.960938
2962.285645
4304.712891
1948.452148
4257.203125
4806.905762
4049.132813
6213.439941
1866.886597
2975.731201
5281.572266
2539.043945
4198.324707
3297.740723
3129.376953
3697.09082
3239.58252
1908.945435
3527.774658
4483.289551
2949.208008
1958.911987
3460.350342
5172.738281
2764.753662
4299.283203
1846.160034
1567.049561
2812.90332
3697.674316
2812.324219
4111.59375
2060.153809
3000.920898
4211.956543
3882.193359
1723.546265
2280.94458
3731.091797
4399.484863
4370.409668
1848.042236
4030.925537
1909.387573
4907.020996
3822.35376
2872.167725
7550.718262
4815.304688
4187.009277
1993.010864
2230.23877
2282.644043
2048.860352
3369.12915
1281.085938
2866.169922
3533.518066
2521.270508
1737.101807
3020.239502
1902.293579
4403.211914
3636.981201
1907.843872
1787.568848
3171.076904
3484.574463
3618.864014
1707.162109
1790.873413
2208.141846
1837.727661
2156.496826
3524.443604
3040.137451
3338.715576
3110.112061
1948.956909
4051.684814
1969.710327
1905.376709
2833.461426
2815.367676
2205.09082
2076.988281
2527.296387
3941.037598
4613.414551
4989.055176
3693.04541
4054.39502
3303.124512
2961.996582
3606.479248
3856.986572
3131.49292
3710.300293
2055.35083
2214.962402
3703.465088
2845.626709
2338.666748
6135.188477
2151.003662
3057.27417
1188.698975
4414.303711
1504.233032
5159.751465
4331.879395
3592.948486
3137.44458
3673.038574
2686.40332
5597.979004
3046.110352
2013.964722
8033.095703
1816.755371
1863.210571
4420.1875
4251.988281
3744.60083
4084.101318
2877.462891
2833.992188
4758.558105
6300.34375
3520.395752
3133.080322
3028.158447
2192.064941
4736.312988
2431.49585
3856.375732
4671.709961
3649.645752
2309.565186
2037.113037
3056.303711
4923.864746
4145.745605
2344.690186
2114.811768
1704.346313
5319.463379
2777.651367
3470.893799
2166.73291
5810.624023
3472.5271
3413.150635
3333.714355
4991.541992
3362.026367
4521.962402
3889.947998
3162.071777
2109.5
1605.352173
4051.330322
4413.466309
2152.748291
2053.261475
4100.771484
3326.182373
2149.342773
1793.740234
2038.825684
3059.319824
6273.802734
1831.539063
4519.148926
1863.52002
3406.428223
3369.227051
1236.363647
1939.873169
3301.858887
1853.422607
4072.317627
2180.586914
2400.569092
1839.518799
1858.618652
2611.312744
4133.940918
4113.270508
5185.678711
3137.317139
1635.247803
1872.546631
3231.432861
2552.842041
3042.086182
1751.506592
4062.931152
2978.231934
3340.976807
2439.351318
4805.890625
4528.307617
2500.793945
2740.348145
3470.142334
5775.945313
4852.036133
3159.618408
1800.941162
3908.568604
3171.040039
2768.915039
3438.583252
2994.094727
2176.026367
2209.828613
3460.38623
2340.13916
3425.888916
2346.973389
4175.447754
2739.882813
4740.619629
2051.235352
1917.985352
1731.915649
2865.52124
3719.164063
3229.889648
1733.884277
3522.616455
3847.823486
4867.34668
5891.835938
3846.22998
3493.539551
1374.47937
3406.383789
3179.129639
4090.676514
2027.079468
3907.020264
5347.312012
4809.629395
2246.459961
2965.935547
10679.261719
5578.215332
2722.029785
5006.417969
6006.565918
5789.329102
3124.028564
1888.924683
2953.846191
3871.147705
1926.438232
4737.57666
3517.993896
5144
1961.306641
1862.575317
3866.696289
4342.851563
2687.463379
2291.517822
3427.135254
3827.473145
1254.848022
2216.053223
3835.595703
2497.116699
2929.904785
4406.196289
3602.469971
3987.553223
4387.380859
4148.685547
2252.474854
2128.740723
2958.138916
1752.866455
2972.498779
2007.70752
2623.648926
1261.960815
2931.228027
2544.346436
2613.730713
2449.872559
2640.435547
3988.6521
4549.771484
2120.736816
1889.660645
5052.14209
3542.7229
2331.074463
2907.855225
2900.672852
3264.151855
3271.887939
4583.771484
2153.425293
2512.992188
3077.61499
4667.679688
3978.957275
1620.761963
3021.940918
2978.145996
4020.567627
4445.143555
2478.599121
1797.958008
3013.029785
4530.684082
3886.963379
4720.516113
3847.60376
3532.108154
2088.421875
1449.134277
3663.159668
2755.62085
1509.174683
3273.469727
3253.261719
3870.803711
4343.729492
3428.635986
3453.244629
1788.043945
5721.44043
3326.896484
1566.25354
3589.522217
11170.24707
2633.405518
4786.943359
1789.146118
2571.420166
1824.436035
4269.977051
3108.328613
2862.15918
2947.730957
1554.452515
2733.180664
1859.26355
3901.66333
4327.393555
1740.99292
3917.077393
2524.068848
3310.799316
2223.30835
2660.126465
3344.318848
3553.619873
1841.092651
3539.093506
3056.255615
2879.210205
2941.98291
1918.898315
5128.343262
5254.856934
2955.873535
2102.721436
2178.905029
5008.759277
4080.82373
3025.953369
2886.206055
1703.213989
2730.549072
2023.924316
2803.666748
2543.844238
1995.514893
1747.246338
2356.995117
2247.430176
2244.627441
2208.304932
3383.210693
3012.991943
3198.166992
2132.754395
3293.209473
2167.266602
4721.629395
2151.349365
1745.885864
2766.325684
4383.085938
2143.887695
3110.158691
4827.69873
3656.562988
2949.100098
4759.852539
3445.061279
2469.572998
1810.840698
2416.434082
1742.374023
2446.064453
4084.774658
3970.037109
2964.228516
3194.902588
1894.730713
1780.587158
2769.738525
3367.18335
2382.22876
4320.462891
3097.553955
4763.175781
2521.578613
2135.806641
2280.40332
3026.998047
1889.683472
2903.291992
3955.815918
2755.375244
1403.346436
1611.726563
2036.836548
1691.18811
2245.465332
5722.219238
5049.061523
2993.212646
3710.536377
4936.07373
2761.708252
1485.025635
1794.666626
2067.971191
1875.251221
2589.936523
2963.161133
2105.344971
1697.312256
4832.866211
1587.089111
2158.591064
1847.265137
2065.32666
1882.475586
4989.885742
6676.070313
1722.782593
3640.84668
4170.962891
7197.899414
3693.10498
2014.725708
1915.911865
1609.048218
4010.58252
1774.942505
2669.588135
2838.569092
5476.25293
2609.843994
1619.116577
1853.105469
3378.53418
3296.047119
2310.26709
1153.648438
4398.641602
2235.550293
3336.803467
2350.558105
3739.074463
3351.403076
1829.444824
4093.141357
2683.979492
3653.062744
1724.935181
3818.41748
3341.001465
4325.65625
3737.987305
4176.279297
3826.700684
1151.317627
4401.589844
2115.792725
3111.642578
4921.131836
1543.216187
1929.075073
3547.718506
2224.188721
3182.671387
2109.420654
7420.862305
1931.219482
1898.55188
6096.103027
3719.851807
2736.956787
4551.685059
1841.735107
2537.928467
4754.300293
4804.293945
3682.857178
1878.04541
4707.679688
2776.243652
1971.320435
1901.275513
4035.645996
3301.591553
1786.823486
2563.631592
1771.800049
1628.184326
1654.680908
5805.392578
3133.263672
1852.519653
5896.8125
2074.747803
1457.574463
2025.049194
4215.487305
2518.022461
6894.973633
1696.254883
8944.81543
2748.283447
2473.91626
2210.759521
2573.039551
3048
2038.095215
1765.513062
2418.036621
3140.057861
2514.252441
3046.943848
1899.788452
2424.821533
1407.304321
3847.802734
1668.673462
3995.901123
3184.018066
2625.030029
2589.625977
4457.776367
1643.629639
2116.198486
2382.046387
2022.452148
1897.19397
4358.652832
2567.945313
3324.226074
2951.887695
1791.252686
1736.151001
3124.20874
4178.939453
3621.660645
5193.530273
4923.458984
3728.766846
2877.059082
3804.63501
3218.50708
2458.245117
3068.943359
2250.046875
1840.049438
1718.627441
1760.872437
1900.746826
4975.544434
4751.383789
2549.866699
2133.499268
4678.831055
2695.989746
3625.235352
6307.271973
2212.367676
3812.793701
1951.50415
2398.790283
3015.637451
2393.290039
4087.069824
4533.298828
1657.357056
5826.977539
4759.396973
2665.644043
2868.455566
1812.049561
4031.422852
1943.245972
