# Supplementary material for: Distribution Analyzer, a methodology for identifying and clustering outlier conditions from single-cell distributions, and its application to a Nanog reporter RNAi screen
Source: BMC Bioinformatics. 2015 Jul 22;16:225. doi: 10.1186/s12859-015-0636-7 (PMC4511455; doi:10.1186/s12859-015-0636-7)
Supplement: Additional file 1: Code S1. — R source code and sample data for distribution-based high-content screen analysis [file 12859_2015_636_MOESM1_ESM.zip › DistributionAnalyzer-1.1/Plates/files10004/C21]

5063.909668
1915.441895
5398.613281
1539.473633
2156.5
3563.156006
1814.254517
4135.858398
2722.373535
2038.7052
2539.087646
3294.476074
5229.843262
2133.278809
3332.597168
3354.236572
3375.134277
1624.108154
2364.238037
4273.689453
2391.894775
1994.897095
1392.859009
3529.902344
2593.805176
3137.167969
1510.12085
2173.294434
1562.719971
2010.391724
5153.289063
2459.309814
5118.009277
3318.547363
3674.840332
4389.209473
2836.354492
3974.101074
1488.635742
3490.125488
4819.953613
2482.603516
4483.783203
5556.338379
4815.916504
4915.110352
3313.849609
5141.620605
2398.739014
2494.109131
1844.095215
2620.739746
4075.669678
2264.438965
1947.94873
2474.427002
2538.722412
2950.179688
2651.661133
3565.945313
2183.893799
3549.201172
3099.319092
3861.925049
1943.413574
4282.853516
2474.675537
4199.92334
2554.922119
1941.523804
1854.446655
2555.714355
3121.082764
3245.833984
2216.342773
1547.534912
1827.305176
3987.180664
2678.615479
3231.044678
2131.52002
4921.289063
2263.016846
2715.814453
1903.333374
2912.177734
2132.965576
2265.297363
2103.042236
5497.586914
2639.29834
1746.990601
3556.585693
7398.384766
1623.733276
2145.940918
3785.924072
2849.684326
3712.124023
3326.399902
5293.494141
1634.608643
2990.153809
4145.918945
3001.384521
3297.441406
1500.116455
2055.103516
1830.759644
2016.989746
2729.230713
1997.149414
1529.52002
4594.948242
2067.802002
4293.107422
5891.428711
4322.103516
1404.078491
4106.153809
2180.842041
2486.274414
3031.335205
3876.876953
1839.650269
3005.530518
3922.555664
2045.928223
3138.099365
1993.142822
2882.560059
2345.156982
3880.173828
2627.711426
1383.006226
3761.935547
3974.368652
1697.375977
1292.049438
1912.565674
3157.017334
3162.760986
2920.800049
3657.734619
4219.397461
4436.566895
2632.398438
3588.318359
2076.676025
4510.988281
2424.353027
3581.460205
3676.739502
2680.092773
4954.141602
4639.543945
3631.234863
2926.634033
5080.473633
3996.85498
3082.039307
5131.916992
1975.845459
3073.744629
3927.587646
1856.030518
3609.496826
3256.543701
2742.824951
3735.702393
3150.363525
1236.617188
3556.050537
3161.214111
4537.879395
1769.353882
2989.837891
2808.887451
2023.904785
1663.252808
1720.535889
2487.583008
2322.468018
3862.798584
3288.509277
1839.560425
3663.595947
4484.258301
2869.801025
4609.812988
3214.926514
2004.576416
2030.360596
4234.763184
1535.142822
2236.089355
3256.476074
4583.421875
2915.777832
3662.399902
4990.421875
3220.124268
1592.827637
1989.835571
2249.31958
2424.931396
3268.067871
3179.821533
3066.424316
1766.572388
1461.289307
2421.131592
3251.091553
4611.521973
5248.175781
2983.841064
4821.720215
2420.983643
2172.779785
3111.934814
2042.133301
1531.492065
2211.491943
4696.405273
3539.423096
5623.77002
2722.961426
11671.754883
4617.868652
3519.202637
3763.468018
2113.757324
3579.579346
3566.012207
2793.687012
3776.961914
3424.553955
1556.885498
2269.887451
4516.90332
2965.47583
1746.102539
1525.697021
2639.637939
3685.939453
3049.127197
3124.634521
1827.150269
1966.447021
2632.444336
4770.007813
1643.231812
4534.813965
4715.324707
2467.822021
3043.730469
3050.941162
2037.333374
1925.824341
4530.780762
2983.362549
4767.606445
3079.920898
1891.412231
2910.36792
3659.840088
4007.29126
2280.241211
2506.530029
2675.925781
2465.727539
3889.148926
1685.570679
3937.892578
3679.463867
2696.570313
3061.855957
3753.644531
1780.923096
2051.741211
1919.596069
3947.600098
3230.283203
3326.695068
2100.390137
2270.317627
1930.378906
2817.740479
2100.495361
2195.28125
4967.435547
2502.840088
4628.401367
3487.811035
3402
2351.518555
3949.037109
2022.611816
3338.181885
3631.804932
2125.436523
4897.531738
4284.674805
1928.679565
3855.264893
2237.274414
2049.663086
3015.970703
4856.520996
2293.395996
4346.879883
2590.102539
1713.714233
2444.811279
1927.838867
2166.578857
4161.651367
2181.468994
2027.505127
4790.583984
3550.094238
4195.792969
3301.06665
4597.893066
1891.368408
3456.306396
3072.929199
3460.626465
2270.745117
1980.966797
4811.444336
2920.807373
2612.404785
2400
4200.275879
2515.664307
2124.773682
3342.873779
4483.505859
5928.171875
2638.564209
3679.73877
3135.430664
4419.15625
2193.186523
1808.954102
2706.302979
3783.6521
2910.531738
2222.14624
3042.716309
1736.748535
1318.871826
3830.280518
1533.503174
3312.042725
2899.981934
4380.271973
1652.571411
2593.643555
2580.017578
2084.683594
4956.5
4732.984375
4183.177734
3013.192139
4624.209473
4450.67334
2246.008057
2137.743896
4032.265869
2512.335449
2181.553711
4305.282227
2843.206787
1540.338257
3573.162109
4739.424805
1771.968262
1505.694092
2127.245605
2468.980469
3805.071777
4564.930176
3006.754639
4112
1481.170776
3010.108887
2203.560059
2692
2341.701416
3955.128662
2891.591797
3563.795166
2827.379883
1939.527222
1985.137451
2078.576172
1880.851563
2246.312988
2967.468018
4757.220215
4012.813232
4111.393555
6202.31543
4013.025879
4505.242676
2976.171875
2207.91333
3373.170654
3327.931152
5870.430664
3619.501221
1944.744629
4336.758301
1772.018433
4189.283691
2325.848877
4326.276367
1680
1790.025513
3667.102539
2300.547852
3047.128418
4083.400635
2654.21582
4902.547852
4163.527344
3573.118896
3276.277344
2300.660889
1880.105225
3981.439941
3224
2485.75
1552.592651
3239.894043
3803.712646
1583.333374
3697.491455
3412.709717
3014.350586
6520.54248
5330.697754
2218.353027
3028.539551
4207.400879
1991.599976
1473.439941
3377.481445
1956.828857
1492.58252
2130.769287
1698.514282
2121.672607
2854.265625
1886.755615
2594.020996
2899.547852
2889.899658
1745.894775
2742.613037
2380.196045
2499.368408
2255.817139
3936.792725
4201.699219
4191.027344
3235.142822
2078.12207
2778.968994
1655.401367
3238.257813
1912.085571
1721.519043
4172.57373
4142.141602
2265.189697
3225.753906
4153.568848
2806.412598
4164.081055
2609.822266
2481.794678
2320.786621
3232.923096
4291.348633
2151.632568
3887.477295
4115.65918
2822.308594
1569.831299
3020.163086
2147.258057
2570.729248
2330.070068
3949.607178
1387.857178
3811.962891
1727.475464
7017.220703
4187.734863
7789.842285
2261.718506
1919.919556
2158.991699
2144.325195
2348.763916
2370.224609
2716.205322
3415.458984
2093.52124
3048.107422
6061.588867
2162.402832
1778.909058
2100.232666
3865.634521
4451.450195
7522.928711
3364.029541
1719.972412
2832.262207
3483.922852
4361.562988
4927.970703
2264.913574
2694.029541
3246.07251
1908.701416
2906.821045
1844.411743
2878.586182
2016.177734
4504.216309
1509.899414
8085.305176
3066.114258
3555.238037
3633.600098
1954.461548
6836.12207
4239
2539.858643
4965.552246
3420.19165
2189.787354
2235.394043
3504.988525
2501.169922
1864.921875
4850.316895
3811.762207
2500.102539
4181.676758
1891.810669
2913.645264
4141.293945
3693.476807
2480.839355
2931.810303
3146.823486
3228.832764
3303.26416
2608.421143
2989.195801
1892.535767
3562.466064
4396.914551
3235.705566
3279.725098
3955.666748
2338.656982
3444.453125
3913.109375
3958.460693
2930.634521
2551.037354
3041.25293
3271.924805
2117.686768
4207.586914
3665.733887
1858.691406
1901.955566
4051.266602
4486.673828
4468.655762
1864.296265
1842.65625
2997.429199
2388.983398
2496.013184
2605.996826
3747.955078
1640.699585
3281.806396
3293.650879
5291.972168
3805.47583
3657.227783
3609.243164
3270.689941
2676.389893
4523.471191
4151.745117
3764.161621
2686.990967
3077.677979
3257.340088
2168.932617
3376.891602
1574.610718
2447.151123
2643.177979
3308.072754
5117.635742
1829.633301
2043.807983
2453.156738
3072.012939
4218.193359
2937.435303
2553.820801
2060.404053
1696.259155
2685.272217
1989.837402
4672.956543
2829.66333
2371.819092
3157.882324
1915.433838
2137.650146
3012.408203
2284.973877
2664.283203
1764.899536
2443.063721
3656.81958
2407.209229
3427.681152
3681.759521
3546.675781
4076.755127
3477.325684
4087.041992
2757.571533
2283.374023
4364.4375
2042.128174
1908.716309
1821.4646
2595.42041
2250.742188
4116.378906
2506.154541
2463.626465
2830.727783
2025.505127
2665.120361
3585.60498
2615.784424
1735.788696
2401.419189
2088.325928
2958.335693
1857.828613
2123.525391
4626.848145
3093.895996
1699.641968
3556.919434
3009.478271
1337.48938
1920.888916
3218.912354
4605.921875
1950.666626
1895.339111
2353.077393
2674.143311
2853.657715
3218.537354
4831.56543
4065.641846
3232.953613
6903.874023
6522.205078
3944.937744
2335.164551
3141.827148
3147.747803
5142.345703
3280.462158
8014.109863
4189.266602
4251.109375
2873.212891
3591.637939
1795.088745
2179.893311
4376.963867
1785.566406
3893.58667
1721.076904
2516.198242
3951.160889
2200.102295
2865.844238
3233.98291
1838.032227
3595.822754
2104.213623
2930.123291
3580.707031
2271.580078
3088.079834
1923.945679
3316.146729
2669.985596
4401.583984
2593.664551
2053.830078
1972.804688
2309.051514
4619.00293
2298.929199
3447.202881
4954.575684
3696.09668
3607.9729
4205.611816
3806.189697
2062.362549
2416.959961
2015.609741
2569.368408
3094.419189
1971.591064
4907.766113
5845.889648
2779.56958
3804.94043
1960.701416
1478.857178
2475.243896
1744.277954
3412.410889
2127.492432
3770.152832
2022.695435
2617.224854
1889.883789
2085.836182
2488.780518
2912.820557
2073.115234
2290.463135
1967.140259
2666.846436
2621.870605
3184.243652
1890.53833
3843.568359
1771.763672
3167.290527
2229.115234
4635.990723
2166.075928
3008.565918
1753.543823
3826.635498
3117.038818
2472.037354
4018.879395
2750.153809
2045.976685
2834.807861
1860.011353
2188.358643
2911.186523
5419.236816
3131.665771
1934.061401
3420.77417
1902.880737
4194.606934
2868.241699
1692.314331
5153.66748
6249.755371
6059.797363
2267.18457
5859.377441
3886.200684
4703.669434
2987.08374
2862.953125
2101.40332
2709.508057
2990.806396
2128.435791
2156.150879
2467.503906
2020.780518
1866.947388
2427.323242
4564.539063
2286.533691
2370.399902
2003.544922
2676.519775
1883.784424
2080.222656
3427.241699
4104.749512
3264.321533
3185.564209
2641.865479
1824.145508
3452.073242
2181.413574
2168.016357
3965.056152
3656.442383
2401.63916
2728.295166
3048.407959
3555.181152
2135.063721
2912.037842
5032.302734
2470.904297
4202.260742
2340.455078
1983.747314
2989.182861
2504.748047
3118.084961
6302.728516
1798.296631
3879.454834
3633.399414
2184.661133
2190.906982
4960.844727
2351.813232
2400.635986
2452.363525
2280.612305
5394.111816
1979.408081
2351.471436
3797.99585
1741.690186
2058.760254
1916.60083
2961.688965
1298.690918
3008.575684
2386.297607
4575.475586
2637.353027
1901.342163
2362.361084
3716.939453
1791.390259
2060.77124
2000.105591
2043.48938
2870.350342
1804.398438
6558.217285
5190.689453
6372.038086
2557.49585
4796.544434
3072.45459
2224.084229
1588.327881
1803.588501
4484.745117
3373.40918
3073.722168
2330.552734
3734.151123
5932.910645
11373.529297
2412.814209
3728.520752
2919.114746
1836.941162
2053.223877
1958.22876
2080.216553
2926.584473
2411.407715
1985.653931
2771.357422
3364.102539
3741.062988
4422.137695
1976.29541
2317.40332
1780.746216
2312.798096
2110.958252
2694.195313
2562.459229
2014.186646
3443.11377
4517.125977
3239.543457
2617.91333
3225.898193
2159.743408
2071.822998
2979.569336
3830.620605
3975.066406
2771.181641
2947.976318
1790.659424
2478.701904
3263.301514
4178.288086
1874.580688
4218.099121
4370.666504
4244.31543
2465.729004
3587.359619
2492.520264
2601.361816
2124.25
4819.20459
3708.617188
1925.341553
3504.544434
2474.455811
2977.9729
1888.519165
1970.7229
4389.415039
2383.634766
3888.328125
2373.366211
3771.755127
1936.820923
1829.893433
1965.351563
2698.334717
4536.106445
3917.847656
1628.993408
2372.611084
2271.670654
2378.199219
5098.753906
1897.421509
3944.614014
1890.131958
2046.325928
3725.390869
4060.372559
1669.077393
3421.406982
4736.532715
2927.87085
3370.152344
4151.689453
1757.733643
3146.928223
1931.759399
1921.530151
3770.151855
3381.637451
2545.095215
2542.587646
4685.27002
1720.624756
3748.112793
2780.703125
3743.019531
2456.643066
5512.381348
2028.056519
1797.679688
3589.330322
4397.794922
3590.470703
2975.11499
1711.984863
3645.387207
2665.672119
1693.39917
1981.108154
6414.041504
3547.461426
1796.571411
1451.806396
3997.128662
1812.263184
2097.882324
2222.402832
4556.70166
1974.082153
3314.711914
4120.224121
2381.836426
2278.713379
2081.611084
5317.196777
4193.195801
2310.472412
3967.407959
2339.826172
8063.874512
2675.702881
2468.693848
3977.770264
3828.973877
3481.593018
2868.037109
3328.252441
2352.757568
3530.380859
3909.453613
1598.508423
2250.81543
2982.750977
3083.474854
2727.325439
2893.638672
2340.998047
5563.617188
1818.649658
5118.094727
1854.828613
2445.752686
2838.410645
1724.381592
1900.146729
4192.955078
4036.982666
2108.554443
2300.260254
4292.831543
2935.199951
2729.319824
2554.11499
2966.62793
2032.225952
3252.893311
5492.061523
3006.801514
2033.227905
1647.539917
2229.540283
3616.184326
1830.936157
1934.625
3689.478271
2083.349854
2019.070923
3380.660645
2374.056152
2453.601563
4016.055176
2339.778564
3444.232666
2501.98291
2921.550781
2128.867188
1903.230713
1583.881958
1728.095947
3461.361572
2132.417236
1930.594604
4680.04541
3184.32251
1915.647705
1992.541382
3124.266602
4765.276367
1568.891479
3311.412842
1823.366211
2721.794922
1852.714111
3660.735352
3012.909912
1823.505371
2802.573975
1662.447144
2753.392578
4151.070313
5894.15918
2977.743408
4856.926758
1890.732666
1960.625488
4119.928711
1711.717407
2473.626221
3143.760986
1736.081787
1799.784668
1956.383301
2417.795166
3835.557617
1765.080444
2461.431396
1960.852417
6693.799805
4076.428467
2662.575684
2993.936768
2252.281982
2413.93042
1883.733276
2099.674805
2018.770264
2095.161133
2158.225098
1883.700317
3495.778809
2163.144043
3937.488281
2028.236572
3192.271729
2584.209229
2177.432129
1868.819336
2039.536255
2611.535889
4032.569092
2815.481201
2600.880859
4180.055176
3318.440918
3189.982422
3149.635254
3425.109375
3058.725098
4092.113281
2807.311279
2388.665283
2919.435059
4036.908447
1993.559326
2612.807129
2291.422363
2336.349121
2437.154053
4376.327148
4094.882568
1889.183716
1793.038208
2183.400391
2787.884521
2177.755127
3456.197266
4140.828125
1908
2125.67627
3371.589355
2205.303711
5391.476074
1693.753296
2276.726318
2024.493286
2226.621094
1462.404175
4537.961426
2419.146973
2895.735107
1967.875
3088.3479
3238.373535
2523.144531
2132.780518
1977.863647
2357.940186
1839.217773
3705.95166
1802.325806
3135.796387
1721.217041
3425.282227
2469.040771
2734.025391
2295.625488
1814.237061
2431.351807
2104.793701
2329.051758
3026.214844
1947.865356
2502.759766
5120.931641
4324.163574
2463.235596
1831.474365
2452.509033
1690.553955
2747.186523
3251.573242
2221.358154
1506.780151
1738.95459
3970.197021
1854.584839
3899.403564
3184.435059
1813.422974
2170.645752
2348.537598
1760.102905
3555.986084
3182.486084
2737.698242
2293.455078
2871.682617
3993.206055
1589.654663
1927.576416
2292.533936
2268.952148
2293.18042
2312.805664
1618.636597
2501.724854
3039.564697
2081.71582
1648.947998
2383.304443
2540.915527
2156.648193
2354.238281
2353.456787
1647.247803
1799.066284
3619.890137
1801.316406
2786.69458
3366.434082
2470.334229
2041.199097
2269.473633
5059.747559
1835.60498
2190.282715
3544.357178
3487.60791
1733.571167
3489.123291
2015.111084
4616.720215
2073.973389
1930.003174
1909.15918
4245.76123
1717.913086
2286.517334
2479.678955
3394.041748
3983.750488
2743.912109
1523.741943
3609.455566
3511.017334
2115.014893
1850.548218
2842.587646
1940.880127
1930.479126
2162.093018
2146.470947
1930.728027
3765.392822
1825.33667
1714.185547
1995.183838
4493.13916
2953.370117
2126.576416
2779.32251
3994.544434
1695.845825
2552.070068
4588.533691
3504.664307
2820.82666
2701.349609
1751.572021
3629.761475
2138.590332
1717.648926
3846.732422
4591.097656
2356.858154
1879.102295
3994.868164
2366.282715
3577.146729
1782.988037
1786.031372
3245.818604
4480.424316
2580.098145
2678.698242
1824.775879
1915.800293
1524.014893
2788.628418
1793.703125
1682.990967
1653.188354
1993.98645
2310.33374
2358.467285
1900.656372
2908.515137
1802.503052
1976.343506
2540.720947
4633.383789
2212.865234
1944.636963
3069.461914
1813.488159
4622.52832
2650.601074
1968.74585
2388.032471
4836.667969
1924.826416
5092.56543
1605.451904
2189.821045
1679.7323
1839.457642
3031.727051
1748.549072
3313.240723
4094.611572
4541.861328
4288.862793
3707.102539
2480.229004
2958.928223
5109.185547
2164.862793
2579.148926
1925.380615
1902.709717
4670.944336
1882.949463
2209.080566
1986.564453
2090.92041
3400.523193
2225.455566
1746.164063
3110.47998
2149.948242
2054.208984
1699.324707
4856.773926
3568.168945
1579.256226
2413.031006
3389.734863
2417.869629
1852.814819
3324.415283
2044.435913
2396.078857
3231.189209
1817.853516
1718.043701
2896.422607
2161.549561
1956.321655
1917.509277
1822.737427
1880.671875
2123.526855
3584.889648
2492.370117
3135.888672
2345.426758
1802.206421
1984.943604
3003.24585
1774.166382
1935.322876
2580.341064
2025.782471
3136.324219
1815.150269
2290.625977
1909.571777
2300.285156
3604.428955
1436.455688
4269.680176
1615.636353
3933.972412
1393.714233
2717.46875
1907.848999
1647.692261
4375.774414
1410.218506
1900.217407
3581.237793
1657.825562
1903.665283
2647.121582
3347.277588
4458.117676
2735.336182
5612.099121
1853.688843
1922.111084
2442.972168
4205.410156
4218.816406
2343.498291
5207.048828
2693.267334
3095.951172
1414.93335
2088.871094
1669.726074
5398.105957
2347.764648
2307.632324
2985.458252
1544.705933
2226.626709
2747.278564
4644.409668
2545.012695
3613.300293
4036.738525
2631.19751
3576.584473
2797.417969
2112.249023
2197.204346
3455.86792
2440.662842
2672.959473
3988.651123
2995.261719
2368.681396
2039.573242
3988.64209
2186.389648
3850.487793
3568.223389
1358.613281
1503.578979
4682.347168
1935.80127
2706.921387
4259.345215
4086.298828
3719.507813
4646.518555
4680.523438
1890.521729
1816.262329
2351.62207
1551.121948
1802.761108
2271.31665
2947.354736
3805.986084
3698.761963
3518.233887
3841.542236
3205.900635
3977.616211
3009.171631
1794.719971
2690.370361
3481.79834
1478.211792
1083.670532
3139.216064
3691.653564
2602.42041
3945.947266
2226.230713
3210.898438
2543.356201
2948.072754
2189.307617
3677.081055
4161.167969
2589.798096
2800.635742
4342.808594
5254.774414
2322.187744
3547.873047
1728.79126
3600.923096
2544.463379
4000.917969
3481.383057
6743.630859
5177.362305
2050.807129
3775.362305
1851.946655
3781.365234
1677.389526
2612.380859
1820.162598
3240.934814
1717.386108
3363.465088
2340.710205
2792.057373
2363.622559
1903.848999
5258.574219
4004.505371
5525.412109
3379.209229
2996.709229
4020.081543
2483.345459
5318.827637
4356.651367
2621.477783
1726.716064
2841.904785
3528.995117
4733.029297
4953.096191
2284.941162
1983.417236
2696.119385
1833.795898
4596.814941
3567.912109
5260.558105
4132.208008
1818.055908
4801.237793
1900.114258
4733.628418
2188.170654
5164.440918
3835.306396
2217.385742
2858
4483.655273
1742.740723
1851.636353
5697.357422
5123.531738
4264.100586
9083.827148
2338.320557
2054.98584
3545.087402
2086.949951
1376.587158
3226.639893
3271.737793
6853.790527
2974.560059
1923.404297
4358.128418
2018.012085
3012.867188
1853.473633
3918.447754
2352.859619
5154.666504
4609.803711
5326.971191
3039.541748
5536.506348
2542.561035
1404.939087
4484.126953
3961.158203
1310.137939
4249.046387
1457.310303
4378.960449
4060.372803
2142.325684
4065.498291
2194.779541
3444.839111
1588.571411
2042.083984
3465.222168
3555.643311
3577.443359
3087.697998
4751.130371
2852.484375
1553.652832
2095.352051
2515.35791
4054.693115
2354.56958
4225.447754
2856.695557
1908.89624
1390.374023
3310.93335
3034.013672
1905.037842
2139.881592
3672.892822
4305.194824
5755.273926
5241.736328
3749.387451
1913.97644
2765.432861
2985.134766
2836.150635
3111.557129
2046.944458
2534.027344
1234.771606
3276.195068
2547.815918
4816.963867
6077.499023
3534.149902
3298.40332
1803.474976
2077.866699
3363.877197
2368.797607
3998.071045
1524.307739
5298.152344
3761.071777
1948.047119
2202.595459
6105.256348
2635.915283
2356.906738
2479.322021
4432.330566
4116.327637
5033.771484
4234.090332
3005.782227
2595.386475
3278.571533
4336.673828
4058.613281
1835.07312
2746.784912
2622.399902
2139.294189
2491.550537
2262.111816
3181.164063
5315.735352
5455.521484
1772.328735
3368.620117
4903.601563
3379.695313
2753.540771
2466.438965
5130.591797
1695.586182
9235.615234
2767.39624
3940.121826
2815.171143
1926.277832
2086.482666
3201.562256
4896.855957
4414.486328
2649.589111
4796.273438
4979.804688
4505.539063
3170.69165
2020.39502
2157.105225
