# Supplementary material for: Distribution Analyzer, a methodology for identifying and clustering outlier conditions from single-cell distributions, and its application to a Nanog reporter RNAi screen
Source: BMC Bioinformatics. 2015 Jul 22;16:225. doi: 10.1186/s12859-015-0636-7 (PMC4511455; doi:10.1186/s12859-015-0636-7)
Supplement: Additional file 1: Code S1. — R source code and sample data for distribution-based high-content screen analysis [file 12859_2015_636_MOESM1_ESM.zip › DistributionAnalyzer-1.1/Plates/files10004/C22]

3627.674561
1622.30249
2528.061768
3195.140137
4339.642578
1691.946411
2470.777344
2010.482056
1970.421509
1759.204224
2619.928223
2062.246094
1669.307861
1801.231812
3518.942871
1842.845581
2839.815186
4426.477051
1833.436157
3470.999023
1897.77417
3535.092773
2418.043701
1849.51062
2901.46582
1994.76123
3916.355957
2921.58252
5309.627441
1667.872925
4351.43457
2903.197266
1674.88501
3421.076172
1913.147217
2316.269531
1584.198853
2116.921631
3766.05957
1871.169434
1773.584351
1695.25
3938.713135
2463.83667
1730.194458
1791.519165
1698.571899
1802.606201
3813.967041
2622.040771
5002.076172
2160.432861
2982.733643
2924.959229
1632.38147
1874.249268
2242.19043
2115.760742
1863.346924
2212.460205
4662.156738
6403.929688
3342.63501
4875.609863
1486.911621
2261.567139
5168.345703
2608.469238
5989.954102
4742.654785
4403.789551
4191.151367
4836.715332
2235.118652
2363.442383
3248.137939
2208.846436
1742.338745
4142.759766
3127.301025
7843.796875
1984.264893
2293.778809
5541.343262
5314.907715
3300.914307
3417.697021
4948.830566
2308.470703
2934.845459
2702.278564
4251.86377
3082.693604
1819.559204
1848.623413
1899.47168
2083.674561
6547.20459
2759.082031
1955.391724
3939.10083
2124.050537
1931.926392
3087.479004
4814.78418
2195.772705
1992.068359
2557.918457
3167.256348
5308.185059
2214.565918
4291.015625
2505.394531
2456.953857
3480.250977
2737.761963
1665.20752
1715.219482
3431.877441
10459.183594
2396.399902
1836.894165
2305.027588
1444.455688
2729.5
4898.205566
1772.285767
6323.819336
1766.302979
2779.199951
2732.139648
2493.946533
1810.989014
2504.949951
1643.404297
2595.909668
2421.653809
2206.039307
4170.886719
2049.76001
1939.531494
1401.777832
1507.410889
8086.338867
2285.039307
1848.20874
2501.310303
1553.199951
1620
1690.0896
4515.890137
1591.875
2366.930176
4660.803711
2810.74707
2654.315674
2945.806885
1593.117676
3426.947266
2630.021729
3414.578613
2787.840088
4938.275391
1769.315063
6073.102539
3179.295654
2393.171387
2028.121216
1638.597412
2414.029541
1691.89917
1508.654541
1640.040405
2043.407349
2101.244141
3777.153076
3073.543213
3225.443115
4400.064453
1870.643311
2786.031738
6532.044434
3203.362793
4086.685059
2591.412354
3459.867676
3098.538086
5253.666016
1812.105957
5030.010742
2735.756836
3125.399902
3894.064453
3118.600586
4211.375488
4316.099121
5100.850586
3687.97876
5143.26123
3605.709473
1982.661255
1426.780518
9881.908203
2850.666748
3149.55835
3304.936523
3362.130615
2422.399902
1843.433838
2339.848877
2126.353027
2166.823486
1931.984253
2749.993896
3793.343018
3338.508057
3839.790771
4235.875977
2253.347412
1726.863892
4444.171875
1836.578003
1485.882324
1853.741211
3204.516113
4542.606445
3993.082031
2011.310303
3253.479492
2884.349609
2996.349121
2843.841797
2297.757324
4468.628418
2491.608398
2315.02832
1595.098267
3439.902588
2055.901123
1777.299194
1732.044922
3856.690918
3331.519531
1684.525757
4702.362793
1314.04541
2146.577393
2663.601563
2179.428467
3233.804932
9490.066406
3027.359375
2499.935547
2869.310547
3426.377686
3528.88623
4516.39209
2883.678223
1772.906494
2045.909912
1768.721313
2896.563965
1723.368408
2357.021484
2629.851807
2885.956787
5946.98291
2516
2658.874756
1879.789429
2038.490601
2826.876221
3941.608643
1908.138916
3559.88916
3243.432373
1806.754883
3116.850098
1781.203003
1741.24585
2417.882324
2490.92334
3816.686279
1785.872314
2616.189209
3047.534668
3139.443359
2602.862793
1770.081787
3637.355469
6545.458984
1706.696289
1624.94812
1920.758911
4012.628418
3706.855957
2611.225342
2502.653076
3271.669434
2213.837158
3657.769287
1913.87854
1851.81604
5436.868652
3059.788574
3163.981201
3963.62915
3276.081543
4121.431152
1914.194336
4532.302246
2422.291748
2323.061279
4085.360596
2451.223877
4411.169922
4792.776367
2113.451172
7442.550293
2583.826172
1601.536743
6675.966309
5152.48877
2855.345459
6021.359375
2079.29248
2122.886719
2323.747803
3646.45874
2187.140869
4126.421387
2484.165039
3306.157959
6591.087891
2421.710205
2119.595947
10434.067383
2009.57373
1928.709839
3390.048828
1826.043457
1737.947876
2992.58252
5657.467773
4770.705566
2979.241455
2151.769775
6645.840332
2325.492432
5415.41748
3524.839355
1791.710571
2104.967529
4534.356445
3184.843994
2223.003662
3768.795654
2572.263916
6482.976074
2373.373779
2626.747803
1836.611572
4774.883301
2389.461182
2291.365723
2505.484375
2067.027588
1556.278442
6348.024414
2408.068604
2065.819092
1917.259033
4036.784912
4257.179688
2101.226563
2499.195313
3079.398438
1874.071411
2576.540283
1774.112305
4311.987305
3179.58252
3377.038086
3328.423828
1966.088257
2516
1939.918823
2574.28418
2463.97168
2328.605469
2292.553223
1860.463989
1911.981812
4797.648438
1769.543335
2263.97583
1854.171387
1794.971924
2724.622314
1895.766479
1628.931519
5316.624023
2125.394531
2421.22998
2747.193604
1918.231079
1837.716064
1856.281616
2181.506348
1704.296753
1623.52771
2331.001221
3537.702148
2796.485352
5044
3872.313232
2507.55957
5286.429688
2782.343994
2696.578857
3585.617432
2002.532227
3436.437988
4818.528809
4339.168945
4756.601074
3269.118164
2822.406494
2571.199951
1879.633301
2062.184082
2435.291748
2366.922363
2765.122559
1977.495361
3434.889648
2468.645264
1780.543945
1822.542358
2714.597656
4326.965332
5267.218262
7179.98584
1838.283813
2147.022949
3907.865967
3968.114746
5211.750977
1673.664917
3301.889404
2986.373535
2497.729736
3465.993652
6197.794922
4114.48584
1706.733643
3383.493896
2591.462158
4204.331543
2222.77417
2008.547607
3001.958008
5396.719238
1986.115601
3223.119629
2843.953369
4553.48291
3257.390137
3142.834961
1609.267334
2239.063965
2571.642578
3938.138184
3941.079346
1721.985352
1959.234009
1933.110107
6680.242188
2918.322266
3132.025879
2297.929443
2188.571533
3157.375
1936.780518
2688.685791
4791.228516
4139.908203
2348.387695
3542.14624
3564.557861
2029.013916
1895.219482
3423.435059
3892.177979
3454.276611
3933.108398
2623.676025
3559.568848
1976.219604
4393.035156
2928.744629
3855.634521
1838.12207
4681.112793
5058.287598
3707.874756
1773.243896
2016.870972
3271.708252
1955.602783
3581.013916
2423.64917
5029.972168
2366.950439
2200.635254
8135.593262
8408.391602
1794.484009
2646.946289
10284.874023
2469.478027
2475.88208
2353.139404
4103.06543
5306.940918
1929.419312
3094.885986
4000.350586
4418.216797
1985.956299
1950.476196
2807.794922
2652.620117
2630.949219
3875.304688
3760.833984
2021.677368
1744.239136
4242.994629
1700.771973
1694.842163
2554.166748
4044.33667
6905.737793
5552.725586
2826.288818
1851.668335
1825.175659
4985.110352
2007.243286
5648.760742
5055.908203
3295.115723
3928.46875
1980.342163
2398.216064
3126.461426
6459.431152
4826.79248
1846.946533
1305.800049
3491.348877
1478.035034
3519.827393
10371.97168
8329.117188
1885.595825
1638.100708
2275.478271
1579.055176
1881.486206
3521.930176
2635.133057
2180.61084
1922.474609
2089.730713
3284.156982
5639.018066
4449.282227
1932.133789
2560.63916
5736.563477
1710.709717
1928.30249
2274.487549
2566.097412
5485.154297
3130.301025
4275.060059
3510.633545
3107.855469
1802.094727
2821.793457
4633.693848
1951.413696
2247.007568
2742.553223
2480.325195
2859.252441
1815.148926
2390.274902
1765.746948
3024.774902
3401.411865
3261.936768
1846.666626
3265.873535
1710.816772
3245.866699
4646.758789
5021.530762
2030.094238
1997.049194
3254.784912
3853.093994
3506.946777
1990.029907
1636.85144
2434.192139
6520.484375
5228.428711
1954.994507
3880.828369
4321.223145
3616.936523
2870.643799
5286.080078
4048.414063
5791.425781
2082.68457
3028.461426
4861.035156
8077.410645
4480.477539
5413.603516
3944.432373
3799.456055
3580.287842
2023.702271
4771.894531
2253.524658
4303.527832
1640
2706.688721
4129.869141
2812
3360.953613
2742.038574
6326.401367
2915.064941
1920.199951
4206.752441
5049.202637
2579.241455
1437.951172
3367.085205
1293.686768
5484.104492
3137.156738
1878.574219
2042.313232
1705.734985
2152.095215
1958.415894
3720.428467
3294.821045
1523.162842
1850.158691
1544.347778
1696.367798
4173.649414
2339.529297
4083.464844
3660.800049
5274.546875
4501.105469
2393.714355
4078.860596
1399.280884
10040.754883
6940.152344
1941.688843
3759.781738
2478.464111
3137.50415
4009.038086
3534.476074
4113.456543
3689.600098
4323.643555
3912.997314
4200.118164
5868.133789
2289.444824
2146.439209
1985.252808
2008.108154
1984.459717
3146.190674
4214.064941
2763.112305
1458.78125
2649.747314
2168.477539
1980.33667
1913.494019
2020.291992
1934.505249
3800.937744
1831.531372
1798.860107
2225.035889
3335.505615
4057.786865
3385.243408
3844.612061
1862.178223
1727.015381
1726.363647
3271.822754
2334.871582
4714.089844
3849.081055
2076.768311
2005.815552
2457.132324
2029.7229
4653.741211
2075.828613
2267.194824
2681.188232
2341.755859
4633.542969
2516.374512
1955.921265
3762.216064
4871.600586
1781.6604
3489.583984
4938.299316
1873.851074
2649.081055
4068.954102
1934.322998
1876.551392
1736.106689
4017.742188
2852.263672
2092.552734
1492.51062
1972.84082
2180.212646
3624
5470.563477
7296.433594
2918.199951
2067.171143
2291.368408
3821.128174
4492.744141
2166.122559
2401.980957
3072.076172
3899.541748
3235.09668
3200.068848
3751.486572
3644
4409.100098
1918.425537
2381.284912
2332.167969
1478.285767
4264.139648
2591.223389
2844.484131
5421.078613
2194.5625
3516.578613
4147.98877
1600.698975
6239.209473
2106.092773
4461.803711
3859.757568
4145.290527
2780.942139
1898.802979
7020.654785
2328.655273
4737.458008
4629.423828
10331.390625
5536.596191
1840.767944
3546.439941
2573.732666
1993.678345
1789.009399
2685.351074
1522.514282
4376.836426
2456.765625
5303.359863
3636.281738
5840.867188
4504
2885.963623
4421.285645
2457.747559
3213.96167
2983.663574
2314.734619
2047.112915
2577.333252
2379.298828
1571.079102
2103.643555
2064.07251
3490.250732
2072.831299
1592.057129
3449.698242
3090.446533
2352.891357
7556.824707
1997.472534
2099.535889
5114.208984
2306.598877
2013.650391
4833.413086
3676.645264
1723.174927
1865.062134
2772.439697
2580.412354
1733.501709
1493.465332
2797.17334
1691.04895
2036.263184
1906.622559
4252.779785
2134.013184
1913.604492
3495.369873
1994.041016
1962.436035
2905.500732
2778.378418
1871.541016
2882.5
2593.125488
3017.477539
1756.272949
1752.086304
1958.512817
2311.356201
2694.914551
8454.607422
4229.13623
2033.380005
4100.580078
4540.093262
2077.581299
4432.077148
2288.369629
3107.585205
1674.756714
1651.77356
2459.873047
3253.379395
3584.976074
2830.958252
2205.185303
4213.333496
1958.280396
3709.190186
2986.031738
2234.380127
2648.76709
3324.351807
2689.313477
4036.842041
1722.06189
4038.359863
2037.269409
1721.355957
1695.680054
2820.562988
2271.042969
2800.87085
2894.674072
1622.846802
1807.855835
2153.007324
4570.635742
2585.98877
2229.420654
1732.142822
1619.714233
3463.697998
2219.541992
4058.979492
2252.205078
2884.800049
3141.150146
3910.492676
1721
1386.573853
2408.42334
10079.892578
8110.957031
2719.822754
5955.638184
5819.922852
6676.877441
2565.88501
2148.826416
1860.91626
1309.880371
8623.320313
2280.231934
1435.661011
5025.663574
4535.46875
1554.487427
4024.966553
6257.268066
3484.387207
2120.951904
3584.935791
5111.114746
2745.060303
2966.576904
1869.289917
5476.759766
3905.985107
2712.306885
2035.990356
1682.729126
2097.765869
1771.617188
2911.577881
6107.474121
2470.794434
1647.62915
2058.376465
2083.859619
3974.128174
3896.874512
4278.152344
4965.293945
7755.28418
2200.76709
2903.344238
4252.672852
3011.664063
3512.149902
2641.497314
2212.009277
1642.160278
2022.192505
5989.905273
4853.64209
3743.983887
1914.040405
5130.576172
3685.789795
1430.921631
2108.187256
4657.051758
1632.491089
3112.78833
4389.911621
2368.439453
5025.687988
2048.463135
2998.973877
4020.604004
2827.871826
1707.453613
2727.74707
1834.495239
2933.740723
2318.587402
3818.358398
2711.925049
2412.061035
4483.501465
1827.305786
3296.811035
4839.450195
3183.364014
3975.270264
2000.711914
2238.136475
4014.027344
2432.721924
4971.567383
4949.897461
2525.164551
3505.445557
4485.436523
3405.435791
2440.781982
2243.890869
3452.536133
3313.206299
5171.65625
4354.251465
3585.348389
1979.801392
5145.217285
3016.457031
5979.297363
2050.858643
1892.795044
2062.299316
2671.17041
3381.050049
1820.076416
4826.632813
4868.470215
1469.887939
5435.546875
2274.647949
3156.641113
2896.984619
3412.550537
3864.484863
2537.909668
1613.968262
3653.282959
3690.312988
3065.9104
3125.493408
1553.3125
2835.575684
1926.588257
3737.639893
3463.484863
4699.888672
4495.592773
2011.27002
1932.790649
2023.49646
1830.762451
1877.349854
3057.330811
3369.310303
2254.471436
1789.489258
1637.827148
1802.321045
4037.076416
3014.003418
1890.166382
2010.459351
1822.646118
2196.513916
2040.971313
3795.777832
2854.009521
3197.672363
4483.586426
2996.897217
2450.994629
2147.446777
1678.446411
2216.164551
2598.887939
2098.672607
1805.309448
1661.775879
1757.486816
4446.302734
3536.891846
1610.641357
2241.25708
2475.472168
1747.821533
1913.706421
1928.814697
1520.708618
2709.697998
3423.109619
4558.964844
2974.320313
4018.19043
1648.022583
2761.583984
2082.90625
2859.221191
2540.007324
1810.032959
1860.360962
1921.619751
3241.051025
3002.213379
1595.747314
1672.122437
2115.243896
1749.27478
1783.101563
1695.218994
1979.456787
1887.089966
2969.925537
5049.446289
1733.393921
2950.005127
4758.334961
2622.994385
1561.142822
1456.842163
3296.50293
1520.358154
1767.827393
2681.288574
2750.941162
4389.493164
3606.911621
2194.309326
1794.352905
2597.847656
3284.643799
2418.394043
3332.995605
4421.991699
1407.474487
2375.780273
3042.833984
2693.886719
2079.299316
2356.220459
4188.051758
6641.644043
2968.717529
3280.19043
1888.60376
4795.447754
1532.201416
1966.681763
3484.05127
2912.092529
2596.735596
3709.231934
4331.822266
1751.744141
2720.772949
4978.922852
2094.297852
3375.19165
2761.179443
6774.518555
3409.109131
2859.38916
2085.793213
2215.013428
5341.733887
3834.795166
5073.722656
4896.580078
1948.9104
4723.012207
1589.103394
4268.765137
2224.259521
2514.695313
1629.485107
4461.736328
4866.961914
1649.247314
4253.973633
3776.790527
1434.864746
1737.124634
2667.224365
7915.442871
2048.830322
3895.398438
1890.245972
1655.201538
2337.712402
2885.681152
2120.345215
4731.786621
2529.564697
1956.597534
1731.199951
2003.138306
2616.152832
2181.519775
1782.115845
4574.175293
1583.16748
2467.295166
1862.142822
3879.880615
4593.353516
3324.829346
1946.45752
2256.820801
2692.427246
2900.032227
2326.924072
3621.199951
2215.735596
4397.788086
2260.202637
2863.662842
3090.195557
1799.638916
2699.878418
1806.842651
2514.530762
2716.576172
1899.205444
2341.151855
1700.496216
1706.407349
1914.297974
2222.102051
2616.213623
1972.554932
1987.714233
2118.482666
