# Supplementary material for: Distribution Analyzer, a methodology for identifying and clustering outlier conditions from single-cell distributions, and its application to a Nanog reporter RNAi screen
Source: BMC Bioinformatics. 2015 Jul 22;16:225. doi: 10.1186/s12859-015-0636-7 (PMC4511455; doi:10.1186/s12859-015-0636-7)
Supplement: Additional file 1: Code S1. — R source code and sample data for distribution-based high-content screen analysis [file 12859_2015_636_MOESM1_ESM.zip › DistributionAnalyzer-1.1/Plates/files10004/C23]

1666.163574
2146.666748
1907.050415
1378.880005
2174.337646
2164.090332
3246.285645
1454.649292
1705.728027
2752.382568
3244.98877
2038.158691
1817.133911
5241.354004
1793.476929
2141.600098
1772.458496
2256.666748
2988.800049
2844.51001
2926.227539
1662.693848
2306.943604
1881.772461
2264.611816
1371.485718
2823.87915
2493.2854
1895.374268
5831.132324
2526.348145
1595.436279
1841.816162
3249.30835
4056.369873
1832.651123
3109.810303
1590.136353
1644.094238
3040.836914
2900.718018
1992
2259.925537
1982.994019
2398.380127
1686.033569
1756.583374
2039.675903
1650.624634
2851.570313
3002.459473
1445.813965
1906.214233
2355.561768
3530.660889
1965.263184
2835.100098
2953.428467
2082.399902
2078.371094
3054.337891
2959.739014
5287.229004
2952.941162
2704.990479
2307.056885
2107.406738
1926.078857
3929.230713
4391.565918
1222.237305
2755.806152
4014.960693
2038.860718
3342.112793
3995.812012
1671.788574
1941.027344
3193.939453
3489.367188
5760.211914
1314.881714
1718.988525
3957.938721
2182.468994
3847.0271
3787.62207
2640.488281
2943.262695
1873.836792
4458.719727
4048.959229
2707.474365
1733.941162
2182.698486
1734.700317
1725.517212
2163.658936
1884.851074
2842.921143
2349.457275
1930.704224
1872.992676
1728.347778
4426.96875
1989.41333
1912.884766
1835.160522
1943.88623
2059.320801
1856.212891
3109.873047
1918.376221
2045.678589
2810.993164
1842.450439
2322.495605
3410.337158
1891.703735
3829.94873
3524.375
2009.039429
2733.272705
3838.939209
3879.230225
2855.976563
3990.04126
2968.668213
2546.840576
1959.264404
3410.273682
1716.915649
3943.333252
4516.334961
4307.587891
3546.20166
1823.064331
3950.622559
2086.218994
4936.175293
3925
2080.82251
2116.333252
1528.79126
1618.877686
2063.54834
1259.252808
1988.965576
2894.130371
3142.472168
1591.045898
2216.776611
2139.050293
2125.124268
3946.419678
5462.961426
2144.888916
1956.771973
2550.838623
1387.461548
2497.205566
1378.971436
2092.5625
2426.022461
4408.853027
1641.758667
1832.71582
5701.527344
2280.068848
2466.406006
1872.715088
1212.714233
2210.590576
1491.708618
2001.281128
2268.257324
3942.115479
1799.118652
2498.164795
3507.007324
1762.531616
1907.445313
2673.167969
1881.303955
1518.16394
3058.181885
2582.280273
3896.399902
4282.25293
2981.069092
4913.531738
7533.181152
3785.367432
1621.110474
3482.726807
2717.473633
1612.283691
3911.920166
1756.537842
2837.904785
3160.013184
3313.8396
4066.992188
3351.089844
2352.31665
2922.64624
2990.36792
2431.669189
3626.726807
3323.234131
3498.535645
2888.711182
2107.350098
1630.392456
5037.095703
2786.922363
3963.075684
1939.909058
2091.898193
5691.23584
2520.752197
4748.185547
2648.357178
3617.794434
5697.10791
4517.174805
4012.710449
6756.577637
1474.345337
3134.33667
4170.770996
2730.521484
2475.727783
3750.90625
1837.046143
1968.815063
2997.957764
1892.445679
4348.90332
2787.472656
2651.566895
5788.255859
1945.322388
2108.712646
2166.725586
2159.890869
4031.188477
1541.756104
1562.148926
1926.211304
2260.624268
4019.855469
4273.686523
4074.577393
1934.081543
2046.329468
3285.856689
2551.615723
1687.953735
1947.631104
1757.339844
4337.084961
1972.737915
1625.92981
1420.864502
1766.606323
2368.50415
2542.882813
2514.487305
4487.706055
1868.897095
2004.271729
1874.483276
2728.342773
1615.578979
1912.710327
1762.887817
1735.226318
1731.030029
3782.443115
1583.810547
2805.012695
6024.255859
5413.720703
1687.92395
2955.434082
1874.511597
1754.897705
1841.40271
3009.567627
2193.90625
4729.854004
2188.53833
1902.63269
2161.666748
1767.870483
1621.967651
1783.234497
1705.854858
1717.1604
2610.384033
2249.894043
1775.046143
3059.459961
2515.871826
1884.896362
2339.659912
3501.495605
1694.108765
2536.28833
2238.841797
1694.666626
2396.908691
1919.139893
2240.151367
1808.227539
1827.524902
1673.062134
1681.062866
1609.769531
4445.61084
6339.261719
3488.440674
1831.575684
1819.207764
2394.930664
2565.554443
3447.443359
2234.555664
3009.980957
3004.971924
2185.808838
4128.121094
3474.774414
1858.295654
2025.341553
1991.291992
2052.29834
4062.219727
1568.141602
3168.28833
3001.917725
1759.702515
1687.441162
5008.605957
2277.865234
5020.055176
2109.266846
2172.505371
2043.024658
1789.213623
1633.414063
1856.133911
1949.520264
3327.00293
4237.344238
2695.453125
2426.976074
1866.252808
1882.90564
1413.226685
2889.481445
1600.470581
1797.282959
1981.584961
2713.729736
1710.444458
1781.946899
1826.019409
1334
5365.580078
2947.316406
3147.171143
5550.841309
1802.699951
3980.852539
2084.246826
1659.121948
2656.226318
2397.390381
2300.958252
4352.478516
1739.622681
4728.865723
6626.438477
1703.615356
2147.240479
4608.03418
1893.134155
4405.839844
2486.833252
1686.806274
3990.060547
1943.845215
2648.165039
2911.859863
2142.44043
2146.468506
4990.594727
4074.131836
2014.428833
3720.648193
1840.171021
4296.398926
1982.87207
1652.689697
1650.904053
3630.142578
2624.835938
2731.471436
4505.445801
1801.604492
4365.95752
2928.783447
5225.05127
3898.709473
4403.803223
2571.821289
2684.04126
2603.443115
2597.259277
3766.270264
4238.911133
3364.539063
3416.117188
3198.877197
1765.638062
4717.612793
3760.04541
1919.255859
4699.418945
1278.831421
1703.460693
5058.832031
2961.821777
1848.782593
2477.031006
1835.659546
4749.215332
7485.15332
1875.671265
1285.061279
4270.141113
6943.559082
3304.74585
2000.712891
3191.218018
1338.43811
3769.416016
2602.72168
3170.167969
4651.888672
1769.766846
3837.025391
3759.128174
4127.674805
2229.432129
3133.005127
5028.290039
1646.06665
2936.333252
2415.243896
2190.666748
4454.603516
1397.953491
1953.054321
6647.905762
2223.721924
2116.171387
1710.441528
3734.622559
3423.26001
6293.422363
5100.950195
2341.546387
1923.967773
1814.808472
1479.104858
7075.394531
6580.941895
2239.041748
8621.041016
2282.696533
2013.532349
2403.834229
3382.978027
2700.09082
4694
3214.434814
3750.811768
3300.543945
4604.569824
2723.938965
3748.666748
5213.322754
4451.444336
4273.516602
3292.5
5290.600098
6141.547363
3273.653564
4962.468262
1826.273071
1820.776123
1481.519531
5515.913574
4023.171143
2234.97998
7323.71875
3866.090576
1979.806396
4012.318848
3470.222168
3178.584229
5760.770996
3571.56665
2624.118164
1752.974731
1778.427124
2057.252197
5304
1943.08313
2193.498291
1310.302979
3901.30957
3929.705322
4227.184082
3381.397705
2196.014648
5525.020996
1790.498047
2401.050537
5268.952148
6531.016113
1703.615356
3069.123291
4446.789063
2467.695801
4191.192871
3471.23584
3683.87085
2892.072266
4123.465332
2107.632568
6066.980469
8112.545898
2942.172119
6063.330566
3379.815674
4658.784668
3136.015869
5607.237305
3395.932373
1609.062256
1576.992188
3391.930908
2141.390137
2124.507813
3058.358887
3722.007813
2387.336182
2274.088867
2601.624268
1811.235352
2538.805664
1840.738037
2031.586914
1880.601563
3456.349365
4560.648438
3602.194092
4605.31543
2069.658447
2038.857178
2693.043213
5125.319336
2851.09375
2978.311035
3077.732666
4853.6875
2235.49707
3281.251221
1620.491577
2362.753662
4004.696533
4379.916016
1732.959961
2567.808105
1255.509155
5330.353027
1673.433105
1635.019287
1677.606079
3568.355469
3661.73291
5979.424805
2866.879883
6869.075684
3965.689453
2750.544189
1995.212769
1523.446533
2276.283447
4316.717773
4079.753174
4572.175781
1994.984009
2108.107178
4585.188965
1598.166382
3368.979248
5579.873047
1948.833374
3391.422607
1769.067627
4014.338867
3831.94165
2148.822021
5305.164063
2231.246826
3773.531982
3080.479004
4268.460938
2961.449707
3667.989502
1820.153809
2059.942139
2573.604492
4629.794434
3085.581299
3773.749512
1840.269287
2605.480225
2744.762939
3120.490967
2893.265869
1523.558716
1666.296021
1539.187256
2039.809937
3744.87085
2582.64624
3215.349365
2322.157227
3430.790283
2324.313965
1967.865723
2461.024902
2179.625732
1849.18689
1673.055542
2562.301514
2005.652222
2548.691162
1887.018555
2064.987549
1980.300903
1979.806152
1798.47937
1947.754028
3004.207764
1713.333374
1613.174805
2037.825562
1692.895264
1871.080688
1840.315796
3532.468506
2595.783936
2192.63501
1976.834839
1975.775391
1892.362305
2176.23877
2302.145508
2044.142334
1671.333374
2277.080811
1561.122803
2176.688721
2490.307617
1519.484741
3052.277832
2286.358398
2368.821777
3767.0625
3773.996094
3047.900635
2463.530762
2120.360107
2288.170166
3438.530273
2509.571777
1607.355835
2367.111084
1657.019165
1796.947754
2749.371338
4421.928223
1667.11499
1872.553711
2811.32373
1742.666626
1486.822876
2831.971436
4016.051758
1731.244385
1928.911621
3998.757568
2647.290527
1650.876587
2715.9375
1904.620361
3090.311279
1759.250732
1620.239014
2682.691162
2070.555176
1790.728516
2244.828125
1878.113647
2070.225586
3514.677246
1549.651733
1724.018188
1414.23584
2265.495605
1433.447266
1339.790527
1900.093994
3490.650391
2022.762817
2217.11792
3234.591064
3766.264648
1762.459106
3425.18042
2855.990967
4166.948242
1569.217407
3438.574463
2403.246826
3684.517822
1740.216064
1881.996216
2733.297607
1650.157104
1699.236694
1915.681152
2292.307617
1828.047607
5162.461426
2751.39502
3216.196777
1856.657715
2482.722656
2577.878174
1832.066284
1697.915161
1815.285156
2642.980713
2994.845215
1812.239746
3203.156982
1915.398682
1938.706299
1812.112671
2807.142822
2816.977051
1590.825073
3501.891113
3782.237061
3915.138428
2218.794922
2246.147461
3306.704102
2404.631592
6032.828613
2565.85498
1876.163208
4223.265137
2212.740723
3934.026611
1863.441895
5291.672363
4680.481445
2717.534912
4541.570801
2847.414551
2034.989014
3006.20166
9741.438477
1506.409668
2561.625
4095.744629
2983.659668
5841.572754
2472.740723
1751.008789
6172.722656
3325.205566
4224.981934
4681.666504
4937.321289
5310.675293
2204.23999
4251.321777
2252.229248
4850.992188
1928.703247
4441.606934
3143.032471
4640.80957
2463.223389
5572.60791
3248.351563
3751.448242
6014
3652.099609
4474.410645
1946.880005
2422.656982
2158.533447
2945.600098
4369.378418
4509.839355
6518.884766
3870.980469
5979.148438
4525.460449
3310.835449
1907.794922
4869.735352
1427.276245
2709.971924
3245.940186
1553.270996
3848.888916
3807.249023
4042.017334
3740.439453
1454.074097
3402.040039
2603.302734
4000.756348
1515.449585
5812.318359
2004.729004
4501.427246
1448.714233
2518.442383
2059.764648
3115.437012
6226.990234
4798.32373
3694.896484
2992.971436
2423.623535
5947.278809
4733.583984
3278.032715
5431.096191
5371.351074
2126.8479
2104.156982
4106.632324
3126.048096
4123.067871
3729.1875
4337.387207
3956.282715
6787.107422
3697.600098
1726.579834
4129.188477
6364.091309
3971.342529
2563.694824
6584.132813
5740.123535
2553.4375
3565.116211
2131.903564
1834.706787
1804.293823
5240.608398
5443.403809
2989.484863
2460.677002
4272.692871
3197.95752
2088.719482
3155.19043
1506.173462
2960.324219
2472.432373
3234.075684
3492.304932
2188.800049
3045.899902
2777.536621
3089.230713
1646.755615
1530.588257
3490.422607
6179.436035
8982.788086
2564.255371
4761.697266
3723.811768
4486.557617
4144.099609
3499.111084
5456.748047
7989.154297
2761.843262
4333.421387
1878.487793
2551.761963
2964.875244
3069.381836
5255.381348
6499.648926
3000.596436
1864.529785
1960.210571
5121.95752
3159.645508
4043.284668
5947.932129
3838.288818
8243.673828
1752.08606
1443.178833
4275.979492
5128.375977
3088.659668
3610.751221
7083.579102
1677.005859
1531.241821
2746.222168
3975.16748
3847.12207
1764.987061
3569.600098
2500.93335
1949.577637
2081.608887
3854.09668
1685.612427
2436.405762
2928.369141
1675.493652
2214.54248
2548.08374
6368.294922
1355.449951
2780.018066
3325.226074
3482.511963
1841.011475
1495.291626
3860.151123
3228.158203
3886.064453
4170.41748
3107.336914
4399.600098
7535.977051
1946.5
2092.304199
2407.395508
5745.714355
1975.17395
3405.711182
4165.977539
3105.912598
4704.342285
2377.280029
5484.317871
1715.268799
2436.81665
2806.6604
3096.0625
2861.374268
4558.771973
3083.559814
1699.816528
3894.946777
1950.748779
3337.5354
2165.955078
1842.394165
2799.561279
5661.907715
3746.64624
2558.005615
2147.440674
1838.406982
4490.666504
2543.623047
2809.029297
4518.501465
5798.289551
4608.60498
2299.230713
1498.279541
2745.012695
5667.742188
3566.425049
2099.333252
3024.114746
2997.730225
3832.375732
5725.375488
3881.850586
8655.462891
4818.127441
1929.22522
3300.360352
4526.020996
5422.46582
3215.378662
3807.887207
3821.424072
3889.123779
5397.143066
3323.478271
5484.53125
2080.767578
2061.54541
3193.194336
3243.747314
2523.971436
2582.335938
1926.438477
1481.015259
1921.379272
1889.936523
2052.855469
2923.327881
2522.328857
2121.887939
1546.017334
1711.640015
2770.202881
4585.480469
3765.77417
2902.865479
3211.251953
3206.396484
1752
3313.350098
5944.083984
3393.294189
2772.865234
2018.496826
5953.46875
2273.82373
2325.352051
7407.754883
4549.842285
1812.587769
2701.720459
3281.405518
2268.806641
2262.153809
1917.591919
2281.138672
1964.580444
2315.660156
4336.404297
5162.208496
2917.033447
3202.097412
2334.800049
3134.666748
1779.275024
5337.750977
2920.116455
2146.904541
1755.806885
1574.035767
2174.803223
1749.414673
5853.017578
1945.592163
5163.349609
6433.224121
3335.510742
1377.714233
3316.061768
2498.053711
4385.170898
4638.666504
2729.247803
4382.174316
1792.23938
1687.920288
3031.898438
3183.459229
5152.283691
1662.831421
3827.609863
1650.724121
3406.692627
3289.864502
3331.800049
1869.734497
3708.821533
4668.666504
1829.305054
1782.266113
2362.114746
2233.485596
1589.682495
2962.124756
2258.723389
3726.493164
1728.784912
1935.024414
4603.044922
3806.724609
2388.645996
1881.571411
3067.719238
3568.450439
4314.273926
2415.172363
1669.453003
3881.314209
4267.498047
7801.688965
2708.909424
3754.587158
1655.935303
3501.861816
1731.986206
1892.021484
2563.658936
2749.607422
4154.825684
2704.729004
1750.88501
2913.645508
2469.311279
1841.811646
5198.867188
3501.957275
3166.590576
2062.989258
3531.982666
4290.506836
3113.199951
2875.764648
3718.775391
1750.71167
2973.410889
3604.272461
2270.253174
2345.386963
3304.621094
2716.344971
