# Supplementary material for: Distribution Analyzer, a methodology for identifying and clustering outlier conditions from single-cell distributions, and its application to a Nanog reporter RNAi screen
Source: BMC Bioinformatics. 2015 Jul 22;16:225. doi: 10.1186/s12859-015-0636-7 (PMC4511455; doi:10.1186/s12859-015-0636-7)
Supplement: Additional file 1: Code S1. — R source code and sample data for distribution-based high-content screen analysis [file 12859_2015_636_MOESM1_ESM.zip › DistributionAnalyzer-1.1/Plates/files10004/C24]

1999.894775
988.487793
1685.333374
2200.304199
1844.050415
1676.923096
2076.070068
1864.919434
1859.879761
1719.121948
3657.95752
1406.083374
2516.483398
1312.08606
1294.938721
5225.51416
2322.666748
1304.524536
1349.673706
1770.947388
1494.823486
2243.822754
1508.635498
2431.19165
1626.216187
2743.763916
3864.817871
2153.451416
1909.581909
1424.380981
2703.607178
1726.014648
1471.117065
1810.176392
1786.370361
1690.50293
1697.964966
1606.244751
1528.865234
1562.202148
1461.042847
2472.672363
1682.702515
1357.973389
1263.157837
1534.337646
1813.629639
1451.770142
2036.508301
1497.300781
4937.314453
4433.025879
2955.549805
1197.347778
1383.349609
3847.300049
2094.17334
1708.938477
1595.829834
1605.424927
1665.781616
1806.504761
1663.203247
1678.637939
