# Supplementary material for: Distribution Analyzer, a methodology for identifying and clustering outlier conditions from single-cell distributions, and its application to a Nanog reporter RNAi screen
Source: BMC Bioinformatics. 2015 Jul 22;16:225. doi: 10.1186/s12859-015-0636-7 (PMC4511455; doi:10.1186/s12859-015-0636-7)
Supplement: Additional file 1: Code S1. — R source code and sample data for distribution-based high-content screen analysis [file 12859_2015_636_MOESM1_ESM.zip › DistributionAnalyzer-1.1/Plates/files10004/D01]

2081.365967
2371.084229
1310.211792
2217.768311
1812.645142
2281.435791
1786.319946
1247.589722
1231.466675
3157.070313
1411.487183
2397.024414
1369.09314
2238.309082
2790.533447
2088.568848
3256.845947
2083.413818
2103.552002
2283.711426
3274.6875
1805.56958
2449.326416
2714.731689
2681.465576
1533.703735
2585.805176
2469.398926
2597.953369
2271.897217
1688.659424
2808.716309
2050.895508
2516.535156
2958.827148
2124.834473
1914.836304
1749.041992
2966.823486
3156.87915
2810.547607
1701.165039
8002.961914
2168.22168
