# Supplementary material for: Distribution Analyzer, a methodology for identifying and clustering outlier conditions from single-cell distributions, and its application to a Nanog reporter RNAi screen
Source: BMC Bioinformatics. 2015 Jul 22;16:225. doi: 10.1186/s12859-015-0636-7 (PMC4511455; doi:10.1186/s12859-015-0636-7)
Supplement: Additional file 1: Code S1. — R source code and sample data for distribution-based high-content screen analysis [file 12859_2015_636_MOESM1_ESM.zip › DistributionAnalyzer-1.1/Plates/files10004/D02]

4049.60791
2877.245117
4175.84082
2467.382568
1984.722778
3882.228271
2184.719482
2606.143311
2015.137817
3719.189697
1784.090942
1844.966187
4059.860107
1474.363037
1922.338501
2033.37439
3106.432373
1763.290649
5373.032227
3549.570557
3777.924072
3546.720703
1544.5
3008.680908
1483.321777
2505.290527
1941.333374
1567.171753
2008.04895
1780.166138
3434.125244
2358.031982
3732.681396
2008.397583
1709.110352
2228.881836
2656.713379
1405.406128
3252.885498
4707.491211
1909.64856
1690.949585
3454.713135
2194.808838
3274.042969
3431.897461
2458.509277
1589.286377
3408.426025
2878.360107
1833.983154
3742.020996
1753.199951
4245.514648
1404.013184
3651.373779
2181.481689
6778.968262
1341.792358
5666.866211
1373.397583
2238.860107
2809.301758
2682.509766
3613.744629
4400.813965
2848.481201
2536.039551
3746.192871
2525.05957
5989.170898
3410.212158
4090.458252
4658.742676
4094.226318
5231.492188
2261.768311
4383.181152
4524.11084
3653.370117
2764.133301
2079.741211
2696.234131
1961.333374
4733.863281
5510.623047
3469.403076
1980.03418
1499.576416
2509.07959
3504.273193
2212.104736
5453.333496
2074.449951
2296.245605
3841.383545
1893.450562
4755.006836
4017.696045
3440.688232
2506.514404
8444.138672
2966.368164
1700.627075
4260.862793
2157.654541
3637.714355
6869.830078
6097.876953
3624.340332
2107.133057
1445.839111
8251.365234
3341.13208
4865.094727
2531.716309
4399.156738
5404.015625
3672.231934
3675.476563
2173.953369
2748.906738
3334.583984
5124.930664
1506.352905
1987.408325
3057.102051
5336.898926
3312.505127
3950.721191
3755.256592
4860.516113
2050.882813
4250.82373
3969.355957
5643.205566
3555.382324
2339.642334
5387.712891
6391.803223
2796.800049
3174.528076
1808.30188
4018.122559
5150.253418
5898.561035
2830.709717
3847.670898
3629.13208
1921.825684
3490.861328
5299.793457
4534.648926
3644.324219
2736.217773
3185.206299
1758.618652
2095.840088
3521.367676
2022.740723
3183.45752
6725.211914
3417.393066
3963.838379
4543.80127
2125.22998
2632.136963
2910.929199
3774.681641
4437.241211
4110.342285
5219.452148
3588.87793
2782.739746
1925.636353
1837.139771
2633.268311
3258.758545
4202.292969
2913.467285
3438.154785
2598.195313
2582.241211
2772.12915
5174.055664
1600.569092
3149.702148
1335.611694
1557.901611
2218.74292
1699.063232
6512.629883
1698.110596
2456.4729
7054.254395
2805.5
3771.506348
3542.104248
3749.391602
1436.647583
3505.93457
2802.033691
2206.558105
4860.590332
3190.62915
4183.41748
1922.681519
2658.378906
1473.463745
1619.736694
1480.269897
1741.452759
4027.573242
1422.733276
3505.253662
3452.356689
1638.498657
1748.321167
2588.153564
1723.401001
9631.245117
1698.954956
3392.546631
2626.724609
2999.462891
3246.736816
6779.688965
1722.414185
3031.704346
2288.902588
2081.305908
1676.38916
1762.578247
1522.188232
3195.044434
1440.206909
1941.36084
2126.124023
4093.04541
5248.909668
2870.519775
3710.333984
4496.210938
3037.260254
1458.522217
2308.554932
4077.201172
3781.72168
2600.720459
2147.502686
3989.525879
3470.25708
2513.566162
3013.162109
1764.235352
5035.322266
2135.458496
2469.812012
2890.718506
6343.972168
3395.550537
5184
2729.163086
3754.165771
3867.047607
6310.544434
3583.3479
2399.196045
1531.155518
2747.55249
4806.707031
2830.271973
3453.022461
3641.478027
4314.60498
8037.59375
3350.685303
6449.089844
3254.780273
2080.079102
4409.246582
4548.830566
4510.992188
1481.088989
1579.405396
3763.665283
2239.745361
4676.247559
3363.774902
3322.583252
2685.585449
5784.047852
3287.970459
1659.088257
2422.578125
2912.740723
3854.347412
2179.037109
3833.295654
1956.631592
3425.747803
1839.336426
2763.136475
5374.083008
4643.948242
2614.941162
3967.934326
4723.428711
2856.544434
1636.886475
6709.04541
4263.824707
3607.658203
4821.587891
1485.843994
2389.487549
2696
4570.993652
1876
3108.02124
2550.158691
3449.60498
7275.091797
1657.108398
5521.504883
3968.354248
1787.013672
3227.076904
3410.635742
4227.56543
1562.42627
3949.56958
5614.969238
3247.425781
2421.67749
3504.867432
1565.277832
4448.812988
2706.340576
4896.908203
3974.013428
1920.605835
1909.112183
3159.146729
2667.099609
3805.949707
3656.788818
1573.206299
2227.541748
6742.842773
3679.675781
3420.224365
3204.462158
3112.051514
3240.699951
6191.178711
4810.203125
3726.363525
3225.209961
4053.957031
1675.612915
3609.277344
2231.209717
1485.297729
1946.118286
3171.821777
3230.888428
1684.573975
1807.365967
1287.404053
2039.380249
2973.702881
2066.403076
4676.775391
2865.858643
2249.139648
3542.962646
1733.852295
1716.470093
3138.883057
3621.709229
5164.152344
2213.398926
1460.121826
1918.116089
3000.112793
1513.509766
1522.747192
4117.992676
1660.150513
1920.711304
1686.866699
1955.687622
1559.208374
4075.226074
6181.602539
1747.979126
3985.210205
1770.015991
1713.915161
1811.206299
3112.571533
2008.540771
1852.485962
1592.278564
3142.375
2035.866699
2503.796875
4740.625488
2143.57373
1383.199951
1671.957642
1822.129761
1338.247437
1587.31958
4124.613281
6107.407715
4276.250977
4715.76709
4853.131348
1786.061523
2772.292969
1607.481079
3575.593262
3883.39624
4880.582031
2749.107178
1802.074585
1764.235352
5007.563477
2268.534424
3258.285645
3580.74585
8673.21875
2850.25708
2564.663574
4911.611328
2058.206787
2021.164917
2907.479492
5161.128906
5686.429688
5254.256348
2574.23584
2930.123047
4906.749023
4580.237305
5953.035156
3901.687988
3020
4803.356934
1751.376099
1606.890869
4805.872559
1982.190063
2419.639404
3710.335205
4473.271973
2552.07251
4028.68042
3136.986084
1671.118652
4469.602051
5092.479004
4539.836426
1901.525757
2581.094238
1478.485718
1533.319336
3700.00708
3211.368408
5169.35791
3578.375
1875.320801
2828.766357
5270.564941
1801.382202
5555.26416
2196.369141
1306.125
5365.887695
2553.955566
4450.60791
1905.3125
2974.606689
10242.889648
1595.806885
4540.977539
4215.29834
2853.348389
3393.149902
2408
3491.589355
1522.074097
1567.641846
2775.740234
1842.625977
3400.384521
3580.162354
2127.086426
1603.591797
1556.729614
1766.081665
2481.379395
2533.375977
4617.224121
3674.033936
9559.180664
1819.306152
2564.448242
2357.584229
3034.102539
3697.240723
3971.226563
3053.35791
2915.162842
4672.531738
2153.860352
1810.157837
4322.537109
3506.593506
2354
5286.137695
4921.838867
3969.748779
3586.105225
3029.821533
3838.233643
3310.02002
5034.969238
3182.126465
3516.011963
2413.386719
3508.36084
4865.851074
1943.356323
4145.58252
1640.753418
3358.259766
1572.478882
1270.554688
1545.669189
2139.759766
1292.484863
4717.958008
2569.906494
3627.919678
2878.773193
4906.660645
5162
2175.566895
1718.053223
1517.265015
1675.318237
4017.098633
1437.301147
3094.54541
3678.124023
3889.062988
3680.886475
2847.990723
1581.954834
3593.950928
2843.506348
2216.638672
1467.489746
4591.836426
1623.391602
3010.556641
1544.408203
1692.656006
1774.339844
1669.983765
3814.271484
2951.327881
4284.980957
1523.681763
5285.111816
1436.463013
2192.900879
1727.016724
3545.662842
2105.643555
1668.46875
3730.423096
1984.116699
3331.422852
1646.40564
6564.878418
1845.414185
1888.397949
2820.255859
2293.727783
2030.010132
1747.400024
2447.753174
6251.256348
2968.64917
1952.489746
3072.512939
1627.439575
2787.714355
3449.330566
5937.976074
2403.162598
2045.349854
2665.5
2715.547852
6188.466797
2481.880127
4136.749023
2732.460205
1523.510254
3539.095459
2860.534424
3518.022949
4808.652344
3595.827393
4071.31665
4757.325684
3226.729004
2370.493896
1421.563477
4582.3125
3161.567627
2358.777832
2552.060791
6579.266602
5151.487305
2266.80127
3366.911865
3511.571045
3634.969482
4800.563477
1620.140747
4681.159668
5166.205078
5329.363281
4090.124512
1831.362549
2908.712646
3760.57959
2505.781738
3184.224854
2435.520996
5361.31543
4552.022461
3518.554688
2468.432861
5455.63623
2486
5068.356934
4365.591309
4052.470215
3473.535645
4778.622559
1998.857178
3640.44751
1603.380249
2191.177979
2954.727295
3860.366943
1582.204102
3120.693359
3977.612305
1249.373779
4898.90918
3502.536133
3358.866943
3610.682617
3231.727783
4383.466797
4001.830078
3884.988281
4471.028809
3658.465088
1582.608643
1598.790649
1679.071411
4371.112793
2507.942627
1533.928589
2900.577148
4023.213867
4777.379395
3295.584473
1573.752075
1669.567993
3493.523926
1789.169189
2088.643799
3323.091797
4221.759766
3485.746582
4180.888672
1633.357544
3548.007568
2246.699951
1548.266724
1581.621582
1922.634155
2222.523682
1285.577515
3143.931641
1524.585938
4274.994629
1832.098755
4230.994629
4126.863281
2164.081543
4617.269043
4226
3669.364258
2313.348877
1342.263184
4740.788086
2747.782471
4990.124512
2660.870605
1539.980347
2517.765137
1597.786377
2476.247314
2836.162598
1803.93103
1953.189697
4976.529297
5090.476563
1820.261719
3241.838135
3163.384521
2921.777832
3571.27832
1926.134521
2457.404053
5252.472656
4835.058594
5082.607422
2195.529785
3221.829346
1953.921875
2181.309814
3513.769531
5854.083008
2055.081055
2182.769287
5313.760254
2914.501221
2235.207031
2458.451172
4313.839844
3898.042969
2691.333252
2923.448975
1411.657104
2591.548096
5775.359375
3323.498047
4138.188965
3639.94458
1832.981812
2253.652832
6327.091309
1423.511719
1512.744141
3722.935059
3073.365967
7354.86377
1818.253784
2375.023682
4254.041992
2599.39209
2672.794189
3384.939941
3889.21167
2867.151611
3201.684326
3133.129395
4637.950684
2698.931152
4207.875488
4190.938965
2326.377197
2459.061279
3632.681396
5530.703125
3248.570068
1973.389771
3959.25708
3974.852783
4205.853516
2295.929199
5007.979492
1530.098999
2358
1655.147583
2084.90918
2602.699951
3022.655762
1904.975586
2017.394897
2718.905273
1656.619141
3978.63501
2675.699707
1960.550659
3942.843994
2586.348389
1934.732666
1932.022827
1282.039185
4087.426758
2069.137695
3231.034912
3856.085449
3848.723145
4849.022461
2637.108887
2261.550293
4620.982422
3608.519531
1963.931396
2805.974609
1627.582397
2193.291748
2372.130127
3785.92334
2076.316162
2332.063477
2648.544434
2985.084961
2041.775513
4821.644531
2962.008789
2561.09668
3676.831543
4779.929688
6182.643066
5435.760742
4014.99292
5101.408691
3030.986816
6047.640625
3586.442627
2017.011475
3214.202148
3550.77417
2294.729004
1484.736816
2965.561035
4257.233887
2612.285645
3902.342773
5474.666504
4663.456543
6257.412598
5064.711914
1962.730103
3527.712402
1379.837402
2998.424316
1451.612915
4588.388672
3904.467041
2626.047363
1637.365112
2479.150146
3168.319336
3508.619629
4444.269531
5751.97998
1751.054565
1396.89502
2620.597656
3041.216309
4738.478516
1592.19751
1723.920288
4098.227051
3261.012207
2674.303223
3724.773926
4264.94043
5082.643555
2178.92041
6684.909668
3951.736084
3614.975586
1439.928223
2285.959961
1714.832153
2432.704102
3158.886719
3883.81543
3025.952881
2532.513916
3514.855957
5546.598145
5223.408691
3879.566895
3857.58667
2475.240234
2832.774658
5577.922363
2164.927246
3913.938477
1426.619507
4213.700195
4079.032227
3107.667725
1817.804932
2370.179932
2129.936768
1860.561401
1639.238037
3905.708008
3677.549561
1293.957397
2232.580811
1961.358521
1950.044434
1970.002197
4136.47998
2300.295898
3918.904541
1792.074585
1662.033691
3135.785156
3916.116455
3035.772705
5264.946777
4460.396484
1613.138672
1717.95813
1304.848755
2027.638794
1826.611572
1462.060181
3239.057373
1905.470947
1515.018555
1854.408447
1673.293457
1733.93811
1773.292358
3473.469727
4271.779297
2757.093506
1441.643799
1499.47876
3059.000977
2304.741211
1529.233765
4076.96582
1897.167603
1885.506592
3665.89209
5188.115234
1546.235596
4095.112793
3273.451172
1974.348633
2014.237183
1895.140503
3598.347412
2011.321289
2045.190674
1560.789307
2085.994629
3899.140381
1566.153809
1663.240967
4620.687012
1685.458862
2698.636475
2780.156982
2907.911133
4092.811035
1857.93689
2646.358887
2743.820801
2819.435303
3027.453125
3291.351074
3272.617188
2290.095215
2380.800049
3359.169922
2619.125
1617.54541
5032.710449
2074.243896
4525.945801
2284.260986
4992.360352
2942.97876
2641.333252
1809.523804
10296.924805
2821.067871
2318.229492
4382.725586
3282.399902
2511.326416
3965.705811
4211.15625
2960.846191
4321.255371
3672.070801
2569.632568
3287.19043
1509.365845
5540.431641
1685.647095
4512.124023
1748.784302
1921.924561
3706.14917
2837.954346
2987.739014
3785.307617
2331.082031
1728.744141
5482.061035
2485.209229
6066.038574
4389.6875
2468.505859
3955.736816
3284.884277
4952.457031
3300.827637
4716.48584
2020.279785
4112.90332
3367.287109
5581.519531
6379.305664
3694.345703
3874.536621
2593.641846
1943.657593
2681.89917
4958.273926
4481.873535
5138.695313
2353.250977
1932.499023
3939.469971
2645.027588
4127.773926
7236.466797
3656.048096
4541.103027
4765.836426
2532.009033
1636.179932
2108.912842
1906.824951
3654.170166
3187.114746
2586.267822
4925.824219
3849.781006
4978.661621
4647.443359
2023.833374
2640.167236
2190.106201
1759.009033
3415.25
5229.403809
11424.364258
1776.158447
4016.352295
4469.088867
4079.192627
5538.878418
3264.870605
4656
1753.6604
3841.487061
3429.763428
2172.811523
2341.524658
3188.16333
4260.052734
3749.663818
2272.956787
2861.66748
6417.173828
2845.491943
1713.352905
2002.08374
1437.733276
2494.242676
1548.923096
1631.694702
1548.571411
1720.832031
1466.007935
2004.011353
1474.647095
4723.764648
2033.739136
1813.902466
1685.884277
2018.285767
2105.491699
2043.42627
2133.062256
2187.872559
1539.485718
1667.609741
3192.623291
3760.994141
1270.865234
4247.519043
1367.886475
2624.533447
2121.814697
1442.816895
3311.638428
1419.304321
12681.722656
3144.168457
5777.768555
2512.598145
4455.486328
2208
2416.198975
2260.628662
3960.561523
4959.157715
3564.473145
3063.633057
2738.013184
1316.666626
6928.736328
4466.532227
4093.085205
3181.95752
4029.84082
5483.469238
2325.023193
1798.212769
3192.141602
2370.297119
2363.534912
3076.977783
3652.931885
3159.439209
1336.424805
3030.842041
3274.73877
3674.244873
3063.586182
2006.956543
2159.403076
3349.097412
2716.371826
5863.499023
2882.032715
3609.449951
5332.674805
2051.547852
3249.290283
3492.634033
4625.170898
2989.917725
2355.058838
1922.594604
3030.79248
1792.069214
4562.209961
2701.349365
3778.592529
2156.816406
2576.994385
1916.687866
6475.148926
3816.967773
4623.041504
3097.038086
3625.922119
2812.068848
2086.622314
4334.950684
2382.369873
1399.374512
2596.564209
2397.340576
3910.724121
4256.879883
2468.555908
4049.184326
3783.455078
2421.276611
3735.8396
5991.364746
3208.732666
3801.092041
2330.991943
4575.536133
3829.50708
2522.639893
1563.032227
2146.444336
1841.800781
2147.825439
1823.048218
2201.989746
3113.49292
1653.512085
3494.439941
4124.810059
3960.684326
1609.311035
2194.37793
5189.737793
4271.698242
2602.502686
3287.497314
1424.60083
3932.613037
1383.8479
2963.367188
1999.746826
2747.222412
2462.57251
2945.289063
5353.277344
2734.812744
5054.428711
3836.345947
2262.599121
5428.809082
2022.292358
3263.94165
3049.06665
1944.036377
3152.8396
1740.089233
2351.242188
1586.892334
4389.759766
1948.845093
1712.571411
5698.722656
1413.666626
4221.907227
2907.155518
1441.833374
3923.763428
4873.328125
2245.416016
2700.653809
3747.26001
4663.75293
1918.425537
3800.046875
1712.242432
3388.954834
2403.806641
4096.849609
2941.986816
2348.934082
1571.214233
4646.474609
2412.768799
1997.630737
2493.879883
2004.279053
2060.38501
1333.135742
6659.460449
6401.204102
3144.486084
1815.137695
5205.486816
1532.597656
3161.191406
2784.146973
4484.539551
3009.310059
1689.43042
1632.047607
3687.726074
4202.210449
3724.310791
1611.533691
17281.517578
1936.540527
4809.493652
2352.312744
3945.631104
1926.070557
5949.177734
1757.379272
2002.590942
3091.913086
2891.051514
3843.537354
1508.727295
4099.526367
4604.717285
4507.54248
7658.973633
5953.279785
4295.124023
4647.726074
2827.958008
4367.824707
2271.483887
3102.953369
1751.458618
2965.764648
2548.04541
5722.616211
3898.487305
4117.665039
1712.822388
3384.547119
5343.126465
5964.338867
3575.947998
5264.602051
3365.757568
3428
2475.893066
3982.391357
2919.962891
4453.845215
2636.923096
2811.32666
5001.250488
1906.5
4201.326172
1597.650024
8439.052734
4150.95459
3721.791016
3683.529297
3424.045898
4518.856934
3130.518555
3335.592285
1244.979614
4287.555664
4598.941406
4731.558594
4217.279785
3789.697754
2145.669678
2296.670166
2863.024414
2063.593262
2726.383301
4020.064453
4731.567383
3459.333252
10764.362305
2925.94873
4366.881348
4683.498047
3408.657227
2122.472656
2292.141113
4237.196777
3220.510986
1398.106812
6139.351563
2728.805908
2427.431152
4098.856934
4155.830566
3394.287842
1483.086182
4287.20752
4088.213867
4481.771484
2017.437134
4221.129395
2246.673828
2927.360596
3615.151367
3857.384277
3202.87915
2332.734375
3798.712891
5211.573242
1372.132813
2454.833252
1511.244385
1779.177002
3070.801514
2476.302246
3081.928467
2650.273682
2442.064453
3867.625244
3940.295654
2605.035156
3085.700928
2854.807861
2963.137695
1814.32019
1878.005981
2362.869141
5472.621094
4927.272949
2663.863037
2337.976807
1451.10791
1408.316528
4132.044434
2835.265869
3577.567627
3397.970215
4126.066895
3420.848145
5452.40918
6467.686523
1743.114136
2279.061035
1724.948853
2502.675049
2738.404297
4811.450195
3469.233887
3357.90918
2890.861816
2778.447754
3193.155518
1680.446533
4381.263672
2087.165283
4751.094238
2045.068359
6080.476074
3809.989502
4949.549316
3514.604736
2181.385742
2087.657227
3932.312256
4712.229492
3170.238281
5456.063477
5153.76123
3569.138428
8954.78125
5552.59082
4922.924316
3972.514404
1427.776367
2705.377686
3305.554443
4145.994141
4096.29834
5754.177734
3834.508789
1558.409912
3472.863281
2148.389404
3828.335938
1307.851807
2548.46582
4431.520508
1390.429443
5493.881348
5520.419434
4136.543945
2681.162354
1657.615723
1680
2103.516602
5410.580566
2059.944092
1865.605835
3853.462158
1818.96814
4189.388672
3795.415283
3201.119141
1986.994629
3323.385986
3918.510742
2147.967529
3448.298584
1443.280029
2237.460205
3842.976807
11800.217773
3651.890381
2880.504395
3507.646973
4455.220703
6120.680176
4293.226563
5339.100586
2119
3787.589355
6594.821777
2020.15686
1598.135864
3384.754395
2154.697021
1238.601929
2462.120117
2074.066162
4175.739746
2857.177734
3077.210449
1762.954956
3362.776855
8104.658203
4171.48584
4092.984131
7130.600586
2971.210938
4444.571289
3321.215088
2321.862061
3780.159912
5200
2034.411743
1365.790527
2220.893555
2911.639893
3924.202881
6409.291992
3426.046631
3164.897949
2511.497559
3689.777832
4020.112305
2858.828369
3640.248047
3901.220459
3211.817871
2200.917236
6486.774414
3550.123291
5398.583984
2542.394043
3008.779297
1986.834473
3336.275879
2349.538574
2946.997803
2322.735107
3344.529785
1901.641846
1811.07312
4511.896973
4621.229004
2814.218018
4349.89209
3074.107666
4749.510742
6625.370605
3623.681396
2128.598633
3571.171143
5575.357422
3329.715576
3247.518555
1516.476807
5584.334961
4215.523926
4584.587891
5096.046875
3952.711182
4337.282715
3228.030762
2830.147217
3694.513428
3274.383057
4852.872559
5088.598145
3966.369141
3907.576172
1899.581421
3520.894043
2406.080811
3562.399902
1843.37854
3488.268311
3699.13208
4139.040039
2026.402222
1595.731689
2249.228027
4344.193848
2047.040771
1670.371826
3800.518066
2525.280029
4036.818848
4462.883789
3037.499023
1442.795166
1508.134888
3751.908936
1851.039063
1797.446777
1980.774902
3399.13916
3043.145508
3285.565918
2013.498047
3391.738281
3947.93335
7646.447266
5637.064941
1450.127197
2039.438599
1866.854614
4898.901855
4236.768555
1221.443848
2945.473145
4461.666504
5533.621094
5510.242188
1595.199951
2653.83374
4724.060547
7869.633789
1995.360596
6479.741699
3342.885498
1902.71521
3381.878906
3663.344971
3849.41626
3313.389404
3881.859863
2365.380615
4178.157715
3100.221191
2578.666748
3971.254639
5516.390137
3923.168701
4769.652344
3145.302979
3590.85376
3990.193604
2732.116211
1895.428589
3812.661377
1727.199951
8244.858398
3915.030273
2429.068604
1456.409058
2685.714355
1607
2603.960449
1831.189819
5039.719238
6320.109375
5012.374023
1354.370361
2032.338989
3312.702393
6247.741699
2260.188232
2716.930176
1237.578003
2118.319336
1325.599976
3462.399902
4779.826172
4897.149414
3347.272705
5177.092285
3448.177734
3778.979004
2861.268311
1197.765747
4202.080566
5536.427246
2281.214355
3690.807129
2547.610596
2260.523926
1473.06189
8438.236328
2879.806885
4095.977539
2429.60498
4296.672852
4921.648926
6088.996094
4209.755371
2442.14917
3562.464844
5764.967773
4718.425293
4737.354492
2725.626709
3905.675293
1990.734741
4448.25293
4395.175781
3055.424805
5039.346191
2719.600098
6541.06543
4887.170898
3073.215576
4264.491211
2694.115234
2423.797363
5609.614746
2410.790771
6736.871094
2414.143555
2069.831299
4889.445801
3719.302246
1490.252686
6122.72998
2203.699463
4613.969238
2945.735352
3532.371826
2164.30957
4085.439941
2974.986572
1468.538452
3724.562256
1827.485474
4002.958984
2764.682129
1508.072021
3098.835938
3176.893066
5275.041992
2051.73877
3426.994629
1839.526489
2171.672607
2625.639404
3751.085693
1373.20752
2002.881226
3777.193359
3523.284424
3357.744629
1882.181763
1376.720459
4690.67041
3787.393066
5641.994141
2117.505127
6944.160645
1867.674072
1916.228882
4464.185547
3107.388428
2041.001099
1618.106567
3568.681396
4250.564453
4262.69873
2551.83667
2477.595215
4678.245117
3860.926514
1393.818237
1760.959351
3413.652832
2200.484863
4601.077637
6466.699219
7345.539551
5630.229004
2112.786865
8597.313477
5144.265625
5194.188477
4027.020996
3707.091553
4425.359375
1824.564331
6675.263672
3085.684326
4994.118164
5280.347168
4391.888672
5930.145996
1567.413574
3790.37793
8162.595215
1685.56189
4085.102783
2358.04248
2893.616943
2946.644287
4154.152832
2177.912598
3049.887695
3263.828369
4977.818359
5543.975586
7397.97168
7125.425293
3104.162354
3496.875488
1579.31604
2172.974609
2139.680664
3431.179932
3366.280029
4018.521484
3576.244873
2683.135742
3253.063232
4306.634766
2373.815674
1474.455078
1703.23938
4017.633789
2342.195313
1940.61438
1935.551147
2720.608154
2286.995605
4641.557617
4580.320801
3741.590088
2079.966309
5982.564941
3618.528076
5293.470215
2838.56958
3663
3915.720459
2845.894775
3918.057617
3654.510254
3243.40918
3284.327148
6006.645996
3044.086914
4590.682129
3779.48877
6804.840332
4163.13623
5897.589355
2323.470703
6244.173828
3239.322998
5912.317383
4973.917969
2774.510254
8120.14209
3034.523926
4203.90918
3151.491211
1671.081909
7318.687988
2101.57959
1919.018433
4159.165527
3214.488281
1975.344238
3653.514648
4411.285156
2748.90625
1358.699219
3429.671631
4354.82666
2895.151611
5792.152344
2787.806396
4097.945313
2533.611084
3531.87207
4227.704102
3638.845703
2132.666748
4355.190918
5652.616699
5811.791016
5996.284668
2677.907715
4717.063965
2894.230713
3806.520508
7374.121094
6076.649902
2959
4670.801758
3377.215576
3782.026367
3742.990234
4662.279297
3254.897949
4322.362305
3290.666748
1568.145752
2736.148926
3035.539551
1804.64917
1861.397339
1586.427734
5391.480469
3197.022705
4010.084473
2601.758301
3636.248779
3213.8125
2771.048584
3958.888672
1897.730591
2689.420166
4660.033691
1510.862793
2566.009277
2588.974609
3529.131348
2305.142822
1503.330566
2045.65332
2463.981934
2291.434326
2127.727051
2885.004395
6890.483398
1560.189697
1845.153809
1732.734009
3526.380127
5045.211914
5144.418945
2446.73291
1756.345947
3537.136719
2457.320313
2327.577148
1690.893066
1612.809082
4755.020996
3422.247559
1644.065552
4223.645996
2079.54541
1531.050659
2086.163818
6522.239258
6693.633789
1594.161621
3014.980225
2001.134766
3513.027588
3153.340088
3746.022217
2631.681641
3686.23584
7564.087891
1632.905029
5475.552246
4148.48291
2612.056641
4278.115723
6930.473633
6383.069336
4835.191895
4383.356934
2483.891846
1638.734741
3260.469971
4209.633301
2576.472412
2020.867065
4052.768799
4392.974121
2618.73877
1314.383789
1468.565674
5159.685059
1456.683472
1523.423584
5078.381836
3175.515137
2953.641602
1957.062256
5333.685059
3486.602051
4668.622559
2988.544678
1913.06665
2438.54541
1726.890991
3479.244629
1723.881226
7986.068359
1494.935913
3651.575195
4017.197021
3449.336426
2947.64624
2441.221436
8144.710449
3835.810791
1508.813599
4408.335449
4186.229004
3380.240967
2852.150879
4976.061523
1860.642212
4224.948242
1861.625977
4807.981445
2165.665283
2692.173828
6394.950684
2558.591553
4626.647949
4961.357422
2509.73584
1845.4375
2180.823486
3372.565186
4269.669922
3383.06665
4313.490234
1739.819336
4957.628906
3501.65625
4719.941406
3447.02832
4091.518799
3849.327881
1706.762573
2269.028564
3139.123779
2265.097168
6781.074219
3530.009766
2765.932617
3115.958252
2840.511719
4521.624512
3447.900635
2951.004883
3944.053223
5838.153809
3144.243408
3972.401855
4671.64502
2962.465088
4203.958008
2257.234619
1593.020142
6233.472168
5172.845703
4310.827637
1979.356934
7898.36084
5375.436035
4403.835449
4548.202148
5376.949707
2367.263184
3374.241455
2174.561768
2633.244385
2969.024658
5130.936035
4611.769043
2291.397217
4524.398438
3015.644043
2105.385498
3217.40918
5715.338379
2581.298584
4544.964355
5381.579102
3632.792969
1290.652954
3656.012451
2636.803955
2221.951416
5895.158691
3716.091309
4833.261719
1750.805176
1730.798828
4715.534668
4356.140625
2966.070557
3474.037842
1468.812622
3281.966064
2036.719482
1512.892578
4076.598145
1817.666626
1915.744995
1991.760864
1863.596924
2905.449463
4045.7229
3547.481934
2390.275391
2550.394775
4446.662598
2585.406494
2155.803467
3666.404297
3440.471436
3839.830322
1684.615967
1856.133545
2058.081543
1615.779175
4832.903809
4424.234863
4691.685059
2980.124023
1554.016724
1574.801147
1355.221436
3293.437744
4347.112305
1367.502197
3821.967529
1632.731934
1783.635742
4519.413086
2076.433105
3453.111084
5405.580566
6033.824219
2277.353027
1953.729736
1558.43811
1598.198242
2202.546875
2730.945801
4267.41748
2325.717529
6098.165527
2997.716797
6188
1779.32019
5170.235352
2068.146973
2957.94873
2984.518799
2545.37207
3540.730469
2424.573242
2743.973877
1801.192505
3468.08374
2654.289551
3275.39624
2786.291016
2843.865479
6620.805176
1401.843262
3256.873535
4211.539551
4455.186035
1651.633301
1860.433716
4678.165527
2750.323242
1388.693359
3237.284668
1887.012695
1888.311401
3399.053711
3422.733154
1913.218506
6286.562988
3480.73877
5195.002441
3654.191406
1703.141235
2468
5974.586426
1634
2169.060303
1786.427979
2784.484131
4781.82373
2465.333252
5082.814453
3607.622559
4918.379395
2508.24585
3646.222168
3037.947021
1767.764648
3378.605469
4869.345215
2225.046631
4792.461426
1833.343994
3113.70874
5056.053711
3296.158936
3066.206787
3687.242676
3097.767334
2859.490967
4518.501953
4081.875488
5908.95459
4077.151123
2871.363525
3650.902588
2688.06958
3706.030518
1986.186646
1916.806274
2785.428467
3090.399902
1769.259033
5140.891113
4178.48877
1741.706299
5458.789551
2421.938965
2651.204102
3999.578125
2099.831543
4193.133301
5432.216309
1628.124268
3535.847168
4082.389648
5889.708496
2628.838135
5125.845703
1650.355591
3068.625
3256.683594
5826.646973
2647.477051
3447.449951
2437.562012
4641.026855
4357.602539
1316.9104
6731.574707
4115.026855
2031.866699
7549.193359
1951.957642
4841.642578
2265.985107
1884.245728
1594.828125
2509.201416
2813.842773
2303.062012
2675.304932
2828.787354
2772.56958
2093.080811
2718.256836
3635.608154
3223.354004
4479.478027
1814.929199
2796.159668
4846.880371
3290.753906
2446.996094
5794.556152
3748.636475
3616.473877
4601.767578
4839.213867
1707.353882
3202.287598
2351.048828
1783.668091
3032.172852
1512.887329
3165.145508
4893.94873
1385.581421
2723.439941
2138.995605
3865.251709
1559.192383
2953.840332
4715.143066
1551.901611
1928.336548
2721.736816
4051.939941
3742.161133
1664.434814
1415.175049
2803.528076
3146.885254
2524.24707
5479.34375
1350.969604
1814.216187
3702.28418
1491.517822
2002.831177
12893.537109
1641.671265
3996.129639
6716.530273
2985.859375
5305.95459
5352.706543
2487.896484
1760.513062
3933.543213
3600.595703
2463.55835
5645.946289
3560.351318
2665.37207
4492.244141
1572.460205
2792.652588
1869.031494
4181.583496
2016.505737
2506.239258
3416.753906
1291.087769
2183.555664
2557.626221
2561.344482
2106.018799
4218.025879
3378.601807
1522.190063
1778.549194
2466.512451
4520.780273
1385.008667
1758.411377
1387.983765
6453.536133
3379.260742
2557.9646
2006.150146
2640.478516
3421.900391
2071.748535
2928.558838
2329.035889
4430.826172
3261.992432
1541.852905
1733.516724
5264.762695
3705.679199
2498.567627
1866.739502
2382.128662
3930.369873
1893.111938
3280.763916
2770.195801
3135.513916
3691.616943
2521.912354
4237.672852
2263.625732
2108
3130.805176
4213.397461
3267.364746
4303.80957
5461.170898
3483.259277
3288.583496
3162.298828
5972.527344
2236.064941
5857.569336
1898
2097.238037
3074.704346
2300.251465
3517.475342
2670.979736
4028.217529
4489.666504
3054.261719
5138.011719
4364.106445
4089.844971
3933.874512
2946.83667
4178.332031
3277.927734
3750.460449
5421.773926
3510.508545
4964.648438
3629.510254
5438.224121
4470.125
5433.101563
5278.375
3334.984131
1714.563477
1995.321167
3782.189209
3422.156494
2413.99292
4633.5
7701.333496
3270.108643
2376.924805
4201.45752
4935.627441
2404.501709
4917.293457
2327.291992
1963.614502
4581.772949
1278.186646
3282.468018
1306.026611
2104.874023
3611.934814
1836.458008
5784.768066
4997.83252
1733.879517
2928.629883
3117.956787
2543.724121
1466.461548
5663.126953
1590.040771
6721.417969
1566.769287
2085.632568
1705.128174
1935.380249
5000.973145
1744.482422
7395.375
1645.400024
3563.103516
2393.206055
3564.721191
3304.148193
3215.924561
1848.495239
6971.967773
3868.457764
4226.055664
3693.583984
5827.107422
3464.639893
4283.602051
1884.888916
1802.588257
5297.027344
1698.285767
1398.964722
2206.80542
3677.776123
1891.372559
3741.09082
1671.162842
3448.899414
3889.622559
5832.17041
2217.050537
1815.282715
3576.529297
2727.279297
4749.777832
5054.78418
2640.733887
1753.818237
2856.275879
3304.874512
1324.494385
3185.06665
9322.886719
3381.059082
4753.880859
3321.700684
1922.684326
2488.787842
6468.022461
2812.096436
3188.987061
2849.577637
3818.005371
4252.555176
1989.648682
4162.397949
5295.21582
1624.364624
1942.297241
3978.968994
3009.496826
4808.870117
2896.270264
2100.779785
4764.203613
3757.50415
5895.855957
2270.008545
2913.644287
3863.580811
4749.635742
1445.14978
3641.145264
2047.766602
4707.464355
2975.243164
2999.919922
1449.631958
5253.833984
1892.564819
2757.255127
1670.157837
1479.42627
2294.299316
1907.346924
1985.046753
1828.497559
2448.720215
1726.489624
1712.253662
1663.033569
3015.841064
1562.803101
3412.325439
3137.756104
6093.328613
1482.15625
2610.35083
3126.294434
1766.101318
3852.075928
4779.557129
3440.708496
1895.911133
5193.551758
4071.191162
3652.263428
1654.835449
4058.14917
2673.361084
4197.918457
2640.943848
3007.111084
2748.369141
4812.624512
4990.466797
3518.435303
3804.679199
3581.454102
5761.793945
5951.336914
1570.061401
5100.970703
3199.030273
4446.724609
4450.570801
3916.845947
4152.91748
3554.645996
2365.866699
5945.349609
4280.449707
3336.459961
3384.759766
1131.130493
5362.157715
3272.489746
7865.807617
5916.29248
2713.030518
2069.556152
4347.106934
4649.297363
1554.25769
2902.092041
3338.831543
2924.491211
1402.841553
4819.966797
3716.607178
6427.431641
5725.462891
4530.463867
2656.042969
3690.003662
2139.961914
3992.269775
5429.305176
3129.244385
3732.83667
1738.966309
1823.460693
9192.25
3038.525391
1800
4213.684082
5521.432617
4579.270996
1356.800049
4034.367432
3208.683838
2204.340088
4107.397461
2038.17627
2534.385986
1904.615356
5925.881348
6218.776367
3713.370117
2022.702759
4420.948242
2962.852295
1866.478271
3215.959229
2216.378662
4098.187988
3785.290283
1585.25
7732.239746
1840.542969
5479.936523
1762.079346
1697.277832
3389.878174
1467.75
2231.340088
4307.108398
2973.594727
1970.666626
3926.75415
2839.755127
3891.748779
3634.059082
5272.671875
5449.333496
3803.711914
3097.940674
4506.811035
5318.54541
3583.51001
3547.151611
2533.395264
5136.355957
1429.199951
3997.241455
2463.322021
3657.576416
2187.029053
1565.960815
1518.814819
1752.888916
3897.661377
3832.745361
4212.379883
2623.96875
2478.315674
3264.351807
2803.601318
2551.248535
4068.575195
1843.86499
5889.866211
2167.903564
5291.995605
2312.832764
3804.715332
1670.927246
2738.630127
2138.873535
5630.586426
3759.003662
1473.690552
1635.555542
3801.469971
4132.441406
3114.260254
1317.894775
4327.086426
1913.394531
3455.112793
1302.298462
1747.0448
3219.32959
1883.084595
1590.842163
2032.039917
6702.101074
1823.755127
2697.447998
2781.433105
2780.19751
2916.446533
1574.231812
2060.605957
4898.304199
1466.432251
4157.07373
2724.625732
1693.278198
1494.919678
1739.930542
2926.193604
1486.775269
4522.193848
4742.798828
2600.081055
1456.380981
2110.923828
2934.837158
3654.990234
1594.453369
2568.600098
3822.588867
1809.577515
2767.066162
2240.794922
1856.209473
2967.129639
2155.693848
2439.95459
1923.501709
1753.937134
2114.581543
1843.431641
1954.632568
2587.725098
3039.462158
2064.326172
4065.449951
4483.397461
2804.487793
2970.468018
2100.096924
1914.512939
3908.229248
2346.296143
2673.719238
2606.088623
3945.168701
4627.04248
1593.476563
2861.133545
1668.77417
1712.220215
1988.260376
2000.798096
3351.144287
3474.466797
3415.209473
2152.921631
2935.58374
3204.477051
2429.151611
3607.511963
3350.302002
2003.051514
1755.358398
3161.666748
1588.073975
4041.476318
2675.787598
2777.162842
2211.899658
1530.880005
1361.677856
4006.54834
2877.612549
2326.494629
3045.860596
2659.713379
3661.717285
5134.134766
2214.684814
4084.399902
1955.553711
2914.384766
