# Supplementary material for: Distribution Analyzer, a methodology for identifying and clustering outlier conditions from single-cell distributions, and its application to a Nanog reporter RNAi screen
Source: BMC Bioinformatics. 2015 Jul 22;16:225. doi: 10.1186/s12859-015-0636-7 (PMC4511455; doi:10.1186/s12859-015-0636-7)
Supplement: Additional file 1: Code S1. — R source code and sample data for distribution-based high-content screen analysis [file 12859_2015_636_MOESM1_ESM.zip › DistributionAnalyzer-1.1/Plates/files10004/D03]

2018.565186
5341.716797
4160.679688
1931.883667
2548.376221
1919.460938
3252.188477
5421.717285
4056.284668
5369.86377
2238.283447
2897.689209
3651.39624
4182.669922
3013.245605
2020.363647
2202.49707
5507.743164
3853.984131
2659.428467
6100.245117
2658.124268
2315.46875
5461.838867
5399.57373
3563.743896
2285.983398
3216.072754
2152.285645
2526.633057
2895.269287
3059.690674
4364.886719
4205.623047
3010.472168
2078.814697
2093.019531
4062.354004
2068.367188
4162.617188
2731.009521
2766.7854
1789.035278
4309.708496
5804.791992
2601.489258
2058.766357
4582.124023
5797.892578
1540.848511
2443.305908
5730.6875
5744.755371
1417.072144
2674.033203
3259.059326
4201.294434
1805.947144
6431.6875
3687.149414
1156.869507
2622.676758
2313.343994
2567.935791
1896.855347
5012.536133
5741.489746
1394.119629
5053.51709
2462.179199
4418.790039
5860.19043
5514.683105
2477.887939
1736.447266
7359.466797
2122.793701
2831.689209
3195.39209
2745.010986
5010.528809
5504.119141
5209.816406
4249.846191
6300.611816
1840.045166
2517.289307
1520.106689
1994.903687
2335.506104
2534
5775.025879
4708.558105
1869.312012
4420.217285
7472.105469
3388.467529
4582.355469
4434.521973
3729.908203
4485.274902
2315.52124
5701.456543
1813.863037
4282.146973
2008.529785
3985.218018
3577.328613
4728.346191
2526.208008
2561.655273
3372.0271
4436.139648
7022.79248
6369.852539
2849.566895
3328.96875
1923.139282
5947.458496
6535.134277
2245.351318
2822.653564
1488.159546
3102.770752
1705.730835
4037.251953
2336.109375
4256.536621
4844.083496
1769.958496
5869.381348
6073.479492
2320.55249
4459.42041
1611.393921
4570.314941
4086.533203
1696.537354
1724.759521
1959.922485
1723.322876
3005.722168
3995.615967
1837.099731
1839.641968
2733.333252
2104.828857
5232.544922
2298.298096
3568.395264
2639.981445
3787.122803
2075.438721
5550.083496
1718.311768
2217.932617
4554.35791
1913.850952
1636.429077
1755.32605
1893.908569
2141.800049
2532.942871
1459.369385
3489.8479
3532.447266
3677.082764
3590.067627
3789.898926
1941.17041
7120.894043
1680.203125
2943.74292
2104.100586
1839.720337
1748.397217
3114.311523
1600.541626
4506.847656
2424.091309
2818.575684
3478.760498
2145.393066
3407.269287
2270.510254
3142.076416
3102.195801
2711.721436
2129.564209
3105.734375
4225.477539
1936.647461
3290.439697
2041.698608
2312.823486
3020.76123
1680.573975
4764.864746
4018.06543
5339.350586
4788.037598
3518.217773
2602.437256
4270.750977
5582.602539
3535.152588
1748.87146
2734.396484
4360.75
3309.201172
1949.305298
4315.756348
5514.616211
4879.033691
2641.054932
5197.753418
2230.517822
4273.057617
4774.606934
5141.440918
5044.370605
4439.479492
2337.389893
1348.106934
1584.900391
3028.931396
2111.215576
5318.854492
1637
4142.393555
2079.304443
2674.150635
7557.839355
4505.201172
4500.297363
1936.535156
1536.061035
1571.813965
2591.657715
3241.068604
4635.305664
3671.630371
3587.120117
3536.587646
3215.412354
6037.92627
1114.897583
4320.114746
6964.581543
6904.016113
1832.357422
1509.875
2308.634521
4176.771973
6548.369141
2923.073242
4489.414551
2636.408203
3613.947754
4497.344238
2885.085693
3857.678223
3717.38623
2115.24707
1938.884766
3727.64624
5280.505859
5991.572754
4275.693359
3810.971924
1424.179077
1621.304565
3125.411865
3576.848877
3753.324463
5011.418457
3514.578613
4677.026855
4025.771729
2338.72583
5894.252441
4075.175781
2819.583252
5372.608398
4308.306152
3279.395264
3657.83252
1795.586182
3311.49707
5283.200195
5684.858398
1417.125977
2438.243896
3388.369629
5630.769043
1504.543701
5164.90332
6229.219727
1876.105957
1705.424438
1548.211304
8110.375977
1976.077515
1410.660767
2370.890869
5268.075195
1471.432129
1729.249512
2246.850098
1598.073242
3127.195801
1887.18042
1594.229248
3480.492432
3209.581787
1722.24292
4287.95166
1739.239014
1638.467773
8194.032227
2652.716797
2838.731201
2282.57373
1570.183228
3708.059814
1410.819824
5057.591797
2176.250977
1497.41272
2556.939697
4175.710449
3798.34082
1412.80603
4785.235352
1811.830078
1398.598999
2507.137451
1862.262939
5465.816895
1582.644775
1730.84668
3369.818604
5348.251465
2359.010742
1915.117432
2308.91626
2385.814941
1967.788696
1959.207275
2244.700684
3428.632813
2442.783691
1564.833496
1968.508667
2101.786133
1824.794312
1832.166016
2687.863281
1744.684448
4832.508789
3513.273193
2419.873291
3142.389893
1385.445435
5511.936523
5638.914063
4415.894531
2451.811523
3741.519531
6538.214355
4960.247559
4409.222168
4115.964844
4134.128418
2599.046631
2668.966797
4114.441895
3637.394775
2070.146973
2005.333374
3636.449463
3542.807861
2800.476807
2701.443359
2536.991211
3047.348877
2640.565918
3072.455078
4912.133789
4097.479004
2495.55249
5431.205078
4160.364746
3319.88208
1965.756104
3479.170166
1898.809937
2257.013672
4861.802734
4928.851563
3019.892822
4520.062988
4281.230957
2675.836182
1819.498169
5867.236816
4732.797852
2341.443115
3788.113281
4228.336426
2068.812012
1946.330688
1576.52002
4761.145996
2499.144531
3323.260254
2113.710938
2544.16333
3486.268066
2284.756104
1955.789429
2227.792725
1809.800049
3851.529785
2263.718262
2637.142822
6946.674805
2522.666748
3299.294189
2538.632568
5739.118652
3647.721924
4396.551758
3060.839111
7409.955078
2299.874756
2515.302246
5117.365723
2330.348145
4908.711914
7118.828613
6004.952148
6031.152832
1856
5058.829102
5192.948242
1473.739136
1900.106689
4393.498535
1774.501831
1770.778442
6335.82666
2136.361816
1949.363159
3605.320313
1656.737305
2030.108398
5869.896484
3688.900635
1856.376465
2766.216309
5912.679199
2257.705811
2995.422852
4510.722656
1611.374146
4086.955566
2190.886963
2281.67749
4118.592773
1445.852295
4616.551758
6204.626465
4576.568848
3765.418701
5017.174805
1566.756348
3053.200928
1349.057739
1866.384033
2114.14917
3590.692627
2162.160889
1617.496826
1742.17627
1892.832275
3021.081055
2717.04248
2274.285645
2277.88501
1802.19043
3201.224365
1740.880005
2870.131592
2081.300049
2127.119629
2410.14624
1452.292725
6496.156738
1676.19043
1844.744629
3873.24585
2356.658203
1804.623413
2510.16748
1781.447876
2585.236328
2768.518066
5998.578125
1889.523804
2622.212646
5948.336426
4167.730957
1787.854492
1379.529419
2028.513672
1754.074097
1744.296265
3546.505371
3042.935791
3331.787842
4383.702148
5867.759277
5245.105469
4326.943359
1545.923096
3166.772461
1703.466675
3919.240967
3024.982422
5629.052734
2381.050537
5400.104492
2404.689697
4324.753418
2168.797852
4633.084473
5260.439453
3618.131348
2989.164551
2453.840576
4330.094727
2797.394531
3344.877197
4761.955078
1352.118286
4549.996094
4022.646484
4818.285645
6455.517578
2380.861328
3612.448242
2311.175049
3191.611572
3115.229736
3196.663574
3608.937012
4224.391113
4514.097168
2959.821533
1882.352905
2219.505859
3562.053223
2136.937988
4446.172363
2060.018555
3845.600098
3348.788086
3230.226318
1741.172363
1348.714966
3566.804199
2794.093262
2027.661499
5653.911133
5295.395996
3948.016113
2801.138672
3063.137451
5084.088379
4087.936279
2778.706787
4140.057129
5132.641602
1743.047607
3483.026123
4836.972168
3887.601563
3400.205078
5049.827148
6450.536621
4161.19043
5323.041016
6030.662598
2630.780273
2037.575317
4041.080078
2837.157959
1784.353638
1783.80957
1404.662231
2400.189453
4958.788574
5690.246094
2602.278809
1865.529419
3055.160156
4771.462402
3174.748047
2657.046631
6891.722656
4167.734375
2481.868164
3672.56665
1411.598267
2650.989014
1774.054077
5211.60791
1639.966797
5205.382324
6502.546875
3928.941162
3685.364746
3285.675781
4899.854492
2725.608154
2317.538574
2553.089111
3756.376709
3354.814697
5013.991699
2935.314941
4303.067383
5858.183594
3571.283691
2573.991211
6752.710449
3528.934082
4745.791016
1538.206909
1950.802734
3620.143799
6548.223633
1331.341797
2420.703857
2001.853149
2607.521973
5914.830566
4135.782715
2965.790283
1834.037231
5853.252441
4410.47168
5056.705078
2805.76416
5204.898438
1921.162354
2118.833252
1636.625854
1646.894287
2003.631592
2706.036377
4930.73584
2497.644043
2539.89502
1652.416016
1552.066162
2353.205566
2326.571533
1868.162598
1568.360962
2173.875
3327.939453
2622.516846
4042.050049
2649.833984
2279.178467
4259.314453
1977.93103
4836.180664
2167.286621
3781.547852
2095.046387
2162.259277
2165.674805
2186.208496
2476.331543
2575.188477
1419.771484
2178.177979
2262.434814
5893.56543
4084.647217
1878.300049
2213.534912
1849.248535
1819.032715
2038.93811
5046.446777
3505.407471
3862.125
3571.171875
1933.342896
4502.369629
1439.652222
1879.693604
2399.739014
1945.272705
1733.525024
1597.148926
1602.609619
3543.134521
3157.022217
1599.451416
1857.44165
2285.947754
1853.087158
2042.976685
5068.525879
3642.93042
2507.35376
2427.929932
4840.727051
3114.375977
5226.790527
3530.979248
2809.532959
3257.086426
5430.05127
1643.256836
4112
3008.562012
3936.621582
2264
1383.217041
2602.596924
3397.648926
1809.86377
3572.255615
4192.469727
1602.995972
2926.780762
5065.987305
1588.37146
4981.430176
4725.958496
4790.981445
2798.835205
2886.989746
2103.076904
4856.629883
3273.863281
4529.571289
3066.468262
2408.564209
5607.539063
2985.543457
1695.955811
3741.135742
3766.888916
3610.00415
4310.669922
4456.731445
3791.610352
3306.415039
5210.90918
2883.91626
3670.380615
1678.153809
2183.671631
2637.4104
1808.314453
3291.527344
4257.166016
4190.369629
1812.666626
6881.557129
1800.210571
3092.037598
2583.018066
3781.683838
2378.047607
3425.803955
3842.836914
4085.668213
3464.643799
3377.981934
3199.43457
5587.548828
6317.681641
5217.532227
7039.86084
2617.449707
4055.546387
1754.471924
8465.557617
3420.470703
3786.782715
4413.660645
2004.646484
5915.180664
5358.821289
6512.681641
5772.316895
3480.844238
5331.724609
1478.400024
5030.047852
6334.265137
3547.471191
4998.005371
4778.557129
4448.28418
6027.457031
4483.671387
4772.444336
3830.870117
4864.245605
1191.285767
2898.369385
2935.425049
3100.332275
4621.220215
5878.351074
5145.543457
4220.036621
6440.452637
2726.540039
1718.820679
1980.097534
2501.5354
1591.445068
1600.901367
4912.900879
5310.421387
1464.714233
3821.267578
3800.722656
2232.91626
2574.800049
4928.531738
4369.15625
2384.031006
1913.303345
2688.10791
3846.372559
2584.320068
2663.540039
5520.498047
3199.104248
1328.18396
1792.911377
5022.92041
3614.45166
1864.060547
2242.916504
2027.653564
3762.574951
2771.116455
2068.64917
2657.180908
4634.491699
1558.48645
3581.166748
1836.453613
4670.305176
6030.125977
2524.39209
1784.497803
1877.300781
3667.983154
2994.655273
1901.230713
2007.030273
2301.519531
1820.223633
2624.317383
2173.935547
3296.35376
4132.648438
2159.369385
2537.866699
2885.292725
2200.422363
4249.410156
4311.178711
1795.733276
1867.896118
4139.169922
2021.153076
1848
2739.748535
2946.543945
3559.674072
3573.064209
3338.317871
3915.365723
5823.108887
1812.95813
6912.791504
3939.166016
6796.569824
3503.281006
4378.255859
5967.069824
3498.993896
4582.932129
2196.588135
1458.88623
1913.652344
2816.321777
2155.339844
4870.119629
1518.359009
2999.101807
2184.064697
3832.766113
2244.439697
1472.265503
2056.675781
3517.488281
3758.813232
3314.895508
1978.050781
2550.512207
6506.965332
2463.916016
4701.583984
4179.76123
1639.760498
1460.571411
2559.391846
3471.726563
7609.413574
4064.860107
4972.262695
5581.855469
3212.769287
2051.157959
6891.406738
2015.374512
4571.975098
2825.697754
2509.800781
3777.430664
2733.208984
3103.752197
4114.819336
3838.993164
3490.864258
2633.964844
1890.96936
7445.049805
6895.922852
5164.853516
5183.565918
3316.681152
2284.62915
3521.338135
8088.919434
4135.12207
1509.685303
3888.604248
6329.462402
2908.953369
6323.395508
2993.181885
3747.005127
1716.052368
4471.195313
3723.513916
1636.459717
4754.458984
4045.889893
5154.33252
4839.487305
2737.645508
5941.333496
2425.938232
6679.055176
7193.578613
5369.58252
3714.109375
3703.360107
1387.245728
1746.958862
2318.847656
4447.774414
1809.991699
5067.877441
3232.922119
5211.211426
6883.666504
4525.588379
3957.102051
1856.060913
2836.013916
1333.707886
7507.679688
1511.466675
3989.619873
2236.166748
3072.05957
5699.316895
2735.624512
4004.038818
2966.824707
1650.122437
2630.368652
2121.966064
1281.281738
3517.592041
4321.788086
3797.353027
2084.335693
1854.289795
2359.033203
1784
2810.868896
2002.086914
1416.946899
1988.789795
3018.943359
2318.086914
3278.678711
3265.59082
1798.619019
1848.621948
2368.060791
2511.002197
5006.063965
1802.331177
1971.876099
2049.279297
2178.804199
1743.884766
2441.416504
2155.782227
3217.301025
2855.371338
1769.067627
5776.674805
2235.718018
2108.621582
1772.636963
2268.558594
2040.91272
2610.333252
3268.355957
3187.9729
3211.537842
3523.535156
2166.534912
2875.265381
1980.920898
2114.703369
3887.365479
3143.710205
1937.00769
1763.658936
1857.898071
2705.700684
1808.941162
1862.183594
2309.634033
2537.269287
2024.763916
2031.633423
1789.917236
1896.414795
5292.901855
2833.643555
3003.391846
3246.969238
2956.765381
6874.71875
3602.868164
3622.1604
2066.145752
3649.074219
1688.996094
2907.922119
3850.993408
3148.976563
7439.414063
3114.535156
3429.814941
2454.453369
4030.656982
1997.850708
5535.914063
4466.329102
3855.152832
4664.648438
1810.364258
6390.098145
4310.911621
4394.989746
14413.599609
3064.37085
4211.51416
4211.251465
1745.563232
6271.673828
2231.479492
2113.480713
4738.208984
2742.091064
3996.236572
2722.792236
3291.960693
2786.874756
1631.420288
3438.608643
3881.919922
3164.560791
6215.133301
6108.852539
5986.321777
3462.034668
2590.499023
2225.02832
2809.101807
5360.755859
2626.089844
2112.408936
1696.213013
1730.544312
1753.155884
3023.01709
4765.442383
2227.052002
4763.88623
4524.899414
4253.436035
5765.319336
4053.943848
4010.99585
6279.516113
3288.203369
4484.120117
5886.359375
2567.805664
1387.803955
1634.142822
2928.737793
2771.160645
5182.269043
1569.926514
2998.294189
4058.729248
3577.755615
3400.901367
3548.483887
2644.571533
2471.87085
1833.142822
2029.157227
5739.48584
2444.362305
6426.896973
4177.282227
2395.968506
4990.391602
5297.684082
2838.319336
3198.185547
3968.452393
12290.014648
1179.602051
2470.080811
1705.701538
3228.909668
1881.976074
1673.322632
3511.155762
2369.791016
2361.971436
1935.461914
2127.920898
1339.606201
2315.793457
2257.157471
3071.695068
4066.255615
1863.687012
1463.959351
3103.69873
1427.310303
3779.468994
6643.903809
4143.036133
1973.825684
2035.681274
2124.084717
1913.117065
2963.192871
2523.857422
5079.425781
3639.974121
2652.797852
1952.307739
2406.565186
4907.568848
2006.501221
1978.727295
4084.853271
1591.228638
2024.105835
2213.214844
1789.565796
1607.960571
1647.362671
4419.605957
4450.09668
2338.840088
2308.815918
2926.442871
1773.438477
2133.867432
1792.380981
2050.509277
5395.38623
1895.474609
1881.212158
1447.829346
2405.240723
1883.877441
3502.107666
2619.887939
2144.452637
2616.645752
1680.485718
1904.550049
2109.397461
3284.111572
2019.135742
2008.382446
2035.525879
1732.569702
1849.762939
3207.108398
1831.984497
2481.29248
1790.761353
1846.109497
2402.405762
2756.486572
3542.56665
1897.549194
1874.138184
4367.624023
1975.319092
3601.239746
1819.643555
1604.971313
3412.546875
2874.751465
3377.357422
5229.840332
2088.151611
1675.83252
3647.268799
1635.348145
3001.047607
3738.630371
1331.778564
2413.09082
3643.411377
3063.574707
2329.872803
8933.386719
2967.448242
3878.835693
2797.659424
5343.203613
4871.611816
3322.952881
3660.852783
1886.254517
2330.808105
3574.478027
5700.513184
1618.579102
4187.228027
3555.970459
4685.839844
1379.725586
3416.631592
1966.578857
2764.496094
1714.007202
1331.584229
1920.45874
6740.038086
1815.659546
1494.714233
6578.799316
4555.887695
2000.253784
1973.846191
1368.302856
3970.65625
3115.101074
2422.069824
2630.114502
1599.236938
4403.004883
3408.447754
4009.22168
3543.638428
4679.233398
3696.781982
4422.483887
2963.624268
2835.174072
2428.695557
6049.051758
4152.382813
1885.260742
2775.303467
5512.477539
2474.212158
7272.166016
4717.368164
4062.576172
1959.021606
4491.405273
7453.754395
5590.422852
2365.087891
1617.135742
4997.766113
5433.702148
2571.782471
2209.538574
2134.466309
6983.399902
2731.244141
2099.745361
1712.080811
2281.970215
2739.629883
3509.269287
4636.324219
2203.853027
4729.147461
2908.605957
6338.038574
2537.428467
5776.280273
6989.057617
3601.149902
2809.856201
4889.091797
1826.833984
3081.521484
1827.011353
1831.532471
3654.883789
3979.23584
1705.654419
2042.5
4084.550293
4073.861084
3391.76709
5224.249512
3216.092773
1923.38269
1741.011597
5029.628418
1808.130493
1546.418335
2985.351318
1813.175049
1982.154419
2128.491455
1957.440796
2343.179199
2458.841553
1537.833862
2429.247803
1869.098511
1658.157593
2754.284668
1560.959961
2384.220703
4591.376465
4753.493652
2879.921631
3393.536377
3213.52002
3262.702637
1652.315796
4297.669922
3462.805176
4670.745117
1649.777832
5475.984863
2452.259766
3606.356689
3121.014893
5945.552734
1711.589722
2935.229004
6376
2279.111084
1731.037964
2372.923096
3558.651611
3380.465088
3634.114258
1882.420288
4244.571289
2429.333252
5246.222168
2766.387939
4274.772461
2607.186523
1694.699951
4401.830566
3784.638428
2657.361816
6037.878418
1758.114624
4973.734863
2102.191406
1746.074097
1281.38269
5008.518555
3918.937988
4147.940918
1685.972656
2030.265015
6253.629395
8769.599609
6171.22168
11480.587891
2254.508545
1602.19043
2980.655273
3934.21167
2416.856445
6026.986328
1659.165039
1839.177734
2809.378174
1936.939087
2134.505615
4201.919922
3463.537598
6929.540527
1382.798584
4073.432861
1769.495605
5145.660156
2263.376953
1672.877075
4383.506836
1420.734741
7155.90625
2319.411865
2304.433838
2029.035278
4029.885498
5345.384766
1644.838989
1733.824951
2551.767578
1713.356689
3046.326416
2546.268555
2569.777832
2256.518311
1888.033325
2166.034424
2091.720947
1959.0979
2066.840332
2268.984375
3406.285645
3005.321289
2378.762207
2383.358398
1973.323975
3207.725342
3617.972412
2092.513184
6601.570801
4145.487305
2072.985596
2477.562744
2053.765869
2920.891113
1643.962158
3533.139404
5371.801758
4413.189941
3945.239746
5274.689453
3670.353027
1811.775635
6060.710938
4172.342773
3430.248291
4297.703125
4258.131348
3526.924316
1678.271973
1850.122925
4234.718262
2426.76416
1952.529175
1591.401611
2394.177002
3869.912354
2333.910889
3665.239746
4800.188965
3104.408203
3249.415527
4144.244629
3546.519775
4596.899414
5858.156738
1870.974365
1437.209351
2936.901123
2158.293945
4925.167969
2383.269775
6466.281738
4549.586426
3708.638184
6176.714844
3472.189697
6206.07959
1677.954224
3147.433105
1607.319702
2439.306885
7374.603516
5289.294922
3631.550293
4275.951172
6723.118652
4056
5671.28418
3582.987305
2509.634033
4190.050781
5816.833984
4727.338867
4070.144531
2716.818115
1959.94165
3281.532959
6108.686035
2921.966064
2423.055176
3115.371826
2382.568359
2692
6373.506348
2928.874023
4585.321777
4154.54541
1875.804199
2870.222168
4193.729492
3633.600098
1628.543701
3543.402832
3354.189209
2290.254883
3871.645996
3757.942871
1269.45459
6817.238281
5247.303711
6213.220703
2502.416748
5678.912109
4394.690918
3732.357666
3852.784668
3942.179199
1385.977539
4146.583496
1066.337036
3123.466553
6451.730469
2931.608643
7589.033203
3139.390625
2312.359619
2151.191895
2380.363525
1714.93335
5543.715332
5234.803223
4555.981934
4519.758789
2584.880615
2054.588135
2743.842285
4156.430176
4841.886719
10281.347656
5624.483887
4872.571289
7507.316406
1489.872314
4123.333496
6520.178711
2778.012207
5251.776855
6377.143066
2776.553467
4204.271484
2159.797119
4739.349121
5430.291016
5222.868164
1939.9646
4685.275879
1899.663818
3083.266357
3209.228027
4134.422363
6762.785156
1796.848511
1507.186646
1948.724365
2040.827637
2840.947021
1826.442261
3037.018066
1656.267212
2779.273682
2267.708984
1581.794556
5536.167969
1838.241455
5137.984863
6904.165527
2312.793213
1728.90686
3717.067627
1960.936523
2996.979248
2823.316162
6191.583496
2937.221436
6212.425293
2733.626953
1904.577515
3263.348145
3730.248047
3520.127686
5668.114258
5451.858887
3029.633057
2861.074707
4615.600586
1906.646606
4486.002441
1883.260498
1411.703247
2059
5162.214355
1892.714233
1638.981201
3313.164795
2581.051025
3521.396484
2011.067505
1794.092041
1416.814209
4415.241699
1918.947388
2391.370117
5309.65918
4826.6875
3506.302734
4514.347168
3648.072266
4828.871582
4141.034668
1835.769653
2869.610107
2035.956055
3009.186035
1939.22998
2314.168457
6720.385742
2480.020264
3509.932617
1866.584106
2154.159912
1393.238892
1883.932617
3583.709473
1757.204468
2859.971436
4941.487793
1676.170166
1760.715454
5268.859863
2269.844971
2497.866211
3935.943604
6027.208008
1951.27832
4902.82666
2821.241455
2576.084473
5683.643066
2768.519287
1957.058838
2218.849121
3943.031006
4244.358887
6608.082031
2799.63208
5305.210449
1455.724121
2207.932129
2638.245605
6783.233887
1475.914185
4475.649902
2363.858643
9202.948242
5551.712891
1500.833984
2282.532715
4086.217529
2630.222168
3928.314941
1643.48938
3602.362305
1740.042114
2762.928467
3063.058838
2050.285645
2516.987549
6248.920898
3527.097412
2831.053711
5259.145508
2625.098145
1559.595947
7354.319336
3269.014893
4026.444336
1750.160889
6801.378906
4473.376953
4929.123047
8815.486328
1626.989502
3291.325928
3273.769287
2896.871338
2011.468628
5055.958008
3061.164551
2113.055664
4739.228516
2952.528809
2094.516602
4492.202637
3316.040283
5950.513184
5549.044434
1536.155396
3740.098877
1552
3688.666748
3169.25
5274.147949
3580.118896
3894.235352
2661.906006
2200.382813
1286.095215
4277.448242
4641.383789
2785.439941
1907.407349
4605.496094
2811.445313
4255.055664
4139.286133
4886.773438
4298.567871
3981.914551
1863.671021
3208.421143
3936.482178
5442.237793
2071.232666
2736.970459
1796.991943
2798.841309
1366.730103
2075.108154
2137.236084
1698.70459
5037.73291
1863.634888
3528.637695
2977.499023
6323.210938
1498.929565
3593.022949
3208.74585
4174.980469
1602.623535
7080.941895
3622.930664
4333.870605
2805.660889
4548.538086
2879.637695
2275.701416
4572.765625
2928.822021
3092.629883
3472.106201
6850.335938
1550.87085
2455.050537
4517.418945
1610.098633
3741.224121
2451.196045
5345.480957
1585.700806
1569.308105
2449.812256
1680.197021
1631.805786
4676.30127
2142.726563
2656.853271
1500.084229
2047.374268
5333.227051
3010.289307
4659.79834
1986.359009
2978.783447
6935.927734
3131.494873
2211.239746
1255.625488
1362.27124
1514.237305
3069.66748
1773.994507
6238.026855
1692.775635
2162.178467
4242.236328
4561.839355
5897.618652
3780.021973
4545.007813
2877.004639
4301.690918
1639.213623
5511.224121
1815.407349
2739.781494
3778.137939
3562.575928
5249.444336
7553.217773
1949.609253
1851.259277
5130.274414
2297.032227
3306.307617
2421.564453
3883.978027
1582.601685
2455.048584
3179.338867
3330.278564
5072.032227
5758.570313
3280.041016
1843.986938
2903.973633
4426.747559
5801.762207
1325.896362
6140.89209
3115.650391
3502.470215
5598.881348
5415.148438
2549.577881
2439.228271
4454.346191
2336.712158
2700.239258
2230.352295
5625.021484
6050.739258
1698.212158
2296.770996
1600.981934
3740.662598
2826.619873
3833.020508
5529.732422
2721.908203
1611.298218
4689.561523
4484.382813
6240.227539
3554.037842
4922.390625
3880.847168
2001.111084
5316.561035
4738.552246
3294
3391.154297
1827.954712
4693.541016
2834.780029
3602.600098
3156.365479
5675.686035
6815.144531
3660.31665
2061.400879
3031.522461
4654.180176
3644.580078
3513.662842
3168.179199
4617.048828
1831.13208
1959.348999
5229.052734
2248.693848
2209.465332
6979.35498
5313.989258
2107.833984
3212.941162
5185.819824
4360.03125
2118.145508
5031.877441
2527.007324
3827.493408
1975.384644
1536.537842
3392.350098
1872.117676
4510.388672
3989.271973
5623.421387
3822.272705
5498.04834
1739.272705
1849.658569
2994.862305
3010.285645
5921.260742
3889.209229
2613.654053
3984.877686
4080.590576
5191.004395
2723.044434
3424.408203
1680.730225
6054.232422
3336.198975
4233.37793
4775.091309
3722.594482
1611.725708
2083.682129
1907.908447
1885.578735
1494.105225
1380.299316
1703.783813
3180.447021
3928.532227
1493.431274
2285.179199
1881.855225
2887.166748
1757.023682
2338.491455
4813.966797
2742.916748
2267.28418
2899.30542
1822.146606
2717.459717
3066.494873
4197.909668
3119.156738
1925.397217
2620.926514
3462.507324
4803.369629
1982.308594
2144.771973
2619.614258
2209.881104
2543.766602
5485.225586
1791.729004
1521.511108
1567.751587
3448.732666
2881.01001
1941.184326
1710.709717
1867.372559
1933.707397
3951.838135
2485.767334
3337.103516
4374.302246
3152.067383
1793.368774
1761.638184
1620.762695
3518.850586
6403.091309
1716.13623
2693.062256
3014.677246
4442.776367
1666.192993
1541.431396
1603.425293
2533.837891
1922.100708
4138.375488
1862.754517
3160.702148
3984.86792
3458.466553
2882.571777
1317.169189
1684.201172
2554.877197
1745.289429
2639.279785
3507.199951
1591.155151
1605.458618
4005.547119
1519.278198
3130.736084
5618.22168
1315.224365
3150.615479
2668.496338
3786.118896
4215.129395
2687.969971
5861.278809
4653.790039
5351.272949
7371.734375
1667.344971
3180.415771
1724.984375
3575.486572
1443.9104
3695.243652
2377.096191
2873.917236
4221.364746
5363.835938
1710.520386
5665.517578
1320.263794
1733.089111
1724.905151
4003.675781
4009.777832
2083.507813
1934.666626
6816
2700.215576
2299.428467
1480.275879
3122.698486
4995.068848
7241.143066
1805.916016
4322.367188
2114.838623
4271.493652
3138.249268
4985.5625
3702.894775
2530.184326
4038.452637
5002.504883
4607.874512
2586.222168
2895.675049
4695.058594
3630.887451
6413.815918
2326.383301
3198.520264
5868.491699
5252.784668
4428.908203
4305.62207
2730.3125
4081.4021
3482.151611
1844.031006
2472.120361
2555.692383
5393.23291
3286.325684
2096.107422
1732.222168
3825.645752
4389.969727
5578.895508
3171.158936
2260.800049
1697.293579
4227.521973
1550.351196
1759.424438
3191.54834
5253.092773
1966.637085
3793.80542
4434.57959
1753.876099
2791.934814
2528.73291
4484.34375
1971.733276
2155.632568
4246.322266
3765.886475
5267.568359
1382.003906
2200.951904
2593.204834
1547.473511
3440.062988
4571.74707
3935.987305
2390.830566
2594.603516
2047.116821
3827.367432
1900.766724
1508.470215
2172.858398
2404.362061
3796.566406
3540.952393
2403.748779
2740.347168
3615.970703
2303.731934
1861.018433
1713.713379
3887.612061
2194.119385
4148.005859
3910.156982
4392.22168
3686.388672
3051.855713
4865.695801
4487.609375
4270.854004
2022.18689
5045.094727
3545.954834
1226.119263
1762.603516
1433.054932
1326.989502
1665.166626
1292.384644
1465.174316
2726.229248
2002.729858
2940.251953
3067.011963
1724.372925
4029.700928
1618.878174
3749.264893
2567.46167
1666.083984
4635.156738
2421.681885
4035.886963
3257.568604
2335.671143
1755.299683
3327.697998
2231.677246
1677.144409
4936.598633
5113.868652
1676.531982
1993.996216
2531.679443
3258.754883
1451.498413
1619.014526
1828.830933
4319.67334
4368.024902
2794.362793
1709.932129
5278.854004
2021.465454
2757.947021
1903.284668
3951.662354
2025.962646
1701.994019
1475.567261
2489.742188
1875.860229
2376.71582
2749.210449
1729.056641
4987.559082
1746.655029
3430.64624
1621.459351
3281.822754
2977.54834
1836.194824
3345.255371
2961.391357
1953.406982
1665.342651
1453.432373
1884.084717
1952.576172
3959.104248
2194.603516
2378.895752
2059.058838
4789.195313
6855.970703
2166.210693
3278.331543
1516.129639
3384.32959
4611.181152
4217.831543
3567.753906
1849.890869
3319.718994
3335.07373
3819.661377
4477.944824
4779.058594
3903.760986
1508.405762
3188.544434
4018.213379
2100.134521
4513.399902
1677.664185
3928.606689
3764.697266
2985.445801
2924.669678
5116.51709
3142.124512
6005.361816
1669.833374
8561.652344
2284.913086
2774.258545
2589.703369
5113.379395
5499.266602
4262.511719
4878.970215
3583.065186
2996.205811
4804.114258
4213.742188
4679.838867
3058.558105
6906.29541
2444.779053
2671.757568
2778.569092
3367.522461
1643.799072
4925.073242
3046.79248
4678.532227
5913.957031
1295.257202
3223.940186
3422.728516
4175.904297
3105.625
3139.844727
2499.991455
2977.896973
4266.876953
3114.739014
1572.099976
3351.837402
3378.341553
1834.86792
4574.38623
4074.276855
1276.839478
3172.164307
1614.964722
3446.862305
1572.052002
4955.182617
2077.230713
4813.111328
3607.63208
2817.188232
1733.777832
4651.22998
2917.102539
2955.348877
1519.024414
2510.834961
5186.526367
3504.241455
4032
3708.369629
4804.763184
6653.858398
3031.624268
8363.40332
2883.322998
3936.081543
1800.676025
2453.802246
2449.655273
1671.848389
2033.06665
1517.741211
1835.543823
2323.441895
2303.62793
1537.727295
6956.096191
2103.655273
2650.901123
3166.057861
2370.255127
5224.916016
4659.251465
1721.431519
5258.364746
2270.158691
3881.459229
3493.515869
5730.923828
5105.340332
4356.513184
2306.619385
2065.522461
1521.333374
1647.022217
1809.32373
1744.069214
1631.305786
4490.483398
2795.092041
5113.426758
2652.421631
3961.748047
3005.424072
3418.0896
3033.626465
5554.046875
4598.678711
1384.236084
3434.660156
5733.29248
3911.804932
2004.091187
2659.361816
3265.046387
1616.302979
2764.706787
1533.100342
1144.051758
4994.786133
2119.431152
3163.217773
2268.362061
1508.024048
1557.695313
1635.504761
5975.765137
5182.838867
4468.777832
1393.615112
4687.859863
4419.334473
2907.875244
3911.677002
2924.584717
6167.660156
3800.153564
2011.187134
4028.19165
1789.762573
2318.101563
2183.887939
2735.486328
2880.596924
1709.983154
4050.906738
3927.28125
1719.718872
2387.199951
4027.920898
2317.856934
4031.73877
1703.932739
3172.024658
1967.600952
2267.605713
1744.598389
3442.244141
4363.645996
4077.797119
2698.270752
3379.984131
2030.427734
1513.607788
2086.469971
1647.720337
3514.454834
2802.76001
2943.927979
4155.269043
1729.830566
4198.781738
2894.5
3829.800049
3911.764648
1890.516479
3804.838379
1755.740234
2425.590576
3526.361328
2075.540283
3585.310791
4771.63623
4132.120117
2921.929443
2992.173828
5382.874023
2073.437012
7308.096191
9692.164063
5461.306152
1578.307739
1919.070557
3273.477783
1902.82251
1517.51355
5144.661621
1603.136475
1856.481934
3163.619141
2055.863525
3538.405273
6344.219727
4615.009766
1731.798584
2429.657715
3934.474121
7152.590332
3644.946045
2940.487793
3090.315674
2952.907227
1886.133301
4196.697754
3337.079834
1521.25
6701.697754
3076.69043
4082.101318
6696.946777
4344.077637
2385
1656.168091
3259.20874
4698.36084
2970.162109
2535.564697
3216.533447
1599.487671
4035.515625
2516.384521
2311.183594
3847.769287
4847.60498
2428.985596
1523.115845
5549.402832
5854.941406
2589
4384.612793
1701.852295
5466.220703
4841.29541
1434.226807
3031.480469
2027.259277
3365.292236
4679.089355
1614.612305
2678.714355
5726.879883
1222.122437
3289.812256
2886.266602
2839.53125
4002.234131
2798.848389
2936.146729
1317.599976
2023.604004
5644.376953
1307.881226
2288.888916
3841.124268
4780.816406
3207.177979
4294.131348
6105.020508
3774.837158
1365.568604
2240.303223
1588.549072
3842.539063
2160.592529
5529.348145
2926.791016
7977.560547
5047.768066
2455.38208
1445.892456
4675.689453
1859.472534
3015.360107
5786.977051
4901.875977
2626.790771
1526.974976
2625.678223
1456.135864
2285.740967
1882.815063
1630.176758
3657.274902
5023.508301
2275.010742
1876.031738
2746.574707
4482.938965
1438.445068
1731.240967
1695.218994
2352.888916
3443.4021
3957.288818
1635.280029
2066.020508
1778.572876
3242.652588
3997.034668
1615.501709
5711.599609
1900.324341
4504.575195
1734.857178
1594.707642
5070.158691
3473.830566
3605.822754
2756.563965
2554.745605
2285.017822
5735.150879
3192.510254
4097.557617
1844.789063
2217.608398
2936.51001
1988.298706
1623.8302
4869.145508
2155.683838
1614.909058
4772.582031
1658.092651
1888.625732
1693.557495
5331.523926
2475.840088
3843.9375
2421.987793
2169.255859
4816.912598
2719.567627
5386.906738
4568.324219
3005.181885
3250.71875
6837.57959
1586.370361
2973.940186
1961.705566
2763.900391
2127.090088
4812.643555
2693.574219
1772.830566
6861.844727
3248.268799
4165.87207
3268.516846
3946.942627
3740.605225
4577.889648
4634.249512
6004.827148
1551.457642
3048.490723
7505.51709
2960.038818
3156.778809
3607.111084
4452.79248
1902.38147
5295.193359
4998.714355
4712.25293
4585.092773
4074.303467
3210.581543
4929.066895
5435.542969
3785.661865
5760.756836
3882.216797
2911.192383
3915.878906
3284.953857
2007.264404
2623.075684
4243.486328
6766.854492
2216.243408
5248.5625
3586.657715
1860.521729
2063.769287
5271.233887
5207.630371
2964.136963
1836.595703
4201.008789
5936.908203
6708.489746
4576.219238
3728.561523
3853.543213
4759.731445
4294.158691
1447.39624
3739.050293
6531.330566
9052.65918
2055.472412
4152.231445
2331.302734
2586.38208
5250.977051
4654.875977
7006.322754
1687.633057
4663.058594
3093.766113
3813.254395
1607.655151
5155.200195
5969.458496
1467.9375
3072.85376
2604.114258
2741.924316
2489.532715
2942.87793
1668.896606
2229.081055
2068.9729
2271.790771
1932.388916
2928.695557
4643.04248
3573.148193
3606.494141
3289.033936
5046.429199
4829.819824
4374.789551
3172.173828
2145.704834
1490.807007
6405.266602
2881.443604
6533.906738
1795.51355
5085.446289
2452.302979
3692.666748
