# Supplementary material for: Distribution Analyzer, a methodology for identifying and clustering outlier conditions from single-cell distributions, and its application to a Nanog reporter RNAi screen
Source: BMC Bioinformatics. 2015 Jul 22;16:225. doi: 10.1186/s12859-015-0636-7 (PMC4511455; doi:10.1186/s12859-015-0636-7)
Supplement: Additional file 1: Code S1. — R source code and sample data for distribution-based high-content screen analysis [file 12859_2015_636_MOESM1_ESM.zip › DistributionAnalyzer-1.1/Plates/files10004/D04]

6452.542969
1433.777832
3582.951172
4672.02002
6017.478516
4252.370605
2053.488281
1693.787231
4906.005371
1556.185181
3562.899414
4911.683594
4098.246094
1654.120972
3623.656738
2289.006104
1706.689331
1481.060181
2262.596436
4323.037598
5088.09082
4874.980469
4551.814453
4029.109131
5115.653809
2016.554077
3697.932373
2194.877686
2179.892822
2493.742676
3944.677979
3068.65332
1644.721924
1130.887573
1200.189331
3674.516357
5163.93457
5105.874512
3113.264893
2251.251221
2809.136475
3876.419678
3280.748291
5232.248047
2198.204102
3931.760254
7357.620605
1784.850342
3659.814209
2881.52124
1912.52417
2924.549805
3579.548096
4412.598145
3564.422852
2771.814697
3499.299805
1736.978149
2944.477539
5649.654297
2999.391357
2274.1875
1205.909058
2680.290039
2374.22998
5615.384766
1872.449463
3521.773926
4285.659668
2910.029297
5269.644531
3862.189453
5195.291992
2665.029297
7819.296875
4630.816895
3657.420654
1593.285034
3440.026611
2096.174805
3975.453369
2568.477539
4707.448242
4530.46582
1963.771484
2124.189453
5410.666504
5021.183594
1490.583374
3694.426758
1326.718262
6305.128906
5010.827637
3486.814697
4201.09082
3309.747559
4857.79248
4315.528809
2893.483887
1534.534058
3387.898193
2387.647949
3938.751953
2292.071289
5108.41748
6887.458008
6324.671875
3459.894043
5008.689941
2123.87207
4000.759521
4089.478027
4400.032227
3312.215332
3345.61377
4715.766602
3782.883301
1745.251221
4239.288086
6497.286133
6794.188965
4225.680176
2870.210449
2878.995605
6100.96875
1666.700928
1782.634766
1889.029175
4288.12793
3388.374023
5461.223633
4364.340332
2870.089355
5013.600098
3386.556885
2090.889648
2152.365234
1871.641846
1980.789917
4399.306152
2888.996582
2872.220215
4723.308594
4165.681152
2324
4144.631348
4243.047852
3007.064697
4639.640137
3923.355469
5169.989746
3384.034424
5047.962402
2448.849609
3945.310547
4362.853516
4041.286377
7832.864258
1533.397217
1719.333374
4455.736816
3038.134521
3563.768555
4369.530273
4093.779785
2144.063721
4956.032715
3238.480713
5607.557617
2698
1499.859253
4098.605469
2027.575806
3838.150879
5173.799805
6681.929199
4828.8125
2377.327881
5028.601563
4333.471191
5291.799316
6870.671387
2423.5354
3501.367432
5584.929688
5331.152344
1991.953613
1010.364502
2339.456299
1926.954102
4249.36377
6856.428223
5806.344727
3426.727295
2341.861816
3107.394775
2313.093506
5489.112305
3878.031982
7568.341309
3475.532471
4996.893555
1581.540894
5339.727539
3766.139648
4907.245605
1556.090942
4902.741211
2124.454834
2393.466309
6380.326172
2759.305908
2746.971436
5394.380859
4625.019043
1086.552368
2649.970459
4640.791504
2285.265381
3537.894775
3972.349854
1898.471191
3436.427734
3356.623291
4730.735352
1863.5
1271.77356
1474.441284
3037.154053
1965.476685
5510.399902
2914.161377
3348.291992
1502.110229
1870.093018
3140.541504
3447.25
3151.199951
2348.031494
1631.323242
1527.713379
2811.406738
5240.462891
3819.866943
3173.566406
2596.053223
3335.422607
4718.812988
2571.459473
1371.636353
4545.996094
2811.508789
2265.812988
6073.28418
4338.814453
1717.925903
2610.044434
1409.510742
1870.132446
1618.616577
4474.331543
1471.795776
5981.791504
3922.713379
1563.111084
1593.754883
2349.530518
3041.201416
6323.20752
1729.033081
3430.375
2220.408691
1554.885742
3363.12793
3914.813232
2449.539551
3094.9375
4655.23877
5499.244629
1964.219482
2600.275879
3677.415039
2773.903564
1401.677368
3532.341553
4901.531738
4921.509277
1846.025146
3032.742188
1714.702026
3542.628906
2024.537598
5305.05127
3382.953369
2550.028809
1492.9104
2614.175781
1642.953369
3918.952637
1868.150146
5065.191406
3362.240723
1933.752808
3813.563477
3619.277344
5268.959961
2952.961914
1318.144897
2629.593262
3170.470703
5044.47168
4024.357178
2256.693359
2563.945801
2931.160645
3847.941406
2046.131348
5518.342773
1333.133911
3895.325195
3006.217773
2275.050293
1957.146362
6062.832031
3904.196533
3111.925781
3387.694824
4720.911133
4401.616699
2532.854736
4214.717773
2035.236816
4208.290039
3439.744141
4087.627441
3274.302002
6909.630859
2988.559814
1500.503906
3932.032959
2161.726563
1743.180054
1599.286865
3850.964111
2258.514404
4553.624512
2090.778076
1174.817139
9029.222656
2107.486816
2508.484863
4556.256836
2092.825684
1547.860962
2155.479248
3984.463623
5417.423828
2125.022461
4302.926758
1781.354614
3262.394531
4799.552734
4993.505859
2967.333252
3557.507324
2249.032959
3706.848145
4073.378662
4750.296387
5151.051758
2703.360107
4453.01416
3717.466309
1938.400024
3757.918457
4994.56543
3579.719482
4223.508789
5920.020996
1725.556152
4123.382324
2700.491699
4154.186035
1922.606445
4433.499023
1938.232544
3206.524658
2039.696411
1550.726563
4311.701172
4026.657227
4193.472168
6812.415039
3685.42749
2241.02417
2292.376709
2690.071777
1924.433228
3512.827637
5620.105469
2717.548828
1158.053101
4307.37207
1495.015869
4172.929199
4309.674316
5712.022461
2922.213867
3943.554199
3510.691162
5338.98291
1550.634766
2283.823975
5475.291016
1757.116699
2742.642822
1123.199951
1990.764648
3453.164551
5749.434082
3480.747559
5072.347656
5176.675293
2135.139893
2521.65332
1917.741211
3685.662842
4021.727295
2449.958008
5866.613281
3592.447998
5207.464355
3847.014404
6395.394043
4406.237305
5268.238281
4884.021484
4130.950195
2517.09082
2742.415771
4260.870605
4643.916016
9030.424805
5630.280273
4507.233887
2404.76416
3199.905762
1432.081665
2113.756104
3198.862305
3832.783447
5708.710449
4163.232422
2045.900024
4034.153809
4233.791992
1876.45459
1237.255493
4995.305664
1626
7343.69043
3749.463379
2199.707275
8450.151367
5866
2582.168701
3989.229736
5091.433105
4462.19043
3731.372314
3987.394043
6917.688965
1631.093384
4677.324707
4489
3373.980469
1495.62793
3565.200928
2099.121582
3712.251953
1463.45459
4389.619629
1374.927856
6789.160156
3138.835449
2008.487793
3091.342529
5122.539551
6296.983887
1058.247192
2441.946045
3032.796387
3689.895996
4052.195557
4585.415527
5590.969727
5398.765137
2992.874023
2286.688477
3211.968506
4279.882813
5490.329102
5528.359375
3411.929932
4155.880371
1682.127686
4049.959229
2999.946777
2549.727783
2970.064453
4444.410645
3680.783203
3942.650635
1374.916626
4025.956299
2289.469482
2893.00708
2434.027344
3011.964355
4049.762695
5345.572754
2893.176514
4860.290527
1883.490967
1583.071411
4371.143555
1121.199951
4948.624512
4126.132324
3126.415039
2219.664551
1662.330444
3843.787354
2597.843506
4615.476563
4892.137695
3190.293945
3280.120117
1901.805298
3461.008789
3722.956055
2771.555664
5558.368652
3776.275879
8258.844727
3785.383789
2509.283447
993.84613
2460.967773
2505.371338
1643.006714
2389.942871
1839.457642
3216.162354
3958.947266
3090.344727
2844.816406
5957.287598
4139.042969
2986.018799
2134.492188
5977.822754
4342.529297
4144.482422
5418.749023
4470.821289
6128
3649.06665
4354.777832
5932.653809
4265.30127
7920.972656
3919.548096
4162.856934
8392.458984
2918.250977
4755.906738
4428.956055
3144.481934
1175.927979
5434.131348
6265.75
3614.5625
1176.5
2104.460449
3580.503662
5732.16748
5742.045898
2630.572998
6454.165039
3669.026367
4555.125977
3474.800049
3646.867188
2564.19043
2285.586182
1346.647827
5645.26416
5345.93457
3515.682617
3406.518555
3058.651123
4808.734375
3645.862549
4290.699707
2277.904785
5112.673828
3805.564209
2471.381104
1606.153809
4968.09375
4117.604492
2183.483887
3136.399902
4359.406738
2984.261475
4522.42041
3548.029785
2573.70459
2726.81958
1751.193237
1796.116455
3358.509277
6893.70752
3057.290283
2640.695557
3141.296631
5097.986328
2415.791748
4660.663086
3927.605469
2048.291504
4030.23999
3013.952393
2793.808105
4143.477539
4685.487793
1612.5
1504.94519
4892.277832
3674.081543
1763.28833
4589.068359
2338.523193
3786.74292
4160.567871
5457.357422
4580.680664
2520.206055
3444.9375
4586.201172
5170.153809
3697.870117
3183.85083
2390
2602.805176
4462.640625
3509.980225
1693.753418
5706.714355
3319.262451
2200.145508
3644.716553
3547.792236
4182.730957
5276.492188
3723.162842
4230.48877
5292.322266
4601.710938
3479.708496
2252.444336
2145.248291
2668.571533
3671.784912
5657.244141
4251.170898
3196.298584
2991.131836
4041.887695
4350.3125
1810.506714
2907.5
3458.901855
5208.461426
6360.966797
1562.823486
3721.097656
2485.08667
1462.595459
5135.325684
2755.984863
3001.968018
5449.249023
4656
3694.549805
2919
2586.434814
2448.52002
2302.5979
1354.424194
4338.796875
4191.23291
2593.150635
5707.249023
3822.798584
3800.98999
1578.762573
3749.664551
2891.363037
2632.429688
4483.943848
2739.263672
1777.581421
2365.65918
3890.118896
4382.265625
2594.808594
2685.798584
4781.678711
4654.759277
4859.789551
7084.330566
4518.814941
3625.838623
3284.418213
4229.305176
4960.741699
4578.332031
4734.990723
1748.283813
3974.394043
4303.555664
3273.206055
3524.010498
3250.063232
1154.376831
2120.60376
6184.454102
1208.230225
5414.421875
6864.378418
2336.343506
3406.917725
3792.073486
3584.03833
4429.06543
5160.765137
4229.992188
4252.786133
4941.092773
1672.5625
5371.958984
1971.982178
1884.691406
3533.789551
1390.535156
2135.166748
2095.185547
1270.265747
3571.518311
1859.761475
3556.438721
1646.634888
3381.532227
3267.41626
2422.913086
5211.733398
4181.512695
7489.566895
2181.248779
4327.178223
4731.516602
3227.4375
4508.399902
6340.961426
3826.467773
4073.729736
5548.394531
2982.940674
2718.527344
1996.46582
2042.37207
3576.737305
5919.90918
4544.568848
3299.95459
3100.685791
5484.177246
4549.023438
4406.388184
2511.543945
3182.213867
5690.945313
4444.070313
2279.208008
4452.157227
4853.793945
2504.795654
4075.779297
2537.673096
5408.53418
2965.494385
2444.049805
2389
3559.677246
3941.289307
4274.449707
4000.936523
2072.125
3321.280762
3319.536621
3948.697266
2849.490234
2348.987549
4272.196777
3590.174561
2784.560791
3826.611084
2910.653809
3949.073975
2338.028809
4560.56543
5849.862793
2946.407715
3611.006592
1738.318237
1763.240479
3035.651123
2543.324463
3888.195068
2675.225586
4958.117676
2733.188232
1845.565186
4213.393066
3450.176514
4488.705078
5928.038086
6280.240234
2653.687256
2671.826172
4887.021973
5321.510254
4364.322754
9109.207031
1201.468384
3441.800049
3356.650146
4030.44165
5618.004395
2963.0271
3857.155273
2400.650635
2339.698975
1461.86438
3591.011963
5858.500977
3061.277588
6613.041016
5608.768066
1887.162354
3947.137695
6984.29834
5610.510254
5072.745605
2040.360352
3338.508301
9068.423828
2613.497559
2050.697021
2984.795654
1905.856323
4332.978027
3978.125
4077.254883
2753.740234
3724.964844
1906.601685
1904.554443
4034.109863
2964.821289
2402.112061
3696.844971
2122.531006
1496.560059
3586.199951
2247.166748
2476
7756.301758
4473.152344
3422.476074
3345.694092
3799.199951
2317.942871
1397.909912
3285.248291
1690.834595
3535.75
1582.942139
4038.793701
1643.82605
2240.293457
4067.921631
3366.705322
1480.344116
1499.037476
4605.276367
3400.897949
2817.637695
3724.708252
3838.711914
2137.878174
2853.750977
1721.752441
1965.333374
1566.509766
5195.449707
3944.274414
6803.967285
4426.535156
3218.730469
3937.79834
4013.125
4636.106934
1619.686279
3904.109131
2476.380859
3084.076904
4849.765137
1200.734741
2971.415771
2166.864746
4226.220215
2260.944336
1794.020142
4476.560547
4407.128418
3641.75293
2918.366943
1483.914917
1508.442383
4030.378418
3569.446289
2466.108154
1646.73877
1711.333374
1689.339355
1432.422607
3158.289551
1782.655762
2328.58667
3857.119629
3261.446289
1440.79126
1469.20752
1797.709595
2773.939453
3537.302979
3381.845459
4455.896484
2680.174072
2003.280151
3296.227783
3623.255859
2976.038086
2399.169922
1458.721069
1357.957031
1536.911377
2021.776611
1519.093994
1914.155151
1828.109985
1945.33667
1763.210205
2612.046875
1513.077515
4773.886719
3212.184326
2665.977051
3940.027344
4134.636719
1887.82019
3913.164551
4076.861084
1418.672852
2085.4646
1702.465454
5452.07666
3777.113525
1447.2677
1592.324829
2161.174805
2117.467529
5335.683105
1679.13562
1964.302368
4194.378418
2496.266602
6184.399902
4463.603027
3954.801758
4524.53125
4276.39209
1328.862793
2676.153809
4218.510742
2090.902588
5338.762695
4109.313965
2830.101807
3344.572998
5346.635742
4215.82959
3094.518555
2390.102051
3480.252686
4209.630859
1947.028198
1298.692261
2134.603271
1738.321411
5237.929199
3649.777832
3540.604248
3274.749268
2496.692871
2120.52832
2026.918945
4999
3477.164551
1413.158936
2945.165771
2838.117676
3362.265381
3133.483887
2835.544189
3336.308594
4086.9104
5420.721191
1918.204102
3443.552002
4494.632324
4774.131348
2029.670898
2811.437012
1317.724731
2472.045654
3241.302246
1744.987183
3158.936279
3184.558105
4352.52832
4101.858398
2189.557373
1468.425537
4501.743164
3765.312256
1641.110596
4622.073242
3750
3758.718506
2759.553711
4834.222168
1401.603882
3402.777832
1699.181641
1932.294556
5815.42627
2323.906006
2909.766846
4144.921387
3218.122559
5189.597656
2442.749512
3037.370605
3737.354736
2695.328125
3450.533447
2530.884766
1610.806763
1741.200439
5146.830566
2830.008301
1627.219116
1690.360474
4544.868164
1983.321777
1724.458008
2329.658936
3665.806396
3918.694824
1690.049561
1619.801514
2261.812744
2051.674561
1768.388062
2952
1286.487427
1599.219849
3555.240234
1568.94812
2445.614258
1568.090698
2302.194336
2884.019531
2714.189941
1943.794556
1555.395386
1616.150269
3437.717285
3135.962402
2967.546387
1309.805908
1448.230103
1822.960938
2511.362793
4267.378418
3639.512695
3390.388916
3894.554932
1576.226929
1331.099121
4759.455566
4384.842285
2327.455811
6121.788086
4202.90625
1510.857178
3706.044922
3690.260986
3594.121094
3005.212158
2152.866699
4199.681641
4259.22168
2692.088867
2508.041992
3060.317871
4004.256348
3669.120117
5169.619141
4723.877441
2643.241455
3594.750732
3592.794678
2658.26416
4839.783203
3843.047607
3445.970215
3972.641602
2568.812744
3539.283203
4674.466309
4986.094238
4725.26123
3593.324951
4264.71582
1658.727295
3804.76416
4231.750977
2640.605957
3072
2865.460693
4025.314453
4936.904785
5316.879883
1963.333374
2697.862061
3566.384766
2871.394043
3756.265137
1566.16394
3968.770752
4449.915039
5443.71875
1636.914063
2423.899414
3494.05957
4517.039063
2125.044922
4057.818848
1649.949463
1750.2771
1549.192993
1543.760254
3465.265137
3177.676025
1444.60437
1460.477661
3386.550049
2144.283447
2986.315674
3434.710693
1467.59729
2255.046387
1920.100464
4462.164063
4300.192383
1719.724976
1467.090332
2494.88208
2341.674316
1431.366699
5460.614258
1428.894165
2610.708252
2009.408081
1549.583008
1259.08728
1516.02002
3217.033447
1272.315918
1368.743896
2102.413086
2683.2771
1583.192139
1772.867432
1403.126099
1577.139771
1593.275024
2565.890381
2233.081299
2277.76001
1524.200439
2103.776367
2014.024902
1810.844482
3018.088623
2811.575439
3428.316406
2621.041748
3499.609863
3380.518311
4823.558105
5366.091309
2042.765015
2242.095215
4059.283936
3349.588135
4371.371094
4033.904785
3871.543945
3976.516113
2282.053467
4650.67627
6008.610352
5116.841797
3932.270264
3188.059082
3570.48877
2605.741943
1634.857178
2489.829834
4915.726563
3230.762939
3522.955322
5978.256348
3816.923096
3312.365234
5242.194824
5117.164063
5000.24707
3622.360107
4209.236816
2214.57666
5381.892578
6671.576172
1606.591187
3519.12207
2068.082764
8383.558594
3338.904541
1665.640991
4546.986328
1859.849609
2060.521729
1637.115601
4252.799805
5462.244141
2686.171387
1719.779297
3632.968262
2501.041016
3989.433105
3822.243896
3187.706543
1946.806274
3433.498779
2929.761963
2741.394043
2059.272705
1490.389648
1893.306885
5177.386719
2374.285645
1346.352905
2268.19165
3293.699463
1790.107544
1238.623657
3501.640625
3694.582275
1969.190063
2768.551758
2240.81958
2164.137939
1950.02063
1363.333374
2108.04126
4120.240723
1368.816284
1711.161255
2870.103027
2435.862061
3905.265137
1783.784424
5899.744629
2270.619141
1839.594971
2266.452148
4707.200195
2076.203369
2752.941162
2320
4696.032227
4172.668945
3736.833252
4015.887695
2230.688477
1658.519653
2990.332275
1223.50769
2008.974365
2401.806396
3968.955811
4240.720703
11012.827148
2196.432373
2626.634766
2895.127197
2015.987305
2232.188232
2482.324951
3534.925293
3005.804932
3477.577148
1377.306152
3782.27832
3867.85083
2988.553955
1818.615356
1832.521729
3309.164551
3049.399902
2887.144287
4083.724121
2796.652832
2742.278076
3764.516113
3290.715088
3011.360107
5000.706055
5350.505371
1426.941162
3801.975098
3472.963867
3195.650391
1697.716309
4429.584473
3163.952393
2369.707275
3841.298096
3140.619141
5655.388184
5118.937988
1823.948364
1728.202026
2379.661133
4430.101074
3099.946533
1791.089111
4024.056885
4423.139648
3802.625977
3752.612793
2423.267578
1482.813599
3077.604004
3679.22583
3929.175049
1717.747559
2913.019043
2978.155273
2778.25
4612.97168
3036.329346
2937.272705
2772.384277
2160.751709
1556.80603
4716.418457
2476.543213
3198.514404
4315.725586
2454.802734
2851.853516
5729.242188
5078.074707
4682.482422
3859.644531
3982.513916
1884.601318
5508.508789
4329.274902
2094.870605
3352.320068
3729.095459
2847.765381
3246.3125
4477.827637
2377.5
1848.56543
1833.648193
2943.133057
4318.532227
5525.610352
2747.57666
1941.823975
3120.810547
3869.8396
2707.421875
1665.739136
2450.830566
4422.550781
4443.541016
1968.705933
4218.9375
2996.47583
2156.427246
3585.493652
3871.575439
2862.083984
1474.623657
2121.739014
2806.32251
1983.899048
2223.895996
2309.170166
2463.420654
2314.273193
2060.600098
1888.40332
5081.583984
4767.70752
4917.268066
2900.032227
1906.871826
1880.621582
1963.74707
2089.354248
1769.282471
1585.981689
1956.103271
6894.07666
2183.238037
2123.940186
2723.294922
2055.936035
2167.493408
2304.290039
4038.1604
3370.666748
1531.75708
2463.602539
4793.964355
4563.272949
2729.234375
4177.246582
3617.951172
1969.016357
2466.208252
3935.966309
4722.370605
5123.442871
3877.236328
4449.745117
3752.090332
2840
2476.266602
3483.781494
2487.376221
2540.361816
1318.967773
2962.044189
3893.62085
1938.582275
3014.840088
3530.567139
2660.398193
3007.181885
4083.076172
3822.688965
1900.245972
5019.855957
3084.974365
1541.317017
3484
3510.149658
2642.802246
5620.880859
2081.551514
2063.874023
4971.462891
3740.82959
4552.309082
4284.760742
4637.695313
4352.523438
2918.310303
2996.372559
5333.117676
2761.894043
2718.340332
5973.970215
2885.814209
3649.876465
1625.61145
4434.412598
1512.465088
3470.225098
5409.17627
2049.251953
4133.831543
2221.376709
1888.203857
3527.089111
3992.014404
6176.327637
1914.340698
3095.648438
1843.823242
2856.023193
4056.44043
2551.944824
4191.950684
3165.38916
2341.116211
2622.904053
5079.395508
3415.594238
3148.752686
1597.697632
2389.356689
4580.145996
2604.83374
6284.728516
2139.092773
1897.50293
3294.009277
4068.76709
2526.906982
2260.55249
1817.796265
3247.550781
3237.649658
2615.071533
3216.425781
2943.505127
2054.234375
4239.84375
2280.541748
2513.822998
4013.553467
1392.182983
1948.368408
2765
2020.021729
1798.818848
2491.496826
3161.076904
2354.088867
2020.454712
3215.462402
3098.574951
2677.41626
1656.924072
2480.352295
1875.989136
2668.651855
3732.058594
2714.204346
3458.192871
4556.855957
2919.314209
2200.641357
2735.107666
3244.018311
2589.375244
1485.604248
3679.135742
3968.337402
4661.854492
2328.078857
1381.300659
2374.150391
3526.006836
3657.221924
4095.456299
2108.198242
1763.560669
2907.819824
4672.461426
3677.747559
4467.001953
1457.630249
4659.962402
4038.304688
5788.277832
4067.601563
2492.547363
5425.42041
2097.414551
4638.905762
4268.30957
2453.447754
1458.925659
3382.274414
3816.331299
2524
3164.812256
4108.794922
2953.345703
4540.998535
3145.102051
1197.254395
2114.466553
4219.736328
2289.916016
2872.37207
1362.395508
5187.297852
2011.306152
5295.832031
5037.623535
4982.490234
2901.93042
3541.743164
4212.037598
4209.548828
2853.359375
6989.411621
1867.195679
2945.665039
2604.954102
2480.946289
2467.394531
2272.575928
4954.081055
3354.170898
1900.396729
2057.037842
1962.221313
3113.76416
1993.243896
2929.906494
3086.305176
1715.821777
1803.821533
3079.393555
1733.057617
3339.090088
2463.510498
1618.882202
4261.503906
1529.267334
1629.288452
1861.881836
2076.162109
3885.057373
5360.185059
1760.55603
2284.984375
2959.740234
1875.531006
2481.835205
6034.849121
1938.936523
3985.70459
3138.050293
1744.13147
2098.492676
1910.767212
3288.304688
3095.47168
1854.212036
2241.083008
1868.394287
2645.135986
2449.161377
1939.447021
3321.051025
2661.683594
3037.871582
3476.85376
2013.240234
1573.138062
3257.502441
5111.495605
1826.519897
3837.464111
3293.398193
1839.14563
2158.961914
2588
5850.469238
3259.579346
2999.145508
4019.788086
3613.90918
2043.400024
2055.402588
1923.012085
2521.032959
2482.297607
3515.460938
1640.553589
1789.229736
2668.818604
1826.213867
3573.937012
4766.875
4876.945801
4585.154785
1919.730591
2930.192871
3246.269775
1680.928711
1741.885986
3756.182861
2038.664917
3508.16333
5203.376465
3490.253174
1724.185791
4020.133057
2744.279297
6801.188965
1670.425049
1965.051758
4940.545898
3855.882324
4389.73291
5133.739746
1674.75415
6813.20166
2093.75
1268.89856
4551.600098
4010.592773
1485.093384
1985.060791
2270.700928
3247.101074
2819.23877
4664.541504
3445.191162
2976.504395
3759.788818
2149.668945
3021.151123
4051.746338
1312.786133
5656.458008
4350.489258
4541.475586
3880.071533
1659.586182
3404.740723
2227.406006
1811.333374
2683.534424
2750.052246
2438.402832
2621.686279
4517.45459
2326.643555
1828.970215
1670.340454
4579.60498
4285.436523
6690.049316
2739.173828
1791.862061
1994.802002
4105.005859
1640.888916
2369.190674
2712.722656
2214.949463
3063.976074
3279.333252
3807.877686
2343.817383
5081.053223
2664.939941
2169.47876
3695.019531
4005.396729
2845.502197
4578.922363
3391.16748
3600.425049
3313.151611
4863.356934
1439.486206
2957.552734
4145.895508
1332.131836
1717.357422
3652.583984
1881.605225
3228.973633
2915.842773
2284.159912
3200.589111
3983.667725
4616.936523
4905.375
2805.474854
2089.498291
1856.14917
5197.94873
5229.774414
2265.408691
2156.507568
4978.068848
2223.970215
1965.193237
3141.439453
2195.692383
7398.881836
1730.643066
6188.991699
2676.057373
2095.320801
2764.550537
5128.69873
4678.032227
1800.197144
2468.162598
4175.596191
3329.354736
2102.381592
5232.53418
5583.81543
3172.47998
2099.359619
3012.993896
6246.912598
2608.484131
2091.819336
4830.796387
1410.570557
2573.934082
1933.154419
4349.558594
5098.671875
1365.681152
2704.513184
7988.603516
4584.149902
1887.416138
1418.149292
2437.363525
4788.374023
2512.610596
1699.232666
5129.943848
6746.926758
1721.844604
4800.277832
2060.766602
5172.494141
4678.419922
5765.399414
1801.45813
4366.865234
1753.756104
3813.055176
2983.551514
2824.316162
3753.32373
6052.38916
2349.422852
4398.722168
3290.135254
4818.924316
2285.866699
3459.459473
5027.236816
2625.09082
2455.492432
4220.169434
1993.561646
4514.481934
2290.184814
5216.424805
2767.672119
3582.920898
1788.447754
2521.285645
3534.178467
1437.515747
2544.038086
4195.96582
1791.583374
2594.412109
3283.30835
3026.592529
3880.412598
2235.370605
2935.224609
4018.894043
3390.849609
2023.249146
5014.380859
1823.934448
4456.045898
2373.062988
3726.371826
2368.368652
2757.493164
5213.080078
3178.176025
3462.141113
2118.115479
2008.546509
4420.875977
4046.746582
2235.479736
1356.426392
5075.854492
6112.319336
2299.538574
5835.42334
1809.751587
1296.839355
2220.511475
4894.384766
2279.083984
5883.830078
3043.088379
6044.980957
2515.349121
1990.971924
4573.697754
2937.445313
1782.238647
1767.837036
3496.903809
4323.137695
2389.050293
1653.4021
2132.454102
4341.494141
1699.574463
1500.875
1825.078491
2971.878906
6220.293457
3601.990967
2528.511963
1835.769775
2419.981445
1238.60437
5105.005371
2444.538818
1369.167114
2353.957275
4358.062012
3307.346924
1791.524292
4118.924316
1545.987915
1534.774048
1854.593384
1388.438965
2211.903076
5190.631348
2436.290283
1836.169067
1573
1482.273682
5214.599609
5144.678223
2133.726318
5261.801758
2510.45752
2167.195313
2312.963867
2582.362061
3120.321777
1406.418823
1281.84436
3495.630371
3490.184326
3968.314209
1460.792114
1787.449585
3285.333252
3489.63208
1721.938477
3146.130615
3055.512451
4932.915039
3693.880859
2580.233887
2531.300293
4306.967773
1932.187256
2253
3615.542236
3680.392334
1933.964722
3136.912109
4277.488281
2459.199951
2335.250488
4548.678711
2898.033203
5250.117676
2209.807617
4207.20166
3769.190186
4430.003906
2042.653931
2232.394531
1688.689209
1769.440796
2509.546631
5673.030762
2747.900635
3626
2778.511719
3639.600098
2062.943359
2385.629639
1317.502441
4129.436523
3294.672119
1643.845459
1512.621582
4285.894043
2914.072754
4384.129395
2750.399902
2446.162598
3456.242676
3775.56665
2256.257324
4723.702637
2780.777832
2975.391357
3069.698242
2681.082275
3340.765137
4403.949219
1848.682373
4192.543457
2506.882568
1418.09668
2504.141113
3126.866455
5769.446289
1916
1378.558105
5696.464844
1466.883667
1866.793701
1972.712646
2415.910889
2835.928711
4469.325195
1529.82605
1755.561523
1289.770142
4003.50708
1486.446411
3956.022461
3161.669678
1558.408325
2842.284424
1882.484619
6164.816406
2450.157227
1689.899048
1683.288086
1202.8927
2096.178711
1954.200928
1598.929443
1716.171387
6282.805176
4057.300293
1933.20813
4452.347656
1412.394653
3866.137207
1955.64856
2398.68042
4459.693848
4995.225098
1755.833374
1955.845337
2749.750977
3414.125244
2185.364746
3418.602295
4449.349121
3679.518555
4407.962402
2287.791992
4414.132813
2902.710693
2820.805176
5117.478027
3061.706055
1538.419189
3068.923096
3289.668945
2461.931152
3254.162842
2543.058838
4039.690918
5060.78418
3837.065918
4374.869141
3187.543701
3034.179199
3302.895996
2670.769287
2196.760742
3379.140625
1872.365356
2680.625732
1713.418213
4845.622559
3052.307617
2740.558594
3606.018311
4038.576172
1996.251343
4012.665283
2592.410889
3307.818115
3113.210205
1752.217163
4834.804688
2226.961914
4172.545898
3036.231689
3476.344727
4946.212891
3019.140137
4208.997559
4144.442871
2830.037109
5646.546875
1744.231934
4159.750977
2148.328857
3320.117676
4085.57959
3095.435791
2078.272217
3848.797363
1991.207153
2929.69751
3239.481201
3516.071777
3184
1848.839233
3279.374023
3941.650146
2007.829834
1750.251953
2304.957764
2376.952637
1551.416626
3413.555908
4778.054688
1691.555542
3441.369141
1819.212158
2637.25
1667.011963
1977.414185
1488.656128
2528.626709
1474
3842.243896
1959.117554
2326.743164
4688.655762
1693.816895
3759.763672
2737.479492
2349.242188
3928.261963
1868.571411
2710.142334
1548.529785
2363.956787
3080.78125
2807.555908
1798.251221
2716.645752
3441.813477
1695.678101
1559.012329
1338.107056
1847.964111
3223.385498
2068.458252
1923.192993
5403.644043
1664.160645
3221.565186
3081.042969
3710.072021
4095.244385
1624.887329
5031.233887
1923.542847
2941.787354
2387.14624
3570.173584
3005.52002
2361.453125
1669.779785
3642.937256
3295.87915
4734.010742
4863.966797
4510.662109
4183.967773
3661.985107
2897.59375
2573.899902
1915.395508
4558.043945
3495.10791
2689.547852
2023.789429
2772.944336
2725.734863
4170.27832
1580.855835
3367.679932
3567.510254
2866.376953
4656.969727
1480.173218
4947.237305
1745.823853
3700.604492
4092.021729
3679.554443
2014.558594
1975.930786
4363.967773
3275.333252
2895.795654
2913.328857
4777.478027
2570.63623
1801.974854
3784.115234
5217.303223
2329.487549
3219.313965
2924.872803
4163.284668
3822.381348
3747.432373
3319.645996
4004.888916
3139.164063
3886.06958
2888.333252
4695.109375
2356.205322
3800.08374
1654.006836
3261.449951
2662.745117
3697.23291
4952.071289
4296.70752
2292.069092
5239.453613
2052.05835
4123.977539
1638.193604
3215.376953
1098.833374
2910.642822
2221.218994
1851.307495
2602.377441
1760.719116
1230.476196
1625.208862
1466.565063
3082.307617
2309.087158
2019.5
3650.521484
3843.560791
1592.926147
1278.877563
2002.856201
3650.24292
2219.019043
6284.936523
1744.189575
3761.740967
2400.47168
2837.096436
1814.259399
3718.910889
1659.005615
3987.94873
1809.689331
3958.59668
1993.703369
1803.19104
4036.14502
2046.903076
1793.273071
1721.532959
3399.176758
1706.480957
1175.330566
1706.730591
4016.062012
1559.27124
1348.752197
2063.374023
2796.892822
1206.065063
1568.826538
3642.156006
1813.957397
3686.438477
1884.678711
1750.359741
3557.019287
2580.679199
3785.094727
3338.636719
3702.050049
3494.148438
3804.068604
3644.95752
3311.364746
4386.111816
4088.913574
2879.239258
4990.538086
2976.90918
1470.494141
4450.134766
1819.188599
3821.837158
2075.174561
4214.529297
2806.645264
5016.685059
1489.887939
2870.310547
3485.061279
2448.983643
3120.302734
2252.384277
5227.889648
2519.55957
4930.479492
1959.717285
2844.838379
3850.673828
2941.081787
1725.141235
1786.99292
4191.14209
2088.342529
5367.106934
3238.848877
1574.921997
4482.09668
3590.056641
1765.268921
3814.850342
1432.9552
4155.005859
3927.466553
3960.281006
2347.898193
1946.055298
2434.785156
5575.900879
2080.956543
2068.666748
1853.834595
2397.567383
1228.44104
3260.816406
3965.274414
3136.905029
2190.41748
1723.777832
1777.326782
1626.954712
1710.088135
3815.079102
1238.255615
3386.159668
1650.879517
1677.958252
4139.811035
1796.783813
2323.079102
2122.506836
3059.094238
1904.777222
1819.357788
1302.564819
5188.79834
3231.256348
1745.848999
1606.613159
1789.220703
1365.843506
1505.162598
2956.353027
1148.483276
2470.484131
1866.934448
1903.233643
2258.70459
1513.806396
1446.647095
1986.693481
1942.725586
5921.461914
1348.279053
1755.691772
1583.099976
1964.199951
2069.152588
2601.917725
1817.98291
2894.690918
4982.516602
1702.086914
3132.242432
1594.727295
2559.84375
2276.893555
1827.733276
2120.044678
5587.770996
3644.81665
1856.775513
2074.213379
2942.906982
2432.987549
4694.08252
1099.682983
3821.416016
2183.82666
2820.464111
1617.920044
2178.375977
4259.717773
2153.850586
2927.548584
4072.825684
3474.811523
1430.020386
2985.363525
4126.294434
3452.01709
1543.311523
1550.734375
4336.513672
2293.744141
1602.801025
1863.581909
1559.614136
3286.063232
1974.534302
2337.518555
2373.504639
3931.265625
1451.046387
2666.306885
1905.716064
2124.505859
1868.98645
1424.028931
1663.320313
1456.577637
1667.95813
4763.675293
2438.482666
2484.459717
1756.896118
5980.839844
1310.250854
1489.529053
4740.632813
1941.723389
2445.836182
4725.116699
3317.97583
1388.585327
5460.513672
2607.636475
4330.77832
2449.078613
2488.26001
2036.605103
2053.171631
2636.009521
1705.93335
1784.830566
2518.913086
2386.060303
4612.55127
4076.681641
4298.557129
1915.005737
2572.075195
2358.498779
1636.577148
5557.45459
3430.676758
2695.142822
2669.390625
3810.498291
3884.63501
1843.062744
3577.531006
2538.701172
2193.444824
2078.370117
3346.317383
3413.595215
3311.048828
3657.674316
3087.818115
3013.728027
4896.088867
4271.460938
2548.891602
2892.238281
1778.92627
4651.004883
2200.211182
3447.186035
3916.820313
2210.172363
2564.214355
3753.64917
5186.04248
1994.775146
3150.487061
1756.463013
2560.219971
2940.708984
2560.660156
6235.013672
2468.004395
4898.085938
2640.343994
4241.768555
1489.251465
4418.193359
4252.204102
2409.600098
1529.391357
3486.588135
1356.105225
2075.128418
1420.987061
1594.077881
3018.72876
1644.612305
4150.773438
3317.286865
3719.173096
3512.043457
3046.185791
1666.949341
1844.300293
3402.107666
1764.049194
2255.234863
2300.483398
4962.071777
2393.437988
4241.347168
1634.255859
4685.449707
3806.325684
2102.197754
3584.628174
3803.684814
1347.064453
2425.014404
4653.866699
3740.308594
2956.363525
1813.004883
1615.623779
2728.252197
1917.957397
1479.973145
5328.022461
2215.477051
3839.166748
1678.338135
4084.768066
2149.396484
3452.241455
3104.149902
4167.854004
2253.94458
2005.34729
1651.797729
2171.760254
3335.186768
1705.484497
3375.407471
1448.973633
4520.359375
2587.913086
2026.658447
1616.683716
2581.648193
2552.014893
2538.820068
2651.341309
1608.599243
2586.406494
3624.67334
4327.13623
4326.139648
4105.130371
4625.663086
3168.830078
4628.521973
1420.571411
2516.413818
1558.921997
3212.686768
4458.603027
1072.303833
4789.588379
5018.86084
3993.544922
4168.024414
3329.531982
4589.834473
3458.387207
2524.558105
2367.934326
4970.587402
3390.213623
2723.304443
1992.595337
3381.180908
2507.727295
3933.149414
4947.118164
3404.617432
1719.906982
1800.800049
3802.892334
2545.63501
4368.197754
1839.771484
2506.201904
1749.773926
3282.579834
2843.952881
2805.963623
2006.466675
1614.02063
3249.547852
2835.363525
3592.644531
3690.127197
7711.317383
2725.864258
2509.149414
1828
1900.865967
2648.609619
2459.80957
3783.586914
3967.953125
5273.708008
1930.309326
2678.484375
4819.345215
5719.234375
1255.663452
2610.169434
2822.127686
1880.841187
1604.949341
1490.593628
1874.900879
4320.050293
3301.959961
1601.879761
2586.95752
2184.983643
3181.790039
3206.39624
2259.68042
2004.618774
3395.121338
2103.149902
2043.091187
1503.067505
3296.352295
1526.527466
3918.790527
1674.175781
1670.797729
2872.658203
3573.633545
4001.748047
4355.152832
2530.317139
1785.263184
2294.805176
3866.911621
4505.077637
3199.019775
2118.236084
4353.564453
3542.25708
1938.758179
4404.799805
3360.156982
1469.356323
2997.667236
1871.213379
3914.85791
3019.716309
1946.447266
2328.822021
1535.651367
2420.308838
2337.30957
3304.861084
2142.725098
1620.515747
1646.167969
2597.563232
1894.17395
1939.568237
1538.552734
