# Supplementary material for: Distribution Analyzer, a methodology for identifying and clustering outlier conditions from single-cell distributions, and its application to a Nanog reporter RNAi screen
Source: BMC Bioinformatics. 2015 Jul 22;16:225. doi: 10.1186/s12859-015-0636-7 (PMC4511455; doi:10.1186/s12859-015-0636-7)
Supplement: Additional file 1: Code S1. — R source code and sample data for distribution-based high-content screen analysis [file 12859_2015_636_MOESM1_ESM.zip › DistributionAnalyzer-1.1/Plates/files10004/D05]

1871.28894
4261.151367
2205.482422
3610.85498
3577.882324
2467.070801
4262.440918
3256.120361
2642.237793
4124.792969
2051.840088
3153.333252
2029.543823
2408.341797
1678.574219
2122.45752
4540.94043
3865.25
1707.297729
1521.490234
3043.005859
1277.592285
1754.209473
4265.706543
4465.830078
1434.461548
3944.6521
3267.015625
4363.043457
4405.960938
2227.625977
2264.727295
2614.333252
4208.150391
5283.665039
3645.866699
1839.146118
2131.800049
2156.674561
1630.733276
2738.848389
1839.120361
1799.393921
3900.266602
2379.150391
2744.361328
2830.242676
3772.75
5106.922852
11324.763672
2357.044189
4990.569336
1914.313721
3287.582031
2004.834229
3607.458984
4704.319824
2228.215576
2942.596436
1737.172363
4274.706543
4627.91748
3780.193848
5682.660645
2027.890137
3227.377686
2573.464111
5729.549805
3142.191895
2076.015869
3060.5625
3752.584229
3325.552979
2151.95752
3098.43042
3653.472656
4435.901855
2824.931885
2324.703613
3407.887695
4329.135254
3265.133301
2341.54541
3652.309326
2988
1730.843018
2681.479004
1671.230713
3845.133545
2771.520508
5219.311035
4211.912598
5313.702148
2365.577393
4125.98291
2628.579346
1808.373535
3146.949951
2537.451416
2461.681152
3941.225098
4310.265625
4626.417969
4206.898438
1817.734741
3276.38208
4666.959961
5123.917969
1631.64917
3178.345459
3499.045654
3636.762939
2012.057129
2212.988281
4886.886719
2916.954346
3831.977051
3155.927734
2421.37207
4025.867676
3148.709229
1843.562988
1714.582031
2386.023438
4392
2533.147217
5462.083984
2676.769287
1682.915283
2208.604736
2676.972168
2446.053955
2859.125
4425.557129
5510.389648
1786.380127
2803.611084
2616.655762
2888.866943
1934.310547
3456.27417
1418.446289
1963.23291
3298.615479
2237.373047
3663.763428
4255.037598
2916.444336
3159.031738
4530.94873
3847.121338
1696.411743
4967.625488
1681.889771
1697.217407
4565.887207
5072.195313
4199.411621
4120.383301
5354.784668
2163.758545
3274.564209
4567.538574
4473.394531
3376.565674
2685.041016
6922.023926
2280.622803
1332.571411
4655.203125
3434.469971
2455.608643
3538.894531
2091.446777
2588.584229
4884.262695
3710.022461
4568.075684
2883.911133
1838.949951
6215.087402
2035.566895
2923.720215
3314.883789
3081.367432
6783.244629
1819.623901
2078.617432
2152.951904
5565.279297
2238.636719
1926.525635
4814.776367
3446.380127
3435.205566
3592.570068
7650.005859
1832
4469.299805
2278.492432
2814.415527
1929.920044
2184.828369
1883.056519
4315.449707
1491.049072
2389.347656
4376.160156
2300.756836
1788.93396
3390.424316
2151.005371
5222.09668
3016.346436
2878.767578
5833.488281
1657.183228
2782.103271
4432.855957
2329.055908
4369.123535
3684.194092
2566.006592
7430.179199
5157.984375
1892.144897
3660.805908
1986.505981
3137.724121
4028.589111
3468.814697
3035.026123
3749.525879
6109.485352
2942.479004
2911.272705
3815.615479
2979.726074
4237.073242
3877.133789
3457.375
2819.042725
4563.320801
1322.492798
2681.9021
1556.17395
2568.783691
1667.312134
4225.436035
4347.261719
1890.366211
1645.900757
2176.600098
2025.227905
1656.461548
3989.221436
3149.168457
1771.625
2216.071533
1825.988647
1655.152344
3673.846191
1868.993896
1975.439941
2957.751709
3191.894287
3983.408447
2459.434082
1925.693237
6945.442383
2527.772705
1851.591797
3187.686523
2788.347168
3738.932129
2550.952148
3088.410645
4700.930664
3690.849365
2849.647705
3195.465332
3984
2944.718506
5812.054688
2759.705322
3757.032715
2498.93335
1706.395508
4682.630859
6309.584473
4473.977051
4026.443604
2249.350586
2591.594971
3704.509766
2293.041748
5497.209961
3754.109375
1770.205444
2457.689209
3483.49585
6047.70752
2723.375
3074.255371
1528.567627
2967.75
2025.882324
3390.56543
3049.67749
5606.900879
3517.04834
5515.155762
6584.249512
1693.830566
3780.685303
3959.064209
4047.594238
3596.504395
2541.846191
5677.523438
5429.156738
2308.055664
6017.705566
3474.759766
1544.416626
1606.64978
4295.761719
2345.049072
5113.208984
3258.942871
4324.162109
2777.911133
2967.187256
3754.052979
1975.276367
2973.627441
4117.269531
4491.593262
1709.690918
4226.819336
1904.529785
2721.780273
5720.319824
5704.680664
1691.503906
5070.577637
3779.325195
3694.926025
1726.191528
4215.011719
1660.063477
6055.890137
3802.795654
3833.084961
4019.722168
3571.23584
3904.037354
3295.458008
2915.638184
2717.394531
4643.896484
6192.823242
1849.483154
3134.929688
3289.286377
4390.282227
3392.864746
3201.281982
5012.40625
2243.756836
2761.914795
2499.801025
3373.333252
2983.416992
3390.16748
2196.640869
4682.229492
6508.727051
4651.645508
5393.89209
4133.160156
2255.253906
1758.510864
1858.010742
4258.171387
3522.452148
3163.05957
4543.188965
3040.438477
2271.602295
5512.09375
2631.84082
3935.263916
4069.030762
4483.47998
1393.820313
4806.867188
2927.842529
2389.557861
3323.164063
2518.150879
2498.510498
1606.769287
3608.589844
3398.068848
6442.506348
1638.863892
3631.901123
3177.365234
2251.523438
4002.384521
1937.07312
1815.172363
4984.302246
3816.292236
2941.583252
2177.151367
3756.54126
1885.544922
2306.677002
2325.807617
3359.369629
4050.775391
2283.894775
3007.818115
2987
5902.5625
7777.769531
4066.368408
13160.507813
2652.217041
3309.928467
2789.531982
2069.90918
2862.358887
5164.205566
4540.771973
5402.569824
1300.102539
3444.489746
3964.960693
5442.75
2905.363525
1817.157593
3203.061768
5601.733887
4424.148926
1896.408569
2638.457764
4598.267578
4896.623535
3708.892578
3386.857178
3428.654541
3175.439941
4351.884766
4372.044922
6221.081055
4208.986328
5273.691406
3526.881836
3488.838135
4619.490723
4895.878906
3494.482666
3319.428467
4555.21582
2597.158936
5616.620605
3788.007813
6204.557617
2328.705811
4927.593262
6356.195801
1983.214722
5527.472656
2665.052734
2545.694824
5201.357422
3861.897705
2689.690674
4838.17627
3731.738281
4693.759766
4754.604492
2688.850098
2925.542236
5006.932129
2551.924072
8245.083984
2755.890137
2176.43042
1916.080933
1979.339478
4552.934082
4095.047607
5647.895508
2462.830566
1423.647095
5461.736816
4166.192383
5021.70459
1899.841431
2423.161621
2656.54834
1955.650146
3065.890381
3123.223877
1984.735962
5220.845703
2833.249268
4214.42334
1803.737427
4257.32959
1775.008545
4354.715332
3490.610107
2827.505371
1945.381348
1989.704712
2069.761475
5487.598145
3756.531738
1599.453857
4918.937012
3174.758057
4810.65625
5493.825684
2836.778809
3110.143311
2721.363037
3101.131836
3314.520996
1675.296265
1917.222656
4734.205566
3106.27002
1749.906372
5770.221191
2114.677002
3242.040771
4364.880371
3577.251465
2084.134766
2263.914795
6338.646484
3551.794922
4263.352539
4606.820313
2292.091553
3702.438965
5057.033691
2755.339844
2225.266846
4203.35498
2485.882324
2848.785645
6545.012695
4292.784668
11338.140625
2617.924805
1650.455444
4931.578125
3992.523438
6072.125977
5692.250977
6177.894531
2918.484131
4717.397461
4557.763672
3351.931641
4024.623291
3593.274658
4678.048828
10410.556641
4544.738281
2478.095215
3769.09375
5017.572266
3424.189453
2246.733398
4727.899902
3091.697021
3539.3396
6654.599121
2818.223877
3110.040039
4856.043945
3705.718994
1885.113403
5460.55127
1818.45752
2124.157471
5529.044434
5117.837891
4786.280762
3321.105713
3297.657227
3720.314697
4260.929688
3600.770752
2601.872314
3842.453369
2797.163086
1537.537109
2880.307617
3237.814453
4211.390625
2480.327637
5670.742676
5887.89209
3065.047363
6613.534668
3050.570801
1688.124023
1560.247803
2159.578125
3148.186279
2127.878418
1791.449219
3590.63208
1601.108643
3282.097168
2375.563721
3366.010254
2973.00293
4014.028076
2249.676758
1742.212402
6239.535156
5081.367188
2315.29126
1353.754395
1438.968506
3641.363037
2982.85376
1794.55127
3819.40625
1796.283691
3918.859863
3133.859863
3024.709473
1780.385498
2230.779541
2346.9646
3122.285645
2761.125732
2353.238037
1849.745972
3476.603271
2133.209717
2093.952148
1766.142456
1636.721313
2101.832031
2850.329346
3005.11499
2315.383545
1628.566772
5577.777832
1630.634766
2677.282227
8293.105469
1749.959229
4993.894531
3945.80957
4498.964355
4519.728027
1903.86438
2602.285645
3465.460205
3380.601318
4700.275879
5919.263672
2744.80957
2679.894775
3285.875
2693.465332
2543.762451
4261.311035
5737.172852
1540.277222
2530.629639
4690.535156
2353.161377
3920.894531
3991.78125
3349.571533
1821.774414
1549.660767
5262.222168
2948.161133
4035.555664
3724.094238
3497.718506
3936.745117
3892.679932
2425.47583
1671.689331
5000.270508
2352.912354
2946.875977
2673.801758
4834.133301
3303.238037
5887.717285
9161.260742
3707.450928
5094.240234
1418.766357
2255.193848
3297.638184
6007.095703
2344.072021
5059.146973
2225.313477
4349.849121
2992.522949
5890.32373
2790.35791
3772.676025
3719.692383
2954.553223
4989.069824
1897.32373
2814.85498
2218.394043
1671.588623
6453.802734
1886.180298
3875.438965
4993.436523
1556.35083
1603.886963
1816.136719
1621.54834
2928.183594
1603.866699
1891.289307
3613.827637
2270.741211
2866.083252
6553.287109
1719.461182
1870.660522
3544.65625
3551.255859
3073.045166
1748.796265
1294.688477
3655.259277
3196.765381
2038.434448
3141.564209
3297.457764
3912.388672
5307.953613
1932.279053
3554.775146
3203.828857
5222.470703
4115.458984
3351.570801
5747.375977
4089.364502
2366.540283
1560.119385
2718.408447
3691.061279
5956.264648
3424.58667
2199.547607
3221.111816
4079.588135
2410.934082
1544.453613
1842.573608
3467.328857
3041.686035
2719.951416
1973.46875
1751.701294
6119.413086
2011.395142
3933.565186
4734.546387
5918.111816
3310.285645
2131.714355
6566.29834
1724.259033
3927.080566
4305.694824
4379.874512
3405.265869
3954.008545
3665.432129
3255.631348
2308.41626
8263.609375
3065.015137
3289.199951
3799.625488
1604.021118
2167.272705
4186.755371
8853.496094
7821.410645
6341.297852
5041.659668
5232.958008
3272.920898
6132.160156
3496.439453
2824.285645
4639.416992
3883.335938
1682.863647
4582.348145
4149.052734
2854.114258
8685.085938
3971.333252
4765.48584
4522.824707
2556.432373
4893.06543
3711.919434
2845.045654
5915.121582
1780.743042
3985.724609
2964.219727
5120.370605
3683.900391
6514.337891
4611.335449
2311.331543
5588.486816
4251.047852
4749.673828
5415.212891
2670.804688
2385.728027
4788.105957
6363.336914
1855.338867
3967.005859
3776.740234
3001.014893
7608.97998
2089.5
2015.488037
2622
3826.744873
5955
4477.480957
3792.866211
3298.4375
5528.258301
5542.04834
5419.639648
3026.436768
6219.306152
2072.311768
3071.97876
7163.927734
2415.355713
4306.653809
2207.67749
3233.326904
5117.437012
2867.860107
2706.636475
2718.263672
3582.060547
4822.422363
2907.081543
2218.464355
2973
3875.657227
2872.10083
2677.253662
5204.790527
5070.058105
2484.891602
3662.269531
5086.395508
5304.191895
5298.028809
1692.724365
3783.664551
6381.800781
2217.9375
2419.047607
3580.843506
2738
3774.783691
2165.947021
4743.124512
5172.751953
3723.399414
8269.081055
4102.170898
3089.522461
6914.062988
4301.871582
4008.476318
2121.820801
3532.248291
5681.508789
1910.790283
5243.765625
1757.439941
3644.375
4292.297852
4554.02832
3402.984131
3115.099121
1716.560059
2586.243896
4626.24707
3224.236572
3756.933594
4194.951172
2469.556396
2346.303955
5219.234863
4589.536621
4115.941895
3665.75708
7582.910645
3426.479004
4936.381836
3386.383789
3170.219238
4732.094238
3783.087402
2802.94458
1722.708618
3765.343994
4895.84375
4149.264648
3367.83374
2965.842041
2296.822754
2081.732422
3804.629883
3055.817627
2873.418213
2566.567627
3991.165283
4516.258301
2542.009277
4901.706055
2021.343018
4638.10791
4642.48291
7020.185547
2535.810547
4401.150879
2331.57666
4459.193359
6435.863281
3099.010254
2797.086182
2115.403564
5893.640137
2117.276611
3676.413818
2642.109375
3269.5625
3628.331543
3161.038086
3996.235352
2225.07251
5416.709961
3102.734131
7161.959961
4802.0625
4019.00415
3284.473877
4298.086914
5650.981445
8349.448242
5511.088867
3373.213379
2272.872803
2472.748291
3731.265381
2790.533447
2565.283691
5831.057617
5773.248047
4376.617676
6338.986328
5000.101563
3897.610107
3557.139648
3631.811768
1801.884399
2743.768066
2471.634033
2866.93335
3059.94873
5350.519043
3674.798096
3486.724121
3901.818115
1440.441406
2351.468994
3267.718262
1406.823486
8463.459961
4407.827148
4237.733887
5278.396484
3777.636475
4389.143066
2699.281982
3109.979004
4727.526367
4065.94751
5613.546875
2566.022461
3537.811768
2081.318848
7272.09375
2042.641968
2723.541016
1560.716431
5080.288086
5459.581055
1785.930176
3425.523926
4662.300293
1973.675171
1655.560913
2960.924072
2671.785156
1424.763306
4524.373535
6939.094238
4742.381836
1713.307739
2934.833984
4099.250488
1667.86145
5140.972168
3896.207031
4992.154785
4458.816895
2455.061768
1541.503662
2986.471436
8703.049805
3609.229492
2733.203613
3688.532227
3839.945557
3511.170654
1723.591309
2823.021484
3969.55957
3192.745117
3400.246826
3193.476563
3170.439941
1963.876343
1511.391357
2978.538818
8605.507813
3811.132324
3573.140137
3386.808838
1852
4251.813477
3498.326904
3436.157471
5823.109375
6410.390625
4217.103516
3225.137451
4642.232422
3332.842041
2520.131104
2025.717773
8615.643555
5503.086426
4733.979492
3067.257324
4154.730957
4534.305176
3181.461914
3690.562744
3582.755615
4599.724121
6048.437012
5698.5
1769.339111
3897.041504
2685.25
4181.977539
6739.789551
2923.266846
3995.574463
3113.697021
1877.229004
3472.414307
3655.075439
4693.515137
6626.17627
3157.575684
2464.277588
3641.032715
1799.339111
4741.131348
6810
3619.587402
2087.020508
3164.531494
3982.047852
2898.256348
1566.408569
2292.93335
3530.480957
2254.278564
3329.842529
2874.251953
2043.857178
3859.039307
4802.181641
5022.307617
3224.734131
1814.377197
2408.513428
5152.226563
3780.214111
2742.449951
4570.824219
5092.384277
2681.835205
2927.30835
4242.785156
3401.178223
4267.102539
1961.231812
1724.544189
1661.624023
3034.550049
2255.306152
3417.966553
4637.042969
3039.55957
5640.711426
3273.643799
2622.857178
1552.447388
3536.021729
1766.274536
1665.451904
3431.619141
3148.009521
1964.943481
1587
2544.288818
3306.876953
2420.513916
2845.80542
4691.280273
2359.84375
3127.399902
1429.904175
3606.289307
5723.595215
4187.884277
1983.718384
4973.514648
2904.963379
1500.435425
2742.597656
3938.437744
1705.692261
3002.069824
1734.264526
2047.115601
2112.435303
3338.243896
2083.260986
5082.452637
3321.515625
2115.921631
2616.993652
4815.186523
2684.989746
2148.563477
3217.59375
2706.989502
2513.297363
3341.736328
3766.893311
1761.319946
5666.375488
3935.590576
5459.61084
3585.507813
4248.782715
2832.786133
3049.067627
3792.28125
3785.109863
2326.695313
5382.856934
5100.494141
2172.407227
3059.985107
4782.73291
3660.131348
5015.438477
2245.628174
5167.611816
6652.456055
6161.437988
4152.456543
1913.658569
1923.71106
2749.589844
4573.227539
6136.598633
4113.973145
5451.003418
4674.613281
3364.705811
2289.630371
3543.482422
2867.296143
1617.599976
2647.363525
3462.977051
4651.632813
2516.359375
5995.469727
2322.923096
2860.707275
1761.900024
4109.286621
1312.418335
2032.052246
3764.428955
3589.08374
4898.11084
3331.333252
4131.653809
4130.970703
3618.524658
3141.869141
1756.330566
1944.970459
3846.445801
2999.457275
3236.167236
2029.661499
4972.645508
1691.009521
2300.408691
3173.148438
2726.030029
2115.398926
5547.327637
4289.021973
3899.168213
4178.753906
2995.494141
1665.502319
3545.521973
1682.250732
2431.383057
1714.997314
1931.178833
4263.631836
5351.722656
1813.244629
1925.349365
3093.098877
2563.888428
2380.36792
2501.393311
1644.037598
4894.670898
3688.741211
4708
3315.777588
4709.26416
10084.966797
2468.177246
4377.300293
3400.370117
3332.087891
3591.2771
3461.803955
4073.226807
3523.623291
2631.382568
5531.602051
1670.380005
3541.865723
2797.96167
3646.967773
1830.589355
1807.320313
4833.530273
2217.841309
2721.192627
2952.177734
4099.321777
5368.884277
2034.086914
3195.261963
5770.59375
2827.778809
5888.42334
2217.894775
2185.827393
2678.834717
4837.03125
4012.123779
4768.63623
2511.883545
2833.291992
2226.710693
2894.260986
4127.839355
3139.741455
3352.075439
3774.828369
3123.120117
4926.064941
3911.680908
2060.331299
5138.348145
4480.261719
2256.904053
5776.636719
4646.249023
2138.146973
5824.851074
3030.072754
3805.797119
3193.93335
2347.550049
2426.029297
4155.6875
1478.234253
5814.828613
2813.740234
7085.304199
5713.200195
4050.697998
1425.861694
5818.422852
2361.569336
5523.990234
4767.596191
4606.698242
4345.729492
7669.640137
3292.409912
4043.022949
4479.382813
4473.249023
3313.886719
4075.97998
1262.211182
2025.38269
1718.82666
2581.040039
3886.407715
2867.92041
1640.828369
4072.241943
3508.226074
2066.732422
2766.45166
3633.914551
5230.182617
3186.549805
4847.45459
4302.730957
2473.89624
3476.49292
4246.492188
1990.388916
2102.624268
2591.255859
3607.375977
2412.197754
3122.691406
4318.836914
2443.788086
3356.597656
1503.815552
2738.729004
2508.773438
3561.869385
8538.207031
3415.793701
1705.338501
2712.951172
4001.664795
3001.734863
1592.570313
2346.842285
4359.604004
3917.031494
2130.283203
3752.241455
3558.436279
4172.226563
1435.329468
2178.762695
4042.254395
4612.209961
1952.474609
3041.121338
2008.243286
3691.981445
3513.447754
3851.616943
5142.885254
4556.826172
4197.781738
1754.098389
1961.982056
4067.806152
4030.369385
2844.097656
2898.980469
5282.297363
6040.689453
3441.774414
4188.974609
3007.298828
2393.865479
5994.819824
6304.022949
3864.419922
2964.931152
3014.550293
4888.365723
2305.311523
4820.679199
6410.753418
5586.34082
4807.71875
5090.503418
2586.086914
6581.228516
3505.503906
4672.72168
1832.099976
3327.962402
4532.238281
4106.48584
1687.958496
5682.558594
4196.568848
3872.655518
6108.922852
3298.199951
5481.517578
2739.162842
3825.836426
3567.964844
4354.627441
2818.445313
4650.062012
5343.536621
7327.953125
1529.51355
2031.178345
5858.250977
3782.958252
1748.401855
6514.465332
2156.836426
4805.749023
5550.642578
2499.799561
2243.141113
5471.661133
4866.888672
3663.361328
4968.319336
1473.42041
2609.986816
1636.914917
2509.777832
3126.179443
3688.320801
5159.00293
1735.93396
2797.952148
6726.494141
4511.009277
3349.875732
5350.808105
1455.21521
4412.721191
2775.773193
1672.919556
3936.609375
4369.348145
1618.439331
2007.691284
3356.575439
1768.272339
4992.272949
3122.575928
1902.510742
4769.17041
2903.733398
3069.192871
1651.960571
2811.42627
1689.881226
1405.235596
1622.77832
2669.700195
1869.248657
1645.749146
4890.956055
2288.305176
3495.914063
3927.385742
1769.92627
2146.327881
3746.95874
1382.46936
2864.225342
1930.672241
3264.162842
3217.15918
1299.240479
2567.536133
4727.119629
1650.433228
2041.242676
3207.206543
4136.584961
2929.381104
4612.683594
5389
4145.51709
4707.954102
5320.568848
2557.708008
5732.330566
6502.343262
2651.037598
2554.210205
3286.901367
1718.673584
3633.510254
1558.816895
4820.317383
1765.015503
3402.729004
1587.981079
3029.871826
3321.688232
4315.1875
5010.006836
2940.114258
2618.348633
2742.715088
6058.645996
1765.695679
3610.774658
3818.304688
3280.351563
4498.724609
2746.33252
2805.90625
3281.898682
4372.226563
4651.601563
7127.706055
1774.579102
12793.917969
2994.479248
5444.365234
2132.228516
2868.682861
3314.888916
3024.230225
3937.66333
4133.254883
1918.089111
4194.139648
4441.551758
3546.825439
2717.753662
2078.509033
4576.158691
3657.518311
5560.578125
3549.947754
5357.09375
4398.993164
5451.888184
8634.012695
4216.98584
2272.127441
2540.729492
2858.934082
2469.619385
4824.589355
2050.739746
1489.924683
3728.285156
1635.641235
3515.727051
3101.148438
1511.716309
2050.018799
3498.794189
3091.432373
2710.296387
2842.609375
1744.90564
2977.727783
2016.359985
3060.841309
2386.447754
1567.076538
6704.319336
3020.924316
2576.328857
6328.398438
1788.439575
3620.378906
5232.291992
3144.318115
3891.724121
2212.661377
3756.069336
4132.249512
3342.756592
1970.283936
1648.014893
3764.505127
2172.341309
4674.599121
3413.016357
1871.395874
1889.55896
4055.341797
4212.435059
2815.323242
1471.01416
2998.743652
1500.182983
2812.389648
3021.256836
1449.189697
3405.354736
2013.823364
3781.619629
3325.615479
2067.402832
4674.002441
5689.406738
1766.989502
3808.620361
3276.153809
4948.606934
2985.540039
4189.333496
5586.970215
5810.585449
3521.921143
4018.130371
3765.769287
2155.374512
2943.315186
4293.214844
3247.368408
4311.969727
4382.777344
4970.419434
3940.765381
8069.809082
2468.958984
4773.041504
3385.026367
1897.311035
5803.777344
2810.666748
5734.338867
2854.942627
6806.338867
4790.854492
3294.411865
2058
2017.924072
4371.287109
3063.217773
5815.700684
4216.083496
4081.024902
3424.453857
2027.883789
2256.462646
2913.122803
2493.298584
2136.14502
5170.836426
2524.082764
2857.554688
4224.657715
2783.594971
2900.571533
1750.732422
5896.554199
2000.744141
2396.504395
1561.560059
1882.418945
3084.827148
2819.904541
4140.494141
3621.634033
1616.39624
2707.250977
1902.120117
1752.974609
4034.987549
2624.758057
2870.930176
1955.430542
1836.140381
2695.107666
1724.198975
1543.58728
2181.22583
4476.219238
1409.300171
3224.101318
3721.722168
2739.182617
2859.574707
1537.91626
2147.615723
2391.667969
3489.629883
1523.326294
1725.317749
4085.824219
1628.084106
4453.399902
1675.070313
1371.906616
1629.704834
2355.805176
1353.08374
1699.504395
2277.639648
1465.742065
1584.959717
1872.848877
1547.39917
3256.636719
1500.419067
3522.078857
2216.639893
1576.340454
1408.820557
3622.645264
4887.090332
6036.060059
1847.476685
1863.766602
1738.967773
3432.140381
1995.160034
1888.412354
3459.068604
4542.709473
4699.955566
3103.989746
2582.300049
2717.451172
2000.709717
3362.181885
1737.189575
2168.654541
4698.793457
4360.475098
3001.919922
2284.905762
3153.885986
1819.814941
2869.646973
4169.270508
3986.215332
3988.635254
2769.296387
4785.679199
1884.275879
2008.128662
2765.969727
3294.762939
2038.736816
3085.108887
2896.995361
4587.869629
3472.633545
1614.425171
1982.050903
4528.73584
2132.068115
3918.718018
3648.297119
3854.368164
2459.484131
3264.533447
4141.355469
1834.714233
3935.551514
4384.337402
1971.443359
2817.831299
2430.63208
3898.897949
4040.02124
5741.129395
5741.950195
6750.231934
4334.192871
2289.157959
3064.184814
2481.433594
6206.851074
2362.275635
4721.037109
2691.744629
2080.304443
3488
2353.382813
2886.467529
2880.746094
7762.409668
1835.494263
1993.824585
2568.856445
1527.325317
3672.436279
2010.620728
1716.125
3245.96167
1232.19043
4103.397949
4164.460449
3692.916748
1490.857178
4052.452148
5739.891602
4216.063965
1459.494263
3253.545898
2685.508301
1355.126465
4732.771973
1622.044434
3919.520508
2965.042725
2085.880371
4795.648438
1879.393066
3144.923096
2335.75
3335.466553
3584.936279
1462.153809
2758.427246
4026.894775
6344.223633
1831.908691
3275.344238
4430.949707
4901.569824
2132.413818
2961.731689
3227.446045
3560.9375
2725.069336
5034.42334
4274.356445
1514.556641
1699.957886
2885.977295
3095.221191
5174.973633
5457.12207
5407.593262
2017.470581
5422.661621
5424
2432
5008.567871
3726.421875
2897.808594
3581.986328
2393.321777
6581.719238
4775.969238
3610.285645
2279.571533
4851.101563
3919.882324
3201.350586
4892.470703
1940.391357
1748.913574
3297.393311
5436.712891
2690.711914
2946.208984
2700.322998
4662.325684
3067.75
2953.375
3184.431396
1429.876099
2575.415283
2525.865479
3618.944092
6488.858887
3341.0625
3928.550781
4959.564453
2751.323486
5431.960938
4384.516113
2042.394531
5460.755859
1763.099976
2205.970215
4185.245117
4262.797363
2038.8125
2086.734619
1416.347778
5615.182617
4020.399902
3874.680664
1937.215698
4137.668457
3218.7854
6786.51416
2395.529297
1413.675171
2418.093018
4616.705078
5852.927246
5472.040039
2237.748779
3360.678223
3344.694092
1673.306763
2104.489746
1583.692871
4794.352051
4950.862793
1909.943604
2175.928467
3717.01001
1937.778564
1217.807739
2458.098389
3223.351318
2723.976074
2170.04126
1674.091187
1980.769653
2260.89502
2066.538818
3692.019775
3495.29248
3696.692139
2560.718018
2327.447021
2428.317139
2770.154785
3502.894531
3733.971924
2344.617432
1567.018555
2594.593506
1817.900513
8495.164063
2204.325439
2311.036133
1512.329468
3956.786865
3082.599121
2960.613037
2875.863037
2884.998291
3057.987305
3401.43335
2648.786133
11134.658203
3150.765381
5343.661621
6091.964355
1822.751343
1565.171387
1843.312256
1638.095947
2774.837891
1873.307739
3528.535156
1782.51709
1688.686523
1672.984619
3614.793457
1463.06665
4070.57251
3280.284668
3549.023193
4856.587891
4100.043945
2226.043701
6110.15918
3077.52124
2731.174561
1759.745972
3965.693604
1448.264404
3517.726318
5012.359863
3877.198242
4234.615234
2781.629639
2794.51123
3248.611084
2056.116455
3766.776123
6311.727539
3869.354492
4544.595215
4756.958984
3727.344971
4301.568848
3432.719482
2729.823486
5414.818359
2245.714355
3897.255615
3596.790771
2491.255127
1573.079346
3574.197998
4520.041992
2228.637695
4190.619141
5477.845703
4321.009766
4484.109375
4946.39502
3316.686035
2852.994141
5492.181641
4399.333496
2249.633301
3780.50708
2981.037842
6947.276367
4144.418457
2290.203613
1676.67688
3593.218506
3684.848389
3098.557861
3010.321289
3171.602295
2374.428223
6897.691406
5374.776367
1664.756958
5698.82666
11731.088867
1790.217285
3122.464111
2544.039795
1750.41687
2151.989746
3511.411621
1778.704102
3265.433594
1440.305908
4357.774902
2162.981445
3760.631348
3190.922363
1871.101318
2112.531982
1901.569702
3821.045898
1543.008545
2536.10498
1780.571411
2570.913818
2912.690918
1688.256592
3026.687256
1481.814331
3287.731201
6400.089844
4244.089355
3545.162109
3358.02417
3462.190918
3531.510254
4030.408691
2175.729248
1693.979248
2223.778809
1801.275635
3077.870117
1926.606079
2897.733398
1310.25647
1361.333374
3109.163574
1284.860718
2011.532471
2673.879395
3347.049072
2872.048096
2393.393555
2621.643066
3354.033447
2556.566406
3573.595947
2738.874512
3726.879883
4071.239014
3278.311035
2828.068848
2630.156006
3381.674072
2378.697754
3019.899902
3248.637695
4756.38623
1800.300781
7014.958984
1926.857178
3177.119385
2252.67334
4170.421875
4956.673828
3706.224609
4111.912109
1424.776123
3187.416992
2220.561523
4147.782227
3382.319092
3410.019531
3115.563477
6480.868164
2434.358398
2672.912842
2774.958252
1744.110352
3204.691162
2020.555542
2598.410889
3272.384766
1690.058838
3127.208496
4544.066406
4037.416748
3045.156738
1407.69397
1930.083008
2203.846191
7181.296387
1577.052612
1438.598511
4187.097656
4464.247559
2437.680664
2612.626709
4915.267578
1988.68396
3990.96875
2466.897949
3421.317139
1327.769775
2239.707275
3539.137207
3015.092773
3219.199951
2323.475342
1484.141235
5994.837891
1999.804932
2285.104736
1401.471313
2091.789551
3440.44043
2303.397949
3777.842041
2977.007568
3954.040283
4877.381836
2267.453125
1795.230713
1936.314941
1554.222168
1749.937744
2492.452148
1333.702148
4822.760254
2047.529419
3188.677002
2325.165771
1610.965088
2764.896973
3061.1604
1345.616211
2025.212158
1904.359985
1780.081665
2627.261719
2475.96582
1311.445557
2597.415283
2011.527954
2020.800049
1577.752441
2025.718994
1944.377319
2357.951904
2072.542969
2079.674316
2172.735596
3780.582764
2262.222168
1679.694702
2308.789551
2156.718506
3030.467041
2109.530029
2334.270264
3069.465332
5337.535645
2204.054199
1955.369995
2076.409424
1896.721313
2303.683594
4018.805908
5808.18457
3227.436523
1376.394409
5305.343262
2143.07959
2402.546875
2908.982422
4301.583984
4046.463379
4069.791748
5923.397949
2513.243408
3729.812988
2151.555664
2135.172363
3627.75
2823.701172
4710.413574
4935.906738
1553.158569
4607.838867
3366.989258
3385.907471
2298.90918
3790.366455
2555.053223
1555.561646
10761.110352
7615.645996
3655.930176
6496.249023
4604.333496
1984.2677
2891.835693
2744.185059
2319.372559
4199.29541
6398.15625
4692.625
4394.258301
4581.689453
4431.84375
3352.682861
5732.898926
2783.822998
4424.186523
5102.98877
4972.611816
1840.219727
5333.786133
4141.996094
4565.632813
3899.272705
3672.091553
3459.674072
3396.815186
2189.904785
2002.418579
2584.485352
2070.888916
1385.161255
2144.436279
1466.603149
2297.182373
2170.127686
2202.710449
3006.083252
2995.724121
2518.728027
1850.826294
2355.209473
5019.253906
2399.890137
3592.305908
3714.693848
2884.425537
4061.841064
2480.711182
2434.353027
2454.857178
1714.359009
2538.736816
2572.933594
1949.362061
2567.094238
2945.987305
4654.352539
1959.875
2633.4375
2223.268555
1389.296509
1856.447266
1599.013672
2349.625
1371.700684
5131.15918
3538.23999
3529.675293
1655.839966
1799.090942
2619.741211
2206.828369
3555.854492
2461.142822
1817.928955
2344.985596
2633.808105
3044.791748
4660.258789
1872.483765
2699.205811
1745.873901
2771.531494
2518.655762
2254.620605
2799.813965
1354.963013
1328.098755
1575.214722
5881.560547
4207.733398
3532.111816
2393.625732
4488.509766
5632.145996
3802.315674
2569.023193
4614.457031
1565.157227
1442.49353
1470.431396
5952.830566
4424.251465
4184.248535
4314.442383
2909.524414
2836.324219
3736.19043
2739.576416
2792.617432
2452.08252
1981.138184
4435.85498
2372.507568
2059.833252
3065.203857
3703.302979
4837.73291
5588.960449
4055.256348
4092.455811
3593.641113
4059.94751
3167.213135
5786.944336
4455.276367
5606.837891
2967.354004
2782.107178
4338.865723
5123.101074
3496.713867
4458.305664
1879.353516
5265.192383
1892.37207
1321.349976
4370.356934
2274.926758
2112.416748
2778.641846
3457.541748
1861.187866
4694.987793
5303.071777
3904.061523
4806.308594
3308.986572
6122.586914
2711.871582
2769.128906
2497.361816
2158.91333
4151.549316
2298.270264
2573.687256
1781.89624
3874.166748
3004.582275
2182.716309
2624.398926
1571.953491
4292.942383
2696.554932
4587.579102
3151.442627
3077.480957
3016.54541
3842.75
2248.731689
2960.888916
3863.10376
2330.295654
2324.35083
1794.735352
2008.663696
4961.373535
3006.595947
4290.613281
2634.12085
2503.591553
1740.336182
2864.035156
2769.383789
2354.093506
2892.779541
2030.516113
1921.411743
1661.396118
3184
3746.533691
2767.786133
2307.941895
1495.148926
1931.064697
1886.473633
1652.032471
3577.129883
2678.021973
3112.862549
2594.264648
2476.276611
1840.206177
1861.9021
3455.482178
2017.408691
1864.461548
4676.057617
1680.719971
2934.552734
1695.60498
3846.740234
5480.038086
4374.685547
2451.459473
3440.789063
5322.963379
3238.494385
3511.646973
4286.347168
4840.605957
2622.459229
3855.168945
4753.205566
4090.457031
4224.619141
2476.774902
3067.735596
4629.926758
3225.444824
3690.516357
1926.088867
2239.739502
2920.093506
4321.057129
2996.949951
1480.526978
2467.828125
3927.403076
3452.172363
3088.550537
3810.159668
4852.658691
1632.888916
2235.037354
2379.234863
2385.400879
2515.025879
5209.15918
1696.781616
3925.471924
2912.417725
3955.824951
3819.344482
1841.691895
2318.697754
3554.293945
2621.738525
2663.683838
2216.030518
4663.390625
3269.774658
3048.158691
2067.537598
2015.276611
2519.0271
3642.56543
3328.181152
2497.85376
2140.542969
3377.529297
2855.345215
2120.734619
2723.568359
2091.266602
1646.887939
1724.4729
2321.956543
2873.729736
2155.114014
2842.366699
5394.213867
1927.804932
2567.185303
3335.874756
1950.052124
2634.55249
2310.880615
4833.022949
3905.417969
2610.209229
2616.939697
1818.520508
1785.034424
3443.182861
3273.707031
3780.074219
2284.791504
2729.202393
2627.161621
2207.709961
2907.503906
3805.607422
2425.034668
2060.327881
3921.612305
2506.483398
2270.463623
2184.516113
4399.759277
1599.339111
3356.688721
2283.415527
2742.93335
2181.655518
1856.327515
2882.076416
3415.685791
4098.967285
2912.895264
2904.796387
1885.39209
2161.685791
3513.169678
1838.097778
2130.433594
2491.467285
1988.339355
1811.397583
2037.902222
3080.122559
1669.054688
4192.193359
5503.192871
2705.728027
4882.691895
3691.467773
5387.149414
1660.838135
2032.404541
4757.536621
4237.032227
3319.417725
3416.277344
3510.060547
3996.3479
1851.031616
4689.321289
6092.056152
4066.325195
8550.578125
3858.26416
2369.890137
2049.065186
2478.145752
3516.037842
2764.593262
3958.626953
3119.618164
1707.333374
3828.964355
3170.851563
4306.647949
2292.966797
2797.814697
1268.290527
4831.080566
3014.404541
4310.549805
2121.612793
3880.197266
4418.95166
3611.650391
4100.806152
2069.542969
2796.430176
4513.039551
3085.44165
4514.963867
5111.869141
2657.699951
5132.291992
4197.124512
3577.139404
1932.784302
4849.679199
4286.005859
2660.720703
2425.487549
1997.707642
4742.208008
1464.766724
3265.220459
1935.932251
2950.744385
3500.593262
1289.678955
3034.875732
2109.395996
2717.116211
2038.506348
2546.803223
2693.203125
1786.563721
2618.716309
2770.83667
3666.276855
1904.33252
2222.018066
2385.307861
2205.349365
3006.054688
2470.019531
3519.973633
10179.330078
1777.969727
3888.77832
2212.172363
1707.154663
2551.726807
1984.698853
1665.276611
1524.450684
3805.081787
2056.440918
1837.249146
2274.153809
1885.193726
2242.703613
1829.030518
1710.117676
2663.558105
1439.69812
2684.666748
2178.678711
2474.531982
1627.671143
1800.578369
4589.879395
2174.534424
1703.366943
3443.392334
1859.931152
2001.438354
2101.943359
1966.119019
3047.490723
1977.865723
3301.258301
4046.703613
1923.534058
5612.597656
5194.178711
1762.24939
2743.239258
4745.963867
4613.17627
1798.94165
2556.264648
1784.962524
3757.879883
3202.558838
3977.557861
2058.416504
1769.191528
3223.297119
1926.90271
2967.255371
1871.763794
2590.534912
2418.251709
1798.588257
1927.270996
7165.745605
2225.128174
2007.093506
2093.275146
3128.081055
1429.99231
1685.953491
2415.887451
2502.752441
2839.671387
1513.195435
1627.863159
2069.797363
2054.068115
2595.261719
1582.195435
2443.228516
5302.661621
3140.62085
1914.338013
3242.780518
1582.488892
4643.84668
1686.982544
1587.831665
8318.78418
1742.705933
1782.645752
3159.958496
3058.850586
8011.465332
2685.342285
2377.059814
3222.685303
2863.794922
2738.340576
1853.961792
5144.088867
11076.706055
2048.91333
3797.325684
2944.946289
4296.366699
4329.364258
3280.535889
3274.971436
2730.28125
2126.115479
3937.218018
1835.896729
3685.172363
1570.78418
2708.553467
1587.899536
1621.64209
3641.069824
2803.415039
2194.285645
2770.157959
2561.168457
4511.861328
3215.313721
5898.92041
1427.092773
4243.673828
4893.019531
8424.200195
4241.682617
2777.181641
7356.097656
4971.615234
3141.578613
2037.889404
4437.919922
2017.497681
1352.505249
1718.334595
2641.473633
3467.299316
2329.600098
1920.278687
2023.025635
4956.763672
2487.677734
3812.31958
3471.665527
2208.705811
3312.253418
3257.20166
3048.239014
2530.516846
3477.236328
3245.103516
5513.009766
4281.07666
1877.002319
2270.135986
1791.326904
1915.052612
3624.987061
2212.792725
1984.233276
4329.55957
2290.186279
2479.412354
2295.443115
2086.45459
3804.775391
2613.22876
2375.1875
1888.103882
2101.521729
2874.485107
2913.748535
2234.862549
4625.431152
1732.24646
2128.865479
1589.087524
3370.359375
5437.470703
1953.187988
2791.958496
1755.49646
4784.987305
2308.143311
1879.61377
2398.370361
2647.966309
1893.966431
2226.021729
1976.373779
1738.924194
1715.614014
3786.713867
2605.737793
2650.541016
1969.737183
2453.464844
1636.777466
2124.326416
1828.891846
3465.887207
1830.887573
2769.460693
2940.380859
2979.348633
2269.802246
1654.75
1550.427002
1993.312988
3480.006592
3453.839355
3529.210205
3478.939453
3927.725342
6727.342773
2178.399902
3900.276123
3890.059326
4169.480957
2677.207275
3266.331055
3573.990479
1685.670654
3958.094238
1874.421265
2235.958984
3801.285645
4329.400391
4512.307617
4409.605957
2084.230469
1690.573486
2006.670532
2150.460693
1708.254395
2611.069824
1442.305542
3726.503174
3371.51123
3885.120117
1863.449097
3668.789795
1896.214722
2724.65332
4097.914551
4645.557129
1566.23999
3669.962158
1774.997803
5039.45752
3322.360107
3588.031006
2865.145264
3386.571533
2293.770508
2718.125488
1890.318481
2161.990723
1945.642456
1692.040161
2929.619385
6283.90332
2073.301758
2874.142578
1683.085693
3508.457031
2556.787598
1910.081421
3082.810059
3005.076904
1627.836548
4318.658203
1902.567627
2089.653564
5878.463867
2174.468994
1543.215698
4322.990234
5016.691406
3226.795654
2346.741943
4666.839355
4058.950439
4006.534424
1953.415161
1901.507568
9175.123047
4022.857178
1918.542725
3364.441406
3206.619873
3478.450684
3878.820801
2954.227295
3043.246826
4929.708008
4781.819824
5831.056641
1825.185791
2830.393799
2899.28125
4321.647949
3045.367188
4413.130859
2318.272705
2610.921387
2870.672119
1666.039185
2499.860352
1587.284546
3592.221191
3789.777832
2149.022461
1657.217407
3495.359619
4602.39209
4957.591797
2645.123535
2049.044189
5217.811523
2413.306152
5597.958984
4055.159668
2236.215088
2915.098877
3780.072021
6201.365723
1417.124023
3994.936768
3855.51416
2594.118408
2032.36792
2794.161621
3848.710205
2901.448486
3196.334717
2424.37207
3587.215576
2224.923584
1892.6604
3269.781006
1981.828125
3044.286865
2029.399658
1545.684204
3318.215332
2244.351318
2198.362061
2331.334473
1677.242554
2062.645508
2759.238037
1963.696533
2400.600342
1769.115112
2329.18335
2546.907959
2442.308594
2331.421387
1633.910767
2069.878662
2739.640137
2141.439941
3001.515137
3014.357666
2613.785645
2569.401611
2026.26123
1813.339111
1840.418457
2769.554199
2066.819336
2955.055176
2283.108887
1354.666626
2236.873047
2370.423584
2413.498779
3552.135254
3275.401611
2512.640381
2303.452881
2652.027832
3360.061768
1896.718262
2248.742676
2663.058838
2520.521973
4775.258789
1435.252441
2217.639893
1839.944702
2075.678223
1741.061279
3124.142578
2325.638672
2104.675537
2772.963867
2181.793213
4516.438965
2276.976074
1861.072021
4003.010742
1902.14856
2266.808594
1807.411499
2881.148926
2583.192383
2368.288574
2083.793213
2072.730957
1745.553101
3056.680664
3618.101563
3002.348145
3097.98999
2239.85376
3501.276611
1924.404053
3294.039795
2113.524414
4340
1731.33728
2188.836914
2408.058838
1959.505859
3200.992676
4573.918457
1884.464111
4088.628174
2360.600098
2178.481689
3828.768799
3707.044678
2211.048096
2675.145508
5147.975098
2460.25293
1819.659058
1916.256836
2060.625244
3940.427246
5567.00293
3752
1703.311523
2262.209473
1782.367798
1654.598389
2658.337402
1550.950317
3349.845215
2801.640381
5864.504883
2849.439453
3542.389648
2752.907471
3237.911133
4488.717285
2419.800049
2192.230713
1787.791504
2457.289307
2355.472412
2371.838867
3702.718994
2916.800049
3056.578369
2343.984131
1880.263184
1897.873657
3652.605957
2000.158447
2955.871826
3692.516846
3943.056885
2220.704346
2493.827393
2936.945068
2376.04126
2578.245605
7218.331543
4436.832031
2131.724121
1920.55127
4392.75
1484.378052
1779.424438
5419.817871
2241.411865
1666.773682
4323.67627
3203.15918
4459.797363
4448.994629
2591.701172
1618.166626
2432.826904
2211.199951
4040
1435.948975
1837.400513
2967.529297
2311.425049
3391.076904
1892.518921
3030.616211
4031.702637
3894.663818
2951.546875
2237.648682
1851.724243
1720.834961
3071.089355
2067.054688
3164.325928
1734.20166
2147.376221
2000.725586
1869.036621
3447.150879
2784.696777
2825.040771
2849.966797
2075.311523
2522.937988
1999.983521
2366.880371
1493.653931
2251.042236
1877.877563
2209.724609
1908.672974
1651.261841
1831.972412
4158.063965
1832.050903
1635.057739
2185.400391
1768.778198
4609.505859
5718.850098
1833.959229
3215.04126
1821.227905
2238.190674
1743.198608
2847.498291
5246.345703
2127.983887
5073.178711
1800.797974
1796.362061
4490.016113
2751.378174
2481.300781
1784.654907
3009.238525
1676.259766
2413.021484
1786.29187
3812.090088
1321.814209
4555.221191
2097.986328
3366.169922
1614.365601
2606.560059
3601.242676
4304.750488
2472.881592
1971.952026
1863.098755
2113.972656
2884.32666
3410.748047
1899.693726
1628.871216
1537.773804
1697.354858
2731.561523
1865.493652
4089.551758
2387.137451
1529.709106
2446.805908
2383.314209
1916.647339
2266.541992
1730.639648
5068.942871
2742.027588
1628.768677
2722.255127
2879.960449
3364.837158
2104.4375
2917.240234
14527.683594
1750.194336
4751.412109
2081.867432
3039.532715
2578.638428
3272.706543
2389.584473
4786.881348
5132.723145
1968.158081
3670.173584
5099.92041
2936.599365
2841.414551
2993.495117
2046.574585
3923.957764
2458.813232
4552.310059
2505.173584
3680.979492
2355.983887
4699.066895
5089.626953
4775.547363
1666.398071
3379.486328
4708.886719
2417.561035
3910.105225
1805.79895
4575.980469
1812.985962
2954.443115
2323.500977
2345.019775
4661.655273
3959.084717
4275.935059
6441.962891
4394.578125
4242.582031
4945.211914
3256.359619
2293.929443
1598.435669
3425.420898
1822.581299
1803.682739
2776.447754
3322.342041
1835.480225
2356.986084
2238.701172
3781.487061
1677.509766
1487.908936
2173.959961
1693.108643
1874.588257
2587.521729
1865.319946
4361.141113
1811.009521
3457.931152
2398.827393
2168.657959
1879.185913
1611.423462
2267.481689
3706.345703
1890.763672
1584.344116
1573.283325
2149.630859
3397.954834
1683.901367
2725.699707
1709.668457
4748.275391
2786.764404
4044.90625
1695.252197
1749.306152
1762.270752
7423.825684
5383.399902
1654.751587
2897.417725
2061.524902
4063.491455
4268.090332
1848.016113
1537.823608
5816.969238
1728.556641
1849.062988
2842.89624
3636.407715
4828.473145
2516.702148
1636.969482
3371.268066
1918.548828
2336.711182
3116.092529
1862.62439
2915.443115
4600.740723
3204.316162
4179.086426
4047.73999
1379.423828
2461.278809
2488.770264
3123.857178
1669.710083
3216.27417
2666.952393
2914.919678
2457.872803
3205.460693
3324.463135
3617.939453
1459.189819
3324.390869
4403.652832
1545.691772
4384.799805
3009.44043
5480.627441
4123.313965
1833.54834
4217.259766
4426.589844
3761.031494
4859.288086
2434.802734
2639.533936
4721.047852
3819.648193
3323.321533
2382.291504
1725.956299
5350.780273
2085.296631
3555.214844
2437.604248
3722.610352
1718.881958
2287.177979
2834.887207
1731.850952
3588.246094
1636.679688
4128.685547
3913.540527
4901.081543
4982.717773
7402.465332
1916.68689
4522.303711
7332.154297
2672.541016
1556.918091
3771.140869
3935.734375
1749.043823
1589.887085
1728.675659
3639.094971
3449.793945
1536.218384
1908.466064
3437.96167
1792.726074
2159.573242
1758.383545
3842.444336
2141.80127
2071.672852
2059.978271
1663.281006
2945.738037
3858.87085
1728.982178
3420.918213
3558.691162
1824.469116
2271.217041
3336.608398
1961.916138
1697.074951
1967.097168
1898.344849
2108.923096
1653.297241
1743.299316
1671.352661
1730.075439
5772.933105
2555.243652
2418.537598
1691.24353
3008.661377
4028.519287
5988.382813
1748.955322
4035.054443
4541.015137
1857.449585
1624.728149
1819.642822
2789.055664
3922.607422
3646.655273
2592.857178
1705.17334
3670.763428
2186.302979
2840.658936
2703.006348
5578.33252
1761.22583
4685.949219
3542.426025
5176.374023
2896.660156
3330.422119
1863.939453
2951.497559
4738.929688
1328.935791
6357.357422
2023.054443
1695.24292
2023.6698
5233.137695
2173.22998
1790.786377
4077.744873
1604.185791
2004.02124
1710.357788
2012.502808
6245.341309
4854.092773
3287.59375
6683.322266
2015.387939
1949.950195
3008.737061
1633.364868
3570.94873
2054.066162
1615.033569
2675.11792
2450.552246
4370.208496
3126.682861
2679.901611
4149.358887
1952.623413
1655.480713
3382.763428
3301.547852
3075.468262
3627.59082
5207.959961
4441.910645
2211.640869
2027.727051
3690.289063
8928.920898
2056.56665
2130.471191
5366.753418
4406.917969
5428.447266
2348
1596.526367
2073.906738
2199.623535
1739.487183
1205.194824
5005.087402
4140.504395
3179.793701
3147.562988
1968.615356
3178.585938
1825.435913
6184.268066
3796.481445
3583.361328
4426.54541
2794.5
3674.413818
2623.86084
2003.162842
3409.449707
4383
4612.624023
2535.629639
2414.648682
1891.876953
4628.01416
3086.371582
2093.016846
1820.608521
3587.547852
3871.962646
2940.597656
5799.887207
3788.955566
1612.487793
4066.291016
4063.459473
3535.070801
2125.398682
4351.235352
5506.078125
1601.227905
2972.558105
2896.970947
2168.571533
2923.526367
1721.322266
5376.224121
2317.06665
2240.800049
3590.291016
4952.135742
4035.612793
3143.512939
3585.422119
3713.936279
4779.67334
1279.063843
4811
2767.228027
4074.679688
1800.406128
11142.975586
2354.256348
4226.153809
5620.828125
1575.272705
2475.052734
3963.628418
4421.952637
2398.138916
3554.347412
1700.252686
1594.649536
4379.421387
2366.204346
4290.257813
1737.993408
5389.099121
2803.989014
3789.861084
2688.73877
4456.616699
2152.850342
3647.133301
2743.958496
3255.981689
2121.905518
2158.031494
1871.274414
2277.401123
4465.513184
4785.94043
2592.751465
4304.942871
2215.388184
5143.728516
3146.020752
3916.387451
1789.333374
2157.9646
3041.032959
8570.501953
1613.76001
4607.022949
2198.371582
1797.760742
1640.784058
3146.199463
7646.696777
3205.785156
1573.146484
3297.011719
1433.820557
2201.463623
5045.788086
2572.22998
3993.649658
2072.690674
1796.479004
1608.272705
5255.699219
4353.381836
1559.01123
3267.570557
2866.311035
4745.61084
5554.976074
1864
2933.387207
4247.079102
3052.47998
2051.310303
2292.571533
3612.032959
2521.813232
5213.356934
3865.10083
2307.018799
2360.813477
2827.153809
2295.205566
3813.964844
3802.901855
2146.073975
4832
3691.199951
5105.278809
1910.783447
4319.487305
4229.709961
1563.878784
2903.228027
4803.550293
3475.263916
4169.391113
3697.312256
4033.807861
1564.878052
5039.60498
2209.791992
3150.132324
5812.793945
2104.071533
3599.5
2937.484131
2576.543701
3924.638672
1456.494873
2248.880615
3080.342773
1620.948486
5930.723633
3776.184082
2589.981934
2282.108643
5430.44873
2198.807129
2379.428467
2365.210693
1309.551025
3894.553711
3121.650391
3665.620605
1588.538452
4877.873535
1889.175049
2094.868408
4020.712891
3424.179443
1749.234741
3094.399902
3058.005859
4261.133301
1825.763672
3520.253418
2264
1475.78833
2515.922607
3724.165283
4254.970703
1946.380737
2436.554443
3513.257568
3654.229004
3572.331299
1589.813721
2406.336182
4609.830566
2480.847168
2681.717041
2007.366943
2250.25
4232.479004
2780.390869
3333.461426
2618.450195
2652.321533
2436.959961
2295.658203
1843.917236
4304.642578
1665.301758
1692.340454
2732.5979
2949.522461
1900.420532
2493.855957
3425.659668
1798.643188
4051.734619
1647.00293
2600.392578
5246.343262
2164.00708
2590.57373
5743.625488
1835.450195
2089.586914
1688.155518
1505.959229
5139.743164
4066.474121
5774.550293
1788.148193
3600.873291
4350.080078
3381.09082
4624.127441
4161.080078
5391.876953
3355.466553
4736.825195
2782.095215
6744.74707
4219.068848
2834.715576
5481.117188
7331.05957
3169.900879
1883.133301
5633.596191
1454.431396
5978.514648
3488.796387
5939.226074
3207.678467
2053
4157.723145
5868.980469
6731.229004
3487.455811
1486.880005
5110.020508
2139.871826
2523.265381
2383.719238
1603.320801
4297.019043
2942.331787
3812.751221
4133.904785
2889.043457
4775.589844
1829.018188
4944.58252
1782.482788
2773.621582
1605.504639
3616.637695
5194.849121
4219.32959
4424.792969
3485.754395
3028
3439.801758
2385.617432
4698.277344
6749.09082
3022.864258
5105.061035
2361.987793
3220.384277
1520.043457
4788.59082
6193.916504
6951.428711
1770.852417
1984.096069
1949.082764
4040.816162
1698.196045
6060.959473
1749.5625
2095.669434
2985.919922
4536.803223
5306.825195
1619.102417
2424.843994
2334.149414
1840.255859
5819.167969
2573.62207
1528.479248
1591.801392
11529.994141
3020.881836
4527.553223
4647.484375
2499.83667
1712.083984
2186.496338
3673.724854
3844.102539
3793.050781
4362.8125
1706.124023
1620.654541
4525.816406
1607.321777
2220.675537
3422.24585
2720.726074
5801.652832
3544.548828
3896.618164
4219.306152
4705.248047
2004.55835
3768.147705
3521.244385
3893.597656
2203.920654
1877.028931
2257.868896
5984.195801
4258.791016
