# Supplementary material for: Distribution Analyzer, a methodology for identifying and clustering outlier conditions from single-cell distributions, and its application to a Nanog reporter RNAi screen
Source: BMC Bioinformatics. 2015 Jul 22;16:225. doi: 10.1186/s12859-015-0636-7 (PMC4511455; doi:10.1186/s12859-015-0636-7)
Supplement: Additional file 1: Code S1. — R source code and sample data for distribution-based high-content screen analysis [file 12859_2015_636_MOESM1_ESM.zip › DistributionAnalyzer-1.1/Plates/files10004/D06]

4231.023926
2199.28125
1876.920532
4117.723633
4037.02417
1943.955811
2767.280762
7044.55957
4747.192383
2776.631836
2289.914551
1899.815186
8314.555664
1626.934326
2738.925537
2642.760254
11343.34082
3625.848877
1837.375244
1677.403198
3456.296875
2846.406006
5057.200684
4303.164063
2881.653564
4357.435059
3908.256836
1605.452026
1809.809692
3956.30542
1741.717529
3238.564453
1670.755249
5549.793945
2666.069824
1546.749146
3237.951172
2190.830078
2036.622559
1579.483154
2525.015137
6312.364746
2921.128174
2177.115479
1886.026855
2040.101196
1589.883667
3560.187744
3069.415039
2720.94165
4989.407715
2524.161621
1945.47998
3507.111572
3285.79541
1456.935913
3069.759766
2987.599121
5342.836914
4765.69043
2059.485107
4346.837891
4887.182617
5375.464844
3058.156494
3618.979492
8660.610352
4659.797852
3767.796875
1411.420654
2981.901611
2165.973389
4379.157715
2225.370117
2922.062744
6530.803711
5492.266602
2084.656738
3099.230713
3011.645264
4464.29541
2921.133301
4938.333496
4803.401367
3151.24585
3087.814697
5170.546387
5197.521484
5290.144531
2991.172363
4363.233887
2540.540527
1721.022827
2194.457031
3153.874023
7267.067383
2866.666748
3797.790039
1982.342896
1498.066284
1765.361694
2001.280029
2049.94873
4589.664063
2624
6007.060059
2686.364258
1536.157837
2281.084229
3723.432373
4387.066895
6797.25
3260.862305
3309.492676
3129.467529
5257.490234
5467.683594
4856.695801
3212.467529
4117.912109
2157.316895
4040.512695
3994.842285
1529.270386
2278.570557
2772.739014
2747.80957
3619.849609
3331.062988
8299.572266
5666.748535
5755.450195
1775.793091
3726.534424
3948.702637
5330
3953.729736
4377.75293
1432.410278
4139.286621
5633.818359
1817.089355
3038.666748
1605.356567
3615.928467
2463.603516
2778.313232
3473.459961
4452.165527
4649.538574
6089.912109
2685.38623
2540.114258
3236.171631
3043.372559
1610.258789
1902.494141
4238.709473
5231.041504
3032.272705
3672.444336
4814.362793
4132.140137
3586.067383
1728.918091
3377.976563
4286.980469
3917.614014
3848.409424
4728.115234
5141.671875
4672.501465
2678.896484
5302.01416
4836.893555
7268.671875
2536.489746
6538.046387
3949.77417
1759.835083
1802.67688
2870.148438
1992.457642
5414.933105
4784.683105
3189.199951
2264.658203
3505.978516
4621.554199
5567.805664
1907.963257
5604.97998
5038.862793
4465.352539
3055.432861
3436
4801.791992
3983.303223
11023.426758
7035.498047
8729.710938
3173.258057
5317.898926
2858.281494
5702.147949
3684.703125
4502.915527
3772.515869
2054.178467
1783.745239
4596.541992
4983.888672
3150.406006
2991.76709
5275.200195
3854.170166
2597.160156
5403.07959
5017.147949
4983.918457
1804.437134
1604.727295
5378.921387
4301.131836
4155.209961
4078.100098
4784.136719
3548.655518
2938.928711
1809.556763
4836.708008
3798.514648
4628.132813
4047.202881
3565.215576
3873.014893
3486.087891
4252.231445
5234.380859
4583.72168
2683.708496
5211.729004
4140.247559
4934.810059
5683.438477
1949.959229
4595.471191
3033.411865
5536.73584
1451.643555
5609.510254
4301.012695
5660.245117
3573.569336
3953.054199
3704.697266
3000.756348
4558.319336
3663.294189
3500.760254
6776.403809
6448.399902
4178.600098
2462.773193
5680.336426
5022.586426
4665.271484
2144.139404
2591.452637
2739.684326
4419.864746
6651.217773
3320.568359
5095.695801
2030.807007
3738.567139
1323.142822
1607.241333
3708.695557
6329.590332
4925.039551
2889.522949
2357.791748
2359.227295
4473.475586
4838.382813
4157.484863
4218.293457
4450.645508
2180.605957
2962.531982
4033.294189
7662.775879
4541.89209
5529.854492
2110.279297
3893.300537
3790.728271
4048.928955
4810.056152
3804.057129
3311.22168
3916.405029
1463.064331
4099.955566
3312.224609
1960.634888
3896.462158
4438.731445
2849.220947
4903.369141
4225.304688
4302.277832
2081.428467
10450.962891
4550.853516
6960.70752
4806.065918
2595.356201
3752.787354
2935.953857
3525.685303
3426.730225
3610.473633
2152.028809
3712.0354
1878.557983
4852.439453
5376.486328
8183.643066
2028.751221
4225.712402
2937.081055
1721.325439
3332.098633
4098.753418
7340.005371
3154.709717
3099.061523
3048.640625
6113.351074
3109.209961
5915.331543
1933.210571
2957.939941
3237.742432
4703.191895
3417.152832
4948.205078
3755.657227
1761.341064
6420.177734
5934.338867
2438.666748
3481.748535
7333.835449
2009.56311
2682.696045
3919.76001
5201.828613
6024.354492
5871.217773
5214.272461
3431.411865
2183.253418
6360.244629
4309.17627
4228.831543
4358.84375
4257.255371
2499.483887
4617.971191
5652.068848
1611.904053
3657.050293
1800.554932
3042.152344
4051.718994
6187.77832
3237.926025
2490.151611
3463.914307
1212.126953
3133.414551
2252.576172
2389.167236
4337.862305
1878.736816
1682.648315
3302.92627
3016.724854
3627.296875
3123.976807
2046.736816
2648.418213
3499.727051
3962.892334
3985.174805
3843.77002
4503.367676
1640.468262
5237.584473
6268.049805
4288.223145
1861.315063
6663.446289
3551.006836
4963.232422
4729.803711
1653.668823
6067.203613
5420.794434
2339.621338
8148.772949
1309.542847
4834.178711
4222.921387
5348.82666
3426.976074
4115.700195
4581.980469
4385.938965
2978.091064
3182.513916
3489.532471
5477.830078
2732.013184
3254.619629
5264.475586
1708.346313
4457.104492
4555.649902
2739.156738
2381.48291
8194.005859
7663.459473
6024.808105
4765.899414
3478.257813
3688.280273
3999.404541
3818.189209
3737.368408
3136.040527
4125.586914
3802.846924
4351.241211
1614.027954
3203.239746
5432.865723
4579.244141
2719.280273
4315.774414
5266.555176
1445.751343
3390.222168
6700.279297
6958.134766
4376.190918
2400.781494
4048.460449
4597.155273
4387.798828
4788.062988
5342.416504
2775.123779
2029.810547
5020.82373
2777.668213
4070.410889
3285.070313
4824.822266
7052.478516
2381.699463
3526
2704.814209
4945.546387
4001.967285
4144.757324
3540.493164
3126.585693
3385.934082
4303.318359
5602.874512
4458.162598
4313.942383
3905.309082
5190.710938
6117.028809
4754.297852
3755.530273
4062.568115
3821.358398
6166.540527
2407.552979
2523.694824
2880.703613
5445.757324
3139.565918
3908.064941
7963.28418
2928.704834
5238.539551
1415.448242
2575.035889
3471.545898
1817.61438
3059.971436
5579.988281
4314.874512
4821.535645
4557.526367
4820.731934
2546.976807
2049.062988
3496.612305
3833.161865
3943.184326
2864.023926
5431.641602
5165.255859
2497.846191
3812.118896
2757.75293
4173.408203
4657.482422
5154.708984
2519.674561
3304.849854
3162.732666
4275.952637
5678.666504
3029.425781
3279.328369
1576
3818.678223
3667.282715
3028.326172
3240.181152
3582.982422
2805.591797
2785.600098
2878.184326
2068.756104
7447.378906
1661.603638
1940.488647
3758.473389
5130.626953
5436.62207
1600.111572
2556.224121
4716.479004
2078.946289
6448.145508
9282.212891
6984.605957
5788.168457
5295.401855
4019.552979
3757.859131
4291.250977
3459.591309
3817.450439
2619.09668
2498.705078
4779.77002
5542.553223
1555.305176
3266.037598
2556.284424
4251.298828
2989.706299
2636.166748
3716.576172
5433.066895
4697.552734
7812.804688
5195.114258
3274.052979
1596.948242
3188
3076.114258
1427.636353
4430.061523
3783.688232
2809.463867
2945.081055
5044.84668
3955.75
5737.026367
3788.790771
2589.129883
4840.27002
4968.835938
5681.095215
2357.952637
4833.140137
3792.224121
4138.676758
6131.963379
3934.719971
4161.348145
2870.477295
4604.713867
2019.925415
3320.158447
4858.072754
5932.092773
6503.217285
3409.213379
3387.871582
3935.373047
5400.402344
3450.80127
2022.906006
4374.387207
2234.354248
4225.223633
2104.3479
4112.356934
4733.746094
2636.435303
2091.187012
4287.97998
3956.27002
2886.106934
3406.578613
3741.519043
4056.556396
2439.571533
3084.927979
5133.374512
2068.095703
1773.987061
1618.752319
3196.928223
2339.509766
3909.914795
4110.196289
2192.070557
2934.5
4957.525879
3062.524658
3969.045654
5811.376953
3177.444092
1684.761475
2690.679688
4263.127441
2238.753662
3820.597168
1952.80249
2762.109375
7169.22168
8772.378906
4782
3111.530518
4968.104004
4353.021973
3740.269287
4812.833984
1810.214844
3554.320068
4354.553223
4410.786621
5466.629883
3927.365967
1731.488037
1841.134766
2166.207764
3691.03125
4445.00293
3188.28833
1960.251465
4241.8125
2341.79834
4690.640625
3450.819336
5037.619629
2578.321045
3740.148193
1719.79834
3774.315674
2964.464111
2618.245605
1771.420166
2693.467773
1430.935791
5980.73291
3156.087891
4883.224609
3778.837646
2449.940186
3862.338135
1406.54541
3503.46875
3270.786377
3129.569336
2655.587891
2524.195557
5207.012695
2169.54541
3474.10376
6960.5
2739.097656
5442.574707
2927.175293
4840.67041
2649.557861
5215.953613
1768.424438
5565.954102
2905.698242
5637.459961
4371.352539
4164.311523
2173.927734
2048.77417
4175.51416
5314.245605
4898.225098
5178.612305
6532.703613
5266.336426
3241.468262
1661.261719
5006.356445
3588.643311
4979.950684
1532.687866
5397.654297
6769.643066
2581.769287
2333.637207
9302.103516
4420.381348
3626.466797
2486.121094
4202.260254
4185.32373
3978.698242
5358.884277
1470.153809
3034.197754
5115.794922
2330.850586
5862.029785
3723.060059
3338.516113
2305.620361
2424
4632.352539
2607.278564
4625.251465
2744
3325.341309
4788.501953
3369.605957
3833.051514
3192.580078
3782.419434
3087.343018
2728.972412
6434.018555
3784.861572
3237.407471
5429.148438
6900.953613
2394.142334
6767.207031
2242.32251
1625.389771
2278.376465
3999.222168
4205.975098
3758.461426
1999.502197
4758.33252
5935.637207
3531.772949
3770.839355
1172.747681
2024.26123
2451.803223
3006.035889
3512.38208
3538.50708
2599.719238
3331.218018
4401.197754
4600.616699
3223.007813
3005.833252
3196.092285
5616.627441
3472.700684
3605.431152
2168.74707
3267.940186
3257.721191
3507.816895
3912.874268
1826.903687
3303.766357
4295.120117
5006.041504
2057.018066
4417.76709
4080
3782.598877
2185.49585
5749.758789
3980.849854
3345.357178
2099.857178
1598.852783
3458.658203
3029.927002
2269.881592
5174.145508
4201.870117
5820.822754
2026.073242
2159.974121
4734.619141
4511.626465
3682.085693
3515.570068
2332.692139
1796.401367
2694.268555
1908.911743
3872.363525
3033.920898
2015.348145
3536.555176
1884.934204
3882.102783
1937.206543
4750.914063
3683.802246
4034.453613
4018.295654
5481.288574
2027.107422
2325.272705
4382.736816
1642.995972
2689.600098
2039.896851
5443.088867
6677.630859
1943.430054
3992.913574
3249.446777
4077.677979
3574.89209
6654.123535
4290.795898
4019.405762
3568.313232
2589.829346
2701.152588
1674.216553
1746.174561
1663.76123
3759.600098
1512.338989
2560.906738
2928.394287
1887.038818
3387.083984
4700.640625
5024.894043
3192.920166
4699.862305
2274.305176
1932.977539
4092.22998
3985.793457
2737.414063
2093.120117
2651.977051
4070.963623
2022.01416
3641.874756
2736.702637
1737.002197
3156.319092
3163.274902
3390.443848
3785.617432
4008.54248
3367.158936
3170.427246
2538.912842
2534.249268
4357.388184
4262.11377
3294.518555
3272.860596
2044.446411
1976.927002
3020.651367
3380.67334
4924.472168
3279.227783
5733.21582
1844.328369
2997.277588
2271.434814
7824.831543
3381.314453
2215.739014
2504
3185.4021
5155.802246
1618.149292
1387.309204
2795.024414
2070.063477
5593.012695
4052.097656
2401.370117
2910.031982
5661.488281
3926.053955
4144.42334
1718.918091
3415.184814
3025.59082
7359.92627
4565.646973
3623.109863
5445.80127
2730.45752
2533.728027
3412.079346
4061.319824
8134.581543
5462.008301
1635.620483
2443.592773
3386.592773
2729.996338
3476.342285
3040.638184
1581.686768
3236.800049
4619.41748
2983.253418
2647.263184
3079.583252
5228.334961
4601.814453
3750.804932
4398.024902
2082.597412
4502.666504
4475.278809
2048.413818
3840.159912
5290.392578
3570.744629
1356.658203
3962.168213
3434.151367
4499.626465
4284.709961
3349.253662
4319.344238
5264.519531
3378.967773
2926.904785
6173.422852
4678.236816
3551.64917
1855.86438
3968
2023.317017
4177.061523
5692.347656
8367.09668
1893.523804
5370.643555
4627.775879
5267.632813
5119.607422
4006.894287
4255.696289
3686.317627
3830.053955
3361.482422
2043.119751
4535.814453
1872.916016
4575.408691
4850.874023
2317.461182
4166.056641
1758.511108
4892.43457
3348.144531
2359.485352
1833.281006
5188.905273
1373.455933
4098.82373
4144.979004
4441.092285
3250.072754
2341.412842
1928.717651
1904.315796
2496.97998
4031.088867
5870.871094
6697.321777
4183.452637
1973.172363
3369.238525
2346.662109
1585.508423
6093.237305
2487.916504
2964.574219
6542.402344
1969.138428
4626.236328
4121.143066
2168.095947
3692.263428
1694.886353
3716.895508
6209.431152
4309.518066
2345.457031
3297.4729
4375.85498
2685.441162
5934.327637
4571.280762
1544.22998
7537.166504
3032.40918
3278.666748
3045.344971
5587.592773
4324.32959
5370.648438
5334.343262
2227.747559
1356.235352
2995.107666
4723.254883
3611.899902
4754.600098
7616.076172
6913.849609
3861.348389
2200.63501
2453.800049
3327.615479
1761.891602
3197.509521
4635.49707
2923.712646
3698.422119
2670.191406
4955.683105
1835.855469
2964.35083
5207.702637
4953.586914
3291.354736
6753.439941
5296.467773
3844.013916
3897.212158
2877.235596
1885.496216
7025.904785
4783.180664
4716.611816
1837.677368
3528.842041
3667.941406
3572.90332
4644.777344
5042.13916
3493.290283
3788.378906
8237.003906
4297.192871
1772.880005
3965.689697
5216.716309
2917.157715
2732.951172
1748.921021
2842.861816
5292.175293
6673.277344
3918.344727
2859.724121
3024.738525
4774.444336
2319.098145
6891.544922
3437.01001
4069.69165
3457.073975
3781.789063
1583.477661
5345.897461
4926.490234
3424.268066
4066.91626
2842.303467
2826.804443
4308.759766
2688.032471
2240.481201
5086.797363
4197.562988
2581.228516
2417.669922
1993.135132
2398.416504
2983.206299
5381.262695
1892.90564
4656.669434
4667.143066
4058.20752
2703.574463
1869.508179
6400.265137
4571.849121
4230.703613
7015.386719
1724.036255
1591.504028
1930.666626
1748
4357.483398
2713.72168
3283.173096
2587.378418
2570.788086
2292.911865
2237.637451
2209.406006
6069.053711
3806.395752
2056.908203
1897.640747
4501.572266
1766.827026
3458.780273
2554.620361
2577.547119
3703.007568
1460.503296
2866.508301
2472.302734
4743.305176
1744.527466
1980.517944
4303.067383
3838.059082
6087.245117
4083.606445
3595.223389
4684.077148
3186.930664
3480.071533
4040.424805
4093.25708
3190.717041
5039.369629
4369.59668
5685.174805
3156.065674
4185.875977
6964.295898
4002.465332
2767.352295
3918.249512
3267.862061
5541.10498
4432.152344
4325.924805
4264.92627
6288.725586
4786.194824
3141.0625
2896.253906
7290.589355
3416.678223
2875.738281
4836.522949
4596.178711
3375.875
7953.396484
7244
6989.421387
2243.350342
3925.255371
3432.440918
5099.965332
1918.578491
3911.521484
6911.630859
3791.085693
3721.684326
2317.945068
5893.306152
3886.576904
5064.161133
3848.910645
3522.654053
8342.014648
4955.07959
3462.057861
2388.214355
2700.5271
4346.179688
2774.688477
4629.564453
6164.755859
5599.763672
4185.238281
2547.886719
2848.975098
1831.002808
4871.188477
1589.526367
1468.191528
5174.368164
3233.45459
2938.019287
4335.088379
3968.053711
2289.058838
1794.964844
4604.630859
3363.732422
3467.853516
2152.552246
2000.598755
2098.621826
4196.308594
1773.21582
6004.794434
1967.927002
7274.166016
4124.495605
3482.418457
2984.028076
4238.072754
3511.314697
1900.689087
2321.04541
3504.354736
5549.541016
3673.081543
1330.025269
1586.065308
1883.975952
2162.310547
4001.873047
2726.928223
4837.13916
2898.901855
1967.233154
3756.722412
5479.668945
3334.879639
1901.674683
4629.192871
4424.146973
4202.360352
2479.921387
1254.301514
2364.727295
1771.901978
2714.406494
3746.735107
4551.234863
2123.11377
4001.150391
1929.226074
4479.058594
2707.025146
2984
4070.527588
3537.600098
4653.754395
1847.089478
5104.481445
3853.199951
3328.755859
2485.965332
4410.461426
3341.493408
1834.526367
3218.805908
5204.672852
3497.242676
2439.179443
3381.859131
3954.498291
3589.730469
3854.600098
2691.803955
5974.821777
2061.344482
5958
2117.714355
3481.944336
7906.620117
3595.111084
5238.734863
5277.265625
7198.733398
5153.668945
4077.306641
3742.606445
4127.933105
4286.355469
4041.290283
5889.469238
3155.156738
1678.079956
3091.568604
3003.918457
4223.828613
2656.852051
5152.804688
4904.655273
5060.904297
4512.871582
8312
3963.80249
6545.757813
4329.626465
3682.666748
3666.398682
2841.04541
2094.830078
5345.530762
3145.590088
2212.988281
5236.54248
2247.646484
3506.644287
4977.661133
3311.431885
5602.996094
1796.023071
4817.46875
1675.740967
6037.019531
2507.277588
2384.081299
1677.82959
1902.550903
5179.745117
1947.802612
4848.67627
3502
4349.543945
3769.593262
4791.151855
3175.90332
2132.616455
2433.664307
1869.215332
2887.462402
4110.025391
2254.369385
6583.865234
6078.180176
2554.927246
2806.101807
4336.249023
3935.032959
2941.923584
2112.825195
1699.23877
2249.305176
1607.199951
2208.115234
2159.11792
3118.176758
4505.260742
3954.452393
1611.733276
1833.364624
3148.779785
3623.397949
3413.800293
4118.324707
5584.993652
2485.046631
3038.70166
4831.969238
2157.859619
2921.753418
7571.583496
3645.775391
2293.372559
4016.934326
2020.030273
3660.653564
11355.193359
1487.475464
3094.084229
4378.124512
3737.605469
4223.730469
5032.824219
4019.78125
6191.348633
2230.518555
3551.604248
4727.039063
2401.304932
1769.290283
3174.377686
7808.70459
4788.633789
3708.820557
3592.320068
3111.195068
5061.145508
4938.083008
2125.115723
3776.040527
2728.345215
4610.489258
1796.024902
1571.304321
3345.777832
1881.797119
2162.719971
3774.423096
2624.408691
5047.105957
5223.558594
3613.317871
6481.490234
2948.784668
2280.369873
3479.605469
1855.327393
2860.894775
4246.334961
1867.664551
3641.739014
2351.25
4091.938965
7286.272461
4234.841309
6430.783691
1789.143921
1759.249634
4927.019531
6002.728516
3322.455811
3366.15918
3443.628418
2189.321045
5427.505859
1674.283081
2473.874512
1676.910889
1740.795776
3090.223145
3521.77417
4867.329102
5810.569824
4822.763184
2703.455078
2545.846191
2110.399902
2454.320068
5799.907227
3581.300537
1874.541504
2736.428955
3936.882813
4055.086182
2633.199951
7610.818848
4674.629395
3369.427246
1930.443726
3142.178711
3231.942139
1934.682251
2025.455444
2617.520264
1926.422485
4198.429688
1839.009033
2366.379395
2244.645508
2296.275146
2526.651123
1854.604614
2452.171875
4074.143066
5058.256836
2569.639893
2615.891602
2866.699951
2052.37793
5206.765137
6337.187988
1701.4021
5324.313965
1912.605103
5404.779785
5914.05127
2969.484619
2772.848389
3758.52417
4112.213867
4525.011719
3268.698975
5328.594727
3827.509277
3655.217041
3725.10376
4205.733398
2053.48999
2856.110352
4128.217773
4244.601563
4543.872559
1828.971436
2498.955322
3024.338623
2107.675781
4307.543945
2996.088867
5137.47168
4159.602051
4540.586914
6045.119141
3075.090088
3696.298096
3938.452637
4163.176758
2932.140625
1739.262573
3334.265137
3635.870117
5053.62793
4977.894531
8476.060547
4708.415039
4898.383301
3055.796143
2178.340088
3692.461426
3749.583008
2419.058838
1809.493286
2577.433594
5008.592773
4401.253418
3649.216797
2817.030762
2835.169922
1978.921143
3922.264648
6550.938965
3736.519043
1926.494629
2941.893311
4403.213379
1639.246826
2654.024414
4730.591309
2209.291992
2234.219482
2298.433838
1553.93042
2660.672852
2640.052002
2869.593018
2350.192139
2814.985352
3861.968018
1480.541504
3845.31543
3147.324707
2114.318848
1946.572021
4093.868652
1669.815796
4944.375
2685.28418
4124.922363
1809.559937
3341.953857
1959.074585
3962.277588
3488.251221
2880.104004
1611.016357
4674.138672
3271.161377
2158.940674
3710.914795
2897.725098
2345.566895
2013.608154
3344.202393
2187.763184
6602.412598
2172.581543
2223.342529
1691.853271
1915.469116
2641.741699
1869.744019
3986.235107
1388.980591
3399.143311
1678.902954
5470.301758
1891.199951
2208.734619
2647.816406
1827.349487
1886.63562
3371.80249
1901.417969
4223.961914
6567.547852
4194.476074
3642.461426
2876.594971
3268.02417
1728.269287
1626.76062
3987.518066
2287.808105
3301.714355
4158.058105
1869.060425
2943.740479
2093.911621
2090.224609
3882.573975
2658.688232
1720.157593
2658.237061
1595.972778
1985.127563
1665.926758
2307.376709
4528.240234
2831.203125
2408.398926
2156.087402
4120.419922
3048.27832
4543.862305
1981.549561
2404.246338
8881.301758
1698.341431
2146.851563
2395.045166
2617.110107
4741.147949
4970.081543
4235.59375
3416.153809
3529.133789
2542.256104
3337.198975
2042.962036
3815.838135
3644.56543
4240.200684
2922.501221
4730.378418
2216.684814
2215.661377
4043.772949
5884.29541
2645.614502
2726.800049
3163.818604
2026.67627
4508.085449
3671.545166
2470.40918
2582.52417
2310.462646
3397.851318
2912.403564
2581.630859
4879.015137
2590.449951
3341.700928
3516.881104
3346.292725
5639.217773
2301.370605
2057.70874
3700.306152
2754.949707
2497.510498
1772.753662
2628.837158
3552.139893
3903.614258
3100.833008
4252.148926
2721.333252
3137.196289
3036.99292
2525.755859
4759.872559
2002.415649
3453.673096
3348.722168
3566.816162
1678.543579
3658.237549
2393.245117
1887.605225
2183.440186
3780.916992
3850.349609
2251.690186
1330.838745
5200.335938
1850.547974
2131.310303
3309.026123
5881.372559
2218
4255.139648
3583.87915
1715.724854
4055.521973
4464.546875
2862.141846
2767.03125
3050.244873
3381.944336
3231.55835
2030.666626
4108.175293
2013.205933
2139.428467
2029.461548
4901.245117
2017.088013
4593.60498
2671.185303
2665.471924
3961.75
5858.371094
1903.033936
2840.744141
1714.510132
3814.95874
3546.967285
3909.441895
1680.074707
3375.542969
1972.996826
2321.240723
2128.498047
4381.273438
3202.794434
4259.908203
1747.398926
2045.359253
2785.5
3779.621582
4217.176758
4351.820313
3285.195801
3209.320801
2999.279053
2043.2229
5367.908691
3471.016846
2294.959473
2188.056885
2992.036621
2863.370361
3686.283936
9410.894531
4313.414063
2092.709229
11022.637695
2121.208008
4965.740723
1877.599976
3256.709717
2307.187012
2435.160645
2469.519775
1590.954834
2275.703125
5502.445313
4335.765625
3112.190918
1841.333374
2042.934326
1824.341064
2549.569336
3376.881592
1690.897583
4390.753418
2437.726563
4250.307129
2827.085938
3454.729248
3127.947754
2254
2515.812256
1801.369385
4897.592773
2152.464844
4333.852539
3929.402344
1870.02063
2089.738525
12169.390625
2440.908203
1750.573242
2006.106323
3021.932373
3576.80542
1835.634033
4828.96875
1992.549072
1945.389526
2836.912842
3137.095703
4204.38623
2324.632813
1755.127319
2292.418457
4159.67334
2305.364502
2525.902588
2253.041016
4532.268555
1943.864624
3344.684082
3814.644531
1888.445679
1906.191406
2846.297852
2969.480713
6007.527344
2469.538574
2877.966064
2911.442871
1982.223633
3548.086426
2815.279785
3432.921143
1633.206299
2766.010254
4454.083008
5429.166016
2673.384033
3905.256592
2004.038086
2736.637207
3537.781738
4012.544434
2214.327637
2742.333252
2986.526367
3072.813477
2531.312012
2220.079102
3946.420654
1655.111084
2388.233887
3479.0979
1595.322632
2461.286865
3140.187012
2303.899414
5928.729004
2427.34375
2313.956787
3029.22583
2607.179443
5167.406738
1463.091919
2343.268555
1893.478638
4339.80127
3700.293213
4138.026855
2347.798096
3408.291504
3744.106201
3018.749023
4444.993652
4626.94873
1281.069458
2281.071533
3874.591309
3850.578125
5277.081543
2140.770996
2466.415039
6478.066895
1899.369507
2089.851074
2027.862061
5752.254883
5431.779297
4008.96875
2054.512451
2695.610596
2302.443115
2643.583496
1797.063721
5038.099121
2803.549072
3940.415527
1741.192993
3271.341553
2681.417236
2176.429932
3629.894775
6176.071289
2955.365234
3660.888916
2083.987061
2273.073242
2940.951416
1795.69812
2028.433105
3272.039063
2164.554199
2775.20752
4908.567383
4222.335938
2804.446289
2271.084717
1517.841309
3222.32666
1630.068237
3949.216064
3451.833008
1932.39563
1985.501343
3199.161377
2108.173096
3828.344727
2152.257324
5222.950195
3216.743896
2177.712158
3204.073486
3091.250977
1549.504395
2114.795898
1482.395386
1853.745117
2253.092773
3431.34082
3886.924805
2670.355957
4402.194336
2530.359863
1640.694946
2587.783447
2002.004028
1717.538452
2102.3479
3757.524658
3499.442139
4126.715332
2099.719482
1865.736938
2699.393066
3004.012207
2748.865234
4153.882324
3085.787842
2404.616211
3471.141602
2290.618896
2613.885498
1964.638672
2479.463867
4084.13916
3640.320068
4557.339844
3175.043213
2577.333252
2181.941406
5099.151367
2405.288574
2218.311035
1488.512329
2963.751953
2949.007813
5580.080078
2850.662598
3891.459473
3614.1604
2515.428467
1913.328491
3674.567627
3219.523438
3503.927246
1901.30249
2708.150635
2411.729492
3041.341797
2239.705811
3304.2229
2374.581543
2137.586426
2789.89209
2325.551514
1963.918823
5647.782227
3491.255615
3172.70459
3239.873535
2478.570801
5756.949219
2333.56958
2822.840332
1095.196167
1975.786377
4073.478027
2430.310791
2963.008301
1724.892944
2591.913818
2326.897705
2067.596924
2080.859863
3216.406006
2469.287598
1819.747192
3715.854248
2633.037109
3637.266602
3315.457275
3370.137207
3113.669189
5995.58252
2725.612061
1931.473511
2134.281738
2757.787842
2023.058105
1851.293457
3377.972168
5491.357422
3816.097412
1922.585083
4336.611328
5373.805664
2288.786621
2969.882324
2189.361816
1639.346436
2016.439941
2263.154785
4188.741699
2117.01123
2889.904785
1831.580444
2148.748779
2187.095459
2223.331055
2213.998535
1768.970215
2756.793213
2983.293457
1795.411255
2450.449707
1982.32312
1988.197632
2038.360962
3248.369141
2438.368896
3471.175781
1910.355103
3004.384277
2552.236328
3261.196289
2441.846191
1978.574463
1516.837158
3172.40625
2036.918579
1711.423462
2038.7229
2805.568604
3169.296631
1858.053711
2938.6521
2936.36084
2469.648193
1630.88269
1667.727295
1982.088501
2979.954834
2997.501465
2362.754639
1535.064575
3368.56543
2031.282715
2927.564697
2499.783447
2619.064453
2452.722656
1969.029419
1983.562744
2425.540283
5004.738281
3158.891357
1726.800049
5380.380371
1646.950806
2018.206909
2744.772705
3607.679199
2310.229248
3643.356445
4042.008057
2296.423584
2819.645508
2932.894531
3145.10376
3139.553955
3056.793945
1936.376465
3252.401123
5193.460938
3297.94043
2048.209229
6656.889648
3206.039551
4175.180176
2379.834229
2429.790039
2488.984619
2962.938721
3414.174561
4901.02002
2591.286377
2487.341553
1794.4104
5637.419922
3098.24707
2284.496826
4645.021973
4302.635254
3383.638916
2759.914795
2535.715088
4435.044922
1605.579834
3468.645752
2710.610352
3865.671387
3059.631348
1793.754517
2822.642578
1782.423828
2207.04126
1864.907471
5059.075195
2570.958252
3861.884766
4415.664063
5140.377441
3710.44751
4841.005371
3219.842041
2924.927246
6680.96875
3093.837891
2790.644531
4997.171875
2811.443115
2107.120117
1801.315796
3044.832275
2839.191162
2645.483154
2847.090576
3301.198975
1991.331421
1923.905762
2489.069092
1911.746826
1773.75769
1537.445801
1788.905273
2215.712402
5582.144043
1739.339355
1975.8125
2599.025879
1518.066895
2281.53418
3097.839355
2225.352295
2825.925537
2521.747314
2654.542725
2708.720459
1871.790894
2505.5
2564.853027
3699.528809
3532.12915
3498.217529
3534.443115
2850.955322
2612
5768.757324
4669.08252
1946.604614
4329.785645
2780.142578
3550.037842
3713.792969
2651.587158
1837.444092
3602.86792
2292.15918
2003.435669
2828.383301
6439.23584
3851.296875
1657.604858
1978.391724
1777.352417
3053.019531
5148.897461
2315.751709
4283.080078
1885.572388
2753.245361
3324.320068
3716.861328
1641.128418
1888.334106
3364.361572
2258.758301
3977.041016
2404.939941
1440.842163
2113.225586
1891.929565
3214.656738
2141.522461
3699.413818
2855.187988
1868.010986
1847.246826
3599.373047
2886.373535
3387.334229
1971.824219
3993.061768
3862.652344
2991.692383
3999.916016
3900.911865
3682.17041
4404.652344
3604.431885
3019.611572
3116.76001
2943.595215
5149.024902
3475.137695
3424.724365
2243.969482
4241.915039
4448.586914
2824.675049
4104.436523
2847.178467
2566.306641
5630.898926
6564.803711
2522.159912
3950.804199
2386.465576
4704.475098
6034.458496
5896.710449
5871.008301
5904.841309
2727.843994
2506.823486
2875.593262
5032.788574
4288.239746
4927.660156
2423.517822
2639.246338
3030.18335
4423.243164
3057.863037
3222.23999
2660.239014
3282.114502
3479.045654
1978.067627
4111.686523
4367.069824
2688.933105
6730.619141
2187.442627
2607.615479
2780.297852
2421.80957
6009.315918
3845.714355
3568.621094
3052.971924
1681.20459
1559.133545
2525.488525
3128.462891
2230.290283
1548.050903
3391.162598
3697.474365
1722.066895
3107.862305
1926.352905
1933.166626
2086.399902
2613.877197
4452.091797
2977.191895
1670.487305
4748.178223
3111.689941
2108.668457
5108.60498
6750.125488
2375.730957
2956.880615
3071.885986
3260.280273
2331.208008
4966.247559
3010.806152
3400.156006
4139.29834
2451.531494
2430.342041
2880.415283
2136.188965
4496.82666
3824.755615
2215.974121
2293.523926
1798.898926
2758.164795
3936.875
1920.123291
3351.213135
2825.098877
2310.474854
2133.878174
2926.551025
3785.781494
2586.10376
3705.734375
2788.401855
2568.367432
1984.678711
5789.865234
2448.455322
3071.881348
2629.427734
5904.98877
3176.336182
3211.841553
2686.988281
2886.459717
5312.378418
2633.050049
2695.936035
2492.653809
2330.189697
5594.273926
3471.213623
5036.220703
4431.723633
4908.349609
2653.099609
2660.272705
1941.883911
2097.889893
3588.405518
2141.745117
6412.134277
2881.919922
6699.988281
2822.405029
2950.014404
1752.34436
2947.852783
4314.818848
5779.899414
2473.310791
2100.884277
3645.070801
7573.489746
1548.562256
2775.852051
4059.811523
3527.462158
1774.389282
1686.918091
4988.748535
2832.664795
6262.849121
4639.169922
1962.967285
1921.661987
2866.793213
4053.255859
4845.025879
3232.159912
2332.476563
2570.789551
1625.737915
3431.950928
3124.66748
5661.603027
4003.078369
3457.974121
2359.135498
1797.647949
2344.62207
1487.918335
1723.728149
1598.400024
1672.239258
1666.582153
2019.622681
1895.671997
1845.993774
3446.196289
3018.553711
1866.873657
3034.161133
2503.363525
1662.200928
2902.349365
1796.147461
1802.44519
3717.787598
2949.365234
4071.206787
2832.733887
2758.781494
2011.869507
9969.047852
1736.02063
2205.54541
1707.189331
2126.799072
3860.566406
1677.218506
1489.346558
2014.252197
4503.484863
2152.711182
2682.712646
2889.862305
2697.204834
2134.8125
1790.275879
2050.968018
3426.620605
2064.383301
3414.853271
2130.415039
1697.181152
1615.475098
2217.228271
2160.882813
1970.701294
1717.311768
1511.2948
2169.244385
1569.216431
3112.220215
2091.789551
6538.847656
5117.07959
1970.77002
2844.260986
5790.880859
2033.288818
3782.826172
2766.576904
3163.079834
3715.220459
1613.657104
5374.461914
2866.100098
3299.487549
2400.911621
6551.682617
2711.609131
4015.929199
2380.388672
3222.046875
5610.714355
2301.997559
4325.055176
1777.525879
2280.062012
2100.378662
4205.384277
2266.526367
2787.09668
1969.514038
2470.669189
5173.039063
2514.293945
2495.162598
2329.006348
3693.501953
2757.397461
3377.924561
3522.996094
4591.289063
2476.50708
3785.199951
2388.705811
4505.763184
4474.332031
6579.658203
3567.853271
1994.719971
3286.330566
1821.029785
4391.603027
3332.539551
5501.268066
2798.873291
4658.931641
4439.143066
3216.858154
2393.713379
2571.470703
2859.669189
2816.272461
2712.210449
3329.288818
3639.608643
2011.237549
1867.651611
2338.958008
2917.171387
3885.052734
2328.777344
1964.263428
1694.623901
2240.108398
2001.559814
1745.908569
1466.756104
1605.396973
2625.320068
3439.680908
1324.474121
2042.809448
1981.13855
3792.699219
2306.392578
1432.09668
2134.459229
5783.629883
2241.17334
2870.797852
2453.068115
4810.123047
2997.300293
2019.933228
2539.370361
2207.520264
1690.305786
2548.834961
2294.513672
1949.495239
1909.788818
1836.014771
1626.834473
1950.581665
1819.225586
1976.440308
3867.060059
3877.969971
2876.294678
2538.084717
3536.050537
1438.62854
2568.657959
2256.487061
1877.399048
1562.164429
2023.567261
7173.639648
2086.566406
6220.256348
4014.526123
4938.522461
3448.637207
4348.099609
4040.791992
2184.661133
1802.106201
2110.570313
5069.584473
4481.606934
3213.467285
1586.666626
4426.518555
2631.2771
3601.949463
4555.860352
5424.264648
3631.136963
2056.318359
4384.373047
4516.704102
4781.89209
2240.148926
3395.238037
2893.700684
3893.580078
1925.284058
2754.663086
4587.789551
2050.206787
4600.983398
5080.489258
4835.517578
2291.259766
2535.185059
2469.649658
1728.634399
4379.633301
2031.035767
2905.348145
5432.673828
2777.967773
1764
7303.497559
1961.153198
2637.381104
2251.891846
6073.60498
1654.582275
4495.677734
1841.02124
3839.719727
3322.793945
2540.777832
2438.062988
2238.423828
2618.505859
2612.791504
3859.273193
1883.133789
1575.487183
1995.571899
2020.44165
5731.148438
2569.081787
2428.888184
2747.001465
3125.587402
2115.616943
3913.17334
1402.792236
2606.368652
4384.729492
1609.615723
2594.73877
2412.670654
1677.246704
3109.537842
2241.136963
6115.412109
3234.587646
1921.27124
4806.397461
2079.241211
2183.264648
1524.716187
1552.880005
1849.36731
4529.589355
4741.959961
2243.501953
3529.241699
2085.01123
2304.720215
1907.907227
1874.234497
1660.459351
1956.656372
1879.832153
1817.834473
4350.259277
2252.307617
1975.730957
2513.22583
2354.493164
2387.306641
2918.425293
1962.372192
2739.426514
1575.765259
2353.827637
2677.038574
2131.660645
2122.755371
1937.669556
3163.142822
2748.378418
2238.772217
2082.916748
2739.386963
4479.875488
5019.843262
2231.582764
3924.792969
1913.793701
8858.484375
1864.62207
4058.400635
3472.400879
1745.612061
4443.907715
3570.872803
4585.458496
3393.4375
5287.483887
3204.732178
5183.853516
2345.929443
3964.04248
2836.929688
2805.42041
2092.580566
2127.797607
4841.855469
2921.730713
5876.526367
4501.651855
1695.970825
3838.369629
3410.797119
3339.620361
6716.157715
2060.563232
4908.271484
2288.280762
1583.384644
2190.767578
2092.077637
3694.803467
4522.42627
4369.786133
3398.803223
5239.978027
1708.411011
4520.699707
2353.216064
4296.353516
3599.387451
3189.683838
3356.318359
3295.114746
3025.08252
2344.282471
2729.552002
2035.603149
2230.940186
1642.086914
3145.397949
5007.126465
1704.321533
3559.669434
1918.102173
2208.398682
2319.640137
2146.920166
1774.90564
1799.863159
4022.59668
2290.533447
4028.405518
3984.650146
1888.347168
1698.763916
3981.397217
4334.769043
2895.684082
1764.450439
1627.893921
2449.988525
1524.14624
3028.240967
3284.800049
1810.112915
1454.063354
4555.846191
2018.390991
1892.471191
1653.297729
1982.412231
2691.044678
3907.956055
2048.909424
1643.849121
1797.386963
2771.875488
4023.946533
1573.306396
3237.370361
2825.151611
1984.140503
1727.873657
3096.799072
2429.657227
2840.456055
2170.393311
1502.223877
4089.234619
3306.941895
2866.158203
1849.711182
1869.387451
3525.485596
1517.204834
2893.886719
1882.097412
1856.615356
5331.883301
3073.238525
2264.137207
5342.088379
3289.054443
1768.529907
3417.583008
3221.233154
3962.375244
2654.471436
3675.457275
1841.20752
5660.443359
2056.170166
1786.640503
1852.118652
4334.486328
1541.75769
2407.054443
3133.295166
3241.342529
1783.398315
5052.005859
4456.514648
2891.518555
4887.910645
3368.289795
7147.752441
2198.137695
1935.796997
4100.677246
1882.373901
1722.963501
2272.751953
2485.07666
1951.085693
3231.540039
2455.291016
2278.519775
2008.188599
2058.455566
7036.522949
4106.089355
1857.129517
4263.779297
4069.095947
3373.085449
1915.286621
2621.154541
1907.499023
1304.533325
1669.189209
1266.315796
1767.944824
3628.204346
2803.364502
3014.972412
1824.300293
4784.117676
1568.260742
1535.159424
2761.650391
1514.973999
2475.384766
1471.631714
2348.657959
1767.616943
1667.379761
2758.748779
1593.788452
1696.922119
1520.881104
5804.966309
2753.979736
2112.516846
1625.986694
2554.599854
1533.653687
5220.28418
2705.148926
2543.532471
2356.219971
6672.181641
1751.795898
4062.680908
1548.095703
1954.476807
3130.133301
2186.762939
3321.854736
2918.115723
2077.423096
3000.793701
1343.146606
2089.669678
1196.526367
3208.914307
2944.094238
2107.714355
3370.648193
1898.54248
3417.392578
1726.843384
5318.633789
3441.391357
5149.766602
4490.083008
4360.482422
2387.609131
4567.177734
1925.705444
2830.151367
2050.5
2695.602295
1701.333374
2789.833252
1982.96106
6616.193359
2955.566162
2707.238037
3546.635742
1605.355347
2645.800781
2726.729004
3801.502441
4864.843262
4028.846436
2196.28418
2424.093506
4963.95752
5587.952148
1742.125732
2726.748779
4702.270508
3997.438477
1613.257202
3804.907959
1623.111084
1997.880371
1663.410522
5533.799805
2588.563477
2222.027344
2593.064941
2583.349609
7129.413574
2242.869629
7916.415039
2858.449707
1709.8125
8808.836914
1969.582397
1634.476196
3296.105957
1999.807983
5063.135254
2784.215332
2262.590576
1313.094727
1423.48938
4114.970703
4660.728516
3314.236084
1722.379761
2215.5
4342.191406
3400.672852
2228.315186
1386.333374
5326.464844
1600.08252
2273.069336
2014.617798
1908.601807
1212.244873
2545.28418
2024.424194
4455.186035
4030.896484
8973.698242
1816.260864
3648.403564
3143.622559
2897.247803
2553.333252
4511.374023
8213.392578
2215.748535
3817.613525
2186.763672
3817.079102
2735.04834
3283.43335
3449.902832
2468.737549
5400.993164
2229.607422
2298.940186
2932.20752
3059.958252
1624.781982
6357.477051
1875.230713
4275.65332
4321.787109
2054.86792
3059.676514
4063.215576
3832.91748
2075.586182
2517.477783
2305.846191
3409.546631
4594.706543
2010.432373
1706.254517
3106.290039
3618.620361
4016.113281
4128.428711
4484.37207
5889.04834
5021.936523
2902.869629
2747.22583
4099.135254
1721.669556
2204.983643
3765.875488
1867.517212
7127.579102
3626.269775
2668.113037
1757.906982
1932.939575
3265.625
2819.574463
5184.790527
5790.115723
3791.740234
2192.246826
2726.333252
5857.643066
2783.123779
5617.01416
3887.705566
1997.940552
2958.393066
2286.431396
2523.481445
6029.333496
2687.085693
9036.759766
7309.094238
3649.438965
1668.444458
2348.023926
3145.1875
3675.49292
3349.933594
3414.577148
2337.6875
2151
2579.348145
4608.342285
1693.512207
2285.565186
2097.158691
4909.120117
2182.428467
2516.072754
3089.508301
8767.519531
1802.936768
3406.771729
2246.071533
1834.355347
5751.967773
4631.95166
4297.132813
2022.143433
1694.357178
5838.682129
3994.204346
6169.734375
1339.466675
1253.964966
3996.783936
2536.737305
1944.654541
2808.307617
2773.958252
1630.456665
2124.140625
1803.932739
2415.790283
2387.933594
4192.476563
2918.529297
3877.939453
3058.016357
2961.79834
3357.637207
4148.848633
3132.424072
2053.65625
2228.534668
2782.476563
2642.058594
3063.889648
3738.810791
1885.076904
5129.568359
2377.202637
4251.21582
3485.827637
3887.090088
2753.711182
4590.064453
2553.585938
2936.986816
2601.447266
2831.67627
4267.171387
2903.668945
2964.916992
3115.846436
5343.505371
2283.119385
1946.02356
1845.859131
3203.692383
2066.43042
3105.202393
4285.21875
4076.914307
3405.73584
3831.241699
2349.679932
1469.538452
2144.45459
1796.926147
4034.958252
1758.150269
4021.321533
1480.107422
1466.400024
1791.680054
4321.693848
1842.666626
5956.147949
4174.540039
4018.573242
1798.283691
4930.949707
2664.67334
3645.924805
4614.122559
2365.235596
2184.939209
1804.849731
6259.269043
3397.152588
3350.575439
2973.349365
4546.218262
2509.431152
2851.288818
1850.015991
3228.422852
5157.661621
2059.094238
2759.919922
2197.034912
2233.333252
3713.462646
2572.449707
5002.304688
4698.378418
2227.280518
1484.298462
2657.918701
1547.839966
3344.243408
1948.666626
3149.351807
2187.428467
3467.325195
4006.844482
4537.911621
3403.662598
1480.25
3807.494141
3072.383545
3072.356201
2571.501709
2800.708252
5651.101074
2365.333252
3508.491211
2105.283936
2119.469727
3612.016357
2017.474609
2838.936035
2629.379395
5749.824707
1896.312744
1732.074707
2715.055176
2596.172363
2272.33252
1815.494263
4011.422852
3191.959229
3511.29126
5020.922852
2844.987793
1616.247437
3447.658447
5004.85791
2846.758545
5101.279785
5396.374512
3160.657471
1866.726196
5219.708008
2275.064697
4455.666504
4631.058594
1581.099976
1728.993774
4786.043457
2046.950806
5588.806152
1844.705933
1265.357544
3152.219238
6648.987305
1782.45752
1383.095215
3983.546387
4031.629883
2375.391602
4682.692383
4702.055176
3728
1731.154907
3596.61792
5408.691406
3515.729004
2516.263916
4506.394043
2094.406982
1852.172607
1723.417847
3702.759766
2640.560791
2702.815918
2754.011475
3214.024658
1932.023438
3903.26123
3585.10083
3072.969727
2732.338623
2340.806152
1907.479614
3496.90332
4339.22998
3988.470703
2141.523926
5510.904785
5155.570313
3959.901611
4823.908691
6256.163574
5868.568359
4294.416504
4527.675293
