# Supplementary material for: Distribution Analyzer, a methodology for identifying and clustering outlier conditions from single-cell distributions, and its application to a Nanog reporter RNAi screen
Source: BMC Bioinformatics. 2015 Jul 22;16:225. doi: 10.1186/s12859-015-0636-7 (PMC4511455; doi:10.1186/s12859-015-0636-7)
Supplement: Additional file 1: Code S1. — R source code and sample data for distribution-based high-content screen analysis [file 12859_2015_636_MOESM1_ESM.zip › DistributionAnalyzer-1.1/Plates/files10004/D07]

4846.137695
2715.053955
3927.428467
4808.509277
4285.437988
2282.295898
1250.187988
3023.13623
3038.531738
2370.617188
1984.807739
4252.041992
2359.111084
3539.20752
2092.403076
2865.571045
2735.182861
2335.261475
3337.431641
2779.645508
2773.176514
4604.578613
1951.709106
2100.892578
2119.69043
8151.825684
2234.693359
4293.577148
5849.094238
2763.005859
3460.814697
3134.263184
3217.222656
1399.354858
2529.577393
2290.829346
5164.368652
3136.663086
1437.165405
3909.202637
4512.766113
6668.585449
2800.530518
5287.307617
4018.046631
3903.737793
1880.875854
2485.853027
3426.102295
3895.369385
1778.80957
2709.756592
6552.375
3206.512939
3016.071777
2898.666748
4280.807617
2061.208008
3309.271729
1716.666626
3938.349121
3681.063965
4090.71875
2791.638184
2841.630615
4933.414551
3912.608887
4737.196289
3649.142822
2228.429688
2935.689209
6218.005371
3163.326416
2945.58667
1942.600708
2222.201172
4817.307617
5317.431641
1758.095215
2427.078613
6673.106445
5876.349609
2312.786865
4014.207275
4634.305176
3664.389893
2160.921631
4006.155029
2808.518311
5865.87793
4465.822266
3272.936768
3036.977783
3393.400879
3150.206787
4241.463379
1726.248535
3221.216553
1934.123413
2802.204834
5863.493652
3024.296387
3277.296143
2587.01416
6422.738281
1789.943726
3734.874268
1711.264404
1564.887451
4651.886719
4108.039063
3237.613037
2488.106201
4569.078613
5056.081055
4345.263184
4729.417969
3520.962646
5208.654785
3436.78125
3048.909912
4820.861328
2352.575195
1823.030273
2333.049072
3034.159912
2632.513428
2336.140625
1927.878784
5630.725098
3966.938721
1485.522339
1263.879639
4187.756836
3073.968018
6102.71582
7057.49707
1310.388062
1871.130493
2278.106201
3272.688965
1549.313843
1546.133301
4337.228516
2145.283447
4024.425537
2853.705811
2144.62207
3021.775391
3653.70166
2343.497314
2465.928223
3269.30249
6106.10791
4046.277588
2300.96167
3870.660889
1852.212524
2188.297852
4230.87793
4808.928711
4104.248047
2822.16333
3500.372803
2172.201172
4131.042969
4349.120117
1784.225342
2677.178955
2874.868408
2054.48584
3840.718506
3486.231201
4028.162354
3005.017822
3272.787598
4266.524414
2056
1362.482788
1718.960571
2762.208496
3007.07373
3817.613281
3311.275879
1492.108154
4121.753906
4213.419434
2147.681396
3158.989502
1693.39856
2410
2179.05542
4192.589844
2902.689941
1756.024414
3188.511719
2585.578125
2445.455078
3532.21167
2456.755615
2833.472656
2755.403076
4288.105469
2407.842285
1851.049194
4485.894531
4637.076172
2532.94043
3113.219482
6546.676758
3688.836914
7374.552246
3217.29126
2184.76123
4343.128906
5115.156738
2001.851196
2808.752686
6525.122559
1781.819946
2684.428467
1890.643677
3080.332764
1625.275391
1644.453613
2872.755615
4745.518555
4119.678223
3751.976807
4733.759766
3819.831055
2667.499023
1708.626831
2822.848389
6048.016113
4679.703613
2094.384521
1602.978516
2297.875977
2435.626465
2811.434082
1743.644409
2353.917725
5223.0625
3460.575195
4096.922852
5948.14209
1752.80896
2825.837402
2475.382813
3701.979004
2498.869873
5855.289063
2973.863281
4107.605469
3094.387939
4707.005371
1872.164917
5451.221191
2133.363037
2861.545166
4369.458496
2960.25293
2602.296631
2616.551025
4292.973145
4885.964844
1950.25647
8475.952148
9705.804688
2012.467529
2376.791748
2217.017822
4326.063477
6881.751465
2483.303223
3638.02124
2146.827881
3046.502686
3407.234131
5091.549316
3016.393555
1765.128174
2669.389648
1945.165771
1315.719727
3947.315674
3885.843506
1585.367065
4470.063477
5580.337402
2839.22583
2127.084961
1568.955933
2428.436035
4180.430176
3560.66333
3459.721436
5821.043457
3283.764648
3111.893555
2750.333984
2245.163086
2270.477783
2392.746582
3808.567871
2568.285156
2920.565918
3714.736816
2234.292725
4905.858887
3901.628174
3248.223633
4437.824219
2219.353271
2071.763672
3048.742188
2227.285156
2697.885254
2468.787109
2504.845215
3169.693359
3309.068848
2770.962158
1578.658081
1339.535522
7395.970703
4697.914551
2770.391113
3253.194092
1538.288574
5477.036133
1934.218506
2134.860596
1765.978271
2098.353027
3109.962158
4411.083496
2827.658203
5549.717285
4152.639648
4443.39502
2191.266602
6842.94873
5985.751465
3533.314941
4048.898926
1716.886475
3439.092041
1723.598877
3277.909424
4029.107422
4125.030762
3918.385986
2516.321289
3420.541504
2186.037354
2840.069824
2143.263672
4008.382813
3737.753662
4685.958984
3937.866699
3394.060547
2134.99292
3659.744629
1978.25769
2378.980469
2509.219482
3115.133057
5287.360352
3219.863037
1995.621826
1612.800049
2928.296387
7414.102539
2562.247559
4334.971191
4638.714844
4337.053223
2759.325195
3343.063477
10955.054688
3939.04541
1874.831665
3055.907227
2345.312012
2341.259766
2393.862549
3204.521729
1737.46936
3437.960205
2234.751221
3725.652588
3438.364258
3583.955078
2575.36499
4852.623047
5628.48291
2777.47998
1310.658936
6292.624512
2941.333252
2095.384521
2674.025879
3090.592529
4263.762207
2101.461426
2396.188721
2892.865967
3148.571533
6639.898926
1326.719971
4696.706543
3337.196777
2099.895508
4423.659668
4658.772949
4334.248535
2825.684326
3853.644775
4510.17334
4741.58252
6745.478027
3643.181885
3144.094238
5074.124023
3357.874023
1493.301147
2476.426758
3586.183838
1947.578979
3501.831299
3230.723877
4958.693359
5856.208496
4630.348145
4312.262695
1662.175049
1911.425293
2514.968506
5679.308594
2249.983398
3721.555176
4573.788086
1684.923096
3297.530762
2245.572021
7231.133789
2048.557617
3875.355957
1715.628174
4323.274902
5999.743164
3320.70752
2222.709717
1719.563232
1529.807129
4195.481445
3240.044922
2118.876221
3851.303711
5338.407715
4283.337891
3200.56543
3586.181885
3193.665771
4363.408691
4534.331543
3258.939697
2569.659912
1741.69043
1702.783447
3757.628906
3353.176025
2067.150146
3232.629639
1981.201538
2291.004883
1426.666626
4143.759766
2676.77832
4027.925781
2058.339111
2018.109863
2736.615479
2950.441895
4044.130371
1457.872803
2749.915283
1951.638184
1859.35083
2397.94873
1647.187134
4897.663086
2455.657471
3564.295166
3439.058838
3119.96875
2136.874268
2875.764648
4192.620605
4466.690918
4079.171875
3147.118164
4179.543457
3664.522217
3753.723633
2230.867188
3320.529297
4569.025879
4518.960938
2209.533447
8001.166504
4869.621582
3142.904053
3605.600098
4923.157227
2704.74707
5103.287598
2425.147705
4489.772461
2155.737793
2016.089844
1672.983643
3468.093018
5021.147461
2676.173828
2717.979492
1902.287231
2048.474854
1827.155273
1915.842163
1864.282959
4305.089844
4240
2586.557617
3060.991211
2694.288818
2048.508789
3555.277588
3444.788086
3309.363281
5438.54248
2099.653564
1809.708984
2281.86377
2838.884766
1595.611694
4287.327637
2195.794922
2680.235352
3524.923096
3975.542969
3771.379639
1681.666626
5023.372559
3345.688965
4619.09082
2350.046631
1850.777832
3995.183105
7742.209473
2552.717285
2658.795166
3281.527344
3247.769287
2775.049561
5652.273926
3390.540039
3941.627197
5620.708984
2422.712646
2368.558105
3476.800049
2574.315674
2705.758789
2151.152832
3275.785645
4407.712402
3454.082764
4904.941406
4172.336426
2431.255859
3923.701416
2972.10083
3299
3558.791748
6727.437988
1422.160889
6394.137695
5923.793457
6735.945801
5526.492676
2073.472168
2358.846191
5078.804199
3083.649902
2296.247314
3555.970703
3269.704346
2127.584473
3320.088867
4007.296631
4445.654785
3271.733398
3244.19043
1193.155518
1406.222168
6198.012207
4529.874023
4876.409668
4528.526855
2427.086914
4800.659668
2228.306641
4839.947754
1970.310425
3162.3396
2184.851318
2349.723633
2390.072998
5110.564941
6317.583008
3917.436768
3644.668945
2633.421143
1859.571655
1807.28479
3611.477295
2282.186768
1625.57666
5462.701172
5280.900879
2263.325439
1761.22644
2511.167236
6734.911133
1775.161377
3258.362549
3601.502686
2151.294189
2065.044434
2583.107178
3447.745117
5403.44873
3307.537109
1801.021973
1725.641846
4119.057129
1994.529419
1770.35376
2234.180908
2911.144775
3641.037354
1847.095703
3721.49707
3209.197998
3208.100098
4000.511475
1201.984009
3008.186035
1986.045654
4203.259277
4917.805664
2075.814209
3583.503418
2006.036743
6977.088867
3539.55957
4128.196289
2774.877686
3729.771973
2116.779785
6298.312988
3425.210205
3383.450195
1886.783203
5025.275879
2815.049072
3666.115723
4624.27002
1918.604004
2999.814453
2797.518311
2579.30127
4849.936035
2974.083984
2474.080566
4084.48877
3730.306641
2984.5625
2680.77124
2507.866211
4270.157715
2100.633301
5259.945801
3402.508301
3773.799316
2961.510498
7301.921387
5031.75293
4515.698242
1941.116577
1936.987671
3236.331055
5300.371094
2111.302002
3843.444824
3714.611572
1597.789917
1932.415283
2322.118408
2391.528564
2220.87793
4335.045898
4729.149414
1576.638672
1803.518799
1332.911621
2624.530273
2827.980469
2820.252197
2563.089355
2161.481445
2087.720947
1814.971924
3806.824463
5936.960938
1956.235352
3504.637939
3528.783447
5145.896484
2405.274658
4789.333496
3578.465332
4052.970215
5960
3658.017578
6422.357422
5049.612793
5503.579102
2557.055908
1222.107544
3660.039551
3815.518799
5776.333496
3627.697998
3744.20166
3435.776367
3105.090332
3330.159668
3422.744141
4367.827637
5615.894531
3532.398193
5010.096191
4570.810059
3397.375977
4194.464844
4025.185303
4274.46875
2736.770996
3731.187012
2928.981934
4130.646484
4437.875977
3578.326172
2031.731079
5531.256836
4309.244629
4716.660645
4329.842285
1458.766357
4033.052734
4124.961426
4637.115723
4510.763184
2596.580078
6350.145996
4271.414551
3193.836182
3949.492432
6153.080566
6722.253418
2744.256592
3535.137695
3334.060547
6923.041504
1651.718506
2113.886719
2532.278809
3688.064697
1763.743286
3004.901123
6386.189453
1867.728516
4703.040039
2220.493408
4431.284668
2367.426758
4681.817871
2598.014893
2506.495117
4111.268066
1835.351685
1941.947998
4961.587891
3611.599365
2354.01001
4836.118164
2348.571533
5072.223145
4614.264648
3153.919189
1911.724121
2677.004395
3745.354248
1831.501221
3380.459961
2238.191895
2715.848633
2197.622314
3238.623535
1560.464478
1683.919312
1901.240601
2420.736816
1614.244873
1986.489136
5294.675781
1828.512085
2639.258301
4625.414551
1776
1936.430542
2275.727051
3362.368408
2458.766113
1864.117798
5512.052734
1501.009521
2785.874512
4980.348145
2764.755615
5053.642578
2377.142822
4223.619141
2818.43335
1783.789429
3611.81543
2889.670654
1538.95459
2213.560547
2353.977539
3875.718018
3095.865479
1884.800049
1944.592651
2267.192139
4279.904297
3499.116943
3039.760254
2832.479736
2703.024414
3207.038574
2583.900879
2743.565918
2645.2771
3347.479736
1847.374268
1897.199951
4116.125977
5029.490234
4456.686523
3046.440186
4131.186523
2218.834717
2630.804199
4460.243652
2760.110107
2527.544678
2268.822021
3037.109619
3712.395508
2013.400635
3184.942383
4057.580322
3891.479004
4324.12207
2094.142822
2184.658447
3448.342529
3020.6521
3903.088867
3469.463379
3201.9646
1977.880371
3270.852539
3147.344971
1847.294067
2117.180908
2986.782715
3131.300049
3022.969971
1762.580688
4944.318848
4798.552734
3557.768066
1965.665039
1970.857178
5827.244141
3371.801025
1728.414307
2564.651123
4105.666504
15900.262695
3137.280029
1711.350708
3245.910889
5182.824219
5273.902832
3753.803955
4812.908203
3897.846191
2241.80957
5353.768066
3636.758057
5478.727539
1607.783813
2758.470703
6663.885254
2742.414307
1659.372192
3636.064209
4166.313477
5295.185547
3314.084961
4246.014648
4693.827148
7403.702637
8081.623047
2642.730469
4100.597168
2775.645508
6470.842285
5326.231445
1489.043457
1535.722534
6080.34668
2720
6630.070801
5843.62207
6553.814453
6281.969238
2646.92627
4553.657715
5196.433105
6906.651367
3291.679932
6258.116699
4100.974609
2175.55249
5636.931641
3655.079834
6775.036621
4317.798828
2873.443115
1814.882568
4817.646484
3989.884766
3883.080811
1834.480469
2186.258057
1877.992432
3894.183838
1666.035889
1745.723267
2854.936523
3222.344971
5087.539551
2640.752686
1807.929688
2011.109375
1909.328125
2202.848145
2477.247314
2379.262695
1887.655273
1531.870117
1841.2052
3001.317871
2657.80249
3430.39624
1964.744995
1526.573975
2139.038574
1673.010864
2249.272949
1604.228149
3626.895996
2118.292725
2909.146973
3121.570801
3402.615479
3305.786377
4288.585938
1364.199951
1485.099976
2461.245117
4300.51416
1639.506226
5486.584961
3099.13208
3803.98877
2704.196777
2003.979736
1447.591797
3418.173828
2348.866699
2163.255859
3645.63208
2660.712646
1889.788208
2983.772949
3146.746338
3232.296387
2652.637695
5557.498047
4743.95752
4731.080566
2246.202148
4670.905762
8008.937988
4343.395508
2381.411865
5790.991699
5442.711914
1618.077881
2075.531006
3148.915771
4409.05957
4734.729492
2769.320557
3064.350342
2347.455566
2777.923096
1770.547241
6089.904785
2445.187988
2987.908447
1470.833374
3465.924072
2989.593506
2333.0271
2593.969238
4158.75
1668.424194
3879.107178
3332.24585
1271.612915
2989.097656
6688.095215
4906.09375
5927.616699
4499.333496
4704.026367
2116.272705
3669.317871
5611.577637
2556.7229
5880.224609
2737.313477
4406.929688
3955.569824
2899.428467
6282.611328
2369.637695
2410.453369
2584.722168
4394.324219
6882.799805
3951.325928
3450.118408
7383.658203
3198.084473
3169.142822
4251.47168
2764.170898
1630.552368
6774.265625
2206.361328
2152.273193
3341.169189
2736.547119
5533.493164
3215.058838
4562.882813
2129.245605
4363.305664
2727.124023
1851.622681
3946.548584
2392.823486
3180.564209
3049.108398
2826.6875
2455.726074
3703.903564
4619.291504
2962.552246
5855.337891
1359.607788
2654.204102
4105.706543
2072.941162
7228.630371
2631.206543
3017.849365
6613.121094
1705.323364
1511.853271
2221.133789
2062.673828
4676.631348
3373.779785
1359.5
2934.533936
3391.664307
3782.282227
2030.489136
3179.385742
2453.117188
4903
2556.752197
4130.63623
2061.11792
4332.088379
3180.014648
2185.049072
2895.135254
2186.850098
2417.385254
2424.134033
2540.912842
3402.080811
6398.653809
4070.882813
3944.789551
3069.727539
5163.241211
4279.007324
6324.721191
2039.341797
2988.681396
3006.49707
3053.516113
6249.640137
2809.373047
2512.19873
2499.978027
5030.799805
3205.133057
3114.187012
4222.56543
3042.143799
2854.050049
5546.069824
7008.87207
3312.777588
3944.330811
3368
4483.837891
2366.800049
3700.898926
7378.396973
4253.533203
2771.23999
1518.80603
3054.572998
4281.054688
5295.681641
3322.53418
3552.296387
5716.577637
2620.985596
3400.146729
1512.864868
4016.498535
5862.509277
1730.173462
5176.78125
4467.796875
2698.949951
4420.998047
1654.117676
3991.844971
4321.50293
2351.951172
5481.160645
2675.192871
2325.859863
3538.534912
2002.202881
5299.041016
2580.09668
4295.705566
2021.582764
3797.145752
1845.217407
4315.829102
2675.633545
3895.647705
5612.459961
1402.153809
2754.170898
2950.81665
5434.921387
2015.61377
3931.738037
1307.636353
2735.522461
2272.36084
3234.060547
2071.643311
1446.447754
6292.728027
2124.363525
1567.703735
4918.040039
2124.720459
1649.655151
2739.479736
3661.894775
2981.766846
4428.291016
2716.879883
2528.693359
2786.424316
2782.736816
3272.716309
2139.199951
1767.676758
2972.229248
2336.123047
4210.815918
4237.786621
1803.054565
4449.824707
2243.672119
1886.145508
2324.924805
1768.590942
3896.846191
4059.894287
4668.700195
1770.424194
3728.808105
3839.819824
5016.697266
4668.245117
1387.414063
1551.664673
4331.784668
2535.810791
3850.21167
2851.842529
2387.539307
4647.111328
4155.959961
5774.475098
4948.869629
4228.019043
2148.823242
4733.90918
1383.619019
8526.732422
3510.309326
4255.162598
3904.727295
7060.244141
2084.778564
5528.625977
3252.333252
2734.937012
2545.875977
4557.708008
4691.711914
6487.215332
3544.035889
3065.244385
3299.661133
5299.59375
4819.778809
5226.29541
1675.695068
4127.366699
2745.445068
2023
4418.666504
2933.40625
3122.091309
2265.111084
4417.398926
2361.741455
2456.89502
7272.22168
3579.784912
2098.468506
2818.78418
2930.109863
4297.59375
5122.539551
5179.171387
4001.254883
5111.817871
3957.922607
4124.583008
2425.222412
4335.725586
1532.612305
5215.983887
3675.988525
7164.09082
5319.111328
5761.57959
3238.202148
2318.825439
3562.69873
2105.176514
2653.707275
3737.914795
5296.390625
3634.652832
2235.540527
5603.455078
2655.48291
3442.33667
2252
5194.23584
2894.063477
2299.503174
2654.525879
1577.356689
2440.052979
2384.706543
2639.917969
2334.102295
2412.087646
3424.395996
1731.938843
3140.664795
5089.431641
2520.111084
2886.821533
3163.460693
1902.623657
3330.397217
1925.32312
1961.394897
4578.080078
3800.451904
3763.91626
1802.092773
2184.305664
2298.937744
4380.052246
4507.077148
1989.923096
2493.758789
2368.549561
1152.541626
1743.041626
2235.748779
3661.435791
2395.642578
2086.774658
2941.470215
4112.51709
2096.394043
2616.292236
2038.375488
2466.421143
3740.496094
1745.203857
3466.25293
2254.87793
5192.854492
3956.468018
7146.644531
4034.266602
4456.541992
4489.807617
4871.336914
4834.657715
2107.346436
3165.584229
1693.202148
2689.277344
2497.495361
2492.68042
2373.908447
3612.020996
4681.116211
2150.679932
3276.299805
1716.103638
4224.141113
4405.271973
4457.786621
9597.476563
3398.168701
1950.964355
4052.521729
1334.864502
1884
2728.19043
3931.930908
3110.69873
2952.289063
3477.865234
3562.971436
2747.602051
6679.547852
4398.42041
2594.613525
2341.18042
2727.375488
2429.927246
4189.019531
3028.080078
3174.068848
4205.745117
3252
4171.352539
5400.184082
1648.192749
2716.923096
4321.130859
5288.248047
5762.54541
4160.383789
2303.247803
2024.598633
3383.566406
1959.857178
8203.4375
2172.125977
2924.181152
3130.142822
1582.79248
2985.300781
3256.637939
2696.514404
2814.44873
1655.46875
3516.199463
3353.574463
1984.918091
1994.818237
3447.310791
2033.715576
2139.580078
2671.587158
1671.470825
2210.821045
1751.71875
2032.541992
1498.380981
3153.373779
2339.93335
4610.457031
2008.906128
2530.640869
4089.32959
3710.404053
2989.635498
2719.511719
1895.389038
2051.035156
4457.378418
3710.674805
4369.467285
2820.446533
3362.186768
2770.692383
1831.784668
2620.991211
5532.776367
2037.104492
2523.408447
2122.83252
2106.870361
2018.794922
1960.326904
2279.769287
4279.852539
2181.637695
2056.965576
2093.742188
2631.367188
2024.140869
2131.27002
2450.209717
2065.436768
3326.070068
4110.156738
3447.914063
3291.322021
3773.262207
5683.347656
4497.037598
6688.378418
4367.166992
5075.459473
3449.75
3033.290283
1832.907959
6576.025391
3911.192627
4908.980957
3811.55957
2556.111084
3877.146484
4838.558594
2906.219727
4801.531738
1601.928589
3100.425537
5065.784668
1950.59314
7273.943848
5532.78125
5140.216309
2793.9104
2447.21875
2753.780029
1367.281494
4643.444336
4261.600098
1572.695679
1511.62207
2915.428467
3790.312012
3501.465332
5256.59082
3777.243164
4114.285645
5191.777832
2349.458008
4723.545898
4183.801758
3394.823486
4905.053711
3258.123779
4979.504395
7044.594238
3969.927734
3458.5
2739.387939
6323.940918
5485.261719
3881.190186
9021.759766
4677.878418
3016.311035
2735.024902
1639.817505
3890.343018
2618.424316
5476.021484
3785.860107
2708.317383
2934.450928
2103.331299
4662.992676
2649.342285
3047.557861
1906.292236
2237.703125
2726.901123
1987.354004
3703.222656
1677.036987
2078.685059
4128.453125
3244.037354
2769.762695
2007.146484
1244.89856
2070.522217
2467.335938
2541.639648
2596.129395
2217.531006
2251.851807
2709.39502
3449.148438
3329.752686
3012.165771
4444.270508
3447.148926
1923.947754
1553.357178
1623.800659
1662.334473
5993.429688
3338.727051
5221.361816
2002.682617
2878.278564
2681.6521
2075.713623
3589.92627
2051.593018
3156.614746
2139.072266
2907.174316
2487.925537
1735.725098
3215.593262
1508.19165
3369.072998
1670.040405
4002.618652
4478.88623
2647.896973
3458.318359
4706.54541
2067.396729
6038.304199
5218.561035
2339.546143
2218.125977
2842.345703
5786.010742
5493.506348
4321.54541
3872.804199
2991.468994
2872.314697
3444.076172
2800.585449
4900.775879
2110.224121
2988.325439
1518.285767
2689.894043
3912.330811
2227.435059
4110.283691
3495.596436
4320.422363
5430.183594
5331.514648
4021.972168
3562.800049
2558.709717
4601.397461
2841.138916
3318.225098
4052.745117
2390.023926
2597.720947
3984
3238.857178
2838.494629
6410.630859
4114.425781
4208.02002
3884.662842
4117.261719
3070.334473
3347.859375
4831.612305
3713.389648
7239.934082
5005.446777
3679.374756
3413.367432
2819.148926
3937.369385
5267.132324
4949.421387
1767.623535
3343.50293
1864.036987
4450.629883
1658.494141
2254.287109
2885.381836
1723.962036
4577.579102
2654.514893
2501.26416
1858.939209
4301.744141
2628.071289
3209.668701
1997.28833
2040.416748
2196.731445
3277.333252
3173.796387
2133.340332
2060.636475
5263.658203
2069.657959
2367.403809
3956.117432
2805.142822
1584.348755
3130.268066
1756.205078
2106.771729
1649.571045
3471.272705
1842.812988
1806.112183
1809.746948
5004.219238
3226.551758
2415.045654
2235.268799
2187.672852
2364.589355
3698.632568
3404.940674
4580.371094
3098.111084
3194.604248
2268.840088
3842.157227
3484.325439
4283.75
3295.176025
2131.332031
2081.45874
1980.604614
4035.118896
1689.586182
2666.190918
4578.98877
3310.166748
1844.12561
6438.85498
2849.90918
4204.235352
2840.73999
3059.051514
2397.734863
3745.320313
3686.896484
2604.866455
2588.363525
5772.929199
6181.465332
2728.74585
2726.436035
3658.656982
2511.657471
1931.007813
5290.763184
2942.94165
4539.67627
2776.509033
2063.384521
3521.419434
4112.955078
1653.573242
1795.1698
3950.615234
4624.590332
2360.625244
3186.714355
1983.958984
5214.280273
3059.683838
2114.186523
2738.578125
6179.032715
6386.11084
2589.097656
4434.283203
1538.458862
1886.105957
4991.811523
2638.575684
4272.375488
6128.430176
2292.253174
2212.948975
4516.873047
4404.52002
2195.982422
3010.459473
1596.136963
2876.812256
5575.324707
4549.115723
6030.990234
1950.453369
1752.449219
2144.565674
1876.325073
1748.778809
2196.459229
1865.799561
3963.244873
3865.892334
3690.740967
1845.585815
2650.819824
3208.040283
2050.932373
2294.474365
2199.831299
2201.004395
3556.821777
1950.920288
2047.30481
2673.101563
2998.578613
1823.191528
3599.830322
2971.328857
2433.770752
2017.805542
2165.282959
3769.179199
2634.485352
2907.40332
3058.947998
5099.48291
4365.675781
1573.435913
3136.666748
2260.416748
4052.244873
1270.736816
2250.052734
4565.013184
4120.408691
3647.027344
3093.825195
3050.838623
3406.295166
4833.854492
3180.498047
2293.642822
1358.683594
2395.333252
2915.169922
2730.931396
2071.39502
4586.458496
2249.828613
4866.431152
4094.870605
3380.413818
5421.692871
4570.256348
4153
3085.370605
3388.274902
4223.929199
3199.077881
1896.881714
5159.446289
1602.357666
2318.891113
3140.287842
3469.347168
2315.530762
5537.274902
4125.256348
3982.098877
2414.482666
4438.707031
3394.123779
2067.987061
4894.237305
6276.842285
3043.182129
4678.666504
3108.606934
2323.906982
2224.922363
1950.405029
4493.62207
3433.628418
4007.877441
1752.407715
3750.942139
2677.57251
4569.674805
2386.582764
4050.503906
1863.532593
5150.698242
4766.013184
2867.820801
2536
3141.051025
3195.465088
1779.590576
2001.593872
3324.454834
3456.156982
2378.868408
3636.945557
3469.434326
2796.03125
3025.481934
4911.737305
5111.685547
3042.043945
4903.733887
2895.171875
2049.05957
2965.503906
5001.272949
3044.369141
2111.902344
3778.137939
3547.653564
3738.482666
1914.120483
3625.789551
2205.430664
4721.036621
4955.651855
1682.882935
2783.338867
3187.565186
3673.446777
2100.571533
2441.911621
2962.732666
3613.333252
1572.723755
3614.043213
3592.320068
4085.556885
5790.013672
1579.056152
2009.811279
2753.333252
4067.444092
4333.333496
1566.537598
7718.228027
3215.26001
3680.697998
2119.391846
2461.947021
2032.058838
2327.256836
3257.180664
4120.442871
6575.797363
1661.432129
3578.176514
2381.874023
4408.638184
1522.947388
3554.302246
3933.198242
3423.242676
1837.730469
3703.566162
2376.212402
4011.785645
1995.438599
1583.680054
1763.21167
3170.222168
1624.060547
2771.5
2490.14624
2287.657715
8680.477539
4939.278809
4459.425293
3035.715088
2558.196777
3459.85791
4585.785156
5432.680176
3419.0896
4074.694092
1698.35083
2778.447754
1508.969727
4238.720215
4337.796875
3871.360107
2089.793701
3695.299072
3583.315674
2304.760254
5536.799805
4442.433105
4907.600586
5319.54834
1976.615356
3971.079834
3660.495117
3278.296143
1734.015747
4506.105469
6183.063965
1639.165527
6475.21582
3501.081055
3276.351563
3496.46875
3263.078857
2634.539307
2104.153076
3284.207031
2185.590332
1461.088257
2127.828613
3534.405029
5407.390625
1922.013062
2955.342041
4902.955078
3410.509766
3633.633301
1940.497192
4045.551025
2186.219727
2305.749268
4574.229004
3549.45874
4820.509277
1908.149292
6600.666504
3267.327393
1982.315796
3227.455811
3320.391602
1687.372559
3132.967529
4113.804688
2372.693848
1511.174561
4589.906738
2418.181885
2586.068115
4921.365723
6073.984375
5028.753418
3929.411865
2181.93335
4112.669434
3439.06665
4076.009033
3462.779053
3510.481689
3092.814697
2855.247559
3674.98584
1995.354858
4091.106445
3411.410889
2040.959106
4251.40332
1633.348877
4175.616211
3173.699463
5955.54248
4604.59082
2294.206787
1953.655151
2419.534912
2803.92627
1698.731689
3414.271484
3692.764648
3004.707275
2349.771484
2944.030029
2714.621094
3917.706787
3371.94873
4163.838867
3132
1638.315796
6726.681152
4063.230713
2841.616943
4094.052246
3988.075684
1582.811401
3753.313477
1342.965576
5056.217285
3336.176514
2861.051025
3744.692871
1942.58606
2189.6604
3610.376709
4488.263184
4513.265625
2563.240479
2515.518555
2165.779785
3252.696777
5790.354004
5889.555176
3418.448975
4090.133301
3341.594238
4527.776367
6084.061523
9118.631836
2174.117676
3380.494385
2707.411865
3784.090332
4864.349121
4418.49707
3607.428467
3826.110352
2246.804199
4107.573242
3155.248779
4528.92041
3555.073975
4280.666504
3821.087646
1967.737671
5628.470215
3756.708984
6336.146484
4839.432129
2811.618164
1773.568604
2122.876953
4619.935059
7472.236816
3678.675049
4505.131836
3901.763428
1797.888306
2435.091553
2182.666748
3173.127441
3504.252197
2971.29126
4959.552734
1769.978027
2817.230713
4487.312988
2198.523926
3323.172119
3248.258057
3702.192627
5801.651367
2596.30542
1733.38269
2060.275146
2179.428467
1991.546509
4701.566895
1746.342896
3054.876709
3300.401855
2200.294434
4487.290039
2366.029785
4783.411621
3335.154297
2124.925293
4171.708984
5202.097168
2053.745361
3528.138672
2523.100586
5595.04541
2969.443359
4326.275391
4042.716064
1535.526367
4135.672363
2794.3479
3883.534912
3488.418213
2120.27124
4348.827148
4158.462891
1972.221436
2971.003662
3859.381836
5984.17334
3477.050049
4771.79248
4675.700195
6547.028809
4482.782715
2698.531738
1907.052002
2796.861328
1717.832275
4492.876953
5622.876953
1395.7677
2317.887695
1762.854492
2561.218262
2021.921753
1533.503174
3862.117676
1788.557007
5427.709961
2296.280273
3817.45459
3808.789307
3056.790527
3754.822021
1877.142822
2565.75
4227.803711
2847.759033
3496.07373
1672.904785
1669.006104
4376.125
4597.844727
7198.285645
7461.030273
1714.666626
8425.515625
3404.0271
5183.078613
4519.184082
5721.515625
4178.377441
5176.491211
2236.342529
3412.366699
2708.252686
2262.056152
1281.380981
4434.379395
3223.508545
2433.537354
1858.889893
2868.923096
1884.470581
4201.98877
1646.415894
5187.334961
1891.320313
3444.082764
4031.190918
1880.603271
2531.943115
4377.439453
4794.789063
4543.625488
3848.108154
3764.426758
2111.568359
2082.444336
4406.219238
2453.792236
1865.869873
3027.199951
2160.235352
4285.969238
4706.378418
3900.430664
2727.464355
2172.477295
3977.789551
3371.891846
2924.304688
4496.181152
3093.014404
2548.688477
4179.461426
2381.656982
4863.664063
3820.173828
2796.117676
2265.261719
3591.822998
3105.270996
5575.527832
1274.508057
3788.976563
6525.969727
5953.570313
4185.45459
3365.325195
5413.316895
1447.48938
4367.962402
2000.332031
2006.180054
2873.161377
4316.787109
2972.040527
2387.205811
3378.462891
5951.019531
4747.950684
2776.348389
2728.236816
3579.975342
1805.277344
4652.521973
2460.411133
4689.370117
3169.183594
4428.461914
4137.916504
2812.752686
3868.391846
4307.716797
2795.848877
3473.872314
4964.462402
3445.012451
4287.700684
2627.121094
3807.213867
1654.672974
1418
4557.411621
6463.922852
3380.072021
4903.405273
2137.766602
2989.955811
3018.750488
5787.778809
3366.713867
1992
2281.668701
4297.185059
3934.138428
5141.935547
6119.79248
3093.795166
3364.056641
3387.484863
3359.672852
4374.032715
3105.880371
2670.976074
4131.075684
4417.489258
2614.751465
2952.778809
4696.339355
1716.21582
3385.353516
3234.529785
5229.850098
1867.709351
2810.124268
3026.802246
2523.498291
2712.714355
1669.168335
1824.036865
4799.348633
2331.852539
3642.687012
5208.356445
4683.940918
2338.52417
3428.441895
3103.789551
1896.118286
3453.089355
5873.628906
2625.819336
2157.411865
4771.187012
4064.229004
5669.284668
3082.077637
2027.380249
1662.926392
2216.926514
2759.691895
3483.377197
2224.980225
5092.092773
3530.309326
3575.687744
5454.381348
3757.464111
3205.60376
2576.163818
2495.040771
3201.991943
2449.089111
2095.874512
3979.947754
3241.490723
3814.216797
5017.784668
3591.75
4322.426758
3011.341064
1811.02478
3745.697021
3457.032227
2852.848389
1754.047729
2168.856445
3976.157959
2170.392334
2929.533447
2728.849365
3659.159424
4398.522949
3447.67627
2741.989746
2102.322754
3148.414551
2965.208252
1999.321167
5620
2253.784668
3605.523193
1856.11731
3766.631104
4498.13916
2127.360107
2238.010742
2974.661133
3292.775635
2089.809082
1769.068481
2881.029785
1928.985107
2386.624268
5305.385254
1985.147583
4389.948242
3516.313965
2544.906494
3398.741455
2025.205444
3882.95166
1842.952881
4846.878906
2807.982422
2323.664551
1854.093628
4794.121094
2838.962158
3164.217285
5656.132324
2582.606201
1756.356689
3500.595703
5397.628418
2138.558594
3637.527588
2708.401855
3081.384033
4218.837402
2294.120605
2995.598633
3075.940186
4121.196289
3541.348877
2285.666016
5808.672852
4555.366211
4380.835938
4884.444336
3137.595947
2159.333252
1904.456665
1999.231201
2154.860107
1994.85083
4949.320313
5308.119141
2748.591553
3757.404053
3296.569824
3892.854736
3006.870117
1959.271606
1532.646851
4529.431641
2404.945557
2090.517578
3009.825439
2554.133301
2484.759277
2654.565674
2164.554688
4635.32959
2139.593018
3325.549316
3185.650146
1718.53894
1734.807495
2717.658203
8510.960938
2456.491699
1945.653931
2407.117676
2185.026123
1832.93335
1721.726074
3674.250732
4399.432617
2577.181641
2974.476074
1932.225342
4909.172363
1339.397217
3713.300293
2625.635742
4855.180176
4159.449219
3267
3103.52417
2610.078857
2313.917236
1690.222168
4649.889648
2653.462402
3003.108398
4276.17627
2572.315186
2151.702637
2768.753906
4902.935547
2735.840088
3188.179688
2232.933838
4447.544922
4085.157471
3191.469238
2586.988281
3308.848389
2082.124023
5811.520508
2160.442139
3255.726563
1959.006226
5425.743652
2325.985352
2471.655273
1871.030273
3464.156006
1784
2465.819824
6290.511719
4094.927979
2387.364014
3052.909668
2308.642822
3248.366455
3383.869141
2290.204102
5216.015137
3891.575928
2288.894287
5507.87793
2088.974854
1424.408203
3764.409424
3368.5896
5475.549805
1514.808838
1983.987549
2159.476074
2812.89917
2722.328369
1865.036133
3441.880371
3234.023193
1881.8479
3450.725586
2407.322021
2312.377686
2462.418701
2097.528564
1903.662842
2209.537842
2463.883789
4310.289063
2318.774658
3611.313232
1776.765015
2887.955322
2576.583252
2438.998291
1935.726685
2765.914307
5047.505859
3822.374756
5203.888672
2130.611328
3408.841309
3176.115723
4526.924316
4236.521973
3345.59082
1735.506226
5226.691895
3699.249512
5314.368652
2163.225586
2117.67749
2685.016846
3741.073242
2443.062256
3690.95752
5206.477051
1947.866943
2458.626953
3053.429932
4258.723633
2333.69165
2469.275635
1933.553345
1806.820557
3244.012207
4605.168457
1686.662354
4321.146973
2703.293213
2269.325684
3282.548828
4192.460449
2055.804199
4018.497314
1993.058472
3076.416748
2277.067871
1711.725586
2447.5
5572.600098
1480.362427
2853.542236
2046.883057
2487.369873
4156.302734
2761.71875
2730.058838
5114.891113
4614.958496
2102.64624
2651.645752
1582.406128
8338.712891
2245.324219
2195.335693
3694.900879
3340.412842
6176.378418
4284.918945
2744.686279
4536.799805
2011.099487
2791.313965
4599.274902
2158.25293
4203.010254
3812.857178
2406.358887
2751.346191
5304.458984
3668.273438
2033.20752
4456.15625
2409.02002
3415.159668
3836.726074
5429.575684
1742.626953
4258.401855
5561.219727
1633.420898
3116.388672
1859.977661
4622.874512
4559.28125
3711.817139
2633.403809
4575.522949
2049.024902
1741.236084
3529.410889
4055.980469
2351.523193
1732.177612
4338.588379
2184.130615
2039.429688
2516.168945
1885.121582
2117.083496
2941.666748
4255.866699
3286.166748
2002.412231
4206.853027
2795.607666
2234.315674
4094.591553
3317.692627
3502.994629
3520
7190.403809
2495.867188
2504.567383
3424.120361
1927.189331
2085.657715
2730.710938
1877.154297
1849.46936
3892.715332
3142.086426
2285.040283
3182.801514
2969.517822
2005.120972
3015.871826
2186.862793
2330.298584
1913.337402
1848.119385
3983.506592
1902.24292
2052.291016
2211.414063
1809.54895
2960.883545
6182.085938
2823.772217
1866.418335
1818.102417
3069.748535
2363.443359
2064.983643
5563.279785
2201.061279
4454.108887
2191.201172
2293.674805
2200.79834
3819.822266
2789.776367
3368.946289
3160.80957
1927.650635
2410.370361
4163.581055
2516.754883
2593.63501
2510.734619
2151.772217
5050.583496
3202.653076
2107.156738
2600.805664
2215.815674
2421.505127
2492.680664
2662.721191
2788.478516
3252.256592
2025.142822
1806.598389
1825.97168
4516.869141
2517.04126
3690.860107
1587.406128
3055.416748
3351.567139
2769.312012
4976.276367
2101.926514
2177.739014
2506.756836
1975.002563
2001.740356
5088.124023
1904.685059
2873.521729
2057.378418
1964.563354
2175.034424
2128.574463
5431.86084
4084.522461
3620.657715
2141.231445
1770.480103
2389.798096
3547.379395
2528.304443
2168.418701
2754.450684
4610.407227
1836.243774
2602.929443
2156.643555
1859.204468
4207.063477
2010.873657
2996.87085
6007.246094
1945.920288
4098.490234
3978.739502
4366.865234
1883.654907
2572.443359
1653.80957
2728.225342
5239.85498
2370.894043
1601.702759
1630.855347
1711.5
1997.168945
1703.688721
1818.357544
2103.57959
3009.14917
2358.385498
3608.651367
1802.832397
4540.382324
3329.591553
2890.765625
2617.514893
1958.187622
2523.343018
4001.227783
3227.833008
4410.869141
2868.721436
2123.038818
3166.415771
5048.546387
1541.49292
2266.982178
2365.679199
2293.858643
3395.217041
4853.547852
6998.161133
1938.366577
6970.253906
2305.271973
1876.284668
1930.684326
2283.331543
2151.54541
4417.95459
2495.181152
3156.278564
3463.209961
4443.595703
2620.339844
3196.198486
3255.977539
5419.554199
2616.922119
2066.928223
3928.806396
2095.344971
1966.433838
3900.629395
2113.052246
2498.32251
1150.759033
2285.243408
2530.942139
2044.206299
3810.896973
2913.190186
3585.918701
3366.186768
2546.870605
2873.541504
3013.105957
7634.640137
4853.65625
2409.359131
2019.250977
2534.518799
2235.866455
3652.956299
2171.90625
1514.683594
2090.467041
2116.134766
3696.445313
1689.450806
1697.333374
2289.971436
1681.82666
4311.671875
1928.84668
2355.241699
1574.11084
4176.76709
1931.977173
1703.984131
3728.75415
2778.369141
5114.711914
1889.714233
3846.965576
2512.336426
1463.313599
4671.400391
2544.268555
1745.054688
2008.289307
3210.148438
1880.226929
2166.05835
2694.415283
2215.116943
1617.184326
2112.859619
1603.965576
2383.361572
1792.564697
2919.036377
5976.423828
2566.515381
2266.506104
3542.845703
2127.637939
1755.808716
2349.314209
1776.014893
3961.182617
4780.441406
1849.23291
6628.492188
2371.270508
3828.415771
2452.720703
3767.94873
1834.333862
4608.374512
3475.90625
2467.810791
2527.437744
2454.02417
1973.911743
2191.88623
1728
1953.248901
1725.470337
3038.611084
1514.050293
3294.03418
1860.843384
2022.720459
4680.987305
2245.559082
2856.983887
1527.714966
2158.904541
3918.072998
1619.283691
5550.802734
4662.773926
4227.044434
2481.349121
3136.709961
1806.673462
2495.089111
1811.827271
4021.204346
1971.398926
1738.924316
1543.748291
4584.216797
1618.243896
1808.543457
3978.455322
2778.976807
1853.844849
2340.354736
1935.266846
2706.142334
4326.720215
1656.759277
2304.641113
1542.895996
2294.980957
1572.196777
6955.06543
1986.208862
4683.544434
1482.774292
2551.280273
1639.925537
2362.746338
3491.489258
4121.616699
2736.189209
2288.808594
1891.814453
1446.508179
1717.863403
2749.135986
1942.985718
1786.416138
2502.157471
3179.628662
3471.427979
1569.464233
1697.713257
2246.675781
1612.57666
2901.337158
1872.499146
4216.571289
4343.553223
2102.630371
1389.390137
2304.340576
2305.446777
1711.174683
3291.383545
3020.654541
1643.437378
2417.186035
1735.057129
5188.462891
2480.659912
3597.341064
3533.168457
2456.380615
2145.578857
2734.885742
1798.440796
3405.875732
1553.772949
2210.557861
3058.42749
5830.489258
2433.934814
3236.264893
4265.01416
2258.144531
2901.67334
1663.488892
2763.334473
2133.83252
2667.666016
3260.951416
1490.652466
3133.148438
2023.152222
1860.363647
2442.348633
1662.415894
4181.477051
7803.779297
2647.384521
2917.271973
2025.663818
2261.974609
1855.228882
2517.253662
1817.9823
4692.831543
5439.671387
3064.333252
4911.664063
2053.3479
4159.549316
2835.932129
3406.383789
4598.032715
4357.807129
3166.745117
1578
1402.476196
1873.806396
3447.489258
5732.19043
6353.799316
2196.371338
3849.613281
3840.615479
4588.240234
4026.473633
3692.567627
1435
4722.376953
3745.510498
5696.056152
2146.06665
2321.398682
2738.599121
5367.077148
1703.191895
1691.339844
2712.179688
4652.652832
6424.435547
2740.756348
2163.015625
5753.694336
3993.761475
3462
4092.757813
3655.075684
4969.646973
3363.27002
5907.684082
3159.17334
4114.526367
3510.81958
5405.993652
4712.358398
2627.018799
1983.168457
4323.137207
1987.217651
2767.466553
1824.412354
2575.07373
3548.47168
4050.129883
5167.722656
4402.725098
3652.201904
4176.072754
1631.040039
4291
3487.114746
5731.643555
3207.422119
5223.814453
3385.045654
2691.515869
3012.067627
5281.444824
1940.822754
1823.643311
1350.153809
3251.100098
1884.42981
5362.206055
2622.784424
5239.448242
5609.250977
4888.177734
2023.788086
1867.439575
3676.173828
5319.859863
4675.647949
2952.675781
4979.431152
5099.472656
1613.430664
6830.986328
4808.81543
1400.880737
4459.605469
5490.818359
2219.517822
5864.595703
4386.797363
1792
3039.603516
3137.834229
3268.839111
3342.535156
5480.285645
4302.258789
2057.81665
10078.870117
1743.354858
3214.807617
4809.299805
2140.681396
3956.202881
4416.246094
2460.729492
4671.916016
2406.30957
3254.150146
3835.333252
3306.923096
4144.759766
2141.439941
4961.227539
