# Supplementary material for: Distribution Analyzer, a methodology for identifying and clustering outlier conditions from single-cell distributions, and its application to a Nanog reporter RNAi screen
Source: BMC Bioinformatics. 2015 Jul 22;16:225. doi: 10.1186/s12859-015-0636-7 (PMC4511455; doi:10.1186/s12859-015-0636-7)
Supplement: Additional file 1: Code S1. — R source code and sample data for distribution-based high-content screen analysis [file 12859_2015_636_MOESM1_ESM.zip › DistributionAnalyzer-1.1/Plates/files10004/D08]

4720.041504
3085.940918
5389.72168
4147.702148
5292.769043
3387.314941
3249.686768
4440.108398
2989.363525
4864.17041
5477.23877
3003.837891
5327.177734
4555.799316
4147.011719
3113.364502
2674.004395
2963.322998
3068.571533
3722.060303
4088.779541
2791.827881
3063.12085
5441.542969
3852.321289
4271.515137
2020.299683
5270.268555
4576.629883
2958.984131
3469.30127
1704.197998
1330.494629
1654.494995
3160.396729
4882.602539
4319.136719
1767.294067
1877.543335
3984
3023.301514
3577.172363
6833.220215
1424.842163
2090.450928
2646.973145
3383.25
2680.571533
4547.896973
2116.378662
3735.840088
4764.093262
3228.436279
4448
5048.924805
4884.994141
4376.842285
4001.041748
3442.842041
1750.9375
3853.24292
4464.649902
2422.520752
2749.390137
1806.795532
3533.619629
3189.320557
5261.818359
7176.752441
6039.573242
3494.561035
4596.291016
5597.305176
6074.290527
3140.477051
6885.323242
3947.084961
2389.201416
2094.095215
7562.62207
5000.018066
4700.437012
3171.140381
7048.810059
4477.583008
2115.071533
4500.562012
4390.916992
7011.483398
3719.730225
3834.529053
4868.411621
2424.810059
2560.185303
4384.581055
2967.927734
3957.979736
6876.592285
2171.764648
1930.819092
4858.779297
5487.117188
2098.458008
2601.144775
1612.725342
4193.316895
3688.862305
3953.835693
4983.703613
1722.61731
3276.269531
1479.395386
7485.418457
1550.896606
3408.287109
7233.442383
2672.916748
2502.289063
3206.619141
4812.258789
1501.907471
1562.827393
4101.491211
1638.163696
8425.316406
4616.831055
1490.857178
1679.949097
1711.708374
4402.013672
2145.958496
1783.123779
3613.763428
2389.369629
2183.71875
2076.903809
4762.339355
4250.465332
2922.625488
2122.197021
3575.734619
2368.964111
1989.964111
6237.244629
5604.869629
2319.76709
3259.922119
3422.578613
1411.953125
3991.700684
1115.063477
3812.520996
1559.291992
1599.983887
4934.543457
2069.268799
2188.486572
1114.183472
6228.924316
5086.990234
1426.945435
2005.35791
3857.5625
1973.632202
1657.942383
5886.401855
4982.487793
1447.019165
4679.018555
1636.991211
3290.348389
1572.856689
1738.830322
5181.602051
4295.280273
1933.952148
2555.1604
4892.828613
1837.389771
3007.453613
3013.859619
2672.914307
3439.961182
2060.892578
4658.541504
4220.885742
3774.95752
4740.943848
5852.433105
3166.020996
2209.078125
1389.592285
2116.097656
3691.858398
1837.988037
1825.751831
2765.621582
2322.632813
1691.974243
3714.360352
4728.242188
1969.611938
3799.910156
2766.793701
4719.457031
3966.428467
3134.99292
3842.067627
3745.580322
4830.695801
7755.949219
2364.93457
5034.581543
2696.06958
2043.164185
2039.741943
2835.030762
2648.785645
1252.363647
2156.252197
3586.372314
2694.851563
1961.459839
4936.829102
4324.580566
1388.396362
3447.106689
3032.193604
1960.242432
1972.671509
3080.243652
2787.337646
6615.805664
1991.275146
1760.071411
3253.784668
4193.79834
2520.911377
5195.206543
5465.985352
2130.45459
2601.720459
2328.271729
5310.371582
4987.600098
5783.299805
2902.5
7386.949707
3132.13916
5625.465332
4182.928711
5490.588379
2970.219727
5497.231934
6776.799805
3750.333252
3672.292725
3558.156982
3797.860352
3504.902588
1867.072876
6884.924805
4750.995605
4627.015625
3251.303223
2680.22998
2058.787842
9563.800781
3829.642334
2313.051514
6927.312012
4665.291992
5541.866699
4777.135254
2555.320801
6188.465332
3376.845703
1451.072021
5921.714355
4472.40625
6546.850586
3944.430176
7483.4375
1644.652222
6345.527344
5023.060547
2156.660156
4677.200195
7155.941406
4023.936768
5518.89209
6517.344727
4894.220215
4819.613281
4793.131836
5221.129883
3407.167969
3521.692871
2479.402344
4498.485352
2569.602051
4185.489258
2149.827393
5469.446289
4496.696289
3593.844727
2090.562012
2002.768433
4854.899902
6470.375488
2161.705566
5908.713867
2232.211182
1784.640991
3861.517334
2839.654297
7367.888672
1648.379761
1503.108032
7869.646484
5955.395996
2344.513184
4834.389648
2288.783936
5316.751465
4988.643555
2498.445313
2606.67627
2068
2695.004883
4317.618652
1922.358765
2838.503662
3148.962891
2097.547119
1813.752319
4368.308105
2713.66333
3412.229736
4093.553711
3308.941162
3573.723145
6061.085449
2008
4309.65625
4609.684082
1682.727295
3406.974365
2268.493164
3114.549805
1581.800049
1452.300049
6648.54834
5232.644043
3097.914795
5705.208496
4540.599609
3959.264404
2356.705811
3903.826172
2394.596436
2930.061279
8368.488281
4952.448242
2664.53125
1937.687134
3230.951416
1936.275879
4430.437012
1466.733276
2979.141113
2916.067871
3184.355469
2650.763672
3016.71582
6811.852051
1675.796631
1775.701294
2728.142822
2703.485352
2126.412598
3414.550049
2895.909668
5584.271484
4428.61377
8772.229492
7274.896484
1856.859497
4416.602051
1926.125
2493.556396
1337.180298
7130.84668
3903.220703
4020.8125
6058.267578
3547.763428
3782.38623
2915.906982
3545.61084
4115.286133
3176.699463
3995.821777
1897.205078
2919.888184
2624.232422
4151.030273
1522.645142
6770.78418
6669.411621
2304.38501
2880.598633
3666.622314
3739.384521
6213.07959
1374.476196
1804.237671
2585.041504
3217.208984
2937.154053
2363.009277
6816.103027
3181.095459
1730.19104
4579.849121
5818.919922
5603.147949
1701.016357
2864.651367
2879.850098
2435.094727
7876.617188
1944.571411
3538.231201
1684.266724
3203.34668
3117.378418
3873.084717
3831.10083
2377.054443
3928.444336
6744.743164
2864.819824
4136.527344
8045.652832
4295.053223
3768.091309
2452.165283
5793.565918
4309.696777
4874.48877
5336.279297
2657.460693
5370.534668
4585.692871
4345.239746
1605.678955
4085.252441
2385.405029
4160.845703
3009.404053
3160.031494
3380.99292
3275.324219
2290.447021
3747.640137
5957.29248
2739.681396
3255.102539
6724.37207
3078.106201
2643.911133
4773.709473
2633.746826
8909.316406
3796.019531
4085.583252
4319.408691
5882.54541
2492.831787
5873.705566
2468.631592
3434.926758
2304.480957
2799.673584
3799.377441
4821.750977
2989.159424
3720.193604
2036.057983
1697.50647
5724.614258
3122.214355
3839.143799
1810.424194
2753.566895
1772.444458
3418.238525
4162.787109
1397.217407
3907.297607
6629.244629
1113.702148
5429.149902
2495.583252
3928.527588
3191.692383
4647.580078
1838.857178
3596.159912
1542.775513
5894.174316
6522.494629
6841.801758
4215.683594
2300.643799
2352
2157.392334
3316.962891
2258.064453
4214.462891
4457.605957
5063.197266
2159.641602
2633.233398
2049.746826
2023.673462
2985.19873
3841.161377
3424.610107
4428.111328
1814.754517
4805.45166
3265.590576
2981.222168
2146.117676
1755.768555
4096.022461
4101.705566
3590.181885
3570.372803
2599.241455
6765.274414
7021.662109
5551.543945
4751
3069.260254
3538.636963
3930.390625
1950.674805
2945.6604
3502.375488
3777.824463
2010.478271
2424.608154
3702.128662
4537.30127
3707.320801
1803.304321
1784.550415
2348.026611
4031.220703
5723.311523
1964.427612
1661.705444
2497.438965
2389.033203
4085.043457
6392.494141
2374.590576
1576.541382
2180.387207
4473.237793
2059.381104
2052.868408
2205.717773
1647.952148
4459.154785
2278.036865
2249.878906
9464.25293
2561.345215
3981.563232
3271.064209
1877.317627
2936.89917
2567.518799
4523.924316
2590.334961
2563.970703
2285.210449
3708.468018
1901.599976
4500.313965
5321.054688
6258.634766
5496.596191
4657.521973
5033.652344
3087.373291
3119.491211
4485.441406
5260.043457
3488.194336
6346.796387
2471.861328
3676.290039
3684.557373
4301.57959
8061.793945
2565.67749
3901.994141
4298.555176
3689.99292
2976.644287
4066.804688
4944.872559
8218.474609
3479.434814
3134.096191
1831.905029
2296.677246
5364.729004
1417.495972
4004.739502
3512.203125
6504.803711
4183.476074
1685.788208
2563.612793
2637.732666
4962.648926
3180.108154
4818.734863
6642.280762
3093.884521
2254.831543
4668.578613
3333.436523
3063.765869
6162.361816
4548.563965
2662.662598
4058.51001
2588.027344
3729.393799
3197.601563
7227.80957
3719.401367
2955.567139
4480.362305
6214.177734
2112.693848
4682.135254
4409.446289
3425.198242
8330.206055
2234.526367
2629.623291
3718.338379
1374.456177
4855.763184
4045.098389
6469.080078
5982.454102
4403.527832
4001.328857
5166.078125
6322.501465
2095.655273
3428.24585
2887.312256
4181.035645
2608.330566
5827.861328
3655.246094
2554.75
2883.130371
8468.571289
3011.363281
2674.464355
3137.600098
3133.611084
2810.702637
4050.631348
3082.535156
6021.343262
5945.561523
3511.163818
1924.489258
6973.848145
3951.768066
1873.539917
2113.224854
3143.431641
2479.679932
1547.9375
2109.783936
3686.032227
1784.95813
4453.342285
4894.494141
2083.580322
4536.970703
4528.759766
2139.897461
2174.511719
7130.483887
3026.883789
5318.14502
3895.497559
3081.959229
2472
5359.653809
4274.006836
4546.70166
4322.749023
2321.114014
1955.38147
3532.848389
2224.727295
4441.737793
2125.994385
3224.639893
4547.461914
2979.240234
3643.560791
4545.977051
3186.923096
3971.525879
3085.35791
1665.726318
2322.685547
2734.447266
1634.719971
2152
2114.368164
3747.502197
1929.898926
3826.122559
6277.64502
1708.530151
1737.013306
8029.034668
3045.616455
3894.468018
2705.891602
5109.163574
3420.493652
5231.812012
3447.446777
1795.973877
5064.270508
3659.616943
2523.877686
3728.305908
4641.547363
1824.888916
6400.794434
2838.976807
4813.481934
1579.928101
5421.938965
3019.805176
2464.978271
2640.691406
5275.848145
5231.221191
4027.814697
2371.846191
1379.846191
2001.360229
1574.086182
3326.197754
2157.219238
5206.63623
6991.040039
2659.979248
5387.682617
2016.230713
3731.054932
9675.564453
2093.80542
3018.90918
1766.888916
1359.041626
2665.990234
4751.637695
3228.950928
6807.649414
3058.606689
2671.001709
5105.810059
3134.080078
2002.083374
5989.639648
3341.357422
4478.166504
4569.830566
6119.815918
7063.803711
4025.237305
4665.738281
6409.759766
3428.786133
4997.80127
7611.542969
3218.114502
1785.930054
1117.450562
2971.601318
5744.160156
3272.698975
5242.598633
3544.28418
4592.32959
3535.695801
2431.084961
2026.189453
5587.709961
4721.679688
4091.679443
5457.633301
1875.44043
4041.479004
1709.124268
5677.460449
3517.488281
4870.183594
3869.201172
3344
4336.384766
4591.541992
1038
2155.491211
1176.648682
2201.135254
3301.530029
1844.217529
1651.134521
2978.444336
2104.638916
6327.849609
3639.961426
1880.562256
3305.085693
2437.851807
1762.235596
1445.449219
2873.621582
3408.996094
6715.899902
4903.114746
2976
5942.310059
2426.560059
3962.802246
4369.087891
3709.720459
2545.371338
1529.183105
1915.704224
4104.609863
4345.835449
2608.977783
4610.267578
1541.833374
3850.526367
3161.927734
5219.398438
2531.018066
5011.443848
4551.3125
2110.605713
2006.831421
5738.181641
2655.046143
2564.398926
3853.086914
5704.358398
3658.302979
2795.176514
1827.251343
5376.764648
3100.571533
4052.354004
3902.679688
1278.129883
3370.588135
2413.101074
5241.022949
3523.795898
4435.713379
3469.179932
1817.148193
1861.209351
2252.712646
2815.352783
1828.966797
3368.035156
3862.396973
1568.509521
2219.883545
5125.593262
4013.549561
4589.84375
5605.111328
5603.608398
7265.356445
2356.371338
4128.449219
6045.881348
4447.050293
5574.70459
2787.792725
1929.505493
1999.269531
2027.428589
4450.753906
1889.333374
2578.145752
2566
3554.822021
1428.417236
2231.346924
1822.048828
5618.679199
4358.735352
2746.105225
1394.327271
3175.217773
4334.925781
5792.671387
3541.644775
1546.812134
3752.551758
3881.224854
3745.613525
2153.192383
2412.374512
2670.656738
2018.996094
2427.703613
4100.373535
3858.67749
2058.469238
1956.884155
2178.968994
3233.717041
8958.136719
3607.803955
2363.914063
3192.307373
1927.296753
3192.072021
3220.107178
6692.526855
3058.617676
3678.762695
3619.071289
5840.350586
3085.639404
4808.957031
3613.571533
3039.568359
2549.588623
2000.858154
5482.578125
6576.261719
2445.467529
3205.106934
3168.891357
2188.061279
1793.394897
6421.773926
4703.154297
3563.622559
1855.282959
4712.651855
5673.254395
2166.196777
5260.384766
5879.485352
3821.133057
5477.940918
2406.909668
7153.911133
3419.341553
5840.209961
1974.911743
4496.840332
5350.508301
3681.379883
1722.134888
1297.494751
3324.996826
5890.449219
3234.74292
1583.544067
3179.103271
4392.23584
4335.097168
1631.709106
1866.194824
1673.697021
2396.016113
4652.178223
926.775513
3038.35083
7034.330566
2157.245361
1842.35437
4216.712402
2329.237305
4171.097656
6587.910645
3466.547363
4048.721924
4223.15625
5043.213867
3743.464355
1624.039063
3112.268555
1870.021484
3217.882324
3558.634766
1792.164063
2179.518066
2316.77124
2486.445557
2887.126465
2951.964355
5363.439453
1557.902466
4857.947266
2661.31543
4668.756836
4243.825684
4392.481934
3232.961426
2881.443604
5382.321289
1769.8125
6644.268066
2003.501831
3472.740234
1813.556519
5712.457031
3557.201416
3405.352295
2778.315674
2993.731934
2285.761719
2324.899658
3399.05127
1686.414795
2413.990234
2355.415039
3540.937256
3859.5
3041.452637
2311.834961
5288.37207
5345.960449
2260.250977
2246.770996
3850.249268
5094.806152
2616.316406
3713.766113
2015.961548
7019.187012
3629.098145
1670.093506
2773.048828
3136.032959
3419.068848
4099.200195
2206.360352
3363.18335
1576.529419
4071.464355
2082.039307
4309.364258
2111.150391
2695.548828
2331.651123
4144.720703
3712.980469
6014.25
2014.745117
1314.647461
2499.974854
3394.054688
2482.311035
3520.686768
4132.891602
2192.764404
3136.508545
3874.73877
2304.053955
1994.842163
2287.199951
4374.428711
2774.793701
2847.015381
7679.255371
3724.289307
1808.101929
5744.504395
3246.535889
2163.320801
3319.846924
4460.880859
4200.512207
2948.590088
3308.67334
4919.160156
1624.837158
3990.995361
6475.865723
4496.742188
5754.945313
2891.005371
4281.623535
3645.792236
4432.819824
2055.682861
5106.489258
1344.931519
2238.357666
4143.976563
2306.769287
3721.01416
4978.605957
4498.25
2727.384521
4721.958984
3543.5354
3003.48877
2099.086426
4163.236328
3559.914795
5960.120117
2812.743652
1831.258667
6233.161133
4114.979492
6653.689941
3189.766846
3696.819336
4866.33252
5459.893555
2346.064453
5494.979492
4688.730469
4777.016113
5953.916016
5623.832031
1422.862793
2186.353027
4756.868652
3969.178711
3976.062012
2601.823975
1666.305664
4227.301758
6268.90918
1824.938232
3677.559326
4737.45459
2758.296387
2175.525146
5616.303223
4011.073975
2232.342773
5152.902832
1709.532715
1844.981079
1852.587524
5503.5
2330.727783
5489.535156
1965.574707
5247.483398
1696.05249
5271.572754
3095.155518
5477.980957
4473.306641
2017.508057
5353.777832
1894.257813
2664.13916
2108.898926
4312.375
5061.15332
3958.678955
3582.232666
2686.970947
1777.281006
1727.599976
3226.067871
3103.740723
5082.339844
5817.298828
2079.104492
6338.085449
4117.208008
2228.013916
6363.305176
6774.149414
2580.895752
3713.71875
2557.871338
6366.307129
2652.474121
1800.956543
5299.620605
3250.796875
4117.811523
4087.312256
3698.03418
2387.111084
2874.012451
4739.764648
4015.769531
3755.026123
2297.858887
3158.150635
3259.529297
3194.90918
3825.673828
4187.457031
1819.577881
3292.685303
3044.12793
4675.887695
6220.790039
2406.56958
6235.103027
5959.121582
2392.491455
2627.100586
1894.592041
2828.338379
3916
2797.284424
3798.769287
1953.631104
3524.561768
3979.950195
2324.62085
1676.229492
1407.458984
2818.52832
5239.581055
5821.561035
5092.580566
6151.073242
1676.609253
3200.772217
2722.254395
5596.169922
2730.631592
2645.587646
3493.333252
4245.992188
1811.585083
3463.633057
3434.894287
2176.220459
5232
4560.431152
2290.587402
2099.505615
2966.803223
5484.54834
2488.107422
4292.854492
3265.630859
5499.595215
3342.28833
3926.726318
2675.826172
3179.722656
1655.303101
2498.784424
2573.691162
2664.770996
2006.286987
4444.237305
4613.769043
1630.547974
2852.520508
5124.987793
7013.994629
7363.097168
2090.57251
3869.384766
5894.666504
3738.825195
5506.547852
1841.09668
2548.045654
5837.678711
2593.645752
1642.321655
3552.58252
4603.321289
1176.436401
4442.008301
3964.058838
4392.533203
3732.634033
2695.935059
4141.132813
4169.612305
1614.892334
5485.941895
3572.740723
5376.259766
3690.926758
2454.382568
1941.5354
4123.673828
1910.750854
2905.317139
4307.133789
2806.651367
5876.385254
3646.37085
3679.790283
3455.847168
4226.013184
2313.224121
2134.515625
2508.956055
3583.497803
2156.7229
1593.033447
1736.306763
2587.749023
4153.8125
3225.506348
2579.142334
4015.202393
2052.885254
6449.779297
3520.561035
5442.844238
6281.258789
3325.067627
1911.958862
1656.109619
1858.20813
3229.781982
2163.478271
3825.793213
1813.065552
2738.085693
2365.682617
1993.329468
2629.224854
3101.669678
3479.928467
4266.689453
2037.860474
2818.484863
2574.965332
3450.577148
2318.569336
6946.833984
3642.958496
1746.817871
4278.912109
5127.554688
5789.337402
1835.276367
4321.361816
3233.34668
1370.963013
2328.040527
2700.311768
2108.074707
5210.595703
1948.752197
6882.889648
5541.532715
7276.27832
1831.296387
4351.71582
3652.465088
3463.07251
3426.530518
3210.763184
2003.622681
4816.662109
5736.657715
2543.956055
3755.590088
4150.910156
3754.518799
2147.983154
6013.514648
3917.106445
1246.253296
3062.988037
2214.477051
5785.689453
3299.658691
2515.371582
2060.140869
5604.621094
3706.029785
2007.569214
2549.685791
4610.293945
3938.715088
2528.582275
1643.678833
4636.393555
4699.132813
2019.670532
2703.699707
2612
1574.01062
3741.390625
3531.83252
4165.753418
3309.783203
2813.157471
1661.214844
1968.511963
6265.641602
5085.569824
3389.306641
4509.709473
2805.357422
2248.238281
2547.615967
2697.811768
2643.344238
3807.668945
2282.574951
2031.614136
3549.422607
1997.223389
2303.882324
2026.907471
1848.921753
2086.022461
2978.106445
2042.658447
2008.54834
2148.892578
3752.587646
3434.914307
2215.966797
4354.015137
2215.961426
1660.483765
2987.120117
2317.358887
2537.449463
3259.36499
2019.19519
3305.711426
2964.883545
4941.169434
3620.287354
3131.428467
3951.637695
1926.437134
2650.046631
2411.167969
2040.622314
3499.491943
4390.910645
1953.866699
1709.323364
2988.965576
2313.820801
2512.189941
1675.696411
2686.356934
3905.433594
1818.493774
2875.415283
3736.431152
4698.111816
3582.588135
2345.039063
4525.866699
3684.761963
4897.401855
1916.103882
2529.684326
2568.210449
1877.714233
4553.386719
3043.247559
5558.267578
10072.723633
5763.813477
2648
4596.367188
6134.832031
3700.271729
3671.799561
4772.930176
3493.288818
4664.546387
4824.891602
6051.830078
3709.531982
3123.943115
2447.498779
4563.55957
6780.619141
4958.649902
2354.931396
2331.37915
7793.683105
5427.889648
1745.427612
3220.998291
3726.602051
3393.872314
4663.17334
4507.368652
2065.421875
3477.410156
3953.83667
2085.16748
1108.099121
5326.777832
2525.341309
2097.246338
5529.762695
1697.877197
3729.108154
4844.65332
2399.609131
3486.788574
5000.344238
2636.0354
3418.442383
3152.084229
4017.478271
6740.732422
1711.060669
3428.204102
5040.227051
4026.311523
3022.985107
2607.597168
2336.643311
1991.22998
3650.531982
1884.275879
3386.525391
3449.714355
1542.421021
3235.117676
4018.136475
3203.372803
1784.861938
3729.309082
4359.453613
1597.299561
6066.679688
3797.019287
1692.309082
1953.772583
2616.470703
1676.209351
1708.02771
3425.530762
2048.495361
4178.723633
2621.553955
3826.094482
3855.498779
2828.896729
2259.945313
3698.311768
2436.116455
4703.730469
4352.467773
3066.138916
1655.111084
2337.728027
2802.491455
3299.14209
2863.753174
4677.780273
2626.29541
4001.799072
4513.062988
1690.965088
2073.875
1714.293701
1903.428589
3979.951904
3454.222168
4398.493652
5174.194336
3155.780273
2500.05835
4667.403809
2660.265625
4246.662598
1925.40979
2268.883789
3314.268066
6996.525879
1680.825806
2072.288818
3234.628174
2976.433838
2520.66333
4338.174805
3228.658447
3458.590576
2802.173828
7640.125977
5471.714355
2987.33667
3532.397705
4181.391113
5329.585449
3262.623535
4187.094238
4461.074707
1652.854126
3841.553955
3159.270264
3645.926025
2640.444336
2608.255371
4863.803711
6242.256836
2404.510742
3939.457275
3026.814209
7936.710938
4004.084473
2002.752686
7950.137207
4911.574219
2433.97168
7100.20752
6605.333496
3283.147217
2282.450439
1949.316406
1954.446289
2498.793701
2108.210449
4311.515137
6687.130859
3212.634521
3266.532227
5177.467773
2465.032227
6996.712891
6580.744141
1777.872314
3782.853027
4211.480469
4291.232422
3489.964844
4815.910645
2808.51709
4059.22876
3703.959717
3917.39209
3368.152344
3280.371094
8279.141602
3594.39502
5278.605469
2203.415771
3298.482666
4284.334961
2271.263672
2474.539795
2760.05249
2051.327393
3406.418457
5144.770508
3662.339111
2139.743652
5036.63623
4785.264648
1908.779541
5752.729004
8798.202148
6910.027344
1545
6549.502441
5091.384766
5512.585449
2504.541504
4586.682617
2902.332764
1836.210571
3126.772217
2593.868896
2366.392822
5345.82666
5221.811523
4174.654297
4895.766602
4442.310059
1851.607422
3670.4104
1809.780762
3025.623291
1429.163086
4222.161133
1654.150024
3158.449219
4124.915527
2799.380371
3249.283936
6351.685059
2017.374634
1595.617798
2618.718506
3197.060791
4833.562988
3746.862549
3623.766113
1733.578247
1640
2160.089111
4965.569824
1990.76709
3196.39502
6212.849121
2363.323975
2390.483887
5205.802734
2555.052734
1782.525024
4587
4006.911621
1873.603638
4123.655273
4829.13623
1452.633179
4448.560547
3193.715088
2601.1875
1962.066284
1760.5
3573.720947
6569.877441
1860.535767
3042.046875
3392.485596
1863.510254
2063.384521
3610.443848
1857.463745
1858.983032
3442.967041
1848.827637
2189.020996
3117.2146
4061.0271
16645.392578
2318.824463
3073.493408
2837.060303
1604.647339
2082.71167
4224.299316
2762.633301
3685.591309
2150.351318
3751.988525
2122.39502
2905.918457
1870.987915
2430.364746
4320.179199
2594.149902
4281.09375
4260.687988
1913.910645
1725.266235
3305.858154
2728.423096
2867.73877
1850.712646
5981.47168
2215.648193
3973.205811
3277.068848
4150.436523
2693.538574
4338.577148
3891.577148
1714
2981.071045
3529.76001
7213.052734
4889.802246
4429.333496
2719.32959
6645.797852
6530.637207
2190.272705
6017.481445
2246.407471
5703.400879
5405.365234
7581.206543
4201.561035
3066.402588
4111.339355
5519.393066
2124.194092
3701.343994
3478.976807
2013.924316
4569.630859
3654.945313
2817.947754
3769.311523
5222.268555
7379.17334
3853.972656
1618.989014
2043.981689
5841.914063
3471.497559
6991.791016
3870.459229
1508.71582
3219.094238
4418.133301
2110.048828
4663.631836
7304.259766
5857.113281
3682.523438
3563.10791
4520.095703
7360
5097.172363
3280.385498
3574.019531
3854.606689
4645.633301
5634.827148
2984.857178
6981.745117
4094.077148
3851.572266
1784.438843
3729.679199
5838.508789
3843.793945
1633.729004
1345.707886
6324.545898
4600.314453
4460.337891
1864.064575
2039.555542
4491.007324
2558.871338
2731.243896
5520.490723
2019.125366
4516.137207
6164.815918
2173.325928
2314.610107
4222.198242
2530.258057
1382.411743
2275.768311
3178.679688
2903.309814
1578.244873
3340.749756
4321.996582
6082.21582
2712.721191
4692.854492
2126.122314
5606.598633
1914.350708
2275.012939
2552.549561
4957.79834
6349.922852
4504.213867
2634.019775
4209.300781
1607.247681
3859.559326
5181.739746
1912.848755
4151.441406
1824.186523
6558.508789
3718.468018
4754.183594
1815.86792
3018.311035
5097.999023
8774.25293
5442.183105
2600.385254
2447.868896
5700.899902
4736.060547
1897.196045
3032.296387
1935.515869
2191.497559
5671.720215
2156.623291
2993.156006
3936.62915
1677.167114
2023.098267
2655.331299
3664.621582
2589.86792
3214.51709
5098.958496
3778.397461
4682.349121
2070.740967
4659.867188
2078.97583
2290.585693
2889.343018
1823.071899
2284.983887
1621.585571
1726.450439
3315.396973
1672.740356
6313.217285
4319.476074
3794.923096
2682.448242
3416.531982
2984.103516
2651.510742
1724.693604
2036.788086
1785.811768
5377.633789
1937.053223
2331.767334
4932.796875
1868.88501
2512.539551
2289.577881
2277.862793
4824.477539
2776.765381
3925.601807
1973.993408
2314.906494
2931.459717
2079.793945
1624.527832
5617.674316
5673.871582
5098.998535
2511.775391
5399.94043
3822.959229
3179.928467
3384.435059
2274.469238
6265.080566
3918.035645
6419.003906
4024.118408
2963.764648
6428.410645
3229.5
2985.246826
4391.739746
4667.115723
1578.122437
1835.673462
3794.229492
3413.023193
3887.783691
5092.866211
1673.959229
4360.420898
6842.491699
2042.909058
2459.851807
5834.944336
2701.942383
2193.981689
4765.739258
3095.272705
1964.027588
3877.790527
3243.011719
5495.097656
4328.059082
4742.242188
6338
3857.756104
5781.853027
3540.663574
6797.285645
6709.115234
5367.153809
1664.523071
7688.360352
1932.623901
7412.109375
2980.173828
2660.353027
1506.615356
1696
1588.850342
3507.555664
2857.669678
7136.958984
4619.597168
3495.646973
4671.829102
4589.755371
3952.246338
2237.815918
2810.251953
3177.235352
1570.915649
2387.082275
3655.841797
1916.339233
1857.971313
2580.479492
5080.53125
2749.621338
7965.523438
1324.587036
4581.874512
1739.146729
2630.459229
1846.015991
1972.810791
6792.539551
7813.028809
2463.648682
1508.812256
1553.852417
1567.43811
3335.782227
4948.251953
2513.990479
3307.498291
4907.818848
4945.123535
4473.412598
1677.066162
2104.354736
6276.686035
6132.885254
2009.633911
1835.417969
3149.756592
5080.882813
3363.967529
1752.47644
1346.136841
3243.64502
1414.568604
1732.119995
2624.366211
7783.026855
4867
5592.396484
2316.908691
3765.057617
2954.548096
3126.557129
2245.057373
1814.337646
2622.03125
1577.048218
2788.467773
1687.108398
4647.812988
2082.425537
2479.500977
4114.987793
1867.295044
1781.10022
2542.003174
1673.020752
1325.222534
2386.960938
1987.324463
3922.14917
2041.764893
2619.042725
1707.599976
1832.181763
4102.505859
4646.01709
2113.179688
2899.668945
5851.762207
3029.342285
3449.836914
2350.317383
2336
2067.008301
3711.56543
2383.303467
1660.120605
3869.429688
2387.995117
3228.817383
3821.167236
2235.738037
2485.284668
2380.456055
4370.517578
2254.799316
2414.335449
1641.363647
2148.928955
2252.705811
2612.111328
3374.240234
1824.189697
4097.330566
3824.958252
1704.354248
1981.317261
2827.497314
3136.342285
2541.680908
1922.199219
1957.283691
4288.834473
5930.923828
3063.083496
1816.142334
2228.760254
4001.126221
4247.768555
8405.742188
2568.803711
3014.660889
6639.766602
5923.972656
1731.437012
6032.796875
3405.239014
1547.851807
4317.333496
1694.082153
2173.945068
1922.577759
4971.20752
3594.439941
6864.508789
1313.932861
5651.617188
1489.681152
4735.675781
4553.393066
5191.359863
2497.403564
2434.123779
1738.495728
4723.977051
1774.245605
3613.822021
3496.782959
2098.613281
1992.807739
1926.833374
4206.248047
3255.272705
3531.982422
2115.578857
1779.48877
2156.055664
3856
3571.447266
2731.650635
4401.895508
6832.472168
4415.92041
4919.836426
2966.227539
2728.125977
4248.458008
1835.343262
5735.772949
2367.803223
3426.23999
2421.559326
6765.546875
3192.461914
3409.075195
1877.269897
1604.555298
2926.003906
3105.188232
3050.67334
1628.837646
4004.599365
1549.610107
1570.979004
3332.196533
2250.810791
3679.035156
1576.099976
3597.754639
2315.662842
1345.217407
3454.734863
3644.451172
2533.333252
1789.790894
5025.085449
2156.13623
1309.587646
1857.938599
1649.029541
2635.216309
3215.394775
2247.833496
2110.924805
4741.786621
1704.560547
6594.630371
4140.833984
2705.922852
2869.759521
1521.812744
5047.563965
6461.562012
1816.656006
3609.651611
4458.75293
2050.187988
3561.27002
1823.151855
2160.338623
2417.319824
5615.780273
2357.570313
3777.289307
3900.091553
7883.09375
1311.518677
3241.108887
1468.143311
1878.006836
4811.113281
1856.67041
2456.619629
5484.753418
4667.325195
3677.941162
3328.311768
1688.72876
2140.235352
2770.405029
1803.584595
3015.560547
3558.729492
1343.190552
6710.580078
2026.718506
2141.914551
3090.792969
2694.060547
3158.393555
2305.311523
3140.152588
5564.224609
2549.716553
1946.143555
2012.680054
2495.51001
3644.876465
5047.466797
1784.370605
3455.606934
2415.521484
2305.83374
1805.664551
2121.229492
2004.801758
4548.980469
2187.640869
5123.954102
4891.836914
2751.914063
4153.102539
1766.345215
2257.926758
3305.352783
3282.367188
2949.748291
3585.57959
1856.977295
1666.838013
2550.77832
1967.801514
1864.46582
1991.651245
3771.91333
3216.921875
3714.71875
2466.835449
2716.512695
2001.514648
2710.478271
2284.301758
3467.387695
2287.593506
3577.913086
3930.675049
4242.020508
2834.645264
3565.762451
5302.616699
3118.327393
1953.484985
1794.576294
2296.446289
3277.714355
3604.609131
1544.076904
5334.741699
3632.102539
7229.951172
8300.908203
6554.008789
5092.179688
2149.007568
3042.98584
6332.619629
2740.35083
3801.282715
2805.587646
3716.178223
3499.875
4576.759766
4795.428711
2873.108398
5341.864258
4622.906738
6014.166016
2489.611572
2045.138184
3063.139893
3781.70459
1718.567139
4679.080078
4176.875977
5944.465332
4759.48584
4152.535156
3181.39917
3723.946777
1799.238037
6641.373535
6368.928223
2206.730225
2805.350098
3598.025391
3347.428467
3870.275391
2132.194824
2780.994385
7030.459473
7694.641113
5987.822266
4462.736816
2725.753418
3420.134033
3010.850342
4433.09668
1398.498657
4171.062988
2818.875977
1643.460327
2340.936523
6856.643555
6871.756836
3653.121094
4571.52832
2875.175293
4545.907715
1923.169434
6996.85791
5217.885742
2366.047119
2869.253662
2159.938477
5516.626953
4582.119141
2834.955566
1336.783691
1521.664429
4335.256348
1612.458984
1386.600586
6226.244629
1376.295532
5539.67627
1561.940552
1447.130493
5342.745605
4594.054688
1780.834106
1352
1708.210571
2062.0354
4227.822266
1591.005127
3692.452393
8172.509277
4648.556152
6085.641602
3955.831787
2012.56958
2574.402344
4665.706055
3458.281738
3257.885498
2054.353027
2386.460449
7506.09082
1823.783203
1642.621094
3476.64624
2154.609375
3536.34668
2574.854736
1796.103638
1731.501465
3205.471436
3593.592529
4200.688965
4943.831055
1802.133301
3148.971924
2719.902344
4517.98584
3696.676514
2651.572754
3328.102539
4452.58252
3090.020264
2092.727295
3618.414307
4176.527344
7263.30957
3886.193604
2745.857178
1625.078003
3687.529297
3529.629639
3787.125732
4235.077148
4873.132813
3235.981201
1489.099976
4838.575195
3574.44751
3335.668701
1975.022217
1647.058838
3885.071533
3319.230713
10127.390625
4792.281738
8280.353516
1847.333374
1426.92688
1577.561035
9299.514648
4322.785156
4853.099121
5424.484863
1918.438965
2047.439941
1390.265015
4431.037109
5381.288086
4780.44043
2570.422607
4523.023438
2321.116211
2210.285645
2476.040283
3093.373047
3640.105957
3325.168945
2964.008057
1493.147339
5990.030273
1895.350464
2988.513916
7291.095703
3411.41333
2877.094971
3171.882324
2162.405518
5297.106445
5606.946777
4256.893555
4112.807129
5209.723633
1778.416138
6761.976074
1300.981079
1950.693848
1389.681152
5102.728516
5038.87793
2192.687012
3559.768799
3627.165527
3749.736328
4021.972412
5399.234863
2726.304199
5419.742676
5642.117188
3046.032715
2563.472412
4660.336914
3074.536621
2173.075195
1826.947388
5032
3971.141113
4806.565918
1962.549438
1622.268677
5151.633789
5616.105469
3382.337158
3303.475098
4330.29834
3031.341064
5157.052734
2184.460693
3830.850342
5660.876953
4308.500977
2159
1969.074097
3410.155762
1439.176514
3457.399902
2587.352295
2937.781494
1448.120483
3903.135498
1619.307373
2144.403564
5829.905762
1763.661865
3208.175537
3656.489014
3862.643555
2183.909912
3355.251465
3327.281006
1600.179077
4477.98584
1595.717896
1442.352905
1596.804688
2363.102539
1674.893677
2253.967285
5641.06543
3023.430664
2281.771973
2892.955322
11111.72168
3916.774658
2807.606934
1578.65918
1704.980103
1758.028076
2083.487061
2136.154541
5489.601074
1764.586426
1780.22522
2346.906006
2934.482178
2814.582764
3001.015381
2463.640869
3119.976563
2902.323242
3319.536133
1946.54541
2209.224365
2263.40918
7178.269043
2732.610107
3662.368164
5249.664063
1937.114868
1637.815186
4155.131348
1820.973633
3148.395996
3446.563721
4871.556152
6003.676758
4246.561523
3190.150146
3830.305176
2042.184448
3891.551758
1582.740112
4917.143066
4104.072266
1558.865723
3637.157227
3628.943848
3185.309082
3134.329102
2418.77124
1684.448975
3505.54834
2113.570068
3752.558838
1917.113281
1814.673096
3124.564697
3027.341553
2077.248291
1793.606934
1856.459473
2423.321045
1518.300049
4726.047852
2445.218506
2566.944092
4344.191895
2869.448242
4509.196289
3120.117676
2005.194824
2592.024414
7096.900391
3437.916016
3006.007813
2828.455811
2152.657959
1799.426025
1594.671143
5976.717285
1466.898315
1523.336304
1824.24585
1788.258301
3537.763672
2059.944092
3053.158447
1812.860107
1493.644897
1957.927734
4488.821777
1723.069946
1907.338257
2780.210205
1888.702637
3134.341797
3090.286865
1976.794312
1865.653076
1663.510254
2219.768555
3273.778809
2281.899658
3782.143066
5595.414063
2132.085205
3009.054688
1825.620972
2258.375977
2970.064453
1936.536377
3736.917725
4404.577148
2880.91333
2432.052734
1386.065552
2415.159424
3346.897949
2058.87793
3221.753662
3513.239014
3373.811768
1777.28833
1356.116455
2031.970825
3080.940186
3390.26709
1728.872681
2444.016113
2804.953613
3422.22583
3558.960693
5192.652832
1826.2323
3837.174072
3488.27124
1747.703491
2935.21167
1672.102905
1715.552734
3225.574707
3082.463135
3933.275391
3797.747314
4209.842773
4371.265137
1891.541748
1942.523804
4141.253418
1726.442139
1878
5312.177734
1531.894775
3023.615479
3137.919922
2775.769287
6404.667969
2102.10376
2019.699951
2289.5896
4661.068848
1530.476196
4322.37207
3395.297607
4055.655273
1746.279297
3883.428467
2398.600586
1896.61853
3012.645264
2302.227295
3245.432617
4404.630371
2064.312744
4206.608887
3647.239746
6188.101074
3084.31543
2979.644531
1442.901123
3334.445313
3877.595703
1895.966675
3024.080811
3299.11499
1664.862793
5191.263672
2500.239258
1767.40979
2756.550537
2426.480957
4239.37793
2785.88623
5267.667969
3997.083008
2080.318115
1827.833374
1898.309326
3307.782959
2376.186035
5158.181641
4404.952148
2080.391602
1884.800049
2644.206787
5415.951172
3955.484619
3033
2434.725586
5380.37207
2493.112305
4374.255859
5237.94873
1727.674805
2409.6604
4296.129395
4656.884766
3484.58667
2368.556641
4278.128418
3707.428467
3481.756104
3196.916992
5222.504883
2668.049805
4091.930908
2131.595947
4605.714355
1977.966064
7671.150879
3172.749023
3868.684326
1538.137451
1906.563721
3024.787354
5653.437012
4723.921387
5613.614258
1928.235352
4062.356201
2421.940918
5045.56543
1267.111084
3046
3760.223389
3123.805908
2969.5
2253.669189
2383.511475
3997.702148
1791.302612
1441.0625
3677.534668
1880.57251
3010.683594
4793.269531
2404.560303
3091.30249
2517.572754
2772
2815.609863
5545.266113
2823.199951
4695.717773
3516.263672
5021.268066
3352.282715
2754.58252
7819.594238
3821.452148
4733.515625
3000.446777
6145.670898
3936.800049
4517.726563
5539.977539
2465.130859
3794.576172
1647.323975
4066.375732
3187.931641
2022.580688
2475.593018
7137.299316
3280.806641
1245.753418
3985.683105
2778.906738
3724.392578
5650.486816
3984.215332
3272.019043
1766.431396
2248.447266
4999.764648
5364.993164
6684.981934
3534.514648
3737.494873
5710.983887
4609.902832
2108.5896
1556.913086
9157.327148
4431.870117
2179.380859
5541.354492
4171.267578
3536.220703
2211.747314
2074.285645
4399.739746
4136.815918
2113.489014
3228.440918
3768.300293
3117.345215
2318.812256
4292.162598
2502.153809
3710.014893
5434.260254
2463.512695
2438.754395
3228.849121
1599.260864
1732.575317
4539.100098
5899.125488
2228.604492
7910.236328
2835.890137
3067.273682
1501.894775
5789.209473
3127.814697
5101.718262
3874.433594
2572.842041
3597.326172
2359.15332
3062.505371
5620.072266
7938.549805
2949.035645
2677.263672
4373.827148
2844.677979
5990.120117
4796.595703
2657.222168
4944.77002
3095.051514
2850.518555
2630.264648
4890.503906
2854.108643
5335.90625
6602.351074
1912.517944
4371.870117
3484.133789
2956.619629
3631.387939
3972.187012
2464.270752
2793.983398
2718.87793
2807.683838
1837.173462
5140.006836
2301.970459
3063.020508
3684.773926
6410.491699
7311.269531
2998.355469
2941.606445
7675.219727
3273.459229
6478.511719
2684.877197
3720.601807
3356.814453
6312.70459
2347.205078
5120.680664
4107.94873
3204.410156
1575.751343
2376
2709.47998
3918.900391
3063.918945
4002.178467
2723.345947
3210.436279
3235.80957
2990.826416
1931.489014
5176.210449
2919.730713
4425.325195
4198.598633
4524.269531
2501.685059
5472.875977
4169.600098
3366.444336
3855.942871
3393.810059
4144.766113
3768.587402
3254.5
1562.590454
1912.419312
1702.074829
2516.179688
4529
2515.175049
2802.758545
2516.219727
4494.094727
3025.071777
5173.19043
4670.21582
2306.430908
4187.971191
2520.248047
1951.390869
2450.378418
1528.949097
2206.354248
2146.69873
2464.636719
2796.857178
3171.548584
4874.058105
2085.104736
3259.206299
2730.316406
2617.943848
3182.813721
3617.134033
3173.784668
2624.037354
2445.292725
2693.213135
3036.58252
3985.64917
4273.829102
3810.137695
2908.718994
2812.355469
2265.886475
4859.927734
2979.708252
5893.977051
2452.25415
1782.598877
6541.618652
2886.258301
3390.57666
2888.155762
2092.953125
4608.953613
2546.187744
4669.575684
3336.155273
2788.614258
4892.535156
2020.855835
2324.718994
2632.772461
2568.622314
3506.57959
2304.946777
3974.264648
4089.048828
2511.668945
4410.829102
3947.055908
4978.605957
1707.043945
2614.805664
4878.257813
3675.909912
4823.979492
2914.525635
2786
3382.789795
1434.361938
2969.38916
3624.322266
2669.165771
3914.279785
3141.556152
2239.767334
2984.181396
1545.71167
3070.755615
1908.210571
2664.961426
4423.821777
3075.557861
2741.385254
5241.180664
4015.270508
3258.543213
3490.775879
4522.147949
6047.179199
3201.502441
3138.021973
2520.219727
4530.328125
2915.612305
6020.650391
1661.098877
2945.679932
3915.249268
1569.661255
5025.913086
3736.0896
3474.666748
7654.691895
1861.693481
2833.988525
4656.969238
3135.404297
6128.831055
2843.407959
7098.951172
2412.172363
2388.463623
2631.284668
3713.743652
5232.615234
5367.391602
3176.920898
2784.338867
2239.010254
3055.537109
4498.289551
3522.775391
2108.605957
2727.023438
4583.156738
1753.566162
2193.225586
1895.580566
2168.544678
3005.86084
3817.799561
3627.08374
3574.269287
1948.511963
2575.733398
2472
4032.646973
4174.812012
3353.098389
4345.884277
4246.769043
2393.034912
4738.75
3098.737549
2507.701416
4435.888672
10779.238281
4489.122559
1980.017822
4213.462891
2577.280029
2595.958496
2347.902344
2952.170654
4338.70459
1543.681396
2303.7854
2753.425293
6121.130371
4585.246094
3508.045898
2907.916016
2137.482422
6680.250488
2196.086914
2642.276123
2839.626709
2132.772217
4363.844727
4140.081055
1401.030029
2514.068115
2173.661865
4320.890625
3483.88501
3640.372803
5091.267578
4184.610352
3461.724121
4237.634277
1615.476318
2986.962891
5292.666504
2073.450195
2088.9375
2933.308838
2273.960693
3233.609131
2393.783203
2895.972168
3161.14624
3501.005859
3555.450195
2673.783936
2518.270264
1817.44104
1795.52002
2517.19873
2795.412598
2825.214111
3070.389404
4628.702148
2060.221924
4757.410156
3164.964844
2558.532959
3306.969971
2619.421387
2524.944824
6562.413086
1809.93103
3230.860596
2618.674805
3832.370361
4805.98584
3689.813721
3347.672852
10689.910156
4487.302734
2844.159912
2665.305664
1543.040039
4170.888184
1933.428589
1661.229248
1680.512817
1964.5
3607.126953
3418.047852
4247.59375
3813.453125
2883.138672
4575.160645
3659.657471
1830.598511
1701.887451
3083.891846
2901.600098
2400.872803
3314.018555
1647.318604
7269.291992
3725.109131
2688.494629
5110.535645
2615.680908
2015.307129
6968.128906
5218.605957
4412.487305
3201.739014
4335.215332
1661.503784
2042.954834
1697.777832
4401.872559
2193.346191
4029.581299
3715.142822
2486.341553
2062.23291
1659.96582
2338.54248
5094.466309
3097.574707
2456.897949
3394.540283
5840.289063
4421.563477
2154.269287
2440.625
4146.063965
2109.04541
7743.326172
2986.24707
4715.872559
3282.800537
4163.200195
3243.028809
5281.260254
2563.560547
4261.936523
2368.501221
2552.694824
3310.323975
2956.556152
2533.618652
3651.504395
4406.621094
2839.959473
2641.85498
5286.969238
2709.47876
5202.608398
5181.231445
1903.77832
3417.723633
4079.315674
2140.196289
3217.251953
1732.856201
3654.40625
3248.941162
2583.917725
2968.717529
2250.482178
5431.022949
4122.618652
2614.033691
1802.849365
2781.543945
1931.30481
3272.018311
2148.381348
3211.260986
6516.725586
2481.632568
3723.860107
4606.57373
2623.605225
3246.275879
2007.849365
5457.376465
2628.301025
2267.700684
5952.437012
2079.367676
2857.611328
2826.399902
3288.767578
1661.351685
4701.110352
2488.402344
3896.534912
2385.751953
3441.356689
1629.65686
1655.208374
3050.088379
3626.542969
4811.237305
4427.240723
1979.093384
4363.663574
1554.144897
1673.411743
4538.776855
3918.031494
4505.162109
2756.743164
1591.775757
5644.019043
4352.580078
1679.801636
5651.500977
2404.297363
4154.577148
2230.343506
3227.678467
3874.339844
1805.888184
2788.380127
3172.310059
3537.861084
3104.78833
2146.992432
4740.282227
3370.803955
4691.331055
3102.626709
3982.075684
2449.58667
4689.650879
1628.5271
2487.10791
1541.117065
4945.822266
2221.307861
3573.783203
4851.281738
2220.124023
3970.436279
3003.679932
3648.953613
2442.148682
2480.008057
4490.390625
1919.340698
2670.572021
1740.970459
3599.119385
2977.453613
5038.611328
2863.926514
2947.458496
4282.13623
2248.731445
2592.914551
2457.477295
3330.95752
3748.53418
1831.318237
2568.93457
2554.069336
3672.895752
2699.787842
3735.708252
6568.140625
4644.566406
2681.195557
1419.116577
1678.553223
2993.880615
5224.053711
2837.19165
2227.401611
1864.169922
3060.616943
3304.781982
3240.735107
2443.875
2712.466064
3534.576172
1953.68103
3910.142334
2409.003174
5658.629395
5078.251465
2670.206055
1882.036011
2604.857178
2371.743408
2697.895752
2285.266357
2781.201904
4528.675781
3030.966309
2644.375244
3864.87085
5038.433594
4083.209473
3971.281982
2401.692139
1982.105713
3443.845459
7616.928223
4236.381348
1553.139648
3201.035645
2230.070068
2396.363525
4102.994629
1909.255371
2921.759521
5783.788086
4198.841309
3130.922607
4495.219727
2326.054443
2001.626221
2661.199951
1776.7771
1824.692871
2469.557373
1901.86853
1523.082764
4895.57666
4287.0625
3051.322998
1696.834839
3048.793945
3681.856201
3515.90625
1757.095947
3172.509521
3675.465332
3592.651123
2173.168213
2304.983398
3015.678711
5314.697266
4296.256836
2798.572754
3103.263428
2346.64624
5164.819336
3178.141602
3891.957275
2511.360107
3266.042236
2780.845703
2627.433838
7233.129883
2977.81958
3142.825928
5605.989258
4972.548828
1798.685913
1907.736694
2549.714355
1972.176147
3633.942139
1772.608398
3640.236816
1594.73645
1973.108276
2109.929443
2910.008545
2227.498047
2582.841309
5046.355957
2804.339355
2045.272461
1809.006226
2500.356689
3183.379639
2550.304688
3597.480469
2398.905518
2147.353516
1899.011963
1725.745361
2588.279053
4397.189453
1939.657715
3336.249023
3422.560059
3368.760742
1738.15979
3482.690186
1714.641113
2725.020752
4635.806152
3677.044678
1792.867065
1900.129761
2359.849365
1769.614624
1790.673706
4648.03418
3906.962646
1710.637695
2594.104492
2417.432373
1766.609863
2174.040039
4193.02832
3607.477539
5125.066895
2346.474854
5323.974609
2950.859863
1856.416138
1601.875488
3185.728516
2527.169678
2196.027832
6309.264648
2047.070557
2144.550049
3332.420654
3556.904297
2778.202881
3534.770752
1612.92627
1884.529541
2032.435913
1680.5
1533.045654
2071.10791
2517.880127
2206.51001
5470.668945
2312.159668
5953.520996
5550.915527
3201.416504
1936.677979
1770.347046
3628.818604
1881.101685
3112.265381
2526.188965
2062.057617
2787.168457
2640.454346
3230.395996
2996.772705
4438.940918
3330.981934
1912.713379
1769.251709
6016.041992
3976.824219
3126.785889
1951.496216
1646.914185
3132.547119
1768.571411
3179.354004
5267.897949
3393.613037
1720.770508
2691.145752
1778.067627
2050.633789
1650.067383
1757.195679
1980.079956
5831.220215
3560.597412
2170.836426
5989.858887
2803.736816
1954.195679
4744.578125
1694.462646
4100.415039
2947.995117
1945.894043
4964.761719
2580.510498
1827.883545
2860.397217
2302.585449
1945.061646
1755.497314
3912.509521
3739.265869
1960
3020.299805
2610.567871
2596.314697
3357.879883
2957.222168
1630.275879
2291.916504
1690.621826
2983.885986
3793.469238
2756.991211
4385.313965
2731.608154
2796.670898
4043.623535
1711.458008
5354.248535
1724.609619
3336.631836
4285.791504
2288.655518
4798.16748
2748.268066
3202.427002
5689.009277
3589.951904
4504.305176
1694.021729
1636.942261
1766.878906
1668.8302
3946.551514
3919.065674
1423.52063
1552.359497
3757.589844
3310.976074
1817.660889
3056.368652
4765.585938
2771.54834
3163.172852
3832.583252
2141.86792
5088.640137
2757.533203
3383.374268
2925.882813
1808.742676
2277.080322
3847.296387
2129.717529
1591.162109
2984.976318
2409.966309
1760.662109
3437.07666
1571.983398
2516.712646
1958.018799
1557.290771
3001.08667
2126.011719
4750.070801
3339.961182
1699.902466
4681.866211
3732.764893
1967.2229
1618.76062
1875.449707
3411.19458
1730.632202
1811.424805
5099.411621
4259.262695
4519.152832
1769.289551
2411.908203
3113.165527
5141.700684
2703.850342
2184.526123
5245.444336
6148.779297
4221.373047
3688.54248
3697.659668
4252.657715
2230.506836
5568.791992
1721.21814
1694.510376
3494.438965
3969.112305
2980.13208
3071.334229
1794.070068
2462.215332
2086.556152
3485.137207
1726.694336
4466.085938
4100.29541
1621.268311
2225.682617
1900.786133
1650.941528
2137.008057
3410.353027
1522.516602
1846.619507
5386.29541
3804.534668
1646.149658
1948.993896
1520.98999
1757.801147
3292.468994
2987.938232
2211.067627
1821.560181
2780.440186
1744.621582
2419.447266
2390.005371
3797.39209
1580.80481
1801.07312
2088.152588
1782.077637
2176.975586
1739.142822
1818.86377
1766.46228
3009.030518
1795.602539
2758.20752
2879.450928
3692.702148
1710.692261
2635.752686
2255.131348
2520.229492
2591.507324
2230.157227
1766.80188
1940.30249
1646.331787
1781.905151
2913.165039
5178.029297
7896.572266
1636.022461
3596.645264
4191.180176
5979.689941
2687.539063
2548.115479
3576.435547
1904.352173
2544.955811
2497.107666
2512.992188
4202.831055
3252.87915
1631.287476
1579.327026
7663.783203
2972.694336
3571.0354
1827.176147
3558.733398
1903.604614
4911.367676
3338.65332
7941.665527
1824.159668
4829.13623
1600.318237
6019.375488
1617.266724
2581.152588
2292.045898
3989.5271
2092.075928
2829.227295
