# Supplementary material for: Distribution Analyzer, a methodology for identifying and clustering outlier conditions from single-cell distributions, and its application to a Nanog reporter RNAi screen
Source: BMC Bioinformatics. 2015 Jul 22;16:225. doi: 10.1186/s12859-015-0636-7 (PMC4511455; doi:10.1186/s12859-015-0636-7)
Supplement: Additional file 1: Code S1. — R source code and sample data for distribution-based high-content screen analysis [file 12859_2015_636_MOESM1_ESM.zip › DistributionAnalyzer-1.1/Plates/files10004/D09]

4673.249023
1956.325684
1451.330444
2558.99707
1810.810059
2409.520508
2387.738281
3932.590576
4056.692383
2296.793945
2770.560791
5650.967285
3837.404297
1828.083862
2414.28125
2340.186279
3614.315674
2653.830566
3644.372314
4025.036133
2422.4021
3043.310303
1893.028564
2281.344238
3706.425781
4045.879639
2063.321289
2508.588623
1973.119995
2223.111084
1780.317505
1943.238037
2028.525024
2157.176514
3579.912598
4132.731934
3189.213379
2929.920654
2403.681641
4399.879883
4411.043945
3880.908447
3640.959229
2497.020508
3630.089844
3617.438965
3594.752441
1864.161621
2051.723389
2084.556152
2301.157471
4056.759766
3757.231689
1911.810425
3328.966309
4796.546875
2380.615479
2295.244873
3067.045898
1487.661377
2008.021973
2662.726563
3139.926514
4390.949707
2136.58374
2764.753174
1870.044434
2831.342041
3949.751221
5415.847656
2820.978271
2202.577148
5638.427246
9278.473633
5041.406738
4696.447754
3047.435303
2842.754639
6027.922852
5038.939453
3303.430664
3678.318115
5378.145996
2046.839722
2236.774658
1766.371948
2507.48877
4356.930176
1696.981812
3039.780518
6149.636719
4142.628418
6871.32373
3126.763672
2371.021484
3153.131836
4510.297852
2251.481934
1720.525391
2216.523682
2127.85791
3384.734375
6967.111328
3509.355713
4810.905762
5928.394531
5734.067383
6085.808594
3903.885986
5483.160645
3995.661133
5525.72168
7737.916504
5266.174805
3069.744385
2569.907471
3278.053467
5502.243164
3340.866943
4669.719727
2795.97998
6131.338379
2487.429932
3773.70752
3053.388916
5651.070801
5503.650879
5968.814941
4938.263184
4022.096924
3416.713623
4584.141602
2796.288574
3371.226563
2444.826904
5717.553711
2415.501953
2234.380859
4459.671875
3359.192383
2343.609863
1482.598755
4932.404297
2286.649414
7222.87793
3466.897705
5823.800781
3479.665283
4464.921875
7567.425293
4376.748535
3217.152832
2754.972656
7452.091309
2759.199951
2158.082275
3097.85791
4360.601074
3338.512939
2799.29126
3274.707764
4861.363281
4671.696777
3198.901123
1878.317383
2335.622314
2796.310791
2168.743652
5645.557129
4832.724609
3238.05835
7476.131348
2929.818115
4416.419434
7087.50293
4962.577148
2854.226074
3251.349365
2771.706787
4472.62207
3143.735107
3609.482178
4980.921875
2665.799316
2071.095703
3280.541992
2349.774658
1856.027222
1714.252197
2195.353027
3357.379639
4752.271973
3156.652344
2604.795166
4317.443359
1385.749146
4085.868164
5112.30957
2667.771484
3977.219482
2969.128662
4586.490234
2128.67334
2817.368652
2364.289063
4132.819336
4859.574707
1761.166138
2812.340088
3535.926514
2789.76001
3667.031982
1787.047607
2776.502197
1979.736572
2228.007813
1992.592651
1836.571411
3083.001709
2480.642822
6022.069336
3018.67334
4429.477539
3013.154541
2484.413818
2079.584961
5272.275879
2973.556885
2183.27002
2870.193848
2411.561523
3967.564453
1985.537476
3593.826172
3825.553467
1667.487793
4203.741699
1682.23877
4165.403809
3704.21875
2038.241333
1842.538208
2171.227051
4004.266602
6755.118652
2152.211426
2080.729492
3188.23291
4653.732422
2313.559814
4504.277344
2898.09668
4061.320557
2737.420654
2790.051758
4453.164551
3064.617432
7519.666504
3565.607666
4775.019043
5695.952637
7872.278809
2397.53418
5252.623535
1853.744873
4370.939453
5598.158203
3544.772705
4166.278809
2751.513428
1625.617065
1922.397095
5710.644043
6751.057129
15445.97168
2651.26709
2896.187256
2886.613281
3612.09082
2518.556152
3262.429443
1837.134033
3692.024902
3729.123291
3079.937012
4873.296875
6648.181641
3639.517334
3069.87207
3391.424072
4890.105469
2590.6521
4985.097656
4395.458984
2193.791992
3398.167725
3128.914307
6045.775879
3118.204834
7214.344238
5141.249023
4694.80957
3928.377686
5004.087891
6766.136719
3800.036133
4215.182617
1852.237793
3555.798584
2539.301514
2423.90918
2611.041748
4498.585449
5534.418945
5171.128418
5709.593262
2244.827637
3866.90918
5844.034668
4686.393066
5605.907715
3993.758789
3098.109131
2461.031006
9489.664063
4388.051758
5044.723633
2394.776611
3777.576416
6700.579102
4483.446289
2570.69165
4905.134766
2164.108154
6518.352051
1847.394653
4418.080566
2923
2463.338135
5485.29541
2354.313232
3266.152588
4957.443359
2401.872314
4735.832031
3809.521973
2340
1409.772705
5453.413574
2836.752441
3745.379395
2831.115723
5813.984375
1943.330566
5021.939941
4596.179688
1885.656372
2401.899902
2332.647705
6244.432129
4288.485352
2614.166748
4498.745605
1774.835693
2616.616943
2814.322021
3581.022217
2569.962646
2204.058105
2570.04126
3673.200684
3002.331055
2068.365723
2186.632568
4776.749023
2818.364502
3286.10791
2057.560547
2097.29126
3659.203125
3054.987793
3152.469482
1876.287109
2299.445801
2660.441406
1682.813232
5256.025879
1832.319946
2295.476318
1902.160522
2962.459961
2038.395142
3428.210449
1821.948242
3737.32959
1870.265991
2461.256836
3874.437988
3268.431396
2105.654785
4177.327148
2827.533447
1583.502075
1961.764648
1994.317993
1861.43689
3193.764648
3838.810059
5292.238281
2192.891113
2789.537354
2373.527344
1989.142822
2268.996826
2198.84668
2402.112061
2966.79541
3966.224365
2500.49585
2882.467773
3305.774902
2650.190186
5582.319336
2099.444336
3804.509033
2564.701172
1762.855957
4409.818359
5258.727051
2514.280273
1767.608398
2125.333252
2344.367432
3237.201172
2540.899414
2633.056641
6836.518066
1633.828613
2581.869629
6111.844727
4244.167969
4823.719238
3696.678467
3968.504395
3361.881348
2504.66333
4734.137695
3997.18335
8004.242188
1777.17334
1850.936768
2861.111572
3419.544189
2765.684326
2191.592041
2030.022217
4086.033203
2396.736084
2592.089355
1861.326172
2013.372437
2308.460693
2436.643555
2363.221436
6279.470215
4165.717773
3115.534912
3291.565918
2048.808105
1684.463135
1948.096069
1729.484375
1932.876465
2200.682617
1714.240845
6253.030273
2426.639648
2627.695313
5391.549316
2772.066162
7384.931641
5512.028809
3297.434814
2810.568604
4522.123047
4787.279785
2924.325684
7162.256348
5894.271484
3560.390869
3821.600098
2858.199951
5220.967773
5972.469238
3173.155518
4793.507813
4087.093018
3181.101074
4165.674805
2292.062744
2660.422852
2385.8479
3790.116699
3692.081543
6186.399902
2288.838867
3846.697754
3737.574707
2855.383545
3009.593506
3924.912354
2408.272461
6585.522461
4313.805664
6947.266113
2868.668945
2112.54541
3872.57959
6580.36377
4020.571533
3890
5895.149414
7008.819824
2929.35791
3287.125488
3820.096924
5175.240723
2516.105225
7050.025391
2140.661133
1761.171753
2538.379395
2624.368408
3546.632813
1719.524902
2943.123047
2016.768311
2123.276367
4183.45752
2151.073975
4253.537598
3762.191406
3290.671387
3186.927246
2611.545654
3040.193115
2172.856201
5860.086914
6154.742676
1933.322998
2109.456055
1619.95813
2277.80835
5145.643555
2160.862305
2330.433105
2506.744873
4665.812012
1846.00293
2104.407959
2793.046631
2136.486328
2343.288574
2034.362061
2000.735474
5190.569336
2045.642578
3431.699219
1770.996216
3742.345947
2299.369629
2182.429199
1764.086548
2273.254639
1699.343018
4187.899414
2361.904541
2536.438965
4308.060059
2421.868896
2562.491211
3422.212158
3093.99292
3570.14624
2606.976563
2238.149414
2143.548096
2397.359131
7979.395996
2733.073242
5750.515137
4272.547363
2704.858887
2633.650391
4187.426758
3603.947998
1732.395874
6068.964355
1556.630249
1707.031006
1901.180298
1989.12915
1556.602051
2597.533691
2567.518799
4484.049805
4578.832031
1722.533691
1901.509644
6299.949707
3665.096191
3017.186768
2465.380371
3239.496094
2310.827148
2289.518799
1674.598022
4112.447266
2366.77417
1874.58728
5337.375977
2512.236084
2451.174561
1713.315674
2082.287354
3813.218506
2257.331055
2479.462646
3358.765137
3546.933838
3963.905273
1830.80188
1968.276489
1874.392212
2834.989502
5237.206543
7542.018555
1712.901367
2485.13623
5406.566406
3791.175293
2351.582031
2954.894287
4554.504883
2826.59668
4177.583984
2247.745605
2717.976074
3182.115967
3828.043945
4781.506836
6450.874512
2405.028076
2353.518066
3430.851563
3304.318604
4963.587402
4307.23584
2648.832764
5100.768555
2834.79834
2230.168945
5151.658691
2781.655518
2766.300781
2304.628418
4633.569336
2140.233154
2153.42627
3827.84668
4044.124512
1899.441528
5782.600586
4909
2954.20874
3008.827148
4384.556152
3497.235107
2935.466553
2491.390137
2990.048828
7099.638672
1814.392212
3412.831787
2359.73291
4401.499023
4608.30957
5800.036133
7703.13623
2236.511475
1969.377563
4568.337402
2363.22168
8767.548828
2081.927002
4402.794434
1940.904053
4604.887207
3506.092285
3655.291748
5553.583008
4337.85791
3762.063232
4535.020996
3114.866211
5613.462402
4689.711914
4808.320313
4177.186035
3111.674316
2452.692383
1960.197876
2709.666748
3861.146973
3464.541992
2263.222412
3344.241211
1959.651367
1932.157959
2904.383057
1733.910889
5829.645508
1800.248657
3835.127197
1891.699219
2295.567139
1503.626953
1951.711914
1979.589233
2813.270752
2246.4375
2048.82666
2029.710693
2003.789429
3679.21167
3545.92749
4026.738037
1854.6698
4205.096191
3097.505371
3903.352295
2040.441406
2459.840088
1944.916504
2643.788818
2720.462158
3196.775879
3667.443848
3823.947266
4477.866699
2117.217285
2690.226318
2289.62915
2149.009277
5892.1875
1953.234985
2300.896729
5066.302246
1695.584473
3337.168701
1919.956909
1991.862549
3589.62793
2673.706787
3629.438477
2958.096191
2504.267334
2388.937012
1734.964233
3838.208496
5973.583008
5244.290527
3856.82666
1747.709351
7236.200684
3032.596924
8566.5625
4485.681152
3812.501953
2446.624023
1798.24939
5136.868652
2758.036377
3707.222656
4457.333496
3633.450928
4293.675781
2683.840332
3072.51709
1891.475464
2743.241455
2747.729736
4827.589355
5393.565918
4640.322266
3878.354492
2269.407227
4633.166016
3075.89624
4313.730469
2400.046143
2252.280273
4978.743652
2896.666748
3449.67041
5743.124512
3131.180908
5356.754883
5121.60791
2625.370605
2891.797363
2438.491699
3205.327637
4425.495605
1729.627075
2442.181885
3582.609863
1829.494019
2734.709717
3647.79541
6508.279297
2884.842285
5139.937988
1709.630615
3621.83374
4019.867188
3425.529541
1937.007568
2197.275635
1885.944946
5199.671875
3111.71875
2446.541504
3707.25
2412.792969
1840.491333
3563.863037
1941.029419
4861.003906
7532.00293
2152.873779
3677.311768
2749.452881
3120.920166
2101.681152
2777.829834
3430.001953
1541.350098
2217.942627
5902.868164
2073.994141
2087.591309
5325.472656
1739.468628
2585.8479
1793.280029
2792.853271
2112.602051
5012.899902
1503.400024
3144.19751
1927.950562
4085.15625
1858.72937
3322.744629
2269.542969
3242.618164
3638.5
3852.580078
4650.270996
2873.089355
1613.617065
2705.536377
1743.91748
1473.010498
4035.380371
2177.241943
3019.919922
2295.524658
3648
4089.401367
2281.530762
1828.994751
1580.90564
2723.283691
4397.021973
2468.267578
2826.491699
3079.075928
5221.264648
2042.86377
4168.066406
1910.728516
3395.274658
3479.045166
2339.552979
3203.827393
5783.882813
3880.808594
3097.614258
2549.91626
3103.563232
2784.366211
2488.820557
4774.111328
6304.571289
5822.944336
3957.786133
2642.353027
3752.131104
1178.921143
2668.15332
2811.428467
2432.494385
3616.573242
5160.946289
4893.258301
2449.969482
3245.555664
5025.295898
5389.058594
6176.229492
3979.709717
4162.035156
2681.300781
6372.873535
4437.010254
4164.100098
3152.526855
2499.963135
3953.358398
4634.748535
2589.790771
2587.244629
3236.89917
2666.453857
3091.984863
2775.692871
4268.767578
5625.171387
5227.982422
2490.866943
4495.794922
2511.202637
2225.142822
5057.791504
1548.91748
1785.818237
3294.567139
1877.018188
2405.714355
2219.062744
4550.742676
3386.701416
2372.372314
4169.928711
2941.020996
2227.080322
1872.462769
6348.764648
2322.983887
4557.006348
1975.266724
2362.136963
2808.373047
5546.806641
9016.751953
2880.50708
5068.34375
2564.172363
1619.555542
2704.345703
3493.850098
8779.053711
4951.632813
4373.51709
3639.849854
6366.583008
2639.766602
1940.995117
4814.816406
3172.154785
3736.382813
3929.977051
1635.561279
2577.711426
2448.397461
2239.67041
3795.182129
3218.096191
3007.470703
5327.089844
3462.0271
2678.918945
2999.740967
2121.029785
6426.476074
14881.40625
1705.0448
4447.345215
2114.939453
3165.897217
2028.787598
4338.80957
2786.804199
1713.853271
3984.501465
5504.012695
1910.919434
2900.077637
2699.434326
3873.429443
1740.266724
2048.533447
2153.504883
2044.924683
3214.122559
3859.322021
3551.411133
2448.444336
3178.733887
2034.161499
5808.959961
2269.062988
2552.843994
5205.683105
2580.666748
3799.149902
3767.76001
2478.761719
2654.707764
4869.82666
3981.049561
2881.697998
3896.351563
4207.387695
3102.983398
2502.662598
4941.940918
4044.564209
1880.189209
2135.562012
3657.135254
3648.368164
5612.921875
1819.733276
2023.664551
1994.341431
2542.186279
2079.096191
4488.44043
6696.429688
5215.027832
2510.257813
5363.362305
5821.535645
1751.466675
5396.387695
3433.751953
3132.605957
3449.83374
1996.612671
2590.56958
3421.850098
6687.021973
4663.239746
3556.363525
2582.060547
2116.651855
3066.769775
2067.473633
2952.359619
2887.345703
4831.081543
1974.887939
4333.065918
3259.75
4393.273438
5947.160645
4077.387207
2364.553955
4279.116699
2161.526855
5398.314941
3178.426514
2980.488281
6580.401855
2622.642578
2556.575928
1923.524048
4065.081543
2500.58667
1929.781128
1960.356445
2049.657471
2292.123535
2119.879639
1752.747437
2301.432129
2734.880371
4914.382324
2779.453125
4881.693359
2680.079102
1801.258911
3886.589111
1772.217896
1841.543457
3488.789795
3432.73999
2690.348389
5183.205078
1537.846191
5647.664063
1681.973999
3715.338623
2801.076904
2805.904785
1840.790161
2730.64502
1905.965454
1470.38562
2694.907715
2792.23291
4039.125244
4237.618652
2010.836182
2419.581055
4586.796387
2126.011963
2778.480713
4252.253906
2487.893311
3974.64624
5118.772461
2809.636475
3536.677002
2615.368896
4024.318359
3924.138672
2649.122559
1898.458008
3300.551025
5412.699219
4600.974121
3871.144287
6452.424805
1441.706299
3522.287354
4773.858887
2403.842773
2227.304443
1933.313599
3435.438965
2087.97998
3243.391357
6313.739258
6808.579102
5921.768066
5610.825684
3137.897461
1691.432251
2524.763184
1943.825562
2078.868408
2716.504639
4976.631836
5455.260742
2752.208984
1907.914063
1771.366943
5577.151855
3800.201904
6305.595215
4793.824707
2263.027344
1782.66272
2427.282959
2523.876465
4298.197754
2402.563965
2541.275146
1903.172974
1987.440186
2791.322998
6961.736328
2302.390137
4140.688477
2951.580322
2025.797241
3308.723145
2794.158447
1724.611328
3225.772217
3268.40918
3236.108154
4921.972656
2187.640137
5376.208984
2682.019287
2659.487793
2504.98999
2231.395508
1973.766724
1845.393921
4198.37793
2626.970215
3267.174316
2568.429199
2601.846191
4727.614258
2073.75
1867.677246
2584.852051
2468.416992
2453.939209
4005.494873
3149.540527
1845.636963
2131.424561
1558.736816
2721.021973
2713.314453
1991.186157
1569
7867.714844
3069.068115
5255.752441
3181.046875
1891.081055
3595.846191
3919.329834
2713.412842
3503.807129
2498.092773
5289.143066
1947.153076
2367.563965
2040.80188
3489.746094
2663.087646
2164.518555
5068.332031
3686.859375
7293.408691
2608.265137
5546.443848
1842.915283
5941.112793
2834.010498
2356.067383
3301.411133
1893.780151
3389.83252
6500.508789
4331.830078
3790.193115
4167.448242
2662.786377
4712.117676
1847.567017
2035.934448
2120.849609
6942.609375
1960.55542
5084.252441
5337.958008
3937.782227
1913.560059
1813.659912
2680.687744
3015.333252
4580.081543
2726.24292
2484.209717
2391.154053
3365.17334
3016.583008
4840.681641
2127.216553
2434.672363
4084.619629
3896.637695
2478.505859
4924.243164
3344.814941
4084.593018
2248.898193
2902.906738
1672.223755
4497.757324
2211.080566
4785.370117
1750.869385
5279.357422
1811.882568
1706.291626
2020.410034
7770.081055
1936.542603
5683.407715
1923.575562
2634.406738
2516.735596
2067.932861
2306.364746
2807.601807
3342.897949
3519.886963
2421.750732
2753.619385
4543.84082
2093.057617
2446.86499
2160.911377
2068.352539
4698.584961
2435.58374
5281.478027
2037.494019
2466.099854
5750.530762
2007.957397
3931.710205
2861.424561
2566
2088.164307
2077.355469
2989.281494
3252.079834
2567.331787
2244.211426
2735.268311
2838.601318
2203.533936
4674.440918
3770.998047
2065.803467
2680.510254
5258.328125
2342.285645
2721.519531
2197.619141
3099.693359
2957.571777
4340.484863
1928.929321
2647.149414
3831.781006
1971.037476
2009.682129
2053.05957
6108.89209
3240.626221
2418.942871
2153.089111
2173.276367
1823.508789
2338.672852
5767.710938
6089.310547
2248.064941
1763.62854
3860.371338
2208.738525
6315.971191
3473.022217
1983.683228
1709.614868
1859.107178
3565.982666
6240.584473
4691.933105
3782.380127
3919.040039
2152.468018
2018.740234
1895.418457
2100.299561
2603.927979
4199.082031
1807.259033
1715.638306
2113.654297
3419.418457
2715.111084
2330.83374
7901.847168
3292.324707
2128.243164
2726.795898
1835.588623
2799.042725
1816.45813
5911.4375
3029.310059
4484.898438
4877.279785
1761.324341
4454.859375
2971.695801
4542.986816
8142.452148
2211
3994.157227
5149.877441
2106.844971
2323.604248
5417.805176
1730.748901
2156.09375
5488.493652
5361.502441
2719.600098
2466.335449
2017.222046
3365.817383
2072.153809
3411.510254
3716.159668
1566.551147
2153.783447
2299.195313
2200.085938
7015.815918
11606.879883
2125.720947
2513.321289
2178.023438
3604.112793
2283.380371
3265.017822
2024.985596
3507.613525
2790.166748
4220.548828
2411.48999
1689.098755
1951.745483
2881.123779
2920.376221
4109.692871
1980.302246
1945.023804
3548.399414
1837.885254
2075.491455
6347.30127
2982.862793
1853.390869
2585.273193
2015.298462
1949.59021
2059.239258
2127.355713
1672.895386
3487.152344
1925.603149
2050.591309
2037.805298
4834.426758
2813.244873
2366.118652
2790.721436
5646.473145
2390.937012
3850.162109
5729.719727
1857.980957
7408.813965
6257.600098
3805.045166
3474.212646
3669.349121
5289.77002
1987.532471
5188.398438
3731.604736
2324.196777
1783.558228
3389.742676
4464.445313
1996.540527
6194.606934
6928.57959
1617.559082
5064.627441
2372.921631
3371.369141
3324.517578
2340.140625
2241.809082
3795.130371
1951.169556
1632.712402
2270.510498
4870.356445
2299.333252
3713.123291
2637.726074
2218.312988
1653.087891
2318.539063
2017.522705
2914.647949
1996.252319
1739.778076
2501.888672
2098.572998
2739.737793
3148.51416
3019.258789
3048.282227
2419.427002
4409.394531
1760.949341
5543.764648
2317.749268
3836.236084
1770.172607
2450.647705
1752.839966
3792.393311
2588.67749
2289.765625
1794.795532
1697.445801
1665.296631
3398.848633
1816.69519
3425.406494
2200.581543
4499.363281
1896.810547
2611.179199
2028.57312
3424.827637
3553.863281
6350.007324
2271.935547
5799.921387
2637.808105
4225.299805
2089.582031
3985.49585
1992.633667
2045.111084
6540.948242
2673.192871
3402.737305
4628.036133
4905.396973
2238.857178
1381.835327
2252.378418
6743.854492
6166.315918
3407.914063
4815.827148
7606.54834
3407.919189
2392.060547
3474.949219
3213.040039
5198.651855
6315.819824
6491.416504
3751.262695
3828.72876
3919.695313
4612.893066
4538.933105
3106.015381
6919.858398
2977.432861
1904.882813
5083.049316
4071.151611
2250.036377
6375.350098
3425.859619
7110.645508
2844.737793
1432.355591
4864.106445
2726.062744
8277.356445
6904.146484
2316.842041
4013.493896
3240.574219
4026.578613
5162.878906
6341.063477
4044.248779
5133.043457
5633.819336
4279.768555
4711.436035
4369.671387
1544.010986
1675.391724
1815.140625
3083.026367
1934.789917
1680.213379
2838.385986
2954.79248
3076.442627
2967.481445
2160
2927.285645
1547.947998
4853.785156
3165.723389
2462.399902
1455.599976
5527.079102
1940.396362
3193.4021
2438.086182
4447.157715
5461.960938
3387.715576
1718.117676
1913.209351
1717.793091
3144.452881
1893.162842
1978.388916
3023.095703
2481.251465
2048.670166
2019.488159
2482.751221
2082.317139
2591.397949
3250.108643
3694.852051
2210.934814
2124.486084
1617.509399
3351.526367
4502.956543
1531.755127
2330.5
2883.974854
2318.195801
4590.288086
4199.29834
4266.303223
2455.543457
5770.807129
4816.114746
2879.935059
2480.637207
5164.14209
1358.186646
12015.021484
3862.962891
6277.120117
5272
3735.267578
2064.842041
2013.090942
1844.558105
2777.416748
3471.243164
2478.432373
4232.92627
4020.800049
6022.119629
1654.843384
3267.050537
5743.75
6865.525879
8124
3459.588135
2127.609863
2748.413818
5290.70459
1782.959961
2452.221191
3475.128662
8303.026367
1723.953979
1437.909058
1717.623779
1734.640015
2765.532227
1667.692261
4177.804199
2130.227783
1677.333374
5686.216309
4807.608398
2485.702881
5542.918945
3164.809326
2247.87793
1549.591431
1397.957397
4814.726563
3765.939941
4062.874023
3281.45874
3113.291504
3814.75
2418.646729
1828.4021
4204.670898
2428.251465
3927.512939
3091.901123
3064.075928
2288.253906
2581.122803
1720.833374
7074.053223
2878.429443
3232.038574
2977.582031
3274.609863
2228.763428
2472.470703
2883.877441
5748.749023
2725.791748
4684.171875
4267.145508
3468.4375
1787.875
6280.848633
4707.664063
6433.777832
5076.225586
5199.359863
7044.521973
3665.450195
5494.491699
3912.554688
2834.925293
2375.944336
2728.429443
3443.767822
4054.662354
4477.29248
2758.937988
1719.333374
6772.338379
5618.196289
5370.931641
2992.308594
1789.241333
2850.143311
2882.157959
2897.275391
2325.387695
4242.555664
1289.43396
2995.457764
2257.700439
1257.185181
4042.646729
2333.433594
5229.930664
2184.535645
2103.944092
2132
2416.195557
5751.393066
2328.538818
2181.880127
2984.405762
1924.912231
3061.071289
2885.333252
2319.344238
1727.379272
5082.11084
2937.244385
2524.215088
1627.06665
2401.962891
2189.960205
3990.727295
2666.266602
3138.534668
2489.421875
1714.51709
1488.842163
3909.271729
3832.790771
2134.406738
3949.444824
1897.818237
4262.867676
3378.486084
3952.487305
1699
4122.388672
1941.154663
3677.24585
3098.972412
2093.542969
3133.900879
1824.373291
5344.486816
3500.471436
2723.390625
2480.14917
3471.759277
3501.178955
8336.803711
4841.175293
2961.29248
4222.625488
2604.235352
2221.600098
5073.703613
6847.018555
3141.863037
5722.166504
4341.751465
2078.992676
1659.881226
6082.471191
2883.222168
1781.294067
7005.889648
3204.771973
5889.29834
1637.773926
5909.894531
1663.09436
4954.90918
2606.536133
2405.074951
2138.586426
4929.100586
1611.285767
3077.014893
4547.179688
2088.224365
6644.366211
3665.265869
9832.605469
3844.194824
2903.87793
6567.397949
3237.082275
6231.279297
2969.714355
6561.989258
2209.110352
8497.800781
4532.24707
4091.977295
5210.349121
4894.856934
3938.944824
3478.629639
1142.557373
4198.5
4348.716797
3218.105225
2079.496826
2885.380127
2299.908447
7697.08252
8472.62793
3224.872803
2096.191895
3522.458984
5278.362793
7944.954102
1812.074585
3321.089111
4275.773438
3294.674561
3581.422119
3533.723633
4851.640625
3178.955078
5309.006348
2497.360596
1602.25647
4602.833496
3042.076416
2559.955322
3383.892334
4356.508301
2448.844238
2197.927979
5158.063477
2573.181396
5156.247559
2415.024414
3305.314209
5273.879395
5812.915039
4695.602051
5487.662109
3597.863525
3217.481445
4778.244629
6191.016113
5110.883789
3893.210205
4353.686035
5965.375
6218.899902
3280.755859
5680.903809
4843.540039
2380.422852
4614.062012
3676.740723
3166.706543
4012.153809
3673.846191
4824.833496
2237.840576
4882.77002
3765.600098
3203.328857
5516.761719
2658.683594
7779.48877
5435.894043
4996.306152
4901.345215
5142.105957
6910.169434
3700.314697
2634.241211
4269.51709
6229.151855
3066.767334
5601.388672
2165.580566
3093.568359
1980.55835
4169.442871
1693.621582
2087.182861
2097.150879
1873.630371
5238.695801
3481.924316
2129.929199
3709.115234
7977.85498
2176.833252
2916.708008
1962.309814
1743.178101
1961.202637
1966.056641
2374.406982
3525.134277
2008.888916
2689.018066
2082.773682
2525.189209
2544.654541
3310.598633
3756.793457
1737.032227
2371.053955
3972.311523
5808.054199
4087.91748
1545.846191
3943.407471
2674.304443
6312.382324
3370.045654
1549.924072
4260.552246
2364.731445
3466.04248
3831.289795
3121.636475
3840.081543
2515.674561
3660.216797
2301.807861
2262.337646
5226.658691
3797.344727
3819.525146
4879.08252
2676.031982
3095.006592
1463.095215
2328
1467.597656
2333.267334
2043.005005
2562.666748
2738.276855
4169.717773
5464.076172
2608.340332
2316.956299
2995.410645
4619.112793
1968.447266
2473.078369
3972.250977
2286.846191
3285.469482
5254.230469
5281.526855
1682.762573
3085.733398
3008.825195
5196.929688
4175.785645
3905.510498
4284.257813
5927.211914
3587.769531
4166.168457
1715.368408
3584.16333
4559.482422
1812.317505
9183.305664
2632.562744
2071.013672
6696.385742
3141.699707
5560.439941
2419.855469
3303.94751
4371.058594
1580.809814
5351.113281
4512.741699
7297.293457
4760.395996
3368.781738
6179.578125
3236.508789
3362.213867
4918.300293
2788.116943
4298.5
1932.444458
4961.181641
2327.516846
4587.182129
4114.431152
4163.388184
4600.040039
4619.494141
3402.949951
4216.980469
6262.217285
3558.207764
2554.648193
2731.660156
2023.058838
6254.145508
2091.602539
5130.559082
2156.091553
5510.828613
2550.327148
2276.618164
4285.46875
4854.989746
2542.474121
2091.658203
4074.392334
1908.263428
2175.896729
3453
3431.807129
2470.447021
4404.242188
3421.151123
5306.938965
3284.740723
6001.362305
3757.362549
3628.92041
3691.892578
2472.504883
6457.433594
3568.525635
3104.046143
3868.898438
6093.323242
5146.204102
5377.31543
3993.432861
3018.687744
6180.336914
5826.949707
8335.444336
4561.336426
2771.736572
1956.732788
2937.085449
4843.168457
3543.157959
5498.203125
2705.520264
2878.739502
4972.792969
3441.140625
4471.51416
5053.507324
6299.714355
3103.6521
3124.616699
2792.915527
2740.96875
2647.637695
3655.327881
2149.388184
3082.718506
2536.575928
3031.33667
2904.280762
4400.242188
1897.863037
3926.644531
1680.156372
2137.700684
1807.853882
2472.506104
2403.206543
3948.078857
3201.585693
2532.898682
2672.259277
2357.079834
2596.477295
2484.072754
3236.447754
3569.861816
2051.984863
4353.678711
3091.881592
2254.372803
2812.800049
4476.810547
3661.078857
2969.510254
3142.798828
4687.775391
2306.649414
4364.057129
2156.269287
4530.565918
3057.107178
2551.199951
2140.15332
5080.699219
2381.92334
2000.382813
4412.909668
2307.128906
2827.673828
5547.875
2231.230713
1736.120605
1692.909058
1633.9104
2521.057861
2734.111572
2234.676758
3381.903809
1752.827637
2879.012939
3131.764648
9110.826172
2025.539795
3517.409424
3389.25
10764.873047
3244.095459
4198.29834
4055.145508
5327.507324
1859.487183
6298.106445
3608.854004
4178.644043
3910.133301
3605.31958
2082.024902
2004.262939
1659.565186
10469.81543
4790.714844
2215.319824
2818.515869
2191.494385
2467.86377
4418.059082
3075.578125
1475.351929
2940.352539
2019.5
4098.871094
1950.902832
2028.255371
3914.395264
1505.662964
2788.97876
4553.143066
2114.42749
1467.733276
7646.51123
2591.298584
2557.359131
5039.864258
2256.949707
5887.749023
3006.827637
2036.519287
6512.193848
3840.305664
2571.639893
3870.378418
4606.905273
5337.686035
5054.399902
3739.244873
3060.333984
6557.316895
2687.066895
5696.777832
4748.433105
4296.347656
2150.54541
6459.943359
2707.78418
3047.743164
3019.384521
1820.515137
9791.969727
5009.389648
4014.623535
6444.59375
3985.124268
5584.063477
2435.927246
5156.929199
1894.404419
4527.012695
5141.882324
1982.709717
5667.720215
2809.241943
4408.59375
2528.137207
7249.911621
5255.868652
5445.305176
5537.874023
2028.272217
1454.849365
2016.074463
7210.277344
2907.270752
1699.646484
2760.81543
2811.549561
3602.29834
5851.177734
6119.675781
4361.41748
4840.693359
3032.354492
4228.148926
1644.789063
3093.217285
1642.453369
2665.795166
3919.670898
3060.760498
2793.199951
3217.765869
1811.704224
3306.403809
3380.848389
2811.460693
8425.628906
6184.297852
4332.074707
4936.836426
3462.150635
4496.422852
3175.572754
3084.865234
4580.869629
2253.296631
2267.84375
4042.591553
3550.72168
2217.853271
3296.220215
2631.714355
3774.95166
3198.922363
2997.472656
4324.293945
3185.410156
4504.378418
4534.436035
2243.375
1651.647461
2955.597656
1868.74646
3377.741943
3914.481689
2067.434814
4700.588379
1634.75354
2777.48877
3249.112549
1858.649658
1667.647461
2068.984863
4076.210449
3736.80542
2487.099365
3504.256836
2329.094971
2502.805664
2911.314209
3476.567627
2508.434814
3176.727295
2780.129395
2083.878906
1418.918945
3452.807129
2122.587646
2671.89502
3806.703125
3389.432129
2201.707031
2490.692383
1843.387939
2873.584961
2917.517334
2449.498047
3725.072266
3037.361084
2616.223145
2229.553955
2183.375488
