# Supplementary material for: Distribution Analyzer, a methodology for identifying and clustering outlier conditions from single-cell distributions, and its application to a Nanog reporter RNAi screen
Source: BMC Bioinformatics. 2015 Jul 22;16:225. doi: 10.1186/s12859-015-0636-7 (PMC4511455; doi:10.1186/s12859-015-0636-7)
Supplement: Additional file 1: Code S1. — R source code and sample data for distribution-based high-content screen analysis [file 12859_2015_636_MOESM1_ESM.zip › DistributionAnalyzer-1.1/Plates/files10004/D10]

2684.071533
4965.04248
3959.211914
3921.176514
2115.331543
1925.66333
2745.74292
4585.568848
6809.546875
2158.690918
6448.677246
4847.933594
1266.577759
2654.040527
3638.446533
5125.23877
5734.437012
3416.788818
3960.90918
5964.347168
3398.474121
2762.202881
5626.533203
5112.310059
1644.042969
2421.669189
2401.2229
2227.099609
4134.531738
3502.088135
1613.161255
6385.09082
3662.388428
3763.930908
2129.642334
4401.711426
5672.587402
3332.906006
2283.297363
4752.894043
1888.509521
3193.034912
4354.45752
4602.644043
2094.268066
2667.120117
3175.488037
4845.372559
1502.775513
2064.489746
1902.434814
1988.430054
2684.890625
2681.360107
4188.057129
4111.216797
1513.551025
2102.795654
3720.590088
1854.29126
4373.333496
2388.121094
2293.317871
3366.289551
2198.491211
2244.828369
2057.752441
2165.97583
2000.313721
5842.099121
2716.767334
3730.225098
5006.440918
1669.110107
3008.205078
2294.77417
3330.640869
5955.95166
7033.257813
1560.233032
3410.193604
1364.153809
1895.294067
5591.529297
2052.952393
4613.953613
4768.242188
4436.760742
3840.188232
2024.370605
3616.152832
2574.813477
5387.527832
3475.527344
5239.24707
1921.345825
2948.592285
1995.37146
3578.015869
2670.257813
4743.170898
5171.42334
2587.368408
4195.151367
3940.331543
3862.310791
2076.04541
6091.014648
2624.77417
2056.205078
3175.705322
3587.102051
1514.169434
4085.312744
2529.209717
2216.772461
5362.022461
2954.302979
3892.891846
1643.228027
4434.615234
4263.565918
1862.989868
2606.803955
2166.72168
2142.135986
4420.948242
2133.123535
2739.513428
2476.5
2482.818115
4973.509766
1854.337646
2124.102539
3117.706299
2201.297363
2292.60791
2280.102539
1922.632935
3142.715332
4398.574219
6905.719238
1710.56604
3711.063721
3828.379639
2401.388428
4483.352539
3285.116211
1906.130615
6148.285645
1862.354614
3656.107178
3212.083984
3481.308105
3963.228027
2702.168701
3449.218994
1999.209839
4807.549316
9091.166016
2089.466064
4304.470703
4465.878418
1679.219482
2132.041748
3497.010498
2482.958252
2670.056152
1925.333374
3250.793701
4523.801758
4597.17041
6080.520508
4207.450684
4031.223389
4587.157227
3309
6369.885742
1746.25
4270.014648
5539.610352
3345.646973
2916.625488
4949.17627
4324.235352
2581.823486
5624.592773
1917.44165
2224.038818
2021.950439
3356.598145
2574.731689
1905.545166
2053.427979
3507.07373
2436.072998
4898.526367
3415.592529
5655.091309
4138.301758
3703.513184
3678.14502
2110.797607
2680.551758
2007.565063
1884
2856.573975
3673.941162
5279.975098
7335.520508
2104.800049
4484.86084
4481.762207
1978.50647
1729.76001
1888.415039
2984.553955
4871.74707
2600.234619
1918.2146
3615.762695
1998.786011
2383.927979
4502.681152
3855.255371
2342.874268
1627.346924
2553.614258
2115.758057
2785.256592
2146.713623
3372.362305
4371.398926
2137.664063
2019.906982
2842.043945
2322.280029
6487.223633
2840.156006
4676.410156
2112.253662
1821.907104
7407.739258
2635.277588
1812.029663
4125.994629
2790.794189
5320.905762
5383.063965
3281.188232
2387.707275
2976.102539
2731.702637
2545.236328
4730.608887
3306.155762
2303.071777
2942.836426
1918.251221
2231.516357
2352.479492
2282.172119
4191.807129
3379.662842
5719.487793
3639.712158
1765.673706
2016.378418
3974.90918
4182.701172
7306.064941
4755.006836
3046.157471
2941.916504
4527.127441
2552.54541
2233.557861
4483.394043
4593.54541
3748.926758
3224.591309
6309.668945
4912.361816
7042.76416
3190.361328
2741.60498
4529.674316
4710.685059
5345.86377
6224.787109
1976.9646
6301.536133
5008.747559
2393.868652
2250.406738
4648.264648
4109.879395
2947.534912
4268.943359
2831.220703
1871.322754
5239.864746
3041.5
3030.03418
1526.647095
3956.134521
2631.458984
3452.534668
2378.782715
1534.618652
6088.609375
1661.985596
5533.47168
2458.119141
3471.454102
5905.911621
1785.21521
3086.275879
2080.603271
1736.558105
4040.967773
2614.619141
5163.137695
4231.034668
2548.9729
5316.139648
2077.580322
3240.816406
2072.370117
4390.408203
2203.686279
2348.281494
3499.45459
1778.847412
1474.928101
3221.017334
5128.419922
3223.806396
3325.730225
3118.141113
6794.104004
2058.497803
4955.833984
6656.22168
1596.195068
1980.816772
2212.955811
1509.349365
2175.207275
4964.296387
3185.230713
3208.04541
2156.863525
4426.759277
4289.894043
2324.625977
4479.635254
2201.917725
2300.800049
3499.471436
2067.35791
2014.037109
3495.51416
1384
2650.54541
4420.736328
2734.344727
3160.546387
2004.358765
2302.506348
2364.974121
2412.334717
2300.680176
2539.748779
2574.386475
2267.102783
1863.230225
1930.376953
1860.976685
1978.30481
1512.611572
2136.953125
2445.23291
3261.489258
2325.268799
5506.068848
3036.946777
2049.81958
2745.842529
2200.480469
5492
4781.530273
2207.795898
1852.307739
2038.015381
1867.848999
4388.521973
2322.660156
2136.625977
2984.64624
2744.442383
3048.750732
5516.581543
1885.812988
2070.073975
1984.630493
1900.663574
2851.542725
4464.287109
2725.086914
3814.610352
5569.980957
1884.577515
2926.122803
2233.684326
5443.147461
5560.452148
4400.013184
1849.543213
3290.010742
1885.521484
1988.397949
2640.203125
1869.508667
3853.113037
1896.788208
3747.047607
4451.878906
4962.536621
3851.018311
2431.947266
4688.14209
2210.879883
5038.473633
6816.413574
3703.594971
2614.915283
3459.94873
4467.28418
2932.467529
2566.439697
2503.946533
2464.289063
1429.049683
2925.192871
2806.920166
2486.845703
2264.380859
4531.287598
1755.774658
2043.345459
1729.772095
1643.916138
4243.905273
3059.040039
2360.193115
2504.694336
2355.639404
4342.137207
2319.5
4551.244629
2209.47583
1362.246582
1833.036255
3564.433105
4330.724121
3026.285645
4634.334961
1930.223999
3010.058838
2826.634766
4774.13623
2967.09668
2257.837891
1982.06897
1828.297241
7984.398438
4552.067383
1830.34668
4272.992676
2797.414795
4091.320068
5284.297852
3219.639648
3033.989502
4294.352051
5073.941406
5650.540039
1913.069336
3639.232666
4223.577637
2402.794922
2025.184326
2580.755371
2634.222168
1815.964233
1501.689819
2026.566895
3461.478271
1962.910767
3466.9646
3287.841309
4749.888672
3409.707275
2507.734863
2956.598145
1528.615356
6164.486328
1894.450317
5951.070801
5003.581543
2073.823242
2444.927246
2978.477295
3217.110352
1491.618042
5223.15918
2816.451416
3589.755127
3093.575684
2394.712402
5365.436523
2497.414551
2448.150879
5362.987305
4290.561035
2238.210449
3920.95166
1885.373535
1519.336548
2512.215332
4753.562012
1433.576904
2401.799316
2284.25
2672.866699
2340.258545
2664.469238
3309.024414
2108.953369
4007.416016
2368.404297
2489.122803
2148.357178
2010.625366
2633.179932
2107.171875
2131.143311
1951.706421
5651.286621
6049.613281
2649.330566
1797.180664
2055.560791
1794.071899
4042.115479
4026.389893
2560.295898
2653.695801
3859.160645
2423.066895
2104.521973
2031.733276
3103.17334
2112.232666
3576.338379
2175.158691
2980.186523
3334.758301
3181.637939
5903.48584
2238.494629
2247.116943
2061.310059
3639.111084
5376.516113
2070.61499
1843.051147
5083.325195
1927.828369
2152.395264
2842.944092
2053.039307
2525.553955
4450.630859
2640.025146
1682.764038
1871.645874
3713.908936
6088.811523
2124.851563
4083.194824
4525.759766
3812.603027
3222.797119
8955.273438
1803.905518
2542.80249
3922.998291
2670.581787
2175.822998
5133.016113
1801.783813
1951.104736
1829.778809
2275.633545
2649.040039
3826.579346
5970.98291
6979.72168
2333.534912
5731.509277
5149.890625
6570.296387
4841.618164
5241.311523
6013.781738
1966.687134
3387.852051
3717.769287
4995.153809
2773.161377
5097.328613
3227.262939
3624.270264
5124.623047
2241.852539
5534.671875
1704.592651
2850.52124
5477.271973
6423.566895
2294.344238
4544.085449
1944.465088
3041.133057
2932.565674
9571.751953
6082.68457
4063.827148
5287.225098
2187.333252
1892.223633
1598.658325
4082.843506
1664.585327
2189.06958
3733.565186
1961.471313
1699.358032
2771.924561
5214.091797
3007.060547
3041.807129
2595.473633
1492.731689
2864.651123
2310.318359
1653.804932
1889.103394
1962.434814
3087.726074
3566.760498
1683.233154
2091.367188
4162.561035
2559.03125
6004.197266
4320.602539
2730.490479
2138.666748
5177.797363
4596.613281
1931.851807
2508.532471
4627.165527
3623.016846
2830.142578
2544.124023
2163.631104
2869.826416
2183.589844
2052.223389
1894.542847
2234.318115
3440.351074
6349.058594
4199.361328
3509.052734
1922.317017
3142.447266
2738.163086
2212.20166
4191.531738
4254.137695
3304.04541
1593.35022
1874.906982
1509.579834
1731.087769
8460.911133
2660.780273
2470.376221
3051.23877
3196.62085
1853.142822
2232.757324
1741.300659
2876.481689
4279.12207
2437.621582
4288.757813
1986.054077
4698.452637
2746.144531
1813.254272
3755.233154
3910.12207
5628.342285
4358.643066
1771.037598
1674.459595
4148.563965
4128.518555
2367.509766
5100.962891
1750.2052
1981.190796
1880.303833
1943.354858
5629.592285
1979.507935
1906.200928
1887.848511
6394.206055
3144.106689
3233.677246
2351.017822
1864.864868
1779.005127
4462.742188
2579.531982
3511.858154
1888.057495
2120.231445
2161.2229
3148.144775
3316.465576
2129.530029
2172.883789
3300.521729
3083.470459
3647.324219
4447.689453
2057.805908
5397.752441
2399.928955
4607.969727
4997.037598
2817.099609
1551.109253
2950.840088
2433.361328
2686.047852
3311.708984
3364.321045
2802.693848
2011.636353
2966.217773
2640.483643
2533.111084
2922.985596
2748.694824
2411.174561
1713.259277
1999.208252
2244.060059
3244.541748
2965.400391
2591.942871
2824.673096
2182.536865
2657.787354
1964.150391
2862.401855
3155.001953
1645.911133
1651.065918
4860.782715
6306.232422
4133.327637
1762.227295
3674.175537
1716.952393
2617.520264
3552.670166
4862.201172
2434.229492
4094.440918
5538.919434
5548.553223
4568.960938
4843.135742
3362.636719
2440.470703
1932.18689
6426.470703
4171.813477
2195.57251
3849.695068
1859.326294
1792.345947
3463.438477
5197.074707
3088.468262
5550.688477
3062.844482
1919.007324
2326.078125
5397.551758
3709.532471
3769.345459
2374.399902
3532.180908
2055.38916
6062.955078
6243.040527
2390.798584
3287.005371
4314.385742
5187.200195
1929.898315
4242.25
2777.022217
1654.21228
1505.921753
3120.361816
2222.130615
2033.759277
2333.725098
5469.092773
3005.950195
3556.362061
5088.651855
1825.127319
3928.132324
2685.636719
5860.833496
1597.881714
2678.835449
1801.094482
1649.724365
2670.610352
8396.146484
3513.025635
2210.052979
1802.572144
2134.851807
3984.019043
3895.277344
1944.411743
2234.783447
3798.771484
1975.634521
4565.800781
2521.952148
2068.093018
3127.828857
1962.400024
6384.591309
1928.336792
2466.763184
2636.235352
2401.406494
2513.562744
2606.365479
2675.974854
1434.847412
2930.765869
5022.501465
3630.794922
2347.440674
4288.6875
3277.593506
2903.5
1831.742798
1899.261597
2675.320801
3484.099121
2374.016602
2398.705566
2007.080811
2275.273682
3598.219727
1419.660156
2992.537598
2136.491699
2260.510986
2885.651855
2066.516846
1900.741821
4335.790039
2546.241943
2262.44751
5494.882324
2219.383057
2102.749512
2062.704834
2176.55835
4478.867188
2036.242065
3193.353516
2070.040039
3696.376221
2264.76416
2971.104736
1291.021118
1798.219727
2148.543945
2292.982178
2787.07959
2088.383301
4971.31543
2492.252686
4227.806152
3668.546143
2445.032227
4579.920898
3351.402832
1909.781982
3971.970947
3882.758057
1976
2515.845703
1910.588257
3341.618652
2381.476318
2025.341064
5607.217285
1538.208984
2766.011719
2742.201172
1647.750488
4731.085449
2141.242188
2434.431885
1882.506226
1755.912109
3879.435791
5599.532227
2357.331299
2028.810181
1738.11145
1740.834961
4071.244629
2467.009033
2302.947266
1759.349976
2128.661865
2419.843262
2516.95459
2159.361084
2645.655762
4545.067871
2470.954834
3776.062256
4072.439209
1932.682983
3493.964111
4037.244873
3833.421387
7584.628906
1708.244873
6356.343262
2358.5979
3034.370361
3195.380371
4751.117188
2152.648682
4632.561523
3763.025635
2673.935547
1895.251465
2733.081055
1985.131348
1940
4786.624023
4174.942383
2857.57666
6786.682129
3939.890869
2460.992432
4847.448242
3557.195313
6043.94043
3347.480225
3418.472168
4370.421875
1450.860107
4473.510742
3277.229004
5059.242676
2533.709961
1852.724854
2391.621338
2566.244629
5554.94873
6831.431641
2030.427002
3031.871826
3944.492188
2795.812744
5042.32373
2782.441162
4074.801025
3223.899902
2343.715332
1323.979736
2521.463623
2013.387085
1729.328857
3063.607178
2125.47583
2319.530762
1718.782104
2342.524658
2011.15979
2308.736816
2514.979004
2967.816162
3409.356934
3974.346191
1873.153809
1640.594238
2292.835205
2741.59082
2318.121826
2478.468018
1982.338745
1948.956909
2005.118408
3871.471436
4201.956543
4610.849121
4174.271484
2897.405762
3504.863037
5132.967285
3300.718018
2583.285645
2630.867432
2413.115967
2942.369141
3789.043701
2452.490234
1947.928467
1855.394165
3332.257813
2023.192505
1961.782715
1949.488159
3591.357422
2470.899902
2421.612793
2029.253296
3039.845947
1903.188843
2139.040283
2627.776855
5468.284668
2445.166748
1721.459717
3506.376221
1856.316528
2341.026367
4018.189453
4450.128418
1932.798706
2474.811035
3598.786377
2278.220947
1870.46521
2649.976807
5964.775391
2409.526611
2410.875732
1631.01709
2304.173096
2935.352783
3255.158447
5054.04541
4279.301758
1761.228394
2340.944824
1638.686279
2395.588867
3570.319092
3609.604004
2144.480225
1993.229126
2891.900879
4515.616211
2662.383057
5283.897461
6508.058594
1657.246704
1740.095215
4152.179688
3378.6521
1517.900024
2676.593994
2516.680908
2216.054688
2104.458496
1986.891113
1590.072266
1442.024048
4724.458008
2356.730469
3294.790771
3799.604004
6665.679688
1590.686523
4002.147217
3056.639893
6649.460938
4864.067383
2602.712402
2345.969238
3935.423096
2845.636475
2125.037109
1646
2455.338135
1981.519043
4217.005859
1792.171997
2599.631592
3042.365234
4178.950195
3063.158936
2226.0271
4687.355957
5069.821777
5079.861328
4240.195313
2016.66394
3576.515381
2339.514404
5753.336914
4056.397705
6913.879883
2767.080566
4203.088379
2312.711182
1956.488525
3026.771729
4628.166016
1477.399048
3340.268066
2318.166748
2623.796875
3510.067139
3932.466309
4861.343262
3483.32959
6814.977051
1770.757324
2670.597412
2644.782715
2483.175781
7688.054199
3525.546387
5120.405273
2623.732422
4919.728027
2665.511963
5911.858398
3791.261963
2296.891357
2206.707031
4190.403809
1750.746094
2502.588135
2430.596436
2193.208008
1883.795654
5605.368652
1805.547119
4350.057129
2279.082275
2527.571045
1628.208496
7512.893555
5147.055664
1562.270996
4127.888672
3969.819336
2469.646973
4558.123047
4329.644531
2543.805176
2200.602295
3059.373047
2214.621094
5169.740234
2920.475586
1713.992554
5591.463867
4440.495605
2542.196777
3140.901611
3662.179199
2423.404053
4131.539063
5366.958008
1884.434082
4946.227051
1717.591919
2134.16748
3957.533936
1839.239502
2669.756592
1757.260742
1808.814819
2016
1924.415527
1852.117065
2169.178223
5801.364258
2708.142578
3060.7771
1872.285278
5110.204102
1616.026489
1856.811768
2078.143799
3633.760986
1811.067505
1823.976196
2509.613037
2094.79541
3140.423828
2952.415527
1872.350952
3314.964844
2545.908447
1853.493164
1740.67627
1828.444458
1745.355347
1983.984863
1927.377441
2458.265625
3040.173828
2824.620117
3358.182373
2246.30127
1833.913574
1893.702148
1482.808472
1655.125
5195.887207
2571.156738
2582.199951
1917.561035
3440.140869
1757.897461
2292.342773
2779.570313
1894.891113
3356.371582
3791.816406
4099.818359
2891.067627
2707.286865
2740.511963
2282.192383
3127.020508
4545.212891
2210.560059
3447.170654
4252.051758
5381.475586
5479.611328
3856.642334
2679.165527
1862.632446
1710.877197
4356.674805
3179.3125
2209.054932
2974.016846
1875.446777
4782.770996
4000.032715
2319.833252
2291.487061
4752.238281
1870.359985
4826.808594
2505.217285
2616.57373
4471.868652
1243.772339
2190.8479
3008.676025
2540
4590.662598
2002.925415
5799.643555
1752.882324
2859.306641
2096.924805
4598.931152
4520.624023
1887.139404
1976.776123
1403.377808
4467.115723
2628.126953
5685.491211
1746.616821
3023.150879
2048.419922
2680.152832
4437.138184
3558.727295
1809.592896
3557.079346
1816.737915
6360.769043
3602.406494
3301.491455
5883.454102
3166.517334
4636.72168
2476.02417
2366.332031
4086.106934
5779.971191
1489.132446
3066.147705
2964.03833
4558.963867
2408.678711
1955.665283
3102.580322
4237.070313
6884.211914
3981.177979
2512.074951
3983.931152
3666.685791
3375.63208
2791.015137
1694.283447
3604.870605
2929.89209
1974.666626
2643.631104
4982.826172
5267.719727
2150.50415
4732.026855
2481.668457
3830.733398
2309.25
3063.631104
1462.982422
2688.57666
2620.823486
1604.521729
4490.043457
2660.588135
4649.128418
4492.086914
3832.616943
1904.458862
6655.397461
1886.744873
1723.175659
2378.206787
6811.773438
1515.96521
7040.442383
3172.291504
3036.448975
2424.275146
4301.950195
2818.122559
1723.022949
3723.930664
1591.529419
2258.945557
2237.5
2445.926025
3755.953369
4637.699219
1997.138672
2875.484619
6283.894531
2643.317139
3592.451904
4027.940918
2647.609863
5112.380859
2537.936035
3530.77124
2674.699463
2367.555664
2292.102539
1441.180298
6011.524902
2221.898193
2674.305908
2398.390869
1946.482788
4715.78125
3536.821289
5687.299805
1939.309082
2901.393311
2558.914551
3686.654785
1673.612915
2317.840576
2286.300537
2903.891846
2882.315674
3319.044189
5463.099121
2211.412598
3659.612793
1932.684692
3693.618408
4784.135254
4315.212402
2012.28772
4664.472168
2708.676025
3353.852539
5471.36377
5228.36377
5984.47998
1521.89563
2447.135254
3937.647949
1770.217773
1581.627563
1449.726563
7364.279785
3532.242432
3999.199951
4192.154297
3591.460693
2802.407959
6042.318359
2899.333252
3002.110352
2416.994629
1899.758423
1626.079956
1632.746704
5766.809082
1321.642334
1778.107544
6185.98877
2450.900391
1791.464478
2132.819092
2827.053223
5468.618652
2900.531738
1970.741455
1643.622681
3170.189453
2196.5
3398.047852
3599.525879
5416.546875
4645.886719
4995.240723
3064.893799
4647.125
5217.361816
1815.975952
2828.994873
2302.600098
5453.925293
6151.978516
2035.869751
2293.046143
2896.48877
3638.291748
2141.10376
1653.165771
2640.608887
3110.264648
3017.456787
4532.376953
1552.497192
3107.42334
2443.845459
4409.415039
5040.317871
1874.388062
3725.234131
5575.749023
1958.915283
5900.546875
1788.481323
3626.431885
5170.708984
3394.760498
2344.806641
2124.440918
1917.258789
3196.100342
2047.787842
3302.501709
2815.83667
2763.005859
2427.672607
2315.648926
2978.675049
2355.941162
2693.665527
4702.213379
2354.392822
4663.661133
2970.277588
2251.223877
2865.283691
1970.788696
2569.472412
2307.748291
3400.100098
2950.754395
1955.790649
2045.054321
4402.526367
3033.273926
3974.172607
2820.089844
2748.597656
3506.043701
4327.291504
2257.483398
2308.923096
3019.242676
2832.416504
2408.619629
3658.401367
5667.157227
4944.625977
3806.696289
2105.830322
6643.342285
4469.540527
3389.717529
5216
4414.86084
2938.684814
2316.733643
2974.850342
5213.939453
3260.219482
2563.142822
5092.901367
4059.860107
4570.426758
4355.060059
4350.907715
2629.519775
6927.487793
2525.167969
2583.481201
4173.614258
2226.823486
1923.44751
6368.060547
7122.153809
2561.49585
2362.800049
4281.741211
2165.833984
3551.428467
5972.229004
2458.020752
1580.939575
3037.182617
2253.897705
1934.666626
4232.457031
3055.54248
3258.678223
2926.313477
1794.678955
1968.852051
3184.059814
2073.720215
5065.023926
7093.37793
6867.095215
2318.857178
4510.651855
4628.891113
2624.049805
5308.55957
2403.219482
3910.848145
4428.663086
5030.432129
3134.90918
4212.810059
4726.467285
3717.248047
1530.929565
4232.123047
2988.883057
2467.47168
4773.108887
2619.735596
3829.915039
2195.675781
2592.869629
2053.120117
2897.030273
5277.541992
1850.06311
1831.829102
3128.993408
3025.994629
4963.459473
2643.669922
2874.327393
2028.435425
2010.09436
2881.873047
2625.063232
3041.420654
1562.860107
3015.697021
4754.005859
2948
2027.4646
2852.658936
2096.846191
1884.162109
2124.168945
2522.072021
4871.386719
1621.590698
5244.991211
3642.331787
3465.547363
2997.104248
2457.04126
2019.828735
2820.977783
2741.276611
2453.87793
4076.391602
1975.252808
1508.588257
2282.422119
2387.931641
4884.435059
2339.608643
1848.407349
2536.602539
1605.244019
2810.12915
2933.308594
1772.19043
3485.589844
4231.145508
4051.076904
3040.08667
3117.828369
3130.95459
2815.817383
1926.128784
4351.736816
5075.742676
3863.914063
4318.037598
3257.719727
1991.931396
2006.250854
5403.533691
2065.866699
2531.489502
4970.245117
6927.240234
5379.505371
4042.058105
2603.140625
2508.361328
6346.217285
2283.560791
1730.817749
3453.080811
1591.161011
1854.671509
4563.331543
4845.545898
4159.234375
4411.824707
1923.772461
2545.906006
3149.712402
4039.19043
4943.211914
2048.649902
3462.655762
4529.133789
4195.42041
2800.60083
4179.746582
2222.343506
1848.196289
2524.807617
3402.55835
2666.607422
3521.681885
2367.987061
1709.326538
4272.888672
2961.957764
2307.315918
2818.654297
1791.381592
4864.787598
1725.248169
2439.210205
4937.37793
2973.101563
2122.078857
2150.408691
3464.391357
2084.61377
2223.662598
5987.959961
2863.850586
2117.926025
2411.084229
3904.97998
6184.89502
2284.272217
2119.128662
1921.973389
3775.856689
3452.716064
2531.445313
1991.844116
3168.052246
7051.713379
3334.962891
3093.361572
4959.016602
1555.919434
4610.328125
7131.345215
6075.678223
3804.106201
1668.026123
2497.053711
1974.465332
2192.44043
4041.192627
1707.296753
1985.202271
2057.167969
7278.03418
2128.287354
2629.61792
2515.060059
4025.72876
2500.616943
3122.543701
5189.739258
7227.908203
3811.943604
3539.85498
2626.966064
6031.723633
2064.107666
3027.928223
2295.977051
2394.675049
3650.977295
6052.667969
6080.041016
5473.57959
2122.148193
4120.241211
2316.685059
5336.543457
3711.267578
2987.970215
1654.715576
4048.155762
4779.589844
2691.633789
2220.692627
2281.939453
1788.297485
3203.240967
2176.202881
1595.004517
3596.495361
6063.788086
1550.594604
3952.480469
2836.069336
5023.655762
2958.872559
2244.583008
2325.740967
1680.613281
3048.680908
2508.375244
2840.976563
2175.572998
2150.608643
2532.103271
4318.586914
1776.096436
2666.964111
1995.92334
3319.124512
1869.855713
2192.891357
3629.755127
1955.508789
5182.383789
3517.159668
1927.964966
2003.88208
3269.036377
2418.810059
2357.41626
3822.342285
5170.459473
2509.825684
2954.987061
2780.352051
3811.883789
3786.830811
2701.95874
2223.391846
2013.176514
2266.864014
2920.9375
4676.379883
4140.30127
2222.452393
5289.763184
1926.848755
1961.890503
2326.909912
2344.154785
6127.286133
3175.781738
1810.580688
2644.597168
5585.400391
2149.539795
4676.970703
1986.03772
2663.272705
2074.583496
5489.36084
2095.758301
4792.980469
2479.420654
4425.265137
1697.648438
1805.176514
2444.783203
3200.940674
1695.768433
2796.369141
2989.138428
2316.309082
4358.521973
2734.330078
4843.115234
4053.573975
5135.908203
2937.466797
5352.625
3425.528564
2041.029907
1886.719238
3274.237793
2131.304932
3037.694336
4060.288086
2036.8302
1716.602417
2127.688232
1957.873413
5355.587891
5159.095703
2348.133301
1595.934448
3386
3495.809814
1612.664551
4567.702637
3212.101807
2544.151611
3048.677246
1806.916382
3287.086182
1791.805786
2211.008301
5429.25
3324.357178
1303.392456
4865.299316
5911.583984
4355.029297
2366.809814
2928.727295
3937.092529
4828.450684
2606.505127
3984.724609
3708.5
7626.183594
4410.520508
2630.14624
2236.335693
1853.728394
5179.520996
4461.344238
3409.545166
3173.553955
1935.061035
1991.520386
2232.060059
4414.02832
3735.750977
3257.893311
2553.878174
3373.714355
3850.92749
2201.352783
4121.016602
2934.195557
2664.16333
2705.710938
5450.518066
4899.729492
2069.136475
1994.793701
2060.963623
2661.687012
2185.464355
6866.221191
2027.90625
2529.487549
3286.125732
4927.603516
2964.901855
5724.073242
5012.073242
3968.784424
6462.947754
1848.994751
3202.016357
3722.740723
2510.176758
1968.258057
3238.516113
2447.69751
4175.866211
2966.04126
2467.345947
1961.320679
3430.499512
5390.580566
2974.330322
2146.077637
4939.484375
2497.83374
2743.469727
1846.331299
1843.090332
6485.600098
1765.017456
2782.071045
2355.543213
2380.963623
2934.610352
3410.564209
4273.760254
2236.743896
3496.763428
2807.116211
3259.404541
2171.037842
2851.059814
4098.501465
3278
3388.609131
3050.211426
4475.138672
4453.145996
4254.904297
2647.124023
3950.466309
1641.027832
3046.006836
2312.213867
3251.963867
4412.188965
2788.83667
2636.558594
4249.060059
2016.807739
4723.230469
4721.511719
2197.467529
2433.081055
1957.591797
3107.145264
4407.251465
5723.45752
4480.368652
6265.868652
4397.969238
2033.432861
2615.119385
2026.16333
2080.216553
5139.909668
1852.568481
1816.060059
2739.296387
5008.293945
2800.411621
2137.351318
6904.905273
2203.396973
2745.799072
2523.051758
2301.141357
3585.078857
4734.069336
3078.792725
2977.946289
1716.144775
2418.803467
1587.901855
4163.458984
4092.564941
2134.783447
2368
3169.897705
3258.24707
4973.539551
2293.48877
4598.60791
2577.586182
5425.151855
2095.978027
3991.350342
1308.776123
1548.476196
2018.254028
1721.025635
2428.931396
1820.188354
3404.404297
4643.308105
2790.850586
2800.091797
3198.108643
1937.290894
2136.582275
1737.047485
5064.75
4529.981934
7007.46582
2537.838379
6223.469727
4662.161133
1886.799072
4326.890137
4494.362793
2322.405029
2487.379883
4547.723145
2734.837891
2350.63916
2057.03125
3029.148193
1929.24353
1570.502808
2222.03125
2087.818848
3972.869629
3129.379395
7676.046875
2059.49585
2189.615479
2833.308594
2664.491943
6413.722656
4145.130859
2444.968018
2731.749756
1725.911133
3460.334961
1406.471924
6930.390625
3629.273193
2271.160156
2055.648438
3493.639404
3016.222168
4489.427734
4215.844727
1897.72876
2121.731445
5947.325195
3614.219727
2516.906738
3343.142822
3238.017578
2434.687012
2224.630615
1686.719971
3507.410156
4143.262207
2486.208252
5767.193359
2050.281006
5408.549316
3792.246582
2689.054199
2314.73999
2758.830078
4184.760254
5504.197266
2466.640869
1871.234619
3119.335449
1961.196899
4698.408203
5592.791992
4796.260254
2494.93335
1972.30188
2289.630371
3194.265381
1735.834717
2730.285645
3557.86499
2373.697998
3292.224609
2032.740723
3165.327637
2431.723389
4448.78125
2016.038574
2167.482422
2911.407471
4313.617188
6974.192871
9813.316406
5069.483398
2100.832764
2609.497314
2141.093994
1955.655151
2214.866699
2045.265259
1903.421875
2335.817383
1721.667358
2233.786377
2743.028809
1785.834229
5338.533691
2125.059326
1697.154419
3083.60083
1766.159668
2148.296143
3854.661377
3530.211914
3090.853271
2767.145752
4309.545898
1586.248657
2547.713135
2733.714355
2688.181396
2071.19165
1842.806274
4226.996582
2977.174072
2012.225586
2658.558594
1933.704834
4206.562012
2358.670898
3166.4104
4301.179199
1855.106934
3807.948975
2474.358154
2373.584229
2958.166992
2780.384521
2008.55481
2623.777832
2634.02832
3772.461426
2828.394775
3367.501709
5858.105469
5193.464844
1851.489746
5440.86084
2232.329102
5098.173828
2211.739014
1862.149658
2656.901855
1932.339233
2465.530273
1796.615356
1779.012817
3383.823975
5275.059082
3602.717285
2166.806885
1790.215576
1844.94812
3922.460449
3445.299561
1548.428955
4271.912598
2029.16394
2891.822266
2601.15918
4121.128418
2026.229492
1774.384766
3610.693115
1742.834839
1812.383179
4118.397461
1752.924194
3403.518555
3085.056641
1962.718262
5123.712402
1795.067993
1470.314819
4947.24707
1697.988647
2160.462158
1728.178589
1636.513184
3658.002197
2708.027344
3459.661865
4030.179932
2879.056885
3028.243408
3980.454834
2120.770264
3894.569336
3279.699463
3280.651367
1533.629639
3637.575684
4870.05957
5677.101563
2423.953369
3877.722656
1898.92627
4847.251953
1573.541626
3434.399902
3410.644531
6405.506836
4011.64209
3609.090088
1880.379639
3508.657471
3084.838379
1741.099121
2721.383057
3843.760742
3115.807617
5244.72998
3565.741943
2488.604248
1595.359131
1768.434814
1792.606079
2135.353271
3528.021484
3191.52002
1535.054199
1995.32019
1988.413818
2389.183594
2239.253906
3263.637939
3453.913086
1947.948975
4983.942871
7268.720215
3856.739014
7323.612793
4255.83252
3626.217773
3396.599121
4687.712891
3039.058838
4613.371582
3984.35083
2057.262207
2286.917236
1909.27356
4412.044434
3564.164551
2111.863281
3043.590576
2662.322021
1831.427368
4882.864258
5199.991211
3028.297363
1679.939209
1474.392578
3816.070313
2558.375732
3574.867188
5701.356445
2139.962158
6647.277832
2688.522705
2395.809082
4397.339844
2646.402832
2975.335693
2586.952393
2052.897461
2889.807617
2073.51123
2383.713867
4815.291016
1488.104126
1595.519287
3589.591064
3236.428467
2661.539551
5294.449219
2207.396484
4455.676758
3402.229736
3024.175049
2312.79541
4950.01123
3696.801514
1848.747681
1839.973389
6619.342773
2167.855225
4473.717285
2446.29541
2417.460693
5798.104004
5133.307617
4737.783691
3223.729492
4964.009277
3167.050049
1860.501587
2374.652588
2963.872314
2054.5354
2118.611328
3333.115723
3353.893555
1748.017822
2431.033203
2192.038818
4741.063965
3196.133301
2173.895264
2234.35083
1778.204956
1630.403564
2157.062988
5967.537109
2305.302246
1917.192749
1992.239014
1675.091309
3102.168945
4073.28125
2518.094727
4356.638672
1660.18335
2973.525635
1861.792725
1610.183105
3164.206787
2983.088867
2085.248535
2672.141602
2822.968506
2546.130615
1629.892334
1971.173584
2647.557617
2640.633057
1979.626221
2072.906738
2617.519775
1730.079468
1926.167114
2161.541748
2378.888916
3410.577148
1549.124756
2406.824219
1711.589722
2846.528809
1946.101196
2086.457275
2554.618896
2675.173096
2121.907715
1673.153076
3663.966553
1629.578369
4482.856445
2298.454102
1695.946777
2331.501221
1795.132446
3104.114502
7744.730957
2800.143799
2817.9375
2092.42749
3125.343018
2607.095703
4996.579102
2211.163574
4858.200195
1857.704102
6516.473633
3801.129639
4005.399414
1952.411743
1665.619873
3427.141357
4894.309082
2341.475342
4569.787109
2290.410156
3763.286377
1852.542358
3920.991211
3824.681152
1852.93103
2010.188477
1313.666626
1820.229858
3531.634521
4362.794434
1858.865845
4258.711914
2130.433838
4562.333984
1433.643799
7516.418945
2564.203125
3844.513672
6558.220703
2148.900391
2044.031372
4249.419434
3094.751709
1763.458252
3727.310303
4332.400879
4106.181641
4352.523926
2242.543457
1997.014038
2458.551025
2219.516602
2814.512207
2754.30127
1802.631958
5535.387207
3359.941895
4849.875977
3097.600098
1796.191528
1708.714478
1894.772217
1757.071167
1966.771851
1981.591309
2345.073486
2303.946289
2969.021484
2104.639404
2082.21582
2169.731934
2267.195801
5817
4385.125977
2518.06665
3418.021973
2465.628662
1782.725708
2565.169189
3154.24707
1780.571411
6479.63916
3361.008301
5700.789063
5977.210938
2639.869873
1756
4254.882324
4916.355957
1909.617065
4363.022461
4605.570313
5430.055176
3189.197754
5010.666504
4944.548828
1500.433716
5833.263184
4337.285645
3764.818115
2386.654541
3190.380127
3132.907471
2116.030029
3358.55249
4893.258789
2429.549561
4167.57373
3988.472168
5081.271973
2846.797607
2534.424805
4876.861328
4167.931152
1953.078613
1794.062866
1822.956543
3819.948975
2954.678711
2007.820557
1728.198242
2171.515381
2094.430908
1922.204712
4035.552979
3206.858154
1999.811768
2502.205078
5867.9375
3091.659668
1942.237305
2023.397827
4553.731934
1686.769287
1648.880737
1836.148193
4764.870605
1313.463379
4128.695801
2757.562256
4402.958008
3271.428467
4263.006348
1887.717163
3729.114014
3484.437012
1919.414673
1598.035034
5590.971191
1449.707886
2347.251221
2520.283936
1738.901123
4386.495605
5810.213867
6673.318359
1385.957397
4638.569824
1937.800049
3907.901123
1930.400024
1465.666626
3978.310059
3024.871582
1441.97937
4682.585449
3935.075439
2190.166016
2352.556885
3167.125977
2926.181885
4139.049316
4748.350098
1482.613892
1925.407349
3106.01123
1503.84314
2701.361816
2875.689209
1478.834961
1847.234985
2505.483398
1967.825317
2689.472656
1905.400024
1831.701538
3943.706055
2190.655273
7433.022461
5669.915527
2839.576416
3204.20752
2524.458984
2610.608154
2920.871582
3844.863525
6064.111816
4058.930664
1665.339111
3686.502686
2041.577026
2298.722656
3426.532471
2526.512939
1599.850464
2001.812012
2309.638672
1343.166626
2790.75293
2190.395508
6498.81543
1865.660034
4056.736572
5804.586426
2108.876465
4284.443359
2467.243896
2351.611328
2052.426758
3636.967773
3884.805908
2394.762939
3754.150635
1824.323853
1923.883057
1898.675293
1734.307007
3565.460693
1824.649048
1822.758667
2487.390869
2224.484375
3731.408203
2991.383789
2558.338135
2004.062134
2967.492432
4055.325195
5571.885254
2237.568359
2736.115967
2809.259766
2333.189209
3495
3418.769287
5246.412109
4446.673828
3220.586914
7453.606934
4219.859863
1543.829834
2478.385986
6868.033203
2976.733398
1645.305298
1933.359619
4550.560059
2429.982666
1856.896606
5407.551758
6327.960449
5706.515625
2748.760498
3719.841064
4587.972656
4460.089844
1421.656616
5533.194824
6169.586426
3476.571533
2866.75708
3723.25
5455.25293
4415.544434
3440.3479
2069.882324
3212.02002
2971.848633
2872.155762
3750.163818
4081.739014
2351.161865
6441.701172
3588.800049
2736.941162
5505.522949
5000.57959
1780.75
2781.431641
4366.063965
6249.47998
1466.965576
3118.318359
5197.708496
3726.013672
3195.220703
1411.925903
1719.055176
3099.876221
5829.878906
1864.740723
3384.493164
3496.988525
3223.573975
4294.961914
2419.140137
2917.284912
2332.394287
6356.016113
2136.768311
2044.872681
3783.269287
3684.269531
2364.214355
5605.560059
1430.571411
2807.873047
1907.539795
3896.615479
1599.676758
3318.510742
2168.752197
3689.063721
2472.09375
1719.593262
3269.631836
3641.641113
1557.090942
2484.383545
2164.045898
5631.270508
3507.41333
6691.073242
1389.677368
3929.656006
1756.681763
1756.099976
1397.714233
1396.317505
1706.974854
2496.721924
4339.661133
2619.398682
4485.708496
2869.978516
1997.251953
1918.340698
6855.315918
4146.431152
2078.325684
2191.911133
3342.660889
2656.20459
3071.362061
4623.20752
2102.901123
4079.171875
6549.560547
2751.442383
1742.461548
3902.793457
5593.09082
4817.822754
2395.531982
1835.298706
1828.449463
4935.283203
5649.800781
2313.740234
1723.468384
4247.017578
1796.553833
6374.601074
1914.579956
5913.822266
4069.388428
3597.927002
4263.680176
2497.772705
2787.521973
2214.098145
2113.715576
4787.016602
4728.409668
4269.500977
1748.379883
4007.00708
2210.085693
5428.620117
1797.063721
4039.417236
3374.562012
2007.96521
6500.500977
3714.041016
2440.072021
2123.335205
3007.695801
1638.501465
2194.855713
3355.115479
2118.303467
3779.098145
7119.703613
4729.248047
2195.384521
4674.408203
1468.562744
5126.936523
3564.158936
1962.640991
2390.70752
4530.510742
3797.422119
4539.640137
2067.92749
2519.70166
1790.792847
4135.35791
2655.98584
4878.50293
4043.418701
3774.399902
4715.14502
5666.430664
3934.156982
1889.674438
2003.681396
2331.915527
4603.816895
3117
5978.666504
7913.705078
3778.45752
4264.131836
2460
1720.969727
4493.071289
1633.428589
5129.42041
1930.322632
1788.136108
2772.783936
4308.935547
4411.720703
2392.824219
3575.545654
4885.267578
2842.937256
3041.055664
3442.69873
3413.504395
6803.692383
3803.658447
1868.585327
5719.138672
6469.163574
3924.689697
2323.653564
6095.946777
3971.668213
4980.49707
2155.574463
2737.373047
2728.574463
1752.906616
6541.510254
2421.122559
4781.381836
5527.960938
3446.797363
3867.69458
4482.388672
3129.922119
4687.61377
2643.011719
1811.541016
3973.147461
2325.311523
3735.899414
2106.885742
2530.375732
