# Supplementary material for: Distribution Analyzer, a methodology for identifying and clustering outlier conditions from single-cell distributions, and its application to a Nanog reporter RNAi screen
Source: BMC Bioinformatics. 2015 Jul 22;16:225. doi: 10.1186/s12859-015-0636-7 (PMC4511455; doi:10.1186/s12859-015-0636-7)
Supplement: Additional file 1: Code S1. — R source code and sample data for distribution-based high-content screen analysis [file 12859_2015_636_MOESM1_ESM.zip › DistributionAnalyzer-1.1/Plates/files10004/D11]

2032.022095
5050.830566
2924.679199
4062.430176
5447.397949
4698.681152
4091.443359
3482.748047
7124.741211
3136.235352
2120
6008.347656
3799.774902
2097.287354
2344.54248
2894.096436
2378.837158
2344.59375
5546.17334
3731.661377
5650.879395
1817.735718
1763.310303
4619.29541
2656.645264
4075.777344
2625.161865
3318.322021
6452.277832
2479.345215
1946.273926
3259.543213
5581.650879
2741.384033
5385.594238
4648.762695
3881.751465
2558.960449
4393.435059
2752.077637
2457.243164
3050.567627
4587.455078
2767.218262
1950.877197
4518.365723
5470.18457
1615.802856
4720.87207
5670.970703
2593.118408
3830.237305
5158.993652
2491.401611
3067.250488
3224.619629
2319.916016
1835.116943
3332.518799
2256.175781
2139.63916
3270.487305
3275.835693
3377.995605
2266.502441
1343.828369
2110.658203
3753.603271
2636.62915
3917.34375
3287.876953
2736.303223
2947.696045
6053.333496
2772.860107
2389.846924
2149.178467
3386.404297
2072.681396
4899.827148
4322.172363
1857.434448
2675.783203
3541.985596
2418.07666
3196.306396
5246.456055
5092.410645
4231.155273
2084.24707
4861.559082
4318.94873
2807.9104
2213.046875
2034.019287
3293.07251
6955.388184
2871.207275
1838.065918
3338.962891
4857.777832
2314.691406
2948.884766
4322.790527
3960.272705
2573.69873
6771.933105
2898.301514
1997.942871
2532.295654
1791.871826
1955.317505
4752.553711
4362.988281
3325.841309
4368.02002
1868.923096
2671.981689
4724.526367
2696.299072
1939.209473
2556.125732
2963.534912
4132.726074
1868.249146
4926.878906
4779.714844
2311.178467
4635.981934
2988.567871
1955.798218
1701.374023
3090.730957
1363.52417
4426.45459
6022.513672
3759.69043
5139.636719
2884.726074
4360.115234
4143.575684
2938.067139
2190.026611
5028.833008
6459.64209
2092.8479
4350.851074
2896.336914
4039.292725
6045.760742
8887.431641
2161.681641
1665.242065
3899.412109
2845.935547
1988.675293
1949.175415
1852.386597
4197.602539
1757.911987
3822.383789
2374.216064
1833.309082
3663.025391
3682.095947
3687.83667
6543.896484
4496.506348
2900.42041
3142.883301
2318.806641
2586.699707
1740.736816
2186.599609
2252.154785
4336.221191
3700.199219
2348.421387
2320.130615
2122.304688
2199.861084
3575.603271
2054.901855
2039.086792
3280.685059
2820.121826
2176.656982
1800.993164
2453.405518
3648.201172
6719.337891
1746.528931
2455.3396
3176.268799
2564.663818
1968.337524
2625.196777
7312.513672
5756.395996
2851.995117
2284.306641
3570.666748
2518.58374
3710.266357
3251.182129
2148.80249
2079.622803
3274.874023
1739.869751
2053.441895
4238.899414
2144.031738
2451.959229
2091.460449
3591.368164
2395.672363
3437.152344
2784.766846
2198.727539
1493.395386
2501.071533
3250.470703
2371.864258
1955.303223
1605.316895
1475.432251
2500.961182
1705.154175
4853.149902
2091.956787
4885.051758
1719.976074
2512.536377
3761.250732
5376.86377
1995.989624
1948.551514
4831.820313
3105.075439
4573.907227
2051.387939
4182.165039
2711.199951
6037.32959
3557.818115
4793.615723
1833.422852
2056.152832
2957.377197
3412.754639
4587.555664
1946.820679
2091.560059
5290.164551
2902.164795
3882.23291
2394.258057
4027.888428
1772.485107
4442.739746
3780.229736
2049.927979
1610.617798
2736.233887
1832.03833
2325.928955
2186.095215
3600.13623
4136.354492
3763.439453
2788.667725
2005.978149
1620.183716
1986.59375
2370.032715
4921.175781
3315.470459
1574.275513
4820.413086
4902.593262
1777.476929
2000.056396
1831.893921
4952.70752
3226.73999
1975.52002
1586.925537
1883.092041
1789.850708
1698.317749
2045.571899
1634.457031
3356.910889
2252.420166
1632.329956
2208.667969
1804.931519
4902.082031
1768.204346
1970.145996
1608.798096
1877.913086
5005.333496
2856
1790.447266
6602.666504
2168.54541
2226.393555
1533.407959
3190.226563
2585.481689
5165.216797
1731.715698
1668.472778
2987.098389
3345.69043
4092.702148
3546.900635
1694.428833
2055.236084
5621.812988
2079.122559
1565.132324
2024.259399
2109.008301
4830.405762
4873.65918
4301.931641
5017.954102
3144.2146
1630.315796
1746.00354
1832.555664
1669.754883
8425.651367
1914.683472
3154.019043
3322.939697
1550.929443
2253.137939
1706.666626
4665.988281
2414.508301
1992.48584
2677.854492
4392.675781
1738.922363
2850.62207
1683.686279
4423.558105
3455.397461
3572.152344
2147.983154
1779.437744
4795.686523
2006.198853
3335.569092
3683.621582
1790.792725
4828.270996
3529.883545
1925.589844
2019.693481
5752.993652
3907.230713
1992.06897
2489.447021
1853.656494
2388.119629
2211.431152
2274.751221
3833.061523
1798.06958
3086.576172
5295.345215
1967.186646
5910.32959
3841.173828
4862.910156
2200.931152
1985.770996
4086.163574
2122.883301
2259.728516
3302.836182
3280.962402
2026.042603
2246.087891
5809.401367
1874.497681
2761.523926
4049.526611
3839.932373
3379.283203
1913.79248
2363.051758
5640.33252
2577.695557
1966.123413
1545.099365
1775.981079
2904.827148
2536.647461
2144.820068
2494.860107
2886.614502
1820.505127
1895.699097
2188.312744
3125.723877
3427.498779
4535.961914
9519.173828
4077.105225
2914.392578
5647.148438
2626.518555
4971.452148
4111.120117
3109.190186
5958.498535
6282.319336
3056.489746
2103.104004
4219.439941
5458.229492
3614.341553
4825.722168
6323.195313
3429.333252
3253.136963
3718.321045
2637.512939
3340.884277
2268.748779
2364.547363
1968.790161
3066.550781
3841.830078
2388.22998
4555.738281
6037.679688
2406.521484
3325.20752
5560.258301
2981.047607
2824
5523.949219
5809.584473
2893.798096
2242.831787
6743.587891
2291.134033
2587.772705
3253.894775
4254.018555
1563.823486
2979.215576
4485.869141
2988.733643
2449.970215
4280.054199
1811.505615
1996.494385
1430.247559
4380.325684
5922.315918
4593.824707
6193.049316
1978.066406
4866.761719
3910.976074
6962.14209
6099.521484
3602.406494
6271.069824
2563.411865
1464.946289
3677.603516
7409.78418
7022.536133
2907.263184
4313.306152
4399.68457
4139.873047
6003.499023
2774.313477
5080.406738
3685.25
2184.198975
1833.945923
5788.116211
2604.333252
2259.614502
2082.851074
3892.864746
6570.370605
6194.956055
3102.818848
2855.127197
3043.612793
1762.230713
5440.849609
3855.369141
3582.666748
4394.780273
2220.060547
5275.08252
3556.193359
4566.093262
5931.347656
3589.006836
5699.443848
4113.289063
6352.420898
2634.687988
2318.779053
4893.825195
3199.282959
6995.331543
5866.009277
4127.722168
1974.872803
4897.210938
2304.305908
2085.897461
3744.209473
4533.873047
2638.877197
3628.491211
1501.084106
2158.487305
4740.828613
6124.112793
1924.141846
7020.187012
4536.984863
2669.600098
1489.68811
1656.440308
1548.324341
2074.471191
4541.729004
3765.645752
2480
2475.210693
4546.018555
4227.965332
1662.656494
4951.255371
3068.924805
1926.114258
4497.590332
2553.949463
2191.544678
2862.619385
3952.059814
3234.658936
4564.243164
2621.149902
5607.802246
4700.657715
5603.150879
4280.52832
3717.115723
1257.113037
3872.813232
4492.384277
4555.285156
6169.608398
3693.714355
5087.243652
4454.0625
3129.504639
2065.306152
5996.506348
4784.71875
6837.407227
2487.1875
2277.919189
4003.906982
3143.948975
2494.606201
1677.898315
4457.325195
5127.195801
2913.680664
2968.166016
2626.821777
3837.407715
2382.290771
3670.585693
4827.854492
2855.199951
1696.670776
6190.36377
3188.888916
2437.281006
4647.088379
3555.44751
3110.721924
3260.6875
4981.545898
1981.021851
2954.293701
4390.394043
3663.624512
4006.87793
5693.714355
2222.012695
3655.142822
5919.227051
2211.240967
5238.255371
3832.946289
6073.983398
6197.304199
4312.674805
4874.858398
3028.993408
4333.288086
3990.945068
1523.414063
4668.022949
4388.564941
1893.940063
2777.466553
4948.947266
3063.944092
3897.803223
5663.124023
2100.846436
1900.279053
4978.045898
5606.780273
2825.135742
4796.227051
7499.854492
3204.787354
4438.852539
2532.832275
3860.847168
5741.662598
3282
1850.947388
3718.475098
4897.150391
2954.235352
3768.598389
1769.604248
3434.040527
6847.161621
3524.643311
5642.86084
4567.187012
3869.515137
1941.512939
2527.153809
1698.235352
6665.111816
5686.251465
2119.865234
1992.460083
4021.263916
4543.452148
3032.85498
4419.411621
4825.708008
7879.112793
4104.502441
2948.303467
6846.122559
3327.671143
5525.472168
5317.714355
2651.85083
2895.944824
3901.216064
2377.80127
3800.800049
7719.567871
4861.370117
5081.725586
2986.135742
4568.911133
3337.210449
2627.929932
1983.165649
3045.591797
3191.01123
3350.769287
2462.25
4824.04541
6138.163086
5974.946777
3131.733398
4936.706543
4342.095215
3879.476807
3024.032715
3919.940918
4946.408691
5121.899414
4236.093262
4677.194824
8203.870117
1975.251099
5316.98584
1684.648682
5911.555664
1873.578979
4529.145508
3420.844727
4149.912109
2032.018555
2188.093018
3307.102051
3237.578613
4872.571289
3917.053711
3950
1860.139526
1309.08606
1881.744751
2454.54834
4916.73291
2309.048096
3633.945068
5737.662109
1701.631592
4488.147461
3935.253174
2731.42334
6444.625488
2360.090332
5908.31543
4832.411133
3670.661133
2806.073486
2918.683105
6615.274414
1808
2195.592529
6010.257324
3856.708496
8544.874023
4984.168457
2290.285645
2273.278564
3381.789063
6891.993164
2361.456299
4388.435059
5281.966309
2427.149414
3867.551025
6564.717285
5225.296875
2365.218994
4550.923828
5674.014648
4059.986572
4960.268066
4282.8125
2665.031006
2728.193848
2712
3975.145752
3084.626465
3465.729736
3734.562012
2484.270752
3426.776123
6990.391113
2951.084717
1733.375
4812.018555
1762.059937
1578.603516
4067.434082
3986.99585
2092.827148
8507.135742
3585.25293
3273.073975
4541.64209
4148.844727
6480.711914
4299.786621
4626.653809
1398.982666
3778.691895
3105.952148
3178.06958
4566.354492
4870.551758
1842.514282
3704.329102
1658.696167
3184.289063
4489.216797
3889.810059
4023.733398
2450.824463
2801.703857
7758.67627
4440.973145
3569.675781
3922.25
4306.811523
5046.280762
5073.784668
5464.812988
5090.005859
3932.586914
4499.618652
1574.074829
4028.119873
2060.09082
1851.12561
6144.712402
5966.330078
6730.274414
4709.903809
3696.686523
2229.087402
5956.558594
2135.501953
4456.976074
5382.3125
2131.481689
6170.125
3953.5
4969.274902
2219.91333
2578.169922
1513.347778
2250.394043
2556.06958
3300.181885
3301.993652
5368.870605
6870.359863
2950.425781
3319.049072
3898.852783
3251.041748
3846.584717
4591.705078
1541.830566
2334.200684
3239.902832
9481.699219
4729.377441
1953.068359
1744.638306
4400.46875
2065.081787
5473.976563
1677.199951
4705.02002
2999.305664
4270.004883
4204.849609
4699.736816
1745.939453
5133.737793
4344.26123
2623.793213
3982.175049
1900.431763
5477.333496
3801.380615
1902.725098
1966.215088
4589.588867
5673.494141
3488.24585
5111.128906
3653.067871
1814.351807
3398.024658
3082.029053
3399.906494
1776.03064
1915.984253
3399.489014
5807.07959
3550.711426
3355.586182
1877.029663
7360.286621
2951.243896
1867.041382
2223.374023
4259.958008
4520.870117
3792.739014
3542.48999
2138.276855
1849.511841
2839.458984
6512.114746
3906.834717
5096.10791
5338.314453
4516.462402
3281.467041
3286.399902
2912.32959
3554.96167
2029.820923
5958.781738
4922.132324
2601.196289
2942.553467
3913.195801
3123.898193
4121.143066
3577.801025
3629.324951
4049.459961
1784.262939
2076.612549
2312.608398
2394.791504
3038.946045
1700.701782
3392.664795
1506.484863
1700.37854
3163.854492
6836.169922
1896.365356
3131.361328
5463.23584
2928.471924
4537.258301
5751.457031
5763.583496
3724.313721
2245.685059
1502.12207
4836.04541
3527.611328
2374.79248
3743.677979
4037.322021
1923.577393
2763.299316
3958.479736
4867.741699
3909.034424
1933.666016
2610.499512
4026.036865
2545.045654
3072.973389
2087.210449
5031.985352
4237.281738
5593.209473
3166.830566
2802.865234
3190.44043
4876.866699
2346.196777
1652.26001
3834.574219
6255.15918
2850.319336
2395.679932
3617.246094
3138.226563
2236.424316
3762.880371
2003.802368
2848.866211
4776.354004
3590.353027
3457.976318
2678.744141
1982.587158
3694.972412
2913.717529
4362.206543
1985.963135
3449.067627
1927.844482
4872.88623
2613.101807
1861.554443
2905.628418
2610.013672
1837.547607
3369.323486
1991.764038
2779.86377
2084.302002
3723.807129
3861.421387
1572.255859
4580.12207
3504.069824
2728.964844
1869.930664
6134.15918
3772.435547
2490.229248
1933.835083
2271.789307
3369.950684
4094.659424
1833.101074
3290.03833
6570.12207
2496.801514
1881.796875
2160.358643
4544.606934
1806.736816
3434.92627
3982.637939
1847.800415
1673.542969
2140.080078
4982.199219
2583.290283
3617.146729
2960.800049
2942.140625
3122.615479
5616.799805
3801.857178
3235.923828
5558.390625
3848
3594.271973
5640.030762
3100.47876
2230.640381
2092.311035
1680.251709
1664.724976
2757.140869
2721.760986
2691.181396
2162.052246
2144.819092
2131.11377
3456.444336
4431.950195
1907.183228
2324.874268
4078.399902
3071.80127
3017.922363
3683.582764
2267.324219
3366.922607
2548.094971
2927.12207
1848.876221
3036.174316
3945.339111
4177.410645
2402.824707
1988.383179
4388.403809
2956.404785
1985.438477
2063.637451
4068.195068
5795.091309
1946.779663
3084.084473
3914.890381
1744.323853
3576.470703
3900.409424
1552.421021
4544.444336
1693.502686
3676.93042
3693.285889
4232.410156
3009.526611
3346.094727
3454.307129
1776.071533
1870.446655
3236.445557
2047.407349
3505.437988
3951.255615
3151.524414
1929.331055
5560.720703
3034.54541
1745.588501
3408.689697
2455.694092
2734.618652
2225.093018
2195.828857
2739.296875
4944.111328
1928.383545
2020.340942
3665.060059
3134.704102
2381.533691
5207.07373
4745.932129
2389.624268
1965.366333
1955.907593
3747.696533
1896.885498
5169.427734
1923.949829
2216.310059
2903.466553
4021.631592
2125.769531
4788.849121
2852.868896
2788.426025
2269.146484
3530.166748
1983.616333
3325.282959
2225.754395
2328.185547
2387.187012
5801.82666
1982.920044
3052.616943
4338.86377
2252.664063
2864.716064
4370.241211
2617.894531
3026.445801
2293.388184
2234.148438
2837.016846
5453.695313
2128.706299
1803.245483
1933.1521
2432.179688
5029.164551
3321.230713
2471.792969
2629.920654
2970.517578
3660.165527
1988.932373
2276.912109
2099.26709
3476.522705
3331.158691
2674.54126
4338.135742
2060.41748
2260.396484
5373.052734
4331.350098
5628.440918
3126.828857
4156.639648
2001.043457
2715.150635
5859.210449
1935.556641
2725.987305
2718.989014
4237.790039
1886.569092
2203.638672
5603.220215
2274.635742
4515.141602
1880.670776
1818.876831
2995.980713
4589.206543
1964.928467
3339.11377
1847.685913
2497.780029
2502.052246
1724.973633
5712.040527
3715.18042
2101.982178
3927.576172
3860.074463
4375.722168
3654.291992
2079.791016
3316.051025
3997.628418
2239.792725
2533.450439
3615.78125
1918.3927
4696.615234
5061.471191
1556.954834
2345.66748
7238.758789
4440.067383
3210.274902
1561.647705
2333.655029
2382.479492
1918.794189
1462.374634
2605.635986
2083.706787
1880.986572
4712.099121
4004.176514
2642.384521
2228.125977
1924.759155
1776.124023
1967.88623
2200.387207
1816.903564
1826.957031
2476.768311
4178.050293
5043.697266
4432.780273
3091.72876
1918.568115
3759.742432
2492.947754
4200.508301
2072.322998
2070.715088
3721.697266
1931.903076
2741.139404
2344.439453
3198.287109
1777.912231
3880.101318
4153.270996
1873.26062
3639.260986
2130.070068
2050.763916
2452.879639
2753.07251
2007.984375
3865.185303
2372.889648
2166.922363
3327.96875
3328.729248
4280.941406
1846.876709
2862.242432
1932.919067
2627.711182
1721.603149
3265.736816
3091.413574
1677.942871
2669.455811
1947.27124
2763.713379
2983.043213
2138.98291
2162.166504
4553.98291
1728.393188
6261.330566
3421.805664
1644.447998
4540.666504
2916.412109
2902.886719
4260.111816
1949.448486
2934.895752
4623.004883
2789.730469
5370.532715
2517.00293
1923.630615
2095.913818
3047.152832
3669.20874
4469.912598
2062.986572
3578.330566
4591.216797
2105.554199
2057.026611
4964.685547
3706.342285
4139.15625
2159.173828
3393.726563
3481.879639
1866.044678
2959.97583
3150.735596
1695.13623
3980.098877
4102.028809
3341.116699
2399.644775
3298.696533
5044.104492
1839.978882
1915.178101
2541.763672
5037.516113
3177.46875
2311.285645
3403.70874
1847.240356
2585.520996
2527.360352
3397.589111
4159.13623
1594.406494
1870.872314
2060.188477
2884.555908
2151.057129
4490.614258
4293.080566
6526.448242
2036.131958
2621.630371
2350.888916
3393.057129
2982.508545
2639.775879
2973.947266
3551.937988
1991.68689
2220.378662
2225.75415
3739.741455
2827.759277
2116.392334
2350.753662
2458.420166
2144.385254
4230.914063
4371.453125
2173.930176
3695.44165
4785.235352
6075.814941
2563.214355
3191.787598
3075.084473
2248.209961
2214.776367
2984.102783
3042.866943
4279.299316
2667.201416
4754.503906
5002.802734
1787.760742
1939.035034
2230.290527
4732.161621
1751.865845
2909.35791
2715.373047
3091.589844
1915.632813
2659.566162
3621.661621
1604.185181
2337.481445
2776.466553
2852.366211
3722.648682
2941.589844
2706.233398
1912.276367
3086.38916
2079.319092
1749.642456
4573.473633
2988.89624
2393.568115
5735.467773
2046.459351
4711.81543
4139.31543
2100.836914
1883.066284
3883.738281
3382.874268
2450.263428
2969.844727
2760.659668
2314.252686
2349.375977
3898.296143
1975.347534
1664.4552
2408.919189
1770.52832
1785.121094
2829.969238
2561.231445
2416.506836
3346.602783
1711.783203
2419.543457
3179.574951
3383.363281
1996.738403
2871.990479
3743.358154
3138.831055
3025.43042
1652.377563
4304.427734
2467.108398
3387.739014
4499.662598
1964.999023
3070.192627
1919.321289
4234.699707
3160.916748
3518.919434
1985.995117
1875.798828
3679.611572
2040.901855
1849.899048
2183.097412
2620.325928
1771.353027
1738.71228
1759.795288
3080.227539
2670.30835
2682.91748
3540.545898
2042.287842
3107.543213
4208.482422
2374.797119
2669.21167
2400.437012
2933.654297
3892.946777
2319.918457
5639.82959
3744.17041
1702.864624
2186.393555
2578.370361
5014.635742
2005.621094
4049.846191
2570.696533
3579.328613
1893.614014
3184.169922
2548.109375
2149.67334
4380.259277
1690.376953
5473.464355
1812.871704
4930.685059
1792.661865
1893.260132
2264.148438
4604.753906
6434.603516
1821.237549
4900.960449
3017.390869
2262.647949
2240.631836
2025.814209
2239.172119
3251.253906
1871.781494
1716.967651
4655.322754
1819.946899
1995.093384
3384.435303
2639.19043
3183.506592
2341.269043
2269.897217
3073.401855
6839.464844
2213.704346
1544.46582
4144.371582
2165.791016
5578.631836
2320.340088
4461.026855
2040.308228
2008.41626
2474.687256
3531.450684
1983.329224
2749.784912
2178.234619
2021.077637
6196.841309
5529.990234
6438.304199
4726.736816
3730.521484
2726.797363
1747.782715
3658.633301
1610.666626
1842.081421
4100.672363
2857.273438
3154.403809
2806.396729
1684.732666
2103.174805
4372.006836
3016.970703
2828.452881
1979.480347
2305.335449
2858.191406
3480.126953
2725.538574
2097.14502
3574.190186
2026.51355
3203.29834
3244.481201
2385.006836
3126.52124
4869.380859
1672.04834
1915.644653
1821.631348
2149.681396
3389.483398
5394.196777
5777.202637
2109.289063
2922.031494
2298.779541
1705.976685
2733.035156
1940.416504
3859.340332
3861.209717
2400.623291
2960.929932
2765.058594
2930.879639
2189.298828
2818.530518
2277.549316
3263.024658
1634.412109
1823.124023
2058.800049
5190.073242
2625.112793
3778.034912
3956.109375
1795.598267
3009.959961
1666.645996
2954.380371
2137.864746
3706.557861
2600.225098
2532.633545
3415.270264
2029.612183
3396.138184
1924.02356
3783.35083
1913.869507
2146.28125
4788.319824
4039.390625
1707.19165
4129.270508
3191.724121
3824.153076
3355.703125
1978.905029
2138.560547
2474.532715
3064.701904
3583.29126
4103.748535
1879.398193
3714.659424
3269.487793
1968.218872
2823.693848
2659.318359
2223.402588
2298.410645
3060.149902
2113.305908
2471.061523
2050.442139
1824.587402
1789.121704
3184.611816
2230.620361
2127.980957
1680.958862
2044.199341
2142.192139
5521.657715
1609.893433
2269.058838
1775.349121
2036.460327
7134.717773
4383.121582
3404.073975
5854.35791
2441.029541
1695.082275
1942.570923
2146.884277
4611.30957
2399.324951
2252.339844
3248.438477
1991.786133
2390.375244
6048.538086
4673.326172
1872.591187
2266.435303
1899.081909
1791.565186
2368.606934
2212.363037
1813.649048
5135
4739.577637
2753.893555
2233.157715
3617.646973
2610.482178
2253.25
2215.487793
4838.620605
3243.529297
4247.417969
3338.047119
1535.157837
2513.129883
3093.846191
3884.363525
1950.967773
2201.592285
2334.243652
2110.556152
2710.620117
4950.407715
2164.400635
1972.71875
2515.755859
2235.593506
2481.869873
2368.643555
2152.563721
5686.075195
3038.527588
1807.837524
2247.841309
5373.006348
4800.420898
4171.01709
4772.789063
1913.977539
3885.43042
2856.042236
3652.697266
2299.555664
4190.929199
3482.118896
2176.098145
4754.548828
5591.729004
3165.260986
3374.300049
3035.662598
1683.400024
3198.450684
3655.872314
1997.957397
2114.693848
2246.845459
3971.806396
1724.666626
5625.655273
1754.438965
3420.554443
4277.513672
2033.709961
3901.876221
1411.80957
4811.081055
4366.827637
7083.989746
2847.642822
2220.505371
3453.469482
5042.218262
3752.061035
4053.390137
4499.283691
3924.843262
3294.921387
2503.540283
3342.419678
2915.223633
8709.287109
3510.372803
5854.628418
3987.280518
3411.5
3832.320068
2696.301025
3596.266602
2551.377686
2897.490234
4148.657715
4342.548828
3310.588135
3115.388184
2483.166748
3859.09082
2004.812012
5430.241211
1827.162842
5722.686035
3679.76709
4671.666504
3118.085449
5574.748047
4409.282227
5668.467773
3640.341553
5804.580078
1441.797729
4706.081543
2088.79126
3666.619385
3627.603027
1821.631592
2318.153809
3965.655029
3069.45459
4606.90918
1416.17395
2802.412598
3006.879883
4097.516113
5135.807617
4679.712891
4996
1699.25
4074.763672
3970.526367
6598.871582
4266.489746
4446.076172
5988.804688
1549.36084
2233.003662
4461.050781
5112.611816
5951.432129
3916.342773
7211.870117
4120.084961
2541.113281
2970.254639
3895.483887
2771.934326
1207.822266
2464.186035
5052.5625
3135.857178
1781.452881
1848.580688
3063.479248
4264.115723
4427.368652
5059.032227
2349.917236
4878.547852
5011.523926
5335.783203
4939.749512
4742.333496
1914.452515
2426.648193
3414.492188
1475.368408
3052.424072
3007.537109
2624.75
1555.711304
3090.308105
2744.992188
4920.40625
4625.419922
5376.319824
3435.297852
1578.775513
1843.640991
3439.238037
3023.796387
1913.298706
5789.787598
4109.666504
2258.951416
4130.560059
5494.611816
2725.659424
2624.761963
3581.600098
3487.752686
3463.428467
3049.112305
2834.434814
1488.310669
2309.238525
4058.1521
1820.136597
3721.257813
4168.196777
4902.148926
3384.195068
4199.005859
3419.32666
3760.297852
5908.090332
3925.085693
4809.849121
4608.141602
1933.291382
4455.689941
3512.316406
4777.1875
1716.313721
2027.75
3299.207764
3434.567871
3217.270508
3732.930176
2737.520752
4061.361328
3492.840332
2652.736084
3587.568359
3291.833252
4063.658203
4084.87793
5779.566406
3581.878662
1436.036743
2390.260986
4388.101074
3303.441895
2727.548828
3469.165771
3176.705811
1350.630615
4256.345215
4802.36377
4140.607422
4552.401855
3941.031494
3111.6521
4214.658691
3126.117676
2653.349609
2808.518066
2239.603271
4424.165039
3653.57373
5450.110352
2730.016357
5882.038574
4917.799316
4092.5
4374.757813
2744.583984
4363.482422
2549.61792
6551.667969
1955.952148
5005.098633
7053.289551
3953.030518
5099.262207
5374.70752
3063.715332
4447.058105
1961.896484
1995.834839
3210.757813
1842.345825
4007.261475
2765.594727
4658.73291
2298.331787
3339.151611
4042.297852
1960.967041
3449.615479
2313
4730.979492
5477.577637
2790.433105
3159.111084
5420.318359
3686.087402
3397.57373
3599.731201
5390.898438
3287.894775
4384.228516
3367.405029
2483.666748
3621.165771
3689.263184
3704.181885
1753.257813
6016.432617
4461.254395
2959.827881
2504.587158
3286.438965
2325.699951
1940.578003
3067.214355
2185.770508
3923.804932
4326.293945
3910.399902
2524
3512.872803
8862.473633
3859.563721
4344.032227
2642.317627
2776.902344
3575.697998
2302.185547
4464.427734
1542.153809
7088.716309
3243.495117
8168.904785
2962.452637
5219.516113
3210.907471
1676.918945
4056.834473
5467.404785
2690.491211
1967.551392
3485.040527
2393.239746
3215.952637
4145.467285
2287.118164
2839.529297
4726.816406
3382
4492.520996
2124.628174
2752.57666
2630.729492
6303.706055
2000.990479
4627.093262
2548.923096
1779.96521
4147.081543
5602.450195
4726.074707
4883.74707
4761
5976.183594
2375.266602
1973.918701
4764.530762
3636.965576
3248.291748
3530.228516
3260.558105
4314.282227
2817.709473
5476.285645
4213.603516
2172.813477
2772.899902
2913.286621
5415.637695
4068.605957
5955.310547
4004.109863
5175.945801
5306.613281
2299.834717
4039.177979
4449.870117
2227.904785
3757.639404
3554.070068
2019.253784
4445.751465
4459.95166
2537.163574
1915.103027
2245.305176
2293.133301
3524.91748
5303.643555
4334.742188
2579.067627
2362.770996
2837.378418
4221.714355
4184.966309
3166.716309
4841.781738
3862.968506
4072.133789
6537.163574
3213.523926
2260.424805
1771.906982
3818.391357
10138.749023
4129.449219
4960.077637
3503.111084
4147.489258
2820.884521
1496.671753
2984.576904
4990.638672
3170.407715
5168.83252
2500.970215
5119.102051
3237.142822
4715.625977
3254.068848
4863.058594
6405.36084
4629.399414
5294.643066
2159.858398
2912.39502
3180.708252
3224.059082
3485.09668
2412.467529
2590.880859
2599.266357
6777.708496
4938.281738
4146.781738
1857.900513
5545.407227
1990.49353
5416.316895
3135.978027
5297.893066
4331.063965
2159.779297
3059.858154
1474.347778
1645.130493
3849.781982
3747.041748
3991.287354
1973.012695
4076.161621
2703.243164
2241.142822
2796.037354
4994.100586
4276.916016
1828.197144
10812.280273
4077.574463
3048.771973
4450.320313
3633.481445
3018.666748
4470.773438
5920.668945
3579.529297
2088.743164
4636.475586
3936.312744
4142.358887
1770.623535
3375.552002
1908.786377
5029.83252
3353.310303
2510.97876
5620.332031
1456.444458
3841.01416
2111.134033
2812.363525
4789.810547
3873.34082
2808.995117
5027.478027
4527.20459
4652.814941
5365.369629
2134.8479
5177.563477
2080.091309
2155.678711
4955.398438
3770.709229
2092.70166
4091.625
3204.244873
2208.9375
2891.712402
4374.241211
4079.853027
3995.568115
4771.898926
3167.882324
6023.543945
3400.214844
2791.559082
2846.753174
5643.025391
6297.128906
2783.11499
2988.175781
5347.967773
4978.797363
2181.112793
3144.669434
5524.641113
4712.51416
3603.255859
2666
3012.634521
5770.659668
3810.236572
5917.348145
2182.229004
4521.362305
5803.330566
1633.151489
2176.69751
1791.961304
4775.54834
2011.584961
2881.991211
4704.955078
4473.650391
1461.748169
1944.082886
3866.447998
3834.891846
2359.539063
5781.660156
3607.638184
6201.64209
1961.283936
2066.971436
5288.32666
3327.588623
1997.944092
4756.151367
2239.42334
2162.442139
2180.514404
2781.832275
4677.777832
3683.103516
3333.523926
3850.278076
3271.132813
2810.231201
4366.729492
2539.569824
1673.251221
4725.379883
5496.966797
4593.100098
2863.880615
1959.177002
5153.902832
3508.103516
3611.571533
1911.452026
1860.020508
2381.861328
9339.017578
3499.791748
3843.759521
3584.262451
7133.141113
4170.285645
3342.333252
4142.24707
3987.230225
4685.862305
2161.294678
8345.188477
2580.864502
2959.251221
2710.110596
2322.322998
3173.740234
3979.130371
3073.743652
2283.567627
3236.956055
4090.840088
5662.906738
2549.511719
3467.793457
1891.184448
4178.560059
3123.174561
3692.737793
3210.487061
2924.127441
5778.285645
3593.994385
3223.153076
4965.658203
3967.641113
2897.904785
1871.848999
4011.79248
2190.37085
5372.679688
3554.538574
4811.646484
2946.727783
3689.878662
3027.425537
2377.029297
6319.321289
5091.766602
2473.947021
2276.421143
4217.125488
5646.111816
2418.412598
3494.018066
2398.271973
2874.26416
2649.637695
2366.184814
1587.361328
4210.773926
3324.977051
1974.295044
1928.171387
3982.52832
1399.599976
3587.636475
3649.769287
4450.666504
2309.287354
1930.796753
2347.555664
2324.60791
2972.149902
6525.603027
3538.177734
1842.592163
2561.213623
3832.053223
3084.411865
2572.776123
2879.665039
5689.577637
2300.119385
1971.297119
2018.209229
4655.347168
2236.533447
3556.653564
4162.91748
3871.864502
2257.714355
1628.4375
2234.996094
2146.648926
2392.788818
3335.049561
2970.443115
2477.793213
6757.909668
3297.462891
3821.932373
2870.831543
4800.962402
3596.578613
3635.38208
2021.719971
3093.631836
7737.207031
3117.470459
1995.114746
2156.092285
2415.921631
1384.164429
3720.118896
4295.098633
3848.983154
1958.535522
4713.269043
3431.509033
2619.276611
4057.934326
5940.933105
2887.944824
3501.9646
3439.788574
4041.790039
5466.29541
2646.710449
2158.958252
3595.789551
3299.482666
4164.566406
3069.639893
2592.266602
3719.202393
2480.277344
3104.727295
5122.063477
3958.656006
3238.807129
3073.373779
3075.182129
2253.421631
2257.429688
4954.170898
2065.450439
3219.819824
2172.258057
3048.474365
3851.018311
4168.687988
3121.552734
4645.835938
4103.755371
3901.0354
1959.734131
2489.47168
2335.309082
2855.912109
4014.54126
4076.325684
3597.460693
1841.846191
4049.263184
5326.504883
3860.648193
4862.405273
2686.602295
3706.373535
5389.963379
3903.835449
3330.772705
3152.472412
4525.614258
3731.227051
4905.203125
2930.595215
2423.206055
3509.468994
3726.190918
2062.471924
3421.179932
4564.333008
3519.075195
3043.277832
4916.693848
3855.349121
5035.319336
2015.015381
2761.530029
2481.213379
3608.058838
2726.885986
2344.41626
4252.657715
3015.491943
3256.893311
3203.102051
2739.811279
5433.927246
3012.908691
1754.085327
3442.236084
1999.638184
7456.979004
4307.401367
4189.835449
3865.69165
2866.156982
1554.404663
3883.947266
4644.388184
4109.450195
2386.448975
2060.995605
3004.283936
1759.82605
6515.799805
3748.256104
5236.173828
3583.881836
3336.888916
3109.563477
5730.123535
4354.083496
4314.496582
3584.369873
2443.608398
1999.415771
2902.843994
3162.153809
5792.23877
4474.385254
4093.777832
2250.75708
1790.297852
2091.620361
2636.048828
1967.780762
2508.717041
3194.756592
3978.013672
4818.710938
3879.531982
1824
2672.285645
3015.074463
4195.606934
4650.148438
3160.733887
3061.038818
4097.754395
4662.720215
2481.591797
4411.483887
2505.773926
2235.502197
2083.665283
5072.420898
5431.78125
4260.848633
3859.536621
4465.470703
1725.831299
5433.48291
1545.444458
3834.673828
2173.681152
3478.270264
5430.614258
3409.336426
3480.757324
5291.116699
2707.176514
2711.478271
2431.68457
4097.793945
1800.921997
2047.227295
4375.118164
4605.238281
2598.654297
4392.873047
2435.48999
2979.701416
5121.092285
2741.048584
4358.420898
3015.838623
4536.96875
3807.300537
3626.203369
4851.259277
3028.072754
2521.882324
2300.642334
3349.58667
3820.762695
3381.06543
3028.93335
3384.04126
2390.574219
2973.491699
3426.532715
3653.9021
3471.744629
2879.861084
2192.959961
4140.196777
2457.979492
2445.855713
1829.765991
3318.771484
5669.960449
4691.871094
3006.735107
2853.913086
5265.810059
3035.63208
2565.883301
3994.865723
2839.088135
4394.421387
5852.512207
3560.563232
2896.057861
4307.455078
3507.764648
2723.435303
2081
3161.636475
4455.833984
6438.319336
2151.982422
4780.496094
4680.879883
1723.236938
4165.813477
7217.933105
3545.461182
1934.987305
1895.705933
3621.198975
2606.317871
3779.086182
4439.678711
4957.730957
4435.817383
2934.719971
2702.112793
4279.498047
2522.385498
4157.28418
2012.952393
3498.4646
2648.821045
3475.132324
3869.638184
3689.865967
6529.838867
8110.898926
4765.541504
6341.365234
2968.592529
2638.721191
4107.609863
3471.629883
2390.787354
3273.300049
5291.885742
5381.081543
3992.185303
6809.553223
3432.263916
2466.811768
2058.818115
3107.404785
4847.288086
5846.841797
3500.630371
2334.704346
2801.699951
1897.580078
2697.196533
3655.12207
1430.190918
2727.177002
1919.189453
3754.455566
3571.138916
3796.048096
1906.751465
2406.741455
5816.699707
2914.930664
3502.876953
5648.644531
4808.723633
3700.535156
2372.397461
5057.70752
3712.958008
3432.265869
4601.17627
3466.870361
3452.10498
2778.242676
1606.12439
3484.671387
1406.622559
4197.40625
7714.267578
2888
2028.748657
2248.494385
2614.830078
2970.090332
2871.832031
2335.353516
3736.155762
3221.528564
3802.556885
3945.617432
3308.760742
5111.289551
6323.897949
2848.230469
2608.812256
3710.273193
2897.269531
3322.061279
5843.229004
4620.856934
4732.686523
4905.366211
3451.313721
2590.857178
3345.363281
3158.164795
5569.111328
3318.125244
3762.431641
4357.646973
3703.753662
3682.077148
3421.367432
4832.218262
3730.776611
2084.284668
1741.88623
2854.202637
4027.584717
1905.946777
3539.515869
4324.19043
1828.987427
3738.877197
4827.486328
2708.140625
6013.455566
3776.236328
3462.775146
3096.625
3630.860352
3051.48291
2253.719238
2306.04541
5417.530273
3020.493164
4022.436035
4042.620605
3202.474121
2842.649414
3975.376709
3137.113525
3194.013672
3649.204346
3899.888916
2864.723877
1816.612671
2216.44043
3060.623779
3998.722412
2434.227783
5463.27832
3649.165283
5069.128906
2945.207275
3112.165039
4154.524902
2206.75293
2119.390381
2712.858154
1730.238281
2043.368408
3908.833252
3899.473145
5883.793945
3079.73584
2937.337891
2031.43396
2420.150391
4660.998047
3812.043213
3033.938232
3531
2335.849121
2803.547852
4594.098145
3382.656494
1657.418213
4641.856934
5869.312012
2888.66333
4450.617676
2406.722412
5749.074219
3570.612793
3253.366211
2086.602539
2531.360596
1930.455811
3116.702881
2165.536133
1770.028931
2298.526367
2843.641357
4059.552002
2809.465576
2568.302002
2906.461426
3085.109131
2984.078857
2326.129883
3816.492188
3137.37207
4268.053223
3979.725586
3062.175537
2834.962891
3286.52832
3482
3592.578125
6362.686523
5591.911621
2360.280029
4277.188965
6165.086426
3654.128174
2771.544434
4226.015625
2584.696289
2280.28125
4183.542969
3787.648438
2157.818115
3725.073242
4782.344727
5983.179688
2305.070801
2334.525391
3289.56958
2470.121826
2037.792236
4266.240234
5653.40625
3887.606934
3270.70752
2590.671631
4362.657715
3811.794434
3691.108887
2849.046143
3616.498047
5211.949707
2429.549316
2322.924805
2920.490967
2248.299316
2106.020996
3805.473633
2052.212402
2912.744873
5981.724609
3378.445557
3112.117676
3191.275391
2457.591553
2219.098145
4085.653809
5901.870117
7764.708008
2546.612305
3051.845215
2472.508301
2289.935059
4079.339111
4469.89209
2353.252441
3156.216797
4268.065918
4028.301025
3938.008301
5365.384766
2239.239746
3039.553955
4483.888672
3852.814697
3318.990967
2823.150146
2793.047852
4983.612305
2463.053711
3769.02124
2894.647949
4312.526367
2403.789551
2438.078613
3923.663818
3882.596924
3835.176514
3325.77417
3726.869141
2326.997559
4846.481445
2673.16333
5907.594727
4304.456543
5417.808594
4656.167969
3417.950684
3826.974121
2260.849121
2706.376221
3402.431885
2367.421387
3576.628174
2424.511963
2032.490479
3804.668945
3380.307617
3018.089844
3111.145752
6219.47998
3827.288574
3797.667725
2716.539063
2411.950195
3294.666748
2470.612549
2282.106201
3757.360107
3197.984375
3112.216797
4987.114258
5144.029785
2168.366699
3946.369141
2916.098877
2456.508057
4237.490234
2515.383301
2184.705811
2925.890625
4094.805664
3101.953857
1775.662354
1962.468628
7543.789063
1826.510864
4668.585449
4842.510254
2743.108154
4667.474121
2334.819336
2365.651123
4172.587891
3971.661377
5705.79541
3223.646729
2582.278809
4018.119141
2635.130371
3725.130127
3564.412842
3447.041016
4722.325684
6066.825195
3068.558105
4626.194336
4298.544434
3645.780273
3028.936523
2011.176514
5298.113281
4011.969971
2734.218506
4435.84668
6124.875
2201.397217
5207.980469
4076.516602
2041.992554
4638.766602
3990.180908
2727.814453
4173.14502
4317.427734
2635.942627
3559.288818
2787.390381
2397.465332
2102.191406
4815.381348
2277.538574
3319.736816
5590.856934
1622.414063
3019.85376
4319.515137
4662.605957
5440.73877
3836.896729
4864.131348
1850.818848
2291.547119
2904.668945
3336.227051
2861.344727
3296.27124
5292.359863
3546.791748
3528.351318
3802.209473
2111.800049
2000.193604
4222.726563
4093.956543
3269.673096
4729.014648
2952.570313
1814.987793
3478.20166
1781.076538
6245.541992
5514.847656
2312.495605
2939.667725
3837.420654
2040.358154
4505.76123
5044.5
4818.650391
1887.380249
2700.466309
2005.608032
3650.851563
6378.714844
2893.112061
1999.365112
3018.957031
4858.202637
2590.333252
5593.755859
3207.767822
4575.340332
2765.393311
3814.333984
3836.03418
4478.730469
3848.697754
3709.246826
3014.210938
2883.456787
3315.953125
4698.802246
3339.55835
7141.907715
2936.5
3403.587158
2270.35791
3976.722656
2959.164063
3343.298096
2326.181885
3415.197998
2455.058838
4412.212891
2832.89502
5575.789551
2294.153809
2087.20874
7102.401855
3009.45459
4537.105469
3965.758057
3183.746094
4441.632813
4086.015381
3220.820557
3496.868164
2248.37207
3199.965332
2882.254639
3933.077393
2706.453857
4705.941895
3821.887695
4225.888184
5825.573242
2507.379395
2940.31958
2331.134033
2876.175049
1640.169067
5777.396484
2116.5
3379.447266
5211.039063
6295.552734
1958.292114
2154.356934
2120.32959
3170.713867
5419.67627
7109.534668
2406.795898
2560.551758
2532.113525
2833.04541
4666.465332
2071.928223
2999.364014
1698.857178
2738.414551
2239.311035
4022.495605
2268.119141
3362.679443
3998.746582
2786.609619
3394.344482
2871.504883
1888.705933
1796.866699
3366.881836
3380.394043
3356.643311
2839.845459
5307.364746
2893.441406
2997.223145
2434.214111
5586.015625
4361.767578
3473.745605
3004.478516
2392.98877
2996.384277
2669.768066
3117.710938
1966.113403
2604.948975
2323.841553
2499.502686
2562.222168
3128.19165
4147.88916
4276.307617
2054.877441
6469.601563
4023.358643
2761.966309
5302.884277
4744.666504
2118.914307
1934.833984
2258.83252
4929.493164
4941.677246
2457.960449
3123.428467
3658.628174
4841.348633
4265.002441
5152.361328
4440.710449
5176.688965
5771.853027
2495.135742
3231.080566
2996.170166
3256.849854
2733.977051
3646.155762
2099.233154
4807.633789
3483.861084
1628.552856
2216.438965
1829.647095
4454.756836
4966.535645
2484.43042
3890.813965
3973.868164
2143.379883
2524.682861
2403.30127
4899.071777
2680.655762
2700.891357
1985.270142
3527.519287
2428.98999
4005.02002
1921.226318
2981.333252
2672
3722.655762
2987.02832
2477.894043
2987.476318
2100.470703
1885.802979
1797.505859
3790.710449
4447.494629
4323.854004
3515.196289
3613.626221
2846.176514
3025.152832
3194.023682
2891.430908
3220.732422
2046.277954
3836.086914
5579.730469
5228.630371
4618.047363
2407.613281
3882.976807
2878.08374
2158.177002
2411.857178
4645.085938
2399.540283
2485.39624
3336.142822
2777.491455
1833.686157
4497.956055
4688.73584
1964.023682
2048.106934
3647.426758
2295.358398
2217.76123
2622.425293
4555.213867
4033.202637
3813.756348
3329.217773
3678.59082
2738.545898
4602.731934
1934.785522
1648.589478
3041.478027
6583.121582
2575.272705
3611.98877
3404.758057
1940.784546
2124.234619
2516.648682
3881.821777
2391.184326
4303
2391.787842
4159.574707
3329.753906
2211.853516
2409.97998
2171.704346
4236.327148
2388.399902
4277.841797
2719.255859
3071.912842
4250.90332
4549.321289
3545.415039
2693.702637
5304.817383
2955.659424
2779.669434
2149.037598
2669.409668
2817.762695
3896.021484
4077.014893
2901.319092
2263.455811
1941.582153
2903.181885
2012.218872
1581.714233
1931.603638
2444.411133
1827.541748
5887.486328
2444.064453
3234.326172
2011.793823
2510.403564
6588.043945
3444.719482
2844.69873
2936.628906
2245.238525
3385.174072
2000.360474
4398.720703
2536
2635.983643
2004.992188
4652.36084
1994.782593
3968.548584
4237.578125
2393.790039
2752.083984
2552.983643
3378.485352
2227.098877
1910.130127
2415.304443
6899.20459
4018.392334
2197.067627
3274.402832
2268.348389
5626.641602
3581.612793
1914.571411
3351.869873
2524.366943
2567.111084
2999.603027
1799.377808
3764.935791
3773.52832
4297.907227
4301.460449
2404.192383
4802.061035
4101.593262
1754.837891
2902.153809
2932.159912
2702.329346
1923.680542
2106.083008
1919.476929
3346.133301
4544.491211
4237.931641
4448.847168
1864.906006
2700.674072
2085.833252
2224.153809
3862.08667
4635.431641
2511.00708
1930.490967
3953.865234
1898.866333
3326.371582
2049.125488
2338.688965
2314.213379
4745.450195
3556.172607
2603.854248
3002.178955
2163.946045
2081.413086
2773.383057
3409.351318
1848.393799
3916.860107
1929.783569
3697.343262
1727.163818
5215.126953
2000.09436
2973.160156
4378.075195
4587.399414
2538.484131
1989.513794
2116.543701
4325.657227
2066.019531
2573.786865
1798.987305
4933.489746
3098.536621
3043.05542
2685.919189
2670.771729
2696.515381
5262.54541
1905.362671
2286.921387
1810.316895
2679.565674
1973.597046
1870.503296
2441.10083
2351.111084
2150.353027
2320.37207
3004.033691
3913.532227
5247.920898
1941.702393
4020.233154
3671.978027
2594.440918
2393.056152
3529.919678
1874.997437
4008.931885
5137.615234
2655.291504
3910.644287
2999.357666
2179.570068
2748.675781
5780.562012
2091.396729
1739.26709
1944.953857
5300.30127
1932.575806
1759.981323
2210.375
2559.75293
1736.195068
5257.505371
2675.336426
5123.039551
2083.610596
1806.176514
3968.559326
2626.125977
2772.88501
3003.909668
3952.60791
3624.111816
2492.703125
1660.24585
2017.955933
2717.341797
3359.517822
1673.003784
4445.714355
3260.87207
3172.061523
1954.824829
4892.80957
5127.192871
1817.241333
4486.349121
1789.707031
2522.803223
1727.630737
1448.363647
3641.932861
2675.929932
2304.729492
2920.459473
3288.180908
1887.66333
2235.883789
2244.05542
3589.212402
2253.993408
2840.751953
2318.817139
2678.965332
2349.701172
2094.666748
3118.560547
1880.121704
3805.845215
1990.173218
2811.568848
3209.954102
3704.465332
1669.489624
1830.38147
3420.143555
3317.677734
3994.073975
2795.036377
2488.996338
2437.015869
5638.349609
4411.579102
2275.14502
2857.038086
3219.984131
3789.869873
3820.724854
5164.865234
1862.337646
4461.181641
4440.927734
4864.717773
2907.055176
3013.663086
2943.978271
1709.509033
1664.092651
3748.820068
1912.012817
3770.23584
3455.560059
2010.916626
4726.629883
2037.609741
2088.979492
3502.882813
2959.983643
2373.986084
3015.397705
2074.639648
2566.928467
3373.901611
1865.272705
3430.746338
2267.667969
4589.928223
3188.35083
3298.473145
1616.328125
2433.561523
2589.027588
1876.684326
2167.932373
3080.112793
3883.208496
2659.250732
2500.008301
1781.818237
1785.370605
2992.293945
2948.299072
2567.275146
4978.880859
1736.043213
2501.480957
3428.790771
2098.54541
2033.241333
3295.94873
1907.102539
2985.66626
1750.351685
4516.399414
3614.343506
2548.197754
2185.47168
2773.677734
3369.622559
4198.689453
3155.739014
2307.228516
1945.174561
2549.672607
2211.657471
10250.131836
2370.397949
2959.63916
2084.0625
2309.207275
2124.891846
3254.254639
2658.381348
1871.155884
3249.763428
