# Supplementary material for: Distribution Analyzer, a methodology for identifying and clustering outlier conditions from single-cell distributions, and its application to a Nanog reporter RNAi screen
Source: BMC Bioinformatics. 2015 Jul 22;16:225. doi: 10.1186/s12859-015-0636-7 (PMC4511455; doi:10.1186/s12859-015-0636-7)
Supplement: Additional file 1: Code S1. — R source code and sample data for distribution-based high-content screen analysis [file 12859_2015_636_MOESM1_ESM.zip › DistributionAnalyzer-1.1/Plates/files10004/D12]

2253.932861
4876.772461
1931.808838
2831.078857
1960.137695
2775.158447
2038.373901
1936.505737
3436.24585
3303.000977
3693.062988
3585.924072
4403.314453
2724.741699
3157.317627
2478.566406
2361.697998
4787.633789
1898.671387
4501.17041
2202.567139
2563.450439
3128.119873
1840.483765
2766.106201
5093.130371
2584.084229
3012.834717
2750.896729
1931.009644
7189.285156
2756.930176
2947.901611
2113.859863
2952.544922
3113.064209
3443.111084
1723.290161
5109.788574
3132.222168
5180.838867
2986.711426
2131.398193
2837.246094
3861.378906
4368.695313
1817.736084
2959.654785
2618.077637
6847.215332
1911.530396
3260.303711
2166.256836
2922.937256
3084.328613
3803.204102
3352.534912
3831.347168
4882.550781
4683.497559
2321.439941
2266.470215
1986.886108
2616.963135
3218.602051
2480.987305
1784.176636
2031.401489
1905.407349
2312.920654
3475.109375
1639.835449
1962.345337
5103.493164
2483.781006
3897.044434
1697.491577
2114.412598
3165.658203
2873.636963
2905.888428
1796.077393
3350.989014
3593.546875
2633.910645
5549.593262
3416.307617
4434.157227
3182.153809
2028.893799
3134.649414
2319.064941
3347.602539
3228.354492
3061.901611
2994.666748
3274.736816
3699.586182
1783.260498
4299.623047
2463.606445
1683.083374
2961.321777
2647.735107
4881.112305
2853.380615
3789.449219
5080.740234
3274.719971
4899.777344
6046.204102
2986.610596
1913.939453
3296.413818
3496.736084
6122.737305
3160.246094
3575.368408
5168.468262
5289.791016
3047.658203
2964.869629
2968.175781
2571.168945
3444.411133
4342.762695
3591.612793
3566.709717
3717.277832
2107.591797
5318.58252
3806.106934
2145.114746
2764.666748
3561.321777
9495.84668
4337.326172
4421.384766
3587.26709
3893.830566
10165.435547
3727.572266
4526.984863
3328.482666
3874.188721
2908.427246
4424.580078
5179.950684
4797.605957
5409.633301
3396.689697
4823.141113
7379.831055
5182.765625
2677.251465
5661.762695
2059.858154
13693.02832
10385.289063
2080.167969
3211.067871
7209.091797
3990.880859
4105.227539
3244.98291
3405.862549
5001.742676
2719.740723
3704.605957
8163.733398
9830.103516
3616.460693
4863.644531
2448.53418
2398.645264
1993.762695
2839.16333
3909.162598
2972
4419.799805
3084.581787
3558.484131
2062.449707
2111.663818
1597.226685
3500.349609
4283.916504
3682.054688
2377.395752
1728.842163
4724.444336
4644.367188
1931.959595
3577.760498
1753.538452
2164.778564
1292.512817
1705.131348
2230.305908
1433.924072
2022.79834
4214.357422
6439.407227
2023.555542
3860.77417
2273.42627
2780.427734
3523.6604
4437.269531
5439.611816
1656.417358
3382.276367
6654.876953
1590.117676
5299.572266
2181.156982
4032.174805
4678.025879
5472.11377
3603.279297
4362.996582
5167.391602
6632.016602
4640.196289
3317.538574
3251.942139
2401.212158
5802.437988
5927.082031
8192
2014.071411
2736.961914
2183.12207
3758.156982
2286.618652
2580.270264
2648.055176
11490.185547
3664.35083
3773.298096
3949.641113
2073.122803
5408.675781
3440
3891.954346
2729.668701
3772.662842
3185.856445
8128.490723
4695.986328
3805.156738
4168.13623
4156.908691
2090.340088
2749.23584
2865.646973
4135.257324
6059.97168
3261.744873
3424.523926
1684.907593
3746.336182
3501.010986
3885.83667
2251.530762
6344.730957
6447.356934
4930.187012
4888.367188
3327.01123
6902.600098
1663.154419
3665.235107
7962.071777
2068.727295
1624.094116
3432.612793
6195.384766
4726.71875
4884.76709
5745.166016
3064.961426
3237.147217
5240.026855
1598.095215
3668.919189
2251.0896
4313.683105
3340.434814
2650.696533
2352
2987.018555
3748.654541
1800.703247
3364.5
4092.35083
3732.139893
5723.835938
3486.93042
5000.463867
4503.891113
4788.685059
5127.286621
3487.964111
2868.702637
3429.333252
3215.5
2826.422607
3180.277344
6871.608887
4138.604492
3209.132813
3174.912598
2372.894531
1748.412109
3697
1825.441406
2056.037598
1709.846191
2463.615479
2938.763672
2555.851807
2796.424561
1925.907715
4462.741699
4495.047852
4089.944336
4326.913574
5690.478027
4559.069824
4759.161133
4896.881836
3389.215088
3862.141357
4266.410156
3148.376953
4150.242188
5107.885254
3857.994385
3068.093018
1402.787109
3512.222168
4647.96875
4486.425293
3854.679932
4610.376953
4857.263184
6565.439941
3079.053711
3684.881348
4919.333496
2179.538574
4151.909668
6007.155273
2000.622803
3986.105225
2695.664307
3780.282715
3210.317139
4541.866699
4327.926758
5006.827148
5452.208008
3099.636475
3357.813477
2608.622803
3305.769043
4737.749023
3904
3628.549072
3915.334961
3661.178467
6547.145996
2234.569092
3625.986816
3613.089355
3819.33667
3171.213135
2580.04126
7860.571289
4193.925293
2148.055908
3312.662598
3325.880371
4775.265625
3803.030273
1858.614624
2404.871094
4196.963867
2473.061279
4028.877441
2034.035522
3618.912354
3411.369873
4193.09082
1924.46875
2392.145508
5069.029785
2927.886475
3706.317139
3389.538574
3734.554199
4155.336914
5066.687988
2442.147705
3219.349609
3019.666748
1757.693726
4025.563477
5506.789551
1652.324341
2721.297363
4542.96875
3995.640869
5089.005371
1745.729736
4224.568848
4092.263672
3101.668945
3767.574463
2682.351318
10479.706055
4529.684082
2656.496582
5540.524902
7106.90625
4725.23291
3576.674805
1484.896606
5889.030273
4946.256836
3809.230713
3023.497314
3484.90625
3291.256348
2298.280029
2041.4646
3456
3396.763428
4622.217285
5607.941406
9181.948242
5461.11377
4214.67627
4838.331055
3830.597412
2547.296875
3771.459473
6643.773438
4179.84375
3208.326416
4086.183838
1939.11377
5286.618164
5889.860352
6164.121094
3647.061523
3760.329346
4057.38623
5462.724121
5262.358887
6133.216797
4366.256836
5208.847656
1955.850464
4215.952637
2722.768555
4761.303223
5841.5
2636.989014
2326.03833
6121.09082
3781.794922
3799.207275
3294.807861
3347
4996.763184
4268.217285
3434.394043
3800.397217
4953.028809
5139.503906
4210.808594
3050.171387
5338.579102
5278.617188
3240.37915
2429.201904
3031.004883
5779.069824
3848.206543
4151.209473
4558.806152
3221.321777
3395.384521
2768.08252
7534.04834
2298.471924
3430.795166
1569.519043
4591.554199
4310.462402
5428.169434
2064.111572
2385.589355
5221.60498
2942.195068
2097.655273
3204.978516
3818.666748
3839.699951
3909.502197
6180.037598
2311.493164
3786.272461
3891.269531
3503.80542
2710.413818
3283.584717
6683.167969
4037.829102
5016.672852
2077.654053
4294.36377
4677.777832
2558.872559
3381.333252
3745.20459
1856.110352
4248.805664
2757.0354
2462.915283
2624.775146
2871.333252
3907.802734
4276.47998
5648.653809
9077.318359
4416.611816
2400.489746
2449.607422
2094.23584
3361.657471
4281.469238
4757.59082
3803.952148
3202.299316
5516.213867
5102.769043
4222.052734
3373.397949
2564.733154
1671.199951
4911.891113
4893.978027
2310.98584
2403.918457
2058.131104
4303.111328
2386.133301
3816.19165
5364.978516
6462.068848
4084.342041
5021.044922
3048.546631
3316.640869
1752.781128
2734.611816
2655.486572
2552.645264
2834.04541
2271.605713
4987.761719
3317.589844
2047.289429
5124.421387
3286.078369
6344.90332
2143.80957
5539.789551
5074.317383
1737.113892
1644.876709
4332.594238
3007.929199
3262.178467
3151.679932
5446.037598
2776.470703
8287.966797
2921.874268
3761.460205
4689.320313
2247.873535
2147.116455
4444.559082
4907.813965
3052.827881
4697.211914
2903.168945
4995
1470.739746
3868.451416
3231.360107
3720.137939
7850.243164
4634.484863
4802.17041
2282.866699
4048.494873
3415.873047
5747.135254
3730.289063
4871.978516
2980.832275
4116.398438
2450.197754
2652.666748
3150.972656
5002.611328
7504.856934
5747.010254
1711.684204
3565.604004
5674.652832
4407.762207
2220.526123
7931.066406
2339.122559
5880.541992
3589.815186
3957.469482
4460.035156
3356.618164
6508.030273
6915.354004
3241.505859
4014.557861
4121.813477
3965.393311
2800.737305
2333.174072
4399.347656
3775.431396
5312.327148
3429.991455
1718
2094.489746
3344.426514
6443.178711
2659.251709
4255.669922
1826
3593.580322
7183.494141
3103.928467
4689.117188
4790.550293
3454.900391
4221.982422
2687.45459
3007.284668
5345.854492
3613.27832
2488.963867
3000.298096
2220.670654
5505.895508
3485.57959
2297.428467
2288.875732
2818.821533
5426.086914
3618.495361
5886.953613
3206.48877
2336.704102
4770.78125
2688.298828
2957.791504
3838.554932
3840.311035
3638.759766
2877.729248
4744.525879
4586.48877
1822.95459
2399.741943
2635.908936
4741.679199
2794.012695
2238.394043
3215.513916
2425.978271
2770.162109
2396.935547
3149.445068
4011.625
5904.567383
3480.688232
2647.969727
3746.385986
6518.233398
2569.173828
1952.885254
4858.474609
3246.901367
2836.817627
7996.659668
3406.591797
1780.033081
3858.583984
4005.407715
5410.724121
3347.469482
2922.859375
2809.641113
7054.40918
4259.708008
2503.885254
2562.403564
3176.432373
4638.884277
5227.00293
2058.745605
1837.081787
2533.672119
4732.163574
3488.647705
4574.856934
6110.090332
2476.565918
2439.019775
3323.087646
2021.428589
4049.190186
2535.098633
2202.237061
2125.95874
3736.744141
4090.392822
5271.790039
5206.009277
3308.227539
3003.102051
2145.405762
2839.032959
3557.373779
4046.505859
1864.820557
3958.743652
4359.052246
2066.355713
5204.869629
4129.729004
2614.252197
5430.208496
3108.118896
5030.85498
2643.623291
4584.354492
3098.576904
2304.75708
3246.053955
4892.380859
3924.893555
2643.522949
4195.346191
5104.885742
3455.73877
2561.684326
4965.343262
2771.85083
2353.375977
2750.156494
3961.302979
3247.074463
3796.277832
3928.901367
4703.190918
2857.345703
2657.838867
2385.512451
2427.883545
2353.693848
3975.244141
4088.874268
4648.596191
3370.882813
3870.99707
2240.172119
2769.346191
2783.025391
4138.541992
2303.05957
2416.487793
4721.561035
1998
1980.552246
2877.706787
3728.596924
5726.864746
4316.894531
2801.148193
2893.283691
4442.39502
3297.689453
2074.326416
3153.87085
2083.87915
2039.595703
3370.81958
1798.102295
2860.783936
5275.120605
7808.561035
3572.712402
4828.237305
3023.82373
2786.729004
5919.928223
2318.285645
2399.532227
1874.635254
1787.863281
4487.058594
3092.877197
4028.915771
3206.541504
2591.205322
2811.213867
5109.678711
4384.938965
4259.522949
3021.855713
2799.42334
3366.00293
2989.993164
2518.491211
2392.455078
2653.153076
3404.75
5460.020996
2455.193604
1846.797729
4548.668457
3969.475586
4417.473145
2878.309326
6066.080078
2211.336914
3790.061768
4046.357422
3334.108398
2679.758545
2143.0354
3289.509033
2554.799072
4740.712402
4609.515137
4308.173828
2250.057129
3252.313965
2950.815918
5778.844238
2754.362305
5944.145508
3054.689697
2110.697754
4022.268311
3223.231445
3011.586914
4668.53125
3199.699951
3870.776367
2911.645508
2779.075195
2664.129639
4796.525879
3960
3839.656494
2128.986572
2031.037598
2078.088379
1838.372437
5141.559082
3364.063477
5689.835449
3263.584229
2434.617188
1934.021851
4489.101563
5093.252441
5465.035645
4060.382324
3425.186279
4267.220215
4098.438965
1826.75293
6277.527344
3155.654297
5279.987305
4915.439453
1942.544312
2828.81958
2346.218506
3789.170898
3787.732178
2308.435547
5350.948242
4822.637207
5706.706543
1705.309082
3296.186768
2330.057129
3002.025146
3574.530518
2568.490967
2495.136719
2131.798828
2906.81958
3193.529053
1951.921021
4726.852539
3864.214111
2312.24585
2193.699707
4043.3479
2347.294189
4234.621582
4932.437988
3386.857178
1914.9646
4208.229492
4839.523438
2600.670898
2096.898438
4556.90332
5090.445313
3461.116211
6057.975098
3136.343994
4228.050293
3255.505859
2410.919189
1966.960327
4035.021484
2871.411865
2435.697998
1427.742432
2346.89624
2730.426758
2399.107178
1837.77417
3019.927734
3739.575439
2293.266846
3416.5
4649.313477
6430.509277
1934.926147
6746.424805
4354.590332
5683.701172
4595.939941
2419.793945
4953.857422
3527.668213
1744.9646
3971.861328
2305.942383
3519.377686
3404.935791
3515.076904
2237.311523
6635.28418
3744.070068
4259.580566
4127.333496
2268.842529
3026.154541
3206.369873
5101.048828
1924.331421
2678.638184
1980.633301
2935.013184
2787.863525
3577.365479
2859.817139
2341.387451
2490.692383
4112.4375
4591.855469
4124.611328
2941.054932
3101.262451
4221.686523
1726.63269
3835.801758
3804.957764
3588.014648
2411.788818
4892.862793
2909.92334
5459.220215
4246.564941
2394.361084
2784.262695
3703.394775
2855.283203
1833.238403
2344.030273
3061.597656
3863.440186
3182.772217
3651.55957
4627.507813
6002.539063
1990.702148
2328.550781
2971.257568
2498.156738
1580.121948
4399.788574
3042.077637
2212.631592
2818.867432
4617.813477
3540.5625
4072
2390.698242
1846.628052
4281.558594
3003.4729
3548.678467
2059.648438
3713.165527
2957.600098
7613.727051
2613.668945
5402.338867
4090.485596
3818.333252
2500.158936
4646.777832
6088.926758
3286.912842
5080.055664
2283.266846
4564.920898
2411.16626
1893.702759
2611.77832
4032.800049
2550.469727
2448.459229
3731.715576
3593.828125
1962.538452
4749.688477
2383.252441
1760.697876
2732.506104
4130.532715
3831.689697
2298.577881
3299.860596
4162.743164
6492.322754
5441.943848
1840.517212
4696.926758
2284.286377
6893.885742
2177.355713
4204.664551
3636.265869
3776.408691
2257.577393
2618.885498
2129.787109
4676.785156
2226.962891
1871.142822
2818.702881
4444.60791
2882.889648
3655.46582
3687.576904
6010.076172
2084.31958
2900.298828
3391.661621
3769.134277
2111.908447
3055.409912
2433.755127
3070.372803
4607.744629
5934.396484
5038.226074
2793.852295
2818.635986
1817.711792
3207.178711
4149.003906
2163.624756
1892.974609
5956.117188
2814.881836
2273.095215
2097.164063
2799.275391
1589.599976
4345.800781
4315.196777
2034.759399
3450.553223
2229.292969
2453.063477
2078.853027
5031.575684
1838.897095
2491.796875
4535.437988
2595.041504
6353.29834
4977.543945
2989.267822
1769.741089
3377.605957
2745.574463
1917.628906
1687.38855
2553.480713
4741.922363
2145.561523
2863.211182
4056.361084
4881.864258
3593.829834
3870.335693
4864.791992
2166.934326
2275.131348
3738.483154
2882.113281
4453.491699
3662.539551
1814.05603
4579.778809
6315.875
3935.49585
5508.406738
3091.81543
1791.810303
1883.752808
4660.07666
4156.351563
2888.057129
2093.635986
3446.788574
3599.986572
1813.234741
2863.230713
4416.284668
2863.694336
3916.910889
4239.157715
1886.227661
6043.65918
3510.550781
2744.197266
6331.849609
3139.920654
4215.708496
2950.749512
5613.762695
4974.474121
1831.381714
4516.576172
3938.900635
1606.774536
1672.092529
3525.212158
4287.452148
3990.987549
2418.72876
2073.824463
2614.804932
5379.86084
2344.773682
3742.173096
3175.840088
2513.765625
2027.088623
1851.759888
2606.468506
4521.833984
2503.797852
1697.478027
1811.231567
3050.649902
2982.746338
2822.977051
2479.192627
8561.116211
2530.779297
3713.511963
1704.476074
3449.847168
2065.561279
2144.326416
6138.874023
5931.454102
4315.415039
4497.678223
2619.949951
4402.331543
4605.950684
2214.125488
2808.893066
3393.866699
3354.466553
3875.912598
3001.292969
2479.825195
2711.044678
2409.575684
3562.792725
3724.571533
3171.881836
3245.319824
1719.937988
2682.435303
1965.084106
4225.679199
4688.989258
2350.367676
1898.266357
3090.930908
3573.995605
3528.243652
2700.984863
2643.222412
2954.631836
3722.371338
2193.420898
2459.234375
2267.220703
2081.564941
3239.102783
2240.594482
5311.743164
4963.118164
1881.030884
4311.289063
3736.858154
5217.638184
3680.273193
2042.35437
1622.869751
2704.486572
3638.150391
5703.970215
2116.71582
1887.869629
2708.585938
3779.038574
2192.633789
2125.203125
2120.947266
5611.691406
2738.783691
2983.973633
2472.845459
2622.343018
2405.844482
2136.012451
4764.174805
3961.236328
4246.925781
3956.22583
3728.347412
2113.120117
3247.059814
2538.869141
3366.138672
1683.333374
5176.326172
2609.67627
2708.611084
2149.764648
1307.376465
4282.527344
2501.260498
1891.445435
6082.968262
1731.637695
2402.016602
1776.343384
3766.940918
3002.904785
1748.072876
1590.136108
4527.559082
6635.873535
2032.675415
1792.653931
4015.804688
2019.156982
1818.302612
3852.203857
1805.283569
1738.156982
1966.302979
1459.287964
2224.918457
4559.876953
3248.300781
1736.885864
2089.500732
2433.287354
1650.533325
1863.825317
1942.197388
2249.023682
4957.824219
2326.566162
1880.533325
6966.058594
2680.027588
1848.502686
3063.493164
1752.471802
2853.655273
2022.862305
3934.514404
1863.877319
1790.840088
1645.024292
2516.945068
2866.354736
1609.472534
2920.979004
1793.579956
3269.843018
1917.106079
1927.673706
4440.965332
1719.948364
4790.594238
7786.072266
6137.124023
2244.649658
3579.440674
3262.490723
2532.625977
3082.462402
2301.880127
6696.824219
3776.265381
2118.266113
2449.189453
3981.016113
2652.711182
3678.178467
3273.005615
2335.69458
2406
2994.236816
3698.965332
3514.138184
2129.46875
2409.400635
4245.750488
1253.439941
2494.467285
2149.024902
2170.609863
3930.75
3465.757568
2015.875
3015.140381
1920.19751
2196.991943
3713.204834
2281.704834
3425.06665
1716.345703
1996.372681
3073.490234
5284.038086
2739.22998
1689.768433
1735.12085
2080.739502
3831.193848
1325.590332
2134.117676
3636.165283
4641.09082
3588.203369
3296.978271
2957.988525
1698.891846
3289.881348
1763.541504
3152.055664
1993.08606
2224.506348
3403.593018
4418.606934
2534.801758
2361.89502
1655.580811
4162.092773
2139.967285
3048.012939
3140.745605
1777.412598
2143.865723
3793.557373
2895.314209
1918.419312
2929.837158
2578.984863
1785.25769
5012.105957
3179.469971
4599.698242
2047.238037
2183.29834
2319.523926
2700.580566
5821.621582
5722.47168
2381.726318
4191.462891
3537.298096
1924.419067
1875.213623
5201.366699
4250.42334
1756.091919
3455.659668
3179.531494
4072.062012
3419.223389
2927.434326
2457.798828
3401.420654
2690.479492
2549.818115
2520.496582
1760
3896.811035
1600.703247
1920.553467
2768.502197
3073.267334
2306.121094
3302.520508
2137.634521
1701.533813
4925.044922
1986.302979
2344.735107
1932.0625
1895.583374
3945.802246
3083.688721
1505.5
5258.943359
1677.195923
3359.881104
4307.013672
2859.230713
2948.363525
5368.148438
2316.906006
3358.898438
5963.945801
5561.416016
1853.263184
3320.341553
5700.506836
4259.0625
5545.375
1794.766357
2217.427246
2415.92749
3797.182373
5128.921875
1992.382813
1782.352905
2154.718506
2521.153076
2859.658447
2058.629395
2171.849121
2938.674316
2501.841309
4948.92041
2880.747803
2315.058838
1488.152344
5166.583008
2436.032959
1924.052612
4917.381836
1507.69812
3289.019043
3538.711914
3296.269287
2057.555664
2038.186035
2008.347778
2453.554443
6458.700684
2212.094482
1832.895996
2002.450439
1550.558594
3842.531738
3590.357422
2150.889893
4720.870605
4244.662598
5470.877441
2697.621582
3063.578857
2391.042236
2106.643555
3020.108154
3581.798584
4710.181641
2783.561035
7004.275391
2525.75
2533.226563
3385.216309
2273
1587.199951
3322.861328
3364.101563
3940.075439
2670.891113
3251.397217
2393.095947
3391.295166
5801.595703
4575.345703
5964.958496
3783.466553
4608.483398
4377.396973
4866.273926
1380
1957.076416
3068.246582
4770.030273
4522.757813
4416.658203
4655.01123
3102.599365
3919.330566
5818.05127
2804.556641
5096.221191
4654.459473
7859.760254
4350.751953
3419.931641
1836.093872
2688.722168
2301.884033
4977.154297
2457.600098
3359.735596
3551.646484
4530.725586
9515.310547
4890.440918
2893.176514
4945.415039
3827.963867
4045.381836
3668.575439
2571.877686
4088.482666
2970.654297
1966.048828
4295.909668
3842.770508
3886.112305
3787.913818
4818.375488
3321.773193
3125.629639
9402.72168
2380.935547
1829.75
4251.330566
5312.308594
3168.866455
4911.891602
1999.696167
1914.721069
4929.942383
1775.811035
2800.722656
4293.550781
4041.234619
1764.027954
2018.064575
4085.427002
3528.373291
1888.900635
3547.745361
5745.154785
4274.220215
4414.137695
2455.574951
2417.544922
3261.875732
2741.25708
3621.761963
7573.891113
4417.773926
5481.166504
2281.478271
4209.653809
2743.90918
6762.655273
3635.986816
2060.47998
3463.212158
1697.038208
6066.361328
2346.955322
3129.768311
2138.764648
3886.891602
7056.838867
3506.037842
2944.605469
6466.771484
4470.36084
1842.80603
1729.433472
12185.955078
3887.36499
2256.388916
3171.139893
3706.345215
3346.458496
2430.390137
7700.037598
5108.516602
3703.276367
2592.405518
3246.261475
2832.350098
2116.374023
2820.791016
4927.529297
3360.093018
4935.432617
2608.051514
4274.935059
3679.92334
1841.288086
1853.463379
3427.790283
3002.226074
3426.88501
2554.54541
3145.819336
2152
1839.213501
4400.059082
4856.425293
8077.449707
3526.273438
5548.428223
2921.775146
3618.392334
2216.749023
3970.986572
3437.718994
2440.369629
4215.67041
2279.806641
4386.755371
4289.416016
2657.264893
4608.354004
4437.951172
3897.721191
3417.883057
2044.983032
1843.503418
3982.376465
4359.116699
6529.032227
4594.577148
4544.478027
5538.172363
4975.433594
2716.763428
4555.253906
2287.695068
3364.595703
4142.272949
2625.251465
4448.119141
2755.794922
3965.312744
4066.988037
3244.957275
3251.310303
4482.717773
4020.486572
2576.688721
2026.23584
4088.268311
2427.560303
2385.641113
4030.535156
3359.010986
3791.932129
3252.718506
3079.827881
2525.834229
5438.017578
3061.593994
4540.1875
2995.259277
4465.177734
3956.353027
3157.597412
3717.118896
2953.629639
2276.916748
8780.511719
2371.111084
3811.705078
1820.468994
1529.599976
4239.872559
2324.294189
3208.157227
4597.808594
5620.183105
4677.365723
2676.217041
4647.889648
3048.430908
2128.355469
1814.945435
2823.482422
2291.481934
3335.202148
1813.657715
2942.688477
9458.117188
1842.547241
4382.067383
3905.213623
4025.554443
2255.058838
2320.341553
2236.910645
1787.619873
4867.520996
2404.452393
2413.138428
2519.600098
4498.52832
2327.644531
1945.777832
2333.875732
3320.233398
2039.346191
2478.958252
2697.6604
1723.544312
2450.930664
3195.954834
3271.783691
2824.701416
4091.297363
4041.401611
1427.439575
5525.874023
3924.149902
4516.986816
5761.190918
3274.984131
2806.588135
3379.782715
7871.780273
3264.8125
2628.768555
4554.608887
4780.334961
4173.825684
6407.966797
5687.38916
4121.141113
2589.804199
2559.5
3310.464111
1956.473511
2761.974365
3022.301758
4433.526855
3318.460205
1829.491577
4063.768066
8178.43457
2382.589355
2069.606934
4864.60791
3574.379395
2078.082764
3418.960205
3081.182861
2766.829834
5332.568848
2752.325195
5729.987793
3292.287598
2474.440186
4933.004395
3047.594482
3648.450928
3171.248047
5263.17334
1899.099121
5724.902344
1888.599976
3171.041504
4419.306641
6027.678223
2655.470459
4564.011719
2668.716797
5553.30127
2357.230713
3885.834961
4211.152832
1456.253174
2887.217773
4474.583984
4512.936523
6797.588379
3198.407471
4058.297119
4674.276367
1624.967041
6679.492188
2237.748779
3531.294189
3001.903564
1920.149048
3187.555664
2091.149414
1814.115723
1437.006104
3141.944092
4472.461426
1987.113525
5481.9375
2327.058838
2138.558105
2344.994629
3314.615723
2068.376465
3280.349121
2455.594971
3858.007813
2165.255859
5659.035156
5098.888672
2046.671753
2022.127197
4513.029297
1736.391357
1468.875732
6435.885742
2882.33667
4489.585449
2848.5271
2632.378662
3067.111084
3779.798096
3294.972168
3247.524658
5253.753418
4211.133789
1872.037354
3262.726318
2056.670166
2530.130371
2059.651123
2682.686523
3225.480469
5590.058594
1956
1859.552246
6764.028809
3938.112305
3719.170898
4357.547852
4005.89917
2788.889893
3823.607178
2116.681396
1958.45166
3914.639404
4527.380859
2331.563232
3310.679199
3807.791504
2728.056152
8163.335449
3397.522705
5448.26123
3241.028076
3232.561768
4063.611572
5214.614258
4265.222168
4181.157715
6591.314453
2376.330078
3651.267334
2213.766113
3448.439941
3616
4589.052734
3735.020752
3768.69043
3705.898682
3649.636475
4237
4518.315918
2792.463623
3246.438477
4129.754395
1821.278931
6061.495117
1863.140015
4697.684082
4156.348145
2322.866455
2880.446045
2252.979248
4976.290039
3007.094482
1812.961182
4919.219727
3384.286621
3613.315674
2861.646973
3107.889893
2607.264404
4187
2524.603271
3584.333252
2481.411865
3114.746338
2596.047119
2822.46582
2732.110352
1822.870605
2982.156982
1946.875854
3170.334229
4639.451172
2478.857178
1999.217407
2766.418701
2656.62915
2107.063721
2657.26001
2957.724854
3292.348633
3369.333252
4531.807129
6759.015625
4503.481445
5032.155762
4365.962891
3702.185547
4346.703125
2308.577637
4225.394043
1919.563599
3491.791748
2064.763916
2297.241455
3271.910156
4639.808594
4332.173828
2272.242432
6117.267578
2375.783691
2222.655518
2837.769287
4125.333496
3584.930176
4908.119629
6533.442871
5304.411621
2536.283691
4983.839844
4342.525391
4024.503418
3233.245117
1733.925903
1682.128418
6433.383301
6321.26709
3185.041992
2217
4424.547363
3573.197754
3423.196533
2075.730469
1861.264282
1624.86853
3979.614258
4813.891113
3010.062256
2181.501709
2021.764282
2348.678467
2768.168457
4023.577637
5936.144043
5284.020996
2030.256958
2469.497803
8128.549805
3088.998047
3200.510254
3501.505859
2209.972656
4738.949707
1825.87854
4625.652344
3629.524414
1786.974365
2822.006104
5287.691406
2799.475098
6977.976074
5208.882324
4815.899902
3214.323486
3962.505371
2724.644043
2752.061523
3087.39209
1932.557251
2540.240723
2331.199951
2615.712402
2401.878174
5744.185547
3432.765381
2008.507324
4183.286133
5091.375977
2302.61084
3811.961914
4541.885254
1749.044189
1767.010742
3878.83374
3797.681641
4588.133301
3241.263916
3521.256836
1978.676025
4446.847656
5636.979004
6096.806641
2203.033691
2353.506592
3611.927002
2120.116211
1842.252686
1427.505981
3495.015625
4593.422852
3547.789551
2202.991699
2643.268066
3242.704834
3865.543945
2666.648438
3341.707275
2275.228516
3631.542969
6270.348145
4220.879395
4503.212891
3155.527344
2514.033203
3027.94458
4783.380859
2042.189087
3980.87085
4605.883301
3365.837891
2685.721436
1864.388184
2067.408691
3081.583496
2483.684814
3781.47168
3588.780029
1405.727295
1874.054321
2201.236572
2422.875
6451.502441
3667.645264
3199.116211
5040.059082
5838.388672
7456
1777.884888
2347.81958
3452.11499
2267.591309
3134.310303
5388.152344
5814.200195
3383.290527
2884.984863
2768.40625
3205.943848
2296.314941
1886.407593
5201.477539
4009.271729
5307.054688
3401.344971
2600.039307
2516.828125
3459.722656
2819.5
3690.843018
3085.756592
2819.07373
3913.527588
3310.484131
4619.395996
4721.365234
2869.922119
2680.161377
3137.35376
2074.776855
3389.621582
6672.503906
3520.341064
5845.978516
4342.814941
3369.206055
3866.650635
3431.216309
2800.449463
5188.580078
3183.434814
5618.700195
3375.12793
3562.063477
1750.297852
3487.040039
3267.941406
1898.887573
3420.60791
2062.27124
6042.422363
2773.260254
2212.71582
3005.892578
4103.497559
2856.470703
1977.737915
5545.856934
5711.111328
7187.244141
4407.246582
2882.359619
2530.797119
3455.263184
6289.111328
7123.128418
1686.268677
2327.678467
4456.279297
2066.343506
3697.94873
2735.123535
3148.137939
3273.674072
2645.346924
2452.541992
3076.858887
3757.978271
1934.584106
3443.938965
2837.552979
2319.862549
2603.712158
1847.246094
1752.067505
2126.753662
2404.02002
3232.516113
3095
3680.157715
4265.01123
4550.437012
2827.161377
1838.943359
4706.181641
3035.329346
3240.18457
4082.700195
3787.344971
2470.538574
3151.041504
2211.073242
2341.013428
5601.69873
2002.254517
3258.418457
2419.222168
2541.672607
2912.206787
4171.604004
4381.17627
2638.454346
2939.085693
5171.672363
4921.483887
3081.641846
2580.291992
3847.629395
4004
5848.235352
2378.879883
2720.843994
5456.447754
5311.466797
3616.307617
2907.092285
4636.070801
2214.282471
4404.886719
4088.234619
1844.515503
2027.853516
3711.932373
3579.06665
2889.919922
5202.620117
2928.693848
2091.139648
3708.063477
3792.689209
4535.140137
1986.221436
5445.020508
4413.551758
5119.396973
6075.748535
2435.89917
3261.227539
4167.983398
5624.254395
2320.580078
3309.216309
4095.63501
4645.450684
2689.079346
3986.054688
3798.423828
3347.97168
3035.016357
8955.454102
2259.323975
2738.81543
2586.090576
2547.163574
2082.687012
2175.528564
3762.601807
2957.845215
4412
5232.581055
2864.365723
5193.064941
3074.522461
3064.807617
3104.460449
3225.379395
5591.561523
2919.769287
3634.821289
3152.173584
2237.384521
3215.763672
2793.844482
2561.693604
1873.13269
4704.404297
4096.558105
3254.672119
2895.249023
4896.936035
2850.452148
2690.48877
4826.228516
3761.565674
5561.578125
2531.133545
2523.325439
5212.732422
1969.186646
3848.54541
4289.36377
1611.300659
2293.974365
3532.230713
2981.086426
2373.239014
3271.135254
3379.748291
3501.440918
3957.246338
3528.766357
3290.904297
2671.597412
7684.127441
3389.404541
3025.339111
2606.300049
3747.90332
6101.065918
3988.189209
2181.187988
4584.524902
2873.085449
4364.498535
2581.473633
4671.658203
3280.682373
2244.404053
1459.532471
3211.359375
1854.30835
2932.355225
5093.93457
2733.983398
3082.530518
3888.635986
3857.724121
6605.415039
3678.661377
3318.111084
2723.483154
2552.343506
2415.08374
3442.412598
6437.083008
3216.153809
4423.477051
1653.691528
2795.290039
2487.394043
2197.20752
3767.72998
4614.616211
4357.780762
3895.423828
1921.639404
3037.726074
3963.772949
2320.932861
3533.534424
1824.316528
2461.25
2408.765137
2627.970459
2566.986816
2008.328735
2971.709473
2723.798584
2161.867676
2308.351563
2877.964844
2604.30127
4945.04541
1784.917847
1949.180542
3724.010498
1657.320801
3810.607666
1631.248779
2676.430176
3979.425293
2131.928711
1936.111938
1806.365234
2199.328857
5454.757813
3342.630859
1860.89856
2182.503662
1604.398071
3244.201904
3042.307373
5746.361816
2667.75
1892.756104
2224.761963
2699.589355
3355.683838
2197.805908
2632.205811
2206.082275
3395.546631
2124.065674
5100.018555
2984.565674
2340.008545
2038.61438
2084.087891
6607.660156
4716.575195
2410.200439
3412.727295
2752.479736
4690.214355
2115.479736
4209.806641
5792.461426
1922.843018
1674.651001
2719.607666
4793.614258
2945.976563
3026.717285
4280.030762
3290.238281
1867.317017
1937.242554
2961.954346
2247.046143
2563.989258
5273.721191
3380.332031
2767.288574
1827.215088
1861.835327
4712.427246
1750.212524
2644.492676
3106.309082
3444.90918
2033.786621
3712.840576
3040.106201
3917.89209
2234.005127
4220.632324
1827.770508
2402.100342
2096.042725
2716.955811
1951.884888
4242.861816
3076.184814
7608.714355
4306.92627
4309.02002
5781.907715
4206.985352
1983.454224
2853.790283
1994.535645
4656.299805
8591.207031
2584.105713
8089.196289
2128.069824
3813.407715
8915.736328
2432.459229
3104.513672
3132.408936
5005.538574
3825.791504
2138.056152
3084.19165
3101.602783
3337.182373
1989.267334
4396.833008
2185.874268
2637.319336
7495.342773
4897.717285
4651.786621
3136.612305
4123.053711
3313.918213
4590.072754
2649.519287
3150.616211
3118.819336
1853.217407
3233.082764
4679.358398
3510.878418
2262.03125
3747.10498
2129.032227
3257.270752
2592.143799
2000.636108
2343.476318
5922.988281
3336.227295
3987.269531
1638.45874
1392.636353
5733.073242
3818.833984
3467.562744
3012.800049
3032.625977
1978.123047
4004.166748
3290.327393
4118.58252
3081.092529
1682.979614
3032.632568
2811.242676
4888.73877
4309.131836
4525.938477
2831.970459
4305.541016
2743.862549
3125.749512
4801.654297
4186.098145
2383.043701
2268.727295
3008.415527
2116.862793
6508.625
3451.659668
2398.472656
2569.876465
1956.329712
5939.514648
1463.111084
1243.539795
1900.719727
2631.644287
2143.863037
2290.191162
3782.548096
3813.820557
2081.69165
3066.561035
3357.650146
2297.569092
1760.871338
1665.946777
3486.780762
6386.308594
1719.371216
2270.506104
4041.326904
2119.699707
3459.961426
3037.362305
2003.154907
2419.333252
1894
1367.759644
5315.003906
3965.773193
2806.644043
2071.15625
2095.841309
2175.085205
3845.163086
2427.398438
2766.787842
1909.157471
3506.095703
1797.247559
3930.948975
5571.126465
3767.218262
2648.120117
3603.773438
1615.650757
4463.540039
2928.200439
2430.792725
4143.541504
2746.845947
5059.076172
3995.137451
1800.760132
2530.355469
3931.696289
4769.540039
2014.918335
1707.551636
3557.687744
2368.245361
5096.944824
5402.456055
2256.60791
4217.013672
2698.570068
4318.330566
5412.604004
1984.629639
3568.996582
1834.998047
2541.924805
7292.661621
3759.125244
2430.705566
4606.934082
4458.641602
1707.223511
2417.19873
2084.557617
4257.765625
2333.865723
3618.742188
4814.356934
2859.34668
2769.185303
5890.831055
3379.928955
3071.428467
2113.539551
2530.362549
2189.598633
2879.062256
3800.215332
2579.885254
4094.304688
2021.307983
2106.383301
3234.613525
1967.065552
3132.642334
2340.427979
3434.9021
2921.789795
4465.609375
1735.210205
2013.452759
3127.814453
2552.7229
1936.107666
2139.545898
2565.929932
4192.667969
2474.592285
4870.416992
4073.953613
2694.381104
4986.88623
2003.244751
2465.268555
3185.602539
3645.861572
2341.727295
4650.874512
3236.785156
3868.437256
4002.634521
1469.649536
3545.118652
2353.951172
4015.361572
3164.70166
2707.247803
2944.075928
3176.937256
5327.835449
2863.740723
2924.270996
3667.935059
2957.354004
2677.356201
3718.056152
2610.54248
3926.877686
3044.287354
4222.205078
5748.703613
3608.50415
3794.639404
2254.877686
2239.297119
5093.701172
2766.691406
3489.867432
2539.901123
6234.98584
3531.711426
3997.373047
3169.613525
7663.186035
5260.679688
2159.926514
3877.09668
3746.245361
5441.730957
2630.821289
5998.271484
3176.662354
1245.93335
2729.346191
2540.770752
1921.205444
4699.382813
3089.251953
2877.702637
2640.023193
4740.269531
4800.96582
5839.285156
1795.702759
1833.042114
2223.294189
2405.166992
2306.568604
3825.456787
4479.90918
7962.234375
2348.070068
2107.660645
2328.029785
3723.383545
2827.465332
3681.718018
2827.422363
3913.812012
4886.270996
2052.435547
3012.619629
2208.959961
4535.459961
1860.630005
1970.739746
4278.42627
2153.717529
2418.179443
2395.525391
1590.360229
2439.003662
2387.55957
3553.099121
2917.914795
4329.563965
3354.428223
4326.358398
5376.569824
1859.828491
1788.739624
4904.731934
2046.119019
2765.570557
3278.890869
2076.235352
3242.501221
5713.525879
2300.769531
3329.834717
4510.245605
3207.790771
4174.135742
3619.36499
5088.069824
3473.270508
2877.158691
1800.092041
8867.518555
3498.641602
3037.736328
2791.656738
2088.641113
3239.644531
3215.210938
1961.230713
1805.598877
3153.932129
2925.302246
2306.50415
1687.85498
4892.399414
3501.69751
2319.73999
5607.60791
4849.382324
1729.602661
4384.390625
3913.335938
6654.790039
3668.374512
4839.470215
3154.535156
3388.193604
4517.958984
2961.709717
4176.867188
3460.881592
2118.249268
1723.746826
5599.45166
4410.15918
2832.166748
2353.162354
3547.497803
2926.709717
3378.045654
3064.225342
3950.939941
4002.705811
3403.009766
5170.007324
2426.540039
5002.448242
8894.695313
3318.317383
4415.8125
2207.811768
3706.766357
2247.355469
3533.164063
3706.326172
1856.847046
5135.36084
2778.782715
2846.604492
3438.151123
2194.173828
3260.654053
7015.156738
1913.599976
7871.297852
4107.661133
3314.068604
3989.124023
2946.318115
4291.887695
2972.084229
4457.810547
3631.221191
3409.286621
3707.634033
4147.474121
3263.256104
3363.090576
6084.041016
3386.554443
4561.373047
1921.650024
2387.757568
3679.695801
4516.29834
2436.181396
2428.587646
2032.646118
3254.829346
3497.428467
4389.20752
4120.449707
3460.266602
2703.458984
2215.972168
2487.270508
4863.041016
4378.129395
3415.857666
2025.936401
4062.840088
3452.775146
4170.759766
3628.911865
3933.249268
2992.156006
2419.253906
3507.397217
2781.144043
3980.708984
5216.585449
1948.166626
3288.916016
1751.688354
1877.156982
3705.519287
2261.895996
2088.402588
2041.468384
2040.495361
2616.474609
3183.878174
2276.518799
1709.185669
3416.997559
4186.074707
3499.266846
1936.333374
3069.385742
1822.380005
1770.171143
3182.894287
2253.894775
4445.270508
2621.224121
5483.321777
4388.438477
2442.731201
1950.470337
1857.347412
1660.708984
2401.216553
2404.08374
2662.372803
1928.674927
2113.554443
3084.291504
1739.681763
3194.582275
1677.614868
2404.034912
4653.244629
4005.016602
5466.932129
4164.324707
3504.585938
4363.40918
3719.018311
7969.523926
4205.372559
2527.257813
2809.730469
2279.483154
4041.873779
2122.554199
2721.032959
1724.435181
6039.970703
2173.495117
2844.043701
2847.668701
3208
1999.247681
1992.699951
3093.889404
3717.847412
2260.484863
2510.572266
2351.024658
3971.901123
2559.137451
3157.632813
1774.884399
2613.835938
2170.341064
2638.450195
4356.581055
2208.097168
3839.387451
6946.49707
3921.463623
2183.339111
2033.265747
2100.320068
3523.256104
5181.248535
2371.175293
3540.735596
3271.896973
3685.098145
3939.050781
2897.172119
2441.894287
2587.718994
2638.849854
3125.889648
2304.933594
2587.12915
2558.685547
1977.824585
5431.315918
1604.210571
1861.409912
2650.467041
1991.839966
2534.588135
2483.01001
1904.163208
2011.503296
2189.070313
1672.819946
2301.876465
3334.738525
1762.170532
1871.703735
2035.659424
3944.316895
2050.493164
1767.27063
3826.124756
2007.52478
3300.451172
1704.740723
3155.663818
2060.707275
4541.595215
3607.988037
1836.97876
3010.630127
2932.909424
1598.169922
3049.886719
3261.787354
2085.027344
1708.583496
4886.808105
8527.573242
3730.967285
2104.630371
2228.621338
1626.241699
2636.175781
2832.310059
4605.19873
3248.592041
1732.712036
3182.969482
1820.02356
2602.75293
2774.756836
3085.842529
2422.951904
2164.586426
1595.905273
1988.837158
1936.813354
2837.035645
1816.91626
1682.718506
3328.943848
2433.839111
2301.845215
4596.769531
3697.433594
2082.18335
5730.610352
2718.30542
3317.864014
3239.734375
3239.950439
2569.005371
3956.594238
2844.763428
7005.743652
2081.376465
3871.372314
3296.067139
2555.984131
4331.895996
3254.080078
3182.19458
2838.471436
5063.486328
4058.187012
3109.509521
2867.482666
5967.688477
2428.128662
3040.912109
3414.053467
3268.620605
1959.524902
3121.910645
2330.918213
3815.605957
4189.299316
3358.852539
3172.396973
3009.078369
4260.098633
2199.126953
3301.176514
3963.75
2447.937988
2714.924561
2687.682373
3411.009521
2671.684814
5147.049316
3275.406006
2023.238892
2610.846924
2987.883789
5498.075684
4357.385742
5215.637695
3005.461182
1705.304321
1803.246582
1864.424072
3039.396729
4843.977051
2754.533447
2072.169189
1902.37915
3118.454102
2469.249023
2157.625244
2907.990723
3891.269287
1747.114624
2043.577515
2956.680664
2993.41748
2031.962646
2584.480469
4517.745117
2168.174072
2378.672119
8342.289063
5978.921875
2019.40979
1466.313843
4070.417725
2331.84082
4387.859863
1975.533325
1412.438965
2234.174561
1757.742554
4475.034668
2716.922119
2572.90332
3120.090332
3451.38623
3792.269775
2742.48877
2181.239502
2431.76709
2972.19043
2469.974121
2881.89209
2954.992188
5364.444336
2763.373535
2610.114258
3588.508545
2457.036865
2082.054688
3206.825195
2953.736084
1672.886353
2487.388428
1848.302979
2261.406982
2026.679443
2150.71167
2735.262207
4568.213379
2699.342529
2372.05249
1882.212769
5502.636719
5792.60791
2201.41333
4435.453613
1751.482056
2669.327148
4209.504883
4186.913086
4624.923828
2318.03125
5203.720703
4513.544434
2179.39502
1945.496094
2251.063232
2358.599609
2695.774658
5951.491211
2117.55835
2330.893311
2525.16626
2979.320801
3722.313232
2568.144287
3561.622314
4835.041992
2971.202637
3392.686279
3213.755371
2245.624512
3162.952393
1642.762451
3293.313232
3786.411865
2310.265625
3276.224121
3997.695557
4229.501953
2149.617432
2936.422607
4673.731934
3249.167969
2481.935547
2826.178223
3009.980713
3890.287598
1960.758789
5095.744141
2181.600098
2670.389404
2066.729736
2604.304443
3130.428955
3586.35083
3218.231934
2915.264404
1313.418335
3275.022461
2468.031738
2163.161865
1649.312622
1683.640381
2615.95752
1974.051758
2509.476074
1976.100464
3106.26001
2521.904785
3595.537354
2786.071777
3595.388184
2781.604004
2852.088379
1694.110107
3061.813477
1997.020264
2433.232666
1960.634399
1687.017944
1880.185791
1890.167358
3843.411865
2253.790039
1774.009644
4932.743652
1919.242798
2219.674805
2139.307129
2083.025635
2336.901367
3359.583252
2533.356201
2506.698975
1633.814453
2006.232056
2275.273926
2987.415039
2978.249512
2006.498291
4801.510254
1877.145996
3378.638672
2190.823486
1720.897583
4488.65918
5393.602051
3657.969727
1688.145142
3006.552979
3584.086914
2027.311401
5868.230469
