# Supplementary material for: Distribution Analyzer, a methodology for identifying and clustering outlier conditions from single-cell distributions, and its application to a Nanog reporter RNAi screen
Source: BMC Bioinformatics. 2015 Jul 22;16:225. doi: 10.1186/s12859-015-0636-7 (PMC4511455; doi:10.1186/s12859-015-0636-7)
Supplement: Additional file 1: Code S1. — R source code and sample data for distribution-based high-content screen analysis [file 12859_2015_636_MOESM1_ESM.zip › DistributionAnalyzer-1.1/Plates/files10004/D13]

2218.016602
1882.644409
1794.774902
4152.640137
3903.587158
3428.689697
4648.071289
6559.421875
4876.655762
4285.473633
1902.324585
2785.495605
15524.416016
3594.874512
3991.783691
4839.604492
4871.749512
2277.156982
4569.876465
2393.688477
4079.783203
2155.160645
3899.424561
2168.397949
5525.961426
4711.111328
2195.377197
5073.594238
2681.5
3683.238037
2791.363281
2925.306641
2448.694092
9043.510742
6423.67627
2785.459717
2226.939453
4280.699219
2988.618896
3916.150391
2246.32251
4784.97998
5803.069336
2789.16626
3834.869873
1891.832764
2592.885986
4657.781738
2900
4469.826172
2520.07251
2737.939941
3974.004395
4307.952148
3636.354004
4575.145508
1933.481445
3589.564697
4922.463867
2094.363525
6325.118164
8553.958008
3143.054199
3687.280273
2344.006592
1966.942261
1809.659302
1827.529419
2434.673096
4041.431641
4037.552734
1894.273804
4770.746094
3542.679443
1704.613037
2148.070801
3283.881836
3131.873779
1968.166382
1784.391968
3448.227783
2023.112305
2245.827148
4013.125244
4006.666748
1609.580444
1975.284912
2774.738281
2694.718994
2284.777588
3061.154785
2739.893066
1610.640137
1981.268677
2294.10498
2013.278076
1517.714233
5488.843262
4226.9375
3547.306885
5751.771484
2231.909912
2417.704102
2268.440674
1819.709229
3160.326172
2250.388428
1763.113281
1913.437622
2279.541992
1902.316895
4425.985352
2148.138916
2017.079956
1890.281128
2124.578369
1956.573242
3777.212891
6984.90918
2750.165039
4117.936035
6717.455566
2650.986328
3651.983887
1690.740479
4615.185547
1929.614014
4174.333984
2371.989502
3593.31958
2197.151367
3485.964844
5262.418457
3077.582275
3078.417969
6173.435059
4412.095703
4290.897461
5590.93457
2012.857178
3473.569824
5240.277344
2943.086426
3408.260254
8803.243164
3849.400635
4507.19043
2230.616943
1985.280029
3568.753174
2322.797607
3530.421875
2470.636963
2190.54541
3218.641846
1985.846191
4321.057617
3416.119385
3215.033447
5342.416504
4323.924316
2976.720215
3031.161133
3782.392578
3762.178955
5712.158203
1657.652588
5207.012695
2838.656738
4636.737305
4072.804932
2200.300293
2477.428467
2501.279297
1780.599365
2113.391357
2730.850098
3029.824463
1978.424194
5697.616211
5287
5797.465332
6528.62207
3058.168701
2570.823486
1668.710327
3868.285645
3657
2028.615356
3559.838379
4777.076172
4985.873047
1410.699951
4636.745117
3691.32666
1942.257446
2163.260498
1335.903564
2567.229004
2902.639404
3541.575684
5132.157715
5670.37207
2007.39624
4172.759277
6926.399902
4121.643066
5940.265137
1778.363647
3670.137939
4287.680176
1943.275513
1875.955322
4180.16748
2388.761719
1915.181274
5122.375488
2206.222168
2011.481079
4476.712402
1797.853882
2078.905518
1859.569336
2903.858643
3645.054443
2306.453369
6857.263184
2670.755615
2321.791016
4279.178711
3084.293701
2555.046143
5112.537109
4352
5369.084961
2437.490234
3980.145508
2353.075928
5764.318848
4619.490723
4977.741211
7658.199707
2743.286377
3294.384766
2197.728516
2949.184082
4297.198242
3991.328125
4037.254395
1400.097534
3786.646484
2704.070313
1957.619019
6742.842773
2419.481445
5309.538574
3525.866699
2472.549072
4634.143066
2292.147461
4242.797852
5990.690918
6656.331543
2654.603271
3700.114258
2389.662842
3431.678467
3590.06543
2118.921387
1941.866699
3272.553955
1991.234009
4245.256348
3918.979248
3667.052979
2397.038086
4847.166504
5214.158203
2702.831787
4841.719238
3234.795654
4111.060547
1982.834595
2842.699707
4636.591797
1537.909912
4162.502441
3441.151611
4889.558105
2238.54541
2168.956787
3457.736328
3854.396484
4195.774902
2143.861572
1942.99585
3514.104004
4427.166016
2591.161377
4896.452637
6389.616211
3292.219727
5438.72168
2564.071777
5304.636719
1781.800049
4797.668945
2207.631104
3959.606445
3123.823975
2161.665771
3102.959473
2004.079468
4486.050781
2123.649414
2347.522217
3732.346191
3935.113525
2933.655273
3824.446777
3310.365479
4447.627441
4443.239746
2425.356934
2296.403076
2405.926758
4618.174316
1711.844849
2319.58252
2943.165771
5173.230957
5516.324707
10611.634766
4281.644043
3811.909668
4430.209961
3339.842041
6081.404785
5884.912598
5281.84082
4948.569336
1799.423462
6596.390137
2024.359497
2664.610596
4007.058838
4870.515625
4810.294922
5659.680664
3253.496094
4141.894531
2522.399902
2818.359619
2980.956543
3034.349121
6568
4564.46875
5487.058594
4114.894531
5822.657715
4066.890869
5834.085938
4715.060059
3749.633789
5521.120117
2414.608643
2942.113281
4200.189941
3404.256836
4131.643066
2988.625
5881.77002
3684
5316.542969
2519.245361
3622.26416
5112.228516
3628.015381
5607.490234
3448.965576
4969.661133
2477.57959
3310.050537
5811.219727
1636.918579
5483.125977
5535.811035
5002.966309
4356.229492
2686.293213
3911.535889
5953.432617
4617.620605
3518.188721
7101.927734
3739.569336
3630.386475
2231.547119
5283.077148
7577.323242
2794.754639
4190.611328
4536.913574
3256.0271
2598.399902
3881.015869
2400.425537
3371.679688
1966.65918
2944.465576
2225.088867
7189.580566
4518.632324
3328.408203
4693.660645
6378.748047
6248.859863
1477.36084
2590.06543
2411.367188
4858.799805
4566.782715
3709.582275
3741.450439
2529.962158
3741.978027
2507.377686
4231.399902
4365.874512
7266.403809
1515.599976
2866.754639
3297.165527
5164.388672
1919.24585
4256.822266
4595.229004
3729.913818
3654.429443
4753.10791
2872.830078
4593.911621
3110.071777
2141.312256
3115.022217
1642.495361
3016.383057
4305.405273
3204.705811
1968.06958
3013.565186
3431.06665
2133.942139
1683.779541
2746.75415
4537.000977
6594.150391
2252.367188
3502.87915
2094.228271
2381.634277
2648.577393
1681.855469
3494.83374
7899.082031
4731.259766
2685.979736
2684.92627
4639.037598
4773.750488
3284.135986
2688.560303
4028.609863
7039.538086
8727.233398
3789.608887
2296.603516
2250.338135
4180.970215
3563.920654
5379.019043
4054.215088
2514.895752
2192.633789
3490.329102
3561.426025
2303.33667
6125.623047
2461.841797
3490.145752
3255.965088
3005.282959
4277.61377
3907.664795
4583.548828
2320.390869
3051.112793
3688.068848
2697.369141
2178.467773
2197.585693
3395.822754
2305.068115
1989.415771
3405.51123
4505.729492
2838.612793
2455.069824
1796.881348
3925.234131
1641.142822
2719.212158
5002.900391
3335.0625
2019.599976
5238.496094
2621.468262
2695.600098
1958.3396
2916.693359
4261.244629
3357.148193
4109.322754
5090.382813
5179.130371
3344.106689
4222.635742
6047.442383
4065.536377
3615.433105
7351.400879
2403.851807
1782.446045
3158.08667
4384.869629
4722.020996
4796.660645
7044.981934
2945.777832
2218.751953
4046.345459
4453.310547
3769.939453
4863.243652
4398.301758
4322.904297
4755.403809
5875.154785
4386.012695
5365.655762
3386.216797
4169.449219
2426.411377
3414.133301
3619.15918
3662.115479
2454.789795
5402.772949
4119.947754
5635.614746
5012.285645
4062.145996
5450.012207
5585.910645
4906.761719
1608.816284
2234.468994
4922.603027
4117.140137
1976
3170.303955
2752.068848
3265.056885
1913.850952
1902.159546
3077.973633
3019.080566
2512.689941
1928.767822
2683.125
4729.472168
3984.281982
3100.595459
2587.257324
2527.62207
2064.374268
8884.970703
2362.528076
3122.835693
2322.034668
3034.946533
5701.361816
3708.219482
2580.458984
2617.005127
4584.67041
1738.639404
2499.275879
8045.178711
2202.803955
4006.987061
2126.571533
1956.342163
2708.885986
3425.170654
2259.164551
4421.32959
1936.341919
5457.884766
3746.836182
2125.995361
6019.444336
4110.672852
2618.065186
3339.947754
6124.746582
2795.376709
4563.790039
2801.117676
3232.845459
4764.049316
4432.124023
4636.293457
3986.981445
3124.422119
2427.922607
3019.885742
4271.512207
2941.131836
3175.811035
3070.818115
6238.194336
5078.838867
5750.899902
5328.55127
2165.505371
3140
4629.422852
3923.219482
3688.877686
4192.089844
4652.081543
4084
2619.286865
3026.745605
4037.738281
4500.62793
1989.084961
3648.535889
8670.857422
4405.333496
2027.798584
4392.195801
4396.720215
4805.117676
2599.57666
2053.020752
4192.818848
1898.388672
4297.850098
4587.029297
3468.222168
4779.875977
4948.331543
5110.195313
2115.791748
3877.333252
4229.055664
4300.715332
6329.166016
2579.770752
3893.497559
5287.795898
4738.603027
2732.848389
3769.746582
5263.221191
5047.634277
2862.537354
6215.627441
1876.163208
4258.915527
6005.482422
4918.067871
3760.917236
2485.407227
3989.748535
5364.271484
1777.984741
5008.914063
2031.333374
3122.37085
2002.859253
2603.680176
3497.638672
3166.518066
2282.789063
2056.0979
3501.092041
2780.419678
2243.791016
5586.210449
2117.003174
4718.147461
2892.825928
3520.749512
1955.932251
2578.842773
14091.571289
4063.468994
2010.86377
5955.560059
2304.25
2410.046875
3998.635498
5431.28125
2589.651367
3384.453369
2253.351074
3141.070313
1789.105957
4094.684326
4932.71875
3207.233154
2559.181396
2809.595947
2318.918945
2309.674316
4631.080566
3887.62207
3732.923096
3233.281982
1775.530762
1989.591431
4034.684814
2069.085449
3346.110596
3519.564697
1932.247803
4593.868652
2441.671875
2706.883545
2957.910156
5349.212891
4708.787598
1813.61792
2337.567871
3502.962158
2463.466553
4946.504395
3020.790039
4290.842285
3636.429199
3184.277832
3928.956543
5293.565918
4676.40625
5494.312012
5026.731934
5714.538574
5136.251953
3780.945557
6620.136719
5215.571289
2820.792725
4416.411133
3994.652344
3180.387207
5241.271973
4054.122803
1990.877197
6474.310547
5200.180176
3560.44043
2110.937988
5337.038574
2907.281982
5264.616699
4846.982422
4205.933594
4643.274902
2853.645508
3322.482178
4141.207031
4852.305664
2555.64502
4599.111328
3978.230957
2041.732544
1976.363647
6452.446289
3838.681885
5215.032715
2377.609375
4685.34082
3747.207275
1963.446167
5840.991211
5383.927734
3260.153564
2650.69873
2322.110596
2291.727783
2928.247803
5091.013672
3776.092773
3509.019531
4108.586426
2580.923828
2623.239258
5607.145508
2534.782227
4392.034668
3626.897461
2772.691406
2489.483643
3002.979004
3709.231445
2944.464355
2549.124756
2271.72876
4694.664551
3074.099365
3620.686279
2973.058105
4572.720215
2020.414429
2152.670166
2847.32251
2404.607178
2760.792725
2343.774658
3982.083496
5829.721191
3544.998535
2340.914307
6154.80127
1850.891357
3671.942627
3390.985596
2110.438477
1827.818726
1381.839355
3065.444824
2096.022705
3598.297363
3348.937744
3062.828857
2834.76001
2474.253418
3243.688721
3986.097168
2124.353516
2271.963379
2473.229492
1903.393677
4041.587402
2185.608398
2653.990967
3303.565918
2356.327393
5317.145996
4698.40918
1829.987915
2922.785156
2066.806396
3586.405029
2408.571533
4308.36377
4696.078613
1883.794312
4429.436035
2305.74292
6954.162109
3579.305664
2496.534912
4514.486328
3798.729492
3305.188477
3200.969727
2181.522461
1887.196167
2626.556641
2650.278809
2926.46875
3642.801758
5022.349609
2350.899414
3613.083252
2125.416748
4062.002441
4115.053711
5026.610352
5672.543945
5726.131836
2131.475342
4289.371582
4969.783691
3251.300537
6056.724609
4919.870117
4167.068848
3351.701416
5354.35498
3960.98999
3187.397705
3069.172119
2656.335449
5370.841309
2020.966675
4444.729004
3096.357422
5822.272461
5423.518555
3552.140869
2256.26709
3129.291504
2870.192871
3198.761719
3782.609375
6324.731934
5674.534668
1846.253296
2346.838623
2735.633057
4393.049316
2689.263184
5004.268555
5271.188477
6765.651855
2319.261475
5500.444336
2239.230713
4841.933105
3163.601318
3897.114502
5481.916992
3741.287598
5722.034668
2349.818115
3210.855469
4420.696289
7616.744629
5781.230957
5072.839844
5740.617676
5299.466797
6044.651855
5602.120117
3360.425049
1935.91394
3188.972168
8616.206055
4136.398438
3368.800049
4973.46582
4548.24707
3917.887451
5522.748047
2654.070801
4152.039063
3823.887695
3472.98877
3328.827637
5224.977539
3583.884521
2093.977539
3429.42627
5397.443359
4897.931152
4532.365723
3810.376465
4894.70752
4501.457031
2516.637207
2807.399902
2273.531982
3989.333252
1663.644409
2118.208984
3371.85083
3527.838867
4264.881836
4555.77002
4635.639648
1708.230713
4440.035156
5758.451172
1942.306274
2526.239502
4137.919922
2781.970215
6529.229004
4703.160645
2233.111084
3790.923096
2347.626953
2869.607422
4148.827637
1423.913574
2066.099365
5491.16748
3422.880615
3987.90918
3544.913574
5006.36377
3476.131104
3962.634521
2511.916992
2986.384277
6715.240723
6596.375977
2840.685791
5159.671387
2244.248535
4307.374023
4551.686035
3309.635498
2074.262939
4201.803711
2506.203613
2341.797363
2234.482666
2348.126221
1520.244873
5808.146973
3794.05127
3631.241943
6592.875977
4629.4375
2790.199951
1720.646484
1815.319702
3039.109131
1988.646851
2187.229736
1946.840576
3621.323486
1746.947388
2663.806152
2577.336914
2049.048584
5206.006836
5276.837402
3395.571045
4166.173828
3714.326172
3009.77124
3831.74292
3055.786621
5837.189941
4774.188477
3490.547852
2065.944336
4576.555664
2827.833008
3926.805908
2528.571533
5410.012695
4792.469727
2869.936279
3005.538574
3193.491455
5169.813965
1843.383301
4770.20752
4508.366699
2022.105225
4695.783203
2241.400879
5731.351563
1890.152466
2030.03894
2431.341553
4197.115234
4241.58252
4162.92334
2861.254639
2094.317871
1385.41394
3810.1875
1657.105957
2772.062744
3805.149658
4718.856934
5512.187988
4612.699219
9676.367188
2038.762207
6527.858887
3955.96167
4960.179199
5308.229004
2017.152588
3623.245605
5241.424316
2948.183105
2900.276855
2284.261475
4476.580566
3087.96582
4585.521484
1910.095215
3287.309326
4144.591797
2932.11377
3097.399658
4915.95166
1978.466309
4940.041992
2335.781982
3523.028564
2461.422119
2735.574463
5528.333496
5218.241699
5203.23584
3123.302979
4194.611328
5993.616211
1960.936768
4049.67749
4765.055664
4034.862061
1819.84729
2684.662354
2475.547852
2792.818115
3931.113525
4803.492188
3743.340576
2074.666748
3488.533447
1361.862061
1966.441895
3571.204834
1797.689697
5053.428711
2887.215088
4484.765625
3193.656982
3922.797119
3694.36084
2102.268311
4526.619629
7868.935547
1804.604126
3537.101563
4590.128418
3813.111328
2789.585449
2132.571533
2498.452148
3852
4594.157715
4438.492676
1923.701904
6119.741699
3492.304932
1919.683838
2006.222168
2964.092529
2018.492798
4559.118164
3070.791748
5208.744141
2183.459473
3431.447266
4439.814941
4456.560547
1653.661499
8099.589355
3374.432861
2138.210938
3835.736084
3014.012207
4460.08252
5535.53125
2772.20166
2925.589111
1850.951904
4240.570313
3379.197266
1956.494385
2966.929199
1652.465088
5062.078613
2891.588867
4306.820801
2214.776611
2223.477783
4657.717773
4056.271729
5623.750488
1976.703247
2903.130127
2503.400879
3246.178223
3699.544922
2485.672607
1864.898682
3874.171143
5170.290527
8170.67334
1889.485718
6040.200195
2680.057617
2141.481689
7206.986816
3016.562744
4193.024902
2336.594482
2259.804932
1928.273071
6226.416992
5089.429688
3983.4021
1940.773438
2072.527588
2175.938721
2088.980225
4229.829102
3060.125
5034.285645
5606.942383
2650.833252
3316.163818
4644.121582
6476.988281
2031.862061
7448.170898
5608.157227
6791.569824
3305.699951
6859.398438
1899.017578
5407.338379
4161.864258
2529.058838
4002.361816
4535.287598
2504.779785
2093.637939
5368.555176
3131.540283
3166.233398
5430.906738
5190.089355
3060.797119
4789.875
2716.536865
4806.82373
3396.225586
2924.599609
3616.379395
3579.801514
8480.025391
3790.84668
4065.561035
2835.827148
6006.82959
2933.037109
3221.127441
2888.872803
2437.886475
3197.34375
4828.10498
4537.310059
4386.063477
3480.293945
2086.506592
4582.03418
4089.870117
1955.687256
4203.648926
3963.416504
2111.203369
2312.89502
1748.01123
3773.740234
1419.573853
2328.514404
5346.168945
5415.876953
4608.719238
2761.529053
2019.255127
3266.153564
5109.022461
1882.750854
1786.650513
1948.326294
2108.510254
3450.348389
4370.830566
2431.448242
1759.192383
2934.153809
3725.913086
3826.871826
3514.638672
4114.130371
4127.858398
2939.81543
4359.336426
3568.660889
1424.268921
2698.857178
7976.712402
3469.046143
3299.252686
5729.007813
1862.440552
2457.341309
2953.212891
2592.121826
3341.654541
4283.63623
3982.708496
8319.105469
2458.5625
2601.451416
2177.341553
3856.918945
2956
4308.067383
1676.279053
4501.096191
2089.628906
6405.477051
5958.473633
9060.726563
4271.118164
2438.483887
3709.835693
2588.588135
2185.939453
4602.734863
4545.158691
2535.348145
6027.081055
5382.015625
3737.989746
2528.39502
2000.376953
4234.560059
5029.077637
3929.699219
4841.909668
5222.78125
2937.662842
3492.65332
4238.039551
4405.589844
4563.441406
4354.678711
6365.182617
2480.250977
2105.285156
2459.269043
3928
3518.995361
3221.509033
2527.438232
4265.83252
1969.847778
2458.815186
2627.240234
2326.959473
2107.133789
4433.135742
3004.052002
3862.086914
2011.396606
3150.935791
2240.988525
4789.298828
6122.098145
2092.829834
4273.921387
2777.408936
4061.092285
6221.989746
4192.144531
2034.217041
1929.772949
4375.731445
2221.59375
1851.494507
2123.194336
2131.342041
4410.806152
2953.691162
2612.935547
2888.226074
6053.51123
2035.407349
5627.111328
2665.68335
3007.267334
1588.598267
4930.465332
2170.287842
1956.974121
5272.153809
3594.404541
3858.641602
2317.453369
2211.882813
2185.300537
3134.666748
2157.884277
5093.215332
2017.106689
2903.508545
1878.283447
3229.000977
1882.568237
2599.195557
4400.014648
2899.708252
2475.501953
4541.973633
1395.943604
5696.366211
2735.381592
3976.198975
3373.192627
4255.114746
1727.166626
4101.009766
5212.783691
4094.506104
5085.075195
3689.929932
4259.495117
3859.983643
4069.19751
3365.042236
4484.57666
3313.116211
4176.427246
4403.589355
4836.9375
6224.210449
4200.937012
4754.068848
6037.029297
4603.713867
5134.153809
5818.310547
2999.761475
2594.902344
2487.203613
4647.625
3060.755615
7054.605469
12280.935547
3926.857178
4018.735107
4047.759033
2360.655762
5044.323242
2301.333252
2516.777344
7084.563477
4522.705078
3192.367432
1802.571411
3878.178467
6898.813965
2069.988037
4168.54248
2809.180664
6126.729492
5809.449219
5398.087891
2621.390869
2126.630371
2333.135742
1838.859375
1984.371704
5904.280762
2100.536621
6538.031738
4066.174561
2001.21936
2416.675781
3681.03125
1964.059937
11207.783203
3051.240723
7263.382324
3354.921143
2019.150391
3989.880127
2376.572754
2306.547363
1948.171875
2421.930664
1990.83313
2164.078857
2158.367676
3086.72168
2893.975586
2813.267578
3265.103516
2136.784668
2670.745361
1839.94751
1751.607178
2116.64624
2267.666748
4526.371582
4366.344727
4775.703125
7136.216797
2169.136475
2808.657715
2097.887451
2553.031006
3726.825684
3278.278809
6492.556152
4366.31543
1796.052124
3460.884766
2166.006348
1658.424683
2387.528076
4877.338379
1829.803589
2181.261963
2042.902222
5477.143555
3172.58252
4326.569824
5182.413086
3338.202881
3517.673584
4332.280762
3665.975342
3052.845459
1688.951294
3715.150391
5851.851074
2353.462891
1895.021606
3636.681885
6479.702637
3017.629639
2883.315674
6653.911133
2036.139404
4672.537598
3207.272705
2984.040283
3064.413086
4497.722656
5784.538086
3708.552734
4508.598633
2762.62915
2948.07666
3783.349365
4528.936523
2330.04834
3553.240234
2975.149658
2287.641113
2969.75
3408.218018
6988.54541
4340.755371
5035.01709
2327.17749
6474.376953
6457.225098
4581.703613
4338.197754
3366.438477
4134.585449
2509.502197
3775.213623
2344.735352
2560.981201
5343.914063
2696.5
2796.282715
13141.333008
2483.733398
2598.644043
3653.569092
3710.651611
5301.676758
2764.994385
2189.601074
2359.741211
1721.293457
2015.031982
3404.672852
1691.036499
2085.247314
2895.873291
3471.509521
2533.29126
1624.344116
1998.086426
3036.9104
3925.731689
2583.949463
3265.156006
3091.71875
3602.344482
2112.344971
2091.469727
1781.053833
2435.544189
2323.724365
2133.012939
6290.053223
2067.752441
1646.273926
4228.137695
2183.139404
2528.091064
2061.668457
2328.937012
2044.687866
2270.698975
2826.104248
4014.023438
2526.296631
2077.912354
3543.559814
3038.74707
1890.51355
3634.192871
2637.529053
2360.561768
2049.034424
3207.467285
1934.25
1734.27124
3530.248047
5762.364746
2948.30127
2399.598633
2147.339111
4309.958496
2924.763184
3626.038574
2190.970215
4282.331055
2165.811523
2182.588135
3605.053711
2285.653564
2445.559814
4412.022461
2740.671143
2834.759033
4102.803223
3937.912842
2008.289673
2040.189209
4871.880859
2090.584961
3316.111328
3213.681152
2684.241943
3544.19043
2211.688477
3421.707764
2100.181885
10741.461914
1807.43457
2836.586914
4134.775391
4433.230957
6025.23877
3574.65918
2254.363037
2055.24292
2194.39502
4979.325684
3289.050781
3287.338867
1800
1570.0896
3975.909912
2901.018066
2355.840088
1730.549805
4389.74707
3751.055176
3147.091553
3379.731445
4116.298828
2664.395264
5055.59668
8223.948242
4049.361816
3779.645752
4710.083008
2112.654053
2891.332275
2841.498779
2218.264893
2717.015869
4588.618652
1733.152588
4798.646484
2485.946533
2525.4375
2145.230713
2647.539063
1927.115356
2039.606567
2621.578125
2521.116211
2135.183105
2720.622314
3115.973389
2159.045898
2515.300537
2404.231445
3554.885742
2341.538574
1935.535645
3562.946533
2198.552979
3919
2510.667969
1965.542847
4414.543457
3166.579102
4665.324219
1962.574951
2822.502441
2426.562012
4605.958008
21604.017578
2028.091431
2638.799316
3608.818848
2159.662842
2208.915771
2111.732178
4946.263672
4260.423828
2239.74292
3873.228027
1790.266724
2215.663086
2695.983643
2595.437988
2064.601563
2960.368896
2050.821045
2377.054199
2283.899414
3196.656982
2047.094727
7315.498047
2492.911377
2008.931641
2008.480957
3646.475586
1842.660156
4560.168457
3256.143799
2056
4435.414063
2363.094727
2477.222656
3987.864014
3435.041992
3675.874023
3334.297852
2702.162354
4973.630371
3126.387939
4048.983154
2858.347656
3186.693604
4879.86084
2863.165283
4619.687012
3183.63208
2067.636475
12770.790039
3326.063965
2549.070313
4431.427246
2656.154297
3963.544678
2940.207275
3618.470215
2692.206787
5103.955078
2633.232178
4995.344727
4996.488281
2849.729248
2944.826172
1513.319336
4404.039551
2154.446289
5962.288086
1871.420044
3802.288818
2546.482666
2352.654541
4950.364258
2818.684082
2940.063965
2837.692383
1943.380493
4151.974609
4661.053711
1964.026611
3667.248291
4383.783691
6485.402832
4137.006836
3421.899658
2084.371338
1574.993164
1714.505249
2717.631592
3684.622559
2346.183838
3141.816895
2237.613037
2672.253174
3763.468994
2082.778564
1688.064575
1927.302856
2073.550049
2718.443848
1956.029297
2038.055908
2677.084717
2964.429199
2681.103027
2703.007324
2614.102539
2329.687744
2346.61792
1895.790894
2620.696289
3491.547119
2507.229736
2564.232178
2559.331055
2560.335449
2457.986572
3517.309814
2550.648926
4626.877441
2090.5896
2393.258545
2999.412842
4509.265137
2555.935303
2132.6521
2992.768555
2176.833984
3067.490234
3344.800049
3288.481934
2215.61084
1770.770996
2601.423096
1898.879395
2215.283691
2512.122803
6098.094727
1868.546997
1949.333374
2490.962891
1679.705933
2008.674316
1967.823486
1942.850952
3017.759277
2268.202148
3550.17041
3018.669189
3169.796143
1810.781494
4590.06543
5343.015137
1831.958862
1797.890137
1742.284424
2103.695801
2758.598633
3168.341309
2879.852539
2184.406006
2477.288086
2208.013184
3341.242676
2016.630493
1479.331055
5553.179199
2806.422607
2199.017578
2109.441895
2570.951904
2683.222412
3749.811279
3617.759277
4073.382324
3050.109131
2352.790527
5397.538574
5155.791016
2753.277588
2414.237549
2784.636719
2987.174561
5244.52002
4662.494141
2092.444336
2049.849609
3030.459961
1776.497314
5165.87207
2160.679932
2719.848389
2347.42334
2754.140381
1466.151855
2310.186768
2371.425293
2585.732666
1936.369873
2548.717529
2466.315186
4118.743164
1863.12146
2952.162598
3093.565186
5086.604004
1975.847656
3269.032959
2284.872314
2483.594727
1813.928467
1940.365112
1943.25
2147.840088
2615.476807
2482.177002
2836.790039
1977.472534
2149.049805
2032.349487
2116.764404
4062.973633
2263
2137.695557
3169.889893
3082.075684
2981.546387
2992.539307
3248.827637
1758.476196
1969.45459
5224.160156
2913.018555
4612.181641
2338.086182
1764.091553
6704.40332
2111.012695
1923.050659
2389.951172
1910.222168
3594.477783
1934.561279
2231.986084
4919.209961
1851.068115
2478.461182
5507.149414
1910.075928
2073.511963
1193.136597
1965.681885
5822.492676
3052.658203
1985.895386
1830.264282
2552.10498
3275.719971
2372.779297
3704.327148
2794.056396
2469.907471
4604.379395
1969.93103
2366.546143
2758.354492
3192.915527
3952.232666
4119.55127
2170.943115
2182.951904
2905.4104
7026.790527
2588.265869
6229.724609
3444.017334
1989.743896
5311.470703
2523.13916
2707.768555
6281.102051
3108.75293
4735.131836
2675.879395
3185.421631
2099.592285
2041.932007
3648.033691
3278.041748
1677.01123
5127.30127
2833.638916
2352.974854
3737.618164
5240.595703
2952.446289
4375.428711
3672.237061
4057.009521
2511.072021
4201.135254
2546.191406
2908.983887
4311.312988
3487.385986
4679.257324
3517.881348
6260.660156
1808.088745
2413.954834
2120.267578
2742.54834
4779.279297
2709.937744
2264.330322
6587.527344
2560.619141
2961.565918
1827.481201
2472.92749
2620.147461
4425.633789
3425.584717
2193.441406
2833.907227
2118.671143
5893.744141
1779.069092
2745.247803
2322.375
1788.702881
4597.789063
1878.439209
1953.933228
2093.956055
3482.48584
5462.546875
2470.005127
3533.028564
4919.162109
2449.894775
2046.444458
1819.736084
1715.006348
4714.373535
5169.227051
4600.888672
3182.781006
1816.653076
2636.837158
1871.440552
2980.04126
1573.090942
1992.888916
3586.089844
5671.537109
4375.093262
1874.086914
2243.851807
5732.723633
4257.443848
5273.445313
4121.842773
6010.964355
4495.35498
1845.88501
4719.065918
9377.719727
2891.609863
5433.736816
1725.206909
3145.680176
4245.741211
4146.353027
5860.303711
2913.931152
5185.108887
4908.654785
1573.047607
1382.494141
3650.770752
4227.579102
5629.444824
2687.502686
4210.973633
3731.744385
2318.101318
3461.622559
2269.082764
3584.59668
3787.16333
2683.343262
2214.600098
1737.185913
1790.158569
1596.792358
4841.161621
3560.653076
2337.779541
2669.77124
3799.436279
1826.768555
4128.521973
7149.146484
3719.45166
1763.920288
3473.670654
2077.716064
2173.207275
3347.123779
4323.228027
2058.266357
2653.642334
2306.715332
2075.063721
2093.719482
2003.036743
6890.562012
5028.906738
3845.648438
1909.154785
3539.932129
1893.494995
2152.749512
1580.039185
2837.626465
3404.199951
1517.76416
1785.833008
1931.033081
2983.651611
4990.410645
4070.672607
1765.818237
2267.509766
3516.585449
2276.70874
1899.375854
1944.223755
2367.796143
2055.925293
2698.009766
2211.697021
4307.154785
2180.329346
2978.715576
5030.856934
2619.352295
3107.199951
3702.980957
5335.101563
1911.634277
3129.585693
3871.349609
3054.292236
2039.076904
4262.222168
5230.827637
1394.488892
4008.424805
1608.967041
5229.083008
4068.282715
1918.976685
3141.370605
3344.363525
3580.967773
1973.484741
3160.522461
3804.165771
3988.888916
1708.52771
6032.189941
3692.785645
3571.725098
3013.052734
1880.526978
2931.054443
3859.390625
4026.367432
3540.355957
3699.458496
1618.122437
3883.406006
3241.270996
6037.993164
5119.579102
4081.753906
1643.797974
3259.120117
3105.009766
6145.270996
2653.473633
1757.50293
5972.713379
3157.422852
2286.748291
3667.545166
2974.886963
2892.399902
6915.200195
5089.913574
2832.463867
2036.5354
2770.592285
2009.846191
5166.072754
2861.865967
3170.437988
3933.040039
3792.980957
2880.755127
2759.017822
5333.962402
1963.623657
2198.924316
5495.317383
2723.314453
2109.008057
6007.244629
3923.588867
4004.75708
2405.1521
3190.325195
1752.647339
3936.165527
2923.74292
2181.843506
4496.174805
3835.244385
2365.459229
1911.235352
2750.198975
4742.589844
3840.972412
2200.361816
3497.449707
2471.001465
2425.159912
3678.834961
3034.113037
2418.63916
2572.963379
1896
1662.766235
2368.21167
4192.031738
3738.749023
3380.567871
2541.657227
4230.575195
3558.168213
5346.705078
6220.898438
3703.541748
4585.546875
2501.471191
2398.071289
2980.643066
1912.367676
3564.028076
3577.344238
4526.69873
4917.032715
5224.051758
4681.40625
2777.652832
1595.029175
2821.215576
3730.732666
2390.564941
4477.922852
2086.105225
2601.19043
1728.076172
4338.382324
5980.079102
3708
2013.74353
7333.751953
4834.465332
1995.935791
5529.490234
3901.226318
2087.160889
4581.939453
1532.411255
5831.42041
3550.076416
5628.449219
9085.986328
3271.837891
3950.179932
1655.036987
1991.561646
4966.140625
3978.769287
2588.026123
2614.14502
4317.301758
1574.54541
3985.188965
5597.947266
3567.022949
6032.730469
4817.932617
3377.80249
3503.540283
1437.285767
4162.293945
1592.214233
3682.352051
3966.347168
3985.705811
3053.197754
2939.971924
1803.174561
4267.680176
2389.09082
2575.968262
2861.415283
1792.280762
2936.258545
2603.465576
3460.139893
3362.278076
3936.220703
2514.696533
3366.546143
3965.957275
2301.314453
2278.833252
2826.678955
2523.02832
1940.235352
1864.955811
2894.091064
1771.621948
1686.290649
2807.873047
2356.897705
1795.99646
5015.083984
3854.648682
1685.858154
3109.111328
5125.965332
3984.523193
3379.796875
1568.783081
1718.873291
3674.389893
2129.73877
3742.602295
2451.015381
1703.563965
2966.486084
2904.737061
5516.796875
1614.344849
2711.52832
1961.534668
4454.048828
4523.936523
2180.987061
4694.393555
3282.303223
3464.078369
2139.463135
3326.888184
1806.678955
2518.032227
3920.809082
2210.050049
3754.3479
2287.595703
4380.194336
4057.768555
1621.984253
2274.096924
5475.867676
3562.564697
3740.97876
2621.927002
2107.563232
2547.390625
2185.108398
2743.314453
1910.953979
5473.71875
1651.203247
4482.748535
2185.317383
2151.465576
2440.111084
1921.674072
2076.56543
5052.319336
3772.621582
2349.084717
1842.555298
1944.669067
2078.842285
2138.052002
2645.614502
2033.485352
2957.462646
2123.723633
4068.625244
2470.043457
2410.686279
2180.412842
3016.69873
2283.06665
4893.57666
4534.146484
2103.442871
3619.235352
3948.407715
4658.362305
3085.781006
2133.834473
4289.430664
4367.480957
4437.45459
4842.154785
1571.661011
5251.211426
3476.657471
3467.729248
1337.666626
4773.874512
5700.50293
3348.833252
4386.236328
5700.331543
3471.005859
3193.568604
3449.791748
3330.770752
4318
4266.924316
4845.120605
3605.196289
4942.071777
2881.928955
7179.905762
6367.509277
2123.123291
3162.445801
2192.526855
3787.174561
4030.169922
5075.754883
4808.624512
4476.035156
1790.330566
3978.929688
7050.91748
3006.324219
5948.671387
1952.418823
5500.69043
3592.142822
2377.028564
7060.60791
9738.043945
3521.65918
5569.756836
2794.189941
1635.038818
3040.027832
3686.502441
1626.57019
3001.648926
2593.728027
2579.146729
3946.108887
4040.133057
2216.71875
2217.068848
2734.222168
2349.753418
4070.310059
4388.888184
5841.610352
3751.655273
4706.276367
2959.19458
3417.814209
3632.323242
2948.838867
3709.905273
2870.666748
3903.98584
2224.496826
3388.989258
1969.946533
1994.435669
3887.640381
3694.963867
2619.887451
2699.416504
3105.715088
2389.287598
4401.456055
4251.715332
2659.585449
2132.126221
3928.356934
3066.367188
1822.569092
3878.35376
3239.073242
1970.099731
1632.091797
2076.846436
2241.507813
4761.459473
1962.20874
2775.688232
1826.474854
2082.480713
4163.486816
3942.11377
2589.927979
4169.197266
2984.482666
2179.296387
2510.728516
6422.151855
6035.200195
4688.640137
4849.585449
5100.319824
6103.507813
3752.713379
3529.472412
2050.031982
3635.408691
3012.824951
1842.832764
2290.626953
2581.741943
4854.947266
3916.779541
2901.232178
4795.620117
2948.3479
4020.210449
3889.346436
1210.725952
2008.821655
4451.818359
4709.473633
4015.834961
3220.847412
5293.842773
4587.687012
3960.091309
4723.098145
5985.321777
3713.131104
6001.561035
4613.269043
5680
4461.222656
6700.942383
3050.086914
3201.180908
2621.142822
2169.131348
2411.710449
2915.083496
6205.375
5140.957031
1752.870483
4529.202148
3695.216553
3657.06665
4077.833984
2891.949951
3018.339355
3235.006104
2734.107178
4146.481934
4403.518555
4646.244629
3954.297119
4800.67334
3601.157715
4846.574219
4050.568359
2047.948853
2361.637207
3210.821045
2732.80957
2936.179443
4633.487305
5875.817871
2175.740234
2048.866455
2968.739014
2651.820068
4014.95459
3207.088623
2202.296387
4547.433594
2206.035889
4158.864258
3242.208496
2618.812744
4786.209961
6132.316406
6527.70752
1699.923096
2122.025391
3820.669922
13203.012695
2075.722656
1638.900024
5239.073242
3570.986572
1621.925903
5808.758789
2791.744629
1812.095215
1676.975586
2744.228516
3095.374023
2417.927734
6356.17041
3594.027832
8999.174805
4234.620605
5905.127441
3461.841309
1499.857178
2895.28418
2085.572998
1643.325806
2008.703247
3434.649414
3537.259766
2541.199951
1798.54541
2457.074951
2124.828369
2439.75
3754.556396
3763.714355
2914.615479
3483.740723
3894.989014
5017.077148
5252.080078
8803.216797
4705.108398
3007.88623
2433.655273
3610.388916
8469.857422
5052.609375
3903.479248
5245.880859
4018.39502
1911.674194
6623.705566
6952.724121
2171.726563
2646.692383
3353.993164
4963.988281
2659.636475
4950.0625
3375.97876
4059.711426
6962.017578
2563.220215
2887.210205
5577.011719
3411.988037
2603.054443
2540.224609
3916.104248
3853.046631
5376.661621
1593.047119
4577.706055
4170.617676
3566.989502
3874.808105
1917.982666
1640.363647
6074.205078
4596.592773
3692
3016.40918
3251.797607
3394.593506
3906.717041
6095.459961
4809.320313
5098.975098
5819.318848
6397.787109
3066.046143
5582.20459
2840.455322
2415.726318
1910.868652
2111.384521
2540.958252
3718.857178
1953.914917
3947.60791
1807.456299
2828
1963.84314
7174.799805
4634.058594
1691.339844
3032.533447
1946
1890.076904
3374.894775
1575.153809
1754.666626
2059.276123
1578.119629
2079.085693
5997.425293
4375.90332
1841.96228
3658.438965
3785.359619
3194.082764
3301.073242
1849.364868
1699.387329
2195.965576
2904.54248
2352.827637
1860.869507
2546.434814
2402.895508
2583.076904
10935.621094
4354.82373
3179.796631
3144.281982
2580.281006
1906.424194
3101.034912
2336.41748
2051.744629
6318.151367
2618.949951
2512.339355
2406.605469
6598.378906
3393.864746
2183.410645
3090.321289
1753.83606
2545.234619
1934.975952
3219.267578
1736.703979
4693.382813
2333.919922
2453.070068
3004.468506
3843.396973
2009.387695
3974.321045
4296.032227
6016.222168
3114.918945
3831.094971
4646.975098
5436.229004
5346.02832
4338.866699
2411.979248
4729.251953
3832.139893
3530.13623
2259.963379
3140.124512
3834.601563
3877.86377
4126.17334
4646.092285
3055.280029
4261.910645
1888.329712
2883.320801
4403.331055
2047.18689
2432.048828
2598.574707
4135.726074
3700.964844
3666.360596
1903.351318
2642.622559
5518.136719
4217.413574
3972.15918
4306.131348
3353.434082
4952.932617
5660.970703
1918.492554
2954.446533
5039.895508
1888.980225
2013.059448
4080.258789
4997.464355
3272.444336
3256.037354
4425.219727
2790.111084
4541.467773
4695.540039
3122.93335
4806.521484
4421.345215
6351.432129
2839.387939
3136.850098
6864.088867
2289.714355
6027.81543
2921.600098
4319.408691
5541.682617
1697.046143
2489.393311
2288.694336
3786.67334
2638.009766
3047.188721
2123.398926
2556.629395
4781.530273
4211.233887
2036.918945
2085.705811
3396.825928
2053.95752
4486.623047
2268.456787
2472.046875
2257.968018
3705.284424
2522.554199
2660.969727
3079.921631
3894.363525
3042.330078
4047.455566
4188.745117
3816.59375
4110.310547
5560.606934
2433.05957
1992.630249
1107.166626
2116.944336
2290.715088
2559.609131
2328.662109
3132.825439
2665.79248
4964.510254
2946.018799
2480.191406
2197.154541
1865.013306
3397.955566
1824.911377
3485.046631
3284.444336
2500.616943
2724.52417
2544
6944.490723
7011.274902
4632.634277
1809.891846
2713.949707
5788.610352
3424.612305
5268.063965
1686.010132
5767.703613
3463.394043
2129.55835
5245.885742
1772.321899
2556.235352
4637.847168
3662.692383
2010.36731
4154.755371
2380.869629
1448.636353
3535.369141
5397.120605
4338.987793
2687.57666
3585.070068
7590.353516
6611.61084
3463.502197
2240.941162
5625.753906
3349.631104
5234.521973
5191.17334
7328
3466.690918
2279.395508
3000.097168
3786.658203
3756.35791
7197.319824
10892.682617
3781.707275
2132.737793
4124.560059
1835.060913
4078.162109
3236.387207
1683.051514
4600.359863
3277.861084
3713.951904
4254.160156
5404.172363
2572.182129
3893.719482
4040.219482
3678.533447
2613.472168
2902.776367
2977.274414
2108.509033
2713.398926
2722.191406
2890.522217
5368.938965
6083.176758
3197.144775
4371.937988
5362.799805
4098.709473
4400.374512
4325.914551
1649.965698
3738.279785
5757.347168
4772.710449
2875.728271
3180.693848
2782.169434
2169.615723
3375.749512
2149.100098
4714.686523
4132.84375
2350.980713
5184.688477
2132.550781
1883.477539
2328.489746
6369.595703
3545.142822
2667.344727
3778.110596
2904.842041
3202.90918
2331.756836
1880.543701
2567.230469
3669.789063
2531.322754
2284.5
12311.785156
5200.660156
2234.940674
1880.345947
3546.616943
2364.611816
4106.524414
2607.24292
3514.26123
4376.161133
4602.300293
2065.896973
3694.791992
1816.766724
3368.487549
3375.631104
2920.653076
3512.606689
2767.784912
2622.575439
6480.450684
5267.213379
2220.114258
1616.562134
2431.508301
3734.248047
1741.886841
3768.779785
4042.410889
6812.693359
1990.322632
3186.960938
5841.379395
3363.682129
2614.338135
1938.30957
4678.962891
4322.416016
3946.889648
3863.661133
4313.089844
3796.19165
4988.311035
3532.03125
2498.79126
4501.933594
2314.752197
5191.373047
3105.442139
5344.838867
4409.092773
4282.749023
2287.914307
2588.766846
6355.314941
7632.472168
3253.479004
2210.19043
1472.953369
6395.437988
4403.734375
5058.008301
2169.162109
3954.220215
4921.103516
1783.839966
5908.152832
2007.386719
2365.617676
3576.481689
4636.502441
5969.705566
1868.401855
4134.492188
3666.81958
3624.730713
2178.89917
2746.081299
3189.776855
2233.428467
4659.112793
2317.785645
3191.314209
4707.527832
2475.803955
2125.9646
3894.670166
2157.486816
2772.339355
4283.789551
3083.221191
1880.84021
2228.029785
2783.844727
2928.871338
1967.774414
3051.810791
2862.635742
2225.790771
5520.350098
3508.852783
3111.30542
2108.007813
2412.509033
3693.738281
3188.287354
3232.823486
3839.55835
2986.666748
2465.904785
2115.902344
2001.810913
9319.140625
4054.46582
11602.789063
2326.414307
4074.655273
2078.852295
2380.175049
2650.137207
2397.645752
3666.654541
2654
3940.25415
2489.070557
1957.639648
2026.825562
5666.799805
2777.798096
1828.324341
6812.964844
2851.862793
7067.309082
2134.34082
2072.89209
2755.184814
4237.027832
3729.744141
1898.752319
2379.063721
2839.240723
3365.446289
3161.206299
2978.365723
5746.342285
2286.508057
3365.324463
5444.217773
2747.132813
5516.604004
4114.543457
4172.574219
2086.182617
1868.05542
3312.737305
2335.296387
4192.375977
2668.197266
6637.844238
3010.415039
2642.571533
3406.108398
4816.533203
1780.838989
1868.31189
2652.27417
1688.863892
3870.196533
1435.408081
3371.438477
2655.759766
2349.885498
3949.812744
3457.690918
3903.673584
1909.428589
3203.539307
3641.968506
3158.64624
4710.768555
3556.953369
2380.302002
2146.965088
4703.774414
3105.682129
3447.570557
3260.456299
2581.391846
1639.379272
4353.149414
4372.668457
5590.996582
4469.197754
5058.507324
2741.497803
3216.581055
3846.289551
2264.280762
1969.951172
2272.368164
2415.535645
7780.683105
2931.719482
1573.622681
1723.383545
4017.179443
3971.987549
5417.632813
2590.437012
4466.253906
2309.591553
3191.780762
2053.56958
2836.609131
14252.464844
2754.508789
2316.195068
2798.206543
2004.334839
3119.885254
2208.421631
2558.467285
5745.061035
3371.77417
1911.682129
2872.371582
2224.032471
4819.304688
2572.419922
2001.00293
4477.630859
2920.47876
2076.315186
3355.755615
2010.405029
2059.057861
5061.61377
2634.431885
2079.326416
5600.184082
4847.656738
1957.277954
4515.255371
4508.931641
2760.880615
2385.555664
3566.487305
2506.272461
4134.313477
2031.550903
3240.44751
3553.739746
1879.786255
3133.045654
4431.691406
4851.175293
2773.137451
1730
2470.282227
3959.628418
4082.203857
4172.874023
2029.666138
3379.166016
2042.93335
2732.489258
2339.822021
3289.138184
2279.207275
6527.202637
3920.689209
3031.503418
4100.802246
2555.375977
2075.875488
3240.627441
2369.877197
5486.908691
4125.862793
2973.26709
5157.194336
1784.823975
5386.062012
3016.851074
1939.363403
2005.514893
4345.504883
2691.407959
5100.22168
5352.711914
3261.508545
5533.275879
1812.380249
2204.510498
1779.694824
3800.134521
1495.638062
6188.719727
3307.537109
4369.254883
3202.222168
3611.435791
3232.047363
2044.223877
2059.747559
12055.790039
1964.078491
4830.350098
5101.050781
3420.411865
3025.863281
3068.11499
2485.94873
1901.866699
1861.593262
3714.104248
3910.082764
1995.967163
1945.542358
1801.774048
3132.366455
3859.770996
2421.73291
8297.797852
2003.603638
2318.360596
1842.852417
2872.818359
1907.147583
2070.088135
2724.334961
2901.387695
3351.436523
2541.13208
3651.259277
2727.80249
2212.935547
3577.335205
2001.612915
4764.130859
2509.85083
2659.088135
5924.968262
2160.231934
2036.875366
2380.377441
2436.371582
2207.405029
3001.864502
1449.375
2067.922607
2628.369629
2618.496094
5501.632324
1588.977295
5448.750488
1611.799194
2795.204346
2356.710693
1896.56543
2301.907715
2389.629639
3298.156494
3385.656006
1977.480713
2100.739746
2253.28833
3912.838135
2206.301514
2289.87207
2157.223633
1721.751465
3433.578125
4565.123047
2768.584961
3740.787354
2509.777832
2112.548828
2149.593018
4584.260254
4344.483887
2405.924805
3311.561035
2100.396484
4615.450195
2557.791992
2809.561523
2500.155273
5495.261719
3768.339111
3058.011963
5505.572266
4808.228027
1629.983521
3298.37207
2884.571533
1950.973633
3172.573975
4615.727051
2131.557861
2567.582031
3370.39502
3368.475342
4393.290527
2237.634277
3761.625732
3754.435791
3216.531494
3008.65918
6961.253906
1714.030762
3318.875977
3035.991699
4799.174316
2372.815186
4602.687012
2174.337646
3873.294189
4125.367676
4609.546875
1883.784912
5122.600098
3133.429932
5057.037109
2824.813232
2886.108398
1998.299072
5075.747559
3075.073975
1977.667847
3576.848389
