# Supplementary material for: Distribution Analyzer, a methodology for identifying and clustering outlier conditions from single-cell distributions, and its application to a Nanog reporter RNAi screen
Source: BMC Bioinformatics. 2015 Jul 22;16:225. doi: 10.1186/s12859-015-0636-7 (PMC4511455; doi:10.1186/s12859-015-0636-7)
Supplement: Additional file 1: Code S1. — R source code and sample data for distribution-based high-content screen analysis [file 12859_2015_636_MOESM1_ESM.zip › DistributionAnalyzer-1.1/Plates/files10004/D14]

2464.037354
2184.806396
4007.406494
10100.439453
2742.100586
2825.15625
6256.097168
3168.396973
3200.135254
2737.630859
3378.470947
2473.551025
3023.052246
1949.794556
5312.291016
4311.675293
3782.495117
5125.732422
2607.020508
3275.885254
2636.100586
4809.864746
1715.127319
4023.383789
4436.505859
2490.500977
4285.864258
3251.010986
3180.949463
1861.760742
2305.056396
3853.199951
1923.087402
4398.223633
5270.866211
2473.655762
3009.318359
1720.8125
2729.655273
2832.314941
3770.913086
1991.9104
2877.155029
2377.385498
6434.54834
5905.799316
2748.266602
1994.031128
1684.456421
2211.535645
2024
3359.016113
1869.333374
3817.791016
2057.745117
3098.625
3025.600098
2195.435547
3388.15625
2323.205811
4752.064453
3664.921387
4939.013672
4774.566406
5608.423828
2525.063965
4354.82373
3324.026611
5006.743652
3888
3499.041504
4254.678223
3273.702393
2369.760498
2266.054199
3956.848389
3768.436035
2825.93042
3472.443115
3920.314941
2991.527588
3087.77417
2871.411133
3979.174805
3954.644043
2756.385742
4837.862793
2815.627197
5026.58252
2830.88501
4584.20166
2276.272461
4205.956543
5090.364746
3982.025635
5292.39502
4031.249268
4224.665527
3648.663818
2858.274658
3105.25415
2060.465576
4194.878418
3236.475098
2767.36377
3986.564453
1805.893433
3810.474854
2488.836182
2706.713135
4239.540527
3195.524658
4605.351563
2325.9375
3379.758057
2305.841797
2533.68335
3211.567627
2844.480469
3949.484863
2668.588135
2767.417969
2332.232178
4092.451904
1885.593262
6935.373535
4336.978516
1851.884521
2046.704712
3306.982422
4425.559082
5311.131348
2713.715332
2245.677002
2357.635742
2080.287109
3400.50293
4182.006348
1743.633911
2700.019775
1658.75708
3850.996582
2023.277466
3465.82959
2083.961426
4368.592773
5306.264648
5691.641602
5184.613281
1957.883545
2820.376709
3392.966797
3455.635742
3984.64209
2137.010986
2368.281006
2075.825439
3668.693115
2429.156006
2294.305908
1915.817749
2328.36499
3640.707275
3978.622559
3450.398682
2211.963623
2500.762939
2670.958008
3401.472412
1877.391968
2244.25708
3279.208008
6427.168945
2043.453247
2146.053223
2535.418213
3850.625
4859.024414
2673.786377
3078.956055
19769.953125
5135.041504
7137.060059
4107.086426
2627.584473
2418.947266
4882.471191
4443.143066
3161.450195
3036.52417
4420.604004
2345.804199
1920.515381
3401.681396
6566.459961
2938.959961
2656.877197
2330
3085.519531
1818.630493
2113.784912
2456.594727
4647.946289
3281.840576
6178.57373
3207.393555
3245.489014
3015.208008
3023.631836
3505.287354
5372.947266
2574.040527
4039.934326
4065.882324
4893.743164
5951.287598
4113.849609
2968.613037
5661.249512
4001.740234
3342.954102
2379.441162
2260.891846
4378.746582
2217.27417
2822.384277
2659.335693
2211.36499
2926.927002
3655.293213
2684.612793
2662.240723
4977.469238
3648.549805
3349.451904
6015.187012
4159.706055
3889.094238
1720.090698
4209.79834
2509.117432
5697.992188
1987.010986
2583.287842
3046.553223
4724.305664
2343.871826
1888.583374
3780.662354
2647.005615
1875.236084
3900.821533
6065.814941
2164.291992
1888.297607
2236.298584
2769.49585
4668.354492
4981.616211
1708.338623
2929.834229
3831.267822
1707.06665
3975.840332
2589.732178
4225.817383
3905.485596
4711.667969
2134.472168
1876.585938
2724.601807
2566.350586
4540.356445
2853.846191
3504.536133
2300.643799
4560.638184
2563.310791
3036.44873
4407.370605
1802.873291
3468.924072
4594.314941
4013.880615
2296.354248
1870.209961
1961.987549
4686.818359
4051.983398
3656.1604
2243.67041
1929.892456
4464.788574
1673.013916
4302.29248
2392.881348
3520.315918
3740.827637
3117.880371
6828.930176
3340.662598
2404.95166
2401.912354
2065.672363
2721.308594
2386.358154
2242.628174
2218.98584
2818.793945
1677.957031
3147.278809
2981.099854
4954.922852
3133.052734
6958.137207
7077.592285
3252.349365
2047.745605
5754.922852
9223.511719
4380.464844
5163.29834
5068.92627
6273.324219
7892.126953
2826.822754
3593.451416
2517.006836
2712.835205
2412.450684
7683.963867
2508.124023
4476.047852
5257.813965
3888.968018
5140.594238
2843.180176
5830.457031
5565.073242
2727.957031
4150.228516
2938.201416
5344.348633
5065.313965
3841.309082
2125.862793
1911.441895
2637.915283
5327.257324
3401.446289
3768.460205
5391.513672
3243.248535
5143.188965
3373.96582
2998.348389
4005.838623
1654.905762
1739.725342
3327.600098
2014.907715
4798.283691
4961.594238
1937.115967
3229.069336
3644.260742
3568.806641
2073.843018
1653.634155
3648.972656
1692.789185
1802.395996
1810.603638
2723.385986
4181.681641
3602.079102
2699.661377
3780.17041
2889.988525
5304.163574
1784.683594
3485.515381
3372.460449
2611.189453
4576.991699
2895.214355
1850.15979
1803.360718
1741.152344
1952
1767.045532
1717.611694
3430.09375
3893.996826
2052.767334
5306.942871
1802.76123
2698.424316
3039.930908
1768.825806
1843.924194
1878.588257
1758.2146
2094.356934
4192.94043
4949.578613
3044.929932
2729.053223
2866.106934
3720.01001
5012.12793
5896.795898
1759.481201
6037.254883
2221.981445
9834.645508
1867.938477
4123.70459
1906.782593
2519.238037
5885.561523
1742.947998
3019.057129
2877.51001
2382.382324
3896.682373
3439.388916
2712.551758
3518.085693
6215.417969
5320.736816
2524.263184
1741.617065
5684.693848
5022.80127
4125.769531
3120.199219
3839.119141
2274.109619
2183.283691
3900.372803
3687.522705
3106.677979
3531.538086
2148.68335
4433.39209
3569.86084
5627.216309
3648.336182
3797.358398
9921.121094
3810.52417
3985.38623
2249.032959
4176.47168
3151.842773
4871.025879
2096.942139
2278.977051
5950.97168
5203.630371
4709.708496
3907.460938
4713.761719
3130.868164
4386.03418
4668.065918
2653.35083
4711.00293
5131.291504
3525.05835
1834.327271
4029.924072
2477.748047
2291.802002
2301.561035
1885.16333
2258.044434
3546.522461
3312.075928
2010.385986
2661.238525
4946.216309
3610.74707
4062.439453
2173.354736
4205.169922
3908.696777
3677.651855
4089.651611
3032.426025
2618.344727
2067.524658
9322.510742
4506.379883
5356.505371
5450.093262
4116.058105
2598.210938
4079.639893
1498.950806
2741.264404
1840.227539
2286.399902
3691.401123
4903.287109
4300.687988
4525.161133
4641.564453
3317.863281
5244.060059
4573.580078
1750.006348
4094.965088
3835.69043
4881.498047
2905.401611
4184.79541
2096.878662
3028.401123
4436.529785
3812.962891
4703.816895
3852.718018
3873.800049
2045.476196
5715.75
3880.703369
5080.599121
3199.373291
3738.707764
6317.36377
3485.882568
2230.86792
4208.877441
3601.32251
3981.992676
2766.819092
3091.472412
3376.848145
4182.035645
4570.679199
3569.354248
4726.384277
4557.810547
4435.510254
1979.690918
3048.652832
5378
6370.945801
4790.125977
6710.190918
2171.668457
4634.734375
1934.102417
3073.730713
1676.777832
2928.792725
3374.449219
2392.133301
3548.391357
7170.787109
4937.536133
4557.589844
2236.241699
2161.449463
4803.31543
3246.520996
1663.879395
3194.11499
4594.897949
2657.612305
4573.39209
3319.231934
2145.383057
2232.012451
3869.502441
2827.522949
4506.720703
4177.750488
5979.293457
1966.256592
4714.273438
3366.77832
4747.052734
1956.712524
2562.123291
4799.943359
4973.449219
2109.973389
5103.524414
1742.816895
3526.739502
2593.714355
4729.408203
1556.923096
3731.724121
3403.601074
2705.946045
3624.915771
3627.889893
2703.64917
1935.660034
4360.730957
2640.571533
3002.87793
2500.086914
3357.062988
2224.743408
2929.663086
2100.238037
3096.608398
3721.536621
3111.325195
1967.102051
3601.471191
4868.412598
5090.214355
2879.917969
2049.739014
3604.143555
4493.554199
3855.279785
2706.728516
2396.191895
3079.365479
6622.941895
2819.793457
4021.273438
2744.551758
2433.693115
2400.716309
2118.828125
1817.701172
3225.055908
4005.118164
1884.285767
2367.444336
2206.037109
2636.553467
2524.371094
3754.455566
4048.139648
3268.677002
5314.76123
4409.246094
4975.157715
4192.453125
3816.931152
4644.873047
2864.991211
3783.270996
2581.700928
4824.240723
3962.352051
1838.790894
3230.213867
5709.208008
2716.534668
3722.035645
3583.598877
5317.612793
3406.697998
5640.437988
3383.969482
2979.452148
3087.556152
3506.440186
4992.677246
4146.249023
4085.462646
4505.345703
4915.303711
3089.711914
2050.351563
2509.345947
4636.847168
4797.316895
1833.022949
2786.277344
2314.476563
4809.484375
4221.633789
6870.188965
4012.74585
3582.928467
3057.220215
2822.983398
3592.842773
2176.234619
1807.694946
3184.288574
1746.290161
5571.505371
4062.289795
3018.679443
3663.973145
3951.345703
2011.262817
3395.127686
2375.160156
5385.166504
2304.970703
5664.158691
1813.738892
5635.75293
2031.395142
5638.457031
7988.279785
3028.055664
2096.512939
3673.376953
3693.740723
5045.5
4869.61377
2005.658569
4940.024414
5001.478027
3459.452637
3220.539063
1963.036255
4304.731934
3440.768555
2391.510254
2444.235352
1453.241333
4628
3881.084229
5425.23291
4831.649902
1881.816406
2019.199951
2687.621338
4952.795898
3271.622559
3962.666748
3724
2830.333252
2781.01001
2696.095947
2880.769287
5072.860352
1374.434814
5197.608887
4081.485596
4749.081055
3102.107422
1673.833374
5389.464844
2726.760498
8120.712891
2013.302979
4317.520996
2171.657715
2380.818604
5126.683594
2076.405029
3194
4246.492188
4233.121094
2115.828613
1619.428589
2127.104492
2289.295654
2824.475342
2422.878418
2647.741943
2421.416016
2558.820557
1915.147583
3137.253662
3073.74707
4065.170654
5086.725098
1525.368408
3937.425781
5548.447266
4865.637207
3758.823486
6441.441406
3478.769287
4198.927246
3840.842041
3648.303711
6251.399902
4474.212891
2148.651123
2034.549438
4453.333496
4593.775391
4988.928223
3853.135742
3553.130371
3916.110107
3175.481445
3668.226318
4340.061523
2774.300781
4308.47168
6080.297852
6839.099121
2910.656494
3522.723389
2353.263184
2723.48291
4367.132324
4892.473633
4662.32373
5153.654297
3850.204102
3700.199707
6286.862793
2257.322998
4220.015137
4852.674316
7191.976563
1583.359985
1922.841553
5017.591797
5337.866699
4806.606445
2465.846191
2253.457275
2244.097656
4711.122559
3063.931641
2743.392334
7055.583496
5319.230957
3981.170654
4010.616943
3214.635254
3792.47876
6237.905273
2301.009033
2001.006348
2277.217285
3445.318604
3302.041992
4956
2861.333252
2412.525146
3666.476074
2815.689941
3413.63208
2479.616455
5274.285645
3238.614258
3748.605957
2148.489746
2272.172119
4505.929199
4313.475098
2555.68457
1858.090942
4355.305176
2743.102051
3848.436279
1748.800049
5098.176758
4799.729004
6137.115234
4831.111328
5823.585449
2425.714355
3067.106445
5245.074707
3415.142822
3288.680908
3904.75
5674.047363
3595.071045
2119.24707
3206.618164
2064.095703
5176.782715
3512.583252
5275.752441
2489.139648
5591.29541
7529.333496
2079.371826
1947.183716
2967.647949
5432.07959
2411.470215
3322.929688
2786.830811
3578.487305
2454.93335
4968.251465
8629.366211
5592.680664
2783.22583
4242.807129
4251.262695
5130.04248
5966.894043
5507.644043
4594.522461
2935.342529
6800.439453
3475.058838
3570.577148
4145.862305
5389.291504
3504.507324
7519.755859
2117.714355
3629.931152
6071.259766
3075.480957
4708.756836
3224.901367
4373.285156
8457.822266
4905.143066
4536.661133
3331.318604
4960.604492
5805.228516
3642.011963
3366.282227
5707.209961
4031
4540.491211
3346.162109
1439.217407
3274.471924
4701.959961
2725.964844
1800.900024
3824
2851.68335
2219.628662
2878.803711
2072.139404
1505.276611
4083.460938
2814.328369
5204.466797
5989.680664
2094.987793
3082.274414
4769.236328
5182.890137
1491.216553
2185.896973
4637.690918
3563.182861
3541.156982
3900.506348
5786.118652
4519.30127
2226.902344
5127.148926
1892.079956
4936.600098
4809.614746
2078.616943
2421.646973
3431.095947
5458.322754
5250.666504
6090.856934
2807.80957
4581.374023
3270.033936
3031.080566
3924.874268
2369.594727
1847.185181
1749.504639
7722.929688
2277.484375
3161.357666
2183.349609
3411.174561
3639.583984
1935.571411
3589.320313
1596.571411
2070.21582
4375.307129
3941.292236
4797.898926
5776.238281
3913.741943
5462.603027
1820.864868
4254
4797.980469
2848.620117
2295.344238
4629.67627
4556.512207
4176.182617
2430.086914
2060.194092
3751.281982
3564.963379
5067.903809
1684.970825
6484.550293
5548.052734
3075.563721
5305.016602
2949.206299
2965.095215
5103.085938
4554.208008
2403.277588
6196.393555
6177.640137
5610.594727
5174.022461
3045.469971
4894.459473
2667.115723
7710.849609
4097.523926
3519.814941
6956.296875
4712.018066
1689.830566
7800.185059
4457.725098
3081.728027
5232.669434
3531.662354
3468.403564
2626.013916
6407.063965
2824.192383
2484.531494
5062.526367
3557.868896
4407.547852
6502.288574
4009.323486
6892.528809
5043.289063
3870.912109
4881.368652
3522.480469
2800.460205
3750.597168
2260.019531
4647.543945
4557.530273
4224.615234
3671.29248
3980.532471
3376.930176
3344.58667
3429.659912
4546.530273
4665.398438
5153.657227
2060.52832
1910.894287
2224.827637
2310.851074
3658.163818
3750.040771
1642.983032
5046.766113
2869.01416
4197.67041
4326.095215
5165.532227
3979.931152
4711.50293
2517.251953
4778.506836
2093.367676
1965.353882
5782.856934
2885.600098
3075.397949
7304.34375
1883.666626
4947.057129
2435.419922
4554.75
2128.585449
2832.357178
3386.199951
5286.279785
5312.475098
5304.738281
4146.272949
2766.857178
5701.728516
5156.132324
2615.37085
4788.103516
5231.561035
1703.1875
3851.516602
2900.160889
2100.104004
5568.792969
5892.386719
5472.875488
3869.266602
2674.046631
4610.761719
3340.875
3986.831543
4423.616699
5847.346191
3966
5309.575195
3404
4797.120117
4852.391602
7451.479004
6202.108887
5553.001953
4534.523926
7405.741699
4442.322754
4091.323975
2800.704102
5739.692383
7681.508789
4601.006836
7972.22168
5194.222168
3121.230713
8823.930664
4317.98584
2939.382324
4602.152832
3374.987305
5886.15625
7000.209961
4071.012451
5301.683105
5941.394531
4994.420898
3731.5
7878.543945
3945.682129
4378.510742
4427.223145
6601.117676
3828.868408
3446.693848
4431.603516
3366.980469
3878.121826
4167.647949
1941.297241
4866.987305
3029.530273
4628.280762
3413.333252
2647.703613
3420.733887
3011.975098
5252.980469
3366.229736
2618.727295
2481.604736
5406.231934
3199.018066
2649.733643
2697.149902
5396
4429.907227
7313.098633
3248.647705
2866.722168
4697.838379
3116.902344
5991.797852
5802.657227
2333.025635
3899.2229
4583.70459
4175.726074
3530.289551
3877.204834
5554.894531
3973.679199
3079.028076
2816.143311
2886.571533
4728.080566
2803.41333
3071.888916
2194.302246
3097.83667
2439.016846
2562.649414
3781
2379.858154
2235.234131
3712.836914
2606.16333
3362.39209
8129.380371
1579.860107
5889.833984
4463.667969
5702.314453
2830.979492
4559.710449
3562.884521
3729.018799
4834.133301
1695.483887
2308.800049
4500.932129
3739.976318
4465.320801
2523.184326
2076.386475
1811.698486
4146.431152
3898.290283
5205.771973
3315.398682
2995.01123
5167.761719
2432.782715
3615.075439
3440.637939
7313.351074
5309.413574
4997.219727
5459.186523
3920.191406
2446.974365
4746.961914
4157.27002
6571.826172
2397
2925.728516
3089.975342
4834.255859
3924.28418
4888.84375
3792.768555
1924.869507
4735.962891
3221.468262
5826.484375
5847.520996
4150.626465
4464.310547
4323.077148
1936.791504
3138.363525
5300.779297
4552.253906
1889.11731
4432.392578
4452.817383
3890
1387.164185
3845.824219
4536.546875
2883.603027
5340.143555
2316.010498
3586.094238
3403.636475
2589.74585
4513.432129
3371.531738
6569.824219
5372.297852
2862.812988
3531.019775
3056.595703
5697.363281
4158.681641
3676.811279
2336.213867
4295.200195
2089.108398
4504.824707
3306.461426
2634.772705
3381.861328
1600.635742
3530.398682
4768.996094
1895.055908
3280.535889
1922.684204
5967.689453
3408.987305
3235.964844
5434.45459
3763.54834
3443.345947
4696.981934
3213.168213
1613.752808
2875.46582
25220.673828
2984.695557
2546.452393
2943.313477
2820.733154
2534.087891
1974.703857
2905.522949
2233.396729
4807.696289
6157.927246
4202.974609
2359.415771
4922.355469
4367.295898
3682.160156
4019.653809
1983.64624
5797.10791
6286.433105
2154.5354
3384.639893
2385.551514
2980.579834
2352.780518
3131.970459
1776.673218
3955.813232
8981.719727
3670.470703
3228.012451
5061.832031
6928.09668
2970.61377
1747.468384
4388.083496
5155.955566
5583.202148
3708.328369
4405.387207
5229.290527
4962.052246
3666.026611
4539.224121
5325.129883
5449.830566
1802.117676
3792.628174
6302.358887
3557.390137
5003.433105
3941.025391
5762.563477
4423.81543
6963.723633
4213.162598
3982.269287
1954.226074
6438.977051
8236.448242
1406.675903
4304.038574
3368.786377
3202.296631
4508.828613
3503.784912
5015.726074
3478.577881
3901.345215
5994.357422
3854.602051
3668.012695
5951.367676
4339.801758
3472.727295
6053.146973
6542.699219
5263.729492
4532.514648
4251.168945
2962.050049
6675.764648
4058.710449
4686.307129
2484.120361
2679.561279
15904.477539
5189.5
4095.061035
6673.971191
4334.340332
2919.102051
4523.683594
3448.150879
4564.524902
3911.960938
3917.903564
10727.000977
2197.078857
5538.490723
6369.848145
5278.809082
2021.989502
3210.759766
4675.601074
4191.817383
2793.672363
3105.892578
4037.924561
3043.078369
4610.86084
3070.140381
2255.053223
3382.715088
2485.902344
4530.062988
3121.385498
4625.56543
2860.019775
3114.312256
2661.253662
3737.041016
2140.418701
5000.870117
6958.966797
3703.876953
1819.802002
4682.989746
7550.203613
2681.036621
3621.20166
3543.581787
4717.033691
2764.46875
2637.380615
2312.54541
5281.884277
2234.015869
4059.717041
3807.040039
3437.632324
2726.981934
4868.765625
2377.171631
4612.881348
5787.152344
3376.561523
6262.321289
5340.949219
4797.747559
2600.682861
3059.111084
5104.484863
3357.968994
3353.297363
1309.199951
3985.049072
2495.341064
3060.77417
5083.081055
5115.137207
5097.833496
4356
3686.158203
4664.105469
3960.218262
3465.800049
4354.862305
2486.517334
3136.630615
5170.459961
5789.093262
3449.168945
4120.888672
2557.794434
2220.293457
3646.592529
3651.123047
2061.818115
6472.581055
3633.272705
2503.104248
3704.598633
3267.77417
4115.036133
2489.502197
5375.264648
4701.550293
4516.708984
4551.706543
3219.485107
3329.421631
5594.049805
3035.987061
4633.395508
3843
3352.727295
2551.075928
1826.177734
1751.130493
2980.932129
2076.398682
5587.300293
4532.461426
2731.831299
4325.994141
4591.234863
4949.870605
3317.887939
7419.021973
3828.520752
4470.097656
5797.688477
4953.336914
3359.411865
5394.87207
2119.763672
3322.378418
2402.675781
4110.643555
19707.423828
2753.62085
3521.249268
3860.724609
2666.073975
4905.235352
7280.568359
2755.185547
2635.804443
2241.612549
3826.016357
6180.681641
2359.246582
1849.419312
2176.60376
3914.622314
4737.23877
3619.154541
5479.307129
5466.686035
3567.982178
2520.648682
3583.610596
3071.812744
3584.947266
2869.579834
4158.762207
1940.982178
3024.812988
4449.591309
4325.657227
3292.883789
2278.919922
3943.864746
1467.481812
2699.740723
5811.050781
2133.333252
4460.896484
5207.564453
4759.585449
2373.249512
2984
5846.739746
3309.786621
3719.552734
4407.529297
2961.919922
2001.773804
4374.552734
2029.596802
6235.960449
4118.550293
4758.655762
2071.683594
3558.178711
5028.733398
3493.727539
6455.872559
3307.214844
6246.657227
4842.536133
2724.910889
4975.652344
2880.096924
5994.161621
4756.548828
2038.255371
6727.890625
3851.555664
4857.69043
2293.862305
2730.156494
4868.425293
4546.847168
3640.624512
5168.882324
3994.201172
5683.914063
4633.196777
2615.382568
3830.029785
4675.915039
2554.962402
3929.64209
4263.777344
2062.585693
4712.994141
2567.699463
2892.355957
2766.335938
4641.066895
3270.625
3396.773438
6408.061035
5362.979004
3139.800781
3816.949951
5157.055176
5653.98877
2716.463623
4919.822266
3428.886963
5213.913086
5781.248535
3403.926025
5964.591309
4322.02832
3131.530273
2770.976807
5170.050293
2879.821045
5672.782227
3530.574219
2429.093018
3760.076904
4287.878418
2330.895264
3400.874512
3488.381836
3197.534424
3149.06665
3399.422607
5327.371582
4676.525879
4734.198242
1915.423218
3677.434326
4878.516113
4720.230469
3329.568115
5289.853027
4675.433105
4163.358398
2328.180176
2106.419922
5086.209473
1818.737671
2208.838379
1964.232544
5990.769043
4312
3975.540283
4999.692383
1664.384644
2482.914551
5253.516113
2731.781738
3902.344727
3479.717529
5296.197266
2131.736328
1866.840088
3763.282227
5197.591309
2659.482178
3477.208008
5390.845215
5645.787109
2184.632568
5860.600098
2273.255615
4204.956055
3133.83374
1592.705933
7830.543457
3840.948975
4798.366699
3063.727539
2552.204102
2290.461426
3883.889648
2922.070557
6819.544434
2792.568359
4478.370605
2663.482666
1850.68042
3927.925537
4901.020508
6084.632813
5520.789551
2594.279053
4561.29248
4069.972168
2159.376221
4626.413086
3499.779297
3714.739746
1898.06543
4249.283203
3533.130127
5998.811523
4586.51416
4634.819824
2881.273926
4387.789551
5496.494141
4369.975098
4989.043945
6054.63623
2711.224121
5047.793457
3822.21875
4290.355469
5077.942871
3033.891357
4410.214844
3791.981689
2955.049072
2245.043457
6569.02002
4456.137695
5025.017578
2518.682373
2212.030518
2922.635742
3094.678467
5892.681152
3444.214111
2453.267334
4509.282715
4805.095703
2765.691162
2851.575928
3257.740234
2660.611328
3831.541016
3802.112549
4747.018066
3390.710693
6052.814941
2295.227783
2281.026611
6910.48584
2162.733154
3357
4042.147949
5692.757813
5215.938477
3551.313232
3445.870605
3005.654785
6099.699219
4933.435059
3831.347412
1718.630859
7965.772949
5139.5
5271.468262
5967.40918
3266.516602
6336.919434
2892.515869
3395.299561
5690.503418
3001.670654
4205.04541
3637.622559
4164.085449
2428.455566
3568.942627
4417.478516
4799.526855
4159.911133
4863.231445
5018.528809
4285.172363
3435.519531
1676.078491
1878.026367
4000.43457
3410.459473
2170.086182
3593.176514
1986.394165
4512.492188
2710.097412
2990.741943
2026.713257
5214.212891
4342.279297
3159.891846
2620.594482
2375.10498
4442.189941
1884.865845
4402.397461
3577.074219
2491.267822
2158.117676
3337.846191
5099.813965
6645.333496
5001.42041
3996.250732
3436.427246
5503.896484
3913.793701
4884.336914
6444.990234
4150.277344
4392.908203
4086.635254
2959.464844
4066.281494
3075.009033
3101.551758
4643.806152
2220.444336
5245.22998
5130.597656
5344.515625
4326.204102
3201.953125
3202.500977
4359.532227
4832.561523
2381.626221
6400.239258
4311.688477
5850.979492
4663.068359
3103.468018
5726.72168
2215.039307
6673.647949
2456.827637
3367.541992
4067.739258
3062.840576
7176.839355
3927.989502
3995.290283
3826.841797
4170.626953
2216.306641
3606.554932
7134.854004
2866.573975
5699.616211
3236.949463
2119.39209
2716.112793
5885.856934
2507.308838
3133.362793
4035.788086
2511.055176
3007.226563
2016.322998
4480.655762
2536.456299
2532.353271
3766.888184
2061.227051
2098.666748
3645.186768
2580.914063
2970.210449
4692.26123
4502.958984
3395.895996
2515.860107
4519.800293
4908.872559
2922.659668
5783.123047
1736.065063
3192.588623
2556.915283
3446.085938
5215.803711
1946.306152
3245.053955
3142.155762
3015.12207
8693.866211
2419.956543
2214.206299
2126.807373
2268.342773
3841.713379
3871.580322
2613.337891
2514.05542
2787.1604
7225.467285
1889.434204
3549.990479
2104.857178
4095.732422
3780.416748
3013.166504
2093.820557
5433.543945
3317.116699
2171.989502
3218.750732
3558.481201
2802.166748
3653.953369
3166.67041
2235.366699
5358.217285
2247.686035
3600.219238
4990.294922
3187.185059
2145.04834
5804.229004
2265.242432
3725.93042
3942.676514
3066.12915
2521.816162
4390.317871
1580.06604
3243.263428
1895.692993
2503.122314
3507.664063
2610.076416
2519.760254
4519.989258
2243.938721
1759.12439
5095.575684
2090.354004
1931.761719
3352.656494
2383.339111
1805.787964
1827.922119
3068.806396
3615.512939
5184.369629
2617.005127
4028.330322
2480.685303
2868.967041
1783.744141
2810.623779
5149.161133
2093.855713
1920.276489
3322.849365
3189.445068
1864.30896
2943.552979
2935.661621
2679.814209
2537.685303
2338.4021
3267.010742
2158.620117
2212.972412
3067.008545
3395.716797
1881.158081
1705.172729
1824.515015
1953.358887
2024.480835
4361.651855
3185.589355
2637.120117
2718.409424
3547.541504
5595.248047
4153.078613
3539.891846
2921.913086
4500.791016
1528.103882
1883.096802
2065.62085
1278.753296
3287.869385
4642.491699
2853.195801
2703.238037
5078.833496
16777.074219
1635.179443
5154.54834
5297.287598
3618.627686
2189.045166
3974.764648
5349.123535
1747.599976
1774.363647
3719.945313
4614.553223
2732.979492
4991.255859
3392.296387
2923.906982
4339.38623
3443.388184
3781.714355
2714.682617
7452.873047
3559.63208
3617.203613
3711.340088
2367.904785
5464.388184
2295.904785
3452.373291
1701.196533
4676.542969
4372.325684
5820.763672
2425.689209
6405.4375
1574.521729
4151.515137
2700.659424
4048.072021
7883.717285
2569.621582
2874.199951
6429.379883
2224.246826
2065.661621
1555.957031
6852.571289
3900.383545
2525.314453
3456.616699
1865.343018
1802.975464
2242.066895
1923.453247
2353.713379
2262.415771
2694.57251
1735.348877
4984.630371
2135.830078
2803.019043
4289.805664
3214.226807
3431.726563
4051.425537
2066.179932
3338.064209
1651.811401
1933.128174
3766.966553
2741.876709
2679.726563
1723.224365
3783.55249
4535.751953
2017.618774
2062.257324
2725.223145
3995.866699
2038.320557
2300.80127
3919.989502
3907.163574
2295.178955
4045.746094
1880.410645
2679.986328
5296.280273
2339.194336
1978.265991
2387.943359
1951.970459
2132.81958
2632.25293
3330.387939
3472.057861
2057.824707
1731.083374
1969.137207
3745.920898
2132.496582
5442.82373
2791.01001
3883.261963
2993.550781
2583.720947
2522.783447
2068.563477
3215.074951
2508.867188
4768.854492
3376.662354
3782.857178
3211.398682
2520.658203
6640.255371
3867.152832
4902.634766
2208.465088
3692.817627
3951.074463
3223.434326
3360.380859
6551.85498
3669.938232
3783.55957
1700.382568
3256.163818
2536.466064
2378.991943
3750.794434
4230.387695
3881.02417
4027.88916
2866.267334
3291.534912
2780.552734
3616.201172
5905.893555
4358.375977
4812.928711
3528.575439
3724.02832
4048.941162
4408.651855
5081.645996
1927.054565
5231.100098
4052.601807
3061.538574
3458.348633
5343.25
2886.142822
7163.182129
5674.086914
3610.279785
4324.258789
6918.386719
2546.914795
3864.905762
7352.296387
3832.183838
4099.774414
4990.052734
4109.219238
1951.199951
4803.416992
4138.879883
4515.653809
3460.51123
3541.600098
3563.423584
2849.738281
3295.350342
5606.319824
2160.175293
1877.883057
2234.773193
1462.437622
2939.343506
2725.003662
3151.466553
4802.288574
5291.095703
2408.850098
2872.37085
2473.609131
1995.92749
2577.761719
3853.931152
1715.74646
1902.446777
1924.191895
5907.462891
2344.950684
3036.913086
3138.398438
2623.799805
4477.630859
4288.324707
1690.217285
4262.200195
3027.107422
3387.800537
1889.980713
3273.434082
2334.578857
2936.121582
5248.505859
3457.927979
2249.477295
1839.940796
4493.619141
14359.517578
7230.114746
2128.735596
3578.210693
2376.303955
1833.15271
4896.195313
4189.930664
6182.20459
3627.44873
3517.466553
3297.887939
3056
7140.634277
2096.731445
6860.078125
4731.658691
4782.992676
5613.362305
3196.682373
2048.111084
2117.67749
3047.042236
7501.079102
2229.714355
2920.314697
3961.763184
2594.136719
3099.685303
1967.327759
3709.729248
4741.96582
2507.310303
1918.970459
6259.089844
3021.534668
1683.376831
1592.610718
1552.793335
3169.19043
7989.842773
2719.172363
7527.498535
1777.058838
2355.541016
4618.394531
3132.574707
10552.355469
10409.110352
6296.124512
3621.07251
3948.325928
4954.992188
5975.707031
3979.089844
2957.674805
2930.153809
3113.361816
2842.506592
5816.804688
3771.291748
1719.488037
6023.46582
4356.465332
3839.873047
2603.605713
3508.399902
2161.584961
3072.596191
2951.8125
3519.053711
3434.331543
4033.073486
3144.125
5885.164551
2806.219482
2900.663574
3337.00293
3926.530518
3546.557129
3866.452148
2558.125
6700.799805
3399.872314
6016.890625
4279.093262
4103.538574
1588.812012
6296.251465
3781.465332
4346.461426
4554.856934
3425.481445
1562.507446
8993.574219
3148.14624
1591.348145
1753.185181
4199.942383
4116.435059
2207.35791
1698.781738
2390.693848
3856.648682
2165.837891
3692.819824
2665.806396
2110.367432
7802.519531
2144.746582
3121.221924
1932.813477
2015.815186
6518.935059
2437.314209
3492.378906
5597.879395
2509.391357
4284.384766
2145.363525
4879.228516
6305.501465
3218.56958
3115.851807
3477.373047
5929.699219
2526.679199
3474.227295
1339.063843
2181.639404
2089.014404
2501.44751
3146.337891
3810.866943
3186.734131
1402.970093
2242.061035
5724.239746
4324.34375
1858.281494
1862.721436
2400.162598
3314.066895
4357.756836
3875.487061
5567.125977
4469.275879
1770.811523
2216.391602
2463.390381
3705.406982
3698.319824
3329.749023
2768.352051
2082.880859
2058.026123
2796.035645
1862.400024
2432.914307
4246.992188
1704.164063
1735.136475
2989.967285
3059.204834
2021.524414
1898.497314
3444.494873
2515.888672
3006.921387
2761.740967
4932.439453
2210.68042
3081.088623
2926.263428
2886.637451
3062.74707
3334.14624
4187.828613
6996.989258
2571.246826
4820.03125
3313.443359
4320.080566
1761.142822
1761.263184
2488.375
3411.022949
3190.880615
1638.556152
4371.314941
6758.156738
2524.669434
7037.602539
2095.707764
4509.303711
3669.600098
3129.466553
3623.606445
3219.612793
3658.700195
2537.322754
2210.825439
3752
3836.068848
5742.120117
1948.433716
5934.42627
3504.771973
1994.024048
4042.39624
3496
1876.108154
2752.818115
3523.142822
3581.342529
5393.243652
4675.563477
5102.738281
2319.789551
6146.37207
6201.110352
2600.852051
3758.355957
6694.638184
1633.681519
2527.238037
1659.867554
7694.284668
2514.274414
1902.952148
5401.321777
5973.891113
2746.609619
4541.958984
3624.788086
5479.436523
5356.235352
5772.131348
2052.983643
2908.254883
3911.63501
3481.743896
2717.995117
3037.057129
4822.14209
5166.637695
2616.090332
4788.191895
4521.865723
2853.191162
1785.611328
3652.700195
3311.230225
2028.478516
4356.376465
1980.484131
3438.962402
1701.966675
2062.417236
2962.358643
4882.771484
2912.153076
3914.410156
3027.880127
1688.607178
3111.100342
4019.962646
2604.534424
1677.333374
4113.755859
3168.256836
2277.119141
2973.781982
3746.168457
2746.65625
3637.639893
5055.812988
2325.322266
3378.728516
3160.505859
2183.973389
3068.771484
1911.622925
5321.661621
3807.969727
2000.8927
3865.010986
2607.674805
3350.760498
1957.73584
4190.238281
2800.026123
3810.784424
2355.38208
2109.364746
2116.641113
2300.722656
4290.928223
2543.805664
3805.29541
2016.49231
2003.917358
3941.407227
4994.773926
3289.961182
3001.05835
3669.633545
3090.480713
9454.354492
4302.08252
7054.666504
2600.995117
2910.750488
2057.674316
3789.726318
2590.240723
2362.012939
3879.612305
3681.507813
6646.759766
4409.333496
5639.430176
3219.538574
4311.954102
4581.888184
4308.833496
5411.923828
2054.42749
3861.996094
2173.052734
2636.867432
5120.111328
2357.765381
5459.705566
2447.926025
3418.237061
4186.35791
2255.654053
2149.862793
2037.605225
3217.745361
2643.808105
4976.95459
1817.823486
4332.816406
2241.504639
1941.197998
1788.07019
5600.253418
6149
2133.777832
6517.773926
3843.889404
2040.913086
2663.969238
2863.511963
3781.174805
5434.125977
4752.026855
3814.465332
2742.738037
1668.047119
3896.624512
4065.42334
4917.420898
4935.143555
4379.317871
4563.84668
2199.909424
4235.047363
3052.9104
2594.85498
3387.839355
2660.944092
2486.674316
4244.391602
1884.047119
1770.495728
2890.557373
3869.764893
3573.0625
3593.027344
2285.203369
4163.54834
5633.478516
3222.553711
1723.193237
3353.055664
4304.733398
2583.94165
2621.632568
2453.226318
2535.84082
3638.600586
2600.129395
4531.243652
3716.661865
2808.833252
2017.824097
1974.091187
3284.347412
5362.794922
2044.268677
2787.72876
4389.64502
4729.077637
4576.335449
1944.539917
2702.140137
2450.254639
4687.470215
1597.513916
2815.104492
2093.490234
6096.970215
1798.233765
1649.722412
4078.343262
1874.12146
4156.833984
3013.531982
5207.157227
3457.346436
4744.42627
2724.338379
4548.717773
3852.026611
6139.22168
3106.745361
3310.115723
6320.69043
3943.442871
2474.428223
5917.839844
2816.086182
3206.779053
1894.044434
22722.560547
3156.800049
2262.060547
2051.294189
3633.291504
3711.750488
3604.448486
2772.392822
3718.4375
3556.832764
2558.718262
3181.858154
3825.558838
1790.692871
1878.254517
2457.746094
5241.587402
2353.525146
3058.4375
3532.19043
7126.658691
3084.136963
5893.614746
2933.574463
2259.029053
2248.425537
4524.275879
2801.734619
5370.614258
4547.162109
2666.108643
4921.783203
2995.674561
3069.14502
5917.745117
4652.932129
7368.382324
4102.015137
3708.219238
3525.540771
2690.013428
4635.891113
2292.849854
3785.861816
5377.134277
2452
2446.275146
3907.280273
2872.242432
4062.608154
2521.817139
2805.051025
5015.021973
3100.866455
2072.033203
2220.203613
2575.851807
2298.341797
2320.664795
2675.39502
1621.457397
2971.717773
2303.519531
5336.787598
3494.900879
3202.195313
4078.979736
1902.375854
4011.1521
4086.747803
2254.857178
3334.615723
4709.166016
2110.988525
3123.320313
1843.716675
3924.128662
3550.304932
2992.562988
2334.79248
2520.783447
2089.261963
4034.355713
1740.089355
2151.879395
2140.394043
2548.194092
2128.081055
2535.5354
5807.299316
2153.797852
2409.547852
4842.818359
2584.843262
2224.27417
2549.631836
3297.532715
1655.045654
2909.501465
2324.194092
2143.92041
3481.486816
4304.126465
2116.13916
4180.227539
1508.474121
3696.121338
4752.572266
3731.169922
1873.154907
7588.890137
3563.116943
6420.600098
5044.938477
2757.780273
2239.287842
5315.749512
4229.043457
5767.583008
2140.674805
3770.247314
2963.487061
1798.197632
5936.473145
3463.088379
5258.45166
1886.462524
2548.784424
3616.410889
3146.080322
7048.882324
1942.842163
1928.122559
1697.633545
2959.355713
5098.249512
2013.003784
3353.083252
5010.644531
5377.594238
2908.858154
7679.149414
2254.905518
1483.813477
2803.007568
3318.495605
3798.420654
3166.344238
3821.796631
3035.322998
2361.501221
4634.297363
4625.290527
4108.647949
1783.076904
5922.588379
2586.73999
2009.913086
2465.6875
1885.190796
10073.59668
4877.418945
2303.824707
3908.968262
5750.434082
4958.583496
4301.682129
2373.816162
4910.008789
3146.893311
3567.011475
2279.304443
2372.233154
1791.058838
3348.573486
4000.894531
2158
2552.267822
3626.012939
3366.954346
4412.099121
2704.766602
2064.894775
3321.840088
2564.330322
1853.769775
2380.304932
5356.239746
2021.44165
3005.441406
4050.938232
2264.278564
2187.257568
1931.091919
2374.998779
2013.548706
2769.115234
3545.048584
7384.911133
5008.548828
1865.340332
2096.937012
1835.240723
5185.158691
1851.54126
3588.907471
2120.137939
2576.212158
2193.476318
4767.758301
3219.042969
1288.09668
2078.408936
2632.191162
4542.99707
2089.672607
2613.328369
2325.121582
2541.020264
2475.769043
1948.500732
1671.294067
3336.164795
3976.827637
2624.208008
2408.381592
3992.294678
2712.794922
4717.769043
4067.313232
3181.197266
3354.631592
4102.929688
3581.686035
2241.613525
4585.160645
2422.829346
7931.233398
4283.390625
5354.401855
4408.613281
5624.803711
2146.820313
3961.714355
4282.36084
4112.27002
5788.087402
3697.467529
6779.322754
1961.4375
1705.347046
1737.201904
2454.436523
3868.610596
2076.923096
5131.975098
8352.623047
2320.100098
2643.746338
3845.733643
11804.917969
2607.294678
3505.665283
1884.864624
3131.584961
2136.941162
2600.518066
6668.864746
2919.766602
3864.715332
1838.942139
3499.188232
3591.633789
2509.017578
4664.664551
1699.215454
2029.53186
2707.271973
3598.123047
1703.829102
4523.45752
2539.541504
3901.333252
6876.206055
1738.302124
3371.187256
5029.578125
1946.133301
2887.012207
2301.397949
2484.198486
2164.231201
2932.067871
3373.227051
2251.925781
3143.230469
1936.637573
2366.226563
1970.40332
2999.3125
2975.72168
2675.547363
2061.649414
3770.210938
3428.573486
2122.205566
2254.890625
1775.57312
1992.915405
2821.630615
3085.813965
2720.239746
2455.355713
2410.783936
7825.02832
2794.94458
2804.031982
2346.732422
6623.563477
4171.078125
6616.275391
4255.824707
5056.250977
2450.242188
2292.02002
3539.279297
2501.027344
2787.504395
2124.430664
2823.845703
2233.597656
3563.411621
2524.331787
2556.362061
5256.19873
2663.816895
2128.33252
3133.964844
2818.927734
2152.436035
3808.991211
4791.250488
3697.225098
3181.275146
2254.252441
12615.167969
3676.805908
4031.174072
1924.837891
3542.820068
2606.480469
5042.188965
3252.108643
4286.220703
3247.163818
3392
2877.779785
3336.983887
5071.404785
3259.904053
3039.669189
4503.606934
2455.762695
2302.567139
4048.703369
7767.115234
2624.844238
3734.22876
4425.704102
2598.305908
2679.068115
1558.842529
3795.34375
2897.775879
3085.012207
2581.594482
5595.939453
6145.572754
3292.664795
4606.070801
1812.050659
2577.983398
2415.142822
2430.443848
21241.306641
3632.964111
2475.297852
2570.791992
2210.498779
3168.57959
4213.795898
2549.163086
2778.946045
2715.022217
3886.003174
3244.160645
3556.789551
3710.918945
4405.871582
2954.221436
2217.324463
5657.871582
1932.39563
2621.611816
1676.254395
3042.058594
3077.428467
2015.953979
1960.657837
6097.379395
2309.733398
1733.314087
1875.951538
2212.214111
2812.612305
2559.512939
5080.032227
1657.92334
6140.704102
2589.111084
3572.748047
2716.412598
2178.079102
2847.040039
2454.979004
4376.184082
2783.924561
2265.496338
1817.230103
2433.830811
1771.532471
3819.486084
2825.512207
3022.767822
3761.91333
3729.642822
3652.864258
2904.430176
2852.802246
2396.502686
7711.898926
2738.452881
2734.828613
3741.002197
12313.452148
7968.591797
4864.401367
2880.906494
3528.425293
5599.332031
4169.097656
3308.619629
4453.004883
2706.19873
3384.566162
3774.083984
5677.91748
2626.353027
3490.989258
1779.376465
1731.18396
1764.655029
3102.459717
2030.135132
3812.774902
3192.018555
2109.917725
3548.719482
2524.966553
1820.451416
2321.044922
5477.257813
3360.822266
1571.591187
5998.15625
2000.401245
2474.967041
4194.984863
1706.30957
3981.037109
3140.815674
2050.003174
3246.622314
6230.269531
4223.983887
2862.271973
3917.037109
3189.1604
2186.681641
1754.269043
2656.651611
2393.21582
2377.352539
2257.256836
4041.44043
4835.453125
2609.743896
5578.055176
2106.397461
4674.446289
5139.316895
1788.78833
2537.917236
1967.473877
2132.912842
1782.22876
9638.506836
2068.774414
2398.026855
2532.297607
2582.260986
1689.210205
2003.589966
2021.042847
2505.75708
5531.149414
2233.442139
3164.216553
1523.829834
2476.233887
4105.1875
3527.300537
5543.765625
3120.468018
4357.409668
2190.440186
2258.601563
6810.242188
4101.35791
2170.066162
4077.562988
1892.421509
2480.220215
3292.317871
3025.949707
5386.027344
4019.032959
1961.882324
3027.123291
5362.978516
3102.652344
2614.635742
3249.42749
3928.023682
2091.447754
2164.686035
3856.320557
1736.959961
3458.170898
2623.61084
1982.035522
2480.530518
