# Supplementary material for: Distribution Analyzer, a methodology for identifying and clustering outlier conditions from single-cell distributions, and its application to a Nanog reporter RNAi screen
Source: BMC Bioinformatics. 2015 Jul 22;16:225. doi: 10.1186/s12859-015-0636-7 (PMC4511455; doi:10.1186/s12859-015-0636-7)
Supplement: Additional file 1: Code S1. — R source code and sample data for distribution-based high-content screen analysis [file 12859_2015_636_MOESM1_ESM.zip › DistributionAnalyzer-1.1/Plates/files10004/D15]

1531.974487
4737.986328
3416.231201
3528.480957
2147.129395
6649.777832
3080
5615.263184
7008.695801
4200.847168
6087.827637
4802.536621
4725.814941
1789.036987
4373.321289
4241.083496
2093.24292
4334.249512
1664.670654
8003.626465
8016.651367
3910.348633
2780.283447
2382.569336
6445.536133
3624.339111
3567.39209
4006.468018
4320.157715
7219.35498
3204.228027
2926.304932
3268.68042
2250.598877
3670.822021
2799.350586
3950.020508
3011.676758
1777.5
1899.007324
3074.269775
3809.429443
3542.562988
4749.728516
3396.215088
2066.943604
2603.84375
5031.250977
5752.067871
3206.288574
2016.297363
3805.124268
1407.22583
3352.63916
4117.019531
2191.183594
2390.397705
1892.14502
3974.816162
4695.194336
7519.35791
1905.480713
3292.836426
4077.967773
3625.379395
2219.012451
3539.645752
1846.008301
6103.109863
4477.023438
5764.822754
2844.584717
3539.735596
2892.176758
2375.851807
5566.549316
1396.701782
2270.547852
1869.38147
2549.800781
2654.655518
3108.02417
2661.219971
4218.22168
3216.341797
4830.338867
2986.41333
3147.862793
3463.53418
1936.775757
4706.723145
4406.025879
2921.155273
4075.094482
2818.424316
1412.27356
2181.220459
3712.98291
3012.792236
7255.229492
5690.48877
5330.081055
2544.619141
5490.578613
6322.67627
3571.091797
2975.233643
5880.463379
2289.566406
2976.237061
3147.142822
2625.928955
4388.321777
3788.157959
4541.556641
2916.266602
2699.802002
2300.536621
2046.747192
5380.976563
4479.195313
2299.58667
3049.310791
2281.56665
3527.938477
2239.020996
1744.716431
1740.291382
4149.604004
3172.106689
6427.286133
3005.406982
1937.285156
2163.804443
3326.357666
2426.734619
1743.766724
4920.147949
1928.77417
3888.737793
2548.873047
2333.001953
4265.990723
2041.438232
2230.918213
2189.497314
4199.196289
9344.086914
2440.638184
2013.09314
3739.559814
2342.309814
1860.120361
4160.48291
2443.52417
3286.831055
2602.684326
7435.723633
4261.227051
5853.574219
1876.847412
2251.149658
4428.535645
2480.864258
3369.4729
4408.909668
1827.686035
1807.065308
10328.707031
2070.991943
3633.304932
2633.18335
3334.470215
2068.553467
3494.81543
3413.853271
2111.718018
2216.440186
3010.023193
1989.513794
2775.112305
3227.654785
2155.813232
2164.845947
1736.202515
3722.743408
2420.279541
2016.327148
1882.424194
3580.328125
4713.662109
3778.380127
1815.533325
2477.125977
2671.673584
2351.219238
1607.475464
4704.040527
2163.746826
2031.333374
2483.623535
1908.293091
1973.608032
11240.571289
3052.663818
7586.07666
2043.695313
2270.313721
1955.163208
2776.233887
4539.844238
1888.478271
2194.455566
2367.755859
4287.67334
2370.237305
2743.754883
1793.911011
3179.204102
2116.017334
2007.76062
3438.163818
3759.387939
3401.353516
2098.519775
2305.702148
2149.218506
1973.229614
1859.983154
2566.219971
1753.596191
2617.455811
3385.709473
2580.874512
4222.009277
2922.044678
2694.274658
1719.06311
1731.844482
1857.400024
3871.957031
3857.537354
3586.244629
3525.147705
4858.733398
3088.372559
3012.864502
2006.099976
4885.036133
5046.685547
4783.061035
1744.265503
1474.640015
2320.576904
2012.116455
3748.273193
1861.666626
2320.328125
1995.478271
1750.820679
3802.096436
5037.448242
5606.281738
4129.265625
3342.445313
2827.925049
3399.733398
3306.631836
1779.390503
3755.20459
1451.807739
1888.516113
3746.881592
4447.421387
5310.430176
2064.727295
1842.276978
1598.090576
4560.162109
3395.528564
6501.869141
3684.148193
2264.140381
2020.885742
2940.432129
2392.851074
3369.664551
3956.14502
3560.948975
4474.080566
2973.689941
4486.543457
4912.351563
2348.275391
2878.624512
4014.997559
2050.034912
1953.599976
2822.023682
3287.861328
2747.022217
2918.731934
2921.093994
5278.378418
2849.122803
4938.577148
7689.318848
1985.41687
3898.169189
3369.963379
5188.077148
2697.343262
3745.134033
3341.782959
4813.626953
4004.679199
4245.795898
4117.854492
1594.866089
4272.620117
2947.225586
3388.497803
2460.886963
2490.748779
3720.90918
3218.197754
4044.947998
3096.878906
1632.191284
2898.091064
2823.758301
2710.512695
3639.199951
5441.06543
5385.921387
5995.166016
4494.244629
1865.430054
1915.790649
3448.447021
1813.928101
2982.120117
4280.344727
2299.795898
3076.612061
1842.10376
4173.709473
2753.130127
4128.280762
2745.519775
3278.765625
2822.669922
2016.675293
1943.107056
2400.106934
2195.398438
2570.09375
2264.369629
2725
4947.432617
2150.117676
2025.449951
3201.401367
3321.753906
2241.333252
4154.965332
6904.814453
1984.697388
1979.357178
4581.981445
3031.700928
1664.163208
2156.246826
6393.785645
2845.878662
6134.623535
1765.682495
2176.500977
7290.746094
5051.612305
1973.279053
2225.386719
4300.782227
3768.271484
5117.957031
1857.045532
4583.602539
5699.666504
3316.537354
4850.440918
1805.95874
5193.123047
2019.062256
4790.291504
3519.896484
3158.214355
2241.584717
2114.088379
1764.474121
2062.875
2211.053955
2202.12793
2677.483887
2028.512329
1583.45459
1441.310059
3470.52002
2407.461426
2893.718506
2504.952393
2606.098145
7890.220703
2285.57959
1965.685913
3298.563232
1981.072144
2104.61377
4677.254883
2491.652588
1752.114868
2171.63916
1543.164795
2530.891602
2156.939453
2061.983398
5910.282715
3751.38916
2746.106934
1784.08313
1998.632324
4271.041504
1760.218384
2012.25293
3092.559326
6515.303711
4215.828125
4310.724121
1768.208984
2603.822021
1685.015991
1797.002563
1861.179321
2928.901367
1785.157349
1937.854126
2178.009033
2607.582764
2856.657471
5779.84375
1780.530762
1956.197266
2729.798584
5753.220215
3036.800049
3977.129883
2361.522217
2470.820557
3296.875732
1821.455322
3017.161133
3777.588867
2140.430908
2182.267578
2055.51416
1832.630005
1792.765381
1732.944092
2121.712646
2176.317383
2093.328613
2793.830078
2786.838379
3785.23291
2063.74292
4503.621582
3096.027832
1856.700806
2845.924561
2099.547852
5793.216797
2294.318359
2799.26123
2834.812256
3856.780029
4357.358398
1917.769043
1627.716797
2584.557617
2208.245605
3170.235352
1810.140137
3142.614746
1860
2076.408203
3526.107666
4452.203613
1721.142822
1844.081665
6014.737793
2284.283936
2179.253906
2940.645996
5992
3726.517334
2866.885742
3981.27832
6357.960938
1878.388306
3335.919678
5491.131348
2103.021973
2104.572754
2472.814697
2903.947021
1772.784302
2924.905518
4770.285645
2954.5896
1973.684204
3846.625
3803.506592
3865.970459
4187.153809
2241.274902
2068.078857
5853.795898
4798.095703
3785.273926
3169.445313
4101.559082
4420.302246
2854.235107
3522.501465
3157.101563
2764.005371
2251.917969
4124.126465
3472
2579.664795
2614.918945
2200.422119
2427.808838
2853.342529
1760.210571
2592.365234
2287.637451
4765.570313
4985.103027
3194.412109
1921.628174
4531.788574
5739.132324
2346.941406
1953.314087
2807.704346
4796.571289
2752.24292
4574.46875
2147.936523
4442.65918
3704.830078
5446.795898
3502.111084
3852.118652
2820.634766
4413.51416
3951
1976.923828
1970.434082
4363.363281
2421.90332
2341.537598
5432.640137
4666.776367
3387.85083
3863.281738
2549.563965
4572.473633
1938.331421
3711.834717
2394.616943
2419.833252
2859.31543
3766.369141
3346.283936
6075.70752
2080.074463
3269.734131
4387.838867
2559.283447
3917.564453
2029.158936
2033.347778
1800.489746
2052.463867
5621.835938
1953.348877
3004.320557
4084.166504
1639.484741
2370.548096
2225.437988
4065.107666
2489.919678
2377.773438
2583.98584
1848.655762
3101.048096
2860.149902
2765.429443
2459.128906
1704.130493
2618.036133
2275.056396
1851.586182
2170.907959
5946.425781
2206.166016
2874.476807
3340.532227
4828.519531
2601.951172
3139.473145
3209.249512
1960.254517
2603.854492
2554.601807
4997.598633
5279.095215
2053.859863
2034.954956
2018.848145
2363.04834
2679.142822
1974.425659
6505.462402
4746.339844
2542.55127
2078.67041
2331.3125
4218.849121
8944.063477
1930.7229
2000.979126
2031.565918
5321.466309
1697.493164
6849.743164
2729.607422
2024.453613
3247.153564
3877.578125
3470.085205
4768.438477
1849.541626
3755.481689
3501.296875
2319.328613
2348.586426
2493.47998
1970.469849
3081.009033
2201.938721
2548.58252
2916.265869
2372.128174
2192.172607
1673.153442
1728.017334
1772.80603
2110.509033
1779.964722
2090.963379
4579.103027
1618.408203
1904.344116
2113.007813
2541.304932
2343.128418
1866.453857
3465.024414
4391.436523
2015.61853
2186.584717
1964.719727
5998.688477
2672.738037
3411.876465
2173.307861
1748.862061
1962.207886
3991.536133
2035.539185
1946.775757
3009.28418
4077.755127
2487.837158
2646.215576
2077.754639
2615.979248
2839.749756
2367.972656
1766.603149
2718.707275
2149.817139
1556.413818
1992.973511
3104.717041
2874.291504
2705.988525
2203.210693
1847.090942
3165.463623
1870.483643
5145.085449
3094.705322
2055.827881
1940.5
3532.566406
2458.495605
2290.719971
2587.944336
3951.595947
2101.049072
2720.140625
1999.626221
2021.329712
2691.812256
3930.76416
6060.719727
5110.314453
5264.875977
1963.822754
3798.530518
4645.48584
1786.138916
1862.026978
2086.662354
1893.301758
3714.272949
3474.355713
2979.755615
4434.614258
3218.672852
1786.511963
3221.870117
5110.845215
2020.534912
1509.101074
2285.690918
2261.54541
2618.163574
2304.401123
2517.651123
3845.339844
1802.451172
2817.072998
2068.115723
2617.211182
1687.579956
2572.87915
3837.144287
1704.564453
2055.074707
2509.032959
1966.508301
2096.19751
4924.11084
5086.939941
4631.595703
2795.262939
3711.860596
2317.936523
2142.179199
3913.033691
3209.199463
5677.904785
3067.938965
1761.810425
1720.455566
2012.973022
3560.981689
5586.911133
3716.439941
4633.380859
3893.532715
5221.29541
2881.010742
1849.177612
1964.240356
1814.182861
1965.14856
4326.991699
2461.409912
2153.325684
1920.181274
3311.470215
5117.351563
4629.73291
2125.885254
3346.181885
3384.109619
3870.835693
4076.946289
2695.422119
5088.226074
2120.204102
1917.243164
2258.283447
2285.07959
5680.36377
2244.629883
4474.506836
1852.334229
2128.848145
4623.910156
4797.65332
2591.83252
2098.253906
2688.710693
2381.723145
1817.471558
2269.174805
2603.491943
2146.472412
5186.594727
3873.373779
1675.925293
2089.755127
1961.759644
2240.759033
2154.21167
2309.149658
2387.139893
5101.655762
3248.770752
3537.290527
1886.795898
2982.967773
6575.49707
2392.779297
2586.283936
1764.221069
1562.484863
1826.117676
2190.595459
5080.698242
1947.680786
1726.501221
2514.779541
2584.386475
2755.728027
1944.3125
3708.120605
1858.322632
2057.757324
5580.566895
1641.592407
3542.814453
2286.890869
2859.21167
2874.010742
4375.147461
1901.991821
2215.171143
2049.069336
3287.657715
2948.694336
5086.870605
2912.478516
2091.405029
2449.600098
2659.276855
2085.951172
1736.936157
4416.702148
2362.373291
3845.676025
2841.496094
2207.968018
2021.868774
1792.57605
1980.398926
3340.271484
1706.710205
6642.146973
2511.073975
1734.519287
5213.465332
2915.22168
1762.816528
3943.511963
2045.876465
4163.858398
4755.871094
1725.666626
3814.45874
6767.699707
2719.353516
2321.736084
1958.160889
5156.581055
3004.024658
1757.359253
4733.455566
2355.561279
3279.22876
2095.137939
3846.685791
1773.585327
6040.959473
2010.931152
2161.242432
1623.778442
5827.277832
2497.514404
5396.355469
3073.26416
5056.244629
3622.170898
1436.060059
4759.59668
3210.526367
1844.858765
4501.46875
2643.488037
2180.516357
2459.777832
3551.396973
2169.745361
5087.008789
1807.07251
2930.371582
1939.262573
3966.901611
1730.839233
1847.400513
3841.912598
2608.020508
3136.959473
3125.605713
3292.464111
3522.336182
1511.956299
2310.958984
3354.776367
1839.36792
2811.260742
1885.834961
1903.963013
3124.217285
2240.565186
1919.62439
3489.612061
1954.838989
2940.80542
4409.835938
3722.48999
1858.327515
2165.141846
1776.871948
2977.006592
1908.11731
1708.486938
1646.025391
1694.594238
2463.213135
1878.645264
1972.241333
2168.188232
2430.395264
1656.333374
4393.751465
1947.635132
4028.142334
1996.445679
2280.733154
2125.902344
2347.619385
1734.713379
2111.152832
2942.181885
1831.130005
2028.782837
1762.36145
2972.053711
2890.485352
1804.913086
2866.89209
1688.675293
2286.976074
2025.346558
2814.166748
3981.503174
3793.407471
3603.300049
1913.720459
2730.11499
3454.844482
1801.090942
2082.309326
1994.634155
3462.803223
1740.557007
1821.367065
2221.876221
3534.383057
1930.945313
2480.626953
4713.805176
1973.291992
3025.266357
3537.897461
4431.858398
2141.029785
2153.216064
4755.835449
1800.247437
2278.290039
5059.135254
1685.785522
4112.909668
2222.619385
2621.545654
1774.804565
3022.306641
1992.823242
2088.884521
3831.817627
10313.209961
2229.501221
5065.830566
1734.230469
1880.884033
4613.847656
3253.687012
2402.817627
2703.733398
2245.533203
1821.52478
1747.858154
3118.775879
8725.300781
1603.629272
2706.231689
3444.257813
1793.890869
6001.492676
1961.745972
3712.0354
4860.254395
4279.231445
1748.671387
2640.570068
2825.863525
4323.900879
1858.148804
3466.946289
1741.675903
3756.625977
3009.080811
2013.421509
5582.34082
1806.720703
1897.209717
2487.236084
1604.826172
3145.497314
3691.871826
3335.907959
2276.051025
3360.476807
1953.156616
2411.148193
2109.233643
1848.70459
6327.725586
1982.134644
4446.858887
1967.598511
2837.579346
2382.475098
1880.50769
1568.50708
2922.313232
2713.250244
3536.418701
2202.298096
1748.404053
2036.358276
2238.359131
3065.286865
4824.919922
1452.053345
1795.5
2952.533447
5686.149902
2180.070557
4140.830078
3329.135498
6609.565918
2118.642334
4599.475586
3071.699951
5405.86377
3734.460205
2179.061768
1739.105835
3547.952881
2744.210449
2041.929932
4652.321777
1846.771729
1748.800049
4178.82373
2299.23291
5252.745605
1861.18396
3573.5625
1912.592651
1700.271851
3408.354004
4810.571289
2511.875732
1399.280884
1797.795898
2924.175049
2632.623047
1621.396851
2673.36084
2756.166016
4514.742676
1750.329712
2711.484375
3336.820557
3732.562012
4272.510254
3159.729248
5155.673828
6626.489746
1745.46106
5241.027832
8821.726563
9760.808594
2053.687012
4586.246582
2127.488037
2343.676025
1831.422485
2173.895508
2323.188965
2270.455322
3465.86792
2627.705811
4599.098633
1624.432373
2526.325928
1878.943848
3228.8396
2626.613525
4875.65918
3107.062012
3637.78833
3077.462646
3850.068115
2918.30835
2250.091797
2142.425049
1834.750854
4028.381348
2559.608887
2990.230225
4088.721191
2214.727051
2500.1521
2984.432861
2840.778564
3042.694092
2072.494141
3537.839111
2690.697998
2081.085693
4853.996094
1982.35083
3064.306396
9194.052734
3949.44165
2891.42627
1715.168701
4790.387207
2257.039795
2636.996338
4274.300293
2319.702637
2725.852539
12538.520508
1860.887329
1743.893555
1814.838013
3357.252441
1872.979614
1601.048828
5871.174316
4163.664063
1641.0448
1686.317139
3385.029785
3346.745605
1688.923828
2707.773438
1734.721313
2477
3509.296875
2646.453613
4239.484863
3664.678711
3980.596436
2894.770996
11518.642578
2366.529297
1696.056763
2209.301758
3905.620117
4236.078125
4009.927002
4666.258789
4553.647949
5936.418945
1956.855835
4671.430664
2731.221924
3830.224121
4037.175293
5872.015625
2065.520264
2140.289795
2709.445801
2304.370117
2114.415283
3619.090088
1904.984253
2030.924438
2153.880371
4356.769531
1483.946655
2969.481445
4153.347168
4324.856934
1907.463379
5244.970703
3261.65332
3014.035156
2895.899902
1745.975342
3367.516602
3024.740723
2104.336182
2211.388184
3348.691162
5610.688477
1651.333374
1350.300049
3227.363037
3227.114014
2115.259277
2703.290283
4418.289551
2771.5
3417.565186
4664.64502
5962.387207
3793.54541
1635.291138
4107.579102
2489.846191
3886.112305
3117.706787
3179.109863
4191.137207
3806.333252
3204.23877
2731.047607
3371.673828
5203.277832
4856.864258
8862.25
1972.800049
2735.843018
1749.795288
1923.722778
3655.294189
2556.923096
4630.583984
3251.310303
4557.730469
1790.804565
3442.053955
2517.636475
3554.156494
5684.268066
3232.291016
4121.513672
5383.428711
4698.308594
3828.5
2410
2882.035889
3562.857178
1744.510986
1655.215454
1764.215332
1852.935669
2148.994141
6799.143066
3922.132813
3116.138184
3217.381348
4826.470215
3591.217041
2298.855225
2469.847412
1729.087646
3010.407715
7644.180664
2414.256836
1857.216431
5023.895508
3574.913574
1879.798584
1760.72583
1779.489502
3746.472412
1682.356201
2308.981445
2460.702881
3725.658447
1809.814209
1675.010254
1989.106567
3245.430176
1806.394409
3130.381836
1555.331177
2393.470947
1797.015991
1926.655029
1621.929932
1783.127319
2023.244385
1583.940674
3369.904785
3513.572754
1592.863647
5011.25
3020.419434
5499.495117
3579.80957
1898.527954
1894.891479
1530.507935
1843.993408
1919.311279
4041.466553
1801
4991.187012
4358.950684
5575.005371
2873.15918
2356.618652
4548.347656
3446.707764
1733.899048
4677.17334
3996.400879
5648.503418
4020.204346
1808.130127
3311.686768
2088.291748
1953.828613
4192.966309
3650.953857
2811.145752
2018.273682
1496.673706
6931.518555
2626.883789
1334.25
3012.496338
4257.60791
5760.049805
2951.407471
4150.589844
4239.833496
3980.970459
3649.322754
4626.1875
3564.740723
1763.80957
4603.555664
4659.890137
2558.879883
4859.966797
3467.375
7496.556152
5557.58252
4483.40332
5182.228516
4106.297852
4076.477051
2545.94165
3338.929688
4108.799805
4535.90332
4243.508789
4643.133301
1926.6875
1986.19397
4403.259277
4354.169434
3134.080078
1919.140503
3737.78418
3158.081787
6214.966797
1957.814819
3524.844971
1482.210571
3299.574463
1599.064941
2068.60376
3205.260254
4391.553711
3499.133789
2851.621094
3193.299561
6015.648438
2033.100952
3742.602051
7034.304199
4281.437012
2700.246826
3210.370361
1934.4198
1868.148193
8926.250977
3806.132324
2936.397217
1460.144531
1941.725464
2340.526367
2542.268555
2309.714355
1930.782593
1949.095215
7003.423828
4250.461426
3387.95874
3833.313477
4469.745605
1421.909058
3018.574219
4173.589844
3735.317871
4941.846191
3915.710205
1669.837891
5501.100586
5840.673828
3446.957764
5100.48877
8495.458984
1558
2516.444336
9214.450195
1662.704224
2041.398926
1941.97937
5102.442383
1928.895508
3100.965576
1949.414185
5563.200195
6483.490723
2147.878906
2043.080444
2029.0625
1434.392578
3164.873535
4594.519531
3450.86792
3898.404541
1786.381714
4225.74707
1954.052368
5266.034668
3868.085693
7657.164551
3762.432617
3736.639893
2081.984863
3094.156982
8832.75
1683.877319
3098.244629
2988.992676
4574.34375
5967.12207
1689.321777
3116.278076
2367.522461
3284.057861
2651.806885
4939.379395
4026.160156
4373.224609
6027.194336
5435.460449
5627.742188
1834.904785
3371.410889
8046.260742
5465.328125
6265.189941
1707.972778
5070.629395
2803.11792
3026.953857
2049.538574
2522.04248
3467.346436
6525.595215
5461.828613
1493.685913
1540.923096
4025.088379
4320.875977
2963.883057
2113.243164
4164.879883
3487.416748
3377.003906
1938.214722
3042.898438
6655.170898
3342.109131
2528.547852
3923.445557
1637.13208
1600.620728
3412.226318
3877.586182
2935.379883
4523.61084
2400.156982
1478.165161
2564.358154
3859.049072
1891.92981
4279.172363
8201.845703
2062.883789
4163.306641
1845.534912
2812.232178
8664.582031
3395.093262
7346.750488
4242.638184
2241.260498
2113.111084
4100.603027
3467.589844
1298.421997
2176.625977
2234.630859
1323.78186
1512.363647
2846.082275
2045.198853
4278.644043
2290.448975
7481.027344
4290.404297
5766.459473
2403.504395
2473.06958
3655.812012
1417.274292
4132.849121
2322.929688
2120.354004
6260.935547
2364.224121
3623.464355
1851.82605
2423.223389
3335.869873
9150.765625
2854.307617
4427.631836
4381.925781
3174.289551
2543.699951
1408.396729
2200.731689
5924.402344
2128.25
4532.828125
4054.015137
3820.23291
2331.712646
2104.489746
4007.277344
5110.439941
2137.539551
1776.77417
1530.165405
4054.558594
4008.377686
4164.256836
3872.502197
5406.033691
5099.591309
3099.00708
4116.822266
3199.707275
3045.473633
4833.458008
4470.044922
3090.084961
3588.316895
2674.410889
3252.901855
4251.450195
3523.388916
2422.910889
2112.912842
4992
4492.29834
4394.385254
1628.431641
3490.22998
4685.578125
3376.567627
4562.652832
4303.751465
3482.883789
5883.757813
4136.188477
4904.250977
3323.56665
2912.529785
6463.547363
3871.768799
4974.282715
3347.340088
3161.273682
1854.959106
5407.695801
3619.189453
3449.984863
5039.308594
3731.246338
5316.220703
5345.366699
3292.734619
2923.881104
1841.411743
3252.095947
7641.319336
1847.526855
1810.258057
2027.294067
2241.587402
1731.54834
3138.525391
4859.453613
3220.281006
2573.363281
3306.517822
1897.714233
2166.585938
3628.678467
1358.375
4455.850098
1482.914673
3943.928955
2834.769287
1579.32312
2208.415527
2685.965576
2194.215332
5992.80957
2422.778564
4211.692383
11288.52832
7583.234375
2646.929932
1612.330811
5042.013184
5006.643066
3181.396484
3185.744873
1990.026001
5444.67041
6012.791992
3924.553955
3458.415039
2155.89502
2039.011597
4123.286133
4510.780762
2230.253906
3629.529297
3048.233887
4240.522461
6052.888672
3795.424561
3984.404785
1400.463745
1409.381348
5336.804199
1478.963989
3545.280762
3994.165039
1307.885742
2648.548828
4309.908691
2878.947266
3292.943115
1912.764282
5017.771484
5723.005371
2398.625977
4325.420898
5513.851563
5458.896484
4655.320801
2148
4062.447754
3544.487793
2976.911377
3592.10083
2543.197266
1859.617798
4458.513184
2011.30896
1834.422852
3099.215088
3020.730225
2068.991211
5155.15918
4334.725098
3812.116455
1804.745728
4631.897949
4611.355957
2876.283936
2011.591797
5705.996094
3993.991455
2131.670898
3153.416504
3127.23584
5812.587891
3447.789551
1860.381958
2337.553467
4821.92334
2845.75293
3262.502686
3110.783691
2943.161865
3091.019531
3040.595703
10713.324219
3573.034668
2074.100342
2137.174561
3933.664795
5049.523926
4601.559082
4756.888672
1918.80603
4134.153809
1487.555542
3819.391602
3248.13501
5498.104004
4044.891113
2188.426514
3968.905029
6972.835938
8550.188477
2546.849854
3542.088379
4096
3488.151855
1931.07312
1612.129028
3680.071045
5109.017578
1750.067383
2360.052734
1790.877197
3022.098633
2784.844482
3486.936035
4645.994141
4007.233643
3760.570313
5321.072266
3919.317627
1839.260864
3278.114746
5245.616699
8446.120117
2684.269287
3260.490479
2048.888916
6502.335938
3125.940186
2171.3479
3647.454834
2251.411377
2518.379639
4590.834961
2745.886719
2833.656494
2753.832764
2456.51123
5747.778809
4347.587891
2390.262207
2762.063965
2487.458252
5487.791504
5187.911133
2469.254883
1783.479248
4666.505859
2053.459473
2967.453125
5093.108398
2704.551758
3229.195801
2108.631592
4088.522949
4906.050293
2905.195801
2652.050049
4192.474121
3935.566162
4295.383301
2368.775146
2509.151123
3239.980957
5180.090332
1677.125732
1949.903564
6166.134277
7357.856445
2983.828857
2091.706543
3433.313477
4256.521484
6186.936035
5539.327637
3700.873047
4062.205566
3679.645996
4371.145996
6165.686035
5580.323242
3776.061523
3978.346191
4304.709961
5453.310547
3873.770996
2699.23877
4336.479004
2854.328369
1994.587036
5391.92627
6176.495605
4791.923828
5233.91748
4086.639893
5160.856934
4746.48877
1868.618164
2720.67041
5482.016602
5718.938477
6414.586914
3756.943359
1938.295044
3374.330322
2249.35376
3744.314941
5752.791504
4851.850586
3098.809082
3819.169434
3646.332275
1804.076172
1800.878052
4360.037598
3210.416992
3485.795166
2884.137939
4238.294922
1657.916138
2052.981934
5552.368652
3819.706787
3565.181152
3163.799316
5177.880859
3874.527832
2072.575928
5675.966309
4798.653809
2311.811768
1821.386963
2097.005371
2930.176025
9301.563477
1666.996216
11200.977539
2201.662842
4643.019043
2998.616211
1826.846924
5350.794922
2618.232666
5535.67041
6655.917969
3150.067383
2916.424316
2709.378662
6921.669434
2125.394775
2934.458496
3042.504639
6057.92041
4176.518066
4261.809082
5187.735352
3398.20752
2600.399902
2086.845459
2529.003906
2398.127197
2504.595459
2918.805176
1912.494873
3604.87085
2053.202393
1992.503052
2875.773682
3219.808105
3294.845459
2537.275391
3588.334717
2235.316162
2350.0625
2050.181885
2005.243286
4759.507813
3597.898926
4318.538086
4955.415039
2024.776733
5056.863281
1973.234253
2384.286621
2361.864014
2180.016113
2075.921631
1950.364624
2063.466553
1434.585815
7451.333496
1728.727295
2057.202637
4504.054688
4479.559082
8893.961914
5401.316406
2148.074951
1720.705078
3026.11499
4267.791016
2145.289551
2379.3396
5651.293457
3658.120117
4235.322266
3996.246826
5615.223145
4444.782715
1747.004028
3473.079834
2583.409668
3127.199951
2034.50708
2249.444092
1642.222168
3565.961182
3400.75415
4195.067383
1625.758301
3685.047607
2795.210205
2917.846191
7472.402344
3501.979492
4432.348633
3642.695557
1666.638794
5007.114746
1968.20874
2800.21875
2705.616211
2433.06665
7196.950195
3549.197021
1767.960449
4786.932617
4312.954102
4914.098145
4273.290527
2803.685303
5142.553711
3660.786865
3747.786377
2547.028076
4679.782715
1926.28125
2021.179199
2135.309082
3668.689697
2934.673096
2544.576416
3499.501465
2148.494873
1540.631592
4510.236328
3352.594971
2537.307617
5017.09082
1665.940063
3694.14624
3512.960938
4904.035645
3039.978027
3549.288574
1933.781006
3059.058838
4331.200195
3030.149414
2139.560059
3222.33252
4054.029541
2797.029541
3232.739502
1789.92749
3244.708008
2657.072266
2855.628662
2654.469238
2060.328613
4253.554688
2253.128174
3722.153076
3388.512939
2109.207764
1919.709106
2699.549316
5638.016113
7506.24707
3332.173828
5329.260742
2194.099121
2683.818848
4504.047852
3578.92334
1982.425659
2753.541992
5885.221191
2068.161377
4392.433594
2336.785156
1385.103394
4683.279785
2833.513428
2086.199951
4899.313477
3692.647949
3835.280518
1748.481689
2034.521729
1788.746216
1522.744019
2912.444336
1798.323364
2354.634033
1646.299561
1794.841431
2739.264648
2115.829102
2472.156006
3862.060547
4324.902344
2880.551758
2252.950684
2951.684326
4994.682129
1709.599976
1705.680664
4164.779785
1936.201294
1838.449585
1855.639648
2231.012939
2237.459717
3371
1293.857178
1433.642822
5853.559082
3790.304688
2055.740723
5301.55127
4590.077637
4544.803711
1969.725464
2197.4646
7349.834961
3587.377686
3019.148193
3088.641602
3405.929443
4514.983398
1582.655518
3190.307617
4063.392578
5454.748535
3289.268066
2363.138184
2961.624268
3874.6875
3509.983154
1512.580688
6142.592773
2470.600098
2397.629639
1930.082153
1826.476196
4204.984863
7146.921387
4286.497559
2573.126465
3587.155029
4895.366699
3078.635986
3215.539063
2360.288574
14297.810547
1618.652466
2534.145264
2463.369629
6532.142578
3113.791748
5486.478027
2759.070313
3222.513184
3030.618408
2423
3439.23999
2807.12207
3655.814941
3517.322754
2181.317627
5080.799805
3833.66748
2573.784668
3246.52002
4173.342773
3643.598145
4324.763184
3998.892578
5085.761719
3792.86084
4671.068848
1405.414185
4375.90625
4384.045898
1958.404663
3445.531494
5556.07666
3275.528564
4577.432617
5051.77002
4290.807617
3078.100586
3507.934326
4956.839355
3235.074951
5264.766113
2663.210938
2737.260498
2384.591797
4454.17334
5543.344238
3505.006348
5272.356445
3115.937988
3828.501709
3720.615479
2880.919189
5353.160645
3184.54248
1902.330078
4119.01709
6431.100586
2143.783691
3021.421387
5934.855957
5311.869629
3642.622559
3779.336182
4979.326172
4056.69043
3571.542969
2314.50708
1726.800049
4634.607422
4245.635254
1853.333374
1316.966797
2376.623047
2613.20752
4672.812988
1445.320801
2288.178223
2029.42688
2432.260986
2595.402588
2055.170654
4668.59668
3278.1604
3089.827637
5805.128906
3301.030273
2006.810791
1786.199951
4316.233398
5202.676758
4544.68457
2583.878418
4528.077637
2927.272705
4184.929688
2963.377686
2322.312988
2078.479736
2895.920898
3521.456543
3503.398438
1900.03894
5949.42334
2604.355469
2467.787842
3507.563721
2511.546875
3005.394531
3815.199951
2118.517822
1968.730103
4125.026855
9081.737305
2137.410156
2409.296631
4314.773438
2213.123779
2208.787842
3981.402344
4979.873047
1940.927124
2560
4768.888672
1970.427002
2240.497803
5476.799805
1930.837158
4583.357422
5106.975586
1846.606323
3023.918457
1439.703735
2407.95459
3983.595947
3337.263184
2610.967773
2886.994873
2821.989258
2899.094971
1787.199951
4722.687988
3923.335938
5331.084473
4987.498047
4561.650879
4423.107422
2863.470215
4753.258789
3857.618408
3608
3235.434326
2591.859131
1549.971802
4768.255859
2558.54126
2063.482422
3524.212402
4303.075195
4313.211426
4655.663086
2382.320557
2578.102539
3583.577393
1921.523804
3250.95752
1894.424194
2689.735352
3594.113281
3339.379395
2173.263916
6261.91748
5265.058594
3387.355713
3233.740967
5160.260742
3264.216309
2605.374512
6201.756836
4510.275391
3096.699951
5504.486328
2654.795654
3579.775391
3877.636475
3405.249023
4253.824707
2075.543213
5846.504395
5842.816406
4769.453125
4002.029785
5137.405762
3473.193848
4381.505371
3663.335938
5992.771484
3212.938721
3897.328857
2487.731445
3059.111084
3874.648926
5758.457031
6177.38623
2335.832764
4639.304199
3273.085693
4724.410645
2649.569824
4526.034668
3586.656494
7210.452148
2910.745361
2100.373779
1331.237183
5097.132813
3867.199951
3666.060547
2828.409424
1922.723389
4512.31543
1781.473633
1891.199951
2581.616943
1409.944946
3281.697021
4889.358398
2120.112793
4445.92041
2808.384766
3300.210449
6684.272461
4234.605957
5221.754883
3801.777832
5224.866211
4438.145508
3316.327393
3365.245117
9498.576172
5044.955078
5783.143555
5486.575684
3198.396729
3491.5
3357.595703
6021.171875
2248.866699
6569.155273
2593.916992
2406.646973
2711.780273
3996.851074
1939.784668
3156.262451
4902.949219
2079.790283
2919.521484
1861.446777
2082.837402
2089.739746
2247.688232
2489.796875
3925.561035
2334.70874
2505.844971
2214.256348
2393.272217
5059.117676
2894.259521
3720.946777
2413.436035
4618.820313
3667.030518
1858.805664
5050.429688
3021.289551
4203.441406
6649.833984
1947.638062
3340.72168
2342.460205
5734.75
5445.512695
4102.127441
2291.672852
2047.141846
2368.343018
2739.25708
4274.992676
3514.418945
2051.189941
1925.835449
2575.265625
1947.663208
2378.754395
1747.013306
7231.979004
3320.026611
5721.883301
2270.858398
2357.5896
2064.619141
3144.358398
2394.217041
2037.67981
2094.252197
6604.244629
2799.155518
2229.173584
2063.788574
3766.759521
5509.002441
5589.603027
1679.68103
2511.906006
2368.447021
3380.617188
3793.300293
4157.036621
2550.561035
1932.622192
5302.864746
3365.734375
4645.35791
3084.603271
1650.723877
2606.844482
4206.672852
2039.160034
2121.253906
3729.403809
3843.653076
2562.919189
1936.24939
5932.833984
2059.056152
3673.355713
6428.495117
3544.274902
2712.809814
2114.480957
3919.746338
1959.768066
3057.55127
2330.347412
1856.088867
2854.937988
3228.524658
2703.702881
3007.014404
4639.91748
2070.882568
3368.161621
2141.766846
3143.203857
3032.443604
3712.127686
3790.134277
3521.329102
1737.692749
2035.875366
2086.694824
7889.650879
3745.125977
1704.968262
4892.876953
2372.364502
3176.989746
2110.541016
2873.572266
4900.353027
6662.333496
4535.254883
1876.425537
2241.869873
1552.067017
1407.70874
2018.404541
3097.329102
2863.872559
1706.557373
2874.184814
2943.238037
1851.036011
2155.926025
6168.73291
2136.72583
1955.09729
4035.603271
2256.445313
4963.497559
2231.118896
3095.125488
4207.364746
1604.19043
3346.568848
3809.965088
6576.350098
2146.077393
2329.734863
3984.871338
2445.724121
2753.960205
2380.674805
2442.184814
2648.93457
2481.849854
2074.145752
2102.819336
1932.938965
2721.764404
2477.080078
3366.273926
2107.620361
1996.660522
1941.380737
1690.351807
1762.360596
5862.144531
2484.354736
4120
3448.411621
3776.443115
1913.21167
6550.951172
2289.605469
3257.67334
2739.734619
1927.740601
2691.420654
2356.196045
3991.408936
3757.672119
1832.899536
3818.851807
3561.706543
3125.62207
2803.222412
2441.92627
1651.768433
1999.694092
2207.412842
3165.984375
2386.757324
2040.757935
5163.674316
1880.562256
2929.278809
4527.147461
2165.102051
2127.553711
3721.123779
1767.177368
4962.789551
2188.550537
1997.690674
1697.937256
3893.961182
1720.892212
2096.673828
3704.084229
4847.315918
1980.218384
3150.730957
2848.652832
2249.002441
5015.07373
3011.321289
6173.090332
1689.105225
3060.792969
5258.265137
2668.158691
4794.005371
3395.441895
1841.518066
2980.952393
1942.469971
3907.27124
2655.202637
3409.925049
3983.241943
5629.339844
3181.675293
6261.677734
3984.145508
2989.975098
2319.640869
3253.534668
2749.338623
2957.171875
3457.668213
2433.039551
1880.114014
1725.431152
2454.796631
4218.687012
2121.9104
3084.472656
2856.588623
1777.12915
4253.125
2748.595459
2022.762573
2005.327271
1928.717651
3021.330811
1928.370117
1905.489868
1846.335083
1704.251221
1763.983643
2759.029053
1914.471313
6514.123047
2057.523926
2702.604004
3865.758545
2091.113525
1901.12207
2271.627441
2491.94751
1801.481689
2728.119629
7305.975586
2308.469482
2050.3125
2582.495117
2587.76123
2619.162842
1736.19397
3780.210449
2429.493896
3711.759277
3392.560547
4463.897461
3025.267334
1913.458862
7555.460938
5985.686035
2207.199951
2080.90918
2538.679932
3752
5057.993164
5327.445801
2286.24585
3183.291992
2325.274658
3143.319092
1978.930176
1730.352905
3477.0979
3547.592529
2442.425293
3738.614258
1985.533569
4066.294678
1561.25
5378.580566
2156.333252
3046.159912
1473.072144
3502.521973
2064.897461
4168.088867
6904.818359
1697.5354
3285.333252
6249.390137
1484.160034
2357.979492
3946.366211
7856.499023
5059.972656
5586.019043
5799.836914
1648.945435
5487.422363
5432.223145
2442.202637
2926.529297
5980.396973
4794.637207
1446.93335
7973.866699
1654.3396
2196.771973
4479.949707
5451.708496
3328.396729
2300.299316
3027.844971
5220.412598
2936
5859.220703
1725.664551
3411.601563
3006.054932
1367.709106
2888.072998
5165.322754
1786.450439
2113.204834
1698.73877
7555.910156
3098.695313
3203.263184
3777.071533
2625.313477
3183.453613
5190.753906
5085.070313
1682.761108
3868.823975
2058.393066
4140.260742
2067.733398
5369.537109
3722.857178
1715.966919
3397.54834
4413.287109
6965.943359
1901.607788
3995.967285
4331.816895
3580.431641
2860.901367
4129.341797
3170.415039
4328.580078
4386.09668
4723.678711
5927.342773
3013.506592
3320.094727
2054.688477
5470.220215
4957.049805
3640.794922
1825.039551
1823.880615
2484.352051
1789.83606
7317.057129
4085.421387
2871.739502
3034.266602
4975.648926
3524.911377
3335.552002
2762.096924
1894.877197
2051.711914
1692
4335.149902
4214.675293
1955.875
2196.607666
2468.949951
3688.182861
4788.536133
3062.375
3093.475098
4193.064453
1817.174805
3472.279053
3007.845215
2630.117676
2325.374512
3352.921143
3417.594971
4073.795898
6809.90625
3355.955322
5325.222656
2118.518555
2245.741211
2683.410645
4067.131836
2208.91748
4200.556641
1796.551758
5336.026367
5398.078613
2489.317139
3626.505615
2099.958496
3441.396484
1482.492798
5043.714355
2232.923096
2419.740234
3922.081543
5078.128906
3345.45459
4559.135742
4138.666504
3160.966553
3335.931641
3115.333252
4425.26123
4049.583252
1971.210205
4856.726563
2880.458984
4413.46582
4736.177734
1517.944458
5617.958984
2005.538452
4175.51709
2618.110352
3515.529297
4065.191162
2047.744629
3310.195801
2072.972656
4524.988281
3558.761963
7295.959473
2928.738525
2918.297852
2967.199951
3616.83252
4090.666748
2383.172363
2366.164795
4260.979492
1862.053101
2911.009521
3877.72876
1635.736816
2132.54541
1706.789429
4532.32373
2920.879395
1664.941162
2138.68042
3830.706787
4132.568359
4928.458984
3080.352539
3380.015625
3750.101074
2445.10791
4647.741699
2185.976563
3493.37793
2290.418701
3616.07373
2323.850098
2583.391602
5163.193848
4394.117676
3420.287842
2533.470947
1930.177246
2071.233643
2522.361328
3493.199951
3131.109619
2506.833252
4071.360107
4802.261719
4087.604004
2017.300537
2948.416016
5994.953613
2469.740234
2591.116943
5845.111328
8716.678711
3070.812988
2352.128418
2135.387939
2475.830322
4315.950684
2550.374268
2979.38916
5420.942383
3091.784424
1419.640747
3521.124268
3244.398193
3886.384277
3419.767334
3523.289307
5452.702637
4459.604004
4734.966309
2652.5271
6398.146484
3757.43042
4340.147461
7718.873047
1626.823486
1924.556519
2718.280029
3788.307617
1609.697021
3412.062256
1700.5
2608.535156
4025.742188
4319.972168
2224.837646
3247.757568
2903.799072
2488.475342
7053.432617
4300.132813
2747.961914
4622.082031
2165.623535
4157.31543
2633.182129
2977.200928
2235.636475
4091.528564
4906.90332
3459.364258
2885.927979
3035.074463
3603.131592
4818.294922
5411.903809
2486.5271
3727.188477
4273.229004
1966.661865
2367.046631
2360.129639
3236.256348
4321.09375
3194.837891
4708.152344
6137.557617
1761.539795
1677.355347
3269.678467
2019.982544
2253.551025
2813.355957
1560.931274
2411.290039
2255.522705
5722.409668
1914.357544
3674.440186
10332.422852
3385.393311
4272.428711
1719.958984
1550.75647
2466.528076
2151.543945
2157.701172
2454.431396
2434.348633
3111.892578
3302.075928
3543.841553
4095.30127
2907.682617
4339.26416
4835.675293
2939.612061
2398.825928
3536.449463
2320.835938
4831.408691
1990.294556
2192.080566
5449.116699
3691.696777
4619.057129
2676.100098
4762.748047
3360.204102
2377.0625
4811.270508
4204.376465
2108.093018
2452.223145
2442.510986
1838.801636
2040.971924
1503.211792
2893.49707
4324.729492
4088.585449
6201.069824
3727.792236
2016.982788
3273.779785
3629.890381
3349.748535
2040.219971
2946.474121
3827.282471
3644.011719
2132.213623
4917.528809
3298.323242
2323.504883
2913.652832
3151.682617
4468.495605
3414.181152
1997.647095
2259.682617
2800.671143
5053.489746
3859.521973
2133.666748
2619.675781
4102.107422
1695.364502
3845.945801
3783.126221
2467.792236
3752.012451
3314.570801
1914.385376
2733.325928
2323.708984
4632.766113
2055.133301
2637.694336
2292.477539
2107.53125
2717.794922
3998.084473
3781.875
3068.01001
4650.658203
2176.424561
2764.095459
2688.844971
2372.017822
1952
4896.648438
4157.056152
2825.499023
1963.88147
2955.81665
3714.603027
4487.58252
4083.531494
2117.118164
2329.142822
3652.5
3318.739014
3329.558105
3622.78418
3802.405029
3221.294189
2272.747803
3948.86377
2053.750732
7028.689453
3730.449707
1913.198486
2966.259766
2337.792725
3677.977783
1953.45459
5272.893555
2369.747314
3369.105225
3318.397705
6808.685547
5618.219727
2677.180176
3803.80542
3126.720703
5658.694336
2332.038574
2821.107422
1711.966187
2204.187744
3898.113281
3234.62207
3867.679443
6160.494141
3511.040771
2262.995117
2623.572021
4542.399902
2372.065674
4559.739746
4766.822754
2318.384033
2589.518799
2683.539063
2185.512451
2911.894043
3038.383301
2263.69165
3878.878418
4735.35498
1596.097534
3073.283447
2402.312256
2962.501221
4637.538574
2025.80603
2726.937012
2420.0271
3453.40918
3122.96875
3636.611328
3658.110352
2008.508667
3349.947266
3305.074951
2153.595215
4803.934082
4527.719238
2369.199219
2755.910156
2000.826782
8604.131836
2306.343994
2175.831055
4738.671387
9060.833984
2153.631836
1792.440918
3554.798828
4085.695313
2350.699219
4471.504395
4629.835938
3849.164063
2748.237793
2308.611328
2371.584717
2123.233643
2400.886475
2218.233643
1742.578857
2212.155762
2401.748779
3641.335449
2930.008545
1431.513306
2374.370361
6393.200684
3411.692383
2006.766968
2779.859131
1930.830444
2211.219727
4521.410156
3832.434326
2789.654297
2195.699463
2066.067383
5490.1875
4122.17334
2909.453613
2579.634033
