# Supplementary material for: Distribution Analyzer, a methodology for identifying and clustering outlier conditions from single-cell distributions, and its application to a Nanog reporter RNAi screen
Source: BMC Bioinformatics. 2015 Jul 22;16:225. doi: 10.1186/s12859-015-0636-7 (PMC4511455; doi:10.1186/s12859-015-0636-7)
Supplement: Additional file 1: Code S1. — R source code and sample data for distribution-based high-content screen analysis [file 12859_2015_636_MOESM1_ESM.zip › DistributionAnalyzer-1.1/Plates/files10004/D16]

2601.398682
2695.0271
2741.031006
3984.682129
2931.327393
1997.168091
2568.969727
1611.151489
3003.394043
5793.393555
1829.544189
3843.906982
1451.159668
1920.972412
1747.185791
3089.969971
1814.961792
1792.076172
1953.843262
3297.457764
5512.679199
2087.188477
3489.651611
2586.841064
3614.89917
2048.075439
2635.144775
4144.217285
4715.927246
6785.525879
4131.439453
3387.018555
5104.314453
2663.868164
4867.791504
3585.041748
3363.558105
2811.06665
5260.928223
3956.115479
5618.229492
2027.940308
3688
1688.336792
4020.724854
5391.045898
4139.375977
3945.172363
1969.869141
5324.259277
3740.955322
2288.118652
2460.645996
2216.806152
4375.941895
7279.943359
3750.507568
6228.200195
6078.942383
4455.638184
2708.014893
4233.320801
8542.432617
4484.472656
4023.835938
5458.146973
2426.950439
5191.931152
2725.820313
2603.530273
2361.720703
5138.711914
3933.387695
1743.510254
5555.558105
4857.037598
2680.024414
4870.437012
2362.383057
2869.776123
4776.034668
7322.350586
2373.644775
3133.711426
3088.868164
2424.906494
3770.730225
2460.58667
5773.528809
4235.906738
4852.813477
8290.376953
6346.393066
8254.34668
2501.360352
2979.368408
8336.626953
7222.760254
2428.748779
2645.97583
2392.959961
6366.174316
5049.200195
5450.019043
5476.356934
2072.122559
3062.200684
3124.050537
2954.35083
5384.325684
5327.82373
2235.035889
1723.982178
4885.220215
4002.714355
6650.436523
3570.607422
2231.793213
2823.45459
3585.348877
7011
1866.35791
2965.043457
2901.428467
2639.952393
2344.039551
1760.067261
5272.841309
4019.460693
3351.463867
4064.943359
4168.621582
5757.734375
2620.857178
4004.314697
3499.716797
4162.612305
2087.007324
6987.649414
3387.52832
1681.985352
2654.956543
4520.211426
4479.883789
2915.377686
2960.447998
3670.18457
6171.126465
4178.938477
3385.039063
4410.931152
4374.14502
3390.616211
2869.25
2500.196777
4903.364258
4562.8125
2820.338867
4359.127441
5975.260742
4387.222656
2665.04541
1726.015503
6150.435059
2026.34668
2211.265381
5644.976074
4729.446777
2933.892334
3824.911377
3077.216064
4042.591553
2426.929199
1910.117676
3776
6195.806152
4886.479004
3489.915527
4180.692383
3205.724854
3533.333252
7340.92627
3546.33252
1465.180298
1679.953979
2706.800537
2459.779053
5579.658691
4746.074219
4224.142578
3299.407471
2470.278564
5109.475586
2361.188232
3642.48877
4792.852539
4126.67334
3976.48877
2308.468994
2183.770264
4798.447754
2029.465332
3845.874512
2854.654297
2968.037842
1728.052246
3221.751709
1802.192627
1680.413818
4332.939453
3069.729736
1630.759644
2892.86792
3810.612305
3357.572021
4585.380859
2159.539307
3869.894775
3345.600098
3057.315186
4523.342773
4393.613281
1605.730469
3180.182617
1967.157837
1769.359497
2570.582031
5448.45166
4505.94043
2622.060547
4157.264648
2676.686768
3482.117676
1787.812134
2927.760742
2358.285645
4518.441406
3591.12793
4433.23291
3602.397705
4651.394531
3686.571533
1665.525757
1766.793945
3884.187256
3744.740723
2446.653564
3380.441895
3295.265381
7193.333496
4085.188232
4204.39502
3732.895996
2307.272705
4085.209229
2993.812988
2609.782227
4868.506836
3688.395996
4819.01123
3456.82251
3188.291748
1769.110107
3287.550293
4931.773438
2585.856934
3740.026367
2738.289795
2425.556885
4222.474121
3820.148193
1545.153442
5278.331055
2200.58667
5536.501465
6143.29541
6187.874512
5549.223145
3749.716797
5015.757813
4208.155273
4152.313965
4440.410645
1658.628052
4454.991211
1540.653076
4328.415039
3389.081055
2909.253418
7838.072266
3533.41626
3782.194092
5116.380859
5184.667969
3709.857666
3065.108398
3955.048828
2078.741211
3938.479248
5538.285645
3475.665283
1908.431641
4742.418945
4388.505859
3888.303711
5280.803711
2781.959229
4294.762207
3594.99292
6054.111816
3827.812012
4807.04834
4020.952393
2331.586182
3955.631104
2509.913086
2851.15332
3532.14209
4217.871582
2740.426758
3582.644043
1880.380981
2608.430176
3763.156494
1569.244385
4456.85498
3462.685791
3233.150879
1859.358032
3285.437256
4468.235352
7101.970703
1513.459839
4317.233398
1956.153809
4011.928467
3552.045898
5505.737793
4342.741699
1917.530151
3334.753662
2482.711182
3448.873535
4193
4407.012207
4497.459961
1969.53186
2993.530762
3032.341797
2356.918945
3653.372803
4099.978027
3214.191895
7449.333496
2577.75
6414.149902
3420.821533
2820.487061
4267.375
4278.980469
3704.730957
2304.372803
2716.575439
5124.538086
4001.875
3805.26001
3329.54248
3973.654541
2048.528809
3034.403809
2997.763916
2400.335449
2258.090088
2473.039795
4042.210449
4497.378418
7236.92627
2273.745361
5287.519531
3212.911621
2290.751221
5990.535156
1993.795898
4464.262695
2667.437012
3003.522461
4126.841797
4036.405762
2949.259033
3804.596191
5005.859375
3356.715088
3580.734619
1966.994263
5369.327637
4958.51416
1770.929565
4661.230469
4118.563477
2278.435547
2629.295654
2344.476074
5700.285645
3626.159424
3404.263672
3039.45459
2668.404785
3822.705078
2070.585693
1738.690918
5925.783691
3279.202393
3376.281006
4079.406006
1718.680054
2958.674072
5428.062988
3549.85083
4060.030762
2066.7854
4272.74707
5117.178711
3625.513916
4633.918945
4568.299805
3786.706299
1985.702148
4571.42334
2201.641113
3121.652344
3033.519043
5705.354004
1883.40979
3674.686768
3574.07373
2695.52002
2890.421631
6256.680176
4220.775879
4977.252441
3236.065674
4144.439453
2579.061279
3511.559814
4752.927734
4652.148926
3411.003662
3917.641357
1880.416626
1999.949951
4949.873535
5258.153809
4475.768555
3126.277344
5109.169922
3949.413818
3817.800049
3916.065186
4814.254395
2246.732422
1739.551392
6376.143555
3403.084229
4656.649414
5855.315918
2636.052979
4039.209473
1735.446167
2106.857178
3308.584961
4922.171875
4853.189941
2482.26123
2844.25
3617.24585
3550.512207
3426.717773
2783.04834
3422.982666
2842.405029
9986.137695
3731.748535
5075.633301
2695.915283
1827.559204
4192.291992
4559.019531
3669.674072
2098.246582
5103.933105
3634.553711
4384.443359
2095.15625
3770.209961
2881.856445
2762.869629
1530.560059
4568.794434
4681.812012
4170.28418
4965.383301
5342.653809
2224.313721
4556.94043
4228.035156
5763.902832
4700.753906
2612.184326
3375.621826
3324.387207
3779.581055
1961.129395
4353.36377
3269.04248
4922.399902
3111.344238
1643.012939
2918.899902
2045.165771
2620.640625
2230.951904
4934.904785
3112.350098
3604.584229
4095.837646
4082.366943
3058.252441
2945.320313
4114.474121
3219.401855
4123.449219
3859.220459
3059.63916
3265.168945
1467.723267
4017.983887
2111.387939
4821.94873
4558.391113
5453.353027
3859.983643
3073.644287
3414.078857
4735.770996
3041.6604
3139.589111
3152.775391
2630.902832
3195.570557
1781.574463
6284.797852
2643.190186
3298.351807
2064.318848
2037.509155
2461.714355
2685.535156
2787.652832
3962.926758
2956.231445
4122.714355
2641.962158
1610.215332
2235.519043
1940.622192
4504.321289
6134.751953
3178.17749
4226.177246
4371.943848
4682.276855
3768.645996
3384.403076
3646.457764
2233.74707
2928.173828
1756.963257
3892.448242
2538.457764
3591.781738
4680.466797
1597.090942
2513.431641
4106.780762
3412.455811
1549.619507
2879.813965
5074.95459
4285.213867
1727.238037
2455.199951
2307.335449
3306.452637
2653.016113
3734.738037
3539.29126
4084.86084
2588.518555
3492.311279
5049.632324
3408.287109
1930.008911
3256.954834
5922.896973
1700.342896
6469.414551
3606.255127
1980.754761
2656.967041
6369.732422
1608.488281
2270.399902
1909.300903
3756.587158
2821.442871
2132.700684
4017.435791
2750.592529
5004.98877
3525.711914
4156.767578
5121.433105
3783.346191
4941.427246
1694.025513
2170.625
2978.953613
4309.714355
3776.968018
6244.489746
3862.842041
1907.86438
2408.245117
3063.147705
5391.049805
6623.732422
3164.862793
2652.549072
3674.620117
3368.57373
2709.475342
4564.416016
6082.416992
4012.61792
2923.548828
2491.712646
4237.877441
3952.295654
3332.873291
5450.765137
2608.670166
4018.726807
5083.092773
2489.484131
2341.258301
2140.37793
3505.431641
4460.330566
2757.399414
3154.781494
4398.564941
5166.205078
3960.888916
4222.384277
3657.439941
5837.966309
2206.161377
3068.555908
2824
3514.954102
3336.610107
3255.203369
3224.787354
4108.817383
4849.850586
3015.923096
2957.747314
3200.360107
5639.084473
2323.207275
3636.552246
2787.930664
2639.621094
3506.761963
2514.130127
2836.817627
3407.810547
4227.845703
4188.105957
4496.394043
6288.516113
4562.392578
6183.356445
3228.369629
3189.548828
3400.243164
3091.430908
2367.966797
2818.87915
3496.159912
6334.48291
2968.170898
2721.569336
3021.872314
5635.562988
3812.154785
4724
3410.703857
3891.53125
1797.6604
3560.736328
4845.117188
2676.937256
2057.09668
4210.155273
2346.112549
3535.569336
3936.904297
3946.305176
4594.635742
2189.821045
2244.562988
2631.734863
4370.865234
2372.334961
2658.559082
4558.596191
1705.729736
2626.647705
5869.961914
2613.667725
2539.779785
5280.996094
2176.960938
3531.059326
2684.103271
2804.824463
2413.835693
3976.74585
1670.181763
3318.481201
4755.078125
2915.912598
2919.194824
5009.225586
1906.686401
3833.687744
3256.858398
2371.428467
5426.802734
4333.815918
2275.378418
2992.504639
5568.479004
1589.258179
3227.901611
3153.379883
3169.807861
2827.186768
3839.790527
3398.288818
3570.57373
4015.419922
3769.104492
3297.003174
3487.658447
3559.710449
4209.523926
2501.830566
2596.250732
2225.553711
2159.152832
3549.147461
4055.84668
2471.963867
1809.06665
2267.41333
4060.680908
1616.959961
3854.719971
1968.088867
2254.561768
3223.696289
3470.41748
4372.552246
3285.646973
1459.872192
3059.647949
5601.587402
2299.609375
3515.328369
4918.373047
1972.530396
2907.880615
3090.977051
2124.54541
2387.019531
3322.555176
5831.114258
3044.783936
2953.109863
3514.96875
4175.36084
2592.244385
3262.821289
2841.134033
4172.038574
3764.269287
3847.135254
3906.321289
2435.199951
4103.834473
5043.572266
6635.789551
5756.545898
3330.306641
2504.130615
4676.990234
4427.800781
2505.191895
4764.644531
5347.727539
6411.904785
3384.84668
2513.974365
1734.46936
2196.106934
2856.469727
3379.126953
3823.631592
3213.81543
5257.04541
3950.954346
3989.502441
5032.901855
7157.166992
5947.658203
2580.933838
5487.796387
8194.800781
3957.242432
1550.771973
5024.565918
2462.043213
4362.810547
3851.637939
1832.924805
3331.647705
1693.379272
1782.382568
1994.776001
4054.707031
2932.612061
2033.518188
2342.578613
2485.687988
2338.428711
4112.509766
3711.119629
3408.92749
4348.907715
3486.204834
2965.464844
3592.658936
6131.401367
2150.821777
2338.90918
3665.574707
3657.487793
3824.835938
3322.608154
3722.493652
2100.829834
3104.355469
3734.679199
3287.07373
3770.766357
3465.941406
2906.097656
6898.880859
2966.908447
3723.588867
4990.936523
4173.368652
2319.899658
3386.214111
3092.518066
2550.076416
3270.611816
2982.41333
3240.023682
3374.446289
4035.855713
4046.075928
3851.569336
4614.976074
3293.245605
1845.206909
3104.878662
3630.271484
3422.591553
7174.039063
3175.874756
3156.338867
2147.028076
2350.94043
2656.814453
4482.865723
3712.890625
5326.638672
2446.44873
2051.939941
2922.445068
5169.910156
2930.024902
3198.065674
2816.685791
2351.658936
2996.044189
2740.134277
3486.544434
2705.770508
1974.549194
2805.792236
4816.332031
2590.066162
4768.270996
2995.902588
2134.753662
5094.639648
2489.697754
2501.050293
2002.967529
2955.244873
2739.922119
2707.898193
3418.246338
6012.02832
4921.266602
3884.514648
2595.639648
3628.211182
2966.912109
4153.706543
4896.435059
2896.212402
3835.208008
3614.282715
2777.175293
1916.178101
2968.199463
3162.339844
3542.552979
1921.844971
3393.705566
1966.704102
3216.89502
2921.903809
3923.778564
3337.881836
1780.112305
5163.51416
2826.019531
6925.622559
1623.584473
6452.900879
4823.534668
8092.76709
7243.14502
5635.452637
3102.832031
2578.23999
2801.94873
7336.401855
5845.51123
3415.898682
2205.56958
3783.671143
4327.719238
3438.693848
2002.700317
2212.81543
3673.461426
3764.0354
1725.234619
2069.359375
4126.095215
2832.930176
5951.390625
4607.526855
2372.363525
4289.039063
2945.939453
4879.652344
1767.177612
3845.84082
3206.885254
5542.933105
3842.583252
2732.88501
1313.238037
5706.728027
3663.030273
1963.822266
3149.042725
2385.241455
4406.60498
2740.504883
4477.026367
3133.391357
3412.865967
3402.084229
3060.384521
6806.019043
3189.702637
3824.893311
4621.791016
3649.015381
4455.101074
4660.033203
1462.804565
5528.135742
7018.923828
2782.736816
4426.173828
5651.106934
1816.838379
2039.8396
5089.92334
4239.263672
3308.123779
3015.905762
3508.970703
6972.994629
3917.585938
1984.193359
1853.286499
2254.870117
4792.523926
4961.972168
1873.312988
4771.237305
4053.701904
4259.921387
4512.623047
3770.872803
3550.584717
2375.582764
5201.927246
3873.47876
4151.73584
5816.218262
3884.819824
2572.5625
3718.703369
3883.729248
8016.339844
5755.718262
4964.677734
1609.65979
1781.114746
6323.782715
3763.187256
5679.138184
2470.639893
3757.084961
3970.237061
1767.84314
3558.230469
4648.069824
3779.730225
1825.250854
4573.84375
2247.278809
1678.044434
4134.249512
4193.688965
1789.609985
3384.552979
3665.403809
2753.988525
4051.313232
3532.657227
2610.886963
3830.840088
2738.906006
4078.589844
4475.443848
1710.603149
3647.261475
3088.140869
4572.52832
2810.310059
2041.959595
4226.003906
3815.543701
4475.42334
2219.307617
5057.185059
4946.088867
2261.084473
3383.652832
6218.185059
1979.166626
3022.931396
4676.287109
4816.377441
3594.243896
2845.476318
2069.084229
4642.365723
2309.80835
4147.26709
3718.068848
3580.961182
2901.525879
2918.602051
4751.709473
2552.635498
3620.020508
3786.574707
2841.986572
3247.234375
4744.672363
3187.697998
4623.552734
6346.496582
2589.030273
1508.202026
3153.493408
4856.394043
1960.531494
2260.446045
3787.129639
3545.444336
2258.523438
3940.070068
2233.359375
4575.529297
3470.369873
3960.629639
3286.838379
2556.289307
4445.791016
3902.182617
2750.954346
2811.481689
2176
2841.404541
2821.172852
2655.230225
3733.34082
2431.25415
2615.365479
1862.832764
3884.015137
3495.55957
4644.48291
5241.751953
3684.802734
1922.706787
2183.672119
4163.814941
4829.944336
3973.512939
2614.560791
3490.272461
2062.302246
3549.106445
4068.183594
3920.898193
5539.866211
2576.59668
1830.53064
5201.55957
2940.170166
1333.654419
1869.590942
7329.128906
4962.104492
5360.764648
2790.504883
2450.463135
2659.788574
1764.412354
4215.803223
3566.181152
2519.415039
3869.117676
4028.122559
1621.795898
2495.98877
3387.229736
3206.954834
2682.452637
4149.524902
4596.785156
4158.471191
3802.226318
2196.109131
3920.501221
3864
5118.222168
5389.16748
1912.090942
2128
5183.741699
1804.511841
6603.785156
3420.165771
4746.5
2669.254883
2857.553467
4581.271484
3068.800049
3492.424072
1656.533325
3281.322021
4294.876953
2506.638184
2136.281982
4940.82666
5349.48584
4495.646484
1931.328247
2471.772461
5398.790527
3853.42749
2153.848145
1732.869507
4269.575684
4172.666504
2272.434814
4282.635742
4525.028809
3651.755127
3843.028564
3655.682617
3203.25415
2048.102539
4495.70752
3969.950684
3562.266602
3259.657227
4370.562988
2788.952393
4049.427979
3201.070313
4600.429688
2111.753906
2437.226563
1829.855713
6133.174316
7388.624512
4308.762695
2446.611084
3693.490723
4887.479492
6391.743652
6257.52002
3217.28418
4257.367188
3228.855957
3125.889893
1843.951538
4944.484375
1707.414063
4864.57959
2755.730225
4385.034668
3000.551758
2861.099121
6000.882324
1697.977905
3722.952148
3651.0979
5637.662109
5520.433105
1853.172729
3307.165527
6465.827637
2393.27417
5404.433105
3437.549561
3250.115479
1913.777832
1945.44104
2285.09082
1804.296265
1971.533325
1907.972778
3474.32373
1872.623657
2357.583984
2513.769043
4210.362793
2122.048096
2222.996094
5249.245117
2030.773071
2561.188477
3847.569824
2086.955566
3114.067139
3448.446289
3558.227783
2964.167725
2317.348877
2545.43457
5512.677734
2517.068604
2221.771973
4894.568359
4271.731934
2364.40332
3801.396484
2979.914063
1874.82666
2463.381348
3632.134277
3416.520264
2725.628662
2626.391357
3418.21875
4112.934082
4516.265625
3505.915283
3314.486816
4686.003906
3667.093994
2511.132324
3078.328369
2988.035889
3106.333252
4271.82959
2666.574707
3461.770996
4177.928223
2492.127441
2165.77124
3962.934326
3583.309326
4321.227539
2442.655518
5433.203125
3033.223389
5381.624023
3973.821533
4579.824219
5987.465332
4349.818359
3362.989746
3459.978027
3960.899414
4081.729736
4329.595215
3173.783691
2406.896484
4705.166992
2660.225342
2442.54541
2026.983032
3789.718994
2918.789551
2163.445313
3058.523682
3324.975342
4947.95752
2748.178223
2162.390869
4310.131836
2998.115967
4498.438477
4240.41748
3209.413086
5483.912598
3073.621826
3033.013916
2668.741943
2034.368042
3586.935303
3594.466553
1772.074097
2460.689697
3372.652588
2518.204102
4779.37793
5391.615723
2784.167725
4067.490967
4404.63916
4057.585938
3616.126953
3169
2441.373779
3046.886963
6314.244141
7118.532715
4569.461426
3041.489746
5955.480469
9023.801758
2662.265625
4629.243164
3174.222168
5725.248047
5794.071289
4245.741211
3472.248047
1706.844482
4795.785156
2085.825195
3623.418213
6059.787598
4475.120605
2949.314209
5364.069824
2011.433838
4853.161133
3841.611572
8941.182617
3236.376221
1864.967041
4372.245605
3332.231445
6578.238281
5727.901367
2326.377686
3415.040039
2694.436279
1870.337036
1606.77478
4993.670898
6679.366211
5184.732422
2457.414551
4625.875
3842.49707
3327.124268
2076.666748
3304.133301
2575.348633
6416.989258
2203.482422
2230.608643
3632.745361
2065.925537
3187.228516
4999.161133
4002.235596
2778.982666
4406.510254
4041.00708
3050.009277
4734.219238
5437.414551
2081.903076
2415.419189
2693.233398
3085.988525
5639.041504
2085.600098
4228.245605
1890.333984
4753.274414
4193.990723
5925.418945
2972.51123
3399.026367
2866.047119
2695.353271
4080.888916
4260.380371
3389.920166
2018.440674
2522.081299
3383.346436
4198.53125
2346.053223
5288.731445
5177.144531
3120.088379
4356.039063
1894.776855
3808.157715
4885.884277
2793.106201
3353.60498
2704.148682
3357.415039
1979.222656
2808.22876
4596.05957
3120.460693
2668.363525
3873.994629
3988.553467
12688.263672
4142.092285
2813.111084
4291.103027
4964.776367
2794.319824
2666.813965
2898.755127
3155.661865
9029.969727
4982.933105
3963.817139
1839.169189
2477.847656
3002.37085
2284.053711
3053.674072
1904.59021
3099.636475
6962.269043
3221.743652
4741.941895
2746.761963
3035.100098
4206.353516
4429.962402
1825.616455
4419.411621
2514.958496
1965.870483
1652.088867
4524.244141
3128.415527
4515.038086
4657.27832
2474.713379
2544.761963
4178.594727
4236.116699
2166.474121
4573.663086
2590.348389
4342.11377
2925.716553
2931.00708
2777.325928
5643.500488
3009.974854
4085.121826
3840.323486
4093.200928
3840.787109
2709.880127
2732.861328
3617.012451
4187.817871
3891.649414
5422.886719
2211.924072
2834.111328
3073.112793
1864.820557
5840.234375
6111.070313
5602.621582
4219.100098
5668.456543
4686.449219
2979.668213
5185.208008
3886.197754
4193.75
4882.518066
7312.637207
3994.983887
4620.446777
5225.158203
3021.939453
5270.399902
4278.27832
4282.90918
2623.482666
3368.528076
3358.900879
1878
3907.936035
4475.941406
3729.557861
5294.346191
2214.658936
3336.476074
4982.849121
1542.584106
3883.274414
5264.112305
4206.522461
3729.118896
3707.644531
3839.692383
5111.544922
2925.213867
3890.088379
4220.352051
1772.625488
1907.975708
8165.167969
1979.151489
1841.98584
5050.882813
4455.407227
4761.996582
5342.798828
2617.648926
3528.139648
3419.047607
5174.495605
4951.611328
5830.202148
2674.241943
1389.401733
3875.846924
5538.523926
2857.325195
1967.658447
2424.804199
3691.749268
7534.629883
2734.304688
1865.885376
4950.145996
1879.846558
3430.148926
8159.135254
4072.009521
2163.167236
3066.20166
3264.457764
3324.229492
2487.835938
3442.242432
4585.733887
7035.422363
2339.564941
4559.520996
3053.852295
1813.190796
3805.07959
5529.479004
2405.480713
1533.142822
2921.296875
5873.766602
3878.559814
6116.911133
7552.835449
5047.255371
2710
5247.772949
4504.95752
2586.928467
1792.457153
3641.901855
2876.643311
3556.239502
4768.496094
1873.469116
4747.07959
1741.779907
2341.350098
5948.42334
3309.508545
3312.900391
2491.987061
1886.276733
5359.16748
2653.985352
3842.242188
5834.942871
2857.947754
2187.771484
4594.875488
3855.031738
1759.896606
2140.513672
3042.770996
3872.202148
2092.786377
3227.45459
4844.186035
3972.552734
4025.042725
4125.816895
2918.345947
3588.394531
2511.918701
5143.467285
2356.571533
3548.28125
1561.259521
3149.783447
3579.180664
4778.040527
4713.380859
4471.516602
5682.763672
3725.436768
2150.251221
2818.579834
2195.668457
2844.993652
1781.119995
3854.770996
3735.357422
3190.985596
5319.506836
2871.946533
3885.457275
4029.234131
2637.788574
2379.142334
3248.646484
2899.652832
2546.093262
4885.023438
2010.630127
4075.294189
4041.130371
3605.427734
2730.383057
4143.62207
3874.345703
2165.866699
1798.988525
4445.534668
3567.225098
3938.076416
2597.293701
3408.446045
8215.204102
5715.124023
5808.885254
2891.350342
3128.995117
2671.641846
2183.128418
2725.946045
2169.09668
5065.491211
1597.512573
8014.717773
4600.510742
3915.178711
3730.46875
2750.201904
4617.866699
4280.062988
3546.710449
3733.625732
6872.737793
2749
1905.230713
3648.664551
1971.758423
5096.888672
3922.666748
5482.696289
3760.079834
5106.564453
4255.630371
4176.074219
3441.937988
3883.398682
5479.769043
7637.277344
3647.196045
3163.772705
2618.690186
2724.604248
4404.04834
4066.395264
6025.162109
3396.180664
3686.175781
6100.124512
3920.052002
3748.537354
3075.927979
2200.032715
4497.592285
4917.761719
2925.165283
4795.737793
2863.770508
5793.414551
3078.540771
4025.756592
4390.036133
3331.844238
3458.75415
1879.754883
1647.396729
5325.697754
3273.777832
2226.062256
2107.028564
2745.662354
5195.92334
4220
2998.317627
3926.54834
2965.89624
7164.322266
2684.204834
4706.977051
2280.337402
2891.280273
4452.884277
3990.932373
2659.077881
2133.407471
3817.805664
10013.779297
3513.768066
3975.796875
2447.398438
3019.409424
4660.57959
1782.757935
4818.947266
2879.128906
3116.524414
3341.510498
1865.762329
2499.358887
2629.164795
1861.526978
2537.482178
5274.067383
3916.112305
2042.440796
2283.380615
2107.419189
3289.133545
6778.365234
3990.504639
2760.421875
4022.429199
1926.278687
2466.770508
3597.549561
2754.4021
1714.652832
4294.388184
2032.112793
4052.268066
2475.190918
3166.440918
7450.741211
1628.944824
2805.274414
2490.349365
3746.098389
4462.513672
5241.027344
5344.757813
2183.027832
4311.041016
1738.091431
3386.680176
2084.606934
2757.062988
1785.80542
4295.479004
1942.625732
2546.780029
2545.434814
2445.846191
3292.98291
2837.980469
3578.923584
2113.92334
2602.837158
3010.794922
2502.311035
1874.657471
3209.835449
3924.237793
3044.974121
3386.355469
4461.510254
2896.891357
2008.911743
4645.764648
5238.773926
3767.597412
3027.608398
2241.860107
3599.199951
2447.505615
2348.8479
4710.675293
2835.026123
4056.658203
1810.307739
2914.385498
2767.542969
2741.374023
2516.073242
3570.931396
5163.433594
3428.223389
2651.389404
2156.412109
3889.784912
2574.382568
3481.130859
3099.677002
2281.38208
4893.953125
4753.192383
5204.149414
2318.111084
2861.381104
2226.846191
3627.143555
4165.080566
4834.784668
3028.353516
2308.255371
2807.328613
4492.768066
5435.947266
4331.050781
2981.333252
4107.115234
5395.143066
5214.783691
6348.845215
3397.432861
1594.153809
4560.13916
2519.867432
3423.558105
1895.014526
5684.096191
4746.175781
2812.832031
4176.719727
3977.235352
4550.748535
4394.730957
2919.344238
1912.15686
3681.543945
5097.285156
5136.287109
2540.530029
6013.538574
6721.95752
1835.178833
1783.697021
2806.453613
4609.196777
4005.3125
2722.574707
5611.362305
2137.308105
2187.099365
3553.109619
3910.591553
5518.711914
2647.085693
2070.504395
4741.870117
1995.813599
2392.864502
3200.143799
1840.979614
3411.196533
3461.852783
2800.764404
2768.787598
3114.4729
5355.026855
4850.405762
6074.127441
2571.136963
4710.819336
4026.023193
2509.305908
3390.888916
1933.560791
1922.06604
1714.366211
5661.784668
3785.689453
3587.586182
2330.24585
3783.598389
5162.078125
4149.489746
3140.872803
2724.573242
1852.221069
2845.068115
1492.504639
1572.29541
4294.243164
2769.689453
4082.486084
7515.913086
5035.455566
1923.806519
3817.093018
1823.151245
2096.190918
3840.557861
4899.851074
3413.506348
2588.427734
3834.223145
3610.698486
1644.05249
3498.037842
3155.732178
3556.217773
1815.563599
1713.253906
3062.134766
2844.994873
5188.188965
1833.134033
4511.162109
2507.377686
3794.108398
2110.869141
5661.296387
3184.21875
2804.14917
2426.740967
3565.658936
3490.911133
4178.775391
3565.062988
2350.2146
1748.811646
1680.057983
3513.047607
5272.978516
2398.79541
2546.168701
4071.001953
3371.544189
5410.246582
4803.894531
2976.640625
1992.827637
3017.236816
2242.279785
2522.552246
2858.099121
4396.055176
4822.070801
5180.080078
2204.444336
1723.364014
3138.848389
4973.058105
2593.775879
1952
2021.676514
2045.652832
2616.226563
3255.144775
1705.863037
2633.217773
1657.485352
4652.166504
1960.914917
2222.030273
1795.852783
2271.445068
2342.727783
2061.737305
1876.511475
2735.18457
3107.720947
5557.181152
1561.698608
2102.966553
2431.415771
4512.407227
4345.469238
2491.12085
4354.36377
3622.340332
3600.151855
4386.056152
4402.057129
2888.509766
3453.125244
2633.751465
1794.68457
4131.128418
3525.956543
4304.852539
4672.414551
4980.315918
4452.65625
5310.653809
4904.933105
2202.338379
2837.280762
4510.536621
5811.709961
4171.209473
4378.020508
4222.723145
2713.520996
5130.570313
3737.742188
5218.306152
5394.598633
4239.921387
3264.493896
2609.342041
5177.165039
3851.489014
6088.901855
5723.128906
2070.588135
3973.542236
5022.641602
7095.771484
2863.252686
5096.588867
2575.904297
3995.347412
5255.818848
4782.527832
2688.079102
3811.387695
4289.273926
6817.630371
1901.652222
4939.881348
1901.909912
3888.626953
4980.990723
4863.975098
4105.976563
3011.495117
3038.900146
4345.15625
5513.901367
2262.050537
4207.927246
4461.599121
3875.739014
1647.959595
5345.138672
1503.72168
2298.929199
2189.715576
3565.135742
5820.888184
3894.488037
2019.3125
1648.213623
5662.495605
3905.118408
4198.40918
2462.309082
4264.862305
1731.925049
3161.243652
2045.48645
1807.252563
3796.473877
5984.980957
3256.338135
5522.770508
5352.442871
4960.190918
2569.623291
5879.194336
3488.026855
3527.856934
2178.027832
2702.810791
5520.916504
3015.15918
4924.321289
3651.521973
2325.832275
4299.383789
2499.408691
1912.810181
1982.194214
3368.038086
1692.432373
3297.905518
2064.335693
2215.776123
1576.318115
2044.025757
6115.083984
2719.68042
3356.481689
3812.211182
2012.505249
4240.697266
1734.787842
3632.023926
1678.95874
2911.111084
4317.121094
2896.720459
3001.337646
2395.195557
4199.057129
7111.947266
4910.100586
4246.472168
2949.869873
1814.630005
3428.707031
2592.945801
5107.541016
2113.543457
3357.57959
3974.565918
2522.083496
4698.305176
2135.404541
4680.277344
2552.63501
3164.501465
4679.622559
4201.423828
2408.461914
3842.828369
2093.581787
1914.122925
1823.866089
2264.249023
2162.09375
3558.411377
4283.726563
3786.850342
2413.577148
1580.416382
2259.864502
2441.897217
1906.323242
2411.796387
4199.315918
5280.014648
2692.916748
3206.675781
3310.927002
4675.648926
3002.904297
3011.22998
2060.229004
1711.482666
3117.807617
2615.919922
3438.7146
4612.67334
4930.870117
2266.962891
4208.208496
5856.733887
2993.300049
6482.628906
4825.909668
1762.368896
2966.06958
1698.366211
6977.009766
3387.602295
2154.285645
5342.38623
4898.234863
2561.492188
2961.739014
2262.083252
1656.493164
4814.73291
3142.511719
4304.039063
4311.978516
5120.429199
4493.54834
2230.102539
3473.502441
3991.466553
2665.145996
4585.300293
3329.156738
3513.992676
5847.84375
1988.221069
3149.042725
4749.805664
5194.671875
2733.333252
2085.209229
2717.346924
4335.515625
1875.619385
3801.992676
3970.374268
6596.50293
5977.468262
3150.437988
1774.379028
6393.675781
5224.187988
3593.054932
4377.949219
3285.665283
3887.9646
4384.334961
3776.042236
2562.142822
3943.791016
3141.333252
4001.652832
2031.307739
2134.869141
5733.680176
5492.005371
4322.003418
4293.851074
3871.800781
4131.743164
4824.842285
1974.093994
3245.46875
3739.578857
2763.917969
3909.016113
4434.253906
3655.501465
1769.459717
4759.910156
3986.359863
1834.075073
1669.732544
5528.364746
1747.813354
2060.34082
1602.307373
4045.366211
2790.395508
2264.755859
5424.553223
1889.244873
4057.390625
1660.585938
2036.51001
3047.79541
6025.671387
2054.072754
4367.782715
2077.901611
1726.077515
2548.50415
2146.620117
4226.357422
4153.140137
3230.857178
2612.268799
2055.412598
2886.403809
3564.010498
4507.547852
4073.496094
1444.341919
4549.056641
3850.299072
3285.587158
2658.282471
1741.478516
1632.334351
4113.382324
1714.193848
3331.20752
1863.821899
2268.419434
3018.036377
3718.890869
2181.844482
4129.616211
3879.777832
3387.797363
3309.025391
2171.907227
2124.043457
1645.717651
1760.084351
3087.157959
2265.161621
3693.296631
4415.357422
2826.502197
3272.278809
3325.349854
2200.763916
3253.741699
3387.146484
3856.416016
2986.707031
1954.065308
3386.945557
5665.909668
2565.181152
2644.553223
2492.287354
3217.12793
3578.019775
1724.293945
3637.030029
2687.701904
1946.778076
3646.956055
3281.675049
2173.980713
3872.525879
3497.835205
1931.151978
2736.733154
1791.34314
3816.319336
3111.070313
1942.628174
1841.090942
2966.073486
3891.576416
6789.083008
2773.333252
3212.121582
6723.854492
3808.360352
5287.317383
3316.5271
4638.54541
6344.356445
2998.164551
3549.372314
3940.346191
4031.748291
2685.411865
2796.279053
5084.101563
2836.010986
2007.32251
1956.143311
3890.89917
5889.846191
6081.23877
4431.164063
3766.23877
3627.212646
2499.983887
1739.575806
5136.039063
2495.560059
3472.042725
3267.605225
4467.333496
2575.646484
2161.807129
4654.399902
5112.941406
4099.185059
2315.666748
8212.773438
2803.127441
6038.138672
5192.799805
5661.206543
2663.031006
2615.239746
3312.235352
3017.474365
3429.266113
3652.458984
4601.835449
2890.320313
3509.365967
3948.800049
1889.199951
3517.433105
3562.655273
3641.431152
2559.696533
3695.490967
4284.635254
3896.674072
5610.552734
2069.289551
3712.257568
3885.003418
2770.67749
2917.061523
2739.060547
4007.447021
1963.932007
2509.680176
3407.255859
2305.22998
1596.069092
5731.990723
2919.584961
2960.319092
2313.623291
2533.846191
2003.687622
1757.765747
3280.604004
1671.759644
3453.335449
2616.150635
2036.701294
3407.310791
3114.442139
2311.372803
4546.181641
4155.428711
4681.169434
1802.650635
3053.333252
5084.973145
5433.191895
1598.210571
1841.674438
2030.315796
3097.360107
2956.028809
2423.172363
3368.166748
5226.562988
4344.623047
5044.139648
1886.415894
4530.29834
1933.54541
3153.479492
2262.814697
1866.181763
6722.833496
3337.772217
5019.125488
3365.783691
4505.872559
2229.26416
2585.875
3203.510254
3880.959961
4223.719238
1903.709106
1759.876343
2930.270752
4166.202148
4441.478027
3322.926758
3456.722656
4265.532715
1900.044312
2251.303955
4516.12207
1820.451416
1819.126709
3542.835449
2335.664551
1883.094116
2584.80127
4042.791992
3862.987061
1988.218506
2117.833984
1938.795288
2550.23584
4175.435059
2035.724121
5233.453125
2070.217529
3762.624512
2234.76416
1765.91748
4102.736816
2907.937988
3795.874512
1798.19519
3154.820313
1621.91394
1785.293579
3318.9375
3361.857422
3739.903809
2492.517822
2093.878662
3536.304199
2538.719971
2170.261963
2022.030029
4019.269531
1931.862671
1848.545044
6425.34668
2614.5354
3589.898438
2307.151611
5130.751465
5212.735352
2567.63501
3590.666748
1767.813599
5117.026367
4046.448975
4893.311523
5156.078125
2528.477051
4332.416992
3179.808594
3556.968262
2829.064209
3302.717041
6357.534668
5678.768066
4859.242676
2971.458252
4013.083984
2301.092529
5240.966797
3339.53125
5132.822266
2926.800049
3513.655762
2110.538086
2018.835205
6857.119141
3185.643311
2970.615479
5939.57959
3258.991699
2089.240234
4747.697754
2463.081543
3288.188232
2500.022217
4405.37207
3454.083496
4059.675049
2178.793701
3077.70874
4161.75
4079.081299
4174.824219
3660.158936
3359.888672
5222.074707
4703.413574
5140.020508
4119.565918
3635.598633
3771.065918
3294.275146
3664.395996
5160.651367
1514.937866
3816.966553
4540.673828
3355.052002
4270.988281
5050.30127
6188.700195
2214.051025
1360.674683
2698.841064
2914.97876
4086.388184
2832.063965
2246.45874
3836.872803
2333.007568
5029.160156
3042.315674
2828.773193
3400.792725
2432.145508
5095.708984
4052.127441
4057.142822
4032.529297
4699.460449
3619.598145
3449.946045
2730.285645
3471.261475
1816.087891
3576.808105
3520.424561
3328.594238
3459.428467
4119.23584
6086.865723
2649.5354
1744.138672
5614.260742
5099.529297
3108.284424
3619.981201
3150.938965
5049.146484
5993.25
3524.69165
1874.099243
5211.662109
2092.409424
1928.08252
3730.477539
4090.960449
1775.578979
3649.36084
3561.132568
3042.568848
2896.893066
3036.75
4099.399902
3178.549072
4591.421875
5109.083984
3622.018311
2287.078125
3088.836182
2553.450439
4320.420898
2513.799072
2590.790283
2647.04248
4991.274902
1625.957642
2609.220215
3140.304932
1718.111084
1717.764648
2653.081055
4507.637207
3492.063965
4460.438477
2075.083496
3877.484619
1736.736694
2052.404053
4059.830078
2968.494141
2982.144043
3437.583008
4014.578857
1694.548218
3016.075684
5784.354492
2224.679443
2008.226807
5730.364258
3351.954346
6001.932617
2484.918701
3280.456055
2757.971924
4119.177246
2008.45752
6183.347168
1894.354126
3245.268555
1671.535034
2784.936523
5741.738281
2539.718262
4888.854492
4001.669922
3820.062256
1825.119385
2718.047363
2616.080078
2785.4021
3637.74292
3744.210449
2313.558838
3785.473145
5508.428223
3456.268555
1777.911499
4052.059082
3077.307617
7003.692383
4243.694336
7423.553223
4361.566406
3618.470215
4802.666504
3078.99292
3536.487793
2815.76123
4577.553223
3512.989014
3580.506104
5924.913086
2720.176514
3864.688232
3648.869629
2808.956055
6365.197754
3195.947021
1670.754883
3956.62915
2570.460205
4556.470215
2705.726807
3416.059814
2595.390381
5141.14502
5329.579102
6385.114258
3107.456299
5119.241699
4052.705811
4638.488281
6031.898926
3695.622803
5398.252441
2168.921143
3647.279541
4407.843262
4099.671387
2008.164551
3941.773682
4235.692383
2990.392578
2873.223877
5069.010254
5642.544922
5477.786133
4238.769043
2076.599121
2771.67627
3566.445313
2482.616455
5542.764648
1966.995361
2379.642822
2233.152588
1669.572998
1711.921509
1667.070679
5497.810059
3456.73291
4398.256348
4430.125977
2352
2798.831543
3578.0625
1812.594116
4714.190918
4282.850586
4231.939453
3471.004883
4804.279297
4681.571289
4525.333496
2755.004395
4046.013428
4094.262207
3523.639893
2342.206787
4547.407715
2434.063232
3455.614502
5695.06543
2710.847412
4210.067383
4184.961914
3562.349609
3734.411865
4495.186523
2363.979736
3229.425293
3387.531982
3189.460205
3438.897705
3117.876465
3811.933105
4373.171387
2241.777832
3164.623779
5211.915039
5598.503418
2947.899902
4187.152344
2205.117188
4587.587891
4185.197266
1867.606567
3621.591309
3430.409424
2191.355469
1620.88501
2343.705078
2670.235352
4570.47998
5182.38916
1723.512207
2511.586182
3891.661621
6366.414551
3029.140381
1755.776367
4669.350098
2804.266602
2099.443359
3401.986816
1898.972412
2603.016357
2400.852783
5568.382324
1833.228271
5009.889648
2030.990234
4850.982422
3515.47168
1687.162842
2070.891113
2024
6199.010742
1772.70105
4931.638184
2993.600098
1924.860718
4047.384521
4732.5
1309.800049
2919.428467
3081.896973
1903.595459
1959.555542
3935.928467
2956.925293
2929.484619
4286.195801
4110.10791
3025.039063
2883.370117
4670.714355
2016.71106
5718.325684
1384
2923.597412
5144.394531
3820.818115
2861.333252
3134.374023
3338.153809
1577.758301
6130.5
2556.395508
4175.950684
2681.956543
2185.926025
5204.817871
2251.648438
4376.454102
2297.460205
2782.694336
1882.175415
2424.762939
2582.684814
5069.781738
2643.813965
2652.538574
3848.171631
5807.671875
3435.574463
5426.439941
3999.73877
2657.476807
3427.80249
3015.52832
3926.360107
4245.768066
5786.230469
3393.96582
2324.279785
6411.011719
3740.465088
4212.052734
2361.750977
2970.72583
3568.829834
5148.458008
5707.160156
2814.116455
4465.967773
3980.198486
4112.114746
3164.455811
3601.962891
2600.138428
2114.184814
3061.787842
3653.512939
1493.062134
3711.244873
4161.5
2561.138184
6422.546875
4058.828613
5242.251953
3914.981934
2962.831787
4858.189941
2972.12915
4207.50293
2243.418945
2411.032227
2348.12793
3424.597656
2377.633789
6431.913086
1700.434814
1868.631592
1709.590088
4651.164551
3607.602539
5104.677734
2618.260254
3250.431885
3004.89917
3846
4157.224121
2917.059082
6733.645508
6010.739746
4028.537354
1969.327026
2896.942627
2626.983154
2330.953369
1999.696533
3159.372559
7708
5219.71582
1735.580566
11298.066406
4079.137207
4537.479004
2383.861084
3514.436279
4343.32373
5314.429688
4182.098145
1823.91272
4273.874023
3114.171875
1733.496216
2297.719238
1858.698242
2602.153809
2370.779053
3644.209229
4359.03125
3300
6321.915527
5543.923828
3280.320068
6604.061523
3153.469482
2783.184082
3082.215332
6541.361328
2905.088867
1686.679565
3755.944092
1586.602905
2723.602295
3451.093018
3576.341797
3883.525879
4703.580078
4364.092285
4452.373535
1976.818726
3605.645508
2546.795654
6592.866211
5903.077148
1636.469482
4892.031738
2744.313721
3035.611328
2610.646729
2447.070313
3541.003418
3538.77002
2685.097168
1899.029419
2153.532471
1737.24353
4141.317383
3821.196777
2625.394775
2611.579834
4312.20166
5302.866211
2492.755615
3757.12085
7178
4387.200195
5199.662598
2835.022705
2739.29126
2276.822754
3703.033936
4617.698242
2112.815918
2293.235107
5498.589844
3050.349609
1933.692749
2832.405518
4284.131348
2067.747559
2572.803955
2251.205566
3749.016602
4330.174316
2931.817139
1697.906372
4482.079102
3229.318604
4072.319092
2010.105225
1540.566528
2215.249023
1681.481445
3085.617676
2180.409912
2180.516602
4963.65918
2955.452393
2205.45459
3201.104248
5854.066895
4768.211426
2760.885742
1745.133301
2994.628662
4940.216797
2022.682129
1683.801636
2574.144287
1817.712158
4034.976074
5393.40918
3906.158447
3902.180176
5765.236328
1805.352905
2324.377686
2087.588623
4741.728516
3441.696045
2338.177979
3275.683594
2128.527588
5137.836426
2459.820313
1767.205078
2757.110596
2611.538086
2298.913086
1882.773315
3174.694824
1743.401367
2592.567627
2018.626831
2563.00293
5391.262695
2426.62207
3237.536621
2069.926025
3337.790771
2114.518066
1939.199951
1979.230713
3997.216797
2301.393799
2490.183838
3844.206787
1804.737915
2296.138428
3251.892334
2390.970215
2996.585693
4438.995117
2241.290771
3090.12085
6336.686035
4413.97168
1980.324707
1890.082153
2225.212891
1738.666626
1520.647095
2317.692871
2991.323486
3218.990479
1621.458252
4755.130371
5718.496582
1979.964111
2557.718506
3205.849609
4098.747559
2485.598877
1827.060059
1820.715332
9712.782227
3246.779297
4071.301758
3946.643311
2176.554932
8938.564453
2885.959961
1899.525391
6221.023438
3811.500977
3568.666748
1671.117188
4805.119629
1806.387085
2276.171631
2493.557861
2891.625977
1868.668701
3447.348633
1653.240479
1755.585693
4130.655273
2193.241943
4606.808594
3912.109375
3288.294678
1996.463623
4726.906738
2443.384033
1638.057861
4707.747559
1909.303589
6801.169922
2567.037598
3786.023926
4697.213379
4158.819336
1851.599976
2651.232422
3877.633301
3653.585205
2305.875
4512.736816
2607.049561
2033.053223
7263.401367
1865.843872
5668.4375
1789.419922
2413.520264
2343.270996
2762.291504
1509.818237
2184.86084
2867.885742
1648.05481
1828.959595
3094.201172
1901.193726
2308.302734
3855.071045
1762.843262
1998.619995
1957.38501
1919.157837
2985.544189
1758.044434
1735.738647
1820.69043
1788.616089
1988.599976
2575.788818
1705.755249
4684.566895
5572.184082
2438.729492
1666.434814
2351.70874
3175.478516
2657.201416
3769.685791
1706.0271
3858.538818
5576.224609
2146.954102
3145.50293
5102.84082
3178.931396
3464.649414
2316.756104
2700.658936
2579.050781
1626.423706
3142.986084
3688.241943
1940.035278
4366.208496
3654.794922
4021.159424
2123.124023
1611.661011
3481.407715
3473.923584
4923.289551
1737.204956
1853.026978
1925.352417
3588.133545
3738.045166
1971.830566
2378.550293
4198.646484
1760.126709
1844.166626
5045.337891
1715.609741
3737.859375
2104.823486
3526.913086
2127.185547
2587.076904
2410.966064
2736.723633
1642.75354
2583.561523
1862.116089
2512.235352
4871.70166
1781.188477
3642.056885
1748.618164
3791.686768
2483.906738
1637.138916
3764.214111
2594.760986
2454.313477
1934.631104
3027.972656
1620
1753.059814
6171.70752
1662.41272
1744.635254
1791.22168
4556.964355
1687.114624
3556.430664
1999.417969
2029.725708
4713.043457
2436.604004
2835.725342
3061.044678
2941.655273
4865.93457
1644.697144
1688.814331
2759.193848
2834.005615
4139.782227
2332.900635
5919.797363
5556.933105
3343.5271
2652.266602
2275.199951
3189.450195
1920.600464
5221.894531
2545.154053
3619.879395
2915.205322
2191.678223
2767.243164
2193.226074
2094.885498
2174.151123
3368.773438
1893.716797
1767.062012
1790.34375
2017.68811
2127.141846
2192.449219
2719.090088
4458.23291
2520.983643
2884.75293
2576.769287
2041.390259
1990.824951
2497.443115
3485.333252
1946.434814
2511.426758
3508.087158
2361.83252
2709.994873
1892.276367
1778.588257
2227.057617
4103.62207
4161.554688
3634.23584
2372.491211
2503.820801
2013.714233
2659.579346
2558.994873
1728.770386
3412.239746
2955.142822
2883.665039
2041.2052
1768.766602
2444.740234
1640.407227
1919.009155
5239.962891
1840.027222
3265.448242
2060.969238
3934.072754
2610.840576
1810.278442
1514.731934
1729.807129
2402.084229
1978.811401
2878.992188
3074.282715
5716.245605
3178.090332
4305.693848
2949.333252
6322.568359
3639.765869
2487.44458
2361.994141
3152.422363
2642.631592
2666.849854
3298.220459
2036.891479
4939.324219
2985.925049
4552.941895
4819.316895
2412.092041
2321.600098
5279.896484
1870.484375
3062.388672
2754.571533
2244.254883
7215.880859
2397.595947
2775.021729
2907.85083
2875.911865
2339.332275
2000.703979
2699.257568
2646.185059
2959.287109
3837.683838
2123.637451
3914.527588
3271.62793
2650.929688
3172.359863
3069.462646
2236.759277
1848.071411
3555.982666
5672.169434
1831.63147
2138.67041
1610.969849
2026.312012
2492.864746
2606.573486
2587.941406
2813.692871
3503.466553
3999
2452.960449
2988.456787
2814.797852
5088.614258
3501.500732
2149.940918
5135.530273
2907.895996
1983.328491
2025.482666
2399.572266
3015.006348
5699.655762
3281.42334
2078.945313
2434.089111
4443.382813
1803.760742
2393.040527
2287.037842
3465.375977
2473.425781
3060.303711
2591.858398
2392.133057
5405.484863
2512.168213
2288.949951
4415.004395
3240.172119
4414.104004
3116.730713
3129.377197
2324.847412
5191.302246
2311.452881
5185.476563
3272.374023
2183.217285
2789.627197
4096.980469
2417.212646
3626.174072
2034.419678
3826.490234
4124.069824
2093.791016
4179.05127
4186.643066
2837.372803
2516.839111
4018.910645
3037.512939
2218.181152
4095.797852
4258.845215
3668.70166
5428.291016
3754.311523
3384.552246
2524.253418
2112.866699
4877.981445
2907.018555
3975.55957
2492.74292
2269.774902
3047.58667
2523.111572
2289.300537
2238.418213
5088.186035
4906.67334
1928.698364
2171.910645
2766.810791
2415.969971
3287.866211
3109.692139
5042.470215
1719.526245
3290.017334
3331.65332
2265.133301
1727.641479
4159.041504
2986.586426
1635.359741
1806.45166
4211.119629
3455.679932
1661.286255
2669.214355
3212.868164
3188.446045
1978.765625
4111.769043
2410.35083
2391.329102
6868.133301
1894.42688
2713.805176
5176.655273
2780.568359
2583.072754
2622.045654
1989.68103
2214.463135
2628.268066
1908.112061
3072.126465
3325.075439
5183.31543
1756.571411
6671.182129
1671.803223
5111.258301
4980.271484
2239.224121
2825.696533
4594.397461
2072.233643
3118.467285
3917.630371
1944.514526
2772.644775
2118.768799
3153.834229
1639.435059
4877.188965
3144.439941
2024.054077
2320.145264
1812.509033
4435.235352
2746.609131
2570.854736
4106.020996
5791.507324
3858.844971
5285.651855
3456.504883
2949.574463
3087.640137
1894.343872
1590.389893
3875.629395
3302.568848
3234.475098
2912.435791
1581.174561
2056.874023
3297.541504
2461.070801
5517.37793
2477.659424
2407.700928
2501.211914
1474.57251
3841.413574
3444.72583
1722.929932
2631.484131
2465.900146
1523.985107
3288.845703
6074.791016
2169.232178
2026.745117
1648.099487
3572.918701
1928.461792
2323.780762
1619.987793
1509.779175
3532.707275
1724.940918
3296.708496
5312.638184
2337.820313
5580.720703
3457.244385
1544.900024
2265.46875
3700.850586
1831.326294
4043.926025
2013.396851
2959.579346
1590.78479
4101.292969
3457.244385
2437.650879
2009.541626
3219.303223
2757.356445
3860.75
2116.235352
5484.038574
6127.73877
3937.426758
4308.262695
3570.775391
1932.090088
3604.072754
2255.164795
3180.335938
2976.932129
2412.486084
4613.5
3256.140381
8654.901367
5942.49707
5368.5
3449.166748
4335.588379
2272.888916
3737.986816
5890.144531
6456.957031
1513.391357
4029.707275
1823.510254
1767.828003
2931.12793
5872.210449
3454.050781
7202.805176
1911.284546
3762
2854.769287
6702.162109
4224.362793
5532.579102
3550.273682
2685.482422
2653.266602
2540.470703
2448.324951
6842.158691
3906.70874
2277.230713
2659.564941
4423.594238
6566.436035
3819.453613
3418.416748
4949.688965
6687.909668
1591.529419
2482.827148
1699.41748
5970.487305
5081.972656
6436.132324
2045.515503
1600.8302
3513.777832
4140.555176
4018.269043
4679.987305
3615.194824
4074.566895
3859.050293
1894.960449
4183.282715
1691.925903
1406.222168
2705.785645
2304.018799
4338.893555
1407.927246
4044.171387
4835.419922
4697.203613
2527.794922
4170.696289
5204.681641
1529.081055
1495.357178
4465.554199
5394.356934
2415.539551
2078.326904
6326.512207
1456.354004
6114.992676
5119.746094
5287.327637
3276.146484
2046.560303
1711.724121
5030.421875
2960.277344
3576.459717
1545.909668
5276.477539
1704.099976
3622.894775
2867.12793
2446.433105
2443.469482
1883.668457
2691.12207
2463.93335
5236.604004
9236.799805
4663.194824
10700.673828
6128.693359
2187.111084
2689.074707
1701.967163
1473.508179
1412.327881
3951.811523
5169.600098
1348.838745
6512.902832
3062.295166
3325.526367
2379.591797
4853.852539
2328.380859
7013.100098
3855.169434
2131.862793
4817.886719
2132.563721
2435.120361
2830.890625
3525.643066
4877.513184
4031.792236
4347.46582
3595.748291
4080.193848
2676.075928
2080.823486
7446.872559
2657.864746
4455.020996
4415.481934
3702.207764
3345.225342
3776.549316
4391.355469
3959.628906
5507.233398
6117.154785
2223.319092
1594.535156
3052.346924
3117.578857
5651.157715
2200.785156
2894.906738
1613.739136
3105.310791
4182.646973
3043.567627
3606.459717
6421.493164
2092.345215
4540.551758
1294.25354
2841.270508
2857.664795
3765.174561
2392.215576
2475.464111
3460.320068
12536.858398
5939.652832
1333.444458
2519.312988
2884.67041
3418.546387
2792.868896
9791.538086
4429.63623
2652.424072
2435.478271
3303.351318
4088.293213
3973.971924
5203.65918
8519.65332
1907.67334
3096.708252
3065.431641
3365.26123
5703.777832
4179.612793
4077.47876
6372.995117
5489.233398
4456.368164
5699.961914
3968.496338
4115.161621
9530.108398
1381.650024
6382.196289
4220.257324
2357.093506
5188.133789
3631.586182
1887.164673
4068.133301
4064.925537
2657.222656
3498.799072
2998.312988
3065.639648
6068.896973
7099.984863
3078.087891
6440
4224.30127
3223.459473
6778.191895
4355.916016
3756.756348
