# Supplementary material for: Distribution Analyzer, a methodology for identifying and clustering outlier conditions from single-cell distributions, and its application to a Nanog reporter RNAi screen
Source: BMC Bioinformatics. 2015 Jul 22;16:225. doi: 10.1186/s12859-015-0636-7 (PMC4511455; doi:10.1186/s12859-015-0636-7)
Supplement: Additional file 1: Code S1. — R source code and sample data for distribution-based high-content screen analysis [file 12859_2015_636_MOESM1_ESM.zip › DistributionAnalyzer-1.1/Plates/files10004/D17]

4469.630859
2315.35791
1819.307251
2076.838623
2514.469238
1891.342407
4181.882813
3945.835693
1709.307495
2438.102295
2128.344482
3552.645508
2521.049805
1888.241699
3704.140869
3044.263672
2273.589355
1718.684692
1976.68335
1836.184082
2241.095703
2610.055664
3968.188477
1696.404541
3217.616699
3873.21167
3942.565674
1760.354736
2996.399414
3516.92749
3720.417969
3944.362305
2053.263184
3183.485596
2037.356812
2406.112061
1660.983643
1891.471313
2108.816162
1898.132202
2586.303223
1867.939087
3334.973389
2244.166016
3021.453369
2481.967773
4737.3125
4248.698242
2932.641602
4441.422363
3007.916992
1890.415039
2944.46582
3025.561523
2873.12793
3086.840576
1811.669556
3755.976074
2111.276123
1694.21582
1432.343384
4411.752441
3075.595459
2400.595703
2008.413086
2027.507813
4248.094238
2277.747314
5350.865234
2470.033691
4677.628418
2870.431152
2182.101074
2104.272705
2588.062744
4049.970947
3036.862305
3053.023682
4835.496582
5025.174805
2813.333252
4756.642578
11154.085938
1772.597412
2435.349854
2825.54834
5679.130859
3531.709961
3984.573486
3441.126465
2058.062256
5149.241211
1402.306274
3380.031006
2532.442383
2406.260986
2171.52124
3243.374512
2053.042969
2533.952393
3829.711182
3385.984619
2885.602051
7429.364746
1964.100342
2502.16748
3793.417236
3028.12915
2001.842529
2291.428467
2315.7229
2299.755127
4412.446777
2734.143555
2514.625
4982.269043
3579.357422
1912.781738
3341.071045
1626.583008
3050.317383
2311.320068
3247.475342
5989.513184
4664.40625
6667.598145
3316.380615
1605.222778
3826.886475
3337.431885
1657.812622
1899.177979
1740.57312
2331.747803
3115.628662
2476.672363
2317.6604
2147.211426
1946.347656
3814.913574
1719.824341
1926.950684
1803.836914
4915.580566
2051.747314
1800.092773
1723.055786
1771.068481
1511.786621
3616.577393
2097.188477
1581.894775
1803.210205
4473.977051
3735.697998
5125.394043
4773.5
1454.075928
2642.274414
3382.347168
4852.631348
4373.209473
11659.536133
2531.360107
2259.902344
1403.084351
2100.27002
8593.360352
4869.575684
3758.513184
2106.5
2164.623291
2690.650146
1277.517212
1859.172363
1826
1382.38208
1893.773193
6530.706055
3914.347168
3947.297607
6985.058594
2695.318115
2666.573975
5153.592773
1469.435913
6834.588867
1755.267578
2783.13208
2671.175293
5879.421875
4122.296387
1616.57605
4400.283203
2155.707275
4406.942383
2809.600098
1857.428589
3980.595703
4382.702637
3896.692383
3137.619141
4716.866699
4332.487793
4655.685547
2254.496338
3014.360596
1554.164673
1976.611084
3268.771973
5936.882813
1654.231567
4203.087891
1616.090942
6257.068359
2875.68335
4368.700684
2301.097412
3757.469971
2594.509766
4036.543213
3647.851807
4311.058594
1799.858765
2910.125977
5469.777832
2206.535889
1553.567017
4587.720703
3324.916748
1940.336426
6558.432617
5387.282227
4975.808105
6546.993164
1675.632202
2779.360107
4682.514648
3259.199951
3577.916504
5974.395996
6985.714844
3672.969727
2218.016357
2593.267822
5417.733887
1672.032471
4114.256836
2875.483398
2351.919922
4593.792969
5312.843262
3792.217285
2312.490234
2649.461914
3165.557373
2995.537598
3457.002441
2626.053955
2355.012451
1822.912842
2146.666748
3152.300293
2459.940186
3552.595703
3529.058594
3604.186279
2174.030273
3140.633789
3493.851807
3745.705322
2950.376953
6284.625488
2725.686768
6647.791016
1823.025269
1715.924561
2257.400635
1663.692261
3130.32251
3880.235352
2698.915771
5208
2339.594238
3561.894531
1683.726929
5979.598145
4160.222656
2171.986084
3189.914063
6478.366211
3668.354492
2552.727295
2730.461426
1939.473267
3280.899658
2903.472656
3368.736572
3865.027588
1794.488892
1876.153198
5067.871094
2625.88623
3197.013428
2980.277588
4674.25293
1763.352417
3883.789551
3637.586182
1380.765991
2708.305176
3456.993164
2855.866211
4546.538086
2147.6875
1830.222168
3383.931396
4392.498047
3755.609863
2096.606934
3168.633545
1882.400024
4089.401611
4435.512207
1423.764648
2816.310059
2143.128662
2801.590088
2016.573242
4215.105957
2219.259277
3177.794922
2126.693848
2075.844727
2949.864014
1707.384644
1869.969482
4276.749023
3898.938721
2694.596436
1861.273193
3589.1604
4401.221191
1698.352905
1617.495361
3766.243896
2298.73877
3912.375488
3627.806396
2022.400024
2185.109863
5556.366699
1892.283813
4257.396973
3385.859863
3790.023438
2148.72998
2234.373535
5306.984863
2049.152588
2960.637939
2387.54834
3744.088379
4894.403809
2196.894043
3771.175293
5037.600098
3562.5
2351.073242
5751.930664
3291.347412
6539.083008
3219.597412
3714.050049
1997.296265
1534.899048
3937.485107
3733.087891
2353.465576
2519.942139
5427.852539
1714.25
4317.124512
3342.631592
4096.504395
3407.215088
4708.99707
4784.651367
2422.959961
4612.256348
3081.419434
6782.637695
3275.858154
6102.431152
5133.319824
3177.170654
3843.088623
6255.705078
4221.962891
2782.187744
1744.581787
5144.216309
5340.902344
3604.041504
2956.963623
2366.82666
5225.595215
4309.13623
3232.738525
3588.672363
1491.248169
6117.60791
3790.010986
4509.421387
2055.553223
5376.554688
6649.550781
11021.058594
4492.28418
4034.306396
2289.373535
1928.923584
3333.710205
2223.125488
2754.829346
1717.946655
2872.876221
4169.193359
3297.734131
2589.427246
2681.69873
3000.813477
2331.852539
1445.526123
4006.55957
4134.567383
5044.647461
3766.106934
2148.206543
4231.122559
2656.22583
1380.996094
2400.123779
2310.989014
2721.216797
2749.571045
3132.898438
3784.047119
4939.581055
2549.511963
2451.268066
2689.101807
3359.721924
4561.619629
3379.504395
2687.769531
2316.408447
5885.221191
3981.285889
2039.450073
4400.042969
2629.487549
3429.271729
5441.562012
2121.931885
2741.231689
7610.879883
4093.604736
2217.967773
1657.588257
1604.015381
5339.387695
1800.569824
4271.623535
1777.655151
4164.481445
2829.736816
3675.640869
1853.880615
1688.27832
1944.723999
3630.039795
3261.496338
3036.172119
1601.894775
1760.258057
2138.834961
4578.116699
1800.473145
2237.86377
5534.581543
2955.962891
1797.935425
4313.061523
3677.85083
4287.365723
4794.167969
4057.270508
1607.888062
2190.54541
3166.814697
5127.738281
2989.580566
2838.08374
4250.825195
2351.87085
3880.190186
2272.034912
1742.836304
2085.722168
3657.281738
2872.338135
2205.699463
1279.181152
2576
4422.140625
5584.572754
4414.090332
1732.961182
4770.224609
3494.758057
9272.111328
1910.54541
1805.374023
2200.990479
2955.755127
2380.839111
2098.335449
2592.277832
2864.949951
3601.107666
2165.889648
2572.470703
3600.557373
5107.081543
4440.712891
3436.072754
1951.883179
1811.199951
2598
2697.54541
2933.916016
3433.383057
4012.58667
2158.348633
4605.848633
2340.948975
2016.923096
2176.121094
3358.484131
4308.530273
4861.566406
8920.813477
5282.537109
2111.05249
2050.258057
5191.796875
5246.694824
3630.666748
4598.016602
3199.380615
3254.915283
4401.728516
3754.345215
6787.484375
2190.992676
5417.638672
4988.761719
1620.800049
2544.601807
3420.229248
4724.883789
3462.206787
3095.848145
2103.304443
4449.444824
5303.466797
2570.662109
3690.29126
1902.42334
6365.51709
1540
5779.374023
3635.602539
5787.404297
4004.179932
4298.037598
5772.666504
5095.846191
4021.803955
3824.863037
3274.764404
5632.991699
2173.522217
1498.069946
3831.867432
4643.515625
4599.339355
7262.272461
4609.204102
2957.80127
2081.901123
2897.932861
4054.045166
2301.860352
5113.714355
1964.793579
6557.688477
4221.45752
1752.754761
2069.714355
4386.390625
2553.862549
4583.274902
4580.237305
2562.189697
2358.946533
4373.481445
3096.56543
1985.083862
2542.35376
2280.557373
2834.87915
3104.172607
3095.800049
2262.982422
2866.821289
1733.03064
2222.483154
4251.743652
2342.681152
3989.694336
1906.378418
3004.827637
2410.272949
2943.42627
2013.70813
1716.588257
3905.699463
5256.211914
1901.387451
2422.656006
2265.050781
2888.575928
2059.010254
2035.629272
5376.743652
2377.364258
2397.478027
2256.857666
2637.570313
1623.346436
2051.377441
2719.634277
2128.504639
6515.675781
6244.421875
1990.743042
3788.36792
1859.228394
4118.518555
1372.906616
2038.654175
1760.965576
1581.439941
4599.661133
1498.315796
3190.718018
4671.703613
2548.736816
1863.317017
1417.246704
1455.168823
2269.610352
2064.639893
2485.194824
1931.722778
3900.899902
7211.489258
2616.937256
1568.101318
2107.279541
4358.322754
2652.752441
2179.056152
1848.599976
1878.127686
3722.678223
2107.97168
1496.493774
3801.169922
1626.114258
1778.823486
1939.617432
1745.756104
4651.958984
1463.518066
5152.274414
1766.307739
3961.439941
4318.751953
1849.430176
2324.512939
5174.64502
1759.030273
1771.034424
2059.174072
5383.433594
1641.258423
4897.75
1601.61792
1585.61792
4655.605957
3557.913086
4241.444336
1902.592651
4622.181641
5437.085938
1497.142822
2621.103516
5162.231445
3178.061279
4557.519531
4485.928223
1800.274658
3093.664551
2868.604004
4361.653809
6655.38916
3233.174805
5806.851563
2321.120117
4105.406738
2436.595703
2562.136719
2409.059326
4543.879883
2390.409668
4444.095703
4712.918457
3351.300537
3744.113281
2516.254883
3583.222412
2828.212158
4812.219238
1823.170776
2136.093506
3290.715576
3152.237549
3405.264893
4395.44043
2502.250977
3749.957031
4306.841309
3273.878418
1816.969727
4296.954102
6638.378418
6087.554199
6248.946289
3891.416748
2518.540039
4223.179688
3993.589111
1417.793945
3711.748779
4235.401855
4757.669922
12327.041992
5109.584961
3910.970215
3680.725586
2361.666748
2827.478271
3413.918457
4031.665039
1363.199951
2392.07959
3845.355469
2427.756348
2382.101318
5140.694336
3247.196045
3040.032227
2289.339844
2842.278809
2290.681152
2817.619141
3400.788818
1754.666626
1979.548828
4192.182617
2216.947021
4533.006348
3003.587891
2610.328613
4473.859375
2295.549316
2744.550049
3688.178223
2431.208984
2382.834961
3811.501709
5041.627441
2278.085449
2403.489746
2304.510986
1946.675659
1908.064331
3522.919922
5186.586914
5565.369141
4169.809082
2734.881836
2279.08252
2925.773682
3144.348389
2799.471191
3331.856445
1998.881836
1934.91626
2262.641113
4355.125
3904.638672
1841.961914
3188.585693
3204.057861
1955.217651
2461.004883
3288.881104
2160.078613
2166.64209
2526.849854
2283.657959
3758.190918
3784.976074
2443.106934
3580.302979
2856.885742
4623.516602
1819.964233
1866.540527
1796.204346
4259.697266
3260.623779
3122.870117
4047.375977
1606.315796
5030.507813
1885.102417
1437.833374
3800
4437.866699
4363.791504
4285.955078
5920.757813
3362.259521
5153.573242
1896.591309
1433.76001
1565.940552
1520
2153.740967
2255.679932
4590.90625
3693.274414
2359.449707
2205.682861
6546.503906
3956.476563
2752.280762
4362.655762
1780.923096
1830.752686
3946.613281
4245.480469
3590.420166
1776.631592
3301.781006
2194.242432
2119.844238
3773.210938
2416.509033
2034.800049
4286.588379
4592.606445
2568.872803
1720.178955
5784.47998
3079.088623
1507.032227
4709.061035
3655.159912
4912.746582
4870.686523
2432.708008
1928.785767
1799.355713
2562.992432
3386.899414
4085.157959
1724.771973
1732.393433
3514.510254
2978.8125
2538.512695
6346.44043
5832.40625
4672.635742
6275.88623
3258.777832
3143.387451
2347.127197
6083.162109
4290.753418
4559.419434
5833.044922
3206.45752
3566.824219
6450.824707
2316.464111
3897.291748
5526.187988
6060.543457
1660.380981
5627.28125
2217.440918
4564.285645
1877.084351
1660.841187
3026.634033
6500.138672
6130.414551
3789.536133
5930.329102
5349.350098
1810.702271
5332.944336
2197.733887
6169.32373
5449.507324
2241.521729
2322.648926
6305.762207
4531.270508
2928.99707
1949.666626
2378.351074
2225.442627
4398.946289
4824.876465
5572.263184
2890.599121
4343.750488
1532.65979
2828.015137
4290.941406
2627.261719
3262.537842
3297.753906
2289.442139
2037.097412
1810.870361
2283.5354
5529.413574
1970.226807
1803.396973
5503.616699
2595.173828
2258.746582
2700.144287
2374.361084
2162.14917
2779.232666
4151.219727
1940.800049
3061.675293
1964.44812
5255.963379
2020.369629
2128.103516
5249.224121
2113.212646
3496.238037
4385.464355
3414.321289
1821.0802
4177.279785
2045.282715
2485.630371
2124.524658
5719.924805
3420.819092
1674.639771
2448.764404
1821.139771
3246.6604
1806.636963
4856.912598
1901.74353
2870.727783
3187.369629
4185.401855
2245.755859
4574.046875
1623.941162
2973.223145
2273.133301
2026.333984
2510.746826
1905.502075
2062.696533
5722.594238
3618.796631
1954.682251
3406.902344
2897.770264
1874.371704
2120.71167
1862.737671
1654.083374
1675.870972
3706.832275
2055.426025
3768.540527
4113.26416
4599.713379
4188.455566
1568.065552
1877.714233
4857.249023
1902.169434
1549.378174
4084
5652.852539
4741.904785
4347.953125
3921.738037
3553.783447
3974.021484
5115.799316
3139.566895
2126.434814
3227.226807
1953.256226
6322.104004
4037.085693
3899.245361
3249.890381
1471.737671
1749.114746
1815.353516
5123.814941
6208.668457
1692.625
1550.374023
4317.668945
2159.287842
3561.142822
4871.508789
4834.871582
1785.430176
2950.086426
3867.669678
4849.487793
3166.388428
4402.107422
5724.484863
2853.772705
4521.12207
1719.375
4857.384766
3167.960938
5874.833984
4259.60791
2788.786377
1587.697021
5373.629395
1884.417969
1991.106323
3625.968506
3014.733643
2314.973389
4233.463379
5110.61084
2479.216553
2127.516357
8989.59082
5067.677734
3316.714355
1698.160034
2487.889893
2212.444336
3295.433594
4048.381836
1575.010864
2281.102051
2421.76001
2205.371826
2405.43457
2346.560791
1828.25
2546.299805
2364.521729
1917.624512
2961.403564
5448.086426
6098.037109
4171.733887
2983.32251
1963.873657
2487.979736
2132.516602
2095.286865
4515.766602
2655.449463
2010.418579
5332.9375
3232.641113
3756.32251
3173.03833
3276.739746
5436.578613
5051.989746
5562.849609
3361.097656
4805.619629
3203.123779
2099.196289
2844.312256
3105.684326
2661.958252
5525.836426
6445.462891
2142.009521
1750.159302
3622.848389
4521.006348
1724.626831
1968.892578
1730.370361
2091.129639
1702.488525
3149.706543
3364.373779
1345.358521
2106.927246
2204.73877
3451.343018
2876.234375
2441.72998
1604.777832
2697.540283
2945.949951
2064.761475
2012.28772
3487.345947
2521.18042
4675.351563
1928.956909
2165.810059
2389.079102
4275.140625
2086.139648
5504.807617
2489.916016
4621.071777
2396.57373
1978.737549
2137.856934
1743.514648
2905.375977
3265.616211
1870.316895
2303.883545
2569.364258
2083.62207
1554.737305
4797.158203
3011.179932
3077.308105
3862.969238
4411.160156
1842.178711
1973.857422
2279.10083
2513.817627
2554.551514
3071.985596
2971.818359
2019.315552
1827.392456
4387.626465
4769.335449
3002.825195
3714.492432
3903.37915
2024.990479
3628.571533
3978.124023
5045.237793
1644.919312
1702.607178
4133.470215
3873.260986
5619.229004
2071.213379
4940.430176
1797.894775
3341.220947
4292.563965
5060.092285
2174.756592
5158.23877
2980.446533
4478.374512
4035.494141
3934.840576
1482.192627
2964.132568
4252.415527
4174.133301
3306.495361
4843.571289
5486.314941
3320.637207
1608.057983
6593.939453
1962.861328
1653.297974
4538.713379
3637.227295
3685.244385
1703.701294
5721.991211
3912.515137
2937.274658
5063.726074
5891.147461
8672.84082
4542.399902
1579.3302
2317.747559
4409.83252
2790.5
2204.867432
1931.312744
2091.80542
3338.046631
4402.700195
3805.868652
4618.128418
4051.585205
4358.285645
4110.44873
4407.931152
3740.974609
3201.684326
4667.145996
4707.868164
5118.634277
3453.27832
2004.526367
2089.789551
5971.71875
3447.047607
3658.901123
2660.399902
4080.484863
5865.043457
4428.985352
3878.734375
6320.732422
5710.952148
1687.534424
3105.407959
3360.287842
2572.031494
2403.105225
1365.301147
5936.246582
4891.694824
2682.099609
5661.048828
3707.835693
2969.658447
3104.565674
3413.354736
3942.490479
1430.02356
5639.60498
3603.009277
3070.361816
2824.144531
2196.455811
3286.222168
4886.07373
4477.740234
3016.888916
2098.230225
4197.507324
3599.123779
3603.536865
4067.262207
3867.873291
2641.652588
3824.248047
2024.633789
1641.879272
4001.063232
1903.171997
1581.58728
1816.082275
1841.273071
2236.137451
2661.115479
1668.122314
2655.087158
2324.713623
4578.809082
2024.94751
2777.344971
3814.426758
1706.415405
1791.276489
1880.825195
1845.674683
2267.738525
5922.596191
1436.381226
1948.574707
1776.095215
2988.319336
2357.053467
1813.046875
4343.921875
4750.108887
1947.868652
1823.239624
7074.515137
3248
3320.695557
2217.985352
5083.851074
1720.511963
3176.095215
3175.740967
2052.383301
1735.119141
1936.787109
1809.509033
3866.532959
3011.260742
2766.721436
2598.595947
2081.669678
2770.711182
4831.259277
4806.853027
7523.873535
1876.755005
3128.565674
2042.215942
4362.725098
2064
2540.967285
3340.920898
4015.475342
1455.946289
1768.282349
3463.016846
1555.839966
2255.59082
1343.099365
5241.822266
4785.646973
4615.577637
3051.141846
4568.054199
2151.153564
5441.040039
3669.484131
2002.657471
1778.835938
4024.459473
4830.671387
4876.867676
5036.583496
5202.315918
4681.866211
3530.387451
1624.844727
4312.234375
4082.503174
4673.360352
3661.386475
2291.475098
4353.347168
5762.75
3370.215332
1856.203857
3384.143311
3246.72876
4958.539063
5144.924316
4408.672852
4764.517578
2205.505127
2676.203369
1670.048828
4665.537598
5092.456055
3386.888184
2542.439941
4104.269531
1726.638306
5337.464844
6214.173828
1786.265015
1527.771484
3466.323242
2233.345703
5508.959473
1653.662964
3130.935303
3957.518799
3683.49585
7431.150391
3245.650635
4511.29834
7233.46582
1721.422241
3487.333252
4415.479492
1882.105225
3161.391357
2580.122803
3431
1650.296265
1963.870972
3696.670898
1894.245605
2493.161377
2992.408203
3787.777832
2710.865479
4352.927734
4957.692871
5437.039551
4243.401367
3107.297607
1956.828857
1304.5
2830.109131
3569.285645
4980.223633
3459.562988
5676.157715
6046.224609
4956.347656
5314.042969
4005.705811
3762.953857
4881.770508
6303.703613
3404.601807
4762.905273
3939.591797
2821.133057
1847.432861
1832.800049
1414.494995
1924.076904
9409.266602
6331.600098
1261.882324
3000.264404
2768.20166
2404.631592
3938.847412
2892.809814
2240.974609
3915.369629
1944.463379
3716.148193
2790.454834
1712.789917
4959.912109
3864.279541
1584.088013
1660.868896
4897.047852
4402.135742
3143.087402
2325.463135
4670.709961
3026.812012
2639.782471
1833.324463
3750.899414
4319.649902
3865.378418
2661.322754
1489.591797
3348.578857
3459.70752
2395.554688
1810.552368
3213.095459
2187.657227
1634.067871
3596.989014
1693.621094
2630.524658
1515.275024
2480.380859
1862.359009
1877.592529
1593.811768
4709.153809
3426.376221
2458.666748
1882.297974
2107.124268
3959.843506
3906.759033
1906.972534
2127.263428
3178.791016
1784.529419
1583.238892
1406.155396
1835.259277
4622.575195
1839.854492
1905.318237
2906.307861
2491.01123
1827.901978
5064.982422
5274.342773
1964.199097
1891.660034
4778.479492
3493.72998
4323.523926
1456.95813
1549.132935
4544.510742
3537.911621
3944.199951
5780.722656
3390.689697
5487.226563
4162.09082
2346.094727
2979.540527
2161.769775
3220.290039
2913.439941
4763.092773
4835.754883
2253.612793
1860.685059
5142.427734
5485.751953
4478.585449
1675.953979
4066.311768
2782.204102
3757.843018
3530.199219
3316.818115
2179.689697
2725.070068
4291.1875
3604.464355
5745.503906
4013.993408
2810.316162
2364.640869
1733.018921
4603.276367
3619.428467
2161.643799
4380.542969
3490.666748
6509.36377
2828.710693
2762.380127
3751.157959
3447.922363
3189.358887
2055.048584
4273.32666
5525.285645
5478.720703
3536.754639
5075.764648
2627.06958
5129.570801
1984.597046
4578.243164
3647.951172
7164.307617
2861.124268
4356.585449
6811.246094
2255.418701
1998.035034
1480.518555
4575.219727
2491.239746
4450.838867
2791.506104
5086.112305
1476.77063
3539.862061
1963.776001
2746.172119
3843.659668
3686.414063
3215.578857
2119.199951
1701.356567
3319.012939
5533.898926
5153.831543
2464.245361
5923.154785
3863.171143
5667.050293
2674.26001
3567.388672
1848.256836
1881.785156
2305.442627
2232.186035
1882.985107
3543.758545
5758.995117
3023.384521
4868.424805
3138.237793
3306.796143
2935.428467
4331.921387
3635.149414
8173.769043
4424.263184
3333.198486
4610.557129
4139.633301
4883.280273
3758.123291
1394.322632
4417.689453
1469.696045
3459.600098
1517.904785
5099.945801
3720.390137
4756.956055
4090.922363
2784.917969
2475.148193
1722.308228
1987.735352
5936.616699
3603.130127
1688.666626
1812.877319
4017.378418
2171.137939
4158.888672
1889.340088
3595.27832
1657.514526
1844.839722
1851.874756
4049.41333
3517.800293
1914.190063
1547.428589
2685.400635
2718.155273
3067.171387
2529.333252
4386.664063
1707.734985
1564.258667
3061.071777
5353.479004
1874.155518
2941.897217
1677.350464
1786.171875
4161.822754
2510.624023
1669.283569
2007.083618
2656.215576
1783.131836
1949.918335
2943.365967
3116.869141
2042.03479
2964.692383
1782.473389
5260.753418
1733.166138
2135.796387
1550.78833
1754.307983
3829.521729
2116.215332
2957.054932
4890.419434
1502.113403
6136.083984
1703.067993
3755.496094
1773
2110.371582
2980.163574
5956.07373
2244.810059
3317.688477
3330.083252
2920.758301
3500.116211
3286.225342
3273.49292
4423.460449
4523.543457
3347.128662
4351.212891
2677.79126
3625.073242
1862.335571
3907.316406
1654.541626
3849.38916
1851.588013
2160.915039
4983.035645
1736.267822
2791.428467
3571.862061
3439.133545
5071.113281
2408.250977
3085.508545
2269.275879
4172.54834
4972.061523
3853.541016
4956.595215
1979.641968
3962.55127
2500.469727
1726.897827
4600.902344
5813.625
2622.90918
3459.991699
3144.45459
1933.31665
4788.839355
2877.567627
2151.480469
3605.654785
2869.641113
3736.537598
5539.04248
4285.572754
4699.692383
1994.479736
2501.467773
5038.048828
2977.726807
4479.443848
3126.020996
7901.805664
2596.513672
2439.10083
4158.203613
2659.685303
2466.290039
2262.914307
5970.560059
6620.32959
3033.274658
4032.484375
1852.449707
3235.347412
2029.599976
6097.789063
2979.271729
2084.354004
4483.394043
5575.103516
4757.791504
3403.438232
7704.352539
4086.62207
4063.381836
3942.793945
7706.195801
5598.663086
2709.777832
6068.104004
4191.466797
5839.969238
2439.170654
2834.805664
2636.629639
5410.263184
2649.433594
6696.138672
2676.681396
4098.230469
4478.040039
3199.488525
5066.351074
3578.368652
1556.088867
3314.899902
2206.189941
2751.782227
2818.797119
3870.807129
3929.684326
4824.88623
3411.751465
5230.528809
2055.739014
1958.976685
3891.09668
4969.25293
1956.628662
4136.507813
1796.697632
1970.440552
3275.191895
1761.175903
4423.003906
3159.957764
1990.068237
1789.007446
1879.603149
1673.313843
1602.647705
3766.616455
1780.552856
4157.687012
5909.007324
5048.454102
2112.79248
3991.679932
3352.859131
2140.884766
2137.5
4710.403809
4085.668457
1995.755737
4009.812012
2595.928955
5680.831055
7081.745117
4335.683105
6235.733398
5034.17334
2162.218994
3504.115479
2202.789307
2984.69458
2223.701416
2977.59668
4108.447754
2321.643311
5117.297852
4148.523926
1860.235352
3665.583984
3690.28125
5934.843262
3469.150391
3949.42041
1911.480469
2270.474121
3624.337646
2265.426025
2703.568848
1901.19458
2159.370117
2194.358154
6293.976074
3722.058594
2632.392334
3439.231689
1792.146118
5713.700684
3144.554932
2039.143921
5005.021973
4165.163574
2601.430664
3949.769043
2151.654541
1761.539917
2179.594238
4513.578125
4202.783203
2070.249023
4436.900879
4385.085449
2123.229248
1439.509399
1629.558716
4345.5625
3698.912354
2600.514648
3191.044434
2889.894775
6314.080078
3751.783691
4018.895508
1855.531128
4712.788086
2941.351074
1985.497314
2372.03418
2007.871948
2894.773438
1787.187988
3402.538574
3633.993164
3699.73999
4037.776367
2216.905273
1597.084717
1872.819824
1881.972656
1885.90686
5187.856934
5025.58252
2040.572998
4161.432617
3041.868652
4105.652832
3977.122559
2351.693848
2632.859863
2749.125244
1791.971924
3330.235352
4184.066895
6176.158203
4166.383301
2691.508057
3526.32959
1991.214966
3462.117676
3354.171387
2259.040771
3007.228516
4084.722412
1849.820679
4603.130371
3337.078613
2231.779297
2406.234131
1995.674438
3066.540039
4916.571289
1484.666626
2494.421875
4679.619141
4563.27002
2171.506836
5642.068359
3765.600098
3224.323242
3015.191406
4714.027832
4307.337402
2793.326416
4101.96875
2712.115967
2404.555664
2150.234863
2938.036377
3793.649902
1548.079468
1968.891113
4645.41748
2939.133545
3433.722412
3825.625488
2788.88501
6147.668945
3703.847656
6752.743652
4175.30957
3291.382324
2511.101807
7266.009277
2011.777832
3022.315674
2601.009033
5491.563477
5640.163574
3579.917969
1414.307739
4660.911133
5556.437012
2984.205811
3971.428467
5440.204102
5582.112305
3266.588135
6595.459961
4499.422363
1938.005615
2231.036865
1873.03894
2676.255615
1920.26001
2099.862061
4306.272949
2110.002686
1943.631226
2415.700439
2744.881836
2226.414307
1899.125366
3902.930176
2467.239502
1976.810425
5959.740723
2003.933472
2186.781738
2307.482666
1862.551514
5020.400879
3017.008057
2226.300049
1799.321533
2363.978027
4674.596191
3974.285645
1689.908936
3218.285645
3701.855957
2050.610352
4396.661133
2594.364746
4939.449219
3136.385254
2662.648193
2214.835938
1861.775269
5354.21582
1991.316772
4079.131104
3536
2048.562744
1750.820068
4192.736328
2988.746338
2284.356445
3467.66333
4585.550293
2633.611572
1831.515137
1974.134033
3409.268066
1801.137817
4046.921631
2531.415527
1927.127808
4380.611328
4443.739746
4078.151123
3800.734131
3688.250488
2552.289063
4357.858398
1880.167847
2238.231689
7584.73877
3323.798828
1336.969727
1916.923096
1961.686401
4158.847168
3067.248535
1758.279297
3994.230225
4070.617432
1902.655029
2167.201904
2417.094971
2739.636475
2376.959229
1981.315308
4998.083008
3344.828613
2663.887207
3306.490234
1720.575562
2003.956055
3728.087158
2458.42627
2876.786621
2269.521484
2542.870605
1891.328003
4950.559082
4614.449219
3527.309082
3023.722656
3437.375244
2200.619629
5867.782227
4100.035645
2685.627686
2031.546753
5166.520996
3367.92627
2462.970215
5473.09082
2240.783447
4270.380371
2462.655518
4624.599121
1875.099121
5673.168945
2176.460693
3806.344727
5249.191895
4104.977539
1814.391113
2175.577881
2482.305664
1884.879639
3768.462891
3978.426025
4824.067383
4352.556152
1545.135742
4526.567871
2568
1506.404907
5613.824707
2015.373535
2343.948486
2363.138916
2219.636475
4324.902344
2032.763672
2869.589111
2327.95166
3534.056152
4064.573242
3908.961914
3542.380859
1836.951416
1766.763672
2036.909546
3034.255859
3389.943604
1500.945435
1319.421631
3031.588135
3602.367432
3639.384521
2141.181396
4030.106934
1952.483887
1868.954102
2854.132568
6224.309082
3871.851807
6396.664551
3203.901367
3149.45752
1760.050781
2023.179443
2501.398926
3104.800049
5360.595703
2340.594727
2660.800049
5673.916016
6408.976563
6039.658691
2509.291748
2286.6521
1941.947754
4121.299316
4299.071777
2891.234619
2242.810303
2823.281982
4419.116211
3533.470947
6212.912598
2632.451904
4125.658203
2950.255859
3699.882324
1737.76001
5440.681152
1880.075439
4016.406982
2418.985352
3544.819336
2116.552246
3560.213867
3094.875732
2093.845459
1954.204956
1895.761597
2442.942871
2970.708252
2029.447998
2050.554199
4745.648926
5746.734375
4247.192383
1909.209839
5971.021973
3305.893555
3589.868652
2551.656982
3341.551758
6383.353027
1819.931763
1520.689697
3022.527344
2668.640625
1683.069336
4348.731445
1894.623047
3948.032227
5892.483887
2953.412598
4498.888184
1810.324707
2044.273682
3400.281006
2447.177979
2126.804932
2743.518799
2285.552246
5345.054199
1655.754639
2146.699463
4394.128418
1849.29187
2157.67749
2001
6624.430176
2503.130859
3253.008301
2802.229004
5692.973633
2410.188232
3729.100342
2107.729492
4392.219727
3321.27124
1880.084717
2283.91626
4690.981934
1852.496216
2367.724365
3639.244141
5086.349609
3345.286377
2729.672119
2497.783936
2325.36499
1892.568481
3659.365723
1609.483276
1976.295654
4796.29834
5049.970215
3532.421631
1897.535645
4898.839355
4784.077148
1391.127808
2202.067627
2979.30127
2324.171387
2105.423584
3719.494873
4668.110352
2410.646729
3573.629639
1950.023926
1803.779297
3270.359863
1779.417725
3456.389648
1817.490845
4517.027344
2619.391602
2152.615479
1863.811768
3708.361328
1723.193359
3167.780273
5453.587402
3586.255127
3372
1970.092285
3652.227051
2563.428467
2914.678223
2689.138672
1864.171265
3007.887207
5748.592285
2866.215332
5153.928223
5121.853516
1937.056641
3735.187256
7404.867188
6885.311523
3898.158447
4364.619629
4326.861328
3540.939697
10397.366211
4816.633301
4890.091797
4345.193848
3787.687256
4710.288574
2865.627197
3463.240234
6808.145508
4609.26709
2580.666748
1978.862427
5021.584961
3160.505615
1561.739136
2567
3852.520508
3370.859619
3285.508301
3236.014404
1744.072021
4925.74707
1970.305054
2516.431152
1586.639648
2778.152344
3266.678955
1603.569214
7311.410645
4459.088379
2584.289551
3543.586182
2082.62915
2226.753662
2346.42749
2947.444824
1883.727661
2822.857178
2841.944824
4706.287598
2761.101074
2792.253906
2835.740723
1942.927612
3990.542236
2373.75293
1947.144653
2532.408691
2019.609985
2588.812256
2833.677979
2428.238525
2160.974121
2646.647949
1698.943848
4936.88623
2038.672607
1958.833374
2268.011719
2528.04126
3549.098145
2353.058105
3005.029785
1327.331299
1867.017822
5423.776855
6067.223145
2124.384277
1747.834229
2036.473267
2100.906982
2362.18042
1711.605347
1853.028198
2209.503662
2432.45166
2747.941406
1671.73999
2218.614258
4081.862793
2118.049316
1847.25354
1824.507568
3529.169189
2161.607422
3415.186523
1928.267944
2100.976318
2755.914551
5221.205566
3266.709229
2514.458984
1923.865723
1820.789795
3870.579834
2767.368896
2605.411377
1923.478271
2132.556396
2532.43457
3815.416748
3289.083008
1666.450684
2796.658691
1934.822144
3357.65625
1977.561035
3646.706787
3014.914795
3051.078369
1762.796143
3173.922363
1604.273315
4149.799316
1798.708008
2072.397705
2636.340576
2484.925049
1812.748535
2416.258545
1706.400024
1676.166626
1761.024414
3350.395752
2138.411621
2224.142578
3620.6521
2112.860596
2748.89624
1754.619141
3882.419189
4588.446289
4815.228516
3507.942627
3923.003662
2691.523438
2665.368408
3171.440918
1664.089111
1839.813965
1732.243286
1779.271973
2243.267578
2809.315674
3226.188477
3468.99707
1985.320801
5636.29248
4088.57251
4462.760742
5084.281738
3029.674316
3297.700439
2460.487793
3109.665283
4016.245605
4637.669434
3807.714355
2120.536133
1584.404053
7236.030273
2533.720459
2492.990234
2985.840088
6952.437012
5642.025879
2253.011719
2217.423828
2783.270508
1911.188965
3756.073486
3353.835205
3616.637451
2974.188232
1325.181396
2637.414795
3648.411133
2961.428467
2709.283447
2798.273438
2728.213379
2483.025146
1893.870972
3049.764893
1570.314697
1746.787842
3635.389893
6078.773438
3469.340332
4749.551758
3210.421875
5539.620605
3496.775391
2534.020752
2107.179932
1747.643433
6979.987305
2130.252441
3376.077148
3336.958008
2079.557617
4312.71582
4882.941406
2457.496094
2861.388428
6715.628418
3224.802002
2647.039307
6415.417969
5303.108887
2119.47168
1681.380005
2905.625244
4272.205566
1706.491821
2603.151611
4577.442871
3641.496826
2397.709473
5199.810059
2539.210938
3047.379883
1804.420654
1893.068848
2970.326904
2732.500977
1926.862549
2480.131104
4206.173828
2736.910889
1628.973022
1784.026978
2708.682617
3655.88501
4591.698242
1835.551514
4425.654785
2853.530029
4826.420898
3012.5
1811.501831
2207.616699
1806.243896
1657.846191
1804.013184
1919.5177
2941.848389
2333.118408
2864.832275
1685.81543
1781.989014
2348.362793
1767.397461
2055.947021
1746.872803
2184.567383
2209.269043
3708.513916
1705.684204
1813.009399
3817.666992
2840.699219
3205.495605
1535.901855
1965.196289
4364.981445
2137.719238
6676.75293
2230.787109
4550.088867
1916.116699
3568.777832
3525.076172
1729.416504
1813.701172
2050.097168
2852.673096
3053.7229
4457.056641
1822.153809
3308.814697
3343.474609
3357.224609
4851.077148
3682.990479
3009.607666
5413.679688
2098.17334
3000.786133
1934.447754
2192.014404
1605.941406
3501.914063
4046.642334
2041.401123
1718.129395
1546.407715
3283.962891
2565.782715
4769.72168
4420.437012
1704.671143
2670.970215
3092.564453
3035.279297
5429.980469
5234.391113
1754.839844
3772.815918
2032.24585
1918.512207
4615.836914
1756.844727
1572.661377
3658.30249
3101.101074
1828.461304
3893.041992
1581.806885
2220.134033
1895.883057
2829.989014
1817.191528
3893.95166
2786.305908
5881.905762
2546.404541
2057.477783
1675.92688
5355.085938
1793.717896
2630.138672
2457.861328
2446.263672
3588.606689
2867.503906
3476.337402
1903.389771
2316.068604
2157.621094
3170.846924
3052.83374
7387.064453
3322.825684
1702.018066
3863.323486
2708.206299
3153.910156
2886.368896
1960.981079
3250.760498
2935.495361
2956.522949
1986.502197
4283.421875
3903.546875
6751.371582
4871.253418
3769.797363
1987.610596
4447.084961
5288.152832
4110.996582
3465.186768
4339.458984
3745.569092
4139.785645
2818.592773
3522.770752
3368.205566
1345.137451
2380.097656
2870.960938
4229.657715
2163.348145
5243.209961
3770.693604
2972.221436
3032.551758
2072.552734
2077.725342
3932.967773
2655.793701
5986.049316
2215.280518
3071.049072
3261.687744
1804
3115.073975
1722.539917
2009.774048
1882.438477
1645.13916
2360.708252
2048.468018
2453.25708
1738.866943
3633.777832
2076.607178
1674.631348
2236.907471
1624.538818
3238.111816
3247.609863
3506.666748
2505.883057
1733.409668
1650.630615
1742.970093
2767.600342
2077.603516
1767.605225
3229.526611
2581.074219
3218.117676
1681.10144
2270.961426
1980.719604
3151.946045
3007.934082
3850.854492
1702.228516
3476.497314
1652.491211
1615.943604
4156.200195
1863.339966
3566.471924
2912.859619
4036.241455
4201.779297
3358.072266
3584.088867
2929.561523
3703.902344
2882.510742
4226.28125
5201.443848
2531.108643
2231.952148
1619.297241
3656.408447
3804.91748
1829.965332
1471.470215
2321.383789
3086.816895
3703.883545
2958.797607
3587.099609
3696.931396
2607.714355
2863.36499
2418.961426
1628.341431
2633.882324
3027.977539
2880.959961
3359.877197
2095.597656
3161.196289
2438.148926
3245.093506
4655.436523
2961.34082
2650.191406
2102.266113
2011.30957
1970.466919
1357.692261
2151.24292
2294.15918
3305.435303
3750.540283
2676.618408
3265.622803
6122.180664
3689.738037
2671.218994
4015.552734
3151.479736
4156.381348
2543.675781
1481.238037
3467.49292
3472.074707
4999.955566
1954.682617
3904.610596
5390.685547
2645.363037
3234.905762
2382.748779
1794.574707
3153.496094
3173.856689
2765.126953
3360.575684
2818.775391
2599.86084
2426.406006
2507.128418
4660.137695
1489.072632
1926.439697
2350
3547.010742
2917.852783
4281.476563
1708.539551
2078.308594
4356.33252
2174.231689
5412.727051
3875.969971
3078.612305
5677.654297
2885.581299
5190.880371
1494.666626
2590.578613
2142.581787
4618.69043
3436.257324
2098.73999
1873.904785
3371.821777
2360.465576
4151.95752
2286.84082
2192.645264
3173.974121
3155.682617
7319.102051
2428.194092
2923.428467
1741.797729
1821.094727
4160.175781
2742.044434
3374.438965
4200.680176
3376.298584
3804.154785
2025.254028
1422.251343
3859.307373
2436.374268
1691.804443
1662.701782
4771.843262
3018.747803
3682.116211
4268.578125
4589.392578
5495.290039
2114.614258
2395.16748
5490.127441
3452.342041
2229.154541
2859.015869
1747.689941
4973.342773
5475.286133
2442.54541
2992.735596
6832.053223
3242.061768
3081.805176
2288
1642.052368
2611.912354
2542.613281
6044.244141
2243.885742
4651.566406
2719.684814
2771.979492
2192.731445
2948.718994
2790.114502
1736.118286
2575.179443
2791.026123
1789.18811
2184.104004
3706.900146
2959.360107
2790.049805
2777.728516
2381.700439
2552.570313
2563.342285
3752
3654.356689
2199.806152
2455.121094
2956.622803
3068.675781
3717.645264
2678.801514
2949.991699
3414.325684
2715.842285
1341.062744
4105.45459
3321.418701
2495.828369
3758.490479
4147.277344
1843.924561
5213.875488
7370.652832
2455.100342
1986.041504
4950.470215
3292.179932
2945.498291
3090.153809
4397.714355
2052.993408
3775.407959
3111.30542
5079.03125
2516.621338
6182.702148
4894.313965
4821.788574
2275.070068
5182.292969
2836.033203
2305.186035
4085.970947
2189.401611
3126.471924
3864.929932
2772.211914
3455.223389
2064.452393
4664.490234
1723.250854
3189.968262
2577.893555
3129.37793
4929.354004
3443.80835
3495.883789
3395.677734
2698.548584
2579.650146
2789.902588
5071.797363
4033.977051
4406.67041
2289.424561
1796.883423
4312.734863
2986.7229
3284.897461
5103.897949
2707.78418
2845.372559
1495.076904
2135.538086
3794.50415
2861.276611
5117.415039
1980.986084
4841.084961
4829.283203
4418.143066
1908.354858
1859.481689
2228.670898
3529.760986
1668.89917
1632.439209
1698.085571
3668.321289
3023.647705
4371.619629
1890.619629
3547.928467
2948.588135
4138.891113
3359.197998
2660.255615
4348.40625
2426.541992
2711.024902
8995.621094
1930
4166.315918
3446.671875
3069.173584
3170.625244
2728.686523
3240.571533
1878.247192
3863.991699
1294.303955
3028.806885
1894.477539
2412.553467
3583.229248
3269.691406
2425.953857
4088.179932
2277.099609
3432.108643
2300.756104
2317.176514
2041.769531
1911.084229
3755.361084
3922.493408
2128.527832
4794.489258
4720.968262
3782.123047
7914.944824
1715.006714
4949.328125
3129.277344
2061.646973
1953.79126
1705.846191
3621.176514
4426.924805
3139.222168
2651.312256
2890.146973
2819.796875
3362.666748
1982.71814
2697.27417
3452.978271
2893.057617
2800.435303
3607.07373
2397.793945
1440.444458
3378.442871
2035.620605
3213.716309
3332.882813
2580.22168
1740.100464
1736.367065
2216.388428
3491.341553
2432.150391
3919.051025
2593.989502
3408.671143
2238.567871
2118.285645
3015.793701
2498.833252
2676.614258
1848.170166
2715.33667
3024.213379
2203.648926
3515.993164
1762.745361
2321.269531
1836.996948
1934.146729
2422.7771
1960.217285
5390.770508
2444.357422
2710.039307
1664.65979
1823.274048
3168.542969
3281.872559
3523.572998
3217.087646
2334.893066
3245.897705
3757.217285
2708.674316
1691.973999
7490.398438
3237.562988
3308.035645
3612.487305
2062.798096
1819.796143
4326.744141
4391.382324
2027.625
1738.694702
2859.006592
2650.162842
2091.706299
3188.823486
2629.766602
2641.987549
3447.469727
2187.32666
1902.335571
4137.234863
2264.010986
4686.178223
2726.333252
2088.818359
3006.644775
3271.449219
3929.419678
3082.197021
1622.904785
2732.927979
3302.598389
2499.233643
3064.61377
2407.122803
1966.808472
1819.782227
4304.066895
1730.826172
2457.613037
2567.638428
2815.227051
3988.61377
2233.49585
2298.656982
3989.736084
2406.649902
2779.908203
3236.024414
2357.07373
1701.297241
1963.976563
2467.951904
1882.548462
1359.952515
2439.649414
1667.552979
2683.488525
1974.326782
2541.13916
2105.521973
1805
1913.772583
3345.40625
1799.297363
1409.720947
6127.259766
3008.709473
4415.577148
2829.049316
2952.019043
3754.887207
2576.967285
2295.426514
1842.946533
1933.190186
3118.164551
1989.893188
2358.114502
2418.41748
2386.022217
2107.653076
4737.350586
3046.355225
1785.124146
2414.94165
2753.741455
3716.852051
1657.099609
3590.624512
2557.104492
6826.379395
1906.217773
1775.772461
5981.070801
1673.683472
2782.660889
2025.744995
1644.395874
2947.60791
4491.09375
1779.222656
5264.515625
1879.7771
1757.286743
1826.732788
1850.241211
2451.794678
2116.852295
1408.143188
3398.87793
3921.231689
2058.90918
2026.859741
2084.706787
2190.035645
2107.103271
4956.139648
1920.03186
1343.805298
1667.964111
1928.303345
2317.889893
1947.026367
3020.894775
2638.990479
2220.483154
2576.362061
1834.404053
2563.845459
3924.843994
3280.7771
4229.616699
3028.158691
3350.602051
3984.77124
2719.471191
2579
3650.151855
1607.699219
1694.582031
2130.779297
4036.470215
1986.560425
3220.537598
1924.669312
1588.179565
2520.720703
3741.058594
2179.106445
2101.6521
7435.125
3134.560791
2316.367432
3022.815918
2017.178101
1864.840454
1793.800781
1731.761108
1981.436768
3822.360107
1871.775757
