# Supplementary material for: Distribution Analyzer, a methodology for identifying and clustering outlier conditions from single-cell distributions, and its application to a Nanog reporter RNAi screen
Source: BMC Bioinformatics. 2015 Jul 22;16:225. doi: 10.1186/s12859-015-0636-7 (PMC4511455; doi:10.1186/s12859-015-0636-7)
Supplement: Additional file 1: Code S1. — R source code and sample data for distribution-based high-content screen analysis [file 12859_2015_636_MOESM1_ESM.zip › DistributionAnalyzer-1.1/Plates/files10004/D18]

2063.573242
4638.650391
4659.93457
4779.547363
3895.310303
1854.727295
5982.853516
6021.866699
7683.457031
4235.542969
4694.334473
3139.165527
2522.562988
5481.731934
4375.587402
1453.853638
2768.172607
5209.172363
2545.268311
3433.982422
6756.522949
1778.571411
2845.270508
4672.776855
3014.351318
3195.456055
4063.624268
1629.674438
2544.711182
4507.541992
3258.829346
7007.061035
6216.519531
13969.698242
2690.605957
5076.44873
2706.81958
3854.192383
5319.714355
2831.207764
2410.192871
1742.802368
5015.171387
2498.656006
5127.225586
5923.077637
6391.490234
1841.882324
4456.559082
2675.719971
7667.337402
4568.53125
1968.302734
6793.910156
4812.324219
2216.780518
4817.935547
2073.12207
2097.151611
1866.170166
1912.242432
1924.359741
3667.567627
5226.190918
5536.125488
5680.25
4256.428223
2935.857422
3019.503418
4666.472656
6941.288574
1965.678955
2973.645752
3460.151367
2828.871338
2609.049072
4265.612305
3708.529053
4745.851563
4699.75
4169.388184
4159.921387
4963.831543
4368.87207
4040.4646
2249.36499
5168.806641
5608.77832
3874.946045
2483.063232
2960.408203
4385.477539
2820.158936
5161.438477
2554.040771
3902.974365
3517.306641
3696.52002
1714.160889
3346.261719
3145.261475
5206.806152
1822.408325
1800.260864
4070.654297
3847.855957
4647.300293
4182.643555
2251.962158
2968
4913.983398
3193.748535
1983.297119
2394.021484
3724.148682
3597.585693
7463.338867
3381.387695
2388.995117
2731.229248
2941.558105
2658.732422
3806.377686
3815.413818
2171.379883
3324.86499
2369.632568
3477.648926
2864.862305
3027.882324
3886.45166
4181.776855
1984.539917
3298.193115
4717.628418
5897.415527
6838.200684
2502.98584
4685.810547
5031.618164
5614.372559
2121.989746
3681.160645
3544.504883
3616.543457
2852.184326
2460.237061
2561.427734
2772.069092
4275.733887
3257.886475
3053.283691
4004.056396
4232.745605
4360.761719
3550.647461
2163.473389
6072.38623
3681.866699
1960
4386.298828
4707.368652
2131.772949
4299.436035
3146.918213
3362.734131
2767.351318
5120.529297
5408.782715
4314.311035
4045.09082
4872.826172
3270.24292
3541.637695
2634.886719
1645.666626
8885.722656
5493.05127
4438.965332
5595.030273
3491.4729
3657.324463
3856.518555
2222.54541
8829.027344
4131.044434
1921.051392
5672.533203
1699.769653
4852.397949
3583.111084
3577.831787
5773.898438
3715.884033
3682.741699
4237.972168
4517.421387
5220.282715
4233.819336
3871.927246
2082.564209
6469.844238
4209.361816
6530.515137
4379.140137
5550.160156
4275.0625
1693.233032
3003.071533
2054.256348
4566.841309
4012.39502
12746.90332
3921.333252
2472.508057
2107.657227
2570.887695
3279.705322
2584.422852
3295
2507.255371
1483.60437
2022.461548
1730.610474
4900.208008
1545.51355
2322.208252
1573.720459
4462.387695
4115
4253.689941
4380.318359
4972.637695
5581.123047
3751.196533
6011.688965
2030.895386
7393.302246
4848.537598
3506.95166
3535.856934
3226.7229
9599.119141
4807.069824
2282.54541
4593.123535
3559.646973
3913.007568
2381.489014
2667.694824
2568.770508
4491.692383
1891.974243
3520.92041
4259.806641
1956.59729
2100.609131
5856.396973
1948.309814
2787.478271
2121.43457
2165.818115
2488.204346
6158.541504
2714.269043
2359.199951
2648.375977
2825.614746
3092.350586
3198.615967
2748.432129
2594
2445.158691
3381.780762
3068.767578
1824
4027.36084
1851.428589
1689.337524
2351.153809
4400.856445
2562.467773
2677.654053
2390.561523
4083.82251
2017.772095
2510.463623
3655.296631
3786.744629
3195.694092
4470.61377
2456.156982
1517.105469
3968.748291
1951.873291
4780.949219
7575.477539
4042.796143
2361.517334
6368.891113
4651.250977
1756.546875
5462.950195
3742.321533
3164
1839.911499
4324.37207
3668.630859
2486.354248
2743.811279
3010.230469
2603.632324
3421.059326
5154.45459
3185.75708
4614.062988
3135.211182
3825.649902
4134.027344
3985.861328
2133.415771
4098.147461
2274.446533
2908.663818
4684.347656
6378.464355
3349.605469
2831.610596
4390.978027
3027.673096
2888.049805
3208.156738
2219.625732
4370.390625
2167.9646
3893.384033
2133.853027
4751.003906
2620.370117
4699.399902
3181.593506
5696.769043
3364.526855
2790.450684
7405.441895
9398.992188
2293.152588
9528.712891
5884.821777
5472.161133
5385.970215
3234.359619
2306.268311
2196.312988
4782
4546.829102
3114.625732
2038.463745
4612.732422
5648.813477
3057.854736
1441.680664
4962.347168
3856.217773
4198.454102
6008.603027
5484.262695
4546.717773
5959.688477
3078.062012
2891.411865
4386.931152
3642.311768
3848.695557
2744.030762
4972.548828
4036.14502
4395.41748
1931.466675
3280.547852
2822.719971
4049.927002
3364.121094
4548.291016
4391.134277
3701.80957
3997.455322
4098.17627
3711.569824
2975.219238
4894.367188
2287.419922
5452.763184
3187.468506
5880.45459
2163.862061
5144.865723
4471.492188
2883.179443
3105.556641
3226.234863
5347.789551
5238.4375
2987.772949
3866.354492
1770.428589
2748.060059
3538.123291
2608.690918
2812.29541
3519.333252
2217.162109
1720.529663
1843.24231
1460
1903.30542
1997.57666
1988.632813
5480.90625
2323.116211
2285.908936
1922.558716
1834.967773
1987.348267
7297.570801
2439.680664
3929.218506
2506.637939
6314.164551
2687.730225
3834.956543
4652.275879
5002.841309
3557.373535
2183.874512
1705.310547
5029.370117
2674.744629
2665.263184
2092
2859.632324
3038.229248
2657.736816
2212.159668
4231.427734
3537.60498
3469.105469
2727.944336
2387.353271
1993.263184
4992.90332
2772.169189
2503.617432
3298.996582
7893.880859
4137.591309
1862.990601
2284.095947
3562.097412
3258.928223
4373.493652
2276.233154
4871.966309
2600.831055
5691.441895
3939.858887
3263.407471
2878.861084
4677.841797
4776.189453
2547.114502
2301.927002
3665.327881
5278.663574
2094.172363
1861.44397
2367.440674
3102.75
3797.228271
2949.559082
3195.980713
2645.784424
4059.790527
3906.992676
1944.400757
6477.118164
2010.888062
4612.72168
3023.517578
2094.475098
5898.832031
2641.205811
3685.890625
2762.181885
2241.691406
4361.573242
3314.215332
4774.212402
3089.333252
2270.59375
3184.644287
2659.791016
4862.614746
2344.015381
5880.27832
3526.954102
2762.335449
4319.091309
3215.25
4439.150879
3699.277832
6139.978516
4797.120117
3585.777832
14002.360352
1928.771118
6881.43457
2396.594482
5227.784668
2015.602539
5454.622559
2417.11792
4314.652832
5805.09082
5289.725586
2262.718262
4090.256348
2783.713379
3314.708252
3847.51123
5269.978516
2323.340576
3867.333252
4904.45166
4603.676758
5970.595703
5156.65918
7820.45752
3450.114014
3489.333252
4881.992188
8515.352539
4409.993164
4945.562012
5471.064453
1377.333374
8141.85498
3520.800049
6379.506348
2973.701172
4039.07959
2697.428467
1982.030518
2483.217041
3458.191162
2020.654541
3025.474609
7142.244141
3607.916748
5675.96582
3626
4740.680176
2805.161377
5097.803711
6281.850586
8183.043945
4879.350098
4535.615723
2737.381348
4478.85498
2496.145508
2712.885986
5985.669922
4971.782715
1785.755615
2484.194824
2258.532227
7940.658203
3072.091064
8389.77832
2580.441162
2130.083008
2261.578369
5931.624023
2158.546875
3587.267334
5749.058594
2283.261963
2118.669922
2915.771729
3837.35498
3042.0979
2320.469238
5669.110352
2532.2771
5897.208984
7086.288574
4115.386719
3958.352295
2487.837158
2680.028564
2526.346191
3540.066406
3868.728516
2690.206299
3506.480225
2032.71521
6362.018555
4699.853027
2072.415039
3497.714355
2533.577148
4042.270508
3957.131592
5428.577148
5027.112793
3171.936035
2232.697021
1988.520874
4640.686523
2220.60498
1693.229736
4003.518555
1685.839233
2796.601563
2006.964233
4688.606934
4852.299805
3911.196289
4788.785645
1947.671265
2761.919922
2323.428467
2870.900879
3205.161865
2885.901855
3760.360107
5053.761719
5572.768066
2906.065186
2176.761963
1568.103394
5556.978516
4124.772461
2224.481934
2736.158691
3393.317383
3772
4386.894043
5019.868164
3462.498047
1987.596558
3106.174072
3662.433838
2618.137207
2247.844727
4066.640869
3334.328613
4896.718262
3098.066162
3574.787598
2483.238525
1891.886963
3206.280273
4248.146484
2182.020752
3362.895264
1867.631348
2197.904785
1463.118408
2865.538574
5679.743164
1578.514282
2109.687012
2860.523926
3017.821045
3156.041016
2113.109131
5305.546875
3184.141846
3502.458008
6038.70459
13836.270508
2102.624756
2655.72168
3199.052002
1915.297241
3259.099121
5580.943359
1844.259766
3752.037842
6526.149414
5160.911133
4662.964844
3140.113281
4445.841797
4580.212891
5000.075684
2274.361816
3458.326904
4004.085205
4219.291504
3453.974365
4521.554688
2692.059082
4083.956299
3449.346191
3100.045898
3889.317871
5326.015625
8853.011719
4112.438477
4217.43457
4522.294922
6281.703613
2126.979492
3122.224854
4497.75
3793.411865
3417.404053
3478
3823.352539
5534.151855
3551.682861
2373.855957
1354.515747
5794.881836
9701.563477
5269.990234
5330.636719
4026.349609
5316.055176
3008.959961
4948.373535
5097.094727
2062.964355
2680.941162
2217.032227
5215.802246
9662.676758
2714.013184
3039.044678
3673.591064
2652.827637
5670.346191
2907.074707
2012.1875
3334.633789
2050.830811
2118.125244
7414.062988
1987.389771
2336.830811
1852.473511
3665.744629
2140.583008
1829.06665
3817.578857
4393.155762
2841.58667
2010.616455
1923.755493
7211.067383
3297.371826
2397.765137
2427.487061
4332.541504
2184.375977
3495.793701
1800.329102
1993.053833
3542.595947
2873.378174
2565.175049
2284.842773
2327.826416
3088.781982
3894.732666
1937.910156
5907.14502
4199.872559
2943.169189
2509.720215
2176.437988
2112.065918
4467.971191
2204.920654
5614.11084
4386.214355
4809.973145
2148.621094
2766.921387
3311.053223
2294.231445
3498.567139
2644.721924
2669.997803
4447.670898
6026.558105
2568.892334
3142.395996
2232.804199
6724.286621
2513.543945
1827.50415
1903.310791
3010.27124
3048.649414
2639.158691
2615.129395
3723.326416
2249.290771
1556.1875
3550.437744
5026.140625
6162.906738
2612.446289
2619.963135
5288.875977
2773.093994
3312.669922
2073.87207
2242.430176
3299.619141
2034.026978
1945.461792
5247.470703
3211.598145
5001.504395
4750.553223
2115.37793
1636.121216
4764.663574
2836.644287
4663.45459
2182.567139
2430.322266
1983.064575
4599.91748
3692.777832
4835.120117
4845.008301
4315.849609
4828.38916
3807.064209
2926.466064
2137.895264
5301.121094
4977.232422
2647.791504
3072.038574
5439.486816
5194.92041
1938.457153
3454.019531
1920.630005
3419.506592
1919.066162
1956.449829
2046.653442
2309.324219
2284.642334
2668.526123
2467.788086
3124.024658
5226.678223
2710.781494
4875.139648
4555.958008
5494.952148
3407.099365
2862.843262
6475.09668
3410.723389
1707.124268
3934.993896
2283.807617
2761.136963
4004.046387
4494.399902
5133.127441
5359.52832
4180.427246
5908.104004
5347.89502
2783.458984
10976.914063
3195.968994
5467.499023
3430.517334
3308.179443
4656
2299.236328
4448.789551
5075.533203
2364.622314
5565.169434
2399.647461
2269.991943
4394.48291
1993.281128
4990.806641
4624.956543
2121.706787
5310.352051
3712.888916
4273
4455.711914
2825.990967
5303.530762
5057.964844
7989.029297
10096.677734
3199.390869
6375.054199
3689.180664
1576
4174.021484
5432.53418
2760.676025
2251.423828
2442.902588
1357.133667
3112.27124
3337.313965
1874.691895
5570.975586
1958.531616
1747.516968
4435.071289
7304.446289
2058.324707
1852.604858
4560.177734
2033.727417
5010.440918
2420.070068
2735.755615
4033.597168
5101.009277
2176.512939
1840.246094
2090.516602
2047.931763
1972.19812
5467.077148
2372.540527
2219.856934
4427.867188
2479.756592
3314.940674
1964.756714
1970.511475
2811.758057
2422.712158
2180.796143
3909.286133
2032.565674
2210.238525
1863.092041
1870.328613
2296.288574
2604.574463
1801.036743
4192.219238
4770.962891
1777.404541
1988.889526
5335.345215
1905.132324
2379.367188
5517.889648
4491.524902
3310.460938
3088.727295
1908.569824
1984.504639
1789.051758
3493.793701
6831.944824
3456.61792
7693.167969
3512.940674
2226.95752
3276.195801
3987.718994
1830.400024
2488.556152
1986.332642
3226.824463
4527.572754
2681.978027
2376.45874
2836.125
4822.005859
2510.109131
7020.327637
1839.349976
4808.224121
3718.30542
7708.60791
4160.180664
4416.246582
1827.725464
2148.991455
4303.175781
4386.427734
1521.013672
2787.353271
3918.245361
2168.362549
2117.809326
2793.685791
2720.473389
3119.413574
2062.90918
2490.78833
2104.177734
3728.855713
2492
3855.130859
2031.088623
3908.54126
2716.513672
2020.959106
4013.282959
3032.085205
1810.074097
6986.518066
2665.182861
3170.187744
2595.787354
3553.478516
5341.066406
2925.325928
3468.735596
2935.320068
4816.030762
2182.224121
3385.104248
1877.405884
2309.630859
3752.873779
4903.840332
4618.683105
2788.093506
1834.609253
2992.044434
4488.034668
4802.576172
1668.895996
6102.297852
5098.942871
6967.555664
3697.244385
4780.226563
3668.491699
1804.092285
3089.924561
2924.37207
2424.745605
5277.09082
4693.235352
2896.851807
6131.503418
3642.733398
4430.433105
4678.190918
7658.30127
3703.217529
4041.554932
3810.801758
3464
5811.792969
4738.231934
5844.648926
3685.374756
4361.149902
3888.329834
6569.474609
2739.918457
1986.60083
2365.609375
7063.699707
2988.712402
3461.607666
3422.861572
5460.12793
6146.868164
2787.912598
2806.689453
3266.963623
6746.635742
4693.518555
4882.077148
4650.228027
4402
2068.462402
2131.626221
2549.695557
7026.376465
2531.326172
5827.802734
3855.636475
1904.784424
1760.366821
1887.834351
5772.583496
5291.975098
3092.87207
2037.692749
2260.194336
2486.53833
2002.881836
2592.245117
2098.771729
2049.712402
2615.807129
2079.70459
2087.080078
2057.294678
4532.174316
2454.780029
2109.148926
2125.504395
5826.404785
2471.384521
3500.804443
3405.859619
3266.743652
2352.919678
5660.861816
1985.517334
11817.130859
1577.333374
6858.135742
2871.79834
2561.45459
1361.316406
2504.470703
1358.321045
1750.222168
3434.864746
1572.345703
3120.244629
1472.481934
4122.468262
5205.395508
4816.834961
4520.666504
2135.301025
2534.704346
2124.458008
2780.291992
2113.354736
3501.811768
1819.377808
3354.792969
4926.518555
2450.461426
4861.171875
5305.600098
2904.267822
1942.185791
1915.249512
2833.915771
2560.479248
3164.509277
2426.013428
5064.470703
3860.114258
2019.146118
2512.076904
2347.005859
1990.432251
4501.246094
2062.666748
1870.578735
2974.640625
3531.76709
4818.008789
2797.921387
4428.879395
1836.446411
2521.295166
2287.400391
1683.927979
3170.216064
3064.276367
1985.052612
1993.640259
4164.097656
1836.041992
2172.909424
7673.90332
2933.915039
2643.076904
3066.388428
3518.062988
2225.854492
2700.095459
3142.883789
3940.452881
3498.814453
2842.798828
2806.366943
2433.137939
5589.62207
2136.033447
1979.064819
2702.72998
1756.200928
2448.963623
2056.397217
2203.642822
1985.215454
4593.740723
2486.751465
2730.88501
1842.098389
5085.714355
5143.156738
6488.054199
2502.080078
2583.54126
2405.279541
2234.633301
3746.688965
2997.395264
3418.014893
3861.18042
5294.127441
2606.540527
4774.897949
6826.76416
3260.984619
3967.969238
4100.34082
4160.470703
3706.145752
2362.786621
7390.611816
3766.990479
5096.04248
2370.42749
5026.450195
2582.161621
5975.378418
3722.47998
4353.98584
3320.462158
2970.616943
5067.166016
4688.874023
8785.658203
4032.157471
3904.406738
2641.008545
2977.546875
2423.627197
2575.511963
1910.236572
2740.079834
3709.265381
4085.3479
4581.003418
2883.934082
4880.62793
3039.306152
3513.486084
4511.906738
4698.82959
2903.779785
4802.054199
4076.22583
4258.802246
6248.72168
6499.291016
3823.006104
5365.834473
1807.692261
6597.624023
5660.540527
5979.838379
3745.227539
2696.193848
3267.965332
6021.193848
1475.536865
1255.020386
6903.14502
8478.213867
5656.751465
3999.5271
1762.875
4722.73291
1859.971191
5505.057617
4383.931641
1536.074097
2745.036621
1332.581787
3273.584229
2912.274902
5482.151855
1892.287964
5008.546387
5436.700195
7749.454102
3608.855225
2858.300049
3371.703125
4032.45166
1954.724609
1672.481201
4195.965332
6160.996094
7340.05957
3533.439941
6487.466797
6548.49707
1876.814819
3040.195801
1919.125732
4313.393066
3808.444336
5755.938477
1852.661865
4770.467285
1781.166626
2473.295654
5155.568848
4005.251221
3243.448242
4271.265625
1885.588013
4126.989258
11950.254883
1554.248413
3039.809814
2142.794434
3378.541748
3873.082031
1846.223755
5163.89502
2006.195923
3430.487793
4437.678223
2131.334473
3802.225098
7364.053711
2185.35791
3279.317627
2196.861084
3316.250244
5060.244629
2055.297363
3933.449219
3446.500977
4044.771729
1552.768433
2234.125488
2220.516846
3191.010986
5170.85791
1503.067993
4623.291504
2118.807861
2917.957031
4527.006348
3318.272949
4402.316406
1840.79834
3465.133545
1949.194336
5381.775391
2171.235596
1786.676514
2688.460938
3069.653809
3698.823486
1780.306641
1762.892944
2067.195801
2366.194824
4320.79248
2102.603516
5294.918457
3712.787842
4558.426758
1832.446533
5039.628906
2957.669434
4096.725098
1598.428833
2947.779785
2802.931885
2111.790039
7007.76709
3757.370361
7123.153809
3374.005859
2466.738281
6590.967285
4037.844482
4853.754395
1519.966187
4496.76416
3443.959717
3516.048584
3156.023926
4829.977539
3594.11792
2687.362061
1695.181152
2222.45874
2358.532959
4771.674316
7838.293457
3329.70752
5902.336426
2790.953857
1851.868408
7386.810547
3056.949707
4389.652344
2581.14502
5393.66748
6844.379883
1761.938599
10007.400391
4803.233398
5164.119141
1975.132202
2704.932617
4102.399902
3909.030273
3154.177246
4874.133301
1987.435059
2123.956543
5136.45166
2649.530762
6293.57666
2970.371338
3510.822266
5270.321289
3196.038086
2800.394775
1898.34729
3694.644775
4283.008301
5268.09375
5056.152344
2637.759277
2670.363525
11024.549805
2723.501953
3502.566406
2656.784424
2862.470703
3214.972168
5007.160156
3394.20874
4000.832764
1485.268311
1709.540161
2128.328125
2323.501709
2639.589355
2603.705811
2534.272949
3492.020996
1682.385986
2808.531738
5372.172363
4554.339355
8673.902344
7437.460449
3272.840088
2271.714355
5094.222168
3060.453125
3387.695313
4055.493896
4449.245117
3929.050049
1688.488281
5524.58252
3890.596436
2476.910889
4005.198486
2164.535645
2074.393066
5751.459473
1852.608643
7770.900391
2780.281982
5343.371582
1279.111084
1863.14502
3075.661133
5210.77002
3863.930176
1982.102295
2914.12915
1398.06897
1857.242432
4084.485352
6912
2755.463135
2355.16626
3986.9729
4030.253906
4438.78418
3595.588379
6552.057617
2864.932129
1992.690674
3721.32666
2096.997314
2110.765137
1836.03479
3681.645752
3198.256348
1820.452148
2542.61377
2773.435547
1788.59729
5283.955078
3691.180908
6874.185059
3745.629883
2826.470947
3106.749756
2893.178467
1797.827759
5188.851074
2017.697632
4177.975098
1895.93042
1743.756592
3532.853271
3491.591309
4140.133789
7306.404297
2302.678223
3992.5
4181.160645
1510.977417
2190.329346
5720.71582
4249.633301
4905.530762
2628.057373
2360
2137.472168
11095.238281
5833.788574
5435.127441
5465.675293
4946.434082
3250.063721
5084.675293
2764.77124
2665.828613
4366.440918
6206.283203
3434.378906
2895.168701
3558.358887
2944.32959
4603.179688
3596.988525
5213.023926
5919.597656
2928.729004
2080.52832
5380.745117
2240.635254
6960.097168
2636.191406
3399.551514
3933.573486
3955.584473
2367.543701
9184.631836
2659.786133
5128.347168
6147.250488
3266.104492
2688.61792
4451.678223
3190.762939
3143.94873
2178.292725
3587.959717
2476.336426
2614.205078
2630.288574
2860.499023
3224.0625
1785.288452
4052.998535
5355.877441
1472.788696
2522.666748
4952.02002
2518.735107
2333.260742
7735.149902
2349.871094
3685.600098
2620.182129
4924.193359
4914.325684
4508.14502
3754.387939
1560.912231
3665.574707
4749.5
6104.947754
4816.96875
2289.126465
6884.891602
3970.05542
5908.299316
5235.067383
5645.868164
4456.90918
4062.938477
4381.729492
2737.075928
3941.787354
3088.790527
5123.078613
2175.154785
4695.526855
3115.208984
5585.209473
3851.75
3302.718262
1977.347656
2745.891357
3555.714355
2009.878906
2395.621338
4104.327637
2599.976807
2117.357178
3066.771484
5230.175781
4771.58252
4897.009766
3889.677002
3362.040283
2359.128174
2430.165527
2391.06665
2347.791748
3619.604736
1514.909058
3873.354004
2591.199951
2116.873047
3473.474121
4458.886719
2934.833984
1849.785278
6017.45459
3353.821045
2708.442139
5012.456055
1838.025757
4351.950684
3424.192871
2700.61084
2258.208008
3891.549316
4905.318359
1907.329224
2280.869629
2721.142822
2441.964111
5527.310059
6496.671387
3454.085938
5080.562012
2209.314209
2121.708008
5066.753906
2726.06958
5247.96582
2358.835449
2154.819336
2929.956055
3887.199951
5802.593262
3178.390869
1865.142822
2577.472656
3341.789063
3565.970215
3072.628418
3284.196533
4550.878906
4868.243652
3098.527832
3690.715332
4568.229492
2335.349854
9016.15918
4707.82959
4196.663086
3432.636475
2845.34668
3310.971436
4034.054443
2212.018799
3927.227783
5387.384766
3294.828613
3431.165039
4088.287842
2714.68042
2332.007813
3348.154297
3106.744385
2539.976318
3658.506348
3102.46875
2296.532471
7001.90918
4916.955078
2029.004272
2543.234131
1818.982178
2797.266357
3119.987061
2797.388672
2764.611328
2592.78833
2871.710205
2671.056152
2008.471313
5376.788086
3783.261719
1944.130615
2901.866699
4333.581055
1908.307739
1996.061768
3386.561279
3135.847656
4882.806641
5142.975098
3723.201904
2518.757568
1729.606567
4138.084961
2461.762695
3352.301025
3223.515137
6515.587891
3620.895996
3386.762451
2991.369873
2173.811768
2716.161865
3532.784912
2889.619385
3314.580811
2211.775146
2013.44397
3220.296631
2074.566162
4011.340088
3728.196777
3299.09082
1794.909058
2732.095703
5157.744629
2255.09668
6015.799805
2115.887939
6986.106445
3730.976807
3623.62085
2491.196533
2448.735596
2197.456299
11468.120117
4505.66748
5155.279785
3846.643311
2897.581299
6242.608398
2020.70752
2874.023682
3331.82373
1518.091919
6877.112793
5513.684082
2819.376221
2618.921143
5628.859863
4381.266113
2489.733643
1933.65332
2204.337891
2889.388916
2974.525391
1768.318237
2113.810791
3141.115479
2990.931396
1933.14624
5800.474609
2928.829346
6465.335449
4009.930664
6532.17627
2044.954468
3073
2171.50415
3343.2854
4759.842285
5949.952148
3063.934326
3307.9375
2093.839355
3390.315186
2430.003174
4072.696777
1723.561035
2113.015869
5215.628418
3361.310059
4344.245605
2347.142822
2017.350708
2216.975586
2263.644531
3928
3035.775391
6512.795898
1960.800049
1568.699951
2290.370361
2355.707275
6845.884277
2891.669678
5171.225586
2417.904785
1652.240967
6396
3808.115967
1651.662598
2379.789551
3402.732666
4881.622559
7775.902344
4893.682617
4072.93335
1390.25293
5148.613281
2893.082764
1500.45459
4301.579102
6500.87793
2817.947754
5808.144043
2055.244629
1463.022217
2301.305176
3611.484375
4617.696777
1554.474243
1611.780273
2366.260986
4914.632813
5716.924805
2151.304443
1715.652222
4004.60791
1558.782593
2141.362061
3605.311523
6074.657227
3791.055176
4494.811035
1966.800049
1888.888916
8973.249023
4058.644531
4422.288574
3047.714355
5996.86377
3907.199951
2391.603271
1548.848511
2433.024902
5743.936035
1860.447266
3872.855469
3267.323975
1582.63916
2270.5896
3454.757813
2054.258545
1767.264648
3227.725098
2625.208252
1947.388428
1911.543091
2182.231689
3462.882324
1857.65918
8005.141602
3021.524658
5653.38916
2409.10083
1950.022095
2140.393555
1708.018921
5613.379395
1790.135742
2759.09082
2399.490723
2816.424072
2470.368164
2978.758545
3746.531982
2011.400757
4288.032227
2450.928955
2812.968506
3255.836182
5459.167969
1918.93811
2092.947021
1712.492798
5646.530762
4217.649414
2918.300049
3959.375732
2525.635254
5373.905762
1987.952515
4225.125
5754.899414
2756.672852
3530.989746
3715.237793
4076.642334
8632.182617
5933.769531
2098
1848.856201
1853.952026
3012.682373
2164.320068
4084.204346
3945.97583
3060.598877
4645.910645
3518.037842
1916.063477
5057.58252
3489.546631
2055.846191
2292.342773
6067.64209
2082.383057
4651.069336
7696.169434
3668.800049
1821.052612
1763.822998
1509.73584
4857.029297
2726.344727
4449.642578
3982.991699
2582.796875
2376.54541
4033.92334
5331.398438
4482.02832
3221.199951
4989.801758
2246.474854
6145.968262
5022.977539
4607.367188
2564.321289
2478.584717
2911.540283
4458.0625
4389.950195
1971.379272
4468.359375
4765.180664
3670.053955
5717.360352
3731.457031
3993.866699
4023.490234
6173.23584
1784.551758
2932.451172
2890.898193
2188.740723
3890.474854
4005.863281
3770.708496
2964.304688
2372.467529
5764.748047
2274.150635
1774.008179
2620.668457
3829.536133
2042.647217
1840.134888
3049.730469
3415.243408
1880.456055
1846.44165
1847.205566
3019.792725
2619.743164
1887.552734
2040.846558
2243.773438
2717.2854
3347.904053
2343.663574
2306.391846
5192.119141
2498.593018
3921.16748
4844.714844
2893.60083
3913.72998
2737.810791
3854.355225
3121.88208
4061.041992
5986.657227
3336.534912
5614.644043
2076.418701
1660.962036
4815.007324
3575.714355
5232.596191
4795.536621
3294.757324
2012.337769
4696.144043
4727.849121
3077.861328
2112.108887
4175.009766
2347.576416
1906.164673
2235.952881
4095.685059
2690.508545
2077.896729
5648.177734
4438.209473
2273.626465
3758.166748
1557.727295
1740.324341
3990.94458
3830.260986
2405.947021
1939.133057
4142.131836
3148.945557
2054.533447
2269.818115
3381.869141
3037.889648
3704.271484
3868.462402
4441.203125
4055.560059
4543.934082
3541.422119
3742.358887
2905.678223
3363.931396
2816.081543
3025.249023
6264.905762
6570.666504
4336.491211
2284.952393
1570.519653
3134.368652
2143.697266
3860.218262
3542.054932
4303.472656
3546.015625
2363.939453
1637.974731
6373.984863
6421.536621
2104.704102
1973.529419
2240.255371
3666.847412
4990.044434
3624.571533
3064.091064
3664.279541
4497.850098
3436.032471
2732.989746
6902.410156
4513.177734
2765.793213
4856.564453
3987.186768
2633.025635
5126.772461
3483.929932
2765.874756
2046.914307
3995.523926
4444.259277
2207.140869
3537.803955
5717.567383
5800.080078
5168
3834.117676
2006.231567
2127.504883
4526.041992
2737.266602
1429.389526
7097.831055
3707.206787
6226.34668
4458.740234
2360.231934
1467.920044
4318.149414
7224.65625
1578.592651
2977.233154
3816.992188
3360.150879
2488.352295
5156.519043
6225.939453
4649.414063
2910.130859
2988.214111
3357.202148
2264.550537
5303.82959
1793.761475
1611.669678
5126.369629
5579.76709
3735.254639
7235.979492
3074.74292
4608.316406
5117.403809
6645.34082
5347.966797
3572.0625
4907.084961
2188.968506
2113.169189
5303.177734
3973.470947
2821.311768
2712.595703
2014.290039
10164.320313
3200.761963
4781.088379
3257.531982
4708.702637
3108.794434
4835.963867
3847.391846
5731.260254
2154.56958
5144.941406
2719.507324
3738.506836
4852.56543
2736.769287
4254.095215
4767.848145
5947.594727
3196.156982
2946
1698.647461
4124.055664
2149.944336
3329.595703
1929.622437
3802.14624
1572
2676.821045
2591.196289
4025.591064
2607.560547
4520.244141
4468.163574
2398.095215
4895.215332
3829.775635
2936.467773
4912.345703
5810.841309
2817.656494
4494.208008
3333.069824
3088.702393
1707.538452
3516.5
4227.783203
2830.649414
2027.040039
1812.509033
5810.408203
2095.058838
2453.184326
2469.121826
2040.796265
4432.900391
5182.505859
1827.150024
2854.025391
2735.075684
4838.251465
3870.290039
4137.60791
3229.985352
1552.152832
3052.282715
5436.666504
3941.914551
4534.935547
2749.556152
5318.836426
4882.724609
4006.613281
2550.283203
7768.065918
5514.163574
1406.603149
4557.418945
4214.595215
1998.949463
5453.195313
5889.606445
3766.524902
4218.219727
3798.050049
2616.969727
3710.636963
6168.491211
2851.507813
2267.530762
4621.714355
5837.45752
4943.280273
1492.812012
5132.354492
6294.084961
2359.73584
2768.176514
1732.073608
2760.938477
2070.460449
2560.817871
4155.958984
4731.172363
3516.602051
4211.396484
6277.183105
1676.531494
2202.48877
2062.596436
2562.427979
2884.584229
2077.920654
4727.517578
2231.919678
5251.986816
2410.982178
4624
2450.468262
4112.799805
5016.615234
4439.166016
3344.080322
5812.176758
4180.82373
9512.742188
2836.214111
2267.764648
6667.300293
2678.663086
3280.674805
3104.615479
3869.19043
5095.586426
2371.14502
4028.648193
2525.25708
2397.232666
4924.829102
2142.637451
2499.455566
2083.36084
7074.174805
2920.445313
5458.017578
2910.879395
4372.733887
2877.528564
5770.78125
2915.831787
3239.6521
4528.482422
3332.848389
3660.026611
4702.166504
5514.187988
2986.138916
4227.166504
2775.199951
2858.298096
4191.510254
4359.093262
5311
3318.36792
2642.547852
3943.858643
2979.762939
2804.783936
2400.29541
6437.295898
2314.029297
3949.058838
5589.787598
3003.813965
1990.14856
5738.533203
5598.467285
4645.481445
1868.686401
2289.852295
2334
2078.132568
2942.918945
5430.344727
4749.061035
6176.653809
2075.866699
5147.40918
3352.926758
2963.023193
5902.023926
2315.488037
2858.291992
