# Supplementary material for: Distribution Analyzer, a methodology for identifying and clustering outlier conditions from single-cell distributions, and its application to a Nanog reporter RNAi screen
Source: BMC Bioinformatics. 2015 Jul 22;16:225. doi: 10.1186/s12859-015-0636-7 (PMC4511455; doi:10.1186/s12859-015-0636-7)
Supplement: Additional file 1: Code S1. — R source code and sample data for distribution-based high-content screen analysis [file 12859_2015_636_MOESM1_ESM.zip › DistributionAnalyzer-1.1/Plates/files10004/D19]

2982.285645
5860.936523
5378.763672
3287.177979
2517.381836
5013.600098
4249.625
3497.758789
2566.314209
2787.050781
2018.285767
2346.227051
6260.304688
5803.703613
4133.658691
2620.058838
1549.605103
3768.211426
3814.172119
3746.637451
4656.317383
3012.605957
5364.054199
3653.638916
11373.279297
4699.263184
5474.220215
1819.675659
6030.192383
2325.104004
3572.018799
2297.333252
2210.666748
1871.908081
4374.008789
4854.958008
4688.725098
2029.310303
6383.572266
2604.957031
3010.365234
1764.732422
2410.100342
4424.202148
3503.106689
2609.032227
6195.270508
2176
4280.67334
4487.714355
4082.201904
2827.03833
5240.619629
4413.937988
3429.731445
1912.049072
4433.692383
2077.744873
2646.937012
5418.523438
1795.889893
1724.327881
1907.707275
4648.056641
6601.438477
6301.324219
2826.272217
3555.459473
5035.074219
4383.438477
2137.709473
1857.526733
3253.664551
4858.246582
2131.653564
5459.356445
6637.30127
5809.252441
2642.51123
2403.022217
2910.988037
3704.107178
6476.20752
4262.422363
5613.574219
1818.356567
2175.288818
1936.553833
2278.303955
3631.023193
3849.459229
1733.190796
5875.646484
3465.573242
3494.796631
4042.096191
2078.976807
1727.278198
3317.390381
2484.078369
2011.593384
4055.362305
2102.60376
3994.471924
3580.886475
1736.177734
2222.920166
2675.761963
4568.787109
4306.518555
6117.427734
1837.096313
8150.791504
2388.013184
1724.470581
2111.299316
3421.333252
4201.131348
3287.741943
2712.766602
2646.947266
4186.508789
2140.169434
3189.914795
2095.583252
3303.136719
2958.365479
3859.795166
2061.538574
1986.193604
6323.095703
5599.444824
2087.464355
2598.869873
4491.758301
1814.293335
1497.74646
3371.357666
4048.984131
3961.689697
1908.487793
5715.763672
2031.364624
1905.308472
1652.170166
7125.486328
3131.589844
2575.741943
3055.279053
2360.124268
3689.052002
3765.649902
2046.437866
4248.65918
4121.415039
3898.530029
1489.673218
5649.39502
3413.974609
6076.833496
8158.338867
4292.076172
5413.195801
3912.394531
2343.009033
3637.606934
3415.875
4335.933105
2980.707275
5912.516113
2190.361328
2137.148193
2463.349365
2784.847656
3438.642822
4305.618164
2982.318848
3402.273193
2988.892822
2107.032715
3106.111572
2529.595459
3476.533447
2555.719238
1825.03894
2823.864746
5260.040039
5872.208496
3781.770508
2743
2248.260986
6599.845215
4300.336914
1837.282104
1730.564087
5291.297852
1979.668823
2006.765381
2576.949951
2913.406494
4717.800781
2797.91748
1788.719971
4385.467773
3525.09668
2676.691406
2974.911865
4028.743896
3268.833252
2698.687988
2008.838135
4424
3600.761963
3052.051025
2099.504639
6340.342285
2474.032471
2222.196045
2664.238525
3347.142822
2844.0354
2209.328369
4372.013184
5468.527832
2709.741211
5524.692383
3265.457275
1901.414917
2598.282959
3713.132568
3255.060547
4237.118652
2774.329102
2123.922363
2004.428589
3923.692383
1844.650391
2119.804199
4775.049805
6196.954102
3279.967285
3907.576172
3308.592041
5648.390625
3849.07959
3301.733398
4737.408691
2877.276611
1931.289185
4625.339355
5439.14502
3062.692627
4295.364746
2038.510498
4167.779785
4588.618652
4754.274414
2919.525391
2262.455566
2812.63916
3294.287842
1611.877563
1914.517456
2129.678955
5270.484863
3514.910889
3646.070801
4347.15918
7306.360352
4101.625977
4123.311523
4001.873779
2336.323975
4454.105957
2642.254639
5750.383789
4272.286621
3466.550781
7962.888672
2689.651855
2056.588135
1923.659546
2578.250977
2217.357422
4245.27832
5835.575684
5951.732422
5664.580078
4512.960938
2284.187012
5305.615234
3762.689453
3349.870605
3167.778564
5561.027832
1886.60498
4044.649902
4274.762207
5574.308594
5890.178223
3376.672607
2068.387207
2217.302979
2107.080566
4307.971191
4989.083496
4545.927246
4180.743652
2126.934814
2370.08374
2735.504883
2278.523438
2260.207764
7524.713379
3965.683838
2572.300781
3579.71167
1767.034424
2440.931641
3102.330078
3875.578613
1787.736816
1540.0354
4607.795898
5140.586426
5595.850586
3600.380859
1999.747803
2410.740967
3047.400879
2238.116455
3246.203369
2326.171387
2856.465088
1918.924683
10850.236328
2615.53125
2445.242432
4769.50293
4175.279297
5723.319824
3311.732178
3775.539795
2808.363525
5215.884766
2622.873535
3369.760498
2627.718262
2234.672607
2532.640381
4237.404785
3051.181396
2256.950195
2630.482422
3554.660156
2652.778076
2766.90332
3442.315674
4462.318359
2002.17688
5580.982422
5476.694824
2382.318604
5665.719238
3980.082764
3924.87793
3085.313477
5693.272949
3965.648926
4226.899902
2882.20874
2588.350342
4390.017578
2793.384521
2894.018799
4062.812256
5816.313965
4200.114258
1875.385864
2571.92334
3150.760986
4058.358887
1698.8927
4801.077148
4827.027832
3524.126465
5339.123047
1863.423706
2565.837891
2097.136963
3334.428223
3728.666748
4167.946289
1680.440308
1587.164795
2299.79248
2343.002441
6664.277832
5771.187012
2494.735596
1564.347778
1720.130493
5511.868164
2173.843262
3045.411865
2291.505127
3406.784424
2915.026367
1709.989258
2242.222168
3885.691895
2128.939453
3078.230713
3117.889648
5840.957031
2280.093506
3044.194092
1777.437744
1460.779175
1751.473633
2056.244385
4158.468262
6381.916504
5303.573242
3685.699219
2465.277832
5520.109375
1474.438965
1992.941162
4717.648438
3081.964111
2620.631592
5297.16748
2255.769775
1355.45459
2069.552002
2856.941162
1547.793823
2397.779541
3317.128174
6649.700195
4320.154297
4179.862305
3360.086426
2735.29126
6621.270508
3006.981934
1704.310669
2252.243652
3674.686523
2809.386719
3668.758057
4104.644043
1794.335083
4374.186035
1818.20813
5755.958496
2548.183594
3257.419434
3491.166016
1702.153809
5068.230957
5029.607422
1629.964966
3220.806641
5534.966797
2198.865234
3002.575195
3231.833984
4659.661133
2744.969727
3222.188721
2100.416748
2724.158936
1690.393921
1213.487549
4829.410645
4650.640625
3389.759766
4124.458984
6115.619141
1993.123413
3290.009766
3886.539795
3839.873047
1902.060547
3337.768311
5473.716309
3019.830322
5201.038574
2200.267822
4853.618164
3981.439941
2755.842041
7024.791992
3482.363525
5437.860352
2820
3086.830811
1871.446533
1716.026855
2000.800049
4897.470215
4454.777832
1524.026489
4667.07959
2396.77417
2163.029297
3294.728271
4655.909668
5005.742676
1636.55249
5839.956055
5097.027344
3062.52832
2180.136475
5069.617188
1825.197876
6226.692871
2969.608154
1610.782593
4327.405273
1833.929688
5765.034668
3339.88501
1400.710083
2077.743652
2354.525391
3293.171387
3409.703613
3297.571533
1794.94397
5259.23291
2396.616943
2803.563965
2874.916016
1568.581055
4905.564453
2647.09082
4294.657227
5230.380859
3203.468506
1914.429443
2445.004639
2970.253906
4586.285645
2305.418213
1757.761475
5799.941895
4908.821777
3672.111572
2180.957031
2716.512939
2696.458008
2820.592529
3379.757324
5409.504395
3007.428467
2686.376465
1879.891357
1786.098877
1361.199951
4456.20752
5613.239258
2067.69873
3531.947021
3890.322021
2403.505859
3458.985596
4609.421387
4380.787598
1714.714233
2313.962891
3953.900391
3657.225586
3178.053467
2682.206787
4298.007324
2187.081787
2841.292236
3957.342773
1816.430542
1678.662964
3551.449463
2230.795898
3301.019531
4996.474609
2446.351807
2527.06665
2965.12085
2059.555664
3404.876465
3615.43457
4328.050781
5348.395996
3071.637695
2972.224854
4847.415527
1752.31311
4646.382324
7153.371094
3983.436523
4852.141113
2226.525146
2043.052979
2113.294189
2245.590088
2481.846191
2326.161133
4481.78125
5910.973633
4240.567383
5322.51416
1838.554199
1639.620117
1674.530884
2719.5
3531.68457
1828.046753
3089.21582
3090.056641
2053.77124
2078.630615
1828.819702
1985.384277
3499.526611
1900.201538
2384.02002
2753.885986
2386.821045
1618.71582
3747.906494
2492.888184
2048.390137
1331.466675
3486.49707
3219.28418
2904.807129
3020.305664
1794.279663
3668.029785
4144.255371
2250.784912
1776.921997
2733.328125
4547.066895
1751.002563
1681.01001
2507.364502
1811.398071
1865.69043
1992.288086
3399.664063
1799.248047
1855.729614
1596.079468
3373.995361
4506.32666
2271.858154
3270.287109
3134.214111
4063.337402
2830.806152
2705.110107
1609.842407
1740.980713
2233.609863
2385.9104
1593.449951
1923.530518
2138.658691
4623.172852
4322.018555
1763.757202
2226.688965
2137.452148
1779.574463
1809.684204
2150.658447
1666.122803
3079.734375
2147.594238
1827.402466
5762.550293
1790.472534
1953.424438
2193.072021
2887.606445
2482.119385
1748.544189
2294.514404
4926.432617
2191.554688
4092.011963
3646.955322
1831.705933
3110.868164
2067.085205
2795.039307
1970.359375
2119.529297
2835.725098
2152.670654
3837.080811
2161.65332
1811.138306
2592.493896
1772.531494
1806.97522
1657.99353
1734.582275
1817.41333
2433.389404
4915.63623
2581.775391
1822.376831
1999.470459
2598.297852
2676.99707
1663.852173
3129.474121
1953.44812
2014.829956
1753.354126
2201.556885
3727.578857
2697.062012
2780.9375
1650.473389
2181.347168
2818.393555
2645.954834
3739.59668
3525.600098
2004.337158
6085.036133
4128.947754
2385.263916
2285.83252
2104.328857
1689.220093
2672.449951
1840.195068
2593.074707
2014.910156
2944.976563
2392.563477
1818.775024
1669.358154
1575.599976
2121.328613
1975.987915
3815.423584
1759.493286
3671.131592
1904.478882
2353.985352
3499.323975
2383.561768
1963.547485
3201.020264
1691.866211
3659.191895
2023.870483
1761.107544
3451.114258
2115.601074
1704.497925
2556.969238
5395.57666
1784.957031
2193.198975
1595.79541
3156.411865
3677.864502
2941.737305
1648.60437
3117.256592
2638.85498
2052.190918
2108.800049
5118.157715
2983.947754
6928.15332
4941.358398
2035.578979
4024.173828
3254.804688
2955.116943
10151.979492
3237.349609
2027.017944
3259.215576
2857.969238
3209.485596
4149.691406
2226
2065.196777
2176.827637
2344.666748
5221.797363
2344.864746
3172.800049
9128.175781
1681.523804
4208.413574
1798.870605
2311.26709
2841.010498
3317.980469
3862.300049
3227.802002
1957.678955
4733.173828
2193.237549
5125.818359
2494.38208
3564.52832
4957.762695
2797.485596
4875.493164
3316
2571.508057
4743.949707
3236.260986
2535.83667
2531.959717
4325.541992
5335.748535
2708.596924
2521.642334
1582.782593
2126.97876
2086.568359
3790.769287
4166.862305
2362.723389
3425.825439
3425.458252
4907.032715
3479.511475
3988.50708
3847.322998
1724.800049
5420.47998
2318.692383
2231.40332
3335.281738
2501.375
4770.71582
2774.973633
3953.623779
5193.193359
5420.869629
3701.839111
2898.526367
1807.206665
5347.91748
2175.52002
2909.623779
2644.333252
2919.637695
9225.738281
4135.626465
2216.950439
2207.137451
3331.224365
3182.041992
2579.227051
7511.508789
3627.719238
2519.557861
1171.263184
1837.950439
6822.423828
1745.21521
4093.945068
2041.676636
1642.201782
1953.274292
4270.14209
1402.731689
2691.025879
2801.060303
3527.928467
2098.472656
3165.764648
2355.324219
4298.962891
1766.117676
2715.47168
2526.583252
4796.491699
2501.365967
2473.700439
3176.789551
2015.626221
2703.095947
2766.658936
2377.009766
3388.341797
5307.193359
2471.656006
2963.823975
5797.295898
1943.119995
2309.921143
5712.239258
6827.275879
5989.223145
1563.961914
2294.549805
2145.917236
2899.029053
3797.333252
2075.733398
2260.141846
3341.145752
3818.674561
5902.431152
2940.666748
1789.064209
3491.883057
2939.3125
2957.701172
5701.685059
2835.691162
3087.521484
3749.838623
4369.218262
3163.648438
5876.761719
3630.095215
3794
3872.382813
3323.760986
2763.25708
1747.310303
3295.706299
3154.61084
3099.038818
4281.810059
2839.418945
2455.703613
2365.463379
4019.505615
3039.823242
3022.840088
4414.134277
2919.25
2865.526123
5553.565918
2337.728027
2476.080078
4670.89209
2593.305176
2601.387451
1695.477173
2183.322998
2425.819824
1708.426636
1740.052612
2280.438477
2536.758301
2161.403076
3171.493652
2237.818115
2495.306396
2347.555664
4797.456543
3159.231445
3002.386475
2884.732422
4052.732422
1716.645142
1753.263184
2496.069336
2972.338867
3380.407471
4624.026855
3188.448975
2295.775635
2151.885742
1642.591553
2409.748291
2977.515137
2781.431396
3026.273438
3089.635254
4488.797852
6599.451172
5105.118164
2588.923096
3368.182617
1968.746704
2990.530518
6385.518555
2468.447998
2311.685303
1612.666626
2395.513428
2020.810547
2207.692383
1666.590942
2699.600098
3116.743652
1849.167603
2404.818604
2390.257568
3039.967285
2493.672607
2494.081543
4520.638184
3478.362305
2426.393066
1981.432129
2443.154541
2777.322754
3749.893066
2180.983643
3162.699951
4234.179199
3361.547852
1855.250854
2118.765869
5269.673828
2529.338623
3360.730225
3361.404785
3560.748047
2503.934326
1709.563232
2886.415527
3075.348145
3024.313721
2584.265137
2322.169434
2552.086426
3819.824707
2851.266113
3250.355225
2011.221802
2781.738525
3456.299072
2086.752197
3111.752441
3365.865479
4862.869141
2713.819336
2818.306396
2740.639893
2734.213867
2109.724365
4314.674805
1893.734497
4380.174805
2126.340576
3385.511475
2020.069336
1997.991089
3503.494385
2798.526367
3828.052979
2169.65332
3040.655029
2238.953125
2596.563965
3078.762451
2498.150879
3647.476807
4209.820801
4624.739746
1747.984497
3039.142822
1995.171753
2936.945068
2822.425293
2579.527588
4351.950195
2889.018066
1988.583008
4643.022949
4594.673828
2106.168945
2807.130371
2477.706055
2153.530029
2972.151611
1960.83606
2488.227295
3747.912842
2050.486084
2131.675781
2381.945313
2057.691162
2471.705322
2211.618164
2848.839844
2365.082764
1950.752319
3056.9646
5133.833496
3218.260986
2461.089355
2900.550781
2893.102783
2398.666748
4710.201172
2152.677979
1931.117188
2214.379395
2289.05957
5243.769531
2704.178223
2375.641357
3305.575439
2874.777344
3501.887451
5527.683594
7102.496582
3862.361084
3104.904053
3745.937012
3171.537842
2026.400024
2991.969238
2872.917725
4707.049805
2866.857178
2108.965576
5892.884277
4242.254883
3491.671631
2941.82373
2258.259766
3595.049072
1830.491943
3813.056885
4623.523438
2723.405762
4694.88623
3104.936768
3502.430176
4597.51416
2409.279541
5473.901855
2173.993652
1680.987183
1830.965332
3716.830811
3447.3396
4506.369141
4902.481934
4145.600098
3716.326416
1932.793213
1745.581421
3374.876709
3201.104492
4794.960449
1734.52478
2903.594238
2857.345703
4972.833008
3770.802979
3905.544678
2290.19043
3697.526855
3325.812988
3310.572998
1905.952026
2679.021484
2340.574219
2257.23877
2473.554932
3565.144043
2852.823486
2024.421021
3425.125977
2153.333252
3424.830811
6826.303711
5762.48291
2833.385498
7371.570801
3863.888428
2335.981445
2184.603271
2204.437256
2466.611816
1795.051514
2243.72998
2326.549561
3341.241455
3488.766113
4334.64502
2340.331299
3329.44165
1791.616821
3206.757813
1883.441162
2326.153809
2674.385498
3096.941162
1812.103271
6477.366211
2085.755859
2670.393066
2021.608032
3128.841064
3008.512451
5842.490234
3741.360107
2976.984619
3115.248779
5737.360352
1938.513184
2964.147461
2397.858643
2168.289063
3799.721191
2684.659424
2116.233643
3525.469971
7800.615234
3498.974121
5403.020996
8330.323242
1841.013306
2162.138916
1953.463745
2954.190186
2077.016602
4093.058838
2744.482666
2860.973877
2302.714355
2370.872314
3218.189453
2789.072266
4153.469238
3546.635254
2755.251953
3790.053955
1942.051636
1692.758423
5671.308594
4596.290039
2353.941162
2151.411865
4590.733398
3287.706055
3053
2425.405518
4441.956543
2264.837891
2158.775146
2492.060059
3811.4646
3530.519043
2368.924805
2645.21582
2001.07373
3133.158447
1615.0802
2515.688232
2141.803467
2503.56665
5068.327148
1799.971436
2782.337402
1993.212158
1929.116699
2717.13208
2363.34375
2148.135498
1807.331665
5887.651855
3226.01123
1868.481079
3002.389648
1782.040771
3214.865234
2884.508057
2224.295654
1935.566406
4710.878418
2045.992065
1816.489746
2434.470947
3976.766113
2566.908447
4653.052734
4612.904297
1932.81958
2421.846191
3212.705811
2054.16626
2094.010986
2478.577148
3388.343506
3218.01416
4302.888672
2458.842529
1945.329102
3587.598877
2760.98877
3092.796875
2001.744629
3516.807129
3766.206787
3682.343018
4272.445313
2130.154541
2484.241455
2887.486572
3306.244873
2688.57251
3782.946777
2838.414307
2200.479248
3270.619141
9127.411133
2482.090332
3367.340576
2859.595703
1725.717529
3029.405518
2128.137939
3483.193115
3027.724854
1834.79895
2547.6521
1879.91687
2409.112793
2770.801025
2218.028809
3051.648926
2929.993896
3344.743652
1911.435791
2367.040527
2837.909912
2732.06958
2963.224609
1929.639771
2078.664307
3181.550293
2940.376953
1779.722168
3804.238037
2674.769531
3592.730713
2243.737549
5478.577637
5043.277832
5203.46875
3585.651367
5296.666504
4349.487305
3242.70752
3764.107178
5965.880371
3255.569336
1836.097534
4063.839844
4425.186523
3048.334717
1704.443237
2059.199951
3970.123047
2211.257568
1975.086304
3792.508057
3900.114258
3884.578613
7725.154785
3276.400879
2661.525879
3444.160645
3232.069336
2330.015137
4130.584473
2132.539795
4703.959961
2182.715576
2219.982422
1920.354736
4730.945801
3276.512451
4738.690918
1754.612793
2313.822754
1852.091797
2382.208252
3385.889648
3605.95874
3496.567139
1910.710205
3243.505371
2335.522705
2015.236938
3435.283447
2199.732666
1831.330322
2312.421631
3836.154541
4715.241699
1928.103638
1932.663208
2426.260254
3563.801758
5594.210449
3668.184814
5646.279297
5293.991699
2920.941162
3153.643799
1846.461548
2334.921143
2292.991699
1779.552368
3730.576172
1808.477417
2827.801025
2799.757813
5292.120605
2914.141846
3827.076172
1716.960327
2625.986816
4098.120117
2625.854736
4729.873535
3036.289551
3981.15918
3825.612305
1622.264404
1764.580444
3079.024658
1725.282959
2387.855713
2434.217041
1617.635742
3353.603027
2600.134277
2851.13916
2498.186035
1768.928467
3287.889893
2584.477051
1981.484009
3080.92627
3591.800537
4194.847656
3575.264404
2298.179688
2069.608643
2315.669189
3092.448975
3222.37085
3574.134766
3491.186523
2161.674072
2382.15918
1921.835205
2176.627441
2763.388916
4038.124268
3497.923096
2540.559326
2237.427246
2494.091309
5086.499023
2143.145752
5693.374023
2182.727051
2433.354004
3128.800049
2016.523315
2458.946533
3166.785645
5224.955566
1831.859009
1916.027832
3004.739746
3579.54834
3697.090088
4687.305176
2009.121826
4943.279297
4684.757324
2769.365479
4097.225098
3495.306641
4575.834961
2015.892822
4395.513184
1992.81665
1671.140991
2667.322754
2102.869385
1993.505005
1830.710083
2865.753418
2513.602783
1710.315796
3557.730225
2132.026611
4501.686523
3725.840088
3465.001709
2018.715942
4515.620605
2711.114502
1946.206909
4967.672363
1775.421875
4952.594238
3122.14624
3635.990967
5969.257813
2272.297363
1959.046021
1846.991821
5041.089844
2766.161377
1996.62439
3350.176025
1784.696411
3874.300537
4009.517334
3522.008545
1974.711914
3526.206299
4296.394043
5360.640137
3104.730469
2051.560791
2215.019287
3781.589111
1990.249512
4939.415527
1804.209473
2958.974365
4005.504639
3175.450928
2077.429199
1921.887207
4235.220703
5038.34668
2357.290039
5302.799316
3191.368164
3182.029785
2960.19165
2012.933838
1827.688232
4525.753418
2563.841553
5422.153809
2217.022217
2238.648438
1886.325562
2979.398193
2219.249512
6612.286133
4176.353516
3450.874023
1983.671265
3877.889404
4202.024414
2234.249023
2316.218506
3610.176758
1782.957764
3743.443115
2166.264893
1982.622559
2297.061279
3173.737061
1991.289429
3386.260986
1904
2087.872559
1865.073364
2064.083252
2134.319824
2018.534058
4534.179199
2999.897705
2792.125977
2360.292236
2001.616699
2672.612549
2167.240234
3295.614502
4145.165527
2835.439453
2684.372314
5264.553711
2748.354248
3612.626953
1791.314331
2018.5
3303.38916
2971.145264
1921.825684
3634.125488
3785.275879
1828.955933
3982.662354
4945.305176
1821.319458
2411.741699
2198.009277
2083.891357
1854.245117
1993.590332
3365.562012
4562.972168
3109.602539
1634.941162
1985.746948
5924.570313
3978.545898
5004.41748
4269.157715
1963.882446
3690.79126
2591.05127
2035.500732
3047.340332
2909.948975
2427.414307
3427.006836
3722.03125
4068.040039
2102.612305
3729.044434
5747.247559
1333.752808
2420.560791
2465.005127
1528.235352
1341.877563
2787.4729
2470.516113
2961.053467
4990.440918
2007.064575
4498.591309
2335.581055
1715.529419
3843.080811
2035.10791
4012.787109
4278.98877
3466.444824
2465.104492
1784.723633
2303.956055
1864.904297
1513.608887
1263.911621
1813.549805
1988.703247
2708.063965
1798.507446
2607.583984
2257.649902
4268.640137
3022.153809
1848.659546
4004.297363
1405.915649
1682.784668
1300.601563
1801.9021
1816.490845
3402.704346
4859.920898
2814.172852
2373.874023
2591.055664
2918.091797
1291.023804
3096.499268
2124.342285
3917.106201
3649.602051
3711.275146
4806.063477
3571.868164
1446.190674
4683.458984
1423.137085
1827.32312
3454.106934
1844.659668
1485.060547
1262.222168
3245.700195
4796.552246
2429.306152
1320.88623
1259.358521
1774.982666
2322.587646
1443.627075
1503.971558
1371.656494
2783.18335
1304.766479
