# Supplementary material for: Distribution Analyzer, a methodology for identifying and clustering outlier conditions from single-cell distributions, and its application to a Nanog reporter RNAi screen
Source: BMC Bioinformatics. 2015 Jul 22;16:225. doi: 10.1186/s12859-015-0636-7 (PMC4511455; doi:10.1186/s12859-015-0636-7)
Supplement: Additional file 1: Code S1. — R source code and sample data for distribution-based high-content screen analysis [file 12859_2015_636_MOESM1_ESM.zip › DistributionAnalyzer-1.1/Plates/files10004/D20]

7477.84082
5254.013672
2924.502686
4395.555664
4056.675293
1903.517456
3702.136719
1903.71814
3357.470703
3517.756836
1677.632935
4286.990723
4450.62207
1892.365845
8026.76123
4965.643066
4356.799805
4598.270508
1775.107666
2143.302002
3327.977539
2698.231934
4554.648438
1817.169067
2360.209961
4049.933594
2564.186279
4081.498535
5258.566406
2555.131592
2399.068848
2167.670166
5087.683594
3032.310791
5517.108887
2106.872314
2927.803711
3701.350586
10540.469727
2787.912842
3195.270996
4005.728516
11046.558594
2311.184814
1762.453003
2151.324951
4389.403809
2957.976807
1942.89209
1924.531494
3583.597412
3344.393555
2155.526367
2042.218872
3962.577148
2078.207275
6718.037598
2601.273682
3971.750488
4417.596191
2190.938721
1274.133301
3423.929199
2915.834961
1847.608032
2090.852539
3274.381592
1837.840332
4922.751953
1450.05127
4511.444336
1950.107178
1853.105469
2932.945068
3231.006592
3803.926758
3080
4096.42627
1843.678833
4003.281982
1923.215332
4011.618164
2754.126221
2170.90918
2809.213623
2336.062744
2624.388428
4103.057129
4601.124023
2141.928711
1970.517822
2728.395996
3337.342773
1511.214233
3568.204346
2497.45166
3615.383545
3405.530273
1558.187988
2173.954102
2775.150635
3717.602295
2824.537598
2999.460205
3074.840088
6761.727051
2149.298584
4370.602539
2379.439941
6434.906738
2385.546875
2401.314941
3237.714355
1858.878784
4058.90625
1942.791382
1934.17688
3583.340332
5672.562988
3823.323975
2399.615234
3907.922119
2970.619873
2231.915039
1611.451904
3404.414551
2376.023193
4771.815918
2362.070801
1911.727051
3867.68042
2987.352539
4915.435547
2680.728516
6112.285645
2239.295898
2000.988525
6045.703613
1716.01001
3557.911621
3790.848633
2120.127197
2044.111328
2211.071777
7318.312988
2447.320557
2196.159912
2461.023193
2743.280029
3319.024658
2088.478271
2922.633545
4585.734863
2269.728516
2601.616943
2434.966553
1945.087769
3388.40918
4683.066895
6712.713867
2453.030518
2297.068848
4104.667969
3258.619141
2079.106689
3511.065186
2543.158447
1823.328491
1864.582031
4337.958496
3183.762451
3550.838867
4095.51709
2524.693604
8507.490234
4329.746094
3011.26709
1414.460938
2663.290771
3193.911377
3620.16626
3064.144287
2548.280273
2070.281006
4086.364014
2612.362305
3501.098877
2784.948975
4194.910645
3941.490723
2554.936279
3747.334717
3663.958496
2428.306396
1903.97522
1938.318848
3720.354004
3889.134766
3327.707275
2033.266724
5421.627441
1467.564331
3903.855469
2156.946045
1826.730591
4439.151367
1923.044678
6133.357422
2230.993164
2824.924072
3045.754395
2337.041016
2375.560791
1842.078125
2576.613037
1529.639771
3733.769531
1758.112549
3228.964355
3114.204346
2100.774902
1588.475952
2113.228027
4960.101563
2351.583496
5244.573242
2906.061768
1808.836792
1896.633423
2256.405518
1712.434082
2236.346924
2069.040527
3553.88501
1916.867188
3280.339844
3064.626709
3594.115479
6122.804688
5905.958984
2072.834717
1438.701904
3020.383789
5067.812012
1838.129272
2439.321289
2039.795166
2982.68042
3757.195068
2097.248779
3194.362793
2157.169189
4694.386719
2439.333252
2061.052734
2425.842529
7075.547852
1590.96106
1960.880737
3013.281494
2106.90918
2726.080078
5692.822754
2408
5323.367188
3000.289063
3730.838623
1994.309326
1899.529419
2009.48291
5996.744629
3510.376221
6863.087402
4513.571289
1328.390259
2544.294189
2428.930908
5599.428711
3631.20459
2364.551758
2873.753418
4852.912109
3878.991699
4169.787109
1767.731079
2017.142822
3971.661133
6531.598633
3851.672119
5793.581055
1820.584229
2557.195313
3881.854736
2056.394287
1530.434814
4515.043945
2209.882324
2277.593994
2569.942139
4087.533691
1679.145142
5485.382324
1744.764648
2146.086914
2886.63208
3040.337402
1858.910522
4086.580566
3797.621094
2561.697021
2305.498291
2415.701416
1409.570801
3826.25293
1382.648926
4631.883301
1982.046387
1565.265015
1948.4646
3599.968994
2056.17334
3114.415283
2019.187988
4010.363281
1732.297363
2179.448242
4335.274902
2036.862549
2242.1604
1656.228149
3704.156982
3685.369385
2940.744873
3572.083984
2080.460938
1689.709717
1567.644165
1805.774048
4373.287109
3917.989258
2544.736572
2658.357178
2956.072998
2245.866699
1723.839966
1546.631592
6168.710938
2974.114746
1997.452271
2517.219971
4412.809082
1946.472778
6967.768555
4509.315918
2268.455811
4310.82373
6297.625488
3802.764648
5607.522949
7214.676758
1910.431396
2580.887939
1832.757935
1790.315796
6708.201172
2093.669922
2096.272217
2116.333252
1915.620117
3023.57251
2248.333252
4069.675537
5177.034668
2568.592529
5203.302246
2223.930664
2610.039307
4422.101563
2018.285767
1868.615356
4296.596191
3634.096436
4035.358887
4073.407471
4714.519531
3067.145264
1938.551758
3775.762939
3443.275635
3949.405518
2318.731689
2074.967773
4010.608643
2238.331543
6678.476074
1897.833374
5537.818359
2105.612061
4355.256348
3600.852051
2182.560059
2845.85498
4240.125977
4965.65625
1429.584961
2684.3125
2513.559326
7441.096191
2542.918945
6116.437988
5813.312988
6127.793457
4216
3747.797363
3086.752441
7168.380859
1631.636353
3431.692383
2288.266602
2964.409668
7560.852539
1753.185181
4138.010742
1722.380981
2005.959229
3032.300781
3643.305664
3548.718018
5393.226563
1593.54541
3790.105225
3197.862549
1765.422241
2775.875732
2664.950439
2702.619385
1684.533325
4733.452148
1572.307739
2021.802246
1867.063843
2236.369629
2169.281982
1711.595947
4193.533203
2187.725098
1893.276611
2334.208496
11852.390625
2639.664551
2882.612305
2553.687988
5038.655273
3745.879395
2275.891846
1785.76001
4081.383545
4220.782715
4755.595703
4927.058594
6213.846191
2006.970337
3482.651367
2640.601563
2292.455811
4090.172852
10205.136719
4477.530273
3190.071533
2236.990723
2027.75415
2366.198242
1903.79126
1944.981079
2127.102783
1783.703735
1815.294067
3936.974121
2512.38623
3096.930176
1815.783813
4600.420898
2098.071533
7548.773438
1705.650757
1949.946899
3046.19458
5264.76709
4700.821777
6719.089355
7577.879395
7113.203125
5315.75
1668.551758
1510.06897
5311.755859
4780.130859
2773.443359
1782.588257
4015.22583
4484.86377
4060.718018
2250.936279
3816.68335
1587.661011
5806.620605
2015.432617
3946.217773
2858.688477
5188.463867
4236.640137
6628.125
6863.944824
4524.25
3727.374512
6669.682129
7694.124512
4288.486328
5757.76123
5122.195801
3308.208496
2475.938477
8078.734375
4900.510742
2782.903564
2536.800049
4151.768555
1556.095947
3294.994629
3588.074951
5086.635742
2736
2580.952393
2594.996826
6663.399414
3487.881836
4693.04834
3707.933594
4501.37793
3347.182861
3687.309326
2622.057129
1960.262329
3991.504395
2201.203613
3439.37207
2426.912109
1958.511597
4490.461426
5953.20459
3789.398438
2840.168457
2466.421143
2518.883301
4788
2046.300903
2022.372925
2900.994629
2880.225342
1841.432861
2127.165771
2564.632813
2217.026611
1882.688477
2582.187988
2745.475342
1269.07312
2265.784668
1956.208374
6709.519043
4290.57959
8935.313477
2604.363525
2337.273682
2191.555664
1717.858276
4289.01123
5401.714355
3480.938232
2178.294678
3809.538574
2052.307617
4841.508789
3535.418213
2213.691162
6503.524902
5176.709961
3519.56543
2558.748047
1677.521118
4546.809082
3521.157959
1991.45459
4373.966309
2940.427246
4834.800781
1896.274658
11922.422852
4271.835938
3486.012207
4551.244629
2188.857178
2267.523438
1996.272705
2056.536377
1967.713013
6191.257813
3229.633057
1735.333374
2470.885986
5971.604492
3266.163574
3439.0271
3279.947754
2619.636475
5884.648438
3637.714355
1444.92627
2259.555664
2015.314331
4280.820313
5454.477051
8439.895508
4981.432129
3333.19751
2661.714355
3646.437988
3180.069336
6498.481445
3808.09082
5482.16748
4730.508789
1995.277832
4795.555664
3277.120117
3895.572754
3686.356689
3991.191895
3804.3479
4942.129395
5432.614258
4135.595703
4461.505371
3193.562744
3536.67749
1454.786255
4207.648438
5004.456055
2075.751709
6262.388184
3661.197754
1436.952393
2888.695557
4767.046387
2524.179199
3227.220215
3777.849365
4382.164551
5427.660645
2831.062744
2487.367676
3103.861328
5473.896484
2196.186035
2055.95874
1438.057129
6169.20752
2599.094238
2027.952393
3378.39209
3317.569092
3601.651367
3519.248535
6064.171387
2815.970703
1705.301147
4642.90918
5201.139648
6282.533203
3712.383301
4006.471924
7693.745117
2655.173828
2137.342285
1840.80542
1706
6048.466797
1743.446167
5435.655273
1512.315796
8198.545898
6846.218262
1944.103882
8965.689453
2068.892578
2804.210449
2057.251465
5806.63916
3603.878906
4384.090332
3638.650879
2067.076904
4311.35498
2357.518555
4292.786133
4088.781494
3346.989258
2086.506104
1919.527832
2711.792236
3838.231689
3120.356445
3345.210205
1794.567871
2941.480957
2102.211426
1930.251465
3298.386719
3522.833984
2070.673828
3732.108154
1882.400024
2288.158447
3791.615723
3711.852783
1859.845581
2211.242188
4510.294434
9465.998047
5052.504395
3780
4118.534668
5466.553711
3778.072266
5647.450195
3384.118408
3142.890625
3710.642578
3888.625732
3565.720703
3665.951172
2245.149414
6324.768066
2896.246338
2147.323975
1879.251831
4066.24292
5614.925293
3651.565918
1913.265869
1575.144653
2543.067871
2981.893066
6346.775391
4220.149414
4038.502197
5364.21582
3404.754639
1841.298218
2471.821289
1845.522827
5038.072266
4644.360352
2859.416016
4160
2375.768799
2020.577271
2181.4646
2171.560303
2934.008057
3236.093018
4204.20752
3573.188721
2418.524658
3559.094971
4758.431641
2033.532959
3222.144287
1845.556885
4190.913086
1970.144653
8924.401367
1988.680908
2125.551514
1814.19043
2033.221069
2748.014404
5972.410156
2933.876953
2365.612061
4248.768555
1639.644409
5416.962891
3197.06543
1690.49707
3335.342041
14350.375
1636.808716
2272
4725.165039
4299.785156
3629.432861
3545.681396
5949.134766
3698.70166
2268.800049
2246.354492
3023.845459
4153.400391
4260.160156
5774.077637
4156.597168
3766.427246
3448.386475
1564.188477
2458.694336
2528
3846.302979
4437.527344
1882.13147
4894.02002
2281.126221
3906.761475
5077.116699
4175.89502
7554.998047
1889.7323
3647.668945
3838.9375
3531.766602
4338.776367
1814.378906
2940.631592
4647.706055
2339.504395
5178.945801
3343.930176
8141.797852
1681.827393
3270.930176
2393.257568
6428.366699
1790.818237
4052.163086
4330.914063
1473.599976
3755.684326
4396.530762
1981.235596
2217.383545
2517.879883
6252.928711
3484.776123
4624.162598
6264.080078
6571.289551
2417.351074
3813.759033
4045.586182
5721.65625
2353.902588
2178.680908
3517.035889
3600.954102
3236.854736
2101.227295
3355.297852
4073.840332
5267.588379
3063.316895
4852.093262
3838.982178
5033.944824
6336.22168
3924.056396
4648.121582
7078.371582
4812.244141
3173.04248
4441.34082
1811.042236
2180.571533
2327.962158
1983.456055
2154.150635
2023.155762
2048.070557
3783.617432
6378.35791
7468.60791
5055.59668
5338.984375
2091.895752
5966.866699
4264.727051
6096.45166
3534.369873
2471.286377
4462.763184
8756.140625
3977.133301
1635.961914
5822.536133
3138.751709
1774.186646
3382.834717
3699.262451
3228.953857
2024.47998
4142.549316
3233.186768
3200.760254
1708.41626
1428.47522
3694.445557
4123.653809
4353.353027
1833.016357
4100.752441
1970.361572
1909.444092
1917.393311
2396.154297
3595.929199
5580.552734
1994.5
2730.094482
3183.055908
2222.870117
6539.297363
4699.715332
5605.554199
4151.191406
3351.972168
6113.684082
3832.633301
2348.12207
3161.106934
1814.315796
3868.851318
1506.481445
4901.327637
3774.212158
8701.4375
2253.704834
4216.672852
2723.188965
2057.322266
2281.438965
2651.816162
4488.425781
2629.361816
1962.746948
2455.337158
4103.903809
1681.742188
2491.294189
2779.101318
2545.485107
1675.462646
2693.032227
4008.360352
5990.504395
5680.069824
4870.343262
3137.124023
3074.562744
5652.500977
2162.971436
4784.14502
5810.112305
4993.061523
3240.358643
4830.053223
3494.67334
3094.153809
4956.235352
4487.21582
5320.018555
1806.524292
8312.768555
6560.407227
4121.830078
4468.817383
4312.115234
5692.487305
3287.934814
2029.365845
5133.757324
1944.145874
1452.807739
5322.45752
4005.9375
4332.717285
4997.121582
4313.893555
4423.128418
7579.018555
2994.323242
4086.559814
2837.089355
2916.462646
2822.715088
4074.972168
3577.132324
2031.060059
7002.560059
2203.673584
6018.052246
1838.641479
2487.90332
4299.503906
1781.285156
3721.84375
2034.377563
4029.563965
4481.092285
4955.125488
1657.338623
3078.049561
3658.248535
2736.868896
3070.259766
4495.660156
2894.149902
7777.230957
2011.739624
2031.276733
4400.274902
2159.157959
4906.989746
2092.231201
5546.318848
4770.212891
6074.969238
1438.621826
3504.941895
4153.538574
4357.492188
4651.681641
2630.45166
3164.485596
3322.417969
3053.431885
2118.662109
4346.411621
2928.023682
1947.553101
2367.646973
1861.652832
3334.898682
2054.150391
5333.553711
1539.921509
2978.834473
2194.691406
2880.793457
3080.344238
2546.591797
5093.185547
4173.451172
4272.064453
2754.373291
3369.531982
3221.958496
3136.33667
3542.726318
2313.037109
2547.210693
1868.945801
3550.145996
2559.585205
1971.390991
4706.983887
4584.90918
4911.766113
3518.888428
2027.831421
5862.240234
4126.733398
5058.233887
3398.230225
2121.266113
5430.680176
3282.131592
2316.747559
4584.939453
4149.117188
4037.483154
2904.568604
1698.417725
2034.505981
1849.25
2571.35791
2524.655273
4033.361084
7007.094238
1845.788574
2255.978027
2333.921387
4759.94873
5552.644531
9065.859375
1853.462524
1738.63562
2518.895752
6262.077637
3981.441162
3392.085693
2027.918335
1821.696533
3727.620361
1907.96167
3509.69873
2715.496094
2986.220947
5105.389648
1979.744141
2201.093994
1389.889404
1841.979126
1818.426025
2391.842285
4431.724121
3013.075928
1996.510864
4358.532227
2520.916748
1723.173584
4666.322754
2158.30835
2998.874268
1756.18103
5770.039551
2758.218506
2455.62793
4377.070313
3756.426514
4124.656738
1947.328735
9694.435547
8848.474609
5310.003906
1995.248901
3868.477539
2214.178955
3418.289063
1975.559692
4653.869141
2633.840088
2459.400879
4537.424805
2069.688965
8944.538086
4885.87793
2767.260498
1721.432373
1733.960327
5511.067871
4006.758545
4335.469238
2442.246582
3996.584473
2097.603027
3834.6875
3799.540771
2377.424072
4315.481934
5248.45166
2047.002563
4743.931641
2108.993408
3976.412109
3442.276611
1810.698486
2154.121094
4092.179688
2799.063232
1980.269287
2608.588623
6497.600098
4502.752441
3535.863525
3170.887207
4136.799805
5133.856445
3341.921631
2251.231201
3793.052734
3957.320068
3699.679443
3546.491455
4913.338379
1709.950806
4071.665527
2414.881592
4453.536133
2878.505615
2313.659912
3004.312744
1846.7677
4054.460938
1688.903198
2789.739746
3092.888916
3920.636963
3921.838135
2585.851074
5665.874512
2325.775879
10177.223633
4246.966797
5488.21875
2191.79541
2529.434082
3456.13623
3332.664795
2147.42041
5969.621094
7151.02832
2602.564697
3931.388672
3993.84082
3270.863037
2157.353027
2447.915527
4047.23999
4557.980957
3099.432617
2706.700684
5748.571289
4650.269531
5018.745117
4172.130859
2096.543945
5215.809082
4230.484375
2582.394287
4213.773438
3198.006104
3436.141602
4817.686035
4043.498779
1637.597046
2021.727783
3615.272705
5967.969727
2624.517822
3560.210205
2176.471436
3648.577881
5875.386719
4664.615234
3403.547607
2809.471924
2421.393555
4147.053711
2070.717529
4490.441895
2684.525391
2446.473633
1781.581787
1623.54187
2199.060547
7460.547852
4921.774902
3820.761719
3231.874268
2652.792969
1543.608643
4034.26416
2473.104492
2482.313232
2202.424316
1820.671021
1723.894531
1644.804077
2130.63501
2115.967041
3730.192383
4491.213867
1883.965332
2129.609863
4905.338379
2051.627197
6378.639648
9309.048828
4069.245117
5858.583008
3839.947021
2767.926758
1778.566772
3075.547852
2538.013672
3964.915771
3283.142822
1673.081543
1811.77124
1847.494873
5939.144531
2000.611938
2967.612793
4562.506348
5913.946289
1820.132202
6590.60498
4404.79248
2812.169189
1890.578735
2042.87439
2249.861084
1646.873413
3409.004395
3217.000977
2583.61499
2933.93457
2415.494629
3083.626221
4182.797852
1616.424072
5181.17627
1721.633667
3058.446289
1873.595459
3293.771484
2570.489502
2002.759033
3149.310059
4430.375977
3942.55249
2061.481934
1867.734741
3130.863525
2164.762451
2617.362549
2687.156982
2221.437988
2086.868408
4367.677246
2055.067871
4622.892578
3684.138672
1787.664673
3427.225586
3793.135254
1948.316406
3616.598633
1939.966187
2929.817139
1936.5979
3174.60791
3992.834717
5892.104004
5774.625977
3397.572021
4964.75
2557.941162
2737.00415
1954.323975
6463.989258
2133.673584
1880.104736
1993.112061
3518.727295
2384.655518
1985.021606
2196.803955
1275.129395
3388.52002
6870.86084
6597.255859
2459.567383
5266.938965
2883.766113
1561.518311
4089.547363
5616.308594
6208.427246
3259.4021
2294.342529
2275.291016
2174.567383
1989.184448
1970.433838
1731.008301
2022.883667
4047.339844
1989.124756
2141.434082
4826.519531
2674.676758
6126.412598
2507.762207
3276.675537
1907.023438
2126.212402
7958.523926
2812.526123
3294.982422
1786.788452
5111.052246
3434.135986
2061.38916
2236.382568
2368.510742
3245.623291
3015.190674
7005.540527
3318.830811
2077.432373
3241.635498
2551.88916
5396.817871
6597.211426
3580.348389
3433.15332
3300.064941
2069.3479
2929.303223
1667.841431
4744.929199
3853.46875
2618.615234
2279.7854
1622.067383
6826.519043
2103.567139
2912.641846
3230.313721
2576.779541
1768.289429
4235.926758
3182.799072
4797.800781
4700.84375
1782.490601
2750.025146
3285.523438
1935.360718
3431.299561
4152.691895
1740.185547
5417.665527
3699.652588
3070.924561
2061.154541
4925.185547
1742.097778
2043.068359
4714.60791
5527.47998
2163.146484
3108.796143
3486.707764
1798.87439
2418.367676
1794.73999
1724.132813
2006.073853
4032.620361
4469.972656
1908.571411
4063.873291
2182.172363
2040.219604
2242.457275
3227.302734
1697.803711
2406.027588
1909.202026
2085.119385
1929.799072
4310.099609
4160.383301
6193.697754
1915.962646
5879.128906
5666.280273
1888.638672
3581.026367
4375.665039
3950.39209
1952.356812
3193.828125
3546.5271
4348.456543
2183.259277
3473.970215
3474.436279
3847.854004
1951.733643
4523.71875
3546.182617
2938.54834
3163.192627
4628.46875
4856.077637
2179.395996
1664.837891
3519.678223
1613.888062
2002.28772
1986.365967
2892.282959
3555.479492
2528.032715
1731.396362
6318.255371
1312.519531
4101.538574
3653.492432
3935.508301
3679.752686
3572.591309
2356.087891
2236.112061
1794.830322
2598.277832
1766.015991
2580.69751
14305.214844
4838.033691
1526.949463
3760.571533
3276.587402
2209.176514
1868.247803
1766.741943
1854.515503
4321.593262
4050.390869
2793.108154
3780.118408
2001.39624
1619.904053
3730.057129
6274.144531
6906.066895
5729.861816
7490.982422
4127.379883
7899.918457
3029.158447
2749.12207
5110.84082
3038.153809
5992.791992
7813.308105
2114.41333
3658.747559
2010.469116
2517.832275
1493.880737
4069.419922
1799.316528
2854.041992
3153.873535
4585.663574
1882.24231
1761.241699
2014.179688
2167.102539
1807.975464
2574.54541
2134.332764
1758.513916
4625.478516
1589.346924
1922.738525
2365.227051
2092.508301
1947.118164
2069.535889
3513.883789
1838.795654
3078.439453
7876.342773
2447.755859
2339.479736
3042.326416
1301.592896
2553.370361
2605.312256
1839.479614
2943.446533
2433.55249
2797.060059
4911.972656
4208.76709
1831.698853
4876.067383
2672.306152
2635.741699
3292.464844
2066.611084
3289.101318
3147.149414
3452.050049
2104.449463
2723.958008
1515.388184
4753.423828
1559.813965
2895.401855
1477.010986
1713.557495
1555.803223
2081.913086
3021.682861
2297.719971
2217.555664
3712.199951
1489.980225
3882.902832
6723.958008
1408.704346
9163.848633
4724.979492
3132.764648
2023.372559
5702.888672
4914.923828
6180.563965
10081.607422
3061.167236
2155.113525
6420.162598
5235.401367
2548.425293
1943.458496
5352.146973
4800.491211
2503.631104
4975.92334
5261.180176
3373.638184
2545.718262
3402.434082
3629.70752
2085.39624
3780.398682
1854.515869
4517.794922
6265.688477
8665.506836
1320.329956
5399.881836
4172.170898
2405.643311
3274.885254
3192.632568
2887.328125
3573.019043
2818.235596
4827.071289
3798.464111
2612.342285
6733.228516
1722.677002
2368.018066
5202.369629
2210.804688
3825.030518
1980.827148
2725.216309
5068.734863
3567.85498
5468.933594
2130.969482
2220.166748
1799.108521
1986.975342
5255.789063
4072.813232
2686.208008
3086.229004
1117.20752
4190.476074
5137.882324
2024.421021
2695.719238
7499.046387
4397.056152
4727.357422
6666.711914
1635.512207
1444.168091
4705.626465
1828.410278
1465.161255
2883.343994
2369.43457
2699.384033
3037.244385
4724.379395
3502.304688
2365.689697
6697.702637
3908.514404
1260.088867
3098.363525
1173
2376.882813
3712.613281
4164.725586
2576.172607
1468.057129
3679.461182
1538.25647
1668.888916
4205.791992
1322.540527
3625.87915
3185.648438
3226.313965
1512.201294
2315.83252
3858.419434
3779.271729
2069.709717
4139.314941
2058.327393
4333.59668
4233.451172
1663.534912
5978.471191
4513.777832
2892.383057
2111.184326
2760.660156
3979.549561
5013.258301
2063.616699
1974.042603
3645.800781
2271.942627
