# Supplementary material for: Distribution Analyzer, a methodology for identifying and clustering outlier conditions from single-cell distributions, and its application to a Nanog reporter RNAi screen
Source: BMC Bioinformatics. 2015 Jul 22;16:225. doi: 10.1186/s12859-015-0636-7 (PMC4511455; doi:10.1186/s12859-015-0636-7)
Supplement: Additional file 1: Code S1. — R source code and sample data for distribution-based high-content screen analysis [file 12859_2015_636_MOESM1_ESM.zip › DistributionAnalyzer-1.1/Plates/files10004/D21]

3714.476807
2950.443115
2628.553223
5008.79541
2277.108154
3131.59668
2331.628662
3063.671143
2574.949707
2865.373535
1987.76001
2708.963135
2760.281006
2231.914795
3428.356445
2546.17041
3714.257568
2520.059814
2647.693115
3565.861816
1899.321533
3891.617432
2989.41626
1884.601074
3985.293945
2565.641602
1905.944824
2072.375244
2415.854004
3063.37915
2692.866943
2232.921875
3258.695801
6291.478027
2419.507324
2057.421387
2394.154541
1734.790405
3136.961914
1873.206055
2338.922607
2202.333252
3451.48291
2039.54541
2800.752441
2144.041504
5116.066406
2088.876709
1517.894775
5910.650391
1983.181519
2031.235474
1886.557983
2161.557617
4014.754395
3010.77124
2578.181885
1853.982422
2207.548584
3434.145996
2353.782227
2985.75
3291.208984
2807.746094
2487.496582
2903.44165
4305.257813
1736.581787
1862.231812
2225.375
2434.585449
1679.107178
3359.446045
2700.698486
3846.599121
2373.688232
2204.988525
2717.648193
1764.409302
3206.587402
3927.537354
3584.406982
1450.051758
1398.261597
1664.795532
4445.777344
1689.151978
3862.676514
2632.103027
2793.975098
3869.93042
1706.926514
3960.598633
7064.675293
1083.420044
2409.791504
1774.243652
3679.508301
3534.823242
3130.562256
3113.064453
4339.037598
3561.357666
3921.34082
1981.546631
2137.684326
2383.674316
3822.10083
3424.320068
2913.159424
3531.060059
2184.39502
1973.397583
3609.947754
2423.188477
5643.428711
4148.814941
2532.98877
1918.158325
2918.912598
1920.643188
3290.862549
2167.916016
2918.865967
3149.649414
2656.925537
2229.416504
4289.736816
2811.667969
2200.984619
1842.763306
2438.808105
2550.970703
3191.668945
2007.138428
2236.511963
3146.520508
2467.383545
2186.236816
3378.784668
2674.809326
3158.213379
2047.970093
2372.95752
2916.8125
2345.906982
4206.924805
2867.85498
2188.796387
2768.915527
4067.287354
1981.014282
2077.436523
1819.163208
2365.695313
3289.392822
1930.441284
2769.25415
2831.534912
2761.669678
2597.350586
1727.562256
2018.431763
2668.117676
3012.380127
3973.116699
2011.649902
3052.133301
1734.83374
1832.181519
2524.428955
3620.666016
2312.73584
1906.88269
3307.457764
1805.567139
2381.795166
1370.272705
2031.431641
3993.984863
3587.830566
3746.327637
1690.133301
6216.831055
3404.356689
5135.891113
2861.282959
2759.703613
1649.130493
2220.424561
2858.825928
1659.044189
2388.23291
2834.613281
3642.457031
1697.680054
4661.143066
3697.933594
2952.333252
2760.20166
1733.048584
3906.409668
1883.438354
2086.436768
2153.510742
3122.480469
1685.185181
1410.616821
3887.6521
3917.61499
2655.185547
2645.575684
3128.656738
2450.862061
1358.558594
2744.283203
2062.09082
2973.333252
3512.123047
3378.142822
2458.5
2496.363037
2202.482666
4809.914063
2214.54541
2524.789551
2456.35791
4313.256836
2000.78125
1786.508423
4114.811035
2966.360596
13353.291992
1929.420166
4631.028809
2892.387207
2277.084717
4045.456055
4794.814941
2802.780762
2486.420898
1880.981323
4072.07373
1716.686279
1684.361938
1895.944092
2284.571533
3713.20752
1228.599976
4728
4617.562012
2039.550537
1228.329468
4159.685059
1951.953735
1824.231934
2684.585449
5044.282227
2720.055908
3812.732422
2033.553711
3573.907227
2509.362061
4138.077148
3469.206299
3249.476807
1646
4337.841309
1870.811279
2069.479004
4293.106445
2041.866699
5716.094238
1559.542114
2228.397705
5719.372559
2309.272217
3400.266602
1243.018921
1258.691528
1664.820557
1516.714233
2968.324219
4154.919922
1425.081055
2377.512695
2273.555664
1477.642822
3862.885986
3082.678223
5292.722168
4443.13916
1620.031494
1935.835571
3299.080566
5729.651367
1425.007935
5762.547852
3887.277344
2235.5
1953.648193
2680.533447
2766.466553
4635.63623
2468.760254
2183.938965
2065.824463
2580.048828
3267.72168
2878.530518
3635.296875
3900.363525
5003.162109
3931.380371
2623.131836
3704.270264
4221.667969
3614.69458
4409.96875
1804.195801
2138.01709
2350.849365
3087.611084
3592.481934
3960.904053
4521.584961
3927.446777
2041.757568
2115.142822
2743.491211
3425.734619
2849.671631
2001.52478
3346.135742
4952.102051
3491.284668
1461.570313
4706.196777
1910.723877
3631.871826
1939.983154
2488.662354
2252
3816.275391
3247.433105
4202.296875
2207.136719
3294.007813
3284.192627
6556.746582
3359.232422
2579.853027
4114.391602
3029.020752
1948.337402
2009.541626
3467.263184
3293.429443
2646.44165
2886.1604
1520.38623
1385.718506
1700.026123
1641.967163
2217.464355
7006.829102
2890.546631
1961.310303
2830.28125
1603.08728
2429.108398
3675.263916
3912.765869
3450.177979
2204.280029
1393.546631
6397.851074
1394.894775
1855.389771
1803.103027
1761.328979
1783.082764
1855.25
2606.262939
3267.710938
4941.033203
3333.899902
2905.431641
2469.952881
4174.475098
3497.858887
2916.273926
3183.076904
2575.609131
4078.209229
3364.110596
2892.634766
2759.226807
1556.022339
1509.071167
2615.594482
3402.125977
3715.666748
2076.724121
1501.988525
1785.561035
2506.461426
4627.140625
2429.209229
1766.876221
3787.079346
2659.848145
4275.93457
4173.140137
2981.295654
2979.68457
3052.578369
2399.977539
4602.947266
2053.371338
4958.540039
2974.73291
3503.443359
2099.193115
2889.739502
1855.498779
2242.519531
1996.789917
3703.076904
2180.155273
1870.589478
2003.018066
1416.019409
2199.428467
1908.619751
2626.901367
2033.556519
2220.150391
6763.09668
5153.305176
1719.841431
3617.751221
2077.652832
1640.081055
3133.95166
5018.974121
1884.82251
3221.757324
6021.524902
3544.234863
2498.874756
5162.646973
2720.487305
1904.086304
1649.417358
2595.602783
2200.411377
2201.77124
2419.911133
1771.671875
2269.461914
1667.432251
2160.810791
1908.952393
1889.723755
4264.323242
2230.764648
2089.303223
2872.038086
1827.87915
4400.985352
3674.714355
1683.284668
2048.264648
2469.87085
2480.07251
1654.914429
2015.697876
2933.67041
2848.644531
1814.429321
1571.307983
1449.380371
1603.350464
3302.820801
1773.630249
2207.269043
1580.298706
1897.269897
2267.299072
1633.421265
1750.756958
1563.341919
1907.680908
1768.181274
3361.829834
2417.766357
2104.426025
2461.520752
2878.808838
2088.532227
3162.133301
1945.797729
3604.4375
1873.58728
3480.486084
2037.372314
2405.185303
1969.233887
2006.391479
2302.278564
1988.151855
2737.378174
2134.19043
1655.762939
1459.818237
2367.030273
3333.439941
2140.108154
1462.168701
1759.619019
2010.53064
2732.867676
1584.188232
3213.083252
3867.596436
3643.353516
2927.411133
2804.120361
2135.740234
4323.438477
3967.525391
1971.857178
3426.604736
1576.909058
4859.972656
2701.684326
2996.723877
2288.679199
2027.357178
2326.766357
1937.755127
2226.354248
3711.558838
1839.961426
3273.411865
5719.694824
5227.210449
1575.773071
2853.431396
4007.751953
2746.428223
4242.525391
2066.510254
2407.236816
2860.518799
4969.652832
1951.101807
1941.597656
2358.875488
1750.963867
3596.090332
3060.752197
1563.986328
4221.702637
2122.547363
1838.393066
3190.914795
3270.998047
2080.763184
2765.333252
3285.917236
1774.137329
4120.968262
2950.236328
1733.583862
2729.130615
1916.144897
3385.682373
2031.928223
6231.579102
3361.05957
1650.59021
1992.695679
2092.773926
2088.91748
4143.552734
1814.833008
3054.860352
1870.302368
3804.345215
3228.052979
1757.303589
2307.376953
2743.199951
2951.872314
1956.543945
3232.375977
4656.234375
1946.050049
1758.063721
3450.741211
2691.469971
4043.653076
3870.354248
2881.414307
1813.261719
4320.83252
3194.692139
2847.060547
3501.462402
3025.754395
2163.384521
2712.90918
2785.553711
2140.064209
3718.935791
2968.581543
4674.019531
2606.711914
3668.285645
4878.120605
4808.031738
2841.118652
2013.748535
2500.626953
4359.532715
2659.342041
4280.024414
2906.739746
3817.726563
4874.946289
3010.158447
2739.638916
3188.041016
1463.609741
4321.699219
4116.282715
4283.330566
2370.767822
3263.118164
1779.269287
2405.681152
4088.238037
3702.375488
2157.071045
1988.038086
2387.960693
3078.610352
2563.445801
2021.5
2966.23291
1422.380981
2036.065308
2531.199951
2236.118896
2850.416748
2551.954102
2815.711426
2823.805664
2261.936035
3201.938477
2380.887207
2413.575195
3668.378418
4340.029297
1208.947388
1681.771484
2439.029297
5548.46875
1276.543213
1341.170776
3406.69873
2144.283203
4279.690918
2005.771729
1573.674438
1824.609497
2189.955566
4005.680664
3006.412842
2393.555664
970.367371
4790.844238
1601.172363
3907.4646
1821.045044
1660.276367
3924.743408
4508.143066
1756.180542
2962.666748
1752.985474
6355.252441
2221.232178
2511.131348
1622.453735
1568.585327
1572.251709
4562.012695
3247.388184
1334.576294
1428.745728
1751.898315
2043.076904
1340.292725
1421.008179
1385.648438
2625.627686
1785.188599
4971.825195
1898.729004
2647.521729
3476.873779
3398.110596
3753.280029
3999.639893
2669.271973
3259.780273
3122.470703
2131.38623
1954.681274
2790.032715
2077.333252
3059.904297
2131.420898
3103.688477
4801.195801
3207.47583
2614.217285
2005.818237
2372.91748
1862.17395
4172.066895
3878.575684
1895.453003
2866.141113
2626.444336
3614.393066
2230.939941
2699.865967
2199.852295
3991.577148
2492.565186
2927.173096
2480.782227
1952.277222
2473.462158
4618.111816
4551.236328
3722.195557
2148.192383
1788.202759
1986.988647
3152.993164
2944.186523
3706.616943
2639.324951
3094.967773
4099.244141
2659.123779
3697.822021
2997.929199
2478.549072
2854.763428
2875.306641
3258.771973
2110.103271
1986.621826
3600.657471
4076.438965
5669.070313
4568.904785
5417.236328
4361.946777
5737.49707
5216.301758
2125.6521
2241.39917
1282.54541
2929.379395
1221.533813
2502.198242
3268.418457
5818.976563
1166.823486
4158.670898
4292.369629
1391.37146
3980.493652
4363.586426
4218.603027
2539.49707
2706.369141
2022.709717
4452.044434
2955.204102
3793.276611
3481.860352
5452.977051
1790.090942
3978.242188
3942.787842
1778.282959
5345.350098
3958.216309
4427.047852
1134.012085
2667.45166
3385.114014
1953.006592
2496.773438
5072.63623
4200
4766.776367
3668.104248
3916.264648
3783.47876
3028.178467
4657.582031
2275.275879
3492.193848
4108.316406
4363.562012
2271.521484
3504.256104
1226.408569
2415.390625
2824.209229
2754.453369
4546.587402
5362.987305
4079.619141
2699.496826
2382.040771
3363.047607
1876.652832
3523.187012
5715.657227
1724.515503
2753.585693
5027.85498
2695.932129
1842.803223
2583.137207
3189.013184
2732.818115
3353.196533
1917.41272
2028.959229
2087.446533
5785.871094
4076.897949
2698.744141
2066.979736
3934.606934
1932.432373
2789.918701
1941.741211
2148.989502
3720.690186
1943.372559
1920.290039
2212.152588
4105.130371
2504.348877
3331.768311
2013.490234
1844.13562
3606.519531
2092.634277
3953.516357
3649.822998
4727.918457
2083.190186
3346.583496
3770.948975
4979.578613
2052.23291
1545.343994
2254.269287
3661.887939
3025.970703
1760.089844
2142.453613
1889.354492
4535.018066
3159.573486
2373.130859
2337.342773
1726.123413
1795.343262
3858.666748
4197.46582
1513.320435
2846.32251
5725.295898
3441.019287
5545.398926
2894.175781
3806.526367
3011.933594
3989.083984
1834.901978
1385.372559
3560.952393
2709.782227
2471.48999
1989.652466
4068.057617
3251.675781
6010.491699
5537.532715
2846.867188
4755.060547
3186.187988
3481.892822
5020.814453
3077.666016
2167.090332
2643.02002
3164.568604
4115.286621
3103.943604
2655.486328
4282.083984
4502.03125
4282.902344
3141.45874
2311.83374
2255.787109
1669.416382
2661.191406
1605.378784
2229.34375
5468.020508
2144.562256
3976.795898
3631.737793
2084.174805
2101.209961
1811.798706
3354.427246
1884.153442
3147.711426
4639.167969
1814.684204
1503.361206
2413.472168
3017.129639
2173.170898
3709.441406
4768.640625
2900.439941
3321.549316
1923.157349
2222.528809
4274.657715
2195.53418
1814.165405
2768.444336
3288.359131
2574.338135
2706.844482
2969.1875
2718.695801
2383.947998
2776.794434
2742.533691
2719.171387
3575.642822
2656.017334
2673.466064
2329.44043
3833.950195
4733.022461
4816.720215
3248.567627
2706.309326
3270.019287
3023.954346
2510.749268
2325.363525
1770.338867
3643.490723
4743.135742
3349.632568
4673.567871
1912.938477
2703.9729
3117.655273
2496.134277
2043.942993
1987.684814
3191.296387
3595.036133
2758.735596
2104.160645
3340.113037
1995.380127
3086.418945
3291.171387
3202.977783
2919.365967
2001.102295
1933.941406
3106.749023
2384.303223
1987.351318
3665.540039
5360.588867
1943.289307
4302.963867
4416.519531
1522.057983
1801.958008
1314.021973
3659.036865
4861.605469
2484.03125
2230.234863
1813.916626
3294.378906
1377.338135
3015.304443
1980.53064
2248.324219
4953.023438
2270.570557
1836.574951
2868.173096
1890.660522
3386.263672
4008.85791
1656.13623
2371.904541
1110.952026
3206.273682
4251.992188
2182.533936
1617.431763
2252.784668
5354.057617
1961.818237
1701.69165
1577.822998
4375.339355
4651.948242
1946.520142
1689.503784
1812.550415
2018.80188
3000.964844
1516.38208
3086.950195
5380.656738
1710.345459
1619.895874
3052.960938
2904.374756
1866.291382
1226.313477
4582.794922
1947.253662
4854.241211
2189.355469
1669.252563
2550.7229
4217.067383
2757.137207
2357.475586
3087.215576
1811.986206
3098.410889
3470.776611
4214.757324
3362.022705
3606.850098
3269.986084
3021.884277
2941.589844
4082.745117
3240.287842
2803.551025
1819.502563
3868.915527
3099.842285
2179
3987.67627
1857.181396
3309.298584
3959.216064
2242.852783
3771.733398
3840.935791
2623.357666
3794.278564
2519.22168
2141.333252
3809.939453
2011.872803
1313.040039
2969.433594
3816.269043
2431.946289
2386.083008
4832.736816
1593.068359
8629.088867
3603.263916
3415.662354
2719.412109
2114.493164
3832.614502
2138.765625
2750.623535
2559.081299
1940.993652
2862.106689
3722.753906
2877.01416
3737.02832
3424.39209
2135.23291
3399.477783
4292.01709
2908.995605
3091.559814
2207.097168
2831.524658
1869.543335
1954.549072
2037.122803
2374.790771
2839.175049
1886.449829
4483.069824
2927.50708
2191.396729
2040.864014
1877.093262
1660.800049
1956.952393
4529.678711
2197.616943
1696.607788
1991.319092
3510.577881
1783.851074
1653.556152
1722.170654
1633.12207
3531.476563
5850.603516
3566.030029
1843.745605
1823.412231
2134.013184
1828.255615
2337.440186
1849.91626
3040.877441
2062.399902
1897.392212
1944.698364
1849.964966
1741.652222
2073.374023
2786.337158
1922.717163
2476.393066
2037.780762
3152.43335
2431.569824
1768.163452
1934.713501
2510.84082
2243.091064
1631.042725
2023.410156
2557.300293
1904.993164
1717.446045
3738.608643
3955.93457
1751.376953
1721.015869
1735.061768
1803.01123
3762.092285
2838.327881
2956.656982
2794.791992
1736.790649
2348.390869
1965.626831
4184.183594
1791.904419
3563.543213
3487.1521
1813.285767
2370.239502
1944.820557
1984.855713
1855.628174
2799.667236
3457.080322
1602.888916
2024.657837
1781.276245
2021.933105
2029.441406
2583.161621
4187.515625
2426.703613
1901.58606
1647.1875
2141.285156
1852
3119.777832
1563.109009
1839.472778
1501.69104
2091.464355
1699.660522
2058.793457
2270.456787
2788.841064
1721.144897
2193.539551
1828.420288
3027.989746
2687.777588
2004.851929
1758.890625
7805.992676
1851.551392
1622.839844
4227.715332
1914.300415
2987.5625
2900.655518
1523.605103
2157.810791
2559.6875
2442.75
3783.116211
4586.17627
1882.5
3490.919678
2744.575684
2830.717041
2276.75
3962.181885
3735.938721
2490.831055
2755.631104
3367.115479
2592.131104
1942.834961
3434.58374
3107.137695
2694.699219
2883.771484
3736.77417
1840.079956
3276.382568
6259.945313
5257.01123
2131.339111
2832.944336
2085.747559
2220.580566
2392.149414
2376.9021
3103.822266
2108.088867
4277.322266
1918.800049
1860.112183
3274.736084
2337.834961
2100.256836
2050.620605
4386.734375
3999.75708
2176.622314
2261.678223
1960.0625
2945.850586
2992.716309
2574.380859
3884.693359
3913.559082
2216.141602
2571.045166
1770.105225
2932.767578
3125.926025
3060.61792
3612.484863
2423.310303
2104
2857.886475
1562.689697
4039.136963
3460.413818
1928.844482
2952.493896
1374.733276
2022.977783
2448.324951
3763.728271
9244.732422
2216.875
2497.284668
1447.147583
2358.057129
1916.812012
2948.388428
2704.844727
2735.263184
3023.478271
2303.572021
3572.45459
1891.97168
2808.808105
1692.319946
3197.258545
2001.088013
2456.734375
2154.510986
3932.77417
5350.518555
2918.276611
3383.486328
2766.431396
3987.310303
2809.045166
4530.783203
2852.808594
1893.146851
1992.915283
3073.871338
2434.285645
2455.42334
3925.294434
4257.466309
2177.222168
3160.687256
2150.518555
2234.993896
2426.069824
1986.491821
2997.084961
2833.609375
2280.292236
3395.061035
3308.343262
2897.312744
3076.454834
3087.686035
4237.908203
1967.805786
2514.394043
2856.309326
2975
3040.832764
2112.030273
2974.813232
1725.370605
2705.924072
2224.444336
4174.663574
4856.138184
2954.959961
2131.144043
2063.843018
2524.681885
2428.371094
2164.496826
3239.00293
2289.676758
2252.101563
1811.057739
3043.144287
2392.703369
3436.320313
4734.17041
2248.805908
1492.58667
2728.485596
2424.54248
1902.357666
5279.687012
1851.407349
1657.626343
3631.505127
2064.155762
2942.34375
3257.198486
2363.17749
3771.73584
3866.948486
1727.609741
2004.235352
5240.683594
2444.669434
2498.189941
2018.782593
3908.937744
3612.674072
2820.880615
2404.382324
2645.760254
2388.367676
5058.071289
2378.770508
4390.033203
2964.404785
2989.039551
1875.407349
1856.918091
2099.310303
1884.781616
3167.194824
2699.074219
2656.5625
2801.843018
2571.364014
2524.552246
2125.392822
2958.918945
2153.472168
2669.080322
2516.923096
2215.859619
3061.568848
3649.622314
3133.248291
3023.926758
2760.948242
2447.20752
2296.316406
1898.909058
3299.359375
2505.639648
2836.454102
1871.378174
3666.068604
2418.98584
2945.837158
4232.125
2200.250732
4097.963867
2973.80249
2860.035156
2707.733398
2867.192383
2465.653076
1994.213989
3014.648926
2881.109375
2919.563721
2171.51123
1814.707031
2043.101563
2468.099609
3384.642822
3452.987305
3153.856689
3535.587891
2566.602051
2795.813965
5546.490234
2031.279541
4313.183594
3575.722168
3161.846191
2328.514648
4001.603271
2425.162842
4904.776367
2118.018799
2854.734375
2598.067139
2451.587158
4395.438477
2071.905273
2632.056641
2694.240967
2378.381592
3948.956055
3637.134033
3835.067139
2189.587891
3599.057861
4214.351074
2199.361572
2913.005371
2926.828857
1852.375366
2480.036865
2068.192627
1727.918335
2527.866699
2671.060791
2784.99292
3504.118164
3071.854492
2372.263428
4507.485352
1806.537476
2374.494873
2686.022705
1821.829102
1692.422119
5656.395996
2090.065674
2285.729004
3368.810303
2066.666748
2317.290283
2037.044312
2911.896973
2734.811279
4614.03125
4451.547852
3073.512207
3654.759521
2686.528564
3286.406494
1625.731567
3012.974365
3227.402344
2698.819824
3373.419434
3529.670654
3553.854736
2061.457031
2796.484863
1899.894775
2542.967773
4986.469727
1920.509644
4008.465332
2325.955078
2040.723999
3045.578369
2509.296143
2039.108398
2071.577393
3234.107178
2283.314209
3043.754883
3984.721191
2652.066406
2235.762451
2070.970215
1853.016968
2162.751953
1848.092651
2035.127563
3178.458496
1911.564209
1837.527954
6239.853516
2342.445313
1958.733032
2966.609863
3807.631104
2150.386719
2111.124023
3553.614502
4930.388672
2152.145996
2961.640625
2427.490234
2118.723633
2244.780762
2250.212646
2003.752197
3886.791016
2104.461914
1917.054443
2706.619385
3454.986328
2592.625244
1953.542603
2098.984131
3244.63916
2291.979736
3904.418457
3201.283447
2372.683838
2241.28833
2229.645264
2988.319336
2262.145996
2049.442383
2357.250732
1891.661499
2155.920654
1719.313477
2186.516846
2145.748779
2144.697021
2977.306152
1890.527832
2116.549561
1836.563721
1955.498657
2176.11792
2835.082764
3396.275391
4348.352539
4017.574707
3460.765381
1869.323364
3839.833984
2286.77417
2931.160156
3111.420898
2097.728027
3250.21582
6073.965332
2827.892578
2063.255127
2326.586914
2108.941895
3321.160889
3739.440186
1876.5
1949.916626
2005.403931
2475.044678
3312.19165
1906.102173
3154.309814
2224.323486
2269.179932
2170.612061
2502.939941
1879.056396
3086.986084
2104.070801
1789.210571
2153.709229
2281.787354
1842.729126
2694.272949
2680.70459
2169.612549
1758.480591
2724.916504
3143.967285
3386.20752
2163.204346
2754.567871
2053.217285
1766.324341
1859.099609
1711.111084
3015.725586
2433.148682
2719.268066
2411.94165
2550.273926
2335.076904
1990.38562
2226.466064
2494.914795
1625.246338
1888.794922
5359.485352
2463.415283
3659.235596
5698.775391
1868.790283
3004.839111
3675.54126
3355.060303
1890.49585
1785.700562
4158.19873
4529.818359
2672.205811
2855.099609
1865.733765
4335.682129
1888.357788
2307.135254
2301.882813
3425.433594
2566.265381
2144.389648
1749.703247
1935.388916
1715.410889
3848.790527
4727.954102
2135.982422
1980.609863
1845.747314
1333.269653
2607.229004
2063.046143
3432.293701
3001.369141
2192.498291
2286.28418
2587.012939
5330.256348
2528.836914
1916.300781
1650.798706
1919.24292
2772.611084
1864.024902
1718.641968
1951.140015
2799.119385
2032.074829
2269.653076
2190.849854
2188.428223
5855.439453
1873.266846
2821.964355
1909.758057
2549.16748
2972.411377
1750.750732
2461.776611
4142.800781
3392.131104
2341.720703
3386.722412
1980.083618
2084.511719
2558.534424
3402.484863
1642.177368
2529.322754
1703.064087
1954.083984
2598.460693
5649.415527
2323.359131
1789.964233
1714.358643
2890.636963
1997.642944
3915.937988
1824.511108
2253.613281
2037.966797
3100.708496
2166.357666
3332.713867
2207.937256
3029.62915
1784.299683
2660.116699
7410.355469
1696.830078
3064.506348
2439.986816
1792.754272
1732.62854
2863.590332
1974.086548
3039.50708
2945.163086
3115.519287
2781.464355
2163.648438
1657.713013
1918.588989
5039.229492
2151.721924
2554.966553
2055.829346
