# Supplementary material for: Distribution Analyzer, a methodology for identifying and clustering outlier conditions from single-cell distributions, and its application to a Nanog reporter RNAi screen
Source: BMC Bioinformatics. 2015 Jul 22;16:225. doi: 10.1186/s12859-015-0636-7 (PMC4511455; doi:10.1186/s12859-015-0636-7)
Supplement: Additional file 1: Code S1. — R source code and sample data for distribution-based high-content screen analysis [file 12859_2015_636_MOESM1_ESM.zip › DistributionAnalyzer-1.1/Plates/files10004/D22]

1821.130493
2243.753662
1563.896729
2148.734863
2248.168945
2057.084961
2190.903564
4798.445313
2800.581787
1790.782593
2338.314453
1809.727295
2440.381836
1980.192993
2004.764038
2071.93042
1766.008057
2976.958496
5128.930664
4199.656738
2060.032227
1976.705322
4645.579102
3667.952637
2035.966553
2205.858154
2315.212158
6705.522461
2755.927979
3510.442139
2067.592041
1862.672119
2400.078369
1914.080322
1399.757568
1742.703369
2254.490723
4112.535645
2615.677246
2246.063232
1868.008545
4175.036133
1756.592163
1838.618774
1842.350098
1655.489014
2835.224609
2419.260986
1515.331421
2193.739014
3152.874756
2211.450195
1829.939941
1954.770142
3713.850098
2232.731934
1915.737427
2052.384521
1415.359985
3024.798584
2318.086914
2006.303833
3144.996094
2079.187744
1668.196777
2157.111572
4749.758301
3443.442871
1930.49585
1855.228638
1952.890503
1988.988647
2580.189209
1921.389526
1940.158936
1868.141724
2671.759277
2137.564697
1678.051514
1994.502441
4994.570313
1903.604126
3212.850586
1768.013672
1817.813599
1915.45752
1823.15686
1882.927246
2133.179443
2210.755371
1909.138672
2207.551514
1885.282349
4260.170898
1869.416016
2013.008911
2120.346436
2019.428589
2030.509521
2699.968018
5126.383789
2202.553711
2729.14624
2659.549561
3403.974609
1888.158569
1732.206421
3171.092773
1964.5979
2206.361816
1782.375244
2295.524414
2142.600342
1941.583008
1975.732056
1952.519775
3690.398682
5173.298828
2026.546143
1067.626709
1476.47998
2174.539795
2387.931152
1746
1955.830933
1414.305908
1896.083618
2565.244141
1716.413818
1502.818237
2191.515137
2102.679688
1520.719116
1173.393311
2082.893555
1467.146118
1928.918091
1869.213501
2930.766846
1960.401978
2834.947266
1213.136841
2215.865479
1558.4646
2047.496826
1608.648682
1895.477173
1256.228516
1749.473633
2712.888916
1306.590454
2517.170654
2815.837402
1290.518555
1821.887939
1814.54541
1373.45459
2636.399902
2051.844971
2186.920654
1304.424805
1765.818237
1334.191284
2556.431885
1692.852417
2175.220459
2196.50708
1525.818237
1165.180298
1977.234253
1884.584229
1951.0625
1734.040771
1643.165527
1678.796997
1754.993164
2321.76001
1629.575806
1347.151489
2462.474854
1862.97168
1995.649292
1920.668579
1864.871948
2203.068115
2010.241211
2484.848633
2010.376221
2110.861572
2000.477905
1923.64502
2629.781982
2434.327148
1880.325073
1911.463745
1898.257324
2071.067139
2352.790771
2104.408447
6250.894531
2303.263672
1942.818848
2192.897949
1757.612793
1985.868042
1907.578979
2203.656006
3712.32959
1947.114746
1870.866821
2119.212646
2004.014404
1964.253662
1991.429688
5082.27832
2195.508545
1839.710938
1963.277222
2236.556396
1784.476929
1779.336182
2276.101074
3340.839111
2990.526855
3654.837646
1784.826538
1967.057129
4872.520996
1822.823486
1878.728882
2645.9729
4036.90625
1814.082397
1850.719482
1764.286987
1904.140747
2053.194092
2304.901611
3279.215332
1194.328369
2154.387939
1950.975586
1781.304321
2139.943604
1551.319092
1605.50354
2193.148682
2501.902344
1406.675903
1391.172363
1112.248413
1504.418579
2396.37793
3035.789551
1897.853271
1992.374512
1685.596191
2666.650391
2396.481689
1294.072266
2728.326416
2419.276855
2242.22876
2019.739136
2083.063721
2413.916504
1639.213867
2209.608398
2547.573486
2885.681641
2385.132324
2031.620117
1819.974243
1253.790039
2312.683838
2599.944336
3310.153809
1472.843994
2276.255371
1764.270874
1651.450928
1658.413818
2538.377197
1920.769287
1350.231201
1798.006958
2401.654541
1637.235718
2341.259521
1962.991089
2667.131836
2350.886475
1199.547119
2837.702881
3030.027344
2007.046265
1926.79541
2477.613037
1948.396362
1728.859741
4722.628906
2005.972656
1935.546753
5025.460938
2509.590576
3041.554932
3963.957764
3355.006104
3156.016113
5100.095215
4049.883057
3838.386475
1815.023315
2046.888916
1796.15271
2492.98584
2136.931641
1820.38916
2113.553955
1754.105957
2047.766113
3756.049316
3999.843018
2687.899902
2243.732422
1927.839233
2411.970703
2023.095093
3022.471924
1909.368042
1627.926147
2026.795166
1927.187988
1801.656372
1049.386719
1019.78949
1086.075928
1852.634155
996.049377
938.571411
911.529419
1051.720947
1078.883667
1071.81604
1110.755615
1061.599976
989.274719
1526.651123
933.959167
1071.919189
1104.319946
1096.47522
1086.912598
1006.384644
1105.615356
1116
1079.111084
955.04425
1045.966064
1019.661011
1032.537842
3246.92627
2269.37793
1869.088623
1681.625244
2920.40625
2297.632324
2760.494629
1958.20813
2776.5271
1847.529419
2404.402344
2162.388916
1866.745483
1499.984131
3425.395508
2197.92334
1657.77417
1680.813354
1809.45752
2310.288818
1447.691162
1946.205078
1757.56311
4323.167969
1941.536377
2117.212646
3127.185791
1725.616699
1581.309082
1806.853027
2536.378174
2110.607666
1486.925415
2170.532715
2499.935303
2563.018311
2132.803223
1351.205688
1382.857178
1522.947388
1987.80603
2337.432617
2297.192871
1678.804932
2104.738037
1806.798706
1811.398071
1910.968628
2019.374512
2906.459717
3482.863037
2574.399902
2715.677979
1955.778442
2984.661377
1644.51123
1606.309814
1749.327148
1893.616577
1191.275024
1068.866699
1007.206604
989.650818
932.787415
1072.183228
869.688904
921.588257
1033.055542
1028.52417
1143.842163
1028.974365
1450.633545
1520.578369
1048.416138
1054.666626
1169.744629
1597.111084
1414.822388
1040.621338
1272.349487
1127.69812
1092.679199
1013.176453
1054.776855
1054
1075.424316
1022.452576
1562.251465
985.024902
2558.060547
1045.57019
989.806763
1535.896362
1571.612915
1048.971558
1564.359863
1552.141479
1002.411377
1375.85022
1377.349487
1239.885986
1519.790283
1549.5
2197.673828
1062.271362
1396.923828
1527.869751
1557.937866
1420.800049
1762.088257
1931.035889
4564.502441
2150.761963
2543.52002
2998.565918
1968.595093
2866.703369
3870.29126
1984.775757
2678.276855
2664.45166
1472.878052
2032.096436
1693.553833
2965.230469
2944.789307
2018.455322
1975.259277
2582.122559
1663.045898
1904.041138
1127.50769
1795.798828
2417.748779
2077.048096
2278.998779
2030.082642
2227.661133
1885.369507
2334.852539
1561.834351
1287.858398
2218.338379
1888.994141
1712.277222
2081.692383
1658.80542
2157.783447
2203.00708
2989.351074
2593.426514
1880.375
1831.236328
1637.108276
2410.861816
2154.439209
1835.877441
1767.267334
2041.198975
2131.29126
1694.659424
3027.834717
1907.870361
2072.959229
1296.577271
1806.744141
1876.54541
2203.522217
1989.762817
2535.313477
1601.99231
1792.559814
2796.737793
1687.434326
2109.198975
1670.143188
1762.488159
2065.812988
1757.156616
2818.589111
1869.37146
2484.239746
2214.126221
2270.560059
2644.962891
1830.612305
5635.936523
1284.37207
2714.839844
2053.443359
2628.713135
2317.808838
1796.840332
1832.17395
3961.046631
1478.042603
4005.36084
2473.911621
6442.641602
1813.14856
2816.121094
1580.769287
1687.513062
1692.800049
3235.428467
2639.663086
3759.421631
1951.22998
2343.91748
2239.852783
1386
2295.701416
5192.49707
4100.917969
3087.423828
3771.06543
2069.052734
2578.841309
1791.666626
2108.824463
1790.666626
2560.12915
1783.95874
2069.52124
2203.045166
1890.053467
2893.379395
2957.50293
2720.872803
2112.30542
1713.333374
2632.200928
3026.399902
1783.529419
2461
1744.26123
3604.057617
2602.218506
2750.921875
3322.44873
4086.464844
1915.660156
3055.363525
2527.067383
1685.525146
2283.512695
2070.80249
1911.216919
1518.164673
3272.291504
2124.656982
1742.643677
1820.128418
3036.44873
1446.455078
1703.527466
1570.032104
3415.202148
1583.919067
1644.357544
3649.800049
1695.141113
1801.018433
3375.832764
1735.702637
1652.533325
2583.665771
1579.061401
2838.672607
2678.416748
1819.044312
2130.136719
1768.085815
1800
2318.913574
2798.167725
1979.691528
1624.195557
1360.6073
1833.915649
1584.24707
1592.326538
2092.019531
1867.770386
1683.27063
1273.011475
1985.496216
1973.221191
1468.042847
1517.136353
2083.520508
3429.333252
1567.451416
1366.563843
2032.800049
1824.17981
1558.506714
2504.827637
1752.727295
1931.654297
4487.655762
1847.368408
3954.181885
1954.702759
3080.480469
2989.804688
2575.294189
2568.775879
2464.988037
2337.367432
2050.26416
2187.461182
3921.475342
2743.63916
1527.39624
3311.716553
3380.490479
1958.601929
2333.008057
2465.712402
1712.648682
3265.26416
2120.038574
1987.432861
2782.846436
2198.399902
1655.571411
2319.878906
1985.055542
3754.650635
3856.68335
2258.175293
2257.52124
4368.382324
2445.979492
2115.952637
3847.912354
1579.672119
2236.538574
3853.661621
2694.255859
2439.481689
2092.126221
2151.703613
2814.39502
3099.049316
2523.551025
2060.354736
5259.409668
2183.325195
2057.918701
2480.691895
2323.629395
2022.783569
1808.114258
3191.34082
1996.034546
4143.836914
2064.386719
2563.407959
4277.084473
1895.963989
2416.052002
1372.330322
3058.361816
3663.569336
1451.324707
2573.028564
2135.699951
2259.803223
2448.259521
1899.083374
1355.699951
1766.666626
2143.483887
4337.885742
5004.900879
1960.417358
1737.45459
1942.905273
6639.86084
3867.733398
3283.664551
1431.518066
3887.55957
4410.361328
1923.855469
2077.664307
2009.777832
1945.934082
2369.09082
1783.54541
3704.838623
2203.232422
2460.965576
2711.675781
2134.747803
1842.057129
2689.639404
2092.444336
4117.677246
2556.071777
2956
1300.314575
3636.67627
2152.369873
1897.478638
3775.625
3205.464844
1661.181396
2371.111084
1945.20752
6608.350586
1750.382935
2926.149658
2978.098389
4802.285645
2499.233154
3144.592529
5852.948242
1951.839966
4746.266602
5140.618652
2768.214355
3001.526123
2180
3282.959229
1863.653564
2174.597656
2231.589844
3457.892334
2036.434814
2488.399414
2552.902344
2499.375
1588.376709
5422.054688
1695.426025
1960.091919
4222.638672
2588.958984
1850.97522
2371.178467
3698.584717
1898.914307
2409.837891
2268.133301
1955.187012
1859.387695
4235.193848
1938.116089
2100.588623
2776.99707
2481.145508
2316.112793
1823.893677
1719.631592
3914
2224.36499
1832
2199.239014
1816.417725
1495.712036
3836.188477
1874.10791
2340.226318
1864.071411
2541.237061
2547.055908
3183.685059
1902.134766
2444.257813
2696.26416
2432
2194.121826
1544.54541
2353.375977
1863.197876
3395.813232
3045.321289
1665.546509
2065.812744
2130.258301
2663.583496
2903.844482
2556.216064
2404.875488
2055.746094
1682.455444
2087.845215
3356.736816
2741.714355
2871.483887
2893.365234
1993.295288
2787.793457
2005.818237
2226.995605
2353.846191
3829.727783
2168.082764
2816.320068
2213.516113
1863.401855
3992.727295
2015.7771
2445.701416
2344.481934
2245.444824
2062.471924
2334.45166
4495.916504
2321.894775
2152.3479
2771.794922
4748.03125
1907.580444
2112
5178.271484
1874.831909
2998.029053
2738.646973
2848.058594
3003.180176
4433.812012
1700.35083
4958.62207
2090.964355
2918.11499
3241.623291
2616.981689
2926.311523
1868.997314
3385.729736
3736.938232
4434.76709
2029.139893
2632.251953
10080.794922
2495.947021
5070.164551
4189.105469
1977.142822
2209.029053
4610.38623
2750.084473
2657.662354
1831.466675
2077.067871
2598.491699
2301.822754
2920.436035
1724.420044
2046.145142
2238.247314
3883.235107
1857.555542
4266.744141
2165.033936
1718.794556
3782.983154
3781.761719
3942.211914
2764.187256
1829.380737
2092.97998
1929.421021
1769.705688
1981.543823
2487.014893
2429.931152
1867.448853
2445.393555
2216.14917
2169.039551
2325.003662
1730.215698
4945.836426
1297.438477
1828.557983
1946.627197
2271.763184
1366.390137
2322.479492
1979.3927
3431.225586
1534.375732
1709.094849
2794.921387
2393.278564
1772.429932
2021.748169
2355.856689
3207.475342
3416.697998
1739.442993
1291.213501
2707.16626
1888.975098
2860.390137
1834.575684
1845.238403
2480.105469
2097.01416
2083.505127
1926.407837
2781.714355
4053.900391
2026.917603
1956.587646
1970.266724
2550.436768
1903.302368
2129.142822
3376.770264
2096.235352
3386.373291
1966.93335
2107.449219
2287.463379
1832.913208
1914.342529
2683.435059
1895.180664
1628.641235
1855.267212
2094.145752
1762.175415
1983.043823
5348.12793
1849.570557
2167.390381
2114.947266
1521.117676
2466.528809
2013.744995
4117.987793
1436.176514
1852.800049
1869.068359
1738
2034
1886.27356
4775.827637
2926.82251
5455.833984
2104.558105
4483.394043
3156.449707
1986.873291
1885.859131
2271.060791
1691.020996
1975.166626
2470.50415
3143.004395
2287.416992
2180.700684
3880.785645
7158.481934
2006.797363
3678.315674
3028.435547
3299.212158
1935.692261
2367.199951
2186.246826
2269.008301
1574.938965
2184.585449
1911.282227
2362.163574
3122.499023
2456.315918
2327.328613
2120.581299
1810.918091
2107.19043
2088.519287
2401.347656
1846.126099
2520.05249
1750.58313
1991.465454
2246.765381
2626.852539
1934.584106
2087.36792
1696.125732
1815.52124
3038.313232
2153.103516
3062.509521
1480
2320.104248
1735.791626
1737.265015
1903.226685
2045.678589
4025.65625
1861.10791
2262.37207
1952.634399
1773.773071
1969.197632
1762.351074
1856.404541
2564.800049
2080.053711
2436.995117
2004.19751
2005.832153
1908.796509
1943.234253
2027.471191
2085.460693
1874.462891
1898.337646
1996.741943
2016.910034
1527.015991
2182.447021
3335.645264
2833.005859
1840.011963
3186.978271
3146.886963
4326.180176
3372.96875
2908.057861
2910.383057
3153.173828
3713.156982
4364.619629
2775.616943
2171.213135
2695.609375
3941.705566
1777.949951
1807.264404
2349.693359
3756.67041
2235.008301
1912.607178
2247.387939
4539.008789
5674.690918
3341.486816
2058.315186
4058.29834
3454.814697
2322.597412
3915.778564
4618.394043
4767.858887
2176.149902
2971.823242
1502.025269
5136.862793
2902.829346
2481.833252
2046.857178
2206.050049
3649.553711
2731.134033
1878.195068
5573.080566
1835.257935
2765.452393
1783.590942
3984.784424
2365.531494
5685.288086
5732.106934
2523.476318
2024.866821
3014.399902
1885.409302
3644.511475
1904.335327
1857.459595
2999.80127
3159.106689
3892.154541
4026.067383
1799.276367
1797.631592
1836.81311
1815.382324
2058.804443
2247.216309
2090.625732
1862.877563
2071.240723
2034.961182
2072.684326
4005.967529
1877.083984
2293.583496
2190.230957
1968.291504
2722.042969
3745.346924
1807.972046
6788.098145
4310.479492
2191.642822
2827.38623
3045.801758
3922.054932
2579.273926
2252.70166
1866.662842
2052.919189
5820.807129
5157.887207
4139.844238
2805.583252
1839.4198
2279.512939
4002.120117
4227.302734
2743.003418
2350.758545
2601.182373
2538.894775
4495.513184
3609.803223
3627.513184
1404.134888
2321.014893
2264.415527
2249.05835
3380.66333
3132.991211
1888.230591
2071.22583
1855.463745
3375.277832
1731.555542
3016.798096
2253.94873
2704.821289
4237.623047
2255.056885
5790.379395
4131.562012
3458.439453
2656.478516
1834.71582
2003.869507
4819.087891
4877.480469
2500.8396
2053.653809
4086.427979
1895.272705
3618.755615
2221.983887
6847.475586
2180.937988
5541.003906
2033.03833
2414.250977
2078.109619
2851.98291
5165.019043
3270.734375
1905.470093
2088.315674
2648.966797
2441.049561
5141.450684
4188.411621
1496.439941
1601.839966
2818.925049
2249.764404
2536.45459
2277.501709
2111.79126
2149.344238
3771.250732
4034.691895
5099.235352
2043.362671
4008.77002
2240.639893
2441.789551
2968.797119
2032.453247
2732.354248
3293.505371
2123.211914
2657.888184
1939.793457
1511.807739
3122.64209
2128.864258
3466.873535
3884
5486.24707
1930.890137
5947.776367
1785.321045
2384.468018
2688.98877
2820.80542
6446.04834
3986.167236
4013.589844
2489.729004
2181.033691
2702.869141
2005.036987
2582.071777
4671.958496
2069.870117
1911.706909
2270.608643
4109.15332
1805.079834
1868.792603
1460.550415
1899.449585
1897.974731
1903.185913
2175.113037
2426.031738
2076.844971
2900.875977
2158.29834
2134.741455
1800.195068
2526.569336
5547.200195
2869.299805
1949.251099
4640.912109
2015.352051
2003.412476
1926.092896
2268.842773
2546.20459
1713.441895
3434.952148
1971.088379
1989.76001
2227.240479
3730.015137
1944.298706
1821.042847
3776.08374
1796.366455
2023.367554
1877.272217
4005.21875
3482.895264
2245.403076
1462.25647
2420.368408
1855.932861
2737.457031
4343.216309
1698.42627
2721.252197
1893.750977
1879.971436
1714.023315
1857.737793
6082.628418
4441.187012
2492.383545
2664.843262
1869.83374
1959.0896
1779.223145
1534.444458
1881.285767
2334.5
3472.621338
2603.674805
3726.440918
2539.974609
2358.186768
1914.714233
3213.068604
3416.593994
2149.597168
4305.101563
1763.5
1927.710327
4180.686035
2887.098877
2929.10498
2021.180908
2289.696289
8355.324219
3857.004883
1893.231689
1803.663574
2055.483887
3353.981445
2019.57251
1612.123535
1951.35083
2198.190186
2310.490234
5258.321289
2684.681152
2361.845215
2397.584961
1885.278931
2014.428833
2804.325684
2173.565186
2140.707275
1982.579224
2229.111816
2230.455811
2344.331299
2102.333984
1863.002563
1973.730713
2007.460327
2468.139404
3870.744141
1730.832764
2050.673096
2091.523926
4780.500977
2252.620605
2626.591309
1969.249146
1984.642822
2857.532715
4822.327637
3324.302246
4966.05127
3962.964844
1873.518677
2190.859863
1854.801514
2764.606689
2411.400635
2869.361084
1925.761719
3078.870605
4598.954102
1831.149902
5355.831055
2049.084229
1846.441895
2886.927734
5232.226074
1862.272583
1999.481445
2359.60083
2071.552246
4296.079102
2275.57251
3381.302002
3533.013184
2409.741699
3372.616211
2010.716309
1980.296509
1810.306763
2170.410889
1978.30542
3580.831543
2100.35376
3136.994141
3005.366211
4418.421875
5601.749512
2181.566895
2095.287354
1922.434814
1890.648682
2083.346191
2857.428467
2058.038086
1858.029175
1984
2203.112061
2069.73584
3659.937012
1793.854858
2217.625
2201.350342
2545.939453
2639.617188
2986.126465
5497.285645
3123.331055
2655.043945
1750.368042
2075.449463
4008.25
