# Supplementary material for: Distribution Analyzer, a methodology for identifying and clustering outlier conditions from single-cell distributions, and its application to a Nanog reporter RNAi screen
Source: BMC Bioinformatics. 2015 Jul 22;16:225. doi: 10.1186/s12859-015-0636-7 (PMC4511455; doi:10.1186/s12859-015-0636-7)
Supplement: Additional file 1: Code S1. — R source code and sample data for distribution-based high-content screen analysis [file 12859_2015_636_MOESM1_ESM.zip › DistributionAnalyzer-1.1/Plates/files10004/D24]

1775.280884
3835.045898
1630.285767
3685.831055
2688.745361
2613.432373
2745.695801
3707.932861
1917.722412
5424.304688
4301.333496
3815.5354
3739.284912
2502.641602
3412.601318
5164.058105
3777.313477
4033.103516
3058.08374
3864
6049.109375
1689.90332
3335.428467
3597.267334
2432.964355
2607.131836
4269.921875
5785.430664
2198.111816
3444.812012
3457.78418
2391.448242
3884.764648
2316.942383
4127.031738
3708.839111
2693.078613
3011.363525
3411.506592
1273.572998
3286.92041
2791.261475
2661.939697
2244.792725
2207.510254
3374.729004
1999.259277
4755.463867
2856.101318
2131.22998
2338.944092
3194.489502
2502.380615
1643.133301
3275.611816
3161.867676
5207.605469
3732.103027
1486.621826
2069.269043
1508.774658
3297.196533
4249.689941
2228.057617
3862.926514
3653.059082
3073.072266
2473.762695
2164.707275
3786.422363
2312.108643
3173.359131
3380.939941
3183.686768
2187.23877
2974.959229
2288.262695
1830.291504
2110.69458
1893.373169
3288.561768
4488.963379
2300.42627
1818.310791
3572.929199
1745.562744
1831.227905
2270
3782.98584
1857.058838
2239.901123
1507.566284
1413.714233
1722.285767
2369.186279
2529.170654
1751.510254
2134.476074
1785
5701.035156
1449.980225
1626.431396
2642.717285
3744.642578
1687.924561
2415.804932
3839.529297
3736.821289
1818.739136
1924.743408
2783.906982
4711.689941
4760.727051
2351.816162
2229.755371
4039.630371
2613.600098
1443.49585
2005.656006
1430.903198
1407.301636
2159.496094
2597.580322
3360.827637
3953.928955
2908.316895
2333.011963
1973.192505
2173.266357
3431.443359
2185.7854
2399.009277
2040.273193
1789.121704
2325.761963
1570.547241
2036.484863
4102.962891
4750.448242
1640.612061
3037.220947
1597.913086
1617.293457
2414.344727
2348.587646
1688.640015
2211.714355
3274.538086
2224.852783
3772.60791
1595.462036
2471.436035
3086.315674
4552.405762
1980.800049
1883.665161
2327.416016
3960.181152
2044.395142
2285.420654
2830.853516
1547.45459
1576.925903
3323.950195
1667.751221
3763.812744
3978.307129
2586.567871
4008.18335
2440.959961
2008.704224
3396.83374
2309.68335
1902.163452
1840.101318
1882.211914
1704.196411
2860.940186
2554.519043
1898.059448
2492.069824
2260.650635
2649.294678
2091.044434
2199.896484
2649.125244
3614.282715
3396.975586
2528.414307
1757.772461
1917.07312
1998.480591
1881.418457
2359.039307
3082.206787
1689.515137
2970.306396
1912.920532
2357.362305
1811.785522
3230.393799
1857.570557
2090.481445
1717.650024
1996.782715
1891.980225
1690.023315
1792.602417
2232.611572
1708.326538
1752.394653
2068.715332
5216.339355
2368.156494
3009.243652
1957.749023
1829.003662
1981.787598
2469.702148
2789.247803
2281.991699
2564.481689
3495.036133
1697.01001
2003.078491
3341.490479
2359.394775
1936.303955
1714.609131
3423.083496
2797.664063
1585
1611.103882
2264.62915
3251.919678
3642.360352
1772.097534
3593.275879
1790.514893
2603.648682
1565.698608
2352.043945
3883.591309
2893.031738
3013.531982
1744.220459
2498.002197
1466.535034
1823.831421
2651.460938
4763.970703
1922.125732
1731.096802
2799.630371
2161.115723
3062.495361
1529.587524
2409.538574
2937.701904
1684.543457
2054.197754
3159.589844
1542.5
2401.445801
1721.788574
2923.218506
2196.109619
2741.25
1963.668823
1705.860474
1750.793701
2950.350098
2387.35376
1948.963379
2509.860352
1898.057983
1555.440918
4092.265381
2704.3479
1943.560181
2190.8396
2688.928467
3521.926025
2787.107422
1479.016968
2040.334229
3227.094727
2379.242432
3222.32959
1952.546631
3235.807861
3216.910889
2607.973389
1829.862183
4142.992676
3408.312256
2240.545166
1966.58606
2133.191162
3102.81958
3550.906738
2587.613525
2569.947021
2717.025146
2054.250977
4821.828125
1583.680054
2364.259766
1593.916626
2043.692261
8749.316406
2212.781494
9102.555664
1202.153809
1771.219482
1716.756714
4689.800781
2300.959961
2429.416748
3000.946289
1544.363647
3261.986328
3327.867676
1815.936523
3959.905518
3702.783447
1506.083374
1819.702148
3577.324951
2536.047852
5642.495117
1883.317017
5377.769043
5372.972168
2378.789795
3724.947754
1566.230103
2987.294189
3551.850098
1411.900879
3413.643311
2193.528564
4174.478027
1987.042969
3225.521484
3109
3746.479248
3897.430664
2031.362305
2345.990479
2116.886719
2496.837158
2432.333252
2571.09375
3380.89917
2932.48877
1622.89856
4228.324219
1654.816895
1672.113525
2719.195557
1494.197144
2633.14917
2292.670898
2200.475342
4712.190918
1496.986328
3794.996338
1636.891724
3702.008545
2390.653076
1645.417725
3678.830566
1806.822388
2075.812256
2546.949219
2248.296387
2927.5
5271.553223
3093.553223
2348.095947
2182.324219
5455.562012
5490.696777
2175.086914
1817.5
2473.732666
5650.135742
2125.852539
4477.668457
2351.198486
2484.366699
6845.472656
2014.944458
2678.541992
2529.104492
3329.929932
1967.510254
4769.964355
3436.584961
2675.449951
3254.465088
4332.474121
3444.585449
3166.9104
2395.665527
1759.827393
2195.535889
2606.971191
2200.067139
3367.386719
3718.224854
2063.6521
4589.166504
3082.046631
3678.02417
2859.475586
1446.834229
2038.374512
4648.882813
6693.706543
3217.216797
1538.534668
3512.040039
1562.291138
3465.185303
1484.689697
2532.32959
1666.784424
2701.522461
2857.311523
2552.895996
1214.698608
3047.078369
1907.772583
5140.220703
2163.347168
2388.204834
2096.698242
2666.048096
4371.507813
5387.522461
6153.117676
2461.935547
2568.644043
3307.881348
2242.866211
4942.741211
4224.428223
2262.615723
1713.908813
3590.843262
6115.339355
1817.959229
2612.193359
4756.956055
3444.616943
2378.271484
2130.463867
4080.15918
2858.35376
4178.550781
1557.512573
2302.603271
1720.912598
1532.979248
3463.168945
2776.568604
1607.967163
2791.500977
1730.753662
3786.395996
1533.193604
1644.028809
2749.899414
3129.265381
3729.168213
1780.141235
3147.644531
2920.786865
1919.750977
3686.19043
1775.554321
2482.165283
2627.780273
4396.324219
2716.528076
2728.365967
3907.550293
1668.217285
2951.572021
2078.328613
1956.874634
3780.758057
3216.264404
1537.570313
1609.425781
2814.243408
1704.167847
2800.931641
2349.751709
1779.839233
2758.573975
4889.021484
1880.803955
2140.820313
4489.374023
1515.416626
1564.432007
2423.414551
2855.708984
2690.121338
1878.096436
2546.024658
1934.87854
6801.644043
1721.604736
1984.888916
3088.998047
2144.01123
1933.922119
2080.1521
1965.873657
4062.654297
3953.504883
3263.643799
4451.426758
1825.576538
3890.598389
3494.941406
2724.654541
2119.593506
4083.135254
2166.566895
2806.130127
3358.558105
2065.831787
5138.929199
2809.911377
1585.922363
1972.220581
1912.015625
1747.870972
2528.743408
1555.540283
1996.970337
2260.041016
3819.994141
4144.562012
1913.705566
2082.021484
4041.848633
2292.004395
8558.508789
1641.990479
1593.17334
2812.686035
2403.4021
2098.988525
2312.687012
4454.307617
2630.056885
1549.470337
4537.393555
1814.362427
4395.398438
2314.134277
2956.399902
1814.537842
1636.099609
2560.322754
3203.263428
1846.173462
3086.247559
1818.827637
3329.083008
2788.598389
2172.232422
1807.538696
2878.646484
1524.564941
2228.692627
1936.815186
1751.349365
3048.068848
2802.699707
4382.541992
2138.12207
1741.519775
1716.575317
1552.859985
2490.699219
2457.714355
