# Supplementary material for: Distribution Analyzer, a methodology for identifying and clustering outlier conditions from single-cell distributions, and its application to a Nanog reporter RNAi screen
Source: BMC Bioinformatics. 2015 Jul 22;16:225. doi: 10.1186/s12859-015-0636-7 (PMC4511455; doi:10.1186/s12859-015-0636-7)
Supplement: Additional file 1: Code S1. — R source code and sample data for distribution-based high-content screen analysis [file 12859_2015_636_MOESM1_ESM.zip › DistributionAnalyzer-1.1/Plates/files10004/E01]

4232.847656
2375.178467
1584.433838
2223.587158
2239.854004
2674.683838
2166.675781
2457.882324
3917.901123
1551.401367
1825.008423
1976.633545
4290.230469
1248.757935
2774.378418
1705.850342
2284.931885
1616.783813
1475.800781
4731.829102
2643.290283
1428.557373
2141.455078
2024.249634
3754.866455
1431.4646
1177.099609
2394.747803
1944.249268
2093.452881
3272.009766
1558.163208
2252.099609
2230.845215
3136
2603.759766
2201.132568
3281.883545
3684.787842
1515.363159
2886.150146
4836.930664
3662.199707
4334.65332
1168.65979
1166.435425
2453.416016
1492.533813
1566.493164
2250.673584
1876.16333
1366.021606
1230.169556
4042.428711
1541.829956
3609.011963
4794.03418
3035.337646
1385.417358
3484.444336
1478.320068
3277.943848
2559.696533
1588.993164
2627.241699
1190.858643
1466.703735
2569.748535
5273.786621
1682.491821
1831.541504
2448.705322
1492.97168
1685.356445
3534.335693
3667.334717
1412.390259
1431.478271
1296.505249
1655.818237
2583.898682
1212.507935
3329.372559
2144.224609
1428.755249
1900.689697
1377.150635
4325.644043
1228.295288
1656.351196
1352.294434
1923.111084
2021.718384
2584.989746
1669.49292
1422.807739
2424.718018
1910.271973
3498.791748
1790.467407
1784.805176
2374.883301
1577.928833
1599.703735
1806.981812
2228.700928
3016.868408
4181.952637
1737.439941
1590.157715
1520.797852
1750.338135
1553.125366
1910.261719
3381.308838
1742.232788
1774.992432
2205.938232
2661.983154
1208.581421
1815.352905
1623.565552
1802.335449
1704.692871
1602.983032
1811.544922
1629.364014
1712.806274
1779.104248
1909.575806
1761.715088
1441.902954
1699.125122
2414.766846
1775.573364
3268.205566
3890.774658
3320.203857
1780.18689
2755.760742
3763.185303
3989.195313
3100.553955
1604.094116
2847.462158
3104.636475
2927.24707
3445.238037
3306.5
3194.080078
2049.273926
5268.734375
3611.326416
2275.199951
1469.27063
4856.996094
4531.82373
6812.236328
2609.430908
1896.186035
5912.598145
1186.963013
1301.827148
3152.525635
4227.839844
2117.313477
1440.493774
4882.87793
4267.571289
6099.057617
3088.899414
1390.666626
2110.583252
4602.196289
1557.119995
2379.649658
2005.050293
6222.369141
2432.28833
2671.55957
2514.666748
4184.47998
4152.631348
2506.800049
2885.080322
1895.163452
1558.032837
3728.266602
2668.444336
7124.140625
1825.680664
2417.467773
2186.275146
1421.478271
4578.70752
2884.765137
2872.126953
4429.32666
1472.595703
4073.25
2063.764648
3777.139404
4748.46582
2779.141357
3268.110107
5322.403809
4577.506836
1744
3990.242432
2563.059814
2257.23877
6878.967773
1132.04126
3864.531006
2574.133301
2583.937012
6217.40332
1792.74231
2426.854004
2090.624023
5479.21582
4405.774902
2336.952393
3477.831787
4252.433105
1644.160034
2167.463867
6637.820801
6746.419922
1268.118774
3510.236572
1698.364746
2913.777832
4597.75
3985.832031
4462.562012
1922.939575
1244.784302
1649.737427
5908.804688
5611.086426
1380.900879
4359.646973
3572.626465
5289.547852
5963.003418
3333.511475
3735.410645
6542.959473
3146.208252
1869.626831
2608.378662
1180.694214
3539.241455
1340.327881
2188.496338
1946.928833
2685.894775
1712.366455
3808.321777
6019.119141
5701.212402
3015.708252
2443.156494
3463.546143
1772.040771
2025.339722
2399.842041
4807.740234
3002.929688
8130.119141
1490.603149
1872.530151
8269.200195
4135.916016
2286.399902
2540.283936
5020.605957
4257.735352
3476.878906
4397.685547
3650.86792
3552.407715
3855.84375
4554.107422
2591.012939
3664.72168
2984.653564
1327.694702
3207.745361
1076.5802
2286.787842
1418.909058
1283.575806
1531.757568
2437.673584
4182.260742
2781.844482
4045.198486
4960.023926
2908.238525
5375.252441
1719.248291
3262.215332
1329.639404
5044.375977
1293.974731
1958.97876
1283.220825
2653.6875
3625.786377
2685.428467
1180
1128
7464.062988
1378.25647
2477.886719
1298.871826
5912.055176
3442.235352
1320.708862
2180.936279
2803.228027
3049.45459
1279.300049
3413.840088
1371.953979
2843.849609
2470.448975
2610.718506
2036.639038
1234.952393
1195.238037
1719.626221
1138.447021
3190.892334
2255.633301
2273.081055
2851.555664
2066.98999
2420.19043
1480.091919
7835.387695
1934.778687
5678.089355
1816.414795
3191.294189
1546.985962
8731.650391
5834.62207
1941.700439
5672.124023
3233.005127
5043.47168
4631.292969
1682.457153
3164.869629
2594.722412
1514.411743
2083.812012
1289.109497
5830.007324
2048.361328
4617.828613
4493.362793
5603.283203
3074.208252
4113.197754
3301.87207
2900.32959
3217.612549
4181.740723
5048.693848
2997.161377
6040.180664
2040.745361
2282.986328
1582.973511
3919.956543
4693.039063
4688.914063
1808.980591
1751.018433
1501.930054
1902.555542
3933.130371
1265.944458
2490.130615
2494.643555
4615.090332
2061.808838
1884.830933
2956.594727
2355.751953
3995.506104
1423.013672
4707.304199
1488.544189
2905.93457
3546.704346
6487.604492
5295.063965
1308.952393
11568.395508
3003.543945
2392
1576.17981
3530.647461
2394.391846
1197.483154
2815.028076
1757.721802
3261.263184
3301.675293
2599.296631
1428
2167.741943
2317.360107
3960.044434
3929.734375
1659.063843
1025.106323
2459.459473
1551.327148
1387.957886
3109.538574
1803.650513
4383.052734
4311.330566
2188.642822
2778.420166
1174.204102
3048.941162
1758.980347
2298.65332
2583.774658
2376.453857
1253.839966
4228.099121
1982.19873
4594.463867
3761.785156
3005.281494
1887.428589
1457.333374
2946.618164
2281.252197
2652.525635
3854.958984
1115.41748
3655.957764
2728.54248
3109.678955
1324.153809
2427.603027
4250.919434
2549.939453
3284.224121
3090.971436
2851.399902
1789.981934
1846.429932
1760.222168
2366.614258
2440.035889
3866.24707
3353.071777
5068.560547
3383.838379
3318.246338
3457.478271
3013.56665
6518.226074
1408.230713
2267.086182
1808.482788
4729.011719
3680.824707
1777.142822
3459.480469
5540.212402
2361.333252
5734.109863
3039.351318
4585.387695
2519.172363
1650.226074
1265.185181
3643.901611
2958.226074
5726.107422
3571.934326
2385.714355
2020.155884
6366.335449
6051.293945
2109.272705
5483.977539
5522.935059
6748.753906
4100.264648
6103.689941
4407.124023
4948.5
5213.486816
4252.490723
3189.197021
6687.217285
3701.096191
3482.848389
1500.382568
4379.291504
3022.74585
2493.171387
5334.347656
5780.242188
1125.538452
1097.162354
2534.044434
4013.381836
1122.940186
3373.518799
1843.028564
9887.287109
3716.319336
2349.600098
3850.319336
2009.496948
2019.241333
2479.780273
2629.776123
3269.431641
1675.243286
1359.008789
1415.135132
3743.833252
4734.792969
3123.007568
4320.931641
2078.585693
1814.707031
3727.776123
2085.589844
5506.609863
3330.204834
1223.111084
3103.417236
2014.870117
1463.389771
4343.780762
1317.983154
1963.912354
4245.327637
3348.350098
3618.136475
983.400024
3426.137451
9000.404297
1228.983643
3110.124023
3775.165527
2311.432617
3481.47998
1151.349609
2237.858643
1359.174561
3122.520996
2920.039307
2239.650391
3844.324219
1522.411743
3581.382813
1653.228394
2180.353027
5438.630859
2793.923584
2002.589966
8095.291504
4443.975586
3304.737549
3223.350586
2522.25415
4236.214844
5816.761719
3422.031494
2004.213745
3804.084473
2124.538086
971.939392
2399.212158
2424.92749
6466.850586
7181.754883
1527.757568
2410.082275
1215.701538
3097.522949
2612.108154
4093.956543
1309.866699
1914.775513
2040.242432
990.294128
5297.850586
1705.208374
1349.043457
3153.29541
1622.550781
3606.11377
3148.179443
2454.180908
3168.119385
1358.241089
1650.349609
2015.583862
1362.366211
3082.474854
3297.904785
1265.555542
2423.188477
2463.681396
5399.560547
2456.587646
1648.052612
1255.621582
5100.433105
2075.465332
3063.371094
2843.552979
3097.57666
5367.535645
7065.787598
5246.860352
3576.466309
5421.134277
3772.87085
2440.040283
2373.686768
1305.473633
4065.38916
8824.40918
2108.455078
2185.755127
3061.206055
4803.523926
7371.855469
2812.221191
1620.148193
3192.37207
2186.08374
2975.053711
6456.248535
3410.613281
2546.434814
3071.18335
2934.49707
2720.378662
3612.266602
2746.100586
1310.75
4439.14502
1933.629639
2765.065186
3498.877686
2090.450928
1484.564453
1482.552124
1909.2229
1181.496948
2508.331543
2282.639404
6453.710449
1769.309082
4229.875488
2250.533691
1885.425293
4267.366699
1705.728638
3307.018066
1767.094971
2610.969727
3744.098389
4442.729492
3298.434814
1704.155151
3281.387695
3675.580078
6228.958984
3321.213867
1206.164673
3175.876953
4897.825195
2391.252441
2769.634766
1445.528076
2958.622314
3074.081299
3494.128418
2054.566406
1782.330078
2099.541748
6358.263184
1956.590942
1164.708618
1517.464478
3828.251709
1619.943604
1754
1251.525391
3785.224609
2329.031006
1859.977417
1679.231689
2400.070557
1560.943848
1544.615356
3235.667236
3332.736328
2092.792236
1592.400024
3232.064209
2261.270264
1646.791626
6735.336426
3826.313477
3753.633545
2626.849854
2513.702148
5102.4375
3476.176025
4809.725586
1904.08252
4531.711426
1416.478271
2801.160889
4175.809082
1420.310913
5235.231934
1870.967773
5208.390625
4229.227539
2122.057129
1507.807495
1780.825439
3856.217773
2504.624756
1974.850098
2555.236328
1320.92627
3465.537109
1460.378906
1719.088623
2195.724365
1709.218872
1416.166626
1231.75
5765.013672
5803.052246
1350.06189
1551.02002
4537.382813
2809.849609
2852.097656
1778.959961
5210.159668
3124.740723
6029.79248
3194.361816
1803.079956
1355.320801
3105.040771
1660.258423
1620.017456
1617.446533
1983.918579
3330.187012
1307.184082
2674.068848
2277.322998
2080.533447
3007.894531
2513.605957
4900.553223
3542.249023
3641.035156
2004.456665
5020.650391
1632.552979
5029.361816
3206.645752
2142.246094
2837.280518
1462.783447
2163.513672
2920.231934
4003.555664
1570.54541
2838.981934
5749.986816
2097.872314
1957.948242
1569.790527
1200.609497
2504.5979
1579.646484
3013.569092
4391.364258
3049.786133
4793.569824
1850.112061
3336.385498
10229.486328
3626.252441
3766.442139
2125.435059
3139.686035
3602.744385
3274.07666
1503.165771
2194.593018
3254.07251
4410.922852
5293.163086
2896.862549
2169.710449
3818.992188
1932.548462
1540.363647
2494.037354
2039.292358
1976.127441
3337.753174
4191.373535
2205.299072
1816.87146
4532.879395
1865.452637
3158.076416
1467.277588
4140.79541
2593.015137
3780.506104
1737.494751
6162.856934
2810.928711
1903.012329
2941.891846
7274.37793
3517.859375
4255.563477
4135.737305
2695.960693
3082.166748
1784.638672
2611.6521
1614.179077
5196.561523
1357.121338
4661.021973
2091.935059
1943.843628
1596.084351
2273.906738
1739.699951
4047.45752
3880.936279
2342.382324
3726.770996
2399.249268
3012.887695
4336.194336
1512.437012
3497.677246
1360.158691
5028.143066
1589.400024
1354.966675
4335.296875
2374.769287
3996.571533
2656.711182
1429.156982
1595.278687
2656.571533
3848.934814
3330.781494
4698.973633
1863.632202
6786.332031
2443.932861
3298.866455
2689.520752
1649.901855
3281.338379
2165.394775
3216.793213
1854.501221
1915.667114
4283.42627
2798.592529
1506.874023
1741.826782
1548.584961
4208.811523
1756.079468
3257.426758
4220.951172
4677.390137
3048.826904
2674.924805
1741.631714
2722.789551
2054.322021
2904.859131
2557.129883
4554.781738
1714.151245
2492.893799
6304.607422
1927.513306
1691.424683
2254.580078
2321.919434
4200.932129
2304.299561
2135.835693
4632.395508
1515.366943
2927.372803
1898.914063
2268.580322
1897.219849
3711.341797
1842.828735
3035.533447
4843.562012
1543.393066
2052.63916
1348.460449
3300.467041
1657.896851
2408.815918
4225.587402
2221.311768
2533.694092
1503.10791
1607.08728
2542.232666
2236.201172
2748.640381
2124.539307
2572.339844
2470.54834
1374.325562
2096.053223
2141.366699
5005.024414
2640.393799
1861.995728
1681.102539
4580.22168
2217.09082
2031.908203
3100.600342
3547.152588
3928.875244
1563.577515
1839.100586
1327.635132
3125.936279
1698.759521
4139.393555
2154.086182
5862.125977
3681.991943
5895.353027
4010.385498
1756.816772
3419.324219
2482.426758
3524.70166
4507.912598
4859.869629
1459.481689
3259.898193
1743.473511
3571.867188
1459.534912
3045.399902
1804.085083
6269.709961
1445.657837
3890.037842
2332.088867
1619.5802
3028.16748
3909.190674
1296.026001
3586.114014
3964.950684
1415.359009
3688.210205
1570.599609
4735.338379
5678.49707
5280.040527
3374.35791
1347.924072
3446.399902
1745.761963
1314.691772
1706.231934
3300.061768
6972.806641
3235.13916
1200.971924
2443.623535
1206.956543
3680.569336
2002.124756
4783.330078
4276.321289
3400.585449
2419.428467
2181.508301
1632.923096
1307.867065
2565.114258
2200.18335
1697.857178
1517.156006
1624.357178
2998.06958
1602.674561
1583.733276
2665.424316
3310.089844
3145.374512
1338.790649
1715.30481
1475.806396
1490.484253
2015.795898
1374.120239
3739.861084
1277.522705
2579.781738
2181.36377
3227.90332
4096.214844
1046.377441
1718.340454
1396.028931
1331.473389
1316.755615
1336.652222
2082.011719
1538.41687
3398.149658
1655.172852
1617.811646
3422.178711
1877.794189
2250.254639
2170.086914
2734.32251
3075.740234
1252.602173
1590.68042
1868.909912
2621.643799
2426.049316
1811.226929
4268.47998
2605.933105
4350.588379
1290.25
2951.987061
1635.021484
2994.449463
2494.813965
3011.631836
1261.565186
2763.788818
5270.251953
2731.624023
2758.436523
3162.86377
3184.139648
2444.824219
4202.638184
1825.603394
2231.423096
2564.017578
1452.905151
1335.012329
5503.085938
5531.79248
1292.526855
2297.167969
1325.41748
1732.697021
2117.995117
1656
1921.830078
2868.338135
1286.884644
3030.036133
1259.942627
2651.805908
3531.864258
4359.959473
2468.720703
2140.926758
2675.30127
2312.387939
2453.932861
1732.569092
1569.532349
1605.839722
4781.374023
1717.37146
2493.01123
3811.484619
1664.396362
1609.850708
2708.185547
1401.724365
1569.008301
2520.843018
3549.313721
3833.734863
5304.793457
2656
1735.338745
1407.730103
5595.265137
1898.113159
3546.596191
1573.67627
1983.392456
2728.44043
2227.605957
1869.364868
1601.006836
1440.241333
2511.799805
3257.819336
3532.069092
2233.957031
1654.463379
5269.847656
2579.78833
1561.672852
1315.58374
3341.5625
1464.029419
3421.171387
1528.983276
4545.001953
4685.809082
8942.81543
5546.796875
1991.723633
1412.934692
1930.584229
3160.040039
4766.805176
2416.297852
6943.063965
1419.29126
1605.808228
1561.382568
2252.332764
1491.670044
5067.442383
3700.505859
3249.851563
2603.689453
1383.392822
2895.537598
3049.005127
2645.645508
2361.756836
1741.497925
1347.214355
3499.470215
3513.52832
2991.842041
1253.259155
1532.910034
1852.889526
2716.572754
3041.893311
2683.483887
1431.151733
3415.955078
1473.707153
3176.040283
1237.442993
1806.057495
1953.045654
1204.356079
1102.084717
2291.065186
1410.026245
1494.050903
1411.776367
1540.6698
1552.247314
1310.134521
1243.644287
1454.948242
1104.184082
1416.928833
1667.175781
1303.855957
1547.047852
2117.139648
4838.443359
2630.857178
1519.487183
2782.846191
1438.400024
2219.432617
2606.651611
6353.421387
3833.438965
2206.28125
3073.326416
4623.529297
5325.220215
2612.197998
3759.320313
1485.882324
6221.789551
4213.194824
4772.581543
1603.739136
2861.170654
1675.526855
1879.569946
3031.595947
2323.199951
4568.19043
7292.302734
1772.954834
3622.387695
1504.416626
4684.588867
3128.921875
5424.626465
4255.649902
5957.591797
4485.516113
1308.831665
4902.474609
1933.504028
4079.954102
1484.151001
5145.674316
1742.691772
3132.193115
1516.247803
4191.163574
1676.428589
4375.637695
1421.309692
1580.031982
5079.378418
1507.269531
3114.953125
5176.48877
2652.916748
1636.235352
2155.710205
4210.966797
3242.073975
2969.55835
1703.677368
4622.571289
2486.444336
1734.015991
2265.007324
3275.413818
3958.640381
3173.5
1689.054321
3697.09082
1754.316772
2968.373291
1922.076294
3469.483887
3961.474854
3372.081543
1136.549561
5177.908203
2230.388916
5456.51709
2162.217529
2485.610352
2907.975098
1682.8927
1275.594238
3868.581787
1400.845093
4516.10498
3688.170166
1903.179443
1361.388916
5174.59375
3731.199951
1897.949951
1530.918945
1188.51001
2843.781738
2530.594482
4462.666504
2894.144287
3028.432861
1837.684204
4031.822998
1527.686279
2715.393311
1771.150269
4701.284668
3852.628174
1472
5314.114258
3944.423584
1572.151855
4508.661133
1852.681763
4294.589355
2730.25
7307.541016
3343.242188
3732.423096
3755.216797
5435.044434
1334.467041
1473.940796
2893.301758
2505.927246
1551.671265
3526.640869
5289.769043
1119.264404
3024.073486
1549.674927
2357.31665
8780.841797
2635.446045
3538.717529
3264.709473
4004.608887
2056.422852
4322.94873
2754.710693
2855.135254
3502.390381
1998.107666
2220.482666
2884.412842
2170.148193
5584.554688
4338.885742
2336.773193
6785.162109
5494.382813
5216.327637
3714.412109
2655.953125
4916.892578
1749.911499
1692.170898
4483.26123
2476.240723
3159.466553
5563.929199
4303.135254
2942.109619
3262.372314
2224.16748
3603.826172
1786.233154
1431.689331
1979.769287
1815.670776
4798.838867
1952.389404
2568.647461
2421.714355
2414.426758
2741.678223
3178.74707
4952.984375
4203.350586
3118.447021
1884.914673
1938.497192
4676.266602
3471.216797
3014.342041
1885.052612
5512.763672
3825.210938
3944.489746
3603.205078
2872.568115
3664.506836
2054.370361
2925.641357
4662.411621
2634.589355
1656.140869
2950.131836
1560.939453
1797.307861
2305.897461
2701.818115
1924.135742
2459.228027
3427.168945
7873.387695
4733.422363
4855.806641
1679.842773
5356.873047
2050.468262
1795.976563
4697.20752
2043.866333
2049.199951
2241.746826
2801.78833
4756.799805
1269.306641
2835.583008
2188.731689
3181.269043
2710.19751
2648.783936
1675.831299
2811.535156
1836.22644
1524.20459
4310.952148
3067.32251
4915.064941
3816.773682
2123.00293
5496.842773
1552.217529
1442.941162
3742.971924
3627.848633
3566.911377
1555.286499
1412.804565
2325.019531
1409.098877
4602.358398
1856.146606
5484.8125
1767.938477
4935.399414
2314.63208
2577.055908
2971.909424
2260.231689
2642.951416
3205.399902
2589.241211
4256.209473
1418.787598
1952.762695
1868.291138
3000.777588
3018.164795
1786.991455
2166.526611
7024.719238
3056.673584
1732.016479
3201.616699
1654.312622
1615.240234
4159.644043
1628.784424
2962.15332
1816.651855
1395.315918
5188.507813
1828.58313
4455.510254
2427.25708
1967.883911
2763.675293
2752.957275
2357.774902
2198.540527
1658.03479
3259.616455
1581.435059
1325.586548
1643.574463
4597.462402
2517.844238
2451.193604
2187.720459
1817.486328
1662.389282
1704.747192
4950.775879
2247.283691
2392.252197
1500.050415
4621.995605
2097.887695
1600.796143
4690.872559
6569.370117
7413.261719
3458.543457
5525.581055
6995.32959
2948.937256
4041.697021
2692.891602
3053.975586
2403.394043
6391.486816
5099.053711
1197.315796
3092.993896
2729.668701
2556.851563
2931.944092
2747.984863
4313.619629
2550.52002
3238.838623
6881.533691
3725.490723
4323.583496
2647.491211
4330.417969
1801.599976
5773.183105
2491.759033
3139.906982
3889.991455
2936.731934
3665.364746
1812.571411
3994.685303
3487.215576
5768.488281
3635.956543
3463.246094
2507.409912
4547.665039
3334.020508
1909.898315
3118.963867
5054.824219
4071.717285
2935.32251
5391.073242
1618.035889
4644.5625
4027.012695
3948.288574
7099.903809
2234.740234
6695.802246
2835.720947
3211.934082
3235.719971
3345.704102
7763.47168
2770.748779
2326.317627
2142.903809
4188.368652
3887.8479
2864.25293
3834.310303
3910.399902
5358.171387
5695.956055
1536.857178
1158.011841
4862.307129
1780.151001
2045.040405
3076.561523
2993.912109
1848.835205
3180.900391
7060.619629
4449.978516
5352.35791
4021.806396
3580.22168
3081.322021
4076.132813
4399.940918
5544.411133
2867.555664
1759.734985
4556.834961
4023.462646
6415.191895
7406.888184
2711.164795
2875.596191
5377.613281
3959.124512
4546.860352
2625.213867
2579.656006
3192.412354
9044.540039
2126.122803
1197.785278
3768.405029
4711.6875
1418.350342
1623.460693
2648.810547
4400.862793
1150.256958
3186.772217
2418.364258
1804.87915
1245.599976
4047.764648
1317.878418
2543.884521
2084.67334
2347.644531
5682.125488
2653.093994
2725.325439
4723.97998
3257.494385
2834.849365
4116.018066
5220.361816
1345.901367
2843.434082
5284.521973
3607.796143
2791.008057
1480
1668.394043
3470.511719
3430.084961
5696.647461
2871.30835
2801.099609
3326.372559
2899.272705
3581.345703
3498.355469
2161.058105
4977.947266
6744.060059
8008.867676
7950.37793
1792
2520.39917
3166.263916
1577.182251
2419.374023
2936.776855
1496.117676
6617.371094
5165.203125
3773.213135
2357.780762
1387.398926
1385.649536
1367.752563
2603.102051
1487.381958
5402.620117
2162.04834
5397.27002
2094.362793
3247.442871
10078.900391
6859.603027
5536.856934
5379.75
2173.64209
3120.941895
3476.540527
6724.319336
10063.863281
2679.162109
3068.696289
6621.263672
5919.830566
2585.471436
3465.268799
3592.048828
4162.399902
3216.45874
5088.668457
3609.00708
3510.042236
4963.937988
4309.402832
3795.757813
3878.137939
3501.381348
3305.768311
2508.105713
2734.173584
4204.266602
2257.830078
2796.729004
1886.435303
2941.922852
3420.022705
2002.781006
2713.135498
4700
4447.34668
4897.84375
10069.126953
2472.206787
2072.334229
5034.883789
3764.950195
1589.150269
5401.311035
2556.458496
2647.055908
3539.304932
1032.265381
8568.629883
2235.624023
4446.01416
2765.592285
1510.434082
3150.438477
5201.11084
4871.621582
2168.697266
4400.240723
2345.396729
2445.631348
1961.375488
3554.699707
2205.71167
5199.021973
1312.518555
3099.199951
1537.515381
1828.629883
2880.087891
1346.31189
5635.661621
2752.755859
1959.457642
5693.149902
3958.659912
2906.151123
1599.235718
2023.003052
2172.050537
2869.756104
2893.142822
5039.775391
1556.463867
3987.064697
1900.424438
6645.535156
2344.199951
1619.082275
2103.557373
3462.788818
4083.569824
5783.041992
1236.714233
3117.377441
5018.59082
1621.670898
2980.921387
3312.885986
2720.645264
2434.01001
1897.195557
4971.82666
5317.34082
5792.918457
4401.82959
3553.22876
5832.891602
4521.276367
4217.307129
4546.13916
3353.150879
8431.265625
3358.114258
2470.761475
2921.081055
3781.289551
5267.107422
4874.666504
2126.731934
1073.640991
2350.285645
2679.077393
3264.170166
1107.47229
4077.137451
2062.649414
2535.057129
3028.568604
3682.651611
7006.72168
3653.90332
1217.957764
3433.786133
2331.943848
1259.447754
4077.196045
6867.862305
6404.624512
1540.749268
3943.628906
5258.311523
1355.107422
9095.899414
1878.674805
1480.227661
2074.208984
4394.918457
4111.480957
4285.624023
3856.7146
1538.354858
1960.246094
2398.643799
4696.461426
1608.651123
5342.608887
1673.67334
2961.190918
3012.383057
7072.285156
2893.438721
4801.068359
1399.111084
5150.305176
5598.299805
2463.158936
2016.621338
1578.088257
4744.745605
2862.735352
2960.193848
2299.353516
3163.900391
4196.230957
1581.595581
6990.369141
1734.166992
2839.939697
2810.333252
3462.826904
4452.63916
6781.777832
1292.558105
3434.676514
1575.923584
1188.571411
1640.263184
3880.041992
1334.191528
5144.020996
3362.096191
1280.306519
1153.465698
1311.452515
2139.557861
12258.032227
2692.662842
1584.740356
3413.828369
4257
1094.3396
6151.515137
2647.923584
1753.951904
2954.31665
2727.041016
2681.288818
1518.612549
1680.469482
2893.177734
1886.74585
2141.94873
11393.791016
2225.985107
4316.744141
1298.269043
2973.113281
1720.580078
3033.715576
3685.747314
4774.854004
4088.036377
1669.476196
6505.554199
1573.059814
1971.263184
7787.481934
4940.039551
1597.106934
3141.4729
1494.954468
2746.030029
1533.503174
1968.171143
1652.784302
3256.792236
2545.124512
2287.588135
3403.783936
2634.943359
3707.848389
3241.125244
1902.231201
4283.125488
3018.044434
1338.909058
2858.045654
4209.912109
1678.967773
1843.901367
1313.786621
7679.88916
1614.172729
2610.175049
2579.430664
8006.331055
1591.264038
3582.997559
1599.210205
4433.70166
2203.468018
1335.975464
2793.396484
1672.874634
6589.004395
8715.274414
4087.128662
1521.80957
1927.466675
1740.079224
3016.735107
1621.333374
1319.515869
1879.177368
5092.594238
3374.701416
2524.269531
1727.311157
4947.052734
3553.937012
2980.561768
6362.049805
1860.928589
1610.310547
2966.419434
4020.33667
1417.744507
1545.762573
2052.958008
1649.734375
1627.195068
1382.083984
4192.883789
3847.523682
1384.758423
3941.397705
2637.361816
4633.324219
1462.6875
1322.341431
1829.183105
3004.479248
1560.648682
2801.935059
4610.418945
3456.808838
1697.792847
2720.979248
1784.996094
2563.05127
1460.118286
2187.455078
2353.574219
1273.085571
1433.407593
1665.976685
2862.189209
4244.630859
3509.07959
3238.212646
7776.804688
3168.415039
1231.566895
2442.547119
2732.411133
2714.477539
5134.660156
2375.69458
2155.87915
2182.92041
2867.111816
3076.028076
3512.315918
1704.324829
1172.555908
1413.114014
1267.717407
1201.934448
4474.824707
3934.79248
4574.720215
1546.976196
3529.922852
1201.46936
2095.155518
1873.192139
1406.079102
2180.133057
5347.236816
5483.790039
1547.922729
1600.997559
1811.637817
1507.960449
1345.557739
4240.472656
3289.508057
1807.354614
4919.496582
5117.177734
1435.560059
2939.227783
1964.272217
