# Supplementary material for: Distribution Analyzer, a methodology for identifying and clustering outlier conditions from single-cell distributions, and its application to a Nanog reporter RNAi screen
Source: BMC Bioinformatics. 2015 Jul 22;16:225. doi: 10.1186/s12859-015-0636-7 (PMC4511455; doi:10.1186/s12859-015-0636-7)
Supplement: Additional file 1: Code S1. — R source code and sample data for distribution-based high-content screen analysis [file 12859_2015_636_MOESM1_ESM.zip › DistributionAnalyzer-1.1/Plates/files10004/E02]

2555.900635
1822.5896
1969.946777
1959.339844
1538.262085
1838.717163
1736.579468
1541.038818
1596.786011
2327.35083
1822.189941
2483.012695
1669.689453
2035.085449
2439.942627
1817.647705
2300.800049
1841.759521
2195.662354
2550.021729
1743.106934
2237.905273
2178.044922
2724.096436
2288.206299
1883.605103
2761.17041
2466.405273
2683.165283
2056.094482
2285.473633
1971.840454
1269.090942
2652.185791
2069.381836
2450.726807
3008
1576.094116
2037.951172
2697.138184
2514.910645
2424.113037
2011.085327
2495.374756
2332.172119
3728.124023
2650.317871
1575.897705
2420.189941
1468.764893
2021.187012
2721.295898
2297.494629
2017.239258
1809.306152
2035.636353
2102.126221
2328.029053
1539.520996
1871.332031
1851.369385
1610.145508
1650.230957
2528.77124
2026.648193
1713.142822
1806.846313
2596.969238
1966.304199
1844.104492
1806.474121
1588.39563
2267.94751
1486.79248
1386.765747
1735.55127
1404.363647
2357.023682
2801.958496
1805.78833
2225.784912
2108.599365
1642.115234
1841.662964
1643.195068
1971.851196
1576.381958
2336.191895
2471.353027
1425.282593
2434.767822
1443.726074
2352.852539
2676.533447
2717.259277
3149.632324
2437.584229
2777.227539
2400.654541
2512.712646
1751.41272
1564.04834
1892.761963
1636.122925
2680.303711
1747.176636
1675.064819
1999.513672
1539.598022
1584.141235
1646.444946
3893.241943
1979.964111
2465.965088
1905.656982
1501.43689
1645.056396
1972.755859
3099.039551
1555.64978
2566.200439
2340.849609
1766.212769
2156.276611
1648.516724
1853.216675
2537.317871
1264.299805
2850.135498
2442.509033
1654.417114
1631.51416
2289.315674
2395.958252
1659.309204
3168.550781
2277.435303
2513.597656
1680.012451
1633.620972
2420.50293
1601.677002
1563.561157
1536.158936
1630.355957
1429.521606
1804.072388
2634.712158
2604.179688
2946.027832
1900.719482
2116.416016
1923.683838
2760.477783
1505.80127
1890.160278
1484.434448
2175.260742
1571.653931
2175.489746
1854.799438
2157.031982
2127.884521
2377.775146
3266.354004
1606.652954
1798.982056
1528.828613
1597.515259
1606.966919
1558.270264
1975.080688
1509.149902
2463.591553
1828.525879
1817.806152
1808.435059
2048.663086
2059.303467
1604.797852
1676.044434
2643.29126
1501.189941
2190.315186
1693.416992
1629.548096
1556.586182
2304.855713
1627.052979
1916.245728
1483.471436
1572.684814
1359.753662
1624.564819
2422.523193
1689.628052
2464.833008
2914.279785
2081.267578
1684.557251
1399.341553
1727.967163
2058.098389
1449.609009
2058.601563
2047.5979
1835.03186
1577.472534
1679.122437
1943.115356
2098.106201
2212.73877
1380.626465
1411.727295
1761.423706
2505.25
1911.873047
1763.47168
1796.108154
1946.526367
1615.845215
1771.57605
1724.720215
1802.688843
1658.219849
1903.298584
1929.002075
1865.073364
2145.020508
2252.149414
1790.079956
1668.052002
1310.753296
1540.259766
1176.205078
1348.410278
1617.153809
1347.851807
1238.829224
1661.449219
2019.902466
1752.081665
2415.797363
1932.075439
2051.786621
1589.625
1938.704224
1544.299072
2028.584229
1088
1576.430054
2234.337158
1797.793091
1420.384644
1871.807739
2712.818115
1492.17395
2340.25
3395.563721
1907.607788
2172.646484
2008.959961
1235.5
2224
1747.119995
1994.335815
2021.686768
2690.011963
1493.76001
2282.45166
2704.746582
2289.785156
2410.384033
2491.294189
1806.476196
2086.791748
1613.169189
1695.716309
1690.941406
1549.45459
2358.056152
1704.060181
2062.592529
2067.669189
2301.238037
2449.835449
2060.770752
1941.928589
1727.223877
2426.576904
2002.400024
1518.747803
1242.5
1591.234741
1821.575806
1275.89563
2845.158447
1777.543823
1835.076904
1484.307739
2619.912109
2216.66333
1896.178711
2448.7771
2128.914307
2783.398926
1803.79187
1298.689087
1831.666626
2384.424316
1793.680664
1758.162109
1747.209595
2536.67334
2136
1902.164429
2084.153809
2026.622925
1306.903198
1451.199951
2986.83667
1682.984131
1117.460327
2264.817139
2276.048096
1876.262817
2122.125
1766.744141
1896.615356
1407.069824
1726.649292
974.092285
1992.043701
1692.311401
1480.902222
1873.71814
1900.625854
1812.775513
1956.207397
1557.98999
2259.747314
1401.681152
1465.702148
1583.906982
1677.65271
2708.643799
1407.448242
1861.155518
1988.913696
1154.136963
1872.375
1797.702515
1631.142822
1604.890991
2488.196533
1729.889404
2244.108154
1615.650269
1885.155518
2230.167236
1965.930298
1481.806396
1422.233765
2079.679932
2965.355957
1788.046021
2073.894775
2519.682129
1909.50769
1527.376587
1799.846191
1059.844116
3177.763428
2428.354492
3548.906006
2692.218262
2710.597412
2120.51123
2494.268555
2587.55127
2671
1383.900024
2269.550049
2364.214355
2523.5
1804.496704
2370.046631
1857.243286
1559.910156
1135.012939
3230.133301
2293.437988
2524.257324
2309.96167
1936.867432
1785.079346
2106.850098
1939.793457
2033.489136
2209.338379
2172.100098
2712.591064
2174.91748
1947.259277
2030.144897
1706.024536
1990.137573
2646.112061
2628.790771
2363.746338
1686.478271
1957.428589
2072.243652
2488.50415
2587.900391
2005.084473
2051.035645
2030.721924
2033.340088
2227.7854
1281.082397
2190.496338
1923.179932
1907.724609
1923.384644
1489.430908
1607.005371
1984.033081
1978.476196
2556.60498
2015.401855
2526.288574
1962.100586
1633.693115
1980.273926
1982.800049
2305.291748
1419.570679
1629.735107
1891.059692
1661.180664
1397.09375
1503.591431
2377.974121
1467.460449
2242.539795
2004.097046
1798.814819
1670.691406
2030.285767
2059.603516
2218.897705
2250.487793
1873.095947
2693.887939
2194.819092
1609.136353
2144.556885
1862.380981
2600.358154
1844.49585
1282.232544
2779.755127
2284.170166
2528.86084
1948
2805.85376
2706.399902
2509.442139
2464.583252
2359.294189
3323.062988
2382.539551
2478.982422
2395.125
2523.487061
2398.163818
2652.198975
2276.618652
2082.399902
2689.360107
2980.256104
1667.517212
2386.133301
2846.562988
2288.339355
2525.333252
2573.777832
1449.833374
1248.75
2279.697021
1838.936401
1391.166626
1668.888916
1914.641479
3011.75
2959.833252
2279.601563
2093.268311
2905.556396
1691.655151
2097.343018
2316.714355
2218.98999
2253.107666
2295.231934
2012.827271
2467.231445
2992.119385
2537.274414
2126.257324
1210.279541
1676.705933
1828.093018
2209.447998
1615.046875
1838.857178
1848.130737
1867.106567
1993.02063
2286.757568
1406.147339
1993.90625
1930.998047
2384.316895
2353.154297
1587.393188
1841.814453
1860.379272
2630.058594
1497.823242
1064.122437
2058.210449
1693.100464
1567.359985
1545.175415
1675.243286
1642.233032
1553.079224
1876.15686
2360
2630.845703
1642.163696
2436.506836
1719.142822
1844.808716
1457.75
1858.957153
1989.804321
2273.222168
2431
1496.228516
2070.636475
1842.810791
2217.10083
1796.22522
2173.93335
2280.797363
2246.542969
2101.253418
1716.926636
1901.316895
1623.421021
2332.976318
1939.306641
2403.408936
1737
1507.136597
1898.519531
1706.089722
1881.932861
2399.023438
1869.407349
2216.772461
2363.4729
4540.02002
1960.800049
2082.682129
2708.754639
2326.831543
1897.751587
1802.337891
2562.333252
2071.87085
1921.668091
2398.820557
1661.863892
2130.255615
2975.849121
2257.111084
1969.841309
3147.319092
1302.415039
2920.174561
2436.616943
1901.439941
2212.515625
2574.250732
2560.722168
2987.583984
2100.689697
2464.654053
2113.118896
1964.651123
1983.255249
2339.099121
1835.84729
2203.891846
1373.658569
2161.82373
1801.560181
2486.248535
2091.256592
1961.405762
1724.328735
1314.90271
2099.192627
2593.636475
1624.07019
1389.310303
1979.575806
1239.298218
2316.521729
2557.109619
2463.938965
1907.936523
2217.172363
2277.787354
2561.132813
1701.522583
2627.296631
1886.616089
1602.599243
2099.934326
1973.185547
2081.480225
1717.735352
1275.050903
2069.638916
2558.175537
1958.540405
2179.257568
1555.986816
1366.832764
1902.393921
1725.131226
1791.245239
1748.596313
1800.783813
1492.851318
1670.345825
1072.259155
2390.388916
1770.30835
2063.172363
1706.45874
1966.542969
2151.947754
1868.140381
1542.415894
2155.033691
2173.245605
2269.165771
1714.245117
1657.172974
2283.488281
2434.709961
2415.107422
1830.575806
1662.416382
1808.875488
1823.142822
1784.022827
2098.097656
1694.787231
1693.76709
1884.952393
2317.928955
1443.285278
2159.36499
1709.268799
2241.079834
2240.883545
1308.460449
1525.178467
1575.016235
1741.39856
1750.637695
1923.142212
1662.630127
1946.484375
2101.248047
2569.217285
1902.212402
3025.271729
2568.519531
2145.765869
2260.115723
2685.155518
1954.420166
2257.701416
2186.270996
2402.373535
3055.782227
1619
2572.897949
2531.893311
2430.724609
2042.129028
2272.314697
1490.794556
2408
2679.835693
2265.062256
2536.620117
2178.473877
2257.816406
2578.068115
4494.369141
2111.09668
2104.503418
2359.286621
2098.54541
2672.947754
2536.176758
3182.288574
1870.956543
2066.015137
2408.229736
2194.503906
2668.300537
2965.807617
4875.703125
2804.171875
1946.648682
2308.270752
1979
2251.175537
2190.93335
2475.076904
2063.272705
2102.328369
2251.061035
1746.208374
1967.102295
1794.378418
2731.68457
2636.680176
2728.944336
1789.482544
2555.448242
2117.176514
1551.921387
1870.129639
3068.434326
1437.471802
1897.210571
2205.964355
1567.477661
2140.100342
1822.966064
1734.368408
1624.770874
1439.723145
1834.972168
2295.046143
1896.828125
1942.71582
1705.98938
1695.295288
1987.775513
1910.424561
1595.125854
1950.611572
1890.375977
1380.052979
1857.909912
1773.483887
1315.585327
2660.555176
1375.948364
2361.733643
2082.01709
1745.300781
1287.74353
1711.427002
1782.916992
1938.660278
1221.750854
1698.020874
1504.513916
1494.863525
1844.617554
1511.584961
1633.868652
1770.706909
1891.208496
2443.882568
1749.605225
1788.41626
2218.41333
1452.855591
1715.457764
1827.540771
1410.418091
1493.031616
1983.74231
1701.101807
1973.918457
2211.908691
1328.297974
1107.954346
2027.081421
2606.278076
2006.251343
2142.20752
2041.888916
1471.065674
1863.1698
2032.289795
2941.449707
2076.463867
2373.586426
2035.375732
2298.867188
2819.038574
2021.727295
2521.285645
2840.911377
2339.314697
2471.317627
1806.047119
2832.031738
2036.540527
2438.550049
3456.025635
1539.524536
2707.899902
1941.090942
1539.356689
3570.635498
2114.619873
2213.351318
2311.965088
2352.555664
2481.608398
2783.463623
2674
1380.328735
1873.036987
2837.264404
2325.60498
1734.972534
2608.759521
2420.063965
2262.423584
2409.685791
3037.322266
1727.107178
2628.812744
1357.933716
2326.98291
1340.947388
2444.547852
1932.552856
2394.854736
2317.265869
2620.651123
1983.328247
3602.358154
2788.906738
2026.697632
1866.337646
1587.305786
1504.797974
1964.876221
1619.915283
1461.372192
1447.832886
1538.931152
1813.877197
2738.949219
1729.683594
1467.002441
1914.463501
1296.197754
1503.181396
2298.003418
2210.904053
1733.35437
2063.328857
1574.602173
1948.935913
1494.254517
1746.505005
3715.796387
1993.021851
1954.635254
2231.4375
2085.23291
1887.108643
1574.05542
1525.889648
1823.318726
1574.552002
1441.656494
1477.327148
1699.854004
2381.439941
1882.956177
1714.364502
1411.350952
1817.062988
1930.696045
1946.155884
2035.502686
1711.625732
1922.400024
2213.905029
1944
1528.12561
1822.347778
2281.299316
1758.45874
1845.543823
1710.469238
2257.795166
4641.885254
2042.426758
1617.163696
1708.474121
2253.233154
2196.596436
1543.324707
1712.248657
2434.303955
1737.450317
1583.656494
2280.172852
1432.972412
2163.354736
2485.897461
1911.336304
1781.119995
2138.526367
3104.337891
2649.724609
2299.018799
2128.307617
2893.224854
3781.915283
2062.383789
1821.673462
3006.3396
2767.567627
2010.536621
2311.88208
2686.162598
2031.486206
2124.709961
2538.93335
2420.702393
1902.316895
2597.725098
2594.436279
2233.609375
1860.301025
2474.743896
1925.164063
2567.352539
4249.370605
2146.409668
2357.416748
2434.355957
2412.469727
2703.199951
2254.176025
1665.953003
1924.238037
2660.758545
3211.469238
2803.118652
1804.457764
2126.636475
2162.222168
1906.090942
2213.753174
2711.801514
1667.462036
2646.107422
1863.291992
2362.373291
2083.866699
1644.155151
2062.482178
1581.503296
1982.94165
1875.645752
1566.053223
2205.279541
1536.654053
1579.276489
1774.855713
1687.171875
1747.279053
1826.688477
1514.238281
1937.357788
2124.387939
2072.227783
1609.885254
2199.23291
1873.283569
1738.409668
1682.794434
1162.963989
1543.94519
2003.943237
1588.130737
1454.236816
1451.675293
1677.687744
1720.751099
1870.661865
1699.449707
1906.411621
1623.351318
1918.950684
1084.052368
1570.02124
2548.319092
1925.220215
1619.139771
2279.925293
1752.973389
1667.330933
1508.966309
1639.400024
3518.693848
1822.646118
1402.227905
2323.138672
1855.163208
2676.794922
2557.684326
2401.210205
2798.56665
2325.241943
3075.553711
2654.877197
1661.291016
3480.332031
1535.07251
1780.083008
2808.373047
1818.92688
2207.867432
2058.758545
2354.063721
1848.396362
2812.610107
1562.762939
2172.115234
2411.75415
2496.305176
2199.130371
2438.623535
2712.967285
3185.955566
2124.270264
2319.630859
2653.903564
2985.991699
2021.341064
2836.952393
2959.602539
2237.035156
1946.20874
2415.6521
1648.389404
2593.161377
1587.916992
2463.158936
1735.855225
2227.483154
1543.418213
1929.697998
1749.901611
2861.187012
2165.914551
1895.876587
1325.872314
3459.734131
1728.862793
1556.965576
1682.921753
1976.332153
2831.7229
2858.778076
2618.690674
1614.077271
2056.57373
2557.016602
2602.711426
1721.870117
3058.619873
2261.527344
2339.15332
1692.680664
2047.851807
2857.26001
3228.995117
1783.235352
1955.005127
1909.827637
2163.290771
2630.321533
1810.371826
2441.75708
1417.400024
2757.891846
2409.625977
2150.647461
2437.424561
3242.016113
1334.646729
1359.882935
2187.69873
1653.941162
2639.974121
2373.134766
2487.035645
2069.955078
3580.490479
1646.5
1910.529297
2190.875488
1569.892822
1678.977417
2114.191406
2127.325928
1834.416626
4129.170898
2466.953369
1854.600952
2257.218506
2140.265625
2657.047852
1684.746216
1881.527222
2296.030518
2745.553955
1904
2474.584717
2443.078369
1657.124023
1984
1484.946045
1551.888428
2803.361572
2041.240356
2722.305664
2263.342529
1851.935425
1385.179688
2233.085205
2064.674072
1955.038818
3095.47583
2037.116577
2711.498535
2533.309082
3052.527344
1643.047607
2031.921021
1927.382935
3459.896484
1434.620117
2293.418701
2522.734375
2051.621826
2589.48291
2528.194336
2149.072266
1548.906616
2163.697754
2203.496094
1877.677368
2100.066895
2001.356689
3413.341797
1501.496582
2086.654541
1683.14502
2651.242432
3692.290283
1587.905029
2543.378418
2271.823242
2360.936279
1565.969727
2002.961182
2711.320313
2893.368652
2499.221924
1964.636353
2752.891357
2135.45459
1948.30896
2643.787354
2237.365967
2622.697754
2557.170898
2394.197998
2618.255371
2057.766602
2677.445313
2476.968506
1985.49646
1659.501831
2027.975952
1754.464355
2177.747803
2332.668945
2285.714355
2726.906738
2085.820801
2027.006836
2053.709961
2421.728516
2512.445557
2450.307617
2118.394775
2404.672607
1503.879272
1891.540283
2239.208252
2178.795166
1912.663696
3270.233398
1581.603271
3003.388916
2784.984619
2187.026367
1864.10022
1863.04895
1792
2040.874146
1359.681274
2047.506714
1416.254028
2283.445313
2214.961426
2052.912598
2702.278076
2204.697754
1746.5
2417.685547
2035.690308
3475.005127
1706.985962
2319.973633
2662.914551
1497.352905
1474.475464
2146.962891
2246.619873
2090.886719
2132.461426
2267.045898
2939.939209
2080.072998
1691.795776
1828.63501
2076.41333
1834.228149
2464.239258
2184.981689
1795.86792
1730.231323
2064.423828
1652.225952
2416.303711
1378.714233
1773.881104
3441.379395
1612.738647
2103.730225
2083.651611
2329.954102
