# Supplementary material for: Distribution Analyzer, a methodology for identifying and clustering outlier conditions from single-cell distributions, and its application to a Nanog reporter RNAi screen
Source: BMC Bioinformatics. 2015 Jul 22;16:225. doi: 10.1186/s12859-015-0636-7 (PMC4511455; doi:10.1186/s12859-015-0636-7)
Supplement: Additional file 1: Code S1. — R source code and sample data for distribution-based high-content screen analysis [file 12859_2015_636_MOESM1_ESM.zip › DistributionAnalyzer-1.1/Plates/files10004/E03]

3848.529541
3688.321289
3487.910645
3579.431885
2131.829834
2012.322998
2431.174561
4129.372559
3336.946289
4943.035645
5734.263184
4754.079102
1686.681274
1806.695679
3373.814697
4952.914063
3892.789795
1475.463867
3874.342773
1054.923096
4899.710938
3505.680664
2971.776611
5562.029297
6786.560059
10413.138672
5878.583496
1277.983154
3999.515137
7149.608398
2235.234131
1610.523804
1824.507935
2393.374268
4681.913086
4845.038086
5692.407715
2200.690918
4354.212891
1736.75293
2073.810791
2598.340332
5387.165039
5228.65625
4153.395996
2735.700928
4262.107422
2623.236572
1475.207153
4120.185059
2286.298828
3420.669189
2129.679443
2880
2330.227295
2342.140625
4578
3644.012695
2788.581055
3778.849609
4430.893066
3777.684326
5922.517578
1777.868896
4371.054199
1633.694092
3422.879883
5349.509766
6397.208496
6889.493164
7090.22998
1867.328491
4257.498535
4617.681641
2434.128662
3680.19751
3104.576904
4468.666504
7373.53125
1793.87854
1802.868652
8479.967773
6094.399902
5409.066895
10178
3970.744141
4312.063477
1801.907715
8594.642578
4820.137207
6004.589355
5939.893066
4086.888916
5902.681641
3040.256592
1710.362183
5196.786621
4485.726563
2482.560059
3423.763428
4901.652344
2297.062988
4404
3332.240967
5565.293945
6449.820313
5903.191406
3286.409668
6715.086426
2138.206787
10770.90332
5156.991211
2400.771484
9397.444336
6273.491211
5013.476563
3332.827637
2185.619141
6159.910645
4545.665039
1224.378906
3347.361328
6462.830078
4964.064453
5099.003418
1906.845459
2061.825684
3230.677246
3160.25708
2455.474854
4302.138184
3676.185303
2211.479736
2333.931152
2199.381592
10336.830078
2977.86084
3154.738525
1521.921387
3838.416748
4078.007568
4562.86377
2942.894531
2517.883301
3682.371826
3069.639648
1910.45166
2445.758545
3352.701904
3445.074951
2077.325195
1385.622681
4837.626465
3385.114014
4680.155273
2654.201904
3491.862061
3706.797363
5087.373047
8286.708008
4909.944824
3314.22168
1639.48877
3620.898926
2248.947998
3354.621582
3152.165771
3595.925537
2019.317627
5629.669434
4026.590332
3140.251709
2051.199951
2356.800049
1691.936157
1915.726807
2515.424072
2348.692627
1929.748169
5923.736328
3568.688232
8367.602539
4520.321777
5326.89502
5429.076172
2197.243164
1334.212769
3777.941406
4775.781738
5646.671387
1771.063843
1762.899292
2692.253906
4445.40625
5051.756836
3794.553223
6061.541016
3304.675537
1740.127808
2627.190186
2339.888428
4380.068359
2226.523193
4549.620117
1740.115967
3913.269775
4964.37207
4488.856934
4690.449707
1482.935303
4206.780762
4843.489746
1572.462524
3531.710938
6382.399902
3856.59668
5063
2166.040771
3290.792725
1265.815552
4597.846191
8741.679688
2976.446289
2786.539795
6168.251953
6754.439941
2139.578857
3372.77417
9618.666992
4910.550293
1726.45166
3540.055176
7988.262695
4922.129395
5698.528809
7335.17334
3159.009521
3041.099609
6207.612305
3315.813721
4233.490723
6050.091797
5495.120117
1855.125
5171.194824
2575.61084
5659.159668
2905.492188
4225.737793
2512.281738
4760.733887
3253.563232
2083.180908
4111.619141
2750.236328
2613.43042
2934.084717
4252.567871
1945.681519
4091.341309
2436.662842
3768.209717
3508.62085
2428.152588
5600.542969
3791.172363
3045.768555
3631.054688
2512.017334
3078.313477
3025.744873
2977.732422
2448.493896
3791.247559
3175.726074
1753.222778
2190.263916
3264.898193
2163.932373
1878.43811
4541.527832
2710.375977
4873.113281
2079.924561
1709.592041
6557.944336
5845.281738
2504.320801
3053.508301
1828.584473
4236.970215
2366.546875
3452.088379
4342.078613
2023.424805
2185.437012
2670.520752
2406.156006
1645.808228
2564.334229
5079.408691
1380.571411
6311.379883
5813.166504
4845.613281
6347.670898
1416.590576
5842.888672
1616
1588.939575
2027.736694
4858.24707
5076.781738
3736.551758
3007.367432
2020.831177
6434.887207
4681.852051
2512.829102
4430.032715
4782.151367
7725.124023
1580.874146
2690.097168
7471.45166
5433.662598
6220.710449
3072.777344
6932.396973
1543.636353
3991.357666
2614
7153.255371
6971.195801
2168.646484
3098.200928
4733.052734
4292.230469
3158.269287
3090.101074
4985.175781
3682.565918
1671.167603
5005.269043
7260.164551
2312.27124
2189.415771
1971.914551
7645.952637
1714.75
1667.969727
1684
2166.087891
3357.530762
3677.460205
4081.377197
2068.484863
2309.516602
3947.51416
2040.771606
4944.786621
2368.221191
4834.348633
1896.19873
2317.2146
2381.482422
3033.172852
3224.180176
2716.778076
5086.104004
4124.600098
2860.658447
2244.487061
1501.837891
2356.748291
5350.834961
3248.615479
3201.256104
3339.093994
2525.693848
2778.651123
3958.140625
3066.835205
4105.307617
7044.635254
1913.923462
4963.549316
3229.271484
1728
5099.775391
3903.609131
2137.413818
4657.242676
4443.575684
1931.313354
2269.227783
1407.266724
1769.706665
4198.614746
3526.399902
3324.079834
2005.451294
2886.214844
3557.163818
1444.869507
3567.334961
2169.869141
4300.022949
6737.496582
4279.362305
3595.701416
1541.302368
1121.699951
2606.877197
1464.621338
3266.795898
1897.009033
2630.394531
5237.22168
2479.442871
4964.42627
5183.123047
4826.962891
4980.198242
3916.697266
3450.196777
6391.318359
3486.471436
4493.128906
5185.183105
1940.411255
5197.757324
2755.762695
4530.407227
5924.294922
2039.55249
5872.701172
1923.885742
4182.701172
4939.906738
5343.070313
4464.849609
2567.697998
6354.273926
6234.397949
4060.804688
1651.69397
5049.945801
4194.916016
1547.518066
4706.418457
3345.028076
5640.679688
7775.801758
1506.428589
3493.936768
2637.03418
2800
2414.201172
10016.254883
4775.125977
1865.742554
5304
3746.321045
3922.815674
2370.630615
6445.923828
2291.199951
2749.941406
3995.195557
2832
2691.020264
4832.351563
1635.219238
5441.877441
1796.55603
2114.114258
3346.39502
1987.0896
4419.63623
5746.163574
4037.875488
4230.359863
1621.056641
1791.079102
1998.56958
2828.946289
3755.714355
5185.193848
2395.373047
2501.935547
5888.456543
3756.018555
2962.802734
1049.694946
1614.577759
2262.453857
4255.63623
2599.796143
3480.565186
2628.23877
1477.666626
3428.605225
5020
1412.9552
1373.884277
4307.42334
4720.758789
1298.015747
3007.252441
2380.243164
4204.226563
1926.577759
2152.091553
1570.296265
1221.463379
3210.813965
4324.361816
2326.325684
3975.302734
1994.557861
2643.328857
2234.030762
3575.536865
3185.646973
2504.320068
2514.512939
2757.729004
4664.924805
5429.567383
2020.525757
2611.617432
3666.050049
2547.841797
1546.318848
1917.411743
2293.456055
1903.052124
2729.633301
6532.460449
7662.891113
7749.51416
2462.68042
3743.017578
5105.788086
1840.651855
7530.75293
2167.040039
3168.756104
1726.050415
1721.591431
1597.390503
3027.569336
2564.87915
1882.822632
1706.705322
1510.033569
6594.603516
2782.537354
7510.063477
5381.007324
2952.5
4108.29541
6029.134277
1346.054688
2732.927734
1766.204102
2047.371094
2569.268311
5662.984863
6541.35498
3814.651367
1373.494507
5482.981934
2294.188232
2363.606445
8950.40332
1855.393921
5729.558594
1812.684692
2664.101563
3009.968994
3702.38623
6365.8125
2712.36084
1925.507202
3852.773682
3036.202881
1661.172363
3404.619873
2029.359985
2539.91626
3977.751953
4385.798828
7810.302734
2938.217773
4109.164551
3468.561768
2980.74585
5613.726074
2021.523804
4441.797852
3743.456299
3841.0271
5624.941406
3099.698975
3643.225342
3014.693848
1790.539185
2857.163574
1986.206909
1931.54541
2531.032227
2188.239746
2081.797852
1900.956543
4768
1368.505249
4687.050293
6515.111328
5215.322266
1359.652222
3274.75415
1683.81311
3126.45166
3365.174805
2972.553955
3712.352539
3667.199951
1676.413818
4405.875
1748.705933
4732.242676
3232.199951
1811.921509
4000.519287
2519.095703
4652
1705.959229
2170.638672
5044.358398
1498.938721
5369.15625
1992.386475
2367.125
2643.609375
2955.710205
4364.789063
2330.848389
958.559998
4310.255859
2438.268555
7686.341309
6061.200195
2488.065674
2122.285645
1421.946533
7024
5069.951172
2431.302734
2929.704834
3067.877686
1529.659546
4231.932617
4728.609863
1735.423218
3365.110596
1578.41272
7640.412598
1746.069702
2083.830078
6288.23291
2358.602539
4606.650879
6477.269531
3776.157715
2840.493164
4167.197266
2654.636963
1412.900513
2055.838135
2539.822998
1829.783813
2152.716064
2006.112549
3752.114502
1953.78418
5084.446777
7063.696289
4056.449463
3754.431396
1638.391968
4512
6559.182617
1409.608276
2316.660889
3902.388428
5210.015625
4845.558105
1723.587646
1677.980957
3984.287354
6272.626953
4232.554199
5530.017578
6001.813477
5743.288574
2284.233643
4971.681152
1597.591797
6003.852539
4833.009277
8062.63916
3302.30835
5120.818848
1719.07251
4592.57666
3203.858154
3502.33667
2432.156982
4095.841797
3182.818115
5076.5
1775.947388
1331.029175
1574.846802
3881.600098
3725.19751
1796.705933
2574.289551
4461.033203
3013.818115
5258.536621
4425.365234
3100.074463
1940.666626
5171.927734
2970.690918
3664.671875
2865.75293
3632.95459
2945.932373
6077.918457
5977.349609
2606.729004
2431.118652
3845.742432
2838.707031
2961.799072
2773.033691
2078.717529
1972.950439
2166.19043
1632.220215
1750.877197
1967.862061
4911.888184
3309.36499
2154.621826
2875.657227
4596.287109
2594.640869
2249.932861
4920.03418
3554.666748
4238.893066
2711.111084
1824.708008
1460.601807
4570.106934
4748.054688
2465.496826
3178.035156
2527.157959
3926.793701
1659.419312
3281.551025
3605.075928
3313.233887
3754.318359
1659.676758
2790.297119
3448.646729
2084.816406
3677.419434
3820.07666
5538.487793
5696.875
2223.462891
5383.922852
4155.559082
1759.208496
6066.32959
1495.329224
1781.818237
3389.362549
3202.797607
4968.64502
7411.270508
2491.234131
1193.756104
4192.393555
1663.883545
2954.302979
5579.887695
5652.969238
3406.632568
5742.848145
1629.358521
3203.890137
4507.861328
4833.269531
2923.320801
2847.75293
1810.065308
2940.689697
2888.383789
3528.698242
4351.814453
4164.200684
5852.907227
3946.153809
4339.770508
2666.854004
4729.4375
5583.114746
2028.725342
4517.947754
4564.397461
1333.629639
3507.386963
2568.404053
1820.052979
1516.07019
7877.653809
2267.104248
4048.166016
4700.888672
4704.385254
2570.305176
1791.428589
4848.684082
5796.356934
1817.951904
4849.861816
5173.379395
1765.744507
3389.78833
3670.734375
2713.420654
5773.635254
2345.19873
6696.817871
5079.757813
4964.560059
1637.56958
7159.421875
2375.241455
4775.710449
2278.473389
4158.67627
2586.417969
4456.043457
3310.016846
6525.865234
6334.932129
1870.300903
3472.914795
6174.827148
2134.082275
1519.450684
4411.253906
3733.653076
2074.692627
2423.590576
1532.526367
1993.956299
2224.8396
2172.453369
7211.5
3164.14502
1379.652222
4126.910156
3978.117188
4542.007324
4430.606445
4462.530273
4152.319824
3718.903564
1357.748901
1976.552368
1806.20752
3116.867676
2289.129395
5952.790527
2128.353516
5371.746094
4388.15625
3047.554199
2063.349121
7738.738281
4210.34082
6606.683594
6845.657715
4487.044434
10287.366211
7452.244141
2011.171509
2506.959961
1616.43689
3038.575928
5288.191406
4533.324707
2608.632568
3122.399902
4084.594727
4721.644043
6471.379883
4828.835938
1480.411621
1635.431152
1967.501343
3158.636475
4711.739746
3479.543701
2111.412598
3153.938477
1801.413208
1582.991821
2291.076904
3716.503662
2172.851074
2519.45459
2215.102051
4165.108887
2702.177734
2732.861084
3856
2685.457031
6810.195801
4814.272949
3011.799072
5936.740723
5526.875488
3258.895752
2824.055908
2522.194336
1730.419312
1878.116455
2274.342773
5994.253906
4211.381836
4048.363525
3779.880615
2981.209961
4106.477051
3416.384277
3203.697998
4001.947266
4461.992188
3509.385986
2025.581177
3088.253418
2479.942383
2138.206055
2754.092041
1765.714233
5832.587891
2975.581543
2459.199951
3353.802246
4127.876953
2583.118896
4100.67334
3341.064697
2450.623047
3550.807129
3979.89209
2015.931274
2361.637695
4201.424805
2044.201416
3356.950684
3109.726807
1890.647827
4203.674805
3167.638916
2384.101807
3318.691895
4935.67627
5767.42041
2891.376709
2004.599365
3778.683594
5636.692871
1850.748047
7362.036621
2816.043701
1764.679199
2186.666748
5203.858398
4580.193848
1376.996216
5393.836914
2348.699707
2844.97998
2075.721436
2903.622803
1163.449219
1815.668579
3303.472412
3032.280029
2378.524414
2018.554443
2724.780518
7069.972656
3005.77832
2735.25
2874.185303
2889.722168
3579.336426
4826.691406
2537.257813
4027.424316
1316.454224
3743.348389
3536.902832
6145.401367
3612.427979
1481.518433
3170.307129
6394.021973
4402.474121
3466.482178
5057.135254
3076.481445
3344.718018
2007.653442
3493.557129
2730.709229
3542.926025
4035.78418
2049.163086
6013.309082
3042.130615
1707.571411
1606.742798
1684.852417
2419.795654
4765.147461
1847.368896
2409.045166
4119.173828
2164.723877
2555.105225
2581.419434
6546.89502
6616.611328
3360.677734
2823.157959
2386.465088
2463.107666
3424.582764
8954.93457
3629.76001
4892.448242
2580.949219
7982.650391
6957.391113
4424.518555
2231.690674
3880.231445
1748.115723
3634.479004
5201.741699
2831.1875
1532.512817
4127.716309
4794.754883
2012.091553
5038.775879
1482.701538
2442.919678
4247.021484
2798.014648
4219.774902
5063.147949
1946.680054
2324.874268
2386.862549
3322.623535
4550.46582
2802.26709
2408.481934
1504.022827
1409.604004
2729.493652
5401.964844
1706.143555
3929.581299
1919.4375
1546.188965
4621.494629
3128.797607
6137.966797
2811.007813
2300.702881
3248.165771
4495.737793
2940.06958
2685.673096
6279.012695
3855.669189
3500.028076
3742.138428
2219.553467
1639.796143
3494.690674
2708.830566
2563.786377
2487.172852
2615.468262
7997.335938
2576.734863
3506.554443
2624.40625
7079.375
3585.029785
6343.116211
3053.482422
3928.42627
5206.818848
3900.187988
2840.144531
1822.947388
5251.675781
5941.118652
8404.303711
6531.772949
5053.355957
4008.079102
4004.395996
1747.893799
1832.152832
3172.984375
4119.732422
1427.024414
1766.400024
5341.255371
2344.871338
5001
1941.432129
3106.756836
2634.916748
2204.719971
5486.295898
1304.296265
3505
5585.849121
3353.885742
5163.620605
4066.523926
6254.702637
11739.557617
4815.565918
2458.760986
6101.34082
1651.010742
6048.470703
1058.761963
2029.333374
5532.194336
1897.19043
6630.562988
6946.506348
6206.765137
3665.882324
2183.24707
1746.873779
4850.452637
4402.796875
4433.214844
2520.338867
2928.444336
5226.057129
3289.292969
2965.714355
6015.818848
3827.029053
8211.504883
5541.422852
5464.956055
3694.635742
5892
4302.356934
3981.307617
1491.607422
3215.775635
1346.544312
2166.985107
2148.644043
2125.956055
2607.449951
1910.400024
3138.438721
7874.092285
3379.5
3387.051025
3197.673096
2360.828125
3033.793701
1801.261353
5242.375488
2794.451172
4923.112305
2981.986816
1813.430664
1675.034912
3231.337646
2898.739258
3011.851563
2283.321289
3253.957764
5106.911621
2382.085205
9532.575195
4431.842773
2166.375244
2733.361328
2205.066895
2938.059082
2533.245361
2597.929199
2639.067139
2378.61377
3539.925293
6791.952148
2885.57666
2946.573486
1921.348022
4183.271973
2558.305908
2699.713379
6289.916016
3208.516846
1962.978882
4361.413086
3552.396729
7465.777832
3113.710449
2097.222168
5244.144531
2440.710938
1677.223022
3680.046387
6329.831543
1826.516846
1863.188354
4366.45166
2583.697021
6322.442383
4249.419434
3767.845703
6673.861816
1760.608643
1828.038818
8016.467773
4494.251465
1817.702148
7512.351074
1776.583374
8801.785156
2987.582764
3264.387207
5431.899414
1176.92627
5969.914551
2728.142822
1928.312988
1487.670044
4946.978516
1488.299072
1854.204102
1622.356201
4857.444336
4041.63501
1350.383789
2648.642334
1623.838379
8631.511719
3973.375
3450.353027
3237.019531
3620.800049
7229.731445
3981.616455
6310.135742
3886.180664
5097.75
3603.723389
3714.596436
5013.735352
1219.495117
2160.281738
4641.852051
4207.371582
4078.4375
2675.09668
2027.425293
3198.721924
1653.310303
7547.579102
6642.981445
1798.551758
1906.594604
4123.45459
3179.367676
2060.066406
1608.585327
4573.374512
2701.746582
2250.459717
1721.293701
2966.636475
1856.335938
1366
5125.67041
4600.029785
3390.844482
1358.37146
2441.064941
1560.592651
2435.829102
1454.015869
1564.685547
2722.783203
4263.375
3837.981201
1447.244507
2638.522217
1996.727783
2396.459961
1805.536011
2307.468018
1986.05542
1621.408203
1653.623901
1829.572388
3840.405029
4059.927734
2077.269775
3313.036621
9505.599609
6547.001465
3204.967285
2326.391113
4138.897461
1862.389404
8036.613281
1835.723999
3029.86084
1734.449951
1488.638184
1377.838867
2647.188965
4052.118896
3957.67334
3807.181152
1981.395752
2380.644775
2466.95166
4573.786133
1647.652222
2506.147461
2239.926025
4761.672363
5074.099609
4790.104004
6509.844727
2072.714355
4108.151367
3828.354492
5037.462402
1558.222168
4757.359863
5013.386719
1994.629395
2469.025635
3733.178711
2419.911133
5352.941895
2166.641602
5984.653809
1336.220215
4434.784668
6872.426758
1283.927246
7161.362305
5184.083496
5936.685547
7592.899414
6433.983887
3954.687988
1677.241333
6135.028809
4059.539795
3090.607422
3959.909668
4747.143066
3039.63208
6220.799805
7594.491699
4626.263184
4874.296875
3646.554199
5969.882324
5847.782715
2893.083984
1540.758667
5239.887207
4792.312012
6198.055176
5914.028809
6078.048828
7050.251953
2243.661133
2481.06665
1621.762695
4361.581543
1621.27478
3936.589355
5193.806641
4561.006348
1831.349609
2207.726318
4331.571777
3183.640381
1906.362061
2012.064697
6659.494629
1897.455688
2092.307617
2673.347168
3807.049072
6665.917969
6552.303711
1644.693848
1643.443848
3742.129395
1759.269653
6052.059082
3612.918457
4252.203125
3506.345703
1557.731079
3049.17627
2719.155029
3439.326416
3653.903564
6069.810547
1709.887573
3443.594971
1671.913696
1465.479126
1780.556396
2852.717773
3052.950439
4444.29248
4074.695557
1858.63855
5999.486328
2109.876465
2202.918213
2804.698242
1651.463379
2702.503906
2945.910156
1527.699097
2624.556641
1444.218872
1724.136597
1527.160522
1518.048218
4043.554443
2807.238525
1860.753174
1635.566284
2816.734375
2959.622803
4074.85083
2501.077881
2038.120117
1425.533813
2457.838379
7284.811035
2101.414551
4465.620605
3922.144531
4799.335938
7035.697266
1807.860474
2561.58252
4092.95874
4937.337891
5695.402832
2406.236084
3113.722656
4188.859375
3661.930176
1382.494141
1589.904785
3320.964844
3449.146729
1811.699463
1380.872192
3643.199951
2420.564453
4134.256348
2057.752441
1608.923096
3982.986328
2838.583984
5387.173828
2482.819336
2484.800049
3629.940186
3472.497559
2357.012695
4707.731445
2885.65332
2014.772217
1604.638306
2435.858154
5594.925293
3451.536865
4241.535645
1525.950684
5776.904297
3672.167725
4506.124023
4364.516602
1489.522217
2660.818604
2766.995361
2083.333252
2456.853271
4347.207031
3186.233154
2114.436523
2239.947266
3528.882813
3431.078857
3024.891846
2727.466553
1388.444458
4834.01123
2976.508057
1870.781494
2520.86084
1794.794556
2945.974854
3148.812744
3739.379639
2411.465332
3287.476807
2479.312744
1851.098267
4197.855469
1631.912598
3567.519531
1704.888916
4323.719238
2411.891846
1214.702759
3257.171387
1337.297241
4453.541992
4110.740723
2232.69043
4418.452148
4560.757813
3237.887939
3753.293701
3115.870361
3635.084961
5287.378906
3359.308594
3152.674072
2673.424072
3236.123535
3205.387695
4063.883301
3305.666748
4074.310547
2349.116211
3580.153076
1838.061279
4246.297363
1388.078491
2289.733398
4000.390625
3911.667969
3348.78418
4402.512695
3481.667236
2367.435791
3635.031494
3227.591797
1385.50647
3935.713379
1923.671509
4902.890137
2757.787354
2205.857178
2115.320801
3781.448486
3015.270264
4250.61084
2162.482666
2677.808105
3120.993652
4092.260498
2521.136963
2615.573242
4332.163086
2728.150879
2927.878418
1360.550049
1911.09436
3460.405762
3655.526611
2745.690674
3952.07959
3342.328125
1575.322021
3204.736816
1383.950562
2769.72876
6526.529297
3980.593994
2352.502197
2193.340088
2020.122314
3789.608887
2999.745117
4686.949707
2869.176514
2531.131592
3176.114746
1214.994019
3756.729248
2614.886719
5609.518555
2890.292236
2326.337158
4621.412598
3880.419189
3484.962402
3310.622559
4861.370605
3568.335449
2819.494629
2836.463867
4666.139648
3568.26416
3297.729004
1713.846191
1984.046021
2095.425537
1148.883667
969.255798
5336.782227
5549.5
3951.197998
3929.619873
2925.984375
2923.089844
3482.695801
1508.98877
3854.54541
3224.4021
3291.976074
4013.69165
3018.553955
2195.866211
4792.949219
3773.136475
1896.95459
1186.136353
2876.311035
3243.649658
2334
2786.471436
3105.173828
3521.046387
2775.439941
3214.024902
2136.569824
1958.892334
1925.448853
4235.945313
3167.069824
2943.756592
4817.827637
2170.666748
3292.047363
1778.412109
2805.451904
3651.223877
1904.923096
5890.57666
6693.205566
3829.848633
2613.171143
1628.059692
3820.482666
4228.448242
2316.547607
4305.871582
4660.165527
3718.399902
4509.491211
3447.887695
3799.287842
3537.976807
3278.071777
2283.901367
4216.375488
2673.231934
4300.166504
2978.161865
3836.028076
2613.218506
1689.789429
1981.705688
1721.349854
4482.222168
1709.800049
3744.25
3728
4783.831055
3443.522461
4123.327637
3289.622314
3780.294678
3819.521973
3941.117676
2251.936523
1869.855713
4218.21582
3706.577881
3959.409424
3432.089355
1847.825317
1586.869507
5421.468262
2477.748047
3354.800049
1245.191528
1450.0625
3475.130371
3012.98291
1221.52002
1593.742554
5263.159668
5123.297363
2167.22583
1422.019043
2114.219971
1678.953857
3873.710938
4660.457031
3123.884033
4289.823242
3757.128174
1809.54126
2353.19873
4218.376953
4716.072754
5159.813965
4265.669922
4565.767578
3809.368408
4060.264404
3897.888184
2172.80542
2566.201172
2493.391357
2788.617188
4354.053223
1862.495728
3474.592285
3797.405518
4679.007324
1991.414673
2262.8125
1191.404297
4907.703125
3168.442871
1278.736816
2010.06665
2911.768799
3037.484863
4488.29541
2435.422852
1630.319336
3304.343262
2255.438477
3589.463379
3734.661621
5571.879883
4634.070801
4965.448242
5326.385254
3639.939209
3512.467529
3532.244385
4004.968994
1863.741943
3057.914307
3611.169434
1809.651123
3425.45874
3715.373779
2814.020996
3370.894531
3557.294189
4658.325684
2595.206787
2872.543945
2690.780029
2170.066895
1767.949707
3716.216064
5812.8125
4786.733887
2770.971924
3254.9104
2756.691895
4333.357422
2294.524902
5159.733398
2002.505981
2107.975342
3739.558105
1334.438965
2718.146973
3840.068604
5915.302734
3236.96875
3494.939941
1151.884644
4938.523926
1661.93103
2738.830566
1861.848267
4144
3418.285645
4695.522461
1743.276855
1990.290894
4700.385742
3935.555664
3042.016357
4436.29541
1696
1842.92688
1898.820801
3178.614258
3261.349121
5218.830078
3984.258057
3750.753174
3443.531982
4331.044922
3340.883057
1582.165649
4012.502686
1414.727295
2870.092041
3139.589111
2207.899658
1655.863281
3926.438965
2399.421387
3297.24707
5212.098145
3292.265137
4070.907715
2985.166748
2904.23877
2966.719971
3740.553467
3640.517578
1410.836914
4223.052246
4744.138672
5363.213867
1647.056152
4168.416504
4383.5
2506.861084
5104.225098
3278.867676
3150.025879
3140.399902
4014.216797
3371.354736
2731.411865
4116.566895
2309.775146
3317.270508
2839.72998
1816.103271
2159.37085
4583.570801
4106.950684
3397.642822
2613.799316
2747.392822
3591.408203
3384.997314
2858.658936
3760.827637
3259.428467
1923.577515
1349.984009
1684.503052
3308.63916
1674.562744
4640.080566
968.151672
1888.287476
6091.709473
1555.05127
3102.252441
2901.129883
3585.145508
2590.564697
2479.674316
3154.443848
3301.048828
3390.768311
3978.349854
3818.438477
1923.824829
4139.467773
2160.542969
2960.800049
3425.003174
1687.927612
3815.029297
1766.539185
2247.787842
1522.259155
2259.879639
2947.39502
2012.533325
4163.440918
2304.181885
1341.05835
3032.441895
1552.484131
2818.24707
2084.660645
2120.163818
2608.388916
1609.902954
2629.85376
2893.731445
1468.974487
1676.235352
2901.527832
1536.290283
2306.467529
3560.010986
2427.386475
2369.476074
1497.670898
2287.114746
2120.605957
2461.648926
3219.117432
1584.978394
2061.237549
3581.413818
3767.480469
3700.780518
3065.179199
1979.804199
4913.166504
3893.595459
1823.644409
3053.333252
3507.32959
1814.52063
3750.300049
4175.760254
4619.276367
2298.178711
3838.283447
3342.578369
3073.286621
1988.778931
4415.539063
3626.567627
2137.22876
1817.246704
1845.218872
3304.705811
1578.189453
2203.094971
3311.462158
4052.805664
4628.458496
5357.341797
2613.192871
2010.745728
1717.50647
3319.826172
4672.799805
2011.400757
1854.656494
4464.789551
3877.866699
3942.901611
2638.577881
2497.353271
3925.281738
2842.088623
2303.072754
4040
1711.806396
1658.917236
3632.455078
2235.441406
2190.722412
2726.077637
1807.833984
1384.131104
1768.92688
3070.137939
4424.876465
2438.159912
3671.750977
1713.705933
2732.983154
2446.755859
3150.808594
3293.810303
2073.417236
1619.566284
2087.561279
2797.183105
2003.044067
1934.848389
2448.300537
2233.079102
3366.118652
4283.162598
2306.549805
2157.384521
1556.686157
5290.770508
4061.069824
2999.089111
3546.285645
1978.660156
2062.067383
2298.573975
3985.383545
3305.791016
3447.095947
2357.892334
2119.383301
3274.432861
2331.96875
4846.104492
2987.932617
2961.904785
4855.405273
2762.397461
3468.729492
981.419373
3786.906006
3816.502441
2014.25354
2710.594971
3757.754883
2715.767822
3737.899902
4842.76123
2187.813965
3042.90918
3360.39917
2120.019531
2872.024658
3846.744629
4138.559082
1801.584595
2459.033447
3067.081543
5086.591309
2945.214844
1832.767944
2256.981201
2949.114746
4472.897949
3440.885742
2791.237305
2860.534668
3852.385742
1494.407349
2017.907349
2962.877441
1849.639771
1852.297485
2180.647705
3343.963867
3494.179688
3324.591797
1776.663696
2413.723389
2608.786133
1581.545776
1608.226929
2454.19751
1731.887207
1439.084717
1409.45459
1750.472534
3141.803711
2576.935547
4055.767822
2051.1604
3479.770996
2853.770752
4213.496094
2637.573242
2067.29248
2076.201172
5060.821289
1650.337402
2134.490967
1757.550293
3914.348877
2547.500977
3294.659912
2399.211182
3095.584961
3149.032227
3309.587402
3811.723877
4436.072754
2237.287109
1418.292114
1625.089966
2058.321533
2106.09668
3532.5354
1650.049072
1886.95752
4332.118652
2547.770508
3449.515381
3843.666748
2627.357666
1768.858154
3068.023438
1816.857178
3535.254639
4360.951172
2143.095947
1644.42041
2397.526123
2737.286621
1286.079956
3131.879883
3379.673584
4245.438477
1788.584839
2830.952637
1739.406128
2002.973022
2840.488281
2597.45459
1557.484497
2900.383789
1348.968994
2804.128662
2824.703857
2480.346924
2615.790039
3637.712402
3508.549072
3331.19458
1405.506226
1834.008301
1770.767578
2409.742432
4005.582275
1907.268066
4281.821777
1717.297119
2333.429443
3156.845947
1601.968872
4486.730469
4472.198242
4578.071777
3854.45166
1109.89624
5995.90918
4327.750977
4797.040039
2096.623047
2297.707275
1664.837524
2088.149414
2089.65625
1675.735229
3636.043457
2995.100342
2571.0625
2083.910645
2903.460449
2288.550781
1801.859009
2135.354492
5231.129883
2692.28125
3851.445313
2310
2300.076416
3560.755127
1745.382324
1607.677612
3849.807617
5417.04248
3857.280029
3483.049561
1730.781616
2393.688232
5241.983398
3461.654541
5427.521973
2965.572754
2899.966553
1498.633789
1721.290283
1624.867798
4594.625488
3168.546875
2521.637939
5284.085938
2537.915771
1621.036133
2968.972168
2543.621338
1776.797852
3356.800049
2294.673096
1586.084839
4593.208984
2068.55542
4249.67334
5078.708008
2648.505127
2842.765381
2972.831055
3849.706055
4000.85376
3950.552734
4052.436523
3972.744873
1988.200928
2523.765381
1893.124023
3838.416504
1440.760742
2130.718506
3953.333252
2025.174561
3355.76123
2378.216553
4646.138672
3933.208984
3453.671387
3928.12915
1628.230957
3382.675781
2806.49707
2491.04126
2451.040527
4116.796875
4337.691895
3159.294678
4531.703613
3665.364258
3577.933105
1255.832153
2951.717529
2552.997803
4495.401855
2033.197388
3205.259033
2984.374512
1835.151489
1673.394043
2154.54126
3374.117676
1995.495605
1796.354858
4450.502441
2818.16748
2342.754395
1519.75415
1920.558105
2070.984863
3456.984863
1672.370605
1107.308472
2016.312256
1603.026367
2545.097656
2694.460205
2048.412842
3327.352783
1843.364136
2283.123291
2225.178223
2660.13208
1647.912231
3261.191895
3554.568359
1539.049805
1365.452271
3128.252197
3984.60791
2936.781738
2964.500488
1732.428955
1648.897217
4008.571533
3342.917236
1621.399048
3730.272217
2221.66333
3245.622559
3395.579346
4506.089355
1643.802856
1591.951904
3245.507813
2569.458496
1887.981812
3543.512451
3289.706299
2296.321533
1787.255859
3459.813232
2526.990967
2466.222168
2970.918457
4043.474854
1665.471558
2325.5
2587.800537
4060.367676
1883.594238
1781.923218
2376.984863
4169.546875
1836.93689
2005.37793
3170.790771
1614.097168
5419.681152
3950.355225
2513.335938
2682.315674
1602.522705
1660.957153
3398.719238
1804.448364
4337.501953
4401.258789
1961.90686
3854.512695
1875.628296
1886.232788
1665.672729
1644.504395
3126.059814
1783.732666
4396.168457
2182.803223
1838.169434
2302.608154
3241.221191
1172.458984
1442.382935
5901.851074
1933.578369
2165.708008
2223.698242
1612.996948
1298.753296
2019.097778
3018.496582
4875.175781
3793.449951
3448.351318
4070.613037
1722.615967
1792.930664
2616.278076
4031.344971
3788.476563
2302.843262
1572.654053
3682.291504
3099.633789
2878.327637
2262.801758
3294.993652
1430.772583
3471.625977
2552.743896
1340.17395
1872.71106
2323.938965
2213.665771
1977.918701
2442.619141
4735.541504
2323.249512
1269.28479
3178.69165
3391.285645
1778.804321
3648.613525
2079.804932
2010.992554
2126.939453
2398.941162
2320.459961
5054.732422
2691.48999
1978.405762
2959.725342
4821.301758
3042.713135
1346.106201
2212.483398
3784.65918
1563.23877
1903.989136
2752.970459
1749.181641
2883.451904
2257.151123
3157.564941
1755.428589
2209.304932
3666.551025
2464.547607
2005.514648
2077.641846
2537.705322
2909.476074
1896.769409
3414.458496
5641.036133
3010.694336
5071.600098
1646.912476
3094.015625
1679.008057
1846.254395
1824.923584
3932.566895
5335.495605
1794.193237
1799.121216
2905.977051
3220.360596
3186.469482
4388.659668
4535.418945
4513.523438
1807.440308
2595.010254
1613.393311
2911.610352
1900.724243
2063.373047
1479.770142
2386.172607
2101.479248
2381.617432
3256.081543
3047.304932
1741.264648
3198.467773
3634.656006
1384.800049
2020.916138
2129.958252
4214.717773
4680.638184
2477.246826
3655.956543
1818.254272
2217.299316
1737.272705
2666.827881
1588.337158
2025.144531
4604.39209
1859.450195
1321.806396
5866.511719
2498.554688
3128.058838
3441.89624
2103.707031
2109.26709
1510.930908
4466.983398
1438.167358
3489.28833
4252.315918
3446.256836
1815.254883
2046.03064
1833.870117
2777.439941
2574.785889
3415.885986
4029.847168
1801.271118
3704.714111
1567.744385
1602.398193
3250.542969
4008.725098
3293.844238
2697.056641
4444.651367
3805.494385
6375.019043
1937.507568
2613.531494
5748.032715
4427.575195
3681.786377
3590.089355
2665.89209
3080.218018
4199.932129
4224.998535
1428.878906
2185.185547
2082.827148
1686.528198
1479.41394
2038.957031
2030.363647
3484.261475
4091.596436
2102.377441
2897.323975
4060.50708
2009.465576
1754.419556
1867.759033
4166.800293
2634.027344
2787.376465
4446.627441
1950.522095
1732.60437
1334.754517
1477.536255
1721.142822
2326.799561
4379.499512
2060.939209
1550
2624.794678
5252.866211
1822.918213
4088.834473
1448.129761
1387.211304
1854.718628
4245.510254
1974.002441
1481.295776
1495.058838
1385.907959
2264.298096
2270.627441
1726.136597
1590.213867
1566.975464
1890.17395
6306.842285
3253.330811
3057.663574
2919.287842
3753.379639
4461.68457
3744.731201
2660.759277
1975.942383
