# Supplementary material for: Distribution Analyzer, a methodology for identifying and clustering outlier conditions from single-cell distributions, and its application to a Nanog reporter RNAi screen
Source: BMC Bioinformatics. 2015 Jul 22;16:225. doi: 10.1186/s12859-015-0636-7 (PMC4511455; doi:10.1186/s12859-015-0636-7)
Supplement: Additional file 1: Code S1. — R source code and sample data for distribution-based high-content screen analysis [file 12859_2015_636_MOESM1_ESM.zip › DistributionAnalyzer-1.1/Plates/files10004/E04]

1383.166992
3094.610107
1489.502197
4318.737793
4070.398682
1888.345337
4287.986328
2750.630127
1786.189819
1859.571411
1727.333374
2273.491943
1540.28833
3358.299561
1958.789795
11689.950195
1512.778687
1725.276611
1687.154541
2902.469727
1634.390625
3288
3354.821533
3019.708252
2740.476807
1628.268433
1915.495361
1770.671509
1476.240234
4379.831055
2585.566895
2013.230713
1805.494629
1438.782837
1960.836304
1468.993408
1530.557129
3940.675781
1345.411743
1886.559692
3340.162354
1935.596313
1311.078491
2754.749756
1487.427612
1899.618164
1359.546143
2163.005371
2756.709717
3021.950684
1864.474854
1602.108276
1685.515015
1495.498779
1432.132935
1874.121826
2602.112061
1803.969482
1737.84375
2828.170654
5911.824707
2075.06543
4763.077148
4452.083984
3678.836426
3259.844971
5683.47168
3899.828125
2174.93335
3315.116211
4211.118164
4850.688477
4961.53418
4644.894043
1624.731445
2207.266602
4565.002441
5084.318848
5267.42334
1668.352905
4473.852051
8416.533203
3735.087402
9935.731445
3018.327393
4044.259033
4742.324707
4554.358887
6225.856445
1518.911987
5955.391602
8764.128906
1599.803223
4037.171631
9346.481445
2848.931152
5731.916016
1647.220825
5341.56543
2191.044678
2134.042969
7679.488281
2994.259766
1902
4330.046875
2212.219727
3810.962891
3820.455811
6472.62793
9892.017578
5901.508789
2970.565918
3681.063232
6550.967773
3336.969727
6730.207031
2468.170898
1430.085449
3141.659668
1775.174316
3906.520508
2690.780762
1546.480103
4434.834473
2527.781494
2411.12207
1737.423584
4394.791992
3104.415039
1882.884766
2329.173096
1401.349609
3884.62915
1586.499146
1467.94873
2458.489746
2688.446045
3575.067139
2998.551758
2934.287109
2013.905029
3506.921875
1426.747803
1638.224854
2415.965332
1898.62915
3302.172852
3814.237793
1978.490967
3374.220459
2227.119873
1655.052979
3152.616455
2370.863525
2330.072266
2227.968262
1624.198486
1695.113647
1674.30249
1361.516968
2745.593994
2523.280518
1585.752441
3480.171875
2093.279785
2131.388672
1464.16687
1530.324341
1924.421265
2824.678955
1708.049805
1526.197021
4825.62207
1851.11438
1194.83667
4255.469727
3255.830322
2901.082764
3134.312256
1940.309082
4930.633301
1721.749512
5256.508789
3668.461182
1914.741211
1930.077026
4657.152344
1638.181763
3868.246094
1550.384155
1505.488403
3909.822021
2795.720703
4624.068848
3469.145508
2188.072998
1535.686279
1600.46875
4087.516602
2304.473145
5709.649902
1764.129761
3224.418213
1836.935059
5199.716309
2393.104248
4358.054688
1596.136597
1629.168579
1583.409668
1749.4021
5398.337891
2514.824951
1870.064575
2121.47876
2220.790527
2342.817139
4556.676758
1727.304321
1911.154297
4443.872559
5243.682617
3363.625977
2679.145752
2279.094238
3394.111084
1268.327881
2383.921387
2044.281372
2014.482788
3733.624023
2784.583984
2603.161133
2038.579834
6094.022949
2214.118652
3922.587646
3863.376953
1967.523438
3929.562988
2251.838623
1724.817627
1226.422363
1584.247192
1816.714111
3595.438232
1334.768555
2496.92627
1567.692261
6426.897461
4859.028809
2429.176514
2025.423584
1581.435913
1505.519043
4430.104492
2824.776123
2665.79834
2816.490479
5443.983887
1756.682983
2010.761963
1427.707275
1978.914673
2175.76123
1537.142822
1936.847046
1420.988281
2280.564697
1480.956543
1752.816284
2293.714355
1465.818237
1884.6875
2394.204834
1852.631592
4068.581299
2139.681396
2650.018066
1393.739136
1765.557861
1739.695068
2500.812012
1856
4909.757324
2978.399902
2829.743652
1509.171753
5120.717773
1501.280029
1872.821655
2448.60376
4009.828613
3517.621582
2070.628662
1842.057129
4555.114746
2420.482422
3598.325684
2960.783447
3595.507324
4097.263184
3752.844971
4949.745117
2558.273438
4582.052246
5153.82959
3288.571533
3683.238037
1600
1195.69751
3962.774658
1250.016846
1656.680908
3248.305908
4035.897461
5595.587891
2176.402344
1636.363647
3416.910645
2344.037598
2606.465332
1745.650757
3637.830078
4649.63916
5062.87793
3271.95752
5747.942383
2281.209717
3319.242188
2903.251465
3552.869629
2172.898682
3089.070801
3096.047119
3576.748047
5048.484863
4320.032715
4876.525879
1822.838745
1184.384033
2765.710449
5323.418457
6278.182617
1612.09021
4356.489258
1575.884888
3094.011475
2037.959717
2755.473633
2902.733398
2880.097656
5936.577148
4703.643555
3934.769287
1718.276245
3147.257568
3869.724121
2528.468262
3103.272705
1393.350708
1521.777832
1701.401733
2460.976318
2431.912354
1412.476196
1634.942505
1695.20874
1589.692261
3684.932861
4683.495605
1783.76001
2046.53064
1725.333374
2943.899902
3252.462158
2070.109131
1311.103394
1547.897461
1952.719727
1614.370361
4955.111328
3393.249023
1987.566895
3419.895752
2013.202759
1872.109619
2513.034912
1200.853394
2092.858154
1428.891724
1743.894775
3963.602539
1529.463379
2382.128418
3818.873291
1793.670288
4894.046875
4391.70752
3093.309326
1809.008667
4589.755859
7922.518555
2658.305176
3512.601563
1750.925781
1962.106323
4467.420898
6720.457031
7016.797363
2009.654053
2092.716309
2752.540283
2605.041992
4004.335449
1497.142822
1957.213867
2573.087891
1850.363647
2126.389404
2611.516113
2790.155273
2782.844971
2681.19751
1701.547852
2058.347656
1591.91687
5715.831055
3194.815674
2522.644287
4226.103027
3941.780029
2949.477051
3380.843994
3027.17627
2644.906982
4468.633789
1901.615967
3812.744385
1533.009888
2143.481934
1973.339844
2272.327637
2082.597656
2059.476074
4400.099121
3719.193604
1631.058838
1625.87854
1498.660522
1758.262817
3524.006836
1663.363892
2453.305176
4102.558105
2637.148193
1629.252197
3254.508545
2022.903687
1611.265259
4380.957031
1730.945435
4440.489258
2570.255127
1636.407227
2922.83252
1627.44751
1825.461304
3712.193359
1594.350464
2775.531006
4130.935059
3381.000977
1733.279053
4135.23291
2363.718506
4205.333496
2137.056152
8639.455078
1897.535767
3669.241455
3636.142822
1925.40625
2836.592529
1897.756104
1811.220825
1725.672729
3358.772705
2614.658691
1735.296265
5207.773438
1796.879395
2898.335449
1962.25
1342.06897
1796.768188
2839.441895
2156.413818
1624.859497
3559.414551
1945.718994
1352
1652.818481
3100.303711
6574
1279.344238
1892.743774
4228.321289
1694.227539
3471.105225
3061.395264
1717.473633
1422.866089
3896.711182
2797.22876
2557.655762
3651
3370.471924
4099.97168
3154.758545
5676.812988
2018.918213
3309.105225
5116.106934
1642.666626
2793.230713
2330.542725
1384.28772
2117.187256
3719.062744
1998.823486
2479.460693
2676.505615
1891.009155
2955.155029
2130.237549
1713.379272
1696.883667
4107.280762
2873.333252
1862.258545
4758.721191
2362.730957
2818.984131
4024.900391
2539.529297
3879.227051
2639.944092
4251.974121
3303.236816
4826.147949
2041.064087
4574.600586
3459.786621
2193.831299
3038.356201
5112.680664
10962.258789
4273.692383
4150.54248
1688
1212.484863
5373.724609
3462.63208
4831.163574
4708.58252
4080.192871
3732.961182
3255.212402
3003.268311
2065.254883
4169.293945
1249.744385
3836.746826
3937.413574
3500.424072
5305.862793
4451.451172
3339.846191
4334.381836
4977.207031
3211.47168
2879.51709
1579.882324
3731.741943
2738.181885
1767.7854
7177.686523
3069.909668
7739.446777
4950.245605
4499.692383
5172.34375
3508.830078
4573.605469
3638
2539.113525
2943.098633
3404.080566
2729.125977
4564.807617
4369.348145
3388.70166
2366.356201
2944.969238
2355.146973
2077.239746
3620.072266
2931.304932
3506.324707
3027.891846
3487.68042
2516.273926
1831.250854
3205.565674
3854.024658
3470.151611
2233.836426
2119.259766
1980.176147
4478.626465
6354.936035
4290.38916
1891.730469
2325.036377
1670.035034
1894.320313
3788.424561
5851.187012
2887.237305
2892.586426
4182.898926
1863.397461
2019.578003
2222.173828
1632
4518.102539
3479.678223
2947.084961
1987.78772
3948.637939
1995.512817
3564.702148
3532.161621
1590.151001
3140.962402
3730.622314
3147.891113
1979.934937
1633.351318
1891.283936
6136.025879
3203.583984
4242.108398
6139.486328
4221.86377
2109.486816
1743.286499
3912.798828
2077.342773
1699.619385
2463.418213
1481.100342
1645.116577
1789.494507
3184.873535
2698.369629
4763.461426
1722.693726
2762.736328
2107.897461
2502.044189
1615.486816
7726.742676
2355.810059
1804
4764.28418
1890.457397
2105.518311
3564.386475
2829.003418
1606.045044
1556.98645
2476.793213
4278.700195
3089.656494
2660.976807
1345.446533
2968.539795
3672.650879
5709.609863
2416.647461
1507.192261
2147.206299
2724.978271
4218.969727
1944.563599
1618.636719
2405.923096
2156.85083
3937.04834
1707.884644
2215.982422
1894.327515
3419.630859
1478.418579
3983.777832
2088.394043
1456.607422
3199.666748
3790.399902
3259.340332
2578.606689
3376.5979
2055.293945
1981.14624
2532.686768
2160.091309
3616
3446.45166
3115.608398
1595.199951
2630.246582
2123.976807
3618.259277
3718.192871
3915.80957
4839.146973
1598.797363
2547.971924
3019.759521
2914.818115
3544.980469
2903.342529
3533.685791
1825.430176
2523.400879
2929.303955
1645.185913
2419.524658
3475.661133
5643.056641
2326.461426
1756.648071
4016.891602
3105.577148
4375.777344
2633.639404
2707.600098
3218.605957
2190.114502
9111.105469
4191.063477
3354.939941
4179.740723
1688.94519
2055.933594
1879.540649
2750.235352
3166.357422
1953.969971
2479.724121
1799.264893
1950.782593
3517.543945
3244.764404
1594.050293
5289.092285
2526.631348
2158.806396
3519.832031
1268.942383
2073.333252
5268.718262
4451.038574
1826.472778
2133.718262
6337.8125
2959.236084
4365.90625
9635.006836
4107.564941
4009.432861
1647.004272
1790.057129
11060.564453
3625.682129
2505.911133
4653.181641
1788.301514
1887.025269
1398.411377
2343.762939
3411.029541
2063.497559
2455.259521
2014.535889
4506.814941
2222.556152
3197.145996
7476.274414
5170.128418
3860.895508
1751.922729
7289.899902
4727.384766
4129.489746
6360.84375
2498.643555
5150.163086
2746.010986
3019.87207
1944.952393
3486.986572
3579.703613
4480.533203
1907.397217
2157.598145
1536.217651
4338.739746
3715.048828
3695.844971
2084.623535
4193.581055
3787.357422
3602.040039
5977.420898
5223.361328
9442.666992
2995.452393
3960.753174
3860.756836
3526.506348
2346.38208
6425.200195
3480.709961
2278.427734
4554.276367
11930.1875
1728.65918
1667.630493
5421.564453
2108.096436
3691.572021
3760.203369
3865.703857
1807.471313
4565.20752
1791.610596
1799.056152
2911.532471
4344.84375
2490.844971
2058.133301
2198.704834
1702.421021
1996.736816
4563.667969
3194.680908
5753.11377
1546.805176
4043.758545
7107.507324
1597.94873
3527.798096
1838.265015
1466.181763
3555.138916
3430.660889
4271.836914
3000.689697
2568.653076
2736.3479
2934.755615
2927.286621
1786.723389
2246.731689
4629.97168
1879.326782
1872.839478
4357.862305
3538.920654
3629.025635
3349.359131
3561.954834
3881.20874
3749.840332
4714.974121
1456.481934
1810.666626
2229.782715
2275.971191
2366.127686
3444.008545
2885.824219
2813.598145
2741.032227
1279.264404
2788.656006
4454.089844
2442.061523
6778.245117
2515.179932
2247.654297
1954.666626
1950.961304
1768.601929
2197.956299
2736.964355
2250.498779
3496.397461
1722.911987
4085.109863
2624.444336
2344.928467
6545.64209
4671.034668
2691.265869
2816.744629
2372.444336
3729.991455
2895.512939
2074.029785
2480.755859
2257.129883
3785.479004
2446.734375
1652.363647
2290.289551
1708.263306
3641.66748
2466.949463
4188.118652
1908.144897
4245.434082
3046.534912
1698.223511
2189.420654
1698.375
3648.353027
2811.937256
3127.662109
3275.950195
2141.981934
2589.794678
1564.301392
2515.28125
2125.349365
3009.966797
3118.683838
4645.04248
2036.071167
1781.979858
1905.689209
3022.3479
1610.23999
4611.345215
4705.239258
4147.850586
1904.39856
2742.21167
2730.932129
2238.257324
9084.369141
4136.203125
2459.95874
1609.423706
5332.063477
4754.786621
2219.759521
2060.350098
1676.738892
2296.578857
2028.25
3569.015869
2248.768555
3633.688232
1738.198853
5133.37207
5417.237305
6304.486816
3476.61792
3949.918701
2694.473145
1917.65271
4789.748535
6423.965332
2508.356445
3897.387451
4979.155273
4630.281738
3872.64917
3652.113281
3753.665039
1976.688477
1579.566895
5534.797852
2442.931885
4137.479492
2650.158203
1708.981079
2228.037354
1552.454834
2213.701904
4443.568359
1910.011597
2427.577148
5393.964355
3329.264404
2564.04126
3850.610107
2526.322021
3318.391602
4788.337891
13071.664063
3555.557373
5189.67334
1393.287354
4078.063232
3911.962402
2750.808105
3547.679443
1893.050293
1579.687012
2738.384521
3037.224609
1811.076904
2191.170898
2910.168213
1863.642822
2641.777832
3308.885498
4232.641602
3554.348633
1389.974731
6433.814453
1553.645752
2433.720459
2122.892578
5790.488281
5335.123047
2046.973267
3149.769287
2731.247803
3076.210449
3510.693115
1160.688232
4886.78418
2037.467651
6142.990234
4854.995605
1508
1235.612915
3220.098145
2717.083252
2549.448242
5099.231934
1236.416626
3577.693115
5448.746582
3723.806641
2256.142822
2285.714355
3080.108887
3232.834229
2620.777344
4183.311035
2468.170898
1961.599976
2734.12915
3758.153809
2566.718506
2919.455322
2779.10083
1977.584106
3695.621582
4438.835449
2082.069824
1890.895264
3247.915527
3121.374023
1897.742554
5432.44873
2705.429688
1846.012573
2917.430664
4503.769043
1734.666626
2523.891602
2152.285645
1734.321289
1443.472656
3304.325928
4837.467285
2383.144287
1852.666626
1778.95105
5176.469727
3578.044922
2273.834717
1959.026733
1759.320435
2850.54834
4132.351563
3241.605225
1681.403564
2104.481934
2180.984619
1960.830933
3324.800049
2369.694336
3943.266846
2095.142822
2931.141846
1706.134277
2022.80542
2043.989258
2300.917236
1731.286621
1782.177979
1835.514038
2619.610352
1963.752075
3855.021484
4161.554688
2411.089355
1665.797485
2528.858154
2851.954102
3157.363037
2086.561523
1817.956543
2439.419678
5331.394531
1323.054932
1931.497559
2808.328857
1451.967651
3953.600098
2898.27417
3747.473389
2658.17334
4417.748047
2976.333252
1915.811523
3887.646973
1793.223999
3564.520508
4315.958008
2906.35083
5085.09082
4690.085938
3914.959229
3175.662354
4915.019531
5177.580078
2442.087891
3869.630127
2434.770264
3322.791504
2771.173828
2803.031494
3472.891602
7056.296875
3808.419189
2268.692383
2579.733398
2687.378174
1859.415771
2143.780273
5107.728516
4559.952148
9168.519531
4050.03833
2093.095215
8146.20166
1520.476196
3543.321289
3631.962891
9514.975586
3370.64917
4229.921875
3484.389404
1877.165894
4551.871094
2658.45874
2908.859863
1437.801147
1824.920654
2254.736816
5379.676758
2733.970947
5034.466797
2372.018799
5276.638672
4306.828125
4931.006348
4380.962402
2715.586182
1834.129883
3794.731689
4493.445313
6982.248047
3644.776123
3550.793701
2910.317139
3987.741943
1405.6604
3066.701904
2507.503662
6736.296387
1135.238037
3191.738281
2470.469971
2839.13208
5693.356445
4327.011719
3471.778809
4900.383789
1245.084106
5679.20752
1690.3396
3702.129883
3845.122803
5924.712402
5073.754395
2937.544922
2172.547852
6537.604004
1586.178223
1326.752319
2221.138184
4804.57959
3280
3369.226563
1851.528442
4219.366699
1583.255859
3648.958984
1645.310913
2485.442627
1447.150391
4649.430664
3288.988281
3067.774658
3537.394775
1556.347778
3814.283447
1934.06897
2856.186035
3897.974365
2430.717529
3646.192139
2575.643311
2481.015869
4602.476074
2097.734375
3081.373047
5105.75293
2439.302246
2527.754395
2703.116211
2050.057861
1900.908325
1970.505737
2883.807861
1608.194336
3953.877197
3901.172852
2260.705811
5207.699707
2516.971191
1879.395508
2696.273926
3676.936279
3281.485596
2018.342896
3542.059814
2348.216309
1615.539063
1874.488403
1691.410889
2812.258545
3309.280518
3232.741211
2147.649414
2419.75
3896.212402
3660.039551
2560.609619
2468.699219
1896.293945
3420.906738
2128.98999
4011.712402
2097.897705
2390.066162
1788.148193
4335.202148
3064.708008
1475.575195
3106.727783
1811.798706
2276.42749
1899.936523
2354.578369
4347.803223
3049.428955
2722.768311
3252.575195
1618.967285
2182.680176
3226.727539
2289.546875
2679.133301
1663.344238
4148.434082
3662.646484
4502.390137
3607.461914
1050.560059
4370.883789
3105.368408
2966.25
4975.072266
3181.553223
2848.963379
3885.596924
3339.115234
1989.69751
2992.022461
1785.8302
4234.641602
4421.945313
1524.038452
4842.088867
3004.117676
3876.289551
3978.098389
2651.25
2358.412598
2805.646973
2230.25708
2641.82373
4359.166016
2544.316895
2841.204346
3798.406982
1690.196899
1671.626953
3407.522949
3233.557617
2305.533447
2501.643555
4408.88623
1928.407349
3054.120605
3656.772217
1949.677368
3824.84668
3688.941162
3528.031982
4220.491699
4994.347656
4762.366211
4690.394043
6046.536133
2267.62085
2590.395508
5430.46582
3729.137939
4579.898926
3427.072266
4114.678223
1922.596191
5481.181152
7601.148438
3288.90918
3917.868652
4093.481445
1390.153809
1977.125
4290.255859
2240.186035
3900.766602
7367.073242
4030.03418
1705.629639
3506.613281
2911.854004
1037.647095
2437.275635
5976.358398
2831.01001
1728.631592
3727.512939
3041.86499
2339.428467
3800
2270.533936
3747.516846
3969.37793
5548.398438
2191.490479
4846.89502
2145.343018
4272.660156
3626.513184
3078.608643
3741.871094
4450.812988
2897.041016
1470.829224
4768.091797
3015.862793
1874.217407
3323.180664
3041.0354
3063.407471
3136.51001
4926.672852
1609.215942
1086.719971
4053.976563
2487.806152
3342.607178
5765.006836
4616.663086
3332.99585
3543.48291
4011.370605
2028.520142
3988.202881
3870.716064
3542.69458
4956.268066
2232.974609
2996.094482
3506.759521
2842.651611
2856.60376
3808.031982
3217.967529
5590.193359
2974.776855
6519.777832
3620.84375
2713.85791
2954.522461
8510.764648
3035.125
3913.09082
2466.705322
6673.695313
5910.468262
2661.408691
1637.779785
1697.20752
4353.248535
3527.537109
6581.154297
2656.360352
4686.947266
3930.782715
4448.254395
3200.25
4178.503418
8683.677734
4550.792969
2777.014893
3245.152588
2046.352905
3625.970947
3695.003418
2187.352051
8515.231445
2344.031982
4956.782227
2801.756836
5280.574707
9871.182617
3501.340332
5870.253418
2615.578857
4301.300781
1402.579468
2153.873291
3071.350098
9575.570313
4323.5
1604.019287
4153.462891
4484.949219
9626.202148
2446.937988
1254.461548
3817.202393
3144.958008
2774.99292
1278.5
5793.325684
5921.516602
5806.897461
3431.950928
5810.501953
1722.039185
1739.192627
6412.785645
1645.410522
4267.910645
1323.211304
7170.150391
2958.675781
2102.260986
5868.568848
3046.218506
2167.602295
3552.094971
3378.761963
1949.236328
2635.736816
1573.314697
2110.626221
3106.022949
1858.942139
4057.680664
2775.121338
2306.80835
2264.355469
2508.281738
1818.909058
1892.134277
6234.680176
2814.857178
2499.248047
2897.286621
1952
3787.024414
3005.763428
1905.925903
5843.003418
2116.125
4373.019043
4143.588867
1877.368408
3172.210449
2311
3455.392334
2455.448242
5220.723145
2558.550293
3213.899658
3795.958252
2490.945557
1807.592773
1725.517212
5973.984863
3190.297119
2808.515137
4212.91748
8275.796875
3170.932373
2261.551514
5125.949707
2969.380859
5336.416504
2024.778809
1507.619019
4286.324707
4889.317871
2577.946777
3101.583984
1612.079102
4371.388672
1841.890869
1904.942871
5733.132813
5226.608887
2132.459961
1579.177612
1527.962646
4091.344971
2908.104492
1367.775757
2953.69043
2180.297119
3999.389404
1702.406616
1915.428589
2686.567871
1957.737915
1671.853516
3289.849121
3802.026611
5808.114746
2151.927246
1871.678955
2013.71814
3844.584229
1537.910889
1862.218628
1326.421997
1503.668579
5487.953613
3598.314697
4070.889404
2359.83252
2743.751465
3281.637451
1294.831055
3698.44165
4400.645996
1778.352905
2679.115967
3077.130127
7737.876953
6702.884277
2397.737305
3176.938477
2865.497314
4832.902832
10844.416992
4075.674561
4905.244629
5261.550293
2364.227051
2014.050171
3983.828613
2459.243164
1872.681763
1628.484131
6097.193359
1977.528076
2778.085205
1533.594727
2195.626709
3427.6521
3118.258545
5605.164551
2655.841309
4484.426758
1417.493286
3293.852539
8948.078125
2601.110107
1721.613159
3841.812744
3090.42334
3179.956055
2474.58667
3700.220215
3437.098389
2584.468262
1125.706665
5383.905762
2662.783936
2351.523193
3050.993652
2484.394287
3578.404297
1748.25
4049.375488
2048.772949
1977.12146
2900.125488
3318.859863
5793.521484
1823.692261
3742.996582
1853.605347
1931.748535
2254.064209
1876.824951
3114.321533
1410.805176
4412.402344
1712.567139
1535.672729
5332.170898
2176.333252
1451.95105
1787.011719
2103.012451
2167.432373
3745.1521
3507.783447
2668.129639
5023.773438
12668.777344
6193.818359
2472.027588
1692.807129
3560.359375
1975.189209
2300.936768
2310.896484
4050.932617
2769.125
3419.479736
4963.011719
1935.935425
5916.246094
3393.627197
1767.610596
2327.303223
1993.493286
1452.389404
2561.438477
2273.411865
1782.552856
7128.749512
1905.227173
1694.086914
2283.634033
3051.938477
5737.825684
1681.083008
4993.820801
6300.89209
2238.791748
6156.75
3517.466064
3873.178955
3761.396484
2206.249023
3686.012207
7431.472656
3132.712891
2980.282471
2044.241577
12615.12207
3804.204834
4451.71875
4369.069336
1801.697021
2519.869873
4287.8125
2847.009766
2248.527832
5989.818359
1625.626343
3048.674072
2564.90918
1152.359009
3476.624512
3732.877441
2710.662354
2490.895752
2518.160889
2419.446045
3292.687988
1798.153809
1148.557007
2522.560059
3396.843506
3673.298096
3122.617432
2937.431152
1930.764282
2616.735107
2993.175049
2883.185791
4061.152832
3869.77002
3586.501221
2147.245361
5628.468262
1187.358032
2035.937866
3565.512939
1972.293579
1543.47168
1596.046021
1578.208618
4881.173828
5340.617676
4274.336426
1933.322021
1084.21814
2486.77124
3102.212646
4033.561523
4637.597656
1726.315796
4923.680664
2985.868896
2627.891113
6385.143066
1092.192749
2783.548584
6355.172363
5199.939453
5047.580078
3184.811035
2365.838623
6469.24707
2693.838379
2138.034912
5428.348633
1687.04834
3288.154785
1955.35083
3512.606934
2275.079102
2683.64917
4464.164551
6759.73877
1505.872314
3513.890869
2717.806885
3267.346924
3857.901611
2114.726807
2083.041016
3854.244873
5657.069824
1692.268921
3885.985107
2957.244141
5704.085938
1247.144043
3915.512207
2443.295898
2322.5
4053.085938
4617.93457
2691.780518
2779.288574
2278.095215
2279.716553
6834.63623
4384.056641
2649.729736
2193.833252
2046.807861
1669.446167
3472.914307
2471.075195
4744.525391
3309.804199
2873.847656
3078.974365
2018.5625
2347.698975
3447.900146
6289
2632.782959
2035.606812
4624.09082
2189.793945
2391.378906
3331.313232
3470.360352
7348.95752
4845.199219
1807.515137
2316.070557
4725.939941
1824.285767
1666.246094
2626.926758
4844.34082
2578.619385
3181.170898
2403.080811
2538.568848
2260.874268
3260.759521
4533.983887
3830.583252
3457.099609
3640.556641
5744.86084
5001.737305
4423.864746
2075.493896
2043.487183
5462.202637
1579.181274
1309.348877
2491.416748
3474.430664
1884.743774
1803.897461
2835.167236
2052.65332
3700.659424
4520.629883
1699.857178
5035.428711
2745.991455
3377.503418
4767.285645
2090.588135
4294.29248
3828.602051
2143.041504
2108.646484
7199.900391
1935.236206
3818.69165
2251.212646
3682.76709
3413.370361
2135.508545
2640.436279
4352.601563
3506.271973
2752.576904
2234.294922
2608.343262
3177.795898
1721.343384
2499.057373
2809.305664
1238.569824
2647.681396
1958.025146
10432.226563
2204.509521
1595.571899
1757.390625
1666.372681
3517.68457
2734.63501
2443.076904
4657.982422
1614.481812
4240.052246
6106.365234
2040.17395
4528.297363
4465.034668
1716.855469
2758.915283
6710.098145
3599.364014
3220.299805
3373.359375
4767.302246
1809.290894
3126.455322
3034.865234
4167.86084
6432.429688
4893.517578
1468.233643
2141.83667
3820.230713
1966.948364
3179.987793
3156.918457
6290.922363
1868.258545
9879.486328
1735.333374
3146.299072
3487.137939
2694.747803
1341.313232
1369.593994
1903.191284
2388.253662
4925.949219
5859.983398
1483.343262
1468.456787
1844.991089
1389.501831
1959.286255
1661.607056
2001.775879
1663.105225
3063.903564
2000.459229
2567.094238
1507.099609
3379.772461
3665.254395
2674.386719
1949.036987
1725.642578
3188.35498
5303.359863
2576.120117
2671.260986
1518.513672
2474.375488
2615.504395
3682.505615
1766.110229
2948.168945
2602.720703
5296.84668
3238.538818
2560.463379
5563.522461
4522.416504
3340.718994
2412.45752
3909.09082
1887.12439
3219.436523
2192.167969
3795.354736
5563.026367
5112.16748
2780.910156
4201.347168
1617.344727
4421.141602
2370.741455
2552.965088
3626.947266
2472.926025
2342.145752
1576.243286
3065.5
2172.334717
2933.456055
2513.754395
2881.623779
3084.235352
2617.991211
3278.087891
2662.176758
3718.650635
1972.115967
1673.111938
4218.666504
3447.105225
1795.329834
3125.189209
2553.680908
2847.761475
5687.451172
5239.745605
3395.780762
2780.980225
2383.193359
1712.0271
3102.10791
1562.574951
3293.304688
2884.919678
4155.753906
3183.276123
3376.114014
5020.530762
1826.346069
1741.828003
3448.53833
2116.54541
1867.794678
2663.76001
1236.9646
6332.132813
6735.869629
3568.729004
2157.422119
4523.919434
1651.797974
4056.387695
2052.125
2965.580078
3826.782227
1286.805542
1499.742554
1935.41687
2928.52832
1735.806274
5957.646973
1702.54126
5864.062012
4980.918457
2494.253418
1946.409302
3065.837891
3381.329834
8836.056641
2970.055908
3588.769531
3825.452637
1674.806274
4704.459473
1718.355835
2003.952515
2376.780762
2824.987549
1974.3396
2469.944336
5327.348633
1658.845581
2877.238037
9837.212891
3114.854248
1872.769897
2321.333252
2101.018066
1778.187012
2851.955322
1718.916138
1937.245605
1896.802368
4672.585449
4762.620605
2852.125244
2584.168701
2105.665527
3384.083984
1477.041138
4718.301758
2109.625488
2889.875
2178.079346
3389.005859
1590.716064
1956.728516
5005.65332
2655.248291
5336.032227
3079
3789.58667
6403.100098
2276.5
1684.43335
2726.12915
3604.678467
2615.184326
2996.598145
1767.104492
3463.103027
2374.370361
3169.92334
2744.80957
1697.752441
2313.572754
2080.927246
1865.361694
4815.148438
1079.47168
3243.724121
3275.190186
3920.75293
2979.053467
4108.030762
3466.730469
1957.452881
1784.201294
1666.141724
1786.215332
2957.900635
1761.365845
4787.063965
2608.680908
3941.822998
5909.637695
4536.5
3681.896973
1601.851196
2466.205078
1499.439941
4399.111328
8179.915039
2353.69873
3821.061279
2494.918945
5530.389648
4848.187988
3694.583984
9684.928711
4155.978516
4747.57666
6568.882324
3638.666748
2083.232422
9620.069336
1045.904785
4361.022461
3908.30542
1643.450439
5228.162598
2530.366699
3962.04126
3293.864502
3934.367432
2302.462891
1592.106079
2569.730225
1398.091553
2397.161377
2082.011963
1515.59668
1877.420654
2127.717773
2197.985107
3272.97998
1785.574951
1548.277588
1754.080444
1686.290649
1888.14978
1854.214844
3629
1707.141968
1846.811646
4796.998535
2250.603027
2339.107666
1988.5
6051.548828
3797.83252
4119.327148
2487.887451
7158.508789
5810.356445
2171.837402
2107.560059
1619.571045
1373.031128
1716.763794
3368.123535
1733.169434
2793.131592
2235.380371
3981.735107
2004.653687
4832.45166
1725.934937
4078.411621
1732.296997
2933.976807
2084.78125
1573.958496
2376.862061
5408.03125
5388.53125
7402.496582
1838.462646
2550.334473
1724.873291
4247.40332
4080.526367
2677.944824
2960.472168
2467.608398
3370.2229
2568.413818
2590.629395
2860.660645
2405.2854
2453.710205
3656.759033
2739.424072
2948.643799
2716
2347.239746
1643.576782
3433.420654
2564.556152
2396.870361
1727.69812
2034.778198
2827.139404
2056.623291
2778.106934
1934.784424
2536.460449
1505.94873
2000.934326
3009.569824
4528.828125
2529.80957
1546.447632
1621.492065
1784.120361
1756.549438
2462.758301
4648.342773
3763.101074
4239.743652
1651.143921
1441.509399
2286.55957
3775.128662
2021.917847
2169.630127
2622.557373
5703.408691
5015.829102
2528.744873
3411.363525
4396.728027
1987.476318
1599.244629
3658.531738
4175.47168
1099.316284
2409.535889
2576.149414
6615.581543
2045.561035
7030.844727
2489.45459
5411.415039
5901.777832
6859.975098
3467.064697
2333.083252
1415.132568
3672.506836
2420.800049
3454.717041
8037.912109
3661.882324
2320.772461
4074.318604
2632.057617
3558.44165
2074.568115
6874.093262
1796.260864
4246.181641
4027.387695
6337.015137
2322.850586
3736.897461
3238.82251
2133.333252
5351.20752
1827
3729.636475
1311.563599
1602.598267
1204.404541
4951.755859
1147.555542
2909.974121
1765.843506
5259.291016
4848.67627
10369.297852
3427.022217
4072.685791
4085.272705
3496.151855
4003.769287
4860.633301
3434.388916
2813.927246
1739.098267
2929.4021
1334.942139
5165.481445
3587.717529
4336.631348
4343.243652
4612.401367
2057.731934
2274.666748
2519.389404
1686.723633
5697.100586
1536.186035
2756.588135
2402.080322
2423.23584
2169.488281
3394.473877
4777.088867
5170.514648
3017.594971
1546.119629
6507.664551
3505.343506
2380.753174
2060.778076
2955.943359
6082.299316
2169.547363
6853.333496
1749.341797
3460.290527
1805.397827
1987.148804
5123.020996
3919.937988
1812.520386
2116.698486
3191.208008
2472.89624
3666.927246
1974.872803
7439.678223
2132.699219
1719.335815
5028.413086
2817.268799
1444.796021
3657.991455
8146.666504
3571.062988
2643.546875
1823.868286
2497.611816
2537.804443
5553.894043
7479.11377
3585.235596
4590.883301
3811.191162
2876.462646
3327.956543
1341.104126
1331.740234
2895.981201
3397.838623
4172.841309
2625.147705
3571.194092
3940.429199
2566.58667
2180.300781
3206.66333
3427.227539
3493.294922
1513.848755
5399.682129
3289.208984
1453.436646
4768.344238
1963.845581
1641.526978
3113.990967
4893.974121
1986.030273
7305.290527
4071.622559
1736.065796
2661.486816
2188.326904
3778.078857
3812.299316
2888.538574
3383.577637
2734.512451
3529.9104
3130.487061
3336.324219
2216.528809
4203.967773
1497.38623
2761.712402
3410.428955
2681.040771
2481.472656
6913.276855
4502.88623
1570.987915
2223.706787
4660.947754
4965.716797
2253.708252
5773.864746
1922.427368
2234.177734
2585.397705
1640.337158
2474.489502
4528.665039
1974.584717
2774.868652
5571.897461
2331.869385
4566.344727
2021.456909
3541.402588
2337.67627
1697.298218
5738.399902
7181.791504
8618.270508
2932.571533
3939.600098
5189.476074
5321.10498
5445.587402
1906.556641
3702.796875
6594.926758
3329.126709
3488.136719
5411.985352
3914.969971
7254.511719
2069.588135
1527.030273
5172.137695
5633.273438
9255.889648
6069.271973
3767.529297
1605.861328
3104.785645
1725.259277
3524.533447
3473.918213
2479.636475
1625.599976
3306.950928
2298.588135
2455.894043
4397.70459
9492.74707
2040.077637
2411.352051
2288
4267.83252
2768.458252
2794.487305
3465.655273
3707.974121
3911.699219
7467.743164
4349.09082
1650.202271
2310.092773
4658.05957
2698.995361
4158.360352
3031.330078
2804.561523
4275.536621
8416.386719
3059.213623
5943.905762
3842.864258
6758.866211
2169.265137
4759.594727
1802.477661
4291.255371
4112.414063
3062.123291
1373.797363
2425.995117
1799.516357
5087.416016
2279.05249
1796.544678
1813.550781
1699.159668
2140.906494
2590.154541
4010.216064
3326.141846
3701.181885
3301.589111
3877.361816
1970.841431
8408
1800.277832
3038.397217
2702.568359
3810.233154
1778.070923
2090.688965
3981.411377
3203.652588
2203.852783
3452.569824
2993.111084
2029.878784
1810.204102
1544.560547
2031.805908
3212.846191
4466.918457
1684.879272
3641.497803
2815.38623
1904.130127
2069.958496
5169.313477
2143.225342
1786.455688
1890.240967
2786.150391
1513.649658
1748.012939
4010.284424
2520.417236
1412.446167
1616.88501
1765.555176
1896.781738
3280.352539
3464.217773
2018.271362
1531.468872
2154.425781
1446.212402
4076.022949
2789.152832
3547.071533
1680.231567
5197.058105
3858.202637
3020.493896
2542.187744
1613.951538
1908.303467
6817.039063
3369.436523
1796.557861
1940.024048
4983.51709
1897.974243
2559.377686
1714.699341
4653.991699
4094.658691
1521.665405
1909.754395
2284.495117
1582.098511
1737.622314
4554.030762
2472.772461
4480.92041
2063.088379
1592.324707
1683.597046
2598
1779.7854
2724.90332
1745.810791
2287.945557
2366.285645
1396.093018
1643.61377
1470.309204
2094.539307
2106.532715
2268.495117
5088.669434
5344.945801
1800.908691
4888.563965
1893.593506
2818.641113
6319.144043
1738.963013
1825.78418
2280.056885
2360.184082
1953.537476
1190.483765
2783.829834
2306.285645
1651.144897
3255.281494
1465.028564
3235.652588
1596.156006
1702.641846
1570.635742
1535.679321
1749.065308
2937.616211
3231.843506
1923.341675
5828.831543
1355.851196
4785.56543
1425.223511
1701.37561
1834.687012
1537.887817
1736.934937
2476.033691
2196.508057
1850.938599
3775.687012
3461.786865
1492.128418
3367.572754
1931.637451
1686.415527
3258.760498
1453.689697
1839.151245
1829.035034
4625.359375
2897.869141
3070.114746
2926.666748
2558.845703
2066.07251
3305.0896
1900.313721
3620.978027
1411.26001
1747.707275
2292.407715
2427.583008
3018.474609
2476.823486
1730.724243
2589.15332
1727.660278
3342.389648
2131.060791
1768.824585
3543.855225
1933.565674
4176.477539
1787.692261
4184.761719
5039.661621
2196.872314
2825.229736
1844.879639
1874.359863
3634.162842
2223.82373
1973.198853
2793.356201
2520.071533
1846.175415
2994.797607
3054.804932
1995.755127
3935.767334
2260.609131
1820.536987
4201.788086
2748.547852
3342.002686
3266.543457
1845.248779
1548.602051
2304.841309
1773.727783
1972.995117
2953.669678
1795.511597
2355.52832
1559.306274
1964.757813
2221.72583
1703.467529
2711.27417
3177.89209
3478.654785
3300.355469
2987.895508
2821.606201
8251.919922
1932.516724
2070.063721
2151.223389
3798.27417
1637.919312
1857.801025
2750.603271
2541.503418
3233.06543
1538.591675
1686.223022
2133.396484
3458.583252
