# Supplementary material for: Distribution Analyzer, a methodology for identifying and clustering outlier conditions from single-cell distributions, and its application to a Nanog reporter RNAi screen
Source: BMC Bioinformatics. 2015 Jul 22;16:225. doi: 10.1186/s12859-015-0636-7 (PMC4511455; doi:10.1186/s12859-015-0636-7)
Supplement: Additional file 1: Code S1. — R source code and sample data for distribution-based high-content screen analysis [file 12859_2015_636_MOESM1_ESM.zip › DistributionAnalyzer-1.1/Plates/files10004/E05]

3859.952637
1747.579712
2410.693359
2125.743652
2419.989502
3755.171875
3998.624023
1941.765137
4984.957031
2016.653076
1955.023926
2860.67749
5314.674805
3170.399902
4248.358398
3596.631592
1721.945923
2851.535889
4654.21875
3324.613281
3673.268311
4647.472168
3508.735352
3187.190918
3660.806396
1579.737671
2268.305664
1997.800049
3687.069824
5475.5
4399.589355
4772.413574
2411.661133
3924.135742
4506.376953
6029.314941
2999.391846
5764.42041
2393.737793
3855.633789
3376.153076
4188.640625
4973.452637
2947.323975
2878.829834
4370.119141
2766.234863
4043.987305
2864.727295
5793.418457
1806.959961
4249.216797
4495.575195
2340.900146
3968.139648
4720.437988
3635.586182
3886.946045
5626.268066
1614.490601
6156.662109
5743.791992
4322.498047
4303.625488
5322.341797
2765.900635
4673.67334
1851.033325
7197.0625
3037.5
4652.240234
4341.680664
1957.170776
1950.610474
1899.971069
4734.483398
2748.991943
2328.425537
4017.906982
3951.797363
1643.398682
4350.027832
6185.688965
2712.41626
4007.083496
5900.12207
3279.63916
4975.292969
2107.768066
2692.578125
2823.010742
2806.552734
3390.773682
3241.859863
5671.608887
4031.724121
5616.203613
3279.849609
3330.780762
2031.106567
3992.209717
2301.593018
2270.313232
2738.945557
1408.153809
1587.179443
2201.383789
1659.974487
4370.804199
1865.563232
3358.210938
5239.228516
5786.23584
2349.818115
4168.092773
1790.177246
4556.846191
4613.523926
4129.745117
2471.452881
3569.600098
4170.868652
4452.641113
1952.254028
3083.037109
2176.314209
2291.569336
3350.290527
3929.130859
1936.52832
4390.033691
5248.426758
5848.347656
3566.023438
3645.994873
1384.666626
1784.924194
2064.437744
5763.570801
2854.161377
1795.146484
6910.604004
4516.097656
2196.365967
2286.447998
1906.133301
3562.885254
6455.741211
1886.785767
4901.803711
5396.272949
4416.537109
4199.621094
6660.970703
4192.241211
3480.737549
2313.75
3225.552246
6866.020996
4295.479492
3779.114014
2248.252197
4347.849121
2511.666748
2116.196777
2393.326172
3652.254395
2201.237793
3053.797119
2905.032227
2698.917725
2814.945801
3085.5
4544.143066
6393.625
4127.138184
1410.519653
1745.420898
2613.003662
6145.720215
2963.78833
1799.304321
5847.353516
5355.597656
1455.753052
1925.65271
3240.185303
4653.424316
4863.829102
2526.809326
3801.021973
4728
2466.821289
3568.489258
1617.181763
2471.361816
4855.896484
3860.281738
5291.78418
7459.453613
3320.326904
2188.87793
2751.953369
6724.056152
4790.355469
4269.856445
3963.898926
3361.338379
3345.568359
2670.725586
1813.517212
3616.381592
4561.960449
3409.838135
6556.838867
2648.031982
2732.193848
3253.216553
1899.544312
2053.990234
5072.924316
4145.914063
5725.749023
4334.19043
3591.518066
3711.145752
3409.45459
3637.302246
3334.669922
3072.374268
1838.779175
1661.690674
2468.994629
2100.576416
4336.212891
4747.06543
1730.042603
3070.335449
3715.285645
3717.012939
4843.428711
1676.619019
3053.069824
4784.957031
4565.271484
1830.514282
5515.602539
4296.211426
5509.270996
3436.163574
3506.583984
3640.269287
4585.008789
2356.4021
2124.236816
1796.776123
5318.294434
3332.15625
4179.709961
2996.825439
3782.193604
1713.174316
3304.68042
1824.729004
4379.706055
3186.894043
2560.291016
1416.959961
1632.951294
7338.834473
2317.501709
2145.466553
6122.148926
3856.98999
3997.333252
4289.488281
5250.180664
3872.516113
2118.927979
4655.387207
3644.535645
3599.169678
1762.052124
5161.061523
3965.953857
4461.833496
1647.280029
1277.27478
1879.441895
2313.859863
2366.695557
1744.565186
1954.476807
4314.079102
4034.118408
4061.201904
3304.785889
1644.463501
2725.284424
4636.553711
1693.678589
6114.649902
2309.683594
3017.418945
3809.27832
1817.767944
4857.842773
3173.307617
3016.984619
4777.033203
1999.469238
3759.070801
2458.216064
2715.504883
4869.124023
2672.664551
2375.715576
2327.302246
5236.085938
3266.013184
3956.814453
4659.28418
1633.155029
1737.382324
3919.550293
6547.916016
2366.976318
2537.608887
3693.568359
4498.262695
2991.874023
2113.224609
1549.721191
5579.780762
3076.132813
4383.612305
2775.634277
1830.224976
4112
3412.846436
3369.990723
3092.167969
2817.512939
2060.277344
2406.215576
4995.314453
3305.419434
1960.042725
5553.435547
4184.231445
3369.070313
4146.043457
4293
5493.276367
2235.074219
3622.218506
4339.731934
3803.922119
3268.305176
2235.919678
4226.479004
3288.834473
2335.606201
4002.611084
3947.911133
1914.195435
11340.330078
3711.506836
4237.885254
2373.193604
3807.272705
2503.231689
2780.907227
2406.445801
5115.250977
4712.937012
2295.297363
4172.712402
2120.522461
4006.973633
3690.766357
3359.619141
2687.864502
4511.096191
2861.224121
2868.711182
2701.692383
2965.298584
3750.727295
2381.855957
1751.751587
2730.211426
1483.549316
2768.286621
2126.864258
3882.418701
8816.49707
3193.666748
3123.006836
3041.769531
4196.061523
2092.800049
4325.656738
2745.255859
4276.766602
3970.733643
4266.555176
4447.375
2797.982422
2841.267822
5041.978027
4084.312988
4406.42334
3228.336914
3714.798584
3005.326416
2651.955566
4488.340332
2481.849609
2065.942871
7738.233398
5482.007813
4026.107422
4836.90625
2621.946045
2821.528076
4174.521973
3788.534668
6476.727051
5668.171387
4101.460449
3437.438477
3717.953369
1611.297729
3550.520996
2740.721924
5985.848145
2106.666748
3887.635254
4994.05127
2685.052002
3791.333252
4798.185059
5298.600098
4212.961914
8522.455078
3782.97998
3731.125977
2390.620605
5835.387207
4747.025879
4608.778809
4530.22998
3051.844971
1536.844482
1223.381226
1958.723755
2367.628906
4999.240723
3001.392822
2322.756592
3350.670166
3629.93042
2766.613281
3280.055908
1824.919556
1850.988647
2276.686768
4019.607178
2928.942871
6509.47168
1664.043213
1738.203369
1934.12439
4415.205078
2552.791504
2371.318359
3863.692383
4587.303711
4182.620605
3482.666748
2756.353271
3117.681152
2211.525391
3625.460205
1363.259277
1690.96582
3510.185303
3729.277344
3362.321045
1688.5
3150.564697
3863.739014
2837.921143
3196.888916
3835.969971
1553.238403
2991.196777
5511.09375
2958.595703
2028.556519
4922.995117
2162.557129
2487.50415
2323.257324
4773.166504
4038.054932
1944.877808
5883.765625
4289.958984
5253.078125
3300.346436
3935.600098
1963.337036
5775.526367
3853.45459
3170.007324
1527.636353
2134.506592
2146.031738
1732
5045.305176
3832.536133
1886.115112
2501.363525
3423.864746
1771.73999
3160.765625
4115.155762
3708.633057
3869.028564
5345.510742
2742.80542
3272.183105
2307.899658
3471.542969
5429.743164
4559.044922
2809.177246
1402.964722
3218.869385
1421.099365
5695.547852
2176.161133
2645.420654
5191.806641
3608.625732
5669.556641
4344.897949
4756.092773
3702.177002
4244.679199
3332.880859
4371.087891
3061.974365
3825.460205
2660.681396
3597.272217
1934.528687
5033.439453
3526.807861
4096.71582
5160
2398.556152
3699.330078
4377.230957
3402.138916
3616.671875
3387.611084
5939.002441
2936.740723
4123.200195
3982.551514
3687.634766
2889.148193
1533.961304
4171.311523
1946.576294
4472.08252
1726.518555
2938.274414
3914.087402
4815.409668
3280.788818
4308.032227
2229.602783
4758.572266
4426.67627
3508.363525
5807.937012
3417.844238
4546.578125
3869.712158
3022.059082
2462.227051
4896.15332
3081.245361
3304.252686
3247.962891
2010.390015
2968.520752
1704.204224
2783.780762
2640.49707
4499.551758
3451.603516
2511.205566
1246.440308
4820.014648
1226.097534
4585.546387
3443.9375
3341.82666
3618.317139
1734.814819
3870.614746
2058.79126
3751.080566
3558.009033
1755.444092
1667.279297
2380.605957
3897.577881
4119.262695
4747.638672
3445.595947
2244.524658
3350.555176
4076.750488
5699.339844
3130.621826
1447.685425
2857.834473
4622.495605
3159.522705
3552.058105
3162.227783
4790.169922
1963.342651
4720.929688
1428.347778
6152.119629
1635.490967
3618.690674
4253.666504
5661.325684
3984.214844
2217.560303
2016.259033
2054.577881
4905.570313
3786.483887
1578.25
1995.269531
1876.299072
2475.821533
3979.136719
3458.5
2323.012939
5927.730469
2480.326904
6774.052734
5099.714844
6359.006348
3790.565918
1937.536011
1839.537231
5739.601563
1928.838379
4472.235352
4902.562988
2978.415527
5063.723633
4958.196777
3548.553955
2720.065918
1831.533691
3922.888428
2701.275879
4297.565918
4584.834961
5564.990234
1537.732666
3758.584229
1746.086914
7736.975586
2347.883789
3338.10791
2444.854736
3079.216309
3019.162109
2759.975342
4251.602539
5008.587402
2070.043945
4247.43457
3528.164307
2208.754639
1864.145996
4018.208252
4012.064209
4134.939453
2559.295654
4508.502441
3132.050293
1410.166626
2710.643555
1442.719971
2295.827393
4201.282227
4792.576172
1906.450195
4152.754883
2003.25769
5624.201172
5684.606934
3763.650146
4237.950195
3060.813477
4723.538086
1923.093384
4675.382813
2826
2958.954346
2470.259521
2972.377686
3004.887207
3219.906494
4734.083984
4341.35791
1983.692261
1528.355591
3261.522949
1848.396973
3970.522705
9815.265625
5567.399414
1619.706787
1448.561401
2022.689697
2015.088135
4981.211426
2983.369141
2196.523926
1733.994385
1387.318726
1809.024658
2157.846191
9953.976563
3190.194336
4000.148438
3537.790527
2681.095947
1886.410278
3307.880127
2809.490234
1864.340088
4760.038086
3330.115723
3318.929932
2311.901123
1569.394775
3548.969727
2166.564209
2855.668457
2393.116211
1881.824951
2841.794922
5086.499512
3551.327148
4371.42627
1662.329956
2826.796143
2952.812256
2085.439941
5590.303223
2840.874023
1808.59021
1636.888916
2368.40332
2364.910156
3137.672119
5062.690918
5519.035645
1479.628906
2634.052979
3308.092041
3221.851807
2690.054688
2599.282715
4371.047852
3330.914063
4179.984863
4709.307617
2677.668701
5555.053711
3473.026123
2900.718018
1834.370361
2562.849365
3878.666748
4733.746094
2264.596436
2306.605469
6240.931641
2693.414551
4646.150391
3248.800049
5598.349121
6138.648438
1852.952393
3185.296387
2173.6521
6026.86377
3822.138184
2424.620605
2469.16626
3179.262207
2366.666748
4142.038574
3104.853271
1696.118774
4029.973389
2181.913086
1776.795776
4365.912109
2769.183838
4410.441895
5287.559082
3196.928711
4303.936035
3798.677246
2862.577881
2057.828613
1970.245239
2237.970215
3165.636475
3023.950195
5094.467773
1446.253784
5038.604004
2548.964844
1868.716064
1907.156006
3290.475342
3600.796875
4661.501953
6840.710938
4320.476074
1277.623779
1890.181763
6036.679688
4670.73584
2905.803223
3015.422363
2286.755127
2398.647461
4647.357422
1988.008545
2184.886475
3170.48584
4141.94873
2471.547607
9010.74707
2665.585205
3744.78833
2050.44873
2315.654297
2414.366699
4486.922852
3161.55957
2813.509277
1886.857178
4413.624023
2592.824951
3989.93042
2892.818359
2984.966553
3653.435791
2181.659668
3361.707764
5834.523926
2223.477539
3097.275879
2543.508789
2652.268799
2265.796387
3698.509766
3346.526367
1577.498169
2747.782227
2524.181152
4851.841309
2070.064941
1425.724121
1915.463257
4332.265137
2740.070557
1865.96228
4517.233398
2355.341064
4208.074707
2797.750977
2833.880859
2867.630127
3338.561768
3018.618164
6230.184082
2053.856201
2530.481445
4465.312988
3526.285645
3123.040771
1951.932251
3061.482666
4058.681396
2830.092529
6403.947754
3153.718262
3010.137695
3453.639404
1719.30957
4136.774414
3285.714355
5813.82373
1675.669678
5735.324219
1766.285767
4990.948242
4024.421631
3785.977051
4781.559082
3748.764648
2505.938477
2013.929688
1513.852173
3420.924561
4138.523438
5059.266602
4612.73877
1518.601929
4630.637695
3441.208984
3710.52417
2976.464111
2140.209961
4618.009277
4113.081055
3049.24292
2662.038086
1338.576904
3892.849854
1948.504639
4529.900879
1849.429443
2749.220947
2489.235352
1766.980347
4630.350586
1856.286499
5191.31543
1589.206787
4368.248047
3219.780029
2970.177002
1999.090942
3987.887207
1235.104858
3344.703125
2248.546387
3167.743652
1980.438477
2326.520264
2972.733887
3425.582764
2206.663574
2579.623291
2491.789551
3691.598877
3101.546631
3420.489746
3256.067627
4008.011719
2889.564697
3747.30542
2944.054688
1747.611206
1686.065918
2251.05127
1929.324585
1811.478271
1733.729736
2864.430176
3589.284912
3783.149902
2493.31958
1644.991455
2716.247559
2409.494141
1657.779907
4226.010254
2352.258057
1543.740112
1605.741455
5204.041016
6199.326172
3308.532471
4445.563965
2772.064453
2955.880127
1869.785645
2643.661377
2844.25
2198.785156
2629.692383
2629.263184
1573.803101
3502.349609
3656.984619
4898.312012
1852.233276
2512.436768
7123.44873
4171.390625
3476.34082
3694.428467
1781.023315
4578.959473
1635.11792
4973.725098
3208.429443
2912.193359
2776.68457
3110.69873
2375.538574
6170.98584
3963.758789
4838.694336
2208
2060.661133
5444.21582
2333.390625
5171.963379
6687.544922
3730.196777
1857.626587
5891.593262
4403.039063
2752.026855
2285.29541
1797.266357
3040.838867
3433.959961
1875.057739
2488.991943
4058.333252
3537.0896
2783.192139
6680.713379
4388.427246
3077.788818
3832.277344
2982.205078
1619.338867
4699.023438
3123.627441
5201.496094
4606.320801
3483.498535
2091.043945
2290.330322
1821.985229
1697.091919
2656.288818
1999.392456
3479.424316
4003.958496
2615.041016
5655.562988
1799.53894
3362.583252
4182.293945
4236.134766
2732.656738
2903.386963
2372.987305
1666.772583
1948.46106
3320.327881
2180.368408
3641.306152
3512.161377
3731.769531
3491.367188
2501.841309
2408.162842
3542.293213
1690.598145
4506.077148
2291.552002
3470.145752
5184
5812.373535
4676.856934
1352.980225
6215.45166
2452.460205
5907.153809
3018.705566
5078.780273
5328.788086
2421.379395
3782.770752
3587.177246
3282.27832
2038.669922
2070.310791
2414.666748
1977.855103
2071.758789
1783.330811
2638.227783
5184.027832
3022.189209
2106.831055
3612.807861
2938.472656
5337.03125
6028.173828
5719.023926
2668.722656
2691.808594
2140.549561
5989.984375
3125.9375
4712.583008
3817.382324
4045.099854
3217.24585
1721.142822
2583.946533
2675.739258
2680.694336
3720.16748
1832.219604
4982.116699
4553.825684
5105.626953
3830.028076
4873.350586
1703.182495
7719.003906
2925.406982
3950.579102
3881.990234
4469.061035
4064.79248
2672.349365
5247.451172
1795.302124
1911.694946
3729.123291
3365.250732
3436.6875
2682.073975
2345.381592
3746.746582
1853.726807
2856.888916
5568.430664
3257.890869
3530.072754
1481.464233
2964.743408
3047.245361
7796.833984
2747.916748
5209.818359
1695.097656
4026.719482
1857.345093
4246.919922
3856.217041
3046.510742
3488.08374
4507.008789
2181.781006
5401.681641
1608.818481
3206.989258
4397.209473
3828.077637
4211.039063
2805.464844
1729.9823
3037.356934
2863.788086
1804.160767
1749.582275
1731.600586
3784.323486
2543.615479
3527.483887
1842.333374
1993.283447
4537.100586
4228.069336
1431.907837
1624.331909
1740.815674
5731.789551
3737.890137
1708.713623
6104.480469
1860.251709
1828.446411
5608.722168
4155.929688
1583.978027
1875.939819
2113.219482
1726.896606
4346.888672
3142.498291
3085.284668
1628.551758
2006.692139
1792.178223
4124.454102
3665.005127
2654.78125
2878.260498
1697.208618
4942.603027
3119.507813
6130.453613
5124.736328
3564.843018
2395.608154
3182.616455
1688.579468
2388.917236
4482.597168
4156.084473
1782.323608
3468.063721
3054.140869
1759.69165
1633.798584
2687.404785
2164.73877
3798.480957
3265.010498
5825.208496
4104.506348
5280.675781
1494.296997
3746.575195
2577.514404
1741.182129
5221.851563
2982.402344
1859.529419
1726.588257
1998.666626
5004.992676
6917.436035
3587.265869
2586.258057
2265.94873
1660.253662
2035.175049
3843.622559
2033.497314
4653.032227
4793.418457
1616.489136
5534.224609
5040.477051
3200.092529
4028.032227
2066.145996
2431.169434
2506.776123
1817.461548
5430.632813
4642.303223
2524.929199
3723.68042
4088.644775
4248.564941
1893.67395
1639.191895
3633.971924
5594.556152
2997.274902
2592.931885
2775.123779
1879.014893
2180.50293
3253.630615
1659.639771
2802.28125
2194.12207
1869.419312
5791.839844
5039.95752
5405.353027
2763.290039
3394.647949
8055.441895
4805.79248
2381.035889
4955.08252
4810.775391
3732.439209
2270.516113
3069.9021
2087.447754
4382.245117
1970.598145
3788.537354
5844.29834
6138.120117
2281.781494
2137.20752
2049.939941
2532.311768
3058.052734
2386.057373
2344.893311
2110.21582
2675.11499
2675.015381
1970.967407
2501.290039
1961.79541
3021.150146
2231.987061
2160.684814
2066.541504
3163.295898
4885.089355
2408.798096
5648.468262
2175.457275
1949.387695
2210.772705
4709.046875
3412.89209
3283.340576
2749.742432
1720.550903
3849.533203
2938.712646
2639.735107
1612.942383
3505.308838
4477.831543
7008.48877
1984.34668
1952.754028
3377.591309
3010.906982
2757.573486
4440.66748
2998.805176
2210.362793
3212.620117
3316.695313
5561.959473
3532.209717
1604.471558
2694.966553
2604.712402
5278.596191
2037.068604
2263.021729
3920.208984
5135.115723
6482.484863
1903.652222
3199.272705
1636.41748
2643.044434
2660.676025
2898.190186
4789.763184
1565.237427
2832.654785
5125.23877
2817.787842
4344.624023
2573
2860.937988
3231.939209
1555.601685
2709.867676
3667.828369
3555.314209
2662.213135
2291.558105
1938.314453
3565.185303
2253.450684
1734.871216
5073.106445
2116.460449
4663.171875
3451.194336
2631.362549
3116.653809
2414.262207
2962.077393
1495.588989
2778.98584
2991.11377
1758.090576
3585.171387
1563.193726
1627.661499
4492.317383
3543.544922
2869.195801
2499.148193
1574.386597
2240.331543
1647.518066
1357.934448
2035.787842
2829.305908
4306.584961
2134.233887
2894.778076
2363.96875
3600.895508
2253.078857
2850.787354
3531.483154
3915.973389
4595.171875
3726.595215
4063.45874
2567.239746
3233.052002
1791.221924
2671.14209
3164.28833
2665.541016
2170.365479
4908.237793
2235.613525
3897.068359
1772.191895
1785.217896
2937.565674
4531.095215
2617.340088
1663.691284
4580.864746
3248.665283
2091.02832
6837.590332
3414
2264.980469
1810.764648
3034.096924
3882.125488
2862.686035
2515.811035
4135.692383
2661.845459
1732.088867
3390.111328
1905.504517
2219.271484
3363.266602
2199.071533
2135.296387
1675.070923
4384.240234
3423.7771
1737.297852
2253.894043
2589.759277
2484.69873
2149.818115
3679.405273
4960.169922
5163.625488
3155.169678
2874.501709
2149.097412
3413.494141
3114.94043
1684.421875
1780.957764
5426.449219
2396.12915
4517.424805
2312.222168
1807.591187
2153.959229
2321.919922
1565.02417
2740.972168
3499.272705
3098.080322
4188.416016
5195.113281
3785.204346
2101.140869
2844.696777
3936.192871
3236.258789
2765.310791
1896.297974
4468.821777
3707.77002
2492.263672
3350.94043
2138.774414
4202.137695
3472.109863
2339.531494
4772.317871
4066.627686
2391.295898
2216.297607
2434.522949
1828.821411
3336.585449
3864.4375
2440.478516
4363.026367
3416.627686
4311.368164
1960.115112
2072.636719
2677.056396
2725.969238
4623.172363
6640.89209
6198.772949
1345.017578
1193.824585
1792.78833
3007.419678
3919.888428
4833.612793
3910.786865
4070.172363
1834.633667
3061.343506
2722.219971
4440.023926
3000.713867
2038.405762
2536.27832
1793.464355
2129.011475
2392.317627
3063.505615
2493.348877
4822.458496
5062.752441
2281.38208
3075.647705
4708.770508
2512.82251
3891.855713
3434.768555
3238.986816
2299.016846
1718.649658
1736.703003
2129.756348
4020.785645
1817.616211
2218.796387
1819.662231
3221.575684
2534.344971
2214.079346
4352.191895
1732.887817
1975.717041
1467.338379
1421.72583
2661.865967
2848.4646
1956.92041
3824.248535
2321.17041
1961.498291
3574.453857
1920.440552
3368.82251
6029.918945
2823.786865
3012.140381
4161.97998
2990.13208
1747.2146
1521.87439
4266.838379
2009.082886
1808.410278
2886.777588
1997.156982
1784.470581
5179.023438
4393.289551
4441.604492
2178.086914
4625.921387
2613.556152
4032.57959
4613.43457
5144.830078
3857.019531
4555.104004
3652.150635
1778.379028
1875.503296
6119.716309
3388.325195
2351.529297
4973.864258
4423.325195
2139.420898
1862.9552
4606.706055
3896.838379
5353.254395
3582.257324
1922.062012
7261.114258
1705.697754
3913.740723
2303.0625
3411.250977
2389.985352
3244.084717
2321.66748
2593.493652
2178.460205
2895.174805
2198.507813
4819.274902
3450.863037
2480.058105
3372.94458
1561.944702
2090.006104
2589.303223
2131.463867
1999.518433
4795.422363
2418
2920.651123
5112.324219
3334.685303
3174.827393
1260.744141
5029.456055
4602.288574
4362.019043
5616.27002
2907.09082
1506.802979
1706.181763
1691.480347
2593.562012
3164.72998
3351.606201
4198.851074
3120.182617
1975.241333
5633.223145
5274.714844
3231.57666
2324
2278.619873
3208.5354
2353.503418
2825.108643
4510.27002
3056.412598
3665.364258
2775.693604
4229.882813
4049.384521
2619.741211
2361.912109
3809.565674
2430.767822
2889.313477
1965.302979
2053.178223
2862.52417
1537.804688
2882.557129
2178.291992
5023.489258
2125.84668
3263.980713
2340.192871
2992.79834
5620.720703
1958.848755
2910.119629
1828.666626
2358.646484
2069.716797
2013.783325
3484.737549
2546.273682
1812.786865
1990.5
4181.418945
1794.490234
3818.174316
1770.873291
3708.817139
2597.473633
2591.03418
1947.902466
3908.216553
2339.168457
1832.859009
3832.98584
2085.947754
2116.395752
5066.733398
1936
2250.497314
1557.089355
1697.726929
1835.18396
3333.415771
2967.775879
1878.20752
2871.49292
3752.87915
2811.564941
4181.743164
1913.167114
3230.546143
3357.127441
3076.128174
3300.065674
1624.86853
1699.859009
1755.551758
3652.816406
2001.821289
1781.715942
1644.135742
4076.027344
1720.695068
1820.425293
2169.849365
1900.265259
4118.69043
3037.52124
2807.372559
3422.604004
1689.397949
2526.765625
2656.250977
5615.70752
2377.016846
2360.076416
4001.581543
3884.41626
3171.458984
2753.919434
2201.393799
1557.76001
3897.376465
2193.493408
1838.320557
4230.085449
2990.116455
3226.878906
2347.577637
1843.927246
2217.188965
3792.423096
3387.296387
4438.722656
2655.935059
4847.552734
1498.390747
5302.744629
2862.009521
1819.476196
1688.14502
2592.523682
2762.508301
2046.376587
4218.854492
1583.745605
1409.121216
3323.517578
5292.09375
3983.268799
2989.65918
2851.724609
1680.355103
3635.318604
2713.026367
2312.467529
2415.826904
3509.598145
2111.269531
3707.93335
2364.334961
4411.00293
3460.503174
3332.412109
1846.97168
4506.55127
3293.525879
3048.558105
4165.36377
2525.54834
1822.657837
2754.163574
2464.411865
2422.234863
2888.130371
4421.20752
1794.715454
3673.684326
5266.888672
1659.752075
2299.172119
1445.446777
2091.168701
5747.685059
3624.216309
3071.950195
3771.595459
4831.153809
4267.652344
2252.693359
1552.106689
1726.603149
2501.900635
3291.841553
3689.557617
6260.688477
1689.333374
4102.090332
2830.675049
2799.196289
3497.051025
1993.655151
2457.299072
3211.387451
5482.040039
2524.444336
1555.400024
1403.300049
1285.199951
3108.528809
4101.162109
1563.438599
2156.075439
3544.875
1612.038818
4083.919678
3444.097656
2321.163574
1885.583374
3639.29126
2844.615479
1311.609741
1426.409668
1584.578369
2252.117676
3429.931152
3554.399902
4666.127441
5722.993652
3009.979492
3248.224854
1924.588623
1808.867432
1769.749146
1979.265869
5459.520508
3483.93335
2214.265381
3881.394531
3611.679932
2489.034668
2911.886719
3724.852783
3240.817627
3538.680176
2733.470215
2673.676758
2213.937012
2213.093018
1926.547363
3110.772461
2352.696777
1962.256104
5043.051758
4440.548828
1642.26355
2157.922119
4987.774902
4591.741211
3326.145996
4742.635742
3599.088623
2370.614258
2214.128906
3214.878174
1737.921265
2263.193359
3172.923096
2034.831909
2349.718018
4351.54834
1796.947632
2004.479126
2433.971191
1841.131348
1741.340942
4537.946777
3527.398438
1483.389282
3649.225342
2947.185791
3751.02832
1688.495361
3642.105225
3174.258545
3132.142334
2216.622314
5853.170898
1853.610962
4292.32959
2079.741943
1902.385986
3039.134521
2851.405518
3219.826172
4377.174805
1402.300049
4483.67041
3374.05127
3922.196045
2965.934326
2328.172607
1852.413818
5052.180176
3474.494629
2993.469482
4166.495117
3380.915771
7096.924805
3955.0271
6131.141602
1303.414673
1587
4631.393066
5010.580566
2903.118164
5018.707031
1286.095215
5511.084473
2498.19873
3336.791992
2301.872314
2912.493896
4941.681152
1855.341187
1251.62793
7563.264648
4020.955811
7332.119629
3503.69043
3508.068848
3506.956543
3147.819824
2144.615479
4633.12207
4249.074707
2923.695557
3505.445068
5491.38916
3284.786377
5725.074219
4535.646484
3454.814697
3819.41748
6200
1340.177734
5416.755859
4535.200195
4713.099121
3656.20874
5160.875977
5071.515137
1591.661377
1334.736816
1903.216919
3602.326416
2394.862061
1735.304321
2913.123535
3420.473877
3665.54248
6273.671875
1755.536865
2570.904785
3849.339844
4163.497559
1564.346436
7222.476074
2128.712158
6286.114746
2473.562988
1874.846436
2121.992188
4328.145508
2874.425049
5562.038086
1696.715088
2199.509521
1794.873413
5094.907227
4609.818848
2736.168213
5281.708496
2127.662109
3516.654297
2947.89502
5398.856934
3103.167725
4507.760742
1884.380493
2213.406006
2575.457031
3473.87793
4469.467773
1626.710327
5033.762207
2110.291504
1891.832275
2176.518799
3969.835205
3799.977783
1426.588257
5820.782715
3697.784424
2327.252441
2087.105469
2081.520508
4768.729004
1314.200684
7591.862305
1804.10437
4907.827637
3122.058838
3992.95874
4075.049805
2081.78833
3910.69751
1995.698975
2935.871582
1927.919189
4036.156982
3001.510742
4077.966064
3454.914307
1996.89917
1820.355591
4450.015625
2950.169434
1797.359253
3987.541016
2993.445801
2323.384521
1561.163696
1848.98877
4922.347168
5422.843262
2108.719971
2756.473145
3627.001953
1403.775269
5864.345215
2290.25
3121.45459
2660.800049
3068.529785
3384.366943
1534.666626
2207.279053
2069.527588
4164.288086
4564.825195
5098.296387
3612.5
2924.713135
5281.705078
2626.466553
6579.356445
3195.368408
2237.795166
2264.07251
1746.297852
6362.560059
1503.91748
5133.646973
6972.580566
4681.243652
1848.666626
4422.399902
4152.416992
5584.833984
4387.42041
2387.258545
2722.979492
2914.918701
2115.165283
1670.289673
1919.232422
3933.574463
3466.548828
3451.820801
3740.787598
2158.009766
2016.763672
1684.697021
6859.988281
3008.22168
2120.378662
4022.099854
4055.171631
3582.047607
1949.415039
4224.681641
5667.666504
3859.041748
3122.383545
2915.463623
2398.461426
1800.117188
6699.419434
3701.945313
1753.408691
2464.439697
5673.367676
2078.727295
1841.451904
3278.566406
4237.20752
3281.865967
2693.916016
2305.090332
2312.473877
2289.740967
3809.757324
4390.998535
6097.067871
2435.317139
2125.165771
3540.497314
1495.315063
1892.990112
6218.72998
1701.305298
1848.380981
4479.970703
4350.039063
2507.309082
2166.853516
1967.550903
1709.841675
2061.788818
5967.235352
5627.706055
3039.937012
3773.493408
3186.683594
2022.491089
4899.272949
4165.425781
3825.943115
1650.064575
3663.888428
2753.092285
2901.217285
4157.25
4294.052246
2117.62793
6266.272949
4250.269043
2235.062012
4502.988281
2865.98291
6506.830566
1289.814453
4305.353027
3089.633789
6514.726074
3968.411865
1448.816284
3199.826904
4892.358398
4231.698242
3496.03125
4130.879395
7496.380859
2078.260986
3258.610107
5078.153809
3811.733398
1519.199951
2836
5478.738281
4271.8125
3214.806641
4738.974609
3352.916016
6888.121582
4404.093262
5876.856934
6638
1323.805786
5421.442383
4824
1567.301025
4284.450195
5457.683594
4769.675293
1630.601929
6977.926758
2330.163818
3197.052734
3635.085693
4360.830566
2213.597412
2374.5625
5410.956055
4231.318848
4125.400391
2570.947266
1823.277832
3237.497314
4704.371094
2277.466064
4626.253906
3021.137207
2646.577393
3499.463135
3938.632568
5538.530762
5359.16748
2110.191162
3870.316406
5646.590332
1698.484741
2403.97876
3076.733154
4499.050781
3384.75
7435.827148
2199.562988
1564.247803
4023.119873
4544.529297
1977.650269
4857.793945
3384.122314
1777.807007
1466.952393
6578.353027
2724.481689
2227.398926
1312.759644
1865.386353
2303.32666
2232.460205
1518.481934
3841.29248
1737.001831
3130.259766
4929.042969
1550.929443
3645.874512
1826.432861
4516.83252
3702.009277
2247.266357
2336.120361
1687.557861
3052.414795
2125.404785
2317.759521
2205.411865
4062.275635
4848
5304.871582
3230.325684
2107
2815.630859
2455.132813
3200.423584
2409.025635
2088.436279
2284.866699
3368
2679.250488
4540.274414
1357.52002
1849.1875
1936.192017
4650.111328
3939.942871
1944.275879
4463.586426
6233.226074
4058.220215
1862.756714
2899.236572
2719.170654
6029.157227
2447.697998
4335.172363
1268.235352
3373.704346
2903.615723
4233.821777
2735.92627
2866.682861
4244.551758
2107.212158
1928.291992
5078.904785
2434.379639
3815.818115
3395.842285
4997.219727
3746.265137
2621.858154
2183.049072
4283.720215
3271.375977
5150.577148
3351.661133
2806.260986
2411.403809
3641.799316
3203.501709
3897.919922
4548.105957
4876.620117
4256.894043
3233.481445
2599.067871
5401.811523
2144
5338.192871
1909.48938
2953.291504
4220.580078
2491.485596
3402.45874
2296.690186
2837.708008
3773.263672
6193.492676
2201.045898
1877.835327
2028.813232
3232.986084
1867.210205
2063.551758
3195.927002
1889.515381
3525.390869
1570.011841
1985.431763
1895.615112
3647.555664
4214.661621
1922.948608
1908.53418
2650.96582
3547.651123
2188.24292
5493.95166
2497.970947
1694.652954
3478.632813
2050.157227
3066.20166
4541.430664
1780.795532
1949.38562
2522.064453
3243.674316
2603.961914
3727.137451
1664.416626
2289.441406
2143.314209
2269.535156
3328.207764
4930.410645
1959.844116
1466.523682
1867.521362
5084.475586
4147.312988
3756.485596
2277.618408
3798.071045
2659.248779
7818.608887
3884.186035
3385.582764
6066.77832
1803.087769
5675.295898
4359.567383
5812.304199
4247.075195
3605.438477
2039.95874
1789.032227
2579.5
2408.222168
1243.185181
5756.320801
5955.48291
4910.180176
3102.449951
6468.744141
1666.583374
6709.675293
2261.642822
2458.510986
7053.069336
3534.038818
3185.75
5367.333496
3475.609131
4980.137695
6296.833984
1799.261597
2569.649414
5103.291016
4487.351563
2592.955322
4149.780762
1644.756714
1348.571411
4205.626465
2906.529297
5023.609863
1473.714233
2879.188477
3808.802979
1770.082153
3811.461182
2411.847412
6845.592773
3326.64624
2253.931152
1394.920654
2063.639404
2983.800049
2416.358154
1978.124634
6616.229492
1687.613525
2805.9375
3062.894775
2567.879639
3732.089111
3383.900635
4698.023926
5761.594238
1871.358765
2261.343506
4033.463379
1508.909546
2709.531982
1482.138306
4153.343262
3837.671387
3166.952881
1556.604492
6681.975098
3588.466797
3418.757813
1586.422729
1601.963013
3639.644531
5025.923828
1818.580933
6091.905762
1901.859619
1728.774658
1769.824585
2329.04248
2617.600098
4836.821777
6880.374512
2529.228027
2190.487793
1304.729126
2531.842285
3377.907715
3198.483643
3453.274414
3019.502441
4253.245117
3520.050781
6605.522949
1840.618042
2792.32959
2939.563721
4328.837402
2180.674316
2274.213623
4742.241699
1809.828613
1694.414063
3801.325439
1705.50769
4319.730957
2910.790527
2986.655762
1949.429688
1454.518555
5377.768066
1472.740723
5467.3125
2924.689697
2730.419678
3377.777832
6029.441895
3047.566162
3240.150635
2524.943115
1665.981689
2288.875977
3613.631592
4319.888184
1904.941162
2363.541992
1975.58728
3191.841064
3824.959961
5390.829102
4538.54834
1879.654663
1854.115234
3213.732178
3373.528076
2742.725586
7220.753906
3573.392334
3403.63501
3448.670654
3836.276123
6336.653809
4017.858154
3525.67749
5049.126953
5676.32373
5551.646973
3947.776367
2857.541992
4630.958496
4634.174805
1870.238037
1627.087769
4625.82666
1860.155884
3439.12915
5752.123535
2290.865723
4263.381348
2986.560059
2032.536621
2726.666748
5652.850586
4466.788574
6383.871582
5380.335938
2045.421509
5451.291016
5512.094238
1575.895142
3396.25293
1606.857178
1975.584473
3888.858398
1850.666626
1598.974976
3725.694824
1460.384644
1631.165771
2976.518799
2649.287109
1568.379883
2342.485596
2335.828125
2110.628906
2613.591309
5349.148926
1716.876587
2112.604248
1548.175049
3636.303955
4762.446777
3284.762695
1598.109863
4887.288086
2713.18335
2296.666748
3275.364258
2752.739746
3038.183105
2481.297607
3062.002686
2561.787598
3820.652588
3235.549316
4543.461426
2039.503662
2490.39502
4504.095703
2521.461914
3214.23291
3063.239258
1740.464111
1720.186035
2921.354004
1689.74292
4671.873047
4650.369141
3404.210449
3335.750977
2348.588867
3853.109863
1761.824829
4856.84375
2330.023193
2293.125488
2635.436279
1670.285767
4266.322754
2645.195068
3640.677979
1675.503662
4261.615723
5732.84375
5168.834961
2726.535889
2783.421143
2966.523193
2606.372803
2554.771729
2710.127686
4419.804688
5178.36377
3184.746582
3360.661865
5563.865723
3267.758545
4399.004395
5379.919434
10143.083008
2232
2552.171387
2426.775391
5532.456543
4362.834473
4474.190918
2645.443604
2763.842529
1301.983765
5602.685059
4126.762695
3866.420898
5310.472168
3862.841309
5748.23291
4805.618164
5340.57666
4343.071777
3724.833252
3534.128662
3445.668457
3713.800049
1680.526367
3617.386719
4855.152344
3260.075439
4747.14502
3259.217285
4679.793945
1857.476563
6467.349609
6150.086914
3071.863525
2560.118408
4806.48291
1723.4375
4837.800781
1858.138672
4072.760986
2906.173584
2839.133057
3956.506836
4531.19043
3217.583252
2778.568604
4160.446289
1996.03125
2998.622803
1608.962769
4211.66748
1621.968628
4301.339355
2427.925049
1497.947876
1643.79541
6754.637207
2481.480957
4206.537598
1565.342651
4212.074707
2411.90332
2228.15625
3642.472168
1834.855347
2225.287354
3048.51123
1766.026001
1594.102539
1600.733154
1709.109741
2661.132324
1817.835571
3468.342041
4371.626465
1583.398315
1969.766724
3395.964844
4511.80127
1582.308594
1539.485596
1655.835693
1742.994751
3029.55127
3056.348389
4593.13916
3468.189697
1751.931763
2397.29834
1536.15979
2353.359619
1908.300049
2086.771973
4795.176758
1557.07666
2364.56665
1505.254395
4478.921387
2225.838623
3446.233398
3219.377686
3778.090332
3317.833252
4633.294922
4224.462402
2934.238037
1341.538452
2659.751709
1901.353882
5448.14502
2071.796631
2911.540283
3298.328125
3958.104736
2942.992188
3161.032227
5945.495605
3791.407471
1633.815186
4358.539551
5663.886719
2651.89917
2398.564209
2280.167725
4392.358398
2266.730225
2110.184326
4176.867676
1875.664063
1716.702271
1603.810425
4280.71582
3759.399902
3363.796143
2954.795898
2887.783691
1858.360596
4140.424805
2528.698486
3540.516602
4704.041992
3345.263184
4173.172852
2345.170654
2194.764648
4913.929199
3065.307129
3982.728027
4540.848633
2572.800049
3744.782227
4220.103027
1888
5127.571777
2979.771484
2619.658936
8533.708008
1856
1643.152954
3449.840576
1843.106934
1698.454712
5174.742188
3020.460938
4279.377441
2318.621582
2201.345703
1658.167114
5240.146484
1491.497192
1749.404663
5091.181641
2715.321045
2826.359131
3599.331299
1894.273804
4427.860352
4600.474121
2974.706787
2168.498047
1718.555298
1795.064819
1916.184082
1704.658325
3047.088379
2675.491211
2861.008057
2341.936523
3731.98877
3726.509033
3924.16748
1671.411987
2139.244629
1816.573853
1583.820679
2747.511475
3947.80835
3430.970703
3811.87085
1679.0354
2756.834229
3051.049316
4081.421387
5425.733398
1994.303223
2481.647949
4046.630615
3817.16626
2256.553955
1830.338745
2476.430908
5853.265137
1977.684692
1829.253906
4257.163574
1948.007202
2866.606445
4790.556152
3977.553467
5624.761719
4611.55957
3472.823486
6731.759277
6394.243652
6722.046387
4704.875977
3252.964355
6895.088379
1798.119873
5060.527832
1919.954346
3866.654053
1302.830811
2527.740967
2805.333252
3484.105713
2325.76123
3691.306396
5383.626465
5744.308594
1620.379272
5010.415039
1918.880615
3045.754395
5443.86377
1250
3161.060791
2380.73877
5688.768066
2497.777832
2650.185303
2923.971924
1761.927734
4350.566406
4865.859863
3317.386719
6524.055664
2041.963135
2336.045898
4158.905273
2075.522461
2161.497803
5161.53418
2188.692627
4221.508789
2033.956787
3514.734863
3848.568359
2354.48584
5702.117676
3573.816162
5439.763672
3892.5625
1283.280518
2365.125732
3547.17041
3140.304932
1885.430664
1954.039795
3170.597168
1972.836914
4452.374512
1941.208374
1720.70813
1536.480835
1665.670044
2804.763184
1590.049316
2342.29248
1637.184814
2022.018433
2787.499512
2554.801514
2333.431396
1700.651978
2982.084229
4915.648926
2555.807129
1365.894775
2052.363525
1419.034424
1569.054932
2723.076904
2051.428467
2214.916748
2950.911621
4892.848633
7610.287598
4117.100098
1375.209839
3004.25
1913.838135
3221.606934
3222.639893
2176.489746
1573.790527
1585.223511
1799.325806
2542.90332
2115.25
2065.157959
3750.227295
3823.811035
3140.37207
2397.130371
1887.192627
12014.193359
3584.094238
2036.579346
1450.93335
1966.349243
1602.222168
3347.928467
1330.989014
4825.830566
2329.875
3070.91748
4434.709961
3023.598877
3976.232666
1456.895996
1274.476196
4063.516357
4514.883789
1632.507935
6080.300781
2409.311523
4649.054688
3614.726074
1923.636353
2042.817871
2280.434082
2477.026123
1347.149658
1557.921265
2233.657227
2762.125
5704.486816
1762.511597
4112.730469
2794.612305
1734.070923
3899.973389
4590.135742
2977.959229
3203.395264
1587.352905
3660.66333
6675.857422
2656.490479
2782.730225
3894.23999
2665.68335
3163.595215
3826.14624
3386.116211
3589.560059
3950.800049
6019.091309
6183.981445
8427.229492
3228.557129
4505.822266
2393.689209
7049.970215
2082.457031
1998.599976
4510.200195
1679.80957
2096.375
4650.725098
4707.826172
4887.956543
3573.209229
2370.877441
3981.019531
1897.311646
5232.470703
3835.710449
3347.539063
2095.437744
2027.684937
3001.239258
2228.966553
1717.377686
1645.562256
2372.328613
3836.806885
3061.681396
1851.951416
1651.482544
1796.569336
1669.615723
3399.987793
3427.413086
2356.650879
3091.795166
1841.972046
3112.552002
1754.75293
4527.203613
2899.887207
4226.633789
2963.131104
3678.788818
6273.56543
4197.626465
2693.253906
3487.604736
4884.580078
5673.76709
5644.57959
2970.892578
1732.072998
2125.835449
4023.676758
2333.553223
3757.505371
1497.695801
2423.825684
2147.269287
2640.911621
2535.227295
1910.481934
1593.722656
6670.90918
3790.182129
2159.576416
2019.127441
1511.945923
2200.683594
2792.460693
3235.317627
1892.325317
2163.057861
2846.604248
2470.947266
3663.381836
3625.03418
5409.901855
3688.131592
5623.469727
4837.050293
4363.869629
3693.021729
6567.023438
9132.446289
5611.177246
2526.879883
3209.017578
1759.688354
1632.77417
4642.850586
3146.292969
3030.928467
4960
4822.713379
4316.590332
4764.752441
4656.228027
3037.62793
5673.172852
4758.181641
2767.92749
4071.813232
4910.382324
4851.214844
3923.869629
8132.706055
4052.018555
3329.040039
4143.54834
5185.163086
1855.961182
1815.790894
1351.561646
2478.301758
5188.729004
4445.07373
1986.709351
1380.76709
2728.323242
1944.743164
4361.78125
7078.76709
3641.525879
3543.393555
8278.961914
3637.911133
3136.510742
5477.086426
2898.2146
6724.779297
3636.9375
4261.143066
2197.292236
4190.38916
1299.031616
3619.840088
3567.517334
4713.19043
1488.083374
3830.38501
1746.309326
2923.506836
3770.399902
3376.3479
4131.159668
3313.87085
4276.103516
3735.20874
2742.187256
7046.983887
1467.280029
2236.036377
4175.375977
2602.983154
3290.484863
3612.045898
1823.306396
4628.385254
3678.754639
3910
1778.384644
2086.486572
2803.063721
2895.542969
2318.176758
3866.177734
3346.773438
3128.904785
4698.327148
5600.636719
1728.052246
3251.816895
12826.930664
4884.613281
1754.574707
1308.142822
4059.483887
2395.503174
5351.673828
3424.67041
3176.827637
2844.571533
5345.777832
6322.771973
6040.757324
3294.857178
1365.059814
1710.870605
7831.827148
5213.913086
2900.179688
1839.671631
2166.840576
2955.128906
2975.218994
2771.445313
3251.169434
1814.917236
2366.921631
3882.399902
3123.078857
3918.335449
3464.946289
3089.525391
2360.174805
2298.729492
4538.168457
5223.105957
3538.14209
3780.436279
9002.682617
2371.154297
6053.914551
2155.379639
1922.555176
4963.463867
1594.529419
4740.457031
4529.625
5311.292969
4186.037109
4066.706055
6192.881348
3563.568115
6642.799805
3571.821777
2006.921997
5387.764648
2799.731445
7049.28418
4046.334229
3718.32959
3003.947266
4119.782715
1761.183716
3229.186768
2804.930664
2443.761963
1972.612305
3025.699463
2117.473633
4213.094238
2964.563232
1718.432373
6013.333496
2961.843506
3439.341553
3985.016357
1762.836914
4561.44043
3669.339355
3371.072021
3849.8396
3887.435547
1712.650024
2940.925537
3192.543701
3457.345703
3301.89917
1609.079712
3053.359131
1641.556885
4552.108398
6433.647461
4314.690918
4860.537109
4872.121094
5219.759277
2120.476318
5024.54834
1591.701172
2940.81665
3855.046875
2348.884033
2149.76709
2243.287354
1805.830078
4073.9375
1807.591675
1521.674194
2757.428467
2134.194092
5442.413574
3441.224854
2034.650269
1656.695679
1956.736206
1991.882202
1875.154907
3928.316895
2808.796631
3085.0625
2209.94043
4544.762695
2177.607666
1782.062988
2173.324219
4802.364258
3384.579834
1540.94873
1517.737793
2003.481201
1605.656982
4884.287598
1693.745605
4184.319824
1536.161377
6360.734863
1644.697266
2877.379395
6822.290039
1560.050903
3346.860352
2476.579834
5740.237793
4063.776367
3365.834717
2936.331299
1839.340698
2814.33252
4058.440674
5948.495117
4218.371094
3636.914307
1674.71582
2615.841064
3777.204834
6048.361816
1912.21875
3020.902344
4349.655273
2781.31665
3221.985107
6170.210449
3413.165283
3777.543945
1947.302856
6005.928711
4360.839355
7100.994629
5864.899414
2306.23999
2224.098145
6798.342285
4921.441406
1668.878052
2921.348389
4534.86377
3355.823242
2200.181152
3589.266113
3698.366211
4827.78125
4450.59375
4872.763672
1333.721558
2653.601318
3013.965332
6486.759277
2022.276733
5149.040039
5233.967285
3608.384277
2545.433594
2048.182861
6581.689941
5280.744141
4416.20166
2816.840576
3744.020508
1919.199951
1820.826782
6411.71582
5245.588867
1907.78772
5858.617676
2235.019775
5254.671387
2877.80249
2765.376709
1738.854492
5903.848145
2133.546631
6173.179199
1672.817505
2451.594238
6006.539551
3355.98291
3494.222168
3493.354248
3080.882324
5561.225098
2079.697266
2486.222168
1852.705933
5889.911133
4070.249268
1676.327881
2905.871338
1904.874268
2357.456299
3057.539307
4806.168457
6275.370117
2465.865479
3495.96167
4810.453613
3356.898926
5295.970703
4359.122559
1819.347534
5861.837402
7380.05127
1969.993652
4672.571289
2773.490234
4335.376465
5300.893066
2208
2723.802002
1719.473022
5454.799805
2175.606445
2134.123535
4488.134277
5312.214844
2236.454834
4033.295166
3737.079102
3314.24707
3658.90918
4904.74707
4359.312012
3264.779541
4234.90918
7415.931152
5611.543457
2048.857178
1286.993042
5246.916992
4712.822754
2734.553711
3157.467041
1923.139282
1908.763672
4567.817871
3497.058105
4295.203125
2828.658691
3876.411865
3654.222168
3393.744141
2188.097656
1799.267944
6327.802246
3419.088379
2139.111084
2490.481201
2123.54541
2143.784424
3025.537354
3719.488525
2227.855469
3302.81543
3018.841553
2053.85083
1865.142822
4286.466309
4436.774414
5892.549316
3495.317627
4502.075684
2570.266602
1818.96106
6122.986328
6120.600098
2429.600098
3714.864746
1400.864868
2445.166748
1644.295288
3479.905518
1705.045776
3338.45459
5942.066895
5302.751465
6571.135254
3266.655029
2430.842041
3639.09668
3380.869629
3643.747803
3849.026611
2826.736816
5934.995605
5214.626953
3269.624512
4195.717285
2014.141968
2089.448242
3539.593262
5057.348633
2991.422607
6419.719238
1894.285767
3205.543945
2913.833252
2918.344727
5679.379883
2337.581299
2696.923096
4513.311035
2341.669922
2896
2060.224609
2848.235352
1353.244385
4480.387695
2975.337158
3835.776123
1688.959961
1360.263794
5638.883789
7073.568359
2449.155029
2339.578857
3503.826172
3727.183594
3629.236816
3912
1321.276611
2751.655273
4325.312012
2360.470703
3808.101563
1373.557861
2269.09082
4581.866699
1229.690674
7213.333496
1671.932739
2220.487061
4248.602051
3571.310303
4266.809082
3413.265869
2280.74585
1291.405884
2610.826416
4740.052734
6397.105957
1871.387207
1846.129028
3703.914063
4588.487305
4268.246582
2303.157227
2510.915283
2114.369873
2743.896973
1733.742432
2062.739502
2969.464844
3921.609863
4745.010742
5801.353027
4512.65918
1726.456177
2051.976318
2653.82251
3400.11792
6606.475586
1947.168701
1834.988281
2274.215332
2268.85498
4057.641602
3233.644531
5026.492676
4519.508789
3172.723145
1785.340942
2677.255859
2692.437256
1708.209839
1855.523071
1643.481323
3599.814941
2331.901611
4004.585449
1759.150635
1677.150024
2284.934814
4864.558594
2202.095947
7077.20752
8615.630859
3397.705811
3482.029785
2042.828857
4972.61377
4593.800781
2977.878662
1733.123413
1356.381714
2528.880615
3584.944336
2626.150391
3185.9375
4986.527832
2420.130615
3100.308594
3053.624023
1468.489746
3442.493896
2269.003174
1610.12854
2829.75
2130.466553
4519.918945
2996.734375
2882.394043
1526.908447
1622.272339
5123.241211
3719.488281
1491.950439
3892.225342
1875.772827
1671.950073
1625.463623
2842.694824
1724.187256
2816.990723
3444.492432
3977.469238
1895.467285
5029.12207
3096.669922
1455.010498
1689.756348
1593.21814
1418.232544
4435.716797
1682.762207
1815.660767
1652.31543
1609.942383
2216.509277
3190.120361
1520.211304
2960.563477
2741.18042
1631.750488
1720.021851
2803.83667
1656.689453
4465.141602
1694.848145
