# Supplementary material for: Distribution Analyzer, a methodology for identifying and clustering outlier conditions from single-cell distributions, and its application to a Nanog reporter RNAi screen
Source: BMC Bioinformatics. 2015 Jul 22;16:225. doi: 10.1186/s12859-015-0636-7 (PMC4511455; doi:10.1186/s12859-015-0636-7)
Supplement: Additional file 1: Code S1. — R source code and sample data for distribution-based high-content screen analysis [file 12859_2015_636_MOESM1_ESM.zip › DistributionAnalyzer-1.1/Plates/files10004/E06]

6806.003418
4132.700195
8226.165039
5337.542969
4571.054688
4581.00293
3525.027588
1785.302368
3269.140625
1579.251099
3579.030762
2330.701904
7099.69043
3452.969727
1936.217773
2000.264038
2419.861328
2584.333252
2831.661377
1739.390015
5759.473633
4279.964355
7289.683594
1696.334595
2320.616455
3863.439453
4565.227051
2907.97583
2931.275391
4197.063965
1615.585693
3411.536377
5376.775391
8464.197266
3427.260498
3035.600098
3024.398438
5763.990234
4226.529297
3247.097168
4938.471191
3531.720215
2759.45752
2358.764404
2484.226318
1752.595337
5224.415527
2264.21875
4120.808105
1821.540771
4877.514648
5073.298828
4641.452148
3062.955322
1431.504761
1950.12207
6370.805664
3611.56665
2713.831299
3267.276611
1828.532593
1855.214111
1613.360718
1872.341553
1711.238037
1751.949951
2011.48938
4968.588867
2328.330078
2411.530029
1565.562134
2051.600098
1645.041504
3241.452881
1484.947388
1692.421997
1617.557251
1678.717651
2292.723633
1497.815186
2924.893799
2613.119629
3327.229492
4699.277344
2537.371826
6030.734375
3140.358887
2472.602539
1793.432129
2660.358154
2771.747314
3397.57959
1659.977783
1805.733643
2536.441406
1642.839233
1809.902954
2385.140137
2741.148682
1605.134521
1686.396118
1743.464111
3181.677734
4419.545898
1721.338013
6027.041992
4601.675781
1426.102173
3266.834473
1789.266113
4662.943848
1994.350464
1837.773682
6749.808594
4169.601563
1516.644531
1555.574097
3295.825928
2562.42627
4069.315674
2018.858154
1779.317627
3322.657227
4706.120605
7098.413574
2171.095947
3530.035645
4765.323242
1880.936157
2022.024048
2813.37793
1906.517456
4054.286377
5910.018066
6804.788086
2239.231934
5879.916992
2019.651001
2371.542236
2857.356934
3179.744629
3752.833252
4776.375
3565.516113
3710.564941
2225.212891
2208.886719
2660.068115
4450.702637
6339.08252
1773.703735
2540.604736
1529.146973
12424.473633
3624.974365
4807.155273
2613.690918
1605.141235
3069.337891
3307.98291
5016.289551
1436.727295
2543.757568
3347.82373
3251.951904
4172.688965
1957.985962
4343.191895
1606.794556
2448.858643
4807.944336
2015.048584
4015.204834
2994.078369
3856.964111
2484.946777
3054.295166
2475.052246
1761.290283
3207.438965
1396.820923
2387.173828
3396.313721
5209.574707
2691.880127
5423.633301
4752.470703
3451.854004
4011.888428
2792.832764
2156.888916
1701.680664
3862.679199
7924.109375
2208.307129
4285.177246
3303.264648
2062.996338
6145.930664
3546.743408
4374.415527
2934.632568
3196.079834
1231.072998
3046.515137
4328.536621
3048.464844
3211.830322
1413.344116
4214.330566
1865.977539
2416.627441
1812.188354
1608.258057
4035.431152
2678.873535
1905.289063
2747.287842
4677.670898
1973.628418
1959.797852
2501.596924
2165.811523
5318.138184
1804.286377
2310.016602
2880.531006
3358.653809
2736.534912
1676.987305
2574.82959
5443.92627
2682.740723
1754.148804
1840.45166
3659.199951
3351.59375
2508.740723
2957.560059
3158.480957
3057.348633
2769.485107
3751.463623
1872.968262
1377.777832
4745.166992
1818.443726
2120.89624
5277.665039
1947.871826
3328.71582
3877.206299
2110.033691
1731.358643
2743.351074
2093.333252
4159.210449
2705.808105
1859.068237
7573.014648
4400.99707
2680.722412
3025.096436
3126.705078
1916.229004
4878.866699
3268.686279
2526.325928
3027.926025
2484.739258
6840.055176
2733.770264
3125.363281
2893.520752
2349.244873
1412.849365
1560.675293
3627.442627
1974.084839
2895.875
2941.346436
1638.45459
4839.753418
2762.05127
1799.136841
1747.60376
4294.581055
3296.970947
2494.212402
1770.506714
4103.224121
2459.425293
1965.144409
1479.784546
6321.20166
2079.251221
1473.664429
1809.625244
1614.650757
3215.865234
2073.267334
2649.35791
2370.544922
1692.446411
1943.540894
3365.98584
1685.681641
2541.32251
2399.204102
4847.173828
2197.6604
1735.042114
2646.386963
2136.307129
1601.238281
5031.589355
1623.038208
1566.342651
2089.368164
3799.451172
2293.204346
1772.731079
3901.674072
3007.581299
3438.702637
2662.873779
3532.257568
3729.150146
1501.106079
4607.522461
1897.38855
1817.817017
1859.096436
1873.843628
2482.224121
2133.918701
1941.254028
1520.894287
2457.957275
1392.549072
5303.258789
4250.230469
1934.874878
3636.246826
3613.309326
1436.33606
3073.614014
3863.292969
1804.454346
1803.365601
1921.75647
2613.7854
2527.39209
2542.456543
3419.370361
2376.122559
3907.974854
3835.623047
1663.720947
5258.616699
4610.007813
3780.535156
3962.199219
1873.547729
3362.869873
4521.910156
2455.878174
1671.08313
6110.512695
1787.567261
4693.38623
2906.554688
1619.707275
5400.796875
2011.070557
2061.590332
1790.464111
4335.546875
2618.804199
2348.541016
1764.132813
4315.488281
3904.864258
4326.046875
3050.810303
2729.108887
2808.753418
3534.495361
1695.440918
2430.490479
2223.210205
2084.882324
2656.423096
2169.888428
4111.547852
1688.732178
1660.571411
3430.723877
2269.831787
2084.408936
1784.806152
1629.608887
1548.292725
2482.706543
3032.145996
1745.450928
3345.356201
3863.123047
5015.097656
2513.782959
3436.516357
3935.226563
3516.193604
2799.641113
4933.918457
3362.858887
1861.05603
3799.804443
3500.29126
3228.823975
4645.259277
4681.963867
1402.008057
1559.496338
3281.920654
2637.695313
6132.429199
3137.964844
2378.88208
3652.813965
1662.694458
3573.533936
3640.501709
2756.645996
4769.712402
2713.575684
2091.0271
4279.020508
1631.017578
2531.447266
1715.737061
4919.939941
3128.718506
5397.824219
3331.292236
5365.518066
5707.044922
6024.687988
1419.492065
1757.914307
1552.638062
2529.074707
3695.041992
2002.467041
10628.375977
6337.544434
4183.610352
6813.926758
4239.744141
1598.494751
5302.530273
4917.193848
2831.508545
2913.025146
4324.130859
4559.876953
2773.583252
5723.989746
2202.305176
4411.652344
1968.903564
2003.796143
4259.398926
2602.630127
1949.689331
2175.111084
1567.033203
4003.045898
1555.166626
1837.092773
2694.152588
1942.031372
2896
3494.715332
2450.352051
2257.241455
1765.442017
5262.280762
4593.845215
2638.312988
3678.004883
5681.314453
1812.357178
2869.967529
2359.690186
1556.846924
1883.956787
1667.14563
1351.197388
3108.889648
1507.731812
1777.336548
1954.469116
2247.008789
1734.3396
4009.812744
2060.698975
5200.658691
1411.30603
1919.047241
3955.570801
3057.477051
1708.359009
2272.68457
1566.441284
3355.543701
3339.694336
1845.263184
3255.691406
5741.476074
1562.797241
4780.200195
1954.307129
3492.368164
1756.896606
3748.326172
3022.045654
5026.904785
1642.273071
5011.065918
4186.100098
1473.467896
7222.870117
4647.258789
3676.091553
6404.614258
1589.96106
3718.718994
1728.156372
1818.035034
3769.741943
1856.391602
4404.078125
2158.04834
5696.186523
3944.600098
1541.295654
2910.640625
2196.168213
2737.220703
2647.463623
2993.828857
1597.401123
2420.704346
2780.757813
3730.04248
2884.102539
4000.043213
1794.773315
1870.122925
3819.829346
5758.379883
2233.302246
1712.436401
5158.971191
3793.01001
2262.199951
3263.40332
2958.980469
4138.607422
4463.569824
2867.663574
3310.033936
1736.235352
1747.339844
1811.609009
4024.869629
3099.092773
5800.505859
2109.512207
2363.826172
1294.36145
1455.807251
1887.626709
3093.030029
4935.834473
4521.644043
2865.25293
3891.60083
4515.578613
2149.168213
3809.897217
2247.681396
3686.985596
1964.809082
2384.748047
1910.694824
1708.523682
2297
1765.421265
3159.445557
5253.190918
1870.303955
4061.328369
2523.388184
3414.038574
5757.055664
3008.995361
2059.807373
5478.234375
2302.934326
3880.300293
1679.906494
3126.549316
1575.404907
4173.23877
2953.426025
4834.231445
5913.376465
1563.811157
1822.564087
1434.860229
3172.852539
6124.945313
1858.217773
1989.404541
2958.073486
2663.057373
2763.144287
3848.574707
2169.587646
2310.994873
4637.304199
2911.78418
1513.125977
2534.565674
2777.786133
3373.455078
2023.332275
2715.658691
2113.730957
4239.834961
1723.921509
2764.542236
5566.405273
2009.740479
5823.983887
4873.147461
1567.619995
4156.917969
2724.034668
5003.901855
3055.833984
1847.086304
4582.634766
3421.743164
5229.507324
1982.622925
2329.942627
4970.953613
4786.626465
4895.821777
2159.142822
4442.437988
5300.456055
2971.059814
3193.253662
1546.347534
4281.228027
3212.023682
2489.212891
2107.942139
3245.623779
3475.012939
3002.601074
2119.283691
2832.641602
4941.170898
1902.860962
6010.323242
3750.102539
7023.571289
3775.419678
1811.975708
1611.377197
3789.450439
2532.991699
4418.781738
3602.585205
1944.458862
1762.256714
2479.722412
2219.010742
2971.466553
6291.491211
3628.6521
1971.654541
2741.177979
2323.017822
1762.905273
1481.825562
4719.720703
2928.962891
6527.07959
2851.413086
6127.55957
3031.510498
6224.938477
1654.5271
2272.875732
2029.314819
1543.554321
5362.951172
1993.747314
3650.589355
3812.880615
2061.851074
1850.791626
1928.501221
1445.061279
1721.801758
1726.989258
1462.441895
2934.267578
3393.786865
4789.542969
5038.6875
4004.491943
2593.948975
2086.198486
1970.155884
2237.134277
2199.676514
4904.262695
1652.361572
2103.966064
1896.99231
2466.194092
4265.820801
4442.825684
2464.948242
3786.258301
3851.102783
3178.635742
1510.030518
2290.641113
2373.124268
3512.153076
5953.126465
1550.391479
4340.549805
2075.615479
1657.763306
2201.885254
2468.411133
4365.169922
3092.697021
3580.158203
1667.497803
2080.293701
2133.406494
1627.075928
3822.433594
4928.020508
1809.481934
2173.924561
1573.980957
2441.577393
1747.31897
4085.06665
1852.437988
1755.391357
3409.983887
1961.894775
2309.547119
1856.444458
2452.331299
1908.666626
3825.11499
2981.935547
3554.293213
4768.289063
2266.230713
2285.377686
4069.364258
2364.300049
3400.959961
5660.919922
2251.494629
5863.375977
3082.086914
1787.784912
2193.652832
2880.720703
3755.313232
2870.336914
5347.380371
2518.501465
4831.885254
1588.571411
4253.31543
2717.09082
6415.84375
3247.627197
2597.52002
2097.594971
5300.026855
4833.861816
1715.918335
5292.271973
1723.076904
1799.404907
6148.50293
2983.321289
6697.251465
2338.137451
3053.164063
5835.129395
1780.977783
1703.744263
1406.47998
2543.015381
4193.083008
3768.533447
1849.920044
1828.692017
1993.333374
2025.036987
3501.656006
1745.908203
1811.831909
4775.302246
3886.040039
3072.490723
2858.06958
5205.283203
2513.420166
3793.292969
1558.884521
4205.186035
1721.614868
1722.126953
2287.237061
1605.72522
3127.226074
3978.324707
1632.544678
5264.052734
2676.685791
3183.338135
2757.820801
4668.508789
3414.988281
3181.072754
4153.058594
5577.951172
2417.225098
2721.331543
3527.878662
3476.783447
2870.390625
3320.226318
2439.970703
4865.108887
2466.366943
2895.552979
3707.674805
1511.622192
2847.410889
5148.706055
2431.110352
1863.923584
3912.922852
5751.695801
1720.067383
2199.662598
1711.803345
2474.304199
2098.28418
1563.439941
5309.052734
6449.845215
3137.207031
2857.083008
1980.440674
2148.361084
2521.738525
6107.208008
2618.042969
5466.888672
3674.392578
5578.28125
4374.842285
5511.949219
4192.106445
3381.395264
2306.300049
16306.154297
5818.035156
2759.448242
3402.632813
4412.986328
3534.211182
6017.15332
2822.68042
4276.624023
8339.386719
7175.755859
3124.311768
3680.740723
1439.696167
2348.157471
4146.244141
1618.731689
5786.653809
6959.597656
4428.294922
4249.512695
3216.195068
1428.641968
3448.757813
4728.48877
3497.51123
4507.953125
6553.85791
2070.222168
1939.636353
4571.324707
1328.761963
4437.460938
6190.745605
5927.212402
3583.849121
3326.616455
2195.022217
2660.747314
5104.83252
5633.147461
2539.845215
5726.298828
4492.548828
1916.385132
4367.020508
7244.921387
3437.76001
9565.760742
5219.63623
3260.064453
7162.915039
5104.994629
4046.266602
4381.07373
3973.574219
1557.387695
5594.94043
1661.834229
4466.693848
5941.675781
4386.143555
2257.578857
3924.549072
4176.030273
5744.43457
4316.563965
4470.125488
3138.591553
4832.347656
3174.99292
6055.53125
3866.733154
1756.891602
6999.047852
1853.501221
3286.362793
5659.761719
4649.32373
5890.378906
2497.889893
1584.074463
3576.159424
2182.435791
3094.960693
6216.177246
5705.127441
4332.784668
2590.41748
2619.317627
2725.722656
2234.650635
3566.64209
4111.93457
4193.490723
2718.411865
2321.52124
2918.088867
1588.880737
7296.473633
3594.00415
1417.369385
2388.725098
3980.814209
2238.921631
3604.450684
2514.982178
6383.630859
1746.795166
2340.199951
2153.716309
3793.774658
4409.194824
3301.522461
2042.218018
8116.682129
2743.584473
4712.391113
3757.771484
2782.947266
5274.378906
6854.169434
2965.554443
3084.670166
1562.14856
3627.820313
3323.968506
2346.584717
1211.89917
2483.060303
4815.455566
6777.346191
2703.740723
1416.065552
1774.891602
4473.556152
3945.076172
4784.318359
2983.738525
4992.928223
3502.936279
3429.217285
3511.229248
6178.752441
5863.537109
2921.313965
4789.022461
3350.89502
3512.23877
1552.838745
2520.625977
3705.483154
2358.139648
3512.161133
2422.234375
2783.776855
4455.301758
2912.172852
4143.474609
5112.754883
1998.045776
5182.385742
3962.265381
3735.69043
1913.230713
5420.487305
3043.710449
3589.968994
2226.609863
3118.476074
3485.536621
4001.623291
7026.119141
2465.644531
2040.460571
3394.132813
2342.750732
1626.043579
2708.062744
1783.090088
2502.915283
4133.623047
4166.753906
10523.274414
5392.455078
1649.093506
3660.132568
7835.370605
2139.107422
3486.068848
1530.548706
3694.222168
2054.222168
1787.532471
2050.406006
3526.218506
3820.108154
2959.26001
2967.324463
5164.070313
2498.203613
3948.444336
1687.739868
5566.330566
4310.904297
2462.157959
2621.699951
1879.338135
3944.682861
7220.942871
5875.278809
1266.666626
4556.626465
3139.049072
2058.566895
4586.359863
1737.980957
2338.764648
1275.373535
4984
2844.131836
2236.7229
2170.602295
5561.010742
1980.044922
5891.200195
5356.887695
2536.969727
5180.50293
2666.237305
2805.748047
4415.811523
3219.673828
2623.747314
4594.695801
3896.424316
2995.914307
1576.367798
2495.981689
6825.49707
5389.588867
5167.898926
6201.397949
3829.154785
4090.529297
6544.137695
2505.684326
5438.312988
3921.875
4969.889648
10465.091797
3959.895508
3021.146973
3627.484619
5440
2989.163086
2164.685791
2387.09668
2222.109863
4019.470215
5817.233887
4637.109375
2828.782715
2105.641113
2697.484619
1878.274536
5451.958008
4148.619141
1849.888916
2313.740234
5322.178223
4436.375
4602.17041
4295.42334
2867.820313
3143.853516
2536
2019.52002
1613.473633
3342.666748
4948.023926
4787.413574
5340.307617
2208.199951
4633.166504
3514.686523
4711.86377
2130.961426
3629.215088
3163.87085
2386.275879
3390.733398
1473.814453
1271.591797
4639.141113
4075.142822
4107.908203
4222.880859
6524.281738
4062.385254
3364.860107
4519.69873
3363.693359
1735.393921
5901.586914
2978.490479
1743.455322
2317.457275
1826.736816
2547.64624
3467.521973
2198.225342
5088.192383
4916.70459
2940.658691
2493.604004
2404.76709
4674.776855
1904.817261
5235.085938
1618.472778
3734.703369
1675.205933
4051.103271
3158.459717
4907.786133
3169.92334
2866.549316
1947.915649
6306.778809
4806.977051
3637.141113
2246.468018
2079.600098
8814.37207
3402.541992
3260.618652
2735.850586
8008.884277
6293.671875
2390.177002
3796.955811
4516.291016
3538.429199
5784.458008
4140.246582
3883.823486
4669.930664
4356.858887
3267.985352
2147.053223
3846.151855
2626.572021
3568.153809
2077.373779
4703.016602
3037.574463
4021.876465
3294.082275
3324.913086
4242.258301
4506.077637
5977.665527
1770.408569
3975.984619
5789.750977
1607.042236
3691.22583
2162.176758
4955.92041
4908.469238
3779.856445
4058.690918
3771.68457
4450.95166
4832.236328
2083.287598
4018.572998
4285.09082
4164.220215
2489.94873
5046.411621
7216.906738
3846.368408
3857.104248
3946.876465
4411.534668
2662.370361
3637.818115
2180.77417
4941.890625
2221.283936
3673.018799
2136.506348
3742.150635
3258.579346
3844.884521
4603.436035
5608.153809
3532.877686
2156.519531
3511.111084
3219.443604
2034.739746
2150.990234
3110.45166
4997.193848
4347.431152
5238.731934
4781.8125
1993.908569
5277.379395
4147.393066
1430.739746
2140.324219
1492.047119
3279.024414
4938.970703
2142.203125
3524.134277
2799.433105
3954.958984
4055.975098
3781.818115
2153
3934.342773
6242.268066
2722.698975
1928.444458
4122.077148
4660.030273
6206.72168
1906.090454
2794.823486
4799.188965
5548.581543
6825.23877
3372.089355
4950.54541
3798.915283
4316.250977
1794.347778
3925.333252
2051.984131
5419.175293
4825.743164
3732.032227
9251.151367
4728.658691
2624.650391
3886.803711
5727.630371
4210.90332
2552.38916
4291.271484
5881.160645
2708.515625
6557.013184
2321.083252
6299.450684
4924.687988
3190
6107.537598
4057.97583
2600.533447
2060.472412
1434.391724
3018.136475
3221.333252
2051.783203
6181.112305
6174.37207
1639.599976
2056.478516
5250.456055
3289.826904
6666.76709
3177.358398
4732.542969
1550.248169
1354.880005
6962.452637
2401.920898
3506.349609
5771.128418
2446.171387
5950.783691
4977.230957
4549.67041
3878.297119
4428.146973
2862.008301
5162.444336
7929.008301
4181.476074
5053.954102
4625.777832
6395.069336
2806.414307
2830.616943
2782.461426
2246.905762
4832.413086
3058.782715
1916.721313
4287.378418
7735.915039
5252.565918
2997.09668
3658.730225
2878.42627
3210.413818
2162.148193
1632.620117
3840.171387
4055.525879
3590.98584
2068.159912
3533.482422
3956.448242
3967.231934
2948.330322
2624.482666
5089.495605
6019.343262
5480.824707
3528.235352
2343.748779
3932
2011.096802
2211.592529
1601.315063
2333.578857
2673.101563
1697.956787
3883.900879
3121.375488
3050.178955
4084.109131
2032.328735
2600.939453
9120.132813
2574.131348
4389.598633
2546.42627
3952.044434
6595.87793
6598.42334
2825.453369
2546.458252
5408.211426
2122.708008
4210.558594
5126.038574
2735.399902
2395.172363
5411.148926
5069.918457
5319.326172
1293.054443
1782.521973
3808.928467
1587.213379
5416.761719
5697.458496
1407.766724
1623.970459
3993.012207
4111.238281
4449.080078
5237.525879
3157.005127
1985.616699
5433.90625
5911.192871
3584.546143
1812.458374
2716.741455
5596.667969
1643.846191
5829.46582
1497.572876
2754.388428
2021.714233
5259.229004
1572.496094
5082.934082
4167.205078
3862.987061
3606.783691
4635.23877
2052.028076
1824.708862
1601.952026
2848.90918
2520.331299
3545.502441
4339.005859
6118.807617
2059.058838
2171.023193
6685.399902
2227.153809
4361.101074
3395.135498
2955.785645
1873.192017
2122.80249
2326.175537
3480.596924
2317.958984
4427.040039
3284.963623
2176.466309
3100.171387
1281.420532
4900.358887
5902.784668
3442.966309
4505.511719
3695.816162
3773.954834
3367.568604
2858.813721
2931.383545
14214.414063
4193.716309
4190.971191
3773.484619
4820.597656
2345.151367
1898.892334
2115.559326
1697.785156
4686
3675.958008
2717.314941
4616.514648
4453.062012
5689.485352
1671.090942
4813.710938
5100.567383
4142.385254
4210.076172
1950.188721
5055.901367
3082.827637
5339.912109
4752.845703
2351.133789
2876.103271
3542.265137
1883.82019
4999.941406
2653.380859
2103.295654
2613.365967
4677.232422
5458.200684
3609.868652
1892.151367
2528.627441
2036.231445
4274.635254
2706.722168
2723.826172
5162.083496
3348.256592
2645.281738
1916.504883
3157.643311
4240.976563
1766.86731
3216.121094
4037.62793
3599.603516
3764.654785
1642.031738
3907.602295
3537.610352
2230.412109
2781.109131
7365.571289
3846.848145
2036.363647
4067.897461
3117.30127
2045.036987
1460.923096
3858.711426
7477.463379
1813.543457
3566.514404
2081.550293
6193.726563
4151.696777
1866.546753
1979.19104
5746.869141
6019.133301
2972.486816
1769.754395
3464.155762
4208.964355
2058.123779
2946.795166
1911.438599
3115.961914
4850.790039
4892.444336
3880.846191
1979.213623
2388.430664
5517.595703
3777.230713
2766.564209
2277.437988
6818.344727
2949.219482
4345.928223
1904.820557
4552.441406
2207.272705
5140.172363
3257.645752
7405.56543
5186.810059
4348.375488
3120.298096
5664.162598
4988.65625
4257.012207
2611.308105
1326.618164
4873.835449
5647.166992
7748.600098
4517.143066
3530.376709
4390.054688
2054.153809
2929.445801
4951.915039
3287.07251
8640.878906
3220.617432
2134.773682
5558.395508
3731.670654
5471.82373
3672.313721
4985.512695
2450.55249
5601.266602
3580.645264
2754.686523
2773.483887
4436.34375
2403.748291
1436.591309
3348.51709
5894.291016
4861.852539
1289.391357
3994.399902
1484
6146.320313
2553.337402
3816.713867
4768.113281
2102.711182
3511.551514
3172.463867
3692
3115.587158
1461.333374
1472.640015
5899.797363
3603.445313
2194.339111
2860.256836
3519.897461
2174.415527
3812.240967
3264
3734.25
2016.292725
3881.333252
4082.059326
1410.795166
3352.484863
5428.585449
8846.400391
3031.069824
2569.139404
3598.350586
1921.116333
2594.573975
2858.297119
5665.204102
2489.676514
4619.382324
3320.422607
3786.666748
7947.275879
2036.133301
4793.544434
6054.838867
5470.924805
1784.657837
3368.895996
2123.685303
2877.1604
3469.714355
5016
2294.549072
5149.297852
1593.787231
3186.033936
3222.068848
5310.163574
4844.557129
3725.345459
4438.078125
2213.890869
2882.496338
3730.988281
3808.9729
5912.755859
4426.779785
4051.400635
3853.176514
4927.475586
2222.153809
2071.071045
2466.091553
2555.212646
5099.246094
1687.393921
5247.316406
4554.25
1771.983154
3727.152344
2375.265381
3824.76709
4761.642578
1794.05127
5246.008789
5050.649414
5545.652344
6426.461426
5173.187988
3190.754639
2764.50708
2949.24585
2839.25708
1532.30249
3322.595703
2892.117676
2799.432373
5125.612305
4130.986328
2672.56958
4698.436523
2855.876953
2858.219238
3552.116943
1462.082642
1660.885864
1526.095215
2215.157959
2545.2771
3765.235352
2615.526855
2342.068115
5168.21875
4976.103027
3521.670898
1763.677368
2100.765137
3607.111084
2755.4729
4406.491211
3505.222656
3030.891113
1831.714233
1844.925049
1462.920654
2237.161377
5245.98877
2478.962891
2461.856201
2792.216797
3966.298584
3060.695557
5279.23584
1843.023682
4781.442871
3255.669434
4407.773926
3319.911621
2566.393799
1996.018921
2224.245361
4446.015137
3212.322266
1700.470581
2855.194336
8860.676758
3835.328857
5607.450195
5093.924316
3765.506104
1628.477661
3191.133789
4214.79248
4421.941406
4319.568359
3549.367676
7589.431152
3075.478271
2297.810303
2736.488525
1858.387695
1685.352539
4222.82373
2221.872559
3457.333252
3851.270996
7995.66748
6075.846191
4448.600098
4719.052734
3247.391357
1775.428589
3140.444336
2468.90332
1598.557373
1902.153809
2384.888916
1470.959351
1857.081543
4612.972656
5308.894531
4069.594482
7777.916016
5863.187012
3547.188721
6096.881348
4469.45459
4978.105469
2470.128418
8070.597168
5980.657227
2971.2229
2665.171143
3784.028076
1382.463989
1944.602905
4856.519043
1658.900391
3133.065918
1958.166992
4907.13916
2936.712646
2066.564453
6075.454102
5836
5909.161133
3342.233154
3668.369629
2721.028564
2038.191528
4881.227539
3275
3545.099121
6144.147461
3401.559082
6410.285645
1904.437012
3906.953125
3607.617676
1938.283447
3156.419678
4691.125977
4147.962402
2941.187988
3132.021484
5865.684082
3628.496338
2437.082275
3423.032471
7091.1875
4531.718262
4993.429199
4316.291504
3651.449219
9732.15332
6064.646484
3460.540527
4687.206055
3323.176758
3643.050293
1627.373901
7523.79248
3801.870117
2937.35376
2444
2111.612793
5629.878418
4098.612305
2515.602539
6212.098145
6934.265625
1672.736206
2620.281738
2295.276855
2821.428467
3220.770996
4512.619141
2238.919922
2476.655762
5873.72168
4287.921875
2556.789063
7739.939453
3255.046387
1407.181152
7338.449707
6954
5803.64209
3606.912842
1950.581177
1953.421021
1771.973511
2153.9375
4106.926758
2808.526367
3627.481934
2430.952393
8385.722656
4644.69043
7206.260742
2914.052246
1705.284668
3401.585449
4618.466309
2648.944824
2459.028564
4565.910156
1828.595337
4470.654785
5333.476074
3116.58667
2404.592529
4358.32959
6390.678711
3047.24585
2558.896484
2850.619873
4085.076172
6042.319336
5404.728516
5369.630859
2043.831909
5210.347656
4868.842285
4698.358398
1445.582764
1746.181763
2365.052734
2053.316406
5709.247559
3930.697021
1705.724609
4279.131836
3660.800049
2140.740723
4172.444336
3921.644775
3641.105225
3604.388428
3685.571533
1681.049194
4465.852539
2741.103516
2593.398682
3926.168701
2145.073242
5090.222168
5409.918457
5038.345215
4181
4991.325684
3394.4021
1464.226929
8416.759766
4874.742676
5055.859863
6130.478027
4903.876465
4517.441895
5586.958984
4713.646973
3475.435547
2193.234619
2346.230713
3710.236572
4447.740723
3008.47876
4467.741211
4036.434326
2903
5099.711426
2177.515625
2481.863037
3337.473633
2293.731445
5693.300293
1630.588257
3898.643066
5874.91748
2881.20459
5502.856934
3881.308105
4203.964844
3420.732422
4312.710938
4444.828613
2511.939453
4772.02832
5021.859863
2034
2062.588135
3966.279053
2474.370361
4478.660645
3513.041748
1451.007568
3615.040039
3241.673584
5142.055664
5964
3026.705322
3945.699951
2768.100098
1432
3062.881104
4561.527832
3744.515625
5333.100586
2687.516846
3656.372559
4737.642578
1392.721558
1617.51355
5859.03418
1520
1973.95459
2301.192139
2524.811035
1785.482544
2992.272217
4402.845215
2009.992798
2128.342041
1794.208252
3768.599854
1579.737427
2241.942139
5001.677246
2876.677246
8654.961914
2796.526855
2762.060303
4125.402344
2821.95459
2210.914551
4491.757324
2101.64624
2765.594727
4592.644043
2122.719727
2541.843018
1683.908569
3015.865234
4046.319092
4383.352051
1374.705078
2969.038086
7230.910645
6082.353027
3409.844238
3283.142822
4093.239502
2374.062988
1960.329468
2147.825195
5785.842285
4640.426758
3992.164551
3575.982422
2201.649658
1715.118652
3701.42334
3492.701172
3361.209717
4571.192383
3261.9375
7450.166504
3788.525146
2067.887939
1908.954102
2378.607422
1800.126953
1688.898438
3815.634033
7212.706055
1849.536743
11924.891602
2641.659668
2161.142822
3549.207031
2398.54541
2300.840332
2009.289307
5865.588867
3079.899414
4215.13916
2080.424316
2489.037109
2079.95752
3639.001953
3137.919922
3623.719971
3081.810303
2441.391357
2717.765381
3316.332275
3454.676758
5597.851074
3651.339111
3749
8103.187012
4142.505859
2386.412109
3204.444336
5309.106445
4396.062988
3764.613525
5638.259766
3109.597656
2302.391357
1884.463135
5966.02002
3918.876465
3224.568115
4079.22998
3680.825928
2186.047363
1973.829102
3731.256348
2276.994873
3445.552979
2357.232178
2170.454346
5037.24707
3244.129883
5810.98584
6585.255371
3995.943115
3721.35083
2237.006836
2351.555664
2508.212646
2015.414673
5538.223633
4547.322266
1627.115356
3416.517578
1785.842163
3283.863525
5231.80127
4255.958008
2015.168823
1975.640503
1840.695679
5335.841797
3729.727295
4695.594727
2938.773682
4686.664063
4221.64209
2056.222168
4596.018066
2014.936157
2869.991943
3106.681152
2725.187988
4686.09668
2125.383545
5268
2325.231689
2881.018799
3820.707764
1988.469238
2037.85144
1788.040649
3850.056396
4605.822266
3892.286621
1728.865967
2285.055176
2067.052002
4652.239258
2320.526855
4216.040039
2933.130371
4021.203125
4358.010742
2031.455566
4730.078613
5586.29834
3807.392822
1234.649048
1726.896606
3437.952637
6477.715332
5889.208984
6270.477539
6016.671387
5542.458008
5352.855957
3190.771973
5187.865234
6420.5
3418.118896
3459.559082
2208.593994
5383.734863
6156.648438
3780.527588
4741.20459
2368.966064
2770.095215
7355.151367
2882.68335
4087.565674
2605.968994
5542.119141
1564.363647
1627.536865
4228.671875
3944.894043
3059.658447
4929.106445
2023.923584
1582.67981
3891.317871
2824.642334
4142.944824
4399.932129
4946.856934
2933.85376
3913.089355
4295.400879
3820.763428
4055.286377
3485.672607
5029.187012
5096.646484
2760.660889
5946.919434
5447.339355
3580.86084
5439.680664
3130.797607
2414.164795
3338.905518
5008.294922
3147.356689
1679.787598
2912
4550.22998
5350.808594
4856.52002
3867.617188
2468.690186
7041.862793
2114.199219
5302.78418
1445.294067
5134.257813
5400.103027
2102.137695
1926.700562
2284.32959
3725.2854
5844.424805
1897.45459
4550.433594
1703.301758
3381.135498
4138.375488
7071.503906
2231.793945
1693.043091
3262.559326
5300.861816
4020.981934
1870.613037
1559.54126
1576.970459
2766.991699
4198.947266
1875.461426
1796.737061
5465.903809
4138.612305
7258.432129
3966.463379
4010.547607
3256.482422
1474.758667
5069.531738
4988.854492
1819.623901
1829.460693
4076.844971
3997.647949
2654.194336
3799.977295
3804.177734
3388.512939
3267.27832
3987.120605
2695.676758
1611.043823
4153.108398
2033.285767
2744.838867
1997.541992
2459.591797
5228.756836
2796.931641
6707.572754
4291.80957
4490.045898
3712.904053
2170.212158
6022.14502
1919.636353
5499.154785
2718.93335
4548.452148
3233.614746
3152.055908
2657.607178
4927.435547
3688
3534.864746
5125.476563
1850.415039
4823.21875
3124.966553
4818.069824
4656.769531
2536
3490.296631
4754.9375
2100.699951
5530.053223
3039.018555
4397.63623
3707.176514
3203.205078
6008.02002
1774.80188
6933.559082
5141.545898
4100.270996
5028.072754
3460.703613
5517.700684
3930.386475
3200.12207
5915.172363
1723.35376
2758.237305
3410.017578
4811.306152
6078.623047
3200.201904
3826.690918
3811.762451
3126.476074
4199.662598
4371.911133
4933.26416
5783.243652
2276.67749
2757.980957
2745.661621
2051.986084
4617.846191
4877.137207
5388.987793
3586.884521
5898.263184
3656.90625
1883.398682
3626.791748
2430.380615
6313.423828
2710.921387
13581.275391
10768.379883
4593.465332
2601.671631
2164.828857
5887.09082
3519.40918
2108.432861
2126.676514
1851.084961
5511.436523
4177.327637
2730.261719
2008.026978
2904.040527
4008.947021
3357.897461
1693.430298
4429.629395
3693.928467
5459.114258
4268.57373
2262.90918
3099.447266
3758.54541
2579.489258
4543.82373
2722.887451
2519.907959
1770.937256
2784.273193
5867.693848
4527.302734
2147.720947
2070.102295
4091.290283
3643.784424
3727.959717
3667.443359
3618.413574
4415.888672
3195.9104
3281.704346
2908.822998
2954.984619
3792.033447
4012.257568
1790.958374
4230.29541
2769.393311
4308.071289
6294.324707
2465.45752
3950.433838
5090.163574
3425.76001
3613.187744
3822.474365
4635.586426
1936.377319
3819.11377
2931.496582
4451.461914
3815.761475
3052.994141
3651.955566
1871.204468
4811.714355
5175.693359
3838.958496
1900.540527
2543.156006
1767.368408
1716.40271
4253.307129
3061.387695
4877.116699
2567.954834
1738.385498
4285.314453
3540.961914
5834.386719
9027.010742
3878.125
4249.521484
3962.786621
3852.02002
5534.65625
3191.141846
1459.779175
1862.18457
4319.797363
5820.956543
4513.314941
3892.018555
3866.944092
2358.708252
2097.24292
7470.544434
11838.960938
2708.494873
7573.270996
6263.971191
2053.557861
2455.868896
1987.843384
2470.038818
2722.697998
5813.385742
3167.744629
3586.392578
2268.528809
3307.412354
2545.773926
9050.927734
7908.297852
5584.372559
2211.064209
1265.583862
4718.437988
1759.678955
1357.645508
3037.794678
4222.253418
1926.769287
1751.090332
2361.314941
4354.737793
2673.813477
1448.435547
4898.403809
2301.931152
2005.027954
2089.354736
4852.535156
1452.623413
4204.634277
3551.821045
1862.663696
3040.292236
3379.947754
2741.074463
1683.213135
1716.401245
3300.502686
5369.755371
2566.119873
2984.43042
6199.256348
2678.483154
2990.487061
4401.950684
1553.058105
2313.402344
7133.410645
1384.666626
5020.710938
6310.788086
5421.785156
6650.494141
4431.862793
1920.415527
5976.850586
3211.807617
2411.492676
1867.401001
1501.190674
4050.120361
2451.644531
3924.463135
3604.593506
4508.327637
5999.289063
1978.122437
3556.423584
1726.690918
5476.750977
4017.705322
2760.481689
6818.336426
3247.629395
3495.59082
2034.388428
2641.346436
3571.763672
4736.415527
3560.120117
3532.655518
4238.915039
2854.602051
3336.220215
1872.19043
3221.366211
3121.604004
2076.754639
3881.222656
2219.062256
3074.195557
1495.071777
5523.336426
2082.29248
3312.120361
3021.552979
5926.055664
5484.341309
5048.119629
2074.075195
3887.013428
2872.035645
4706.902344
1384.502808
3497.003906
2341.959229
2006.709717
1857.197266
3425.14624
2698.424316
3958.796875
3965.065674
1758.680176
3495.774658
3042.239014
3793.936279
3069.952637
2772.912354
2369.382324
2106.725342
1853.141113
1731.584961
4328.168457
2748.623047
3375.272705
2085.133789
7599.554199
5841.018066
4480.278809
5707.702148
1778.772217
4267.680176
5805.816406
2121.754395
5441.20459
5001.095703
1893.718506
1906.636353
4311.025391
3490.72998
3146.609131
3730.041748
3056.600098
2418.224609
4722.405762
2924.858398
3652.864258
3271.871582
2253.189941
1868.553345
2901.802246
4136.983398
5218.029297
4251.764648
4553.876465
3989.416992
2666.783936
3242.450195
2016
2635.52124
5805.092773
4500.742676
1642.028687
3431.920166
1915.363647
1953.176514
3892.612549
3225.382813
3507.485352
2032.397949
3149.181396
5277
4710.618164
1848.98877
2916.805908
10994.896484
2987.686035
1927.599976
1770.46875
3913.643799
2251.005371
2732.571533
2176.61792
3788.451904
3983.49585
3250.202148
4293.366699
6889.75
5280.146973
2254.085938
3388.580811
1892.122681
1526.359009
5697.878418
3536.12085
2117.794189
2897
5270.888672
2712.038574
2034.698853
4500.25
5442.90918
2599.023682
5648.127441
1762.042603
4072.54248
3252.893555
3126.666748
4387.294922
5573.982422
5865.464844
5024.722168
1431.5
1785.308472
3873.966309
2569.819092
5931.783691
5164.725098
3783.727539
2057.363525
2299.496826
3663.199951
2553.406006
4760.410156
2610.269775
2751.661133
3404.413818
6130.099609
4858.131836
4373.539551
3420.26123
5027.126953
3072.502686
3986.431396
6955.356445
2629.151855
3066.777832
4208.924316
4649.071289
5855.183594
5678.014648
2037.559326
2567.980713
1563.651611
2080.604736
5931.670898
2078.106445
4012.189697
4308.585938
1468.376953
4000.697266
5418.05957
2395.01709
3537.570313
4268.584961
4290.038086
1504.573242
3192.181641
7745.39209
3006.849854
5965.847656
6056.093262
1877.575317
5125.851074
4895.662598
5294.803223
3435.673584
3718.188965
1564.736206
2333.20752
1872.851563
5055.438477
2264.407959
2137.222168
1955.371338
4036.73584
2644.374512
2698.894531
3853.675781
3437.321045
3330.367676
4122.772461
1454.790527
3095.572021
6050.51123
1679.479248
1649.465332
2170.833252
4093.002441
1539.785767
2392.357666
5202.063477
2296
3967.143555
2045.014893
2642.172852
2035.329956
1564.328125
3265.465332
5326.469727
1758.38269
3429.261719
2978.491699
4149.319824
2292.426758
2128.311035
3641.121826
2034.945801
2652.726074
1864.730713
3975.766113
2028.815063
3490.975098
4861.593262
3577.774658
3703.28833
3497.171143
4716.833496
3306.921631
3988.30542
5107.948242
1521.346924
3940.908203
3248.053223
3681.153564
1869.333374
3341.265625
5989.361328
6086.466797
6212.026367
4807.880371
4487.518555
6673.581055
3959.272705
2149.45459
2337.130371
2954.751709
5373.621094
4356.806152
3374.285645
3397.737305
3290.361084
2150.897461
1694.548706
2804.369873
2545.885254
7393.185547
5549.226074
3251.893799
4055.897461
4134.492188
3089.315186
3124.813721
3225.256348
2871.152832
3212.352051
3121.522461
3707.618164
4528.200195
1972.830933
2275.789551
4316.441895
3075
2817.339111
2463.427002
4558.022461
7649.937988
1766.55835
4556.495117
2165.458008
2067.155029
3393.34082
1626.347778
2138.678711
1326.95459
4468.236816
2001.974976
1543.929199
3872.192871
1489.224487
2680.795654
3908.550781
3793.632324
1859.476685
6021.213379
4497.593262
1588.906128
3294.802979
2092.82666
5351.698242
4429.035156
2516.878906
2373.304932
3569.485352
4290.841309
3304.515137
1886.067627
4106.318359
5382.630371
2468.258057
3125.67749
3887.905518
2023.688721
2451.09668
3629.431641
4029.279541
1491.541016
1497.398926
2531.195557
1589.945313
3455.301514
4427.871582
3119.661621
1583.426147
2266.599365
4736
1642.56543
3037.536377
4977.088379
4400.128906
6141.650391
3636.857178
2004.813232
2905.474121
3453.634521
4288.749023
4755.035156
3139.654541
5116.717285
3420.419678
4503.625977
6173.579102
5320.432129
6125.151855
2754.650146
4836.534668
1866.863159
5202.588379
4079.320313
3316.19458
2011.452148
2757.806396
1648.193604
3858.076172
4751.643555
3643.390625
7509.498535
3693.941406
5219.750488
1913.523804
1806.988892
5597.811523
3592.864746
3992.828857
5914.163574
9065.865234
1621.904785
4231.257324
5972.088867
4914.885254
1925.973389
3123.568604
2136.861084
3902.759277
1582.917603
2016.08252
4163.541504
4080.154541
3450.205566
4317.463379
7618.458984
4965.423828
2064.362061
2765.807373
5473.396973
6206.77832
6407.105469
2404.800049
5202.080078
4459.957031
5135.643555
2137.402588
6339.810059
1841.432495
2916.789063
2965.823486
4353.267578
1713.761719
5818.93457
1894.515137
6662.222168
1517.255859
1588.187378
6546.345215
2107.098389
1724.112793
4311.456055
1915.66394
1555.650513
4636.834473
5140.814941
7810.966309
3531.636475
3857.382324
3349.778564
4933.81543
9155.114258
1518.951538
3925.46582
9201.254883
1900.924683
2840.176758
3635.318359
2191.473389
5093.260742
2810.864502
4912.363281
1548.256836
3568.871094
5354.294434
3852.641357
3426.998291
2655.738281
1756.104736
4158.856934
1537.847778
2142.702637
1950.36792
4493.041992
3536.590576
1501.075317
1851.612305
1888.352905
1349.264771
4265.677734
1506.744629
4715.12207
3773.274902
3993.354492
3230.581055
5111.480957
1759.542847
2760.697266
3381.22998
3492.415039
4537.397461
3837.824951
6665.401855
5521.671875
2366.19043
3172.681641
3582.562744
4652.585938
1762.64563
4209.984375
1852.148193
4623.789551
3451.082275
1849.583618
4468.31543
2247.066162
3833.574707
4123.504395
4492.730469
3696.994629
5058.814453
4608.373047
2672.603271
6043.597168
3529.022949
3909.956055
2112.035156
2055.929932
1744.355591
3453.996338
1834.476196
5284.742188
3694.92041
5438.625488
2515.701172
3157.060303
5369.391113
3390.97168
2786.640625
2441.393799
3969.016357
3180.617676
2763.899658
2916.934326
4335.615234
2770.851807
3323.120117
5695.061523
5258.09082
2725.738037
4790.157715
2581.113281
5019.689941
2628.649658
4754.573242
2259.106445
1939.745361
5242.163574
2973.814209
4841.163086
3514.560059
2335.032715
2043.643188
2884.108154
2244.242432
4137.181641
2118.053223
4201.424805
1849.215698
3366.804199
2882.285645
4096.123535
5285.434082
2472.912354
2203.488037
2100.181885
4013.425781
4896.321289
2006.216675
3081.851563
4229.589844
3304.533447
6760.908691
2198.202881
4160.928711
4989.907227
4009.322021
5308.105469
5077.16748
3059.679932
2641.958984
5008.683105
3013.258545
3022.828369
2941.439941
5985.696777
3529.588135
3829.392334
5950.159668
2886.892822
4507.555664
1590.732666
3399.661865
3240.147217
4579.682617
1892.240234
4057.501465
5215.414551
3514.812744
4645.628906
4907.959961
3522.150635
4924.688965
4170.491699
4180.32666
1733.154419
4564.294434
1645.420776
3469.095947
3936.800049
6628.61377
5003.149902
4100.754883
3485.734375
2258.25708
3543.336426
4918.018555
3190.895508
3602.299561
3845.593018
7202.137207
4408.262695
7644.204102
6291.340332
1483.126465
2986.553223
3366.595703
2665.827637
2916.610107
4137.562012
4657.450195
6323.541992
2200.716797
2510.268066
6551.014648
3904.321533
3462.649414
2706.846191
2516.064209
2452.217285
1511.231689
1476.571411
3996.860107
4076.771484
5975.849121
1667.72168
2512.554199
4651.293945
2378.990723
4612.274414
4104.455078
1385.890137
2576.312744
2605.862061
2232.046875
3734.68042
1616.633667
4971.129395
5711.861328
3762.629883
4711.852051
1931.497803
2877.612305
1636.493652
1740.819946
2906.166016
1862.759399
6046.949219
2493.062988
4945.489746
3431.511963
4158.870117
1998.09668
4732.681152
1421.279541
1967.057861
1709.491699
1971.046631
1649.951172
3363.486084
6878.946777
2264.147217
1798.162354
3193.912842
4597.022949
2367.710205
1935.574097
1771.533691
5690.24707
6790.069824
2164.68457
3843.195557
3715.172119
3237.874756
1594.022583
5393.745117
3577.067627
1920.750366
2569.963623
1960.112793
3846.249756
3448.369629
2242.324951
2803.850586
2532.872314
8870.0625
3848.346924
2875.628906
1579.953613
2236.334473
2709.76123
2657.542725
5160.919434
1939.104248
4218.355957
3005.743896
3266.894775
1634.080688
1381.620728
1745.617676
2242.745361
1792.370117
1690.731689
2986.347412
2007.331299
2274.922607
1680
4191.0625
3522.152832
7038.282715
3994.492188
4685.861816
2621.263672
2319.354736
3994.348145
1638.700806
1998.981079
1720.268066
6885.972168
6712.104492
6439.787109
2604.164063
3914.196045
3877.623779
3236.937256
2669.484131
2071.072998
1801.038208
3452.721191
2452.360352
2865.879639
6907.485352
6240.517578
4891.605957
2905.021729
4605.554199
4240.316406
4566.399902
3687.63501
2648.930176
2791.519043
5349.411621
5450.206543
2849.717529
4124.098633
3547.872314
1917.077881
4470.519043
3181.733887
2125.648193
4975.306152
3000.571533
1552.276855
1787.308472
5607.820801
1911.953369
3361.959961
3490.186279
1467.370117
5165.991699
1469.189209
2136.875732
1804.355347
3294.762939
1743.596313
1769.937256
10954.386719
6085.53125
4654.799316
4959.811523
2693.225342
1502.196045
3591.529297
2985.394531
5205.385254
3587.34375
5689.540039
2296.969727
5272.460449
1742.092896
3459.666748
2036.105225
7051.984375
3845.338623
2814.289307
2851.591553
5414.488281
4175.689941
1960.982178
3061.35791
4143.778809
11864
2756.444336
1819.655396
3778.952148
2216.826904
6013.626465
5786.118164
3622.179932
2639.927002
2311.162842
5082.92041
2480.502441
5878.556152
5005.912109
3941.965088
3134.643555
2583.945313
4369.723633
3688.326416
1958.88208
2341.939941
2276.354492
3330.103516
2640.392334
2015.061035
1745.185181
2912.070068
6565.947266
3643.02124
4310.063965
2338.658691
3127.83667
4385.145508
2157.192383
2609.126221
5394.315918
5820.99707
4422.672363
7805.903809
5087.474609
3535.771484
5378.979492
4704.298828
3825.240967
3816.073242
4628.03125
3068.763916
4310.913574
2874.644043
3386.061768
3378.062256
5211.871094
4406.187012
1638.484253
7361.338867
4163.446777
3011.164551
2809.700439
3748.127441
5666.177734
3872.973877
2290.625488
5021.135254
4747.697754
3765.902832
3503.845215
3463.674316
5752.414551
3720.725342
2549.154053
7870.098145
1920.298828
2806.098389
2940.689697
3954.265381
3494.465332
6954.099609
4023.137451
4292.983887
2388.564941
3341.060547
6404.591309
4113.220703
7100.745605
3874.045654
5061.349609
6845.98877
1325.464722
1777.271973
1678.293701
1915.732178
3226.031982
1498.822632
3791.899414
2906.921387
7096.165039
2306.315186
2101.506592
1964.400024
2373.277832
1873.9729
1929.447388
3125.576904
2289.615723
1664.430786
1882.224365
4819.942383
2557.706543
1950.338379
2047.145752
1613.224731
2024.144897
2361.103027
2124.328857
3001.437988
4347.302246
2448.258057
2522.424805
1742.465698
2825.695313
2826.663818
1601.855225
1364.373169
1918.294067
2388.733643
1712.050537
2450.353027
1643
4997.474609
3675.226318
1786.764404
4502.516602
4058.345947
7720.797363
3735.247314
1607.88269
3902.929932
1873.280884
1782.175781
3207.780762
2737.518311
1786.497437
4224.046875
4500.101074
2280.205566
2902.951416
5962.116699
3569.156494
2134.348877
3062.417969
2296.100342
3435.546387
3189.818115
1563.967163
2766.681396
2488.215088
2805.275146
3513.72168
2921.687012
2104.584717
2003.943115
5869.029785
1702.902954
2343.172363
2007.355957
1957.245605
1898.815796
2359.689209
5389.697266
3652.624756
3312.406494
3766.947266
3077.709961
4211.282227
2412.441162
3032.555664
2846.148438
2774.125977
3651.743164
6564.748535
2025.083618
3836.63916
4102.972168
6543.719727
3445.919434
4066.768066
1781.769531
2570.476563
3681.807373
2274.95459
2001.841553
2048.662354
3968.483154
3135.898682
2379.185547
4299.070313
3114.098633
2533.039551
7212.450195
5258.685547
7573.744629
4417.333496
4367.720215
5900.166992
1695.243896
1448.145996
2682.964111
1635.895142
1609.149292
3454.049561
1690.852905
3998.648682
4314.703613
8525.847656
3281.754639
4954.077148
2416.044434
2343.161621
4602.316406
4954.408691
2154.318115
2241.23584
3640.329102
2320.59375
1794.141846
4186.251953
4051.839355
4083.523193
1825.238525
4910.234375
1834.390991
3871.324463
1674.268188
2547.668213
1415.516968
2322.637207
1937.002808
2362.364502
4453.503418
3556.320068
3874.42041
5748.474121
3093.260986
1770.79541
4202.853027
5203.251953
2842.70752
1971.39563
3242.693115
5883.613281
4030.712158
5188.52002
2427.071533
2090.583984
2297.230713
3103.62915
3120.12207
5783.464355
2473.715088
4993.553711
3047.218262
4946.996094
1608.59082
3749.095215
5252.799805
2812.377441
4131.235352
3891.610107
3573.658936
6604.444336
2496.260254
2961.355225
4090.733643
1911.379395
4662.285645
3844.288086
4647.549805
6028.829102
2636.246338
7262.795898
5457.250977
1473.450806
6034.902832
1985.525513
1913.200928
2578.837891
4336.729004
3518.738525
2997.506836
4948.87207
3090.59375
4244.058105
3968.052002
3098.214844
5609.511719
4426.020996
6113.905762
2935.346924
2684.55835
3896.443604
2723.937256
4590.181641
4818.311523
4115.937988
3136.328857
2480.689209
6615.924316
5556.737793
2885.991699
6404.891113
1705.569336
1439.228394
2684.082764
1539.31311
6064.746582
2288.197998
2770.825684
2420.673096
3086.706787
5373.815918
3612.416992
2594.991943
2342.69458
1750.623047
2971.119141
4391.570801
2101.185791
1785.102417
3180.457031
3232.818359
2816.096191
2144.745605
2312.891846
2929.299316
2376.046143
2775.964355
2107.728271
3451.322754
6194.272949
3156.145996
2703.712891
1900
2142.834717
4992.273926
4183.083984
1726.623657
3229.667969
2255.928711
1926.137695
2185.661621
6052.043457
1864.5802
2456.403076
2241.991699
3903.684814
3589.423584
3798.289795
3790.560547
3943.970947
2581.714355
2938.346924
1777.008179
2054.04126
3040
1968.684937
4158.203613
2243.326904
2968.333008
2661.010742
4700.773926
2898.924805
2437.855225
1905.650269
1856.165039
1772.243652
2204.056885
3860.566895
3602.441162
1648.662842
3135.751221
3208.423584
2697.705566
1685.769409
2744.230469
2861.977295
1779.775391
2147.469971
2272.724365
3053.968018
4115.074707
2691.339355
1902.461914
5196.987305
4022.571045
3342.742188
2046.194824
1587.606079
6304.387207
3703.213379
1600.459229
3670.922852
4912.177246
3633.697998
5121.687012
1913.188721
3202.872314
4031.372314
2560.264893
2176.875
5899.797363
2990.562988
3938.9646
4015.317139
1891.285034
4318.141113
3577.090576
2762.525879
3451.696045
3625.673096
1995.75769
2281.839844
3832.577393
3459.739014
2355.397949
3871.758301
2404.882324
3279.499023
3646.108643
3983.107422
2737.370605
3206.572754
2208.47998
2791.523926
4840.693359
1403.135132
4886.139648
8389.630859
1952.137939
6040.011719
5118.393066
3143.272705
1994.844482
3816.536865
3512.548828
2257.233398
4452.102539
1966.208374
3311.694092
4381.07666
4142.108398
2494.18335
1611.544312
3218.732666
2420.648682
2351.009766
6970.65625
4730.257813
4784.30957
4117.172852
3467.605957
3276.567383
9610.783203
3585.371338
3775.878906
2542.564209
2783.576172
3253.727783
3272.209473
2513.593262
2471.518555
3656.95166
4664.043457
3483.848389
2252.144043
3972.652344
1756.649536
3821.636963
3991.841064
4054.818115
1849.556396
4306.95166
2524.3479
2226.25
3205.125732
4134.54541
4875.205078
4225.75293
4847.507813
4158.795898
2309.145996
2187.206299
1965.955566
4657.730957
4789.149414
2340.546387
3423.040039
1776.679199
2623.616699
3428.632813
4320.486816
3039.008301
2001.825073
4236.077637
3806.13501
3907.914307
2549.013916
3144.042969
4875.005371
1679.961304
2097.214355
4534.107422
1853.182129
1650.047607
3302.666748
2978.727783
3719.849365
5158.486816
2727.959961
1734.319946
7036.015625
4672.817383
2620.845703
2718.623535
1770.829834
5175.379883
2402.960449
4448.721191
3536.371094
2398.055908
4882.964355
2643.5
6206.377441
2453.306152
2380.483398
4564.751953
3382.84375
1913.942261
1651.311768
3111.797119
3112.438477
3475.074951
1860.971802
3518.492676
6171.266113
1871.944458
2350
3386.210938
2943.056641
4221.014648
1922.623657
1929.561035
1730.338501
7554.891602
1727.917114
2988.107178
3241.478271
3316.56958
1468.237793
3837.194336
5515.780273
2048.220215
2693.127197
2597.522217
2572.059326
4797.143066
4670.753418
3071.144287
4010.713135
2998.259277
1948.019165
1906.947388
5690.516113
6186.067383
2573.993164
8395.481445
5117.869629
3432.359619
1724.196777
3829.96582
3959.743652
4805.062988
6372.881836
7817.803711
3801.546143
7533.296387
3644.031738
2996.046875
2566.740234
4398.564941
3731.673584
2686.995361
2655.2229
2224.568848
3204.19043
4363.17627
2271.467773
2226.279785
1893.786133
4042.318359
4449.5625
2608.49707
2282.250488
2037.762207
3386.85083
3000.914307
2047.063232
2222.12915
4798.807129
3625.47998
2366.878174
3373.243164
2419.036133
2671.210449
7503.498535
2974.75
2679.080322
2698.438721
2803.69043
5228.008789
2281.854004
3088.029053
2263.098633
3091.428467
4986
3491.696533
2862.431396
8032.197754
3140.814453
3155.908691
2554.598389
3938.461426
2024.675171
3194.131592
4544.766113
1807.374512
3015.813232
1821.075317
3765.8396
3765.261475
1597.344971
3167.621582
4335.049805
5605.623535
3392.696533
4794.316895
3441.842529
3098.796631
4101.156738
4077.50415
7592.01709
3348.516113
1674.067383
3285.291504
2236.454102
3494.443848
4941.024414
3033.023682
2969.235107
5581.355469
3856.905029
1732.213013
2500.291748
2092.482666
2021.878174
3715.22583
3337.600098
4272.82666
2643.819092
2212.839844
2932.497559
3145.619141
2842.135986
3198.841309
3254.062988
1540.872681
2636.911865
6202.521484
3845.723389
2568.092773
4815.679199
1920.446045
3149.158447
3620.601074
2278.520996
3942.549805
2794.763916
6866.113281
3750.450439
1866.430664
4208.026855
2732.934814
5564.34375
4730.556641
1901.832031
2548.861816
2319.527832
6671.678223
3082.25415
1896.493774
1700.431396
3310.418701
4113.134766
4005.010986
2796.946045
2716.712158
6426.462891
3983.568115
1682.12146
3150.839355
2604.755127
1555.955078
2718.907471
2720.491943
2964.155762
1780.081665
1972.262817
3697.560791
2116.766602
2080.59668
1777.357544
3082.028076
3667.693359
7106.799805
2522.892334
3228.885498
2144.509277
2481.991211
3211.518066
2505.006348
5068.647949
3886.321777
4825.004395
9643.587891
5872.102051
4250.024902
2402.334473
1833.435913
9206.037109
2695.825684
2749.602783
3094.621094
4141.26416
2318.725098
2421.827637
2515.818604
4297.23291
5126.620605
1956.789795
2672.239746
5356.374512
4587.174805
1849.805664
2517.270752
4053.371094
3439.849854
1550.008179
2725.651855
3726.331543
2499.260742
2175.48291
2166.362793
7430.251465
1743.335815
4329.355957
1767.356689
4443.04541
2022.040039
2359.77002
2291.452637
2579.133545
4024.701904
3864.612549
1720.165771
1674.511597
3140.74585
2197.69165
2270.739014
4907.167969
3304.915039
4614.72168
1901.969238
1803.875366
1864
5594.772949
3931.539551
4981.737305
2431.155762
2346.032227
5442.458984
1911.386475
3104.48877
1850.351685
7348.847168
5789.564453
2515.178467
4065.864502
2115.810791
2101.721924
3757.949219
4992.022461
2647.428467
2562.300537
4662.804688
5022.878418
1716.057983
2566.339111
2490.724365
2901.772949
1787.708008
3231.578857
2680.587402
3129.047607
6094.675781
1554.695435
3029.135254
2075.07251
3641.07251
3872.63916
1868.497437
1769.034302
3551.830566
4007.360596
2759.361084
1586.451172
5390.606445
2209.466553
3214.437012
2810.928467
1948.231079
3477.27124
4418.742188
3650.164795
4168
1844.131104
3338.93335
2829.333252
4220.037598
3229.244629
2551.171875
1820.69519
2488.210205
2246.132568
2614.642578
6909.449219
3092.160889
6095.942871
2641.327393
2425.376953
4236.403809
1978.503174
5795.1875
1790.955566
4287.476074
5424.21875
1777.578735
3784.148438
2181.26123
2144.154785
1861.446045
2724.506348
4787.97998
2898.825684
2840.632324
1813.012329
2577.291504
2682.127441
2117.185791
3562.354248
4583.710449
1566.022705
1946.983032
2265.979492
2035.295532
4297.990723
2579.785156
3946.328369
3295.694824
2827.464355
9004.275391
2218.727051
6032.996094
2072.673584
1875.784058
2429.544434
2693.42334
4531.881836
1901.06665
2151.526855
2406.114502
1853.783936
2930.569824
1980.537842
3397.37207
2182.253906
4520.52002
2799.610107
3267.419434
3595.981445
3024.54126
3071.359131
1777.333374
2323.397949
2331.084961
2390.197754
3225.517334
2294.084473
5268.631348
1805.42334
3835.171631
3845.362061
2417.258057
1756.475464
2258.642822
2959.146973
1876.50415
4180.853516
3620.94751
1743.181641
2791.513672
1867.184692
4082.377197
4257.10791
2679.058838
3055.063477
5427.52832
1826.807495
2312.818359
4580.448242
1733.802246
6210.560059
2098.673096
2737.069336
3690.834473
2630.904297
2790.608643
1677.640747
3436.750977
2323.395996
4960.03418
2271.842285
1846.160522
2943.745605
4732.39209
1867.179199
2092.061523
5840.151855
3306.377441
6124.17627
1835.709839
3577.195068
2233.140869
3085.199219
2746.706787
3134.570313
1898.128296
3487.605469
2691.678711
3780.524902
1975.823853
2077.012939
