# Supplementary material for: Distribution Analyzer, a methodology for identifying and clustering outlier conditions from single-cell distributions, and its application to a Nanog reporter RNAi screen
Source: BMC Bioinformatics. 2015 Jul 22;16:225. doi: 10.1186/s12859-015-0636-7 (PMC4511455; doi:10.1186/s12859-015-0636-7)
Supplement: Additional file 1: Code S1. — R source code and sample data for distribution-based high-content screen analysis [file 12859_2015_636_MOESM1_ESM.zip › DistributionAnalyzer-1.1/Plates/files10004/E07]

3087.555664
1999.357666
4496.834961
1966.511597
2176.842041
1378.285767
5274.994141
3151.7771
2039.076904
2700.758545
3089.927979
3317.872803
3425.023926
5951.726563
3254.958496
2852
6304.67627
5423.327148
3254.772949
4082.980469
2619.047607
6183.959961
5447.347168
2883.127441
2467.27002
2405.25708
5408.176758
3115.51123
3434.955811
6250.467285
5266.166992
2080.13623
2333.303955
4005.176514
4324.961426
4718.8125
3893.612549
2902.253906
2509.436523
1747.246338
3033.241943
3134.016357
1874.728271
2144.201172
3533.662354
3568.833252
3112.628662
5247.191406
2689.318115
4041.458252
3023.401123
1882.776489
5069.617676
6376.237305
3887.022949
3889.045166
3874.789307
3360.856445
3346.782715
4502.066895
2010.6427
3239.178955
2947.126709
5877.776367
3367.828613
1937.280029
1595.378906
1697.195679
4644.803223
4552.17041
3635.351074
6316.731934
3118.927246
4210.02002
4746.404297
2125.983887
4333.52832
2308.069092
1928.654541
3342.769287
3988.071045
4289.793457
2108.286621
4864.120117
4895.886719
7967.811523
1882.621216
3353.875732
5400.533203
3831.930664
2750.736816
3765.399414
5756.927246
5532.992188
1922.130371
3757.597168
2497.05957
3312.766846
3980.439209
3737.362305
3434.71582
2677.600098
7185.103027
3633.00293
6253.619141
3889.142822
2151.904297
1874.209961
3179.231689
2444.15332
5964.605957
4018.026367
1578.370361
4877.744629
5720.691895
3029.653564
3573.199951
1517.785156
3643.528809
2851.533691
4356.510742
2683.697021
3163.236572
3189.369385
2486.399902
1327.228394
3554.220459
2581.854492
5796.145996
4269.595703
1881.396606
3558.605225
2333.409424
1558.208008
4021.726807
3139.982666
2667.338623
4602.419434
1585.980957
1604.666626
3107.44043
3771.09082
2532.502441
3094.117676
2415.269287
2023.634644
2192.862793
2883.862061
4557.628906
5812.271973
1783.492554
4457.325195
3269.636719
2306.526367
2712.932129
4013.20874
5418.536133
4594.947266
3708.784668
2051.965576
1701.045288
3737.793213
3448.763428
3062.075195
6174.642578
3393.907959
6385.598145
2955.663086
3700.59082
4821.220215
3751.76709
5513.02002
1367.353516
3449.214355
4200.040039
4023.822998
3289.373047
1926.029907
4401.325195
2879.302246
4429.816406
2020.370728
2120.387939
3253.041748
4656.874512
2677.753662
3167.661377
3017.421387
4221.57666
5324.690918
4756.547852
3992.240723
4681.116699
5089.38916
2180.95459
4339.80957
2094.321777
5718.524414
3306.604004
6434.562012
2664.763184
5866.988281
3019.128418
2737.714355
2404.759521
1671.549316
5079.691406
1724.897949
3544.592529
3424.550293
2401.296143
3088.666748
1805.848267
2240.859619
4437.226563
2167.452637
2154.404053
2466.219971
2810.47876
3281.49707
1658.794556
2542.342041
3805.494873
4854.908203
3074.927734
3688.883057
2195.794189
1536.888916
2824.19043
2828.563477
2309.904785
2602.131348
3052.272705
4221.587402
3141.263184
4480.84375
3438.136963
2376.656494
4211.16748
5570.215332
3640
5810.496582
2830.305908
4203.910156
1597.157837
2175.847168
2696
8252.276367
2190.916748
1829.835327
4444.772949
2620.189453
2719.445068
4377.893555
2056.716064
2525.932861
3828.84668
1686.798584
2398.023926
4769.701172
2943.802734
1734.260864
4319.768555
4079.245605
3684.150146
4040.959473
3431.432373
3332.398926
3089.747314
4026.338867
2706.158691
3163.987305
3870.931396
3884.383789
4248.647461
4736.79248
2369.190674
2031.270142
3057.320557
4731.398926
2326.285645
2992.982422
3576.769775
3285.39209
4890.76709
1588.940186
3595.583984
2141.257813
3828.29834
1822.547241
2867.290771
6335.915527
7877.806152
2615.824219
3601.154053
2847.19751
3330.258301
2525.044678
3035.399658
2440.638184
1429.727661
2885.121094
1845.471558
2430.704834
5350.425293
3467.209961
4341.671387
1985.181152
3322.302979
3722.357666
4007.612793
1936.732788
4234.847656
3742.088867
3551.302246
5009.185059
4055.035645
4484.517578
3661.395264
1427.764648
7241.205566
2641.07373
6440.692383
2258.508789
2214.657959
4203.944336
4675.662598
4944.596191
4393.372559
2919.568848
4114.23877
2872.676758
5672.473633
4177.497559
1555.84314
2085.497559
3043.477295
5419.645508
1993.964966
3357.199951
2131.335938
3214.860107
3816.289795
4343.892578
3315.679932
1582.603638
4839.541016
2884.354004
6403.200195
6547.117188
1564.558838
10850.560547
1787.765747
3764.406738
3367.525635
3326.117676
4006.550537
2555.390137
4325.79834
4876.59668
3123.765381
3713.927734
4489.807129
5429.062988
1858.539673
5928.755859
2047.850464
1647.278931
2324.949463
3019.35791
2478.879883
2195.303711
1965.887695
2511.431641
5054.110352
5587.786621
4248.679688
5434.599121
2313.803711
2430.838623
3714.619629
5575.432617
4629.249023
1666.725708
4027.441162
4464.100098
2662.42627
6548.401367
2355.767822
1952.839478
4478.831055
2569.923584
4723.033691
3660.943604
2773.298584
3761.054932
2506.026611
5578.493652
4347.289551
3127.441162
1819.764648
4432.903809
1940.650024
2194.767578
3897.375244
2874.129639
3049.365234
2557.355957
2017.706055
1551.741943
4183.80127
5256.872559
3197.51416
4045.511719
4458.61377
3475.230713
2790.745117
3631.483887
3318.532471
2884.442139
2822.145996
2609.519043
3902.225586
6313.507813
3869.544189
3186.666748
3516.534668
1533.121704
6224.79834
2870.42627
4448.116699
4010.291504
3756.98999
5898.853516
8972.698242
2182.040771
4830.242188
3269.67749
6678.081543
2184.914307
1606
5648.602051
2843.182373
1832.634888
4674.741211
4083.80957
4898.347656
2119.600098
2720.421143
2103.024414
4765.094727
5437.242188
1961.186768
4871.941406
4196.143555
4750.322754
3461.902832
4518.511719
5468.333496
3469.565186
5006.513184
3831.868164
2283.024414
4370.393066
2994.353027
4335.729492
4031.421631
2797.85376
3454.676514
7806.618652
2030.655518
3997.557373
1780.272705
3503.733398
4372.918457
3652.765869
6236.279297
3061.490234
3322.548096
3858.892334
3138.838623
3405.024658
6008.630859
5077.769531
2225.550293
5856.849609
3398.433105
6906.965332
6767.71582
3931.409912
1989.410645
2004.340088
1927.74939
3764.386475
2616.356689
4064.906494
5181.03418
1469.740479
4473.075195
3117.83374
2128.684814
1448.669189
4312.929199
5522.570313
3120.263184
5037.443359
3887.661865
3459.619873
3577.534668
2780.645264
3583.520996
5315.993164
5874.087891
1762.110474
5998.784668
2807.582764
3555.953369
2049.10498
2460.126953
1967.61145
3039.814453
4035.368408
3490.759277
3072.01709
3834.826172
2974.2146
4659.475098
3923.324463
2839.057129
3669.769043
3897.343994
1850.303955
2105.471924
7354.22168
2673.472168
2435.66333
2473.818848
4362.364746
3499.684082
3450.289307
2954.121094
2758.963867
6708.757324
5228.628906
3050.607178
2339.013184
4625.478027
3712.263184
3414.39209
7078.663574
3936.015869
2749.359131
5023.437012
3213.313232
5561.82666
1953.192017
3050.865967
3012.44751
3098.533691
2100.388672
3755.563965
3596.094971
3689.702393
2635.616455
3914.819336
2687.439697
4082.640381
3195.549316
1542.386597
2801.971436
3076.672363
2970.409912
2289.498047
2432.187012
5779.894043
3191.60498
3245.483643
3998.250732
2798.11377
2812.145752
2398.438965
1368.526367
5167.954102
2417.239746
2088.824463
6985.580566
2994.378418
2924.658447
2560.375488
2350.062012
1953.937744
3560.745361
4310.323242
1518.755005
3695.443115
2693.60791
1749.857788
6076.444336
3801.304932
1587.047607
3430.434082
3305.776123
2955.401611
2975.942139
2925.842529
4445.811035
2639.940186
2530.820068
4657.47998
3165.813721
5055.478027
3382.770996
1997.734741
2699.049316
3410.009033
2121.120605
3356.06958
3711.642578
3382.689209
2318.623291
1851.168335
4414.848145
5857.901855
5756.666504
2736.787354
1980.076172
2992.700928
3777.931152
3611.764648
3511.407471
2484.610107
2260.48877
3853.798096
3685.825684
4751.920898
3148.455811
3000.912109
3786.945557
2468.424316
3927.212402
3747.773682
3795.835449
3924.746826
4248.923828
4370.171387
2929.814209
4071.813965
2688.523926
3431.210449
2609.007568
4985.743652
5584.862793
1779.909912
2830.517822
4511.669922
2041.322021
2507.502441
3204.115723
2889.527344
6025
3962.17627
4222.475098
3884.862793
2155.171143
1863.280273
5623.492188
4161.043457
3869.128174
4566.984375
4124.338867
5450.031738
3892.078857
5019.178711
4775.735352
2696.329834
6777.801758
2599.706543
2999.20874
4660.629395
2870.113281
3128.925049
3714.815918
8045.977051
4722.617676
3346.837402
1854.833374
2952.313721
5091.340332
7618.630859
7841.487793
2647.684326
3379.681641
5714.290527
3907.756592
3914.835938
3385.448242
4182
3568.216309
2066.723389
2885.697754
5460.714355
2369.557129
6573.165039
2240.52832
3072.571533
1714.863159
1742.989502
4891.094238
3513.041016
2258.63501
6477.818359
3010.105225
4558.446777
2008.18042
1901.831787
1294.083374
1521.916626
4121.575195
1417.5
4497.113281
2330.736816
2599.183594
5342.918945
4205.800781
1917.643433
3606.358887
6043.238281
5358.681152
5211.125488
4231.930664
1693.692749
3086.803711
3457.078125
4327.29541
3731.62207
2435.416748
3942.103516
2531.894531
4624.680664
4796.472168
1738.773315
2173.596436
2288.109619
2165.45166
2130.5
3153.322754
6342.621582
4004.251953
3401.922607
4402.069824
3386.910156
3381.419922
4112.960449
1739.788208
4083.015625
3190.253174
3511.502197
5213.681641
1854.575562
4754.005371
4008.348389
5070.86084
2178.375732
4481.600098
2652.034668
4154.243652
1938.098633
5523.246582
3598.173584
3716.075195
3004.400635
1596.876709
2988.03833
2722.024902
5671.438477
3686.423828
5535.86084
3363.427002
5946.026855
4897.855469
3219.631836
4563.001953
2332.238037
7716.517578
2228.64209
1669.556519
3788.693848
2284.173828
2672.709717
2070.533691
3252.199219
4181.728027
3731.445313
3386.920654
3764.766357
5103.0625
2608.256592
5379.77832
2205.070313
1869.724487
1714.029419
2360.633545
2209.804443
3388.981934
2646.284668
2302.679443
5657.661621
2001.302734
2675.472656
3457.374023
1686.314331
3471.841797
5806.419922
1758.198975
2427.534912
3376.125977
2139.662842
2413.170166
4601.849609
5249.187012
2311.474365
2787.986084
5816.541992
3594.592285
2643.507568
1605.151001
2602.054932
4512.754395
4704.641602
1753.526733
3565.342529
2074.05957
1940.189331
3480.255127
1277.196899
4423.149414
1820.669067
2858.133301
3370.088135
3619.231201
4610.074707
5284.647461
4335.298828
3901.962891
2372.263428
5436.302734
2635.85498
5067.890137
2843.251953
2117.520264
4044.85791
3516.465088
1955.762207
5777.254395
1654.748657
1800.251343
3151.144287
2211.845459
4706.546387
4143.338867
5400.200195
4720.62207
4403.580078
2613.048096
4299.865234
2452.266602
4103.41748
1748.436401
1966.066284
3972.01123
3881.388916
3324.432129
4389.099609
3205.241455
1471.032959
4354.203125
2299.778809
3330.090576
2398.813477
4000.638428
2577.51123
4924.660156
2979.372803
3711.232422
3919.178467
5132.624512
6942.276855
4243.829102
2493.188477
5152.915039
5864.459473
4976.378906
4230.315918
2557.561279
4341.023438
1889.637207
3453.303467
2621.776123
5330.747559
3428.448486
4017.614746
1667.354858
4860.071777
2480.608398
5714.166992
3417.073975
3690.721191
5681.927734
5912.772949
4134.876953
2952.89624
5151.706055
4373.028809
3025.84082
1697.731323
5662.914063
4117.730469
6639.849609
2166.431396
4655.700195
5298.303223
3421.642822
5895.302734
3824.651123
5704.916016
3576.636719
2475.508789
3679.199951
3446.699219
4259.993164
2621.354248
4488.508789
5068.464355
2838.028564
2428.968506
3796.387207
1648.846191
6201.733398
5608.166504
4138.720703
3748.675049
4081.804199
3916.016602
2202.361816
3160.961914
2567.72876
9365.791992
4915.164063
3757.719238
3191.811035
3532.375
1829.527222
2513.889648
1371.245239
4207.769043
5278.378906
4729.549316
2917.473633
1648
1912.807739
5373.040527
4315.484863
2458.991211
2011.4198
2895.6521
5499.990234
5444.165527
4232.899902
1832.604248
2360.235352
4280.038574
1556.567871
2925.6875
2860.16748
3585.872803
1653.598267
1513.763184
2928.695557
2048.865967
5164.826172
2643.836182
1810.909058
2622.828125
5946.787598
4043.922119
5615.118652
4353.476074
6884.817871
2845.686523
4418.945801
1980.916382
2965.547363
4849.070801
1664.060547
1518.315796
6619.481445
1575.85144
3023.216797
4341.319824
4372.176758
1833.762085
2505.541992
1505.417725
1613.687866
1862.616821
4200.521973
3733.241455
2029.598145
6189.017578
3658.594971
4909.424316
3517.558105
3839.787842
2267.236816
3269.02002
4934.665039
2057.394043
2443.471191
2974.34375
1632.615356
4000.265137
3344.247314
3757.948242
3814.478027
2675.175293
4883.268555
2525.531006
2299.683594
5628.882324
1919.369141
2340.682373
2922.534668
2106.192139
6117.181152
3462.741455
2507.075928
2724.45752
2084.714355
3618.882324
4583.828125
3197.419434
4423.136719
3316.132568
2849.388916
3288.193115
3838.448242
3642.083984
3816.649902
3529.588135
2155.555664
2266.537842
2059.541016
1708.851929
3250.873047
4162.737305
3328.899902
1707.839966
4870.404297
3191.674316
3211.349365
2456.580566
3285.055664
4538.90332
4127.484375
2154.429688
2508.173828
4077.983887
3700.516846
2742.233398
3342.677734
4036.786865
4541.270996
2986.402832
3600.249268
1460.300537
2119.096191
5322.442871
1909.901978
3158.236084
2352.219238
2628.125732
2555.311523
1848.701416
3173.937744
5485.338379
2772.950195
2701.896729
4613.841797
3268.561523
2422.109131
3762.470703
6556.270508
4230.688965
2791.762451
4843.76709
1961.258911
4452.993652
4644.237305
3214.588135
4386.132324
2568.831787
2568.555664
3637.601807
3038.726807
3864.150879
2004.829468
3530.707764
2985.676025
4065.832764
3162.711914
2792.358643
2965.191162
3493.538574
5762.8125
3673.874512
3078.730225
2661.070801
2203.055664
7227.009766
1826.653076
5023.456543
3874.709229
2547.64502
5623.455078
2123.962891
2999.931152
4994.791504
3500.101074
4943.121094
2974.222168
3406.528564
4592.638184
3524.874023
2548.080078
2325.581055
3263.873535
3359.185303
5751.831543
2446.757568
5019.055176
3151.935547
2470.707275
3645.866699
3868.166016
4029.824951
4889.643555
4663.825684
3981.528809
4647.466797
4683.674316
3560.318359
4863.518555
3993.731445
3309.988525
5367.440918
4209.742676
2794.261963
3353.128174
6541.160156
5658.139648
1862.896606
6179.141602
3570.411865
3169.464111
3890.189453
6639.872559
2162.99292
7249.046875
3893.813477
1823.794922
7680.916016
5738.288574
1744
3753.897217
4454.449707
7459.686035
2443.820801
4916.080078
4066.497559
4387.286621
3770.54541
4156.273438
2638.412109
3532.74292
2239.037109
2566.413818
4965.913086
3667.537598
3247.865479
3865.126221
6148.054199
3945.069824
3243.718262
4387.188477
3902.532227
2313.949463
5235.256348
2930.754883
2604.42627
2469.31543
5110.720215
5003.900879
3811.9104
4049.741455
2412.283936
2594.073242
1494.660645
5193.390625
3309.36792
2628.005371
2199.615479
1870.909058
4044.406738
4333.01709
3244.556152
3115.897217
5602.631348
7898.491699
2200.381836
5985.609375
3921.867676
2971.152344
5531.388184
3156.947021
1921.160278
5529.780273
4617.67627
4671.514648
3401.036377
2719.692383
5177.866211
2775.776611
3062.507568
6360.595703
4501.009766
2183.097656
2395.116943
1393.650391
3393.388428
2211.493164
3057.740967
2598.681641
5512.138184
3987.6521
1833.390747
1998.673218
2156.505127
4718.54541
4827.144043
2248.041748
2862.895996
3503.398193
4703.436523
4572.582031
3133.761963
3833.313721
4580.452637
1562.296997
2992.518311
3671.828125
2440.176758
1698.941895
2622.812256
4793.864258
2963.863525
1846.964478
2317.987305
1745.02417
5862.558594
5471.508301
1952.168091
1779.577026
1695.277222
2344.077148
5256.431152
1826.350098
3151.705811
4360.919922
4198.164063
2152.746338
3854.283691
1939.892456
3823.104248
1342.675659
5739.569336
1979.857666
5427.620605
2653.926758
2845.583496
2250.50293
4077.467285
1550.733521
3821.959473
1922.438721
2989.449463
5874.205566
2183.591553
1631.445923
1444.692261
1676.643188
4326.563965
2649.966553
1810.129028
2225.761719
1857.214478
1657.184082
5876.936035
3304.294189
3946.91626
1841.656494
3054.005127
6562.35791
3362.174072
2536.337402
3655.877197
2603.545898
1902.223877
3818.165527
4326.117676
3128.834961
4090.118896
5668.941406
2434.737549
3741.648193
2958.801025
1726.718262
3048.817627
3772.024414
3355.845215
3955.92334
2718.41748
3638.672363
2089.895996
3257.958008
1802.872437
4030.168213
2484.338379
4395.63916
1835.644409
1750.081909
4181.922363
2752.224609
5531.632324
1931.331299
3923.259766
4286.786133
3230.642578
2224.51123
3260.038574
1981.808228
2236.800049
2988.237305
2587.449463
2050.178711
1982.276367
4484.195801
6945.410156
5052.639648
6091.865723
1786.395752
2447.251709
3528.923096
3640.928467
4425.561035
1733.764648
1891.076904
3023.961426
4573.278809
4453.839844
3402.623779
5033.815918
4397.400391
1571.727295
3266.776123
5049.880371
2544.118164
2642.449951
3297.723633
7592.94043
8997.931641
4140.204102
3451.946777
2201.918701
2757.780029
1871.804932
4728.768555
2705.06665
4010.144287
1247.733276
7441.133301
3627.739014
2451.849609
5804.666504
4409.367188
3683.036377
5602.008301
7474.348633
2597.333252
3599.881592
3721.979492
3469.254883
2063.377686
3754.532959
2509.743652
4938.745117
3861.897461
1769.880127
2278.358887
2513.196777
3059.595947
3038.403809
3607.258545
5909.418945
4334.088379
4194.280273
2953.461914
2667.507813
4206.871094
5850.765625
2593.178955
3357.166748
3408.568359
4447.133789
2960.800049
4801.830566
5414.859863
6040.753418
4371.505371
4509.463867
2886.085205
2978.376709
3618.185547
2127.433105
3826.431396
1816.062988
7067.771484
2965.852539
3985.306152
3657.754395
2488.417969
2009.727661
5031.470703
1457.928711
2217.648682
4635.787109
3898.28125
5165.647949
1872.174927
2196.544678
1436.984009
2990.583008
1589.005249
1429.881104
2600.225586
4425.842773
3930.144531
1861.761108
2896.223145
4333.782227
3293.300537
4949.77002
4322.719727
1456.675415
2178.266602
1830.169312
1987.610107
4814.722168
3646.43335
1579.287964
2999.371094
2169.235352
1609.541504
2364.009766
3111.549072
1765.959839
2725.990234
1438.482056
2159.799561
5085.439941
3149.448486
5853.716309
2921.059814
4236.842285
2043.297241
4349.483398
2561.056885
2474.299805
3222.688477
1988.19104
3005.227295
5428.699707
2637.598389
2684
5257.328613
5942.387695
1537.400513
2316.013916
1709.694946
2876.104492
1629.021484
2709.06543
1914.798096
3207.86084
3412.294922
2494.199219
7051.330566
2373.079346
3771.531006
2035.616211
4369.927246
3321.491699
2494.826172
6193.182129
2660.233643
1355.767578
2037.655884
2067.937256
2305.062012
5059.840332
2185.50708
1640.233032
1676.709229
1327.345459
4492.929199
4148.688477
2559.137695
1720.314819
3357.781494
4301.14502
2036.900269
2188.566406
1701.486694
1523.199951
1612.35498
5111.51123
2590.366211
1820.211304
1894.905518
3287.589844
1657.98645
2483.618652
7114.024902
5374.905762
4482.525391
2453.952881
4002.812012
2227.609131
3295.468262
3969.919922
2160.035889
2328.430664
3684.529297
3226.994141
2137.744141
2243.979248
4594.84082
3929.129395
4984.20166
4704.387207
1830.749146
2983.095215
5586.369629
3498.255371
4330.566406
1872.695679
4413.884766
6950.532715
3230.45752
3533.54834
1648.987061
3838.678955
3759.352295
1886.06897
3022.891113
1775.476196
5875.111328
7692.626465
4817.61084
3388.26416
2296.387939
2501.67749
6802.595215
6369.751465
5691.899414
2938.74707
3875.661865
3175.179443
3222.239258
5003.758301
4992.239746
4733.442383
4068.068359
4251.139648
4813.373535
3040.116699
4165.197266
2460.115967
4335.476074
1514.268677
4530.466797
4272.627441
1837.431152
3882.697021
3511.885742
5856.653809
1756.61438
2860.476074
4384.140625
2372.080811
3804.074951
3965.720703
3234.491699
3127.285645
2585.545166
2370.019531
4488.255371
3045.421875
1509.548706
1945.45459
4318.04834
3651.528564
3357.75708
3625.818115
6237.532227
1836.033325
2859.787109
2887.260986
3201.198975
2898.988525
6624.703125
5904.689453
1779.859741
2012.966187
1437.719482
4214.771973
3465.167236
5270.439941
3007.081055
2272.591064
4077.174316
2397.257568
1494.935669
3662.102051
2668.734131
6327.361328
4354.053223
4846.834961
2333.777832
1514.408203
3325.996582
1808.81665
3240.02832
1827.764648
2294.077881
1505.138062
3331.688965
2677.069824
4978.033203
3340.876465
1737.238403
3379.581543
2126.585449
5202.022461
1384.178833
2100.234619
6022.453613
4226.907715
3358.483643
3906.755371
4113.802246
1960.491699
1515.385742
3303.53418
3616.114502
1684.489258
2922.9375
1944.341309
2650.657471
1620.887695
1923.008179
4030.502441
1821.647095
1602.026367
1661.010132
3752.832764
2832.721924
2197.757568
1947.914551
4060.904785
2270.22876
2722.008789
1695.504272
4103.913574
2815.321777
3301.231934
3778.87207
4953.508301
6067.51416
3016.93335
1938.627075
1678.860474
4581.449219
1641.920654
3833.275146
1731.551147
3284.872803
3255.3125
3472.694092
4090.23291
2344.104492
3230.208252
4635.820313
1920.861572
1820.685059
2073.672607
1665.626465
5491.754395
3685.669189
2575.986084
2021.729858
2890.480957
1538.985352
1899.661865
1731.5
2633.064453
1649.672119
2346.053955
3415.894043
2347.149902
4849.007324
3886.608154
4150.560059
1454.477051
2100.5354
2267.497559
2809.324219
4598.276367
5904.561523
4572.70166
5101.150879
2032.73938
6548.921387
4949.307617
2179.565674
3187.793701
1445.159424
2779.550781
3988.418457
5357.741699
3402.981445
5429.400879
3497.559326
1654.630981
1533.722168
6241.265137
2100.266602
5711.531738
3279.959961
4033.948242
5965.265137
4952.183594
5729.277344
5792.966797
2932.531738
5952.573242
2472.164307
3926.519287
3704.888916
3581.923096
4273.580078
5206.299316
3341.575684
2321.40918
5553.578613
3605.485596
2634.259521
4036.564941
7122.616211
2474.006348
2895.807129
5141.007324
1739.580444
4290.616211
4454.526855
3437.531982
2291.260254
2963.617432
3054.726563
2997.282715
6657.114746
3031.157959
3411.199951
4908.509277
2446.407471
3373.561279
4264.637695
7186.449707
1706.345337
2355.995605
4340.987305
3462.799561
3323.975342
2044.833374
1717.375732
1786.778687
2084.780029
4020.965576
7290.118652
1899.642334
5822.694336
1658.23999
1295.894775
2376.832031
1361.766235
3917.569092
2622.576904
2911.038086
3673.905518
1815.423462
1271.594971
1676.260864
3480.605469
4107.485352
1551.875977
2591.172363
5001.487305
3274.461426
2152.530762
5319.460449
4063.062988
3132.51709
4303.047852
1964.550415
2341.795898
1427.333374
6123.347656
4428.92627
5981.943848
5458.585938
4261.405273
1102.19043
3225.153076
4093.567627
4664.477051
3365.369141
2989.077637
1807.460693
2161.151611
4806.959473
2671.489258
5273.562012
3712.296387
2242.425293
3655.11792
4940.629883
2892.19043
5668.965332
3524.017578
2307.540039
1802.499146
1819.683594
2685.300293
2393.391357
4323.897949
2405.218262
1645.171997
2348.697998
3117.549561
2467.508789
2543.211182
2008.131348
2169.141357
1525.874756
1670.216675
1489.838257
3947.603027
1711.78186
4198.051758
1865.381348
3469.873047
1809.751343
4749.209473
4592.848633
3482.545898
2213.279297
3039.246582
1778.716309
3068.730713
1653.864746
1554.118042
1706.633667
1580.967163
3142.397217
2762.323486
1972.186646
2580.729736
4273.254883
1745.178467
1489.749512
5360.412598
1636.057129
1874.777222
2447.30835
2117.000977
2160.901611
1749.390747
4160.507324
1606.625
3902.537842
1675.914185
1666.7771
1811.442383
1881.078247
3174.108154
4530.752441
2434.153809
4616.549805
2237.944092
3217.576416
2623.326416
1836.368408
2311.391357
3159.966797
4285.42627
5789.534668
6370.636719
5411.333496
4676.945313
3989.239258
3603.582275
5001.992676
3365.105225
3049.530518
3475.616455
7084.050781
5129.210938
2731.830811
2081.986572
5016.210449
4608.065918
1976.046753
2998.37915
3419.751953
4943.348145
2340.292725
4416.195801
5185.473633
4239.100586
7276.905273
3128.093018
2574.608643
5031.92627
2484.307617
3569.600098
3570.254639
6482.771973
3554.036377
3072.519531
4853.896973
4613.800781
3581.446777
1815.157837
2901.67749
4177.229004
5371.432129
4635.255371
4169.041992
4802.453125
3502.472168
4687.966797
4593.263184
3640.522705
5149.18457
1626.206909
5038.666504
1452.425537
5375.782715
5998.271973
2989.786621
6758.572266
1295.128662
3682.798096
3995.319824
1830.844482
1712.888916
2299.49707
2107
2678.048828
4988.17041
1751.060913
2737.142822
7937.765625
7373.653809
4699.600098
1919.633057
1836.747925
2763.199951
7043.109375
2490.338379
3494
1621.957397
5478.734375
2302.484863
3702.900879
2327.529297
4726.993164
2479.697998
1872.65979
2559.104492
3487.586182
1574.076904
1502.938721
2151.161377
2323.241455
4125.164063
4076.509033
2926.230713
2128.277832
2329.76001
5867.634277
1830.756714
1573.14856
3054.430664
1850.947388
5523.070801
2207.932129
3472.92627
2562.947266
3138.469727
3469.547363
5179.196777
4090.133301
1927.09436
1546.26416
1665.467651
2537.922363
1416.392456
3496.320068
1670.944092
2442.620605
5017.475586
1664.330811
1726.760376
2949.810303
2914.991699
1569.599976
1807.292114
1815.758545
2661.665039
1787.72229
1596.734375
3519.172363
1636.105225
3374.461426
7910.240234
6497.620605
1646.461548
3048.018311
2517
3627.333252
2767.25
5825.660156
3638.79248
4282.582031
3758.364502
3424.547363
3318.448486
3325.745361
4572.792969
5524.631348
5323.582031
1858.275879
2261.51123
5388.807129
4609.333496
2935.555664
3544.900635
3076.444336
3821.437012
2357.775146
3573.836182
2287.234131
5184.776855
1594.869507
2660.977783
2438.273438
3001.723145
2094.461426
4199.640625
3824.742188
5089.481445
3355.016357
3452.203369
3542.615967
6334.575684
3990.995605
3803.199951
2556.828125
2768.770264
4379.723633
2402.024414
4520.683105
2815.329102
2694.790771
3456.650879
3039.769531
2154.48999
3597.229736
4323.275879
3421.229736
4236.354492
4512.455078
5600
2241.412842
3126.904541
8566.464844
5566.48291
4621.120605
2948.0896
2905.80957
2264.584229
3180.637207
2305.257324
3006.431396
6155.443848
3111.11792
4178.602051
7512.944824
3259.229004
1918.97876
1717.15332
7632.835449
4417.083496
2492.314209
2911.354004
3830.280762
1865.707397
4204.018066
2205.512207
4842.684082
4519.525391
5664.071777
5655.169434
5323.726074
5487.708496
3562.530518
3565.553223
4556.459961
3929.451416
3947.045166
4531.398926
3308.546631
3256.416748
1953.935913
1351.850464
3053.292236
2834.591553
5834.429688
3872.424805
3470.096436
5354.405762
5314.345703
4033.228271
4651.323242
3090.048096
4459.200195
8950.018555
3595.705322
2951.779785
1472.619385
4008.961914
4239.172363
2095.567627
3115.829834
1974.555542
3153.357178
4751.279785
1543.6875
5977.117676
7384.888672
1721.422241
2725.529297
2002.823486
3329.859863
2648.693604
4162.366699
3625.612061
4023.40918
3281.363037
2802.655518
4447.585449
2066.187012
3921.777832
1533.470093
1839.522339
5543.943359
5043.889648
5309.638672
4867.239258
6010.638672
3264.70874
5388.408203
1925.952026
4197.898438
3197.273682
5777.720703
2642.237793
4088.229736
1705.161987
1980.887207
5131.350586
5275.124512
3318.580566
3845.919922
2472.193604
2567.434326
3772.078369
3962.852783
3026.496338
3223.432373
2043.199951
5678.196289
1976.081665
3997.231689
3200.303223
5543.822266
2462.566895
1616.094116
2724.59668
2698.976807
2379.35083
3792
3677.646973
4618.451172
3945.840088
3015.272705
3451.318115
2701.387695
4731.597168
2981.309082
3892.970947
4231.229492
4962.39502
5727.466797
2961.791992
4185.263184
5523.80127
3951.341553
3143.964844
2132.489746
4926.888672
2094.443115
3221.934326
4806.185059
2005.155518
2657.297363
6150.810059
1634.488892
2661.94873
3210.210938
2493.76001
4877.358398
4373.290527
6199.202637
1632.144165
4168.725586
3741.451416
4609.477539
3847.389893
2040.440308
4226.35498
5297.981445
4065.109619
3673.444336
3862.486572
5872.117676
5355.782227
4571.827148
5266.01416
4947.828613
2564.636719
4875.237793
2650.229004
3354.995605
4068.52832
2426.963867
7161.38916
3369.404785
4354.666504
5885.994141
3403.157959
2138.054688
2706.046631
1860.356445
2940.408936
3660.041992
3569.053467
4112.548828
1988.441162
4968.521484
2827.742432
4029.183105
4655.564941
4270.880859
5211.023438
1846.508423
1654.242188
1788.24646
4176.462402
4233.157227
7456.293457
5826.541016
5277.24707
1816.231934
5655.692871
3938.475586
3532.920166
4247.675781
2724.297363
1619.95459
3078.120117
3371.394775
6818.49707
4863.750488
3268.341797
4175.635742
5296.828125
3429.451416
3555.76001
4902.965332
3459.790283
2955.358887
2411.154297
4254.941406
2473.280029
4269.960938
3349.352539
2373.249023
4661.5
4309.932129
2121.809082
1394.771606
4737.77002
4442.721191
3744.242432
3072.539795
3730.106934
3192.980469
4022.512207
2055.823486
3230.27124
2511.787842
4079.12207
4810.559082
1994.232544
3302.065918
4021.897461
1917.213501
4731.781738
2453.987305
3466.890137
1486.830811
2730.105225
1530.503784
3842.057861
4893.052734
3906.403564
3177.106445
2368.986572
3416.748047
1302.375977
4394.666504
1605.255493
3477.155518
4619.398926
2296.044434
2219.188721
4778.248047
4621.751953
1415.058838
2905.43042
2013.069336
1735.760498
4505.71875
8245.244141
3626.17749
2301.699463
2876.986328
1792.207764
2135.906494
4958.359375
2660
1155.798584
4185.287109
6063.146973
3740.35083
4066.422607
4200.519043
2024.336792
3831.743896
2288.247314
4157.003418
1980.634155
3382.205078
2910.205566
2898.12915
2200.344482
1915.623291
3245.856201
3013.166748
3583.396973
5547.383301
2454.845459
1923.428589
4901.56543
2422.540283
4085.098633
2931.260742
4968.270996
4254.086914
3104.37085
3491.301514
4602.475098
2947
2144.509033
2366.239258
1400
3465.092285
4241.081543
3378.01123
2035.199951
4545.388184
4659.042969
3524.817627
7768.879883
4332.925781
4677.76123
3593.760742
1774.487793
2866.456055
3902.642822
3537.637695
3287.199951
1936
3630.631592
6512.820313
3267.396729
2722.309814
3539.669189
1956.60376
3706.805176
7621.502441
2836.551758
3180.329834
4562.856934
2642.372559
4386.62793
3895.362793
5489.83252
2329.662842
1687.482544
5059.270508
2424.813965
5201.289551
7289.26709
4007.419189
4215.381836
3049.835205
4785.004883
2857.693359
4536.217285
3719.698975
4031.013184
2759.552979
2634.143066
4184.776855
2348.391602
2902.924316
5014.117676
3578.060547
2762.467773
5577.118652
4175.672852
2544.643799
2778.341553
5565.058594
6371.776855
5749.174316
2524.370605
2429.968994
4122.455566
3760.702881
3540.401123
1919.92688
2528.277344
4264.829102
6712.666504
6689.831055
1677.731323
4530.878906
3146.580322
3444.506348
2280.164063
3521.529541
2553.309814
2957.875
4705.444824
1639.634888
3084.561523
1977.653076
3963.677734
4462.768066
3473.183594
5361.176758
3903.950684
2892.543701
1973.72876
2475.225586
1979.838745
1891.960449
2240.800049
2090.266602
4071.951904
5059.45752
4073.714355
3328.888916
3582.820068
3421.465576
1882.322632
2577.989502
2107.308838
3505.976563
2237.362549
1964.947388
4478.757324
4486.616699
2545.191406
4612.527344
2632.820068
2313.986816
2555.63208
2379.290039
2391.900635
6568.459961
4392.994141
4042.759766
3861.348389
2741.079346
2640.448242
2197.225342
3643.478271
3222.45752
3375.914795
2301.556152
2701.530762
5780.848633
1937.748657
5398.921387
4043.350342
6393.258789
1522.590942
1962.515259
2252.650146
4630.638184
4683.943848
3491.840088
3186.872314
1937.45459
1266.597412
4511.705078
5461.188965
4145.78125
1443.509644
2260.87793
3051.434814
2179.858887
1990.598511
4834.770508
6069.008789
6757.333496
4739.958984
3805.098877
3363.294189
1963.034424
1917.542847
3195.936523
2493.376953
2410.096436
2573.515869
3992.533447
3143.792236
3698.896484
2801.375
5384.21875
3413.857178
2832.102539
5856.731445
4129.759766
6375.35498
2723.1875
3048.625
2971.947998
3034.145264
3892.768311
3874.703369
1916.231201
2690.773438
2889.265625
1782.800049
3193.836182
3994.568359
4987.146973
6981.807129
2957.891357
1705.63501
6122.937012
1916.246948
4965.220703
1411.857178
2781.720947
3711.588623
4923.740723
4318.967773
5306.285645
3994.958496
4489.243164
3601.616943
4390.915039
2551.562256
2498.160889
2326.158691
3128.704102
3587.269531
4205.259766
4864.585449
5920.621094
2817.156006
3467.52832
5286.24707
3435.06665
3125.474609
2484.733398
4480.856934
2352.20874
3209.062988
3463.667969
1875.348145
3688.310303
3670.119385
3771.713867
2956.646484
3560.836182
6836.849609
4114.365234
3861.584473
1859.272705
3125.408447
2195.793457
3700.290771
4833.877441
5046.106934
3915.069336
2308.233643
1849.599976
4651.188965
4731.233887
3309.145264
4577.273926
6985.954102
2459.759766
5682.606445
6250.633301
2572.731445
3804.447998
2761.220947
3076.233643
3249.926514
2873.863525
4979.415527
3664.85376
5851.729492
5760.72998
1919.164429
3497.798096
3680.721191
2794.470703
4611.80957
3328.868652
5614.095215
3569.594971
3385.154541
4030.841309
3095.625488
1828.31897
1773.271362
5353.911133
2860.487061
5593.665039
3047.405029
2075.614502
2137.702881
2690.82251
3291.856445
3817.497314
2183.443115
2767.402588
4266.337891
4058.570068
2447.266113
2157.288574
6276.817383
1841.18335
2624
5793.694336
4292.677734
3211.850342
4127.233398
4404.62207
3541.361328
3158.117676
3566.069824
1505.836792
4208.492676
4201.604492
3106.95166
2993.627686
2087.29834
2076.515381
3374.714355
3175.378662
3455.812988
3685.57373
2972.992432
4085.343506
5848.824219
3619.806641
2028.315063
3064.15332
2860.202637
2604.776123
2920.893066
1577.005981
2528.571533
4453.67041
3938.181885
5565.479492
5681.125977
1780.732422
2865.887695
2675.171875
1965.662964
4240.36377
3569.988037
4021.82373
2121.032227
2584.928955
1519.095703
3897.092285
2548.350342
6090.942871
6588.779297
4281.609375
5471.48291
3340.619141
2632.941162
2483.884033
1661.379272
4119.380371
2336.231934
2804.907471
2264.32373
3177.059814
2396.946533
5231.101563
4521.113281
4374.628418
2689.854736
4119.718262
2500.121094
3547.442383
2214.625
1730.114258
1778
4850.811523
2051.38208
4438.055664
2297.491943
5690.342285
2383.876953
2952.79126
2166.598145
3971.386475
8215.783203
4722.269043
1646.809937
2521.385742
3641.630615
3489.491455
1941.884277
3964.729004
4913.631348
6869.469238
3530.825684
4456.321777
2556.105225
2169.212158
3515.80957
1703.284546
3997.052734
1811.271362
2374.34082
3809.628906
3055.799072
2673.100098
3365.437256
6032.230957
4255.317871
1602.242676
7597.445801
5246.850586
1606.076904
3200.0625
7158.960449
2310.068848
5134.569336
4517.848633
5045.767578
5976.314941
3601.903809
1959.553833
5872.953613
3557.856689
10162.331055
4589.37207
3896.591553
2717.229736
6038.729492
4949.665527
4291.756348
3171.13208
6113.049805
2018.511353
4269.26709
2942.973145
3179.595215
3110.495361
2317.444092
6411.469727
3209.636963
3081.195801
3569.740479
3297.250732
2574.007813
3907.821777
3116.097168
4677.442383
5006.861328
6821.790527
4028.682129
4604.67334
3833.503174
4568.942383
3929.352539
3103.058838
5055.580566
3945.367188
3733.417969
4145.180176
4459.915039
3907.0271
9121.250977
3415.486816
1572.329468
3380.619629
3259.329834
6156.74707
3146.028076
3616.969727
4278.921387
2908.901367
3364.06958
2791.094238
1585.373779
3307.475098
1388.275879
2730.875244
4882.079102
3635.677734
1561.465942
2228.438965
5329.522461
6581.641113
2558.40918
5216.688965
6438
2053.736572
2239.407959
4390.484863
3337.420654
1382.88269
2616.592529
6480.481934
3048.179443
3197.789551
5459.403809
1846.765137
2193.086914
2638.983887
3147.654541
4721.561035
2682.230225
3987.566895
2171.387695
2078.951904
3456.895508
2800.50293
2386.434814
2927.17334
1406.739136
4714.531738
5972.524414
2197.191162
3315.473633
4882.388184
5522.521484
5105.069824
5663.084961
2575.30127
2887.755615
5145.033203
1822.239014
4021.168701
3676.450439
3183.672607
3562.968506
5423.133789
4322.431152
2509.661621
1834.77417
8545.053711
3749.373535
2601.798584
4307.465332
2438.762451
4260.214844
2651.464844
5583.124512
1943.267578
1905.116333
3245.966797
3831.774414
5841.953613
4128.020508
4472.378906
5796.649414
2980.858643
5881.733887
2793.08374
2087.800049
4556.239258
4633.591309
1927.748413
2523.435547
3060.905273
4451.259277
1650.953857
3447.195557
4146.570313
3374.090332
4170.793945
3162.760498
4700.481445
4027.914063
2439.612793
2607.333252
2180.549072
5189.579102
4703.643066
2142.312988
4222.71582
5186.666504
2254.658691
1863.090942
4242.933105
2522.535156
5806.888672
3731.671143
1695.757568
6736.42334
4973.787598
3223.524658
5514.055176
4421.266602
1939.794678
4936.101563
1842.756348
3498.838623
6523.300293
2785.882324
4812.493164
4891.234863
5661.185059
1935.117676
6022.82666
3539.515137
1994.808838
2336.044922
3257.76123
4151.108398
3050.009033
3566.727295
2529.188965
4108.098145
2609.732178
2129.230713
3152.498291
2590.388428
1568.899658
3846.343994
2667.008789
1656.447266
10020.961914
5276.43457
4560.513184
3025.777832
3195.628174
6331.509766
6028.051758
5007.272949
2712.246094
2658.156494
2643.820801
5481.98291
3802.770264
3130.167236
5490.994629
2097.350098
6141.67627
5406.822266
1442.204468
4585.918457
1950.427612
1853.676758
3344.147949
2502.493408
3503.043945
3465.573242
6520.210938
3127.208496
3853.290283
1929.928711
1850.053101
1603.555542
1799.10498
6443.716309
2040.313721
1897.199097
2068.849854
6104.627441
2373.932129
2170.614746
2780.223145
1876.639648
4605.322754
2591.479492
2056.24292
1790.9823
1682.857178
6384.921387
2375.927246
2093.956299
4050.58667
3922.516113
1836.812134
3918.773193
2314.501953
4235.102051
5373.695313
4600.679688
4147.335938
3734.857178
1677.374023
2493.144043
3283.442627
2127.252441
1795.233643
2578.72876
1854.875244
2603.0979
5094.690918
2529.418701
1990.964111
4298.535156
2041.0896
3140.629395
1644.089355
2268.339844
1383.063843
1503.458008
3508.916504
2957.4646
2242.403809
2318.471924
2363.283203
2930.458984
2034.892822
1975.069458
3516.352051
3330.818848
5366.624023
2063.216797
4361.771484
1625.567749
4245.503906
1589.893188
2610.984619
3026.17334
3241.809814
2034.452393
2670.914551
1925.471558
2682.436768
2168.269043
5621.535645
5228.964844
2395.439209
2682.881348
2029.709595
5261.620605
4976.014648
3470.360352
1955.026978
5478.193359
3299.067383
3560.116455
4726.625488
1642.181763
2789.524658
6136.13623
2751.413818
2614.271729
4435.086914
3436.776123
3008.615479
8017.949707
1707.140625
3056.567871
3424.040771
3022.231445
3995.885986
3212.165527
4690.897461
2137.720947
1624.981812
4816.730469
1515.433228
4427.73877
2805.895996
6306.847656
2090.379395
4714.805664
1690.619507
8013.60791
4921.962891
4347.358398
1657.0625
3131.079346
3082.932617
2000.182251
2925.302002
4493.005859
4128.679199
1538.435669
6113.040039
5214.240234
2965.483887
2654.239502
3580.034912
3206.980225
3166.135254
1939.785278
5116.226074
2746.875244
2046.711548
3645.376465
5145.493164
4171.397949
4159.320801
4447.394531
3436.636719
2022.417969
5394.012207
3575.175049
2051.841553
5473.99707
4304.98291
1945.88147
1640.712891
4197.756348
1894.577026
1982.847778
2385.91626
5784.592285
6374.013184
3319.842285
1996.825806
1759.721802
4206.057617
5795.216797
1727.291748
2498.746826
3923.781738
2368.592041
3929.364746
1995.195679
3763.352295
2245.507568
1762.43689
2621.367676
3847.43042
4130.056152
3339.987549
3389.160156
2365.106445
2109.158447
2435.577393
4523.147949
2292.762451
3743.123291
5425.936035
5575.175781
2142.062256
6097.93457
3189.639893
2503.780518
6623.646484
5036.966309
5014.713867
2582.790771
4687.381348
3490.720459
3973.743164
1998.222168
6216.774902
5568.885742
2847.645264
3478.805908
1463.580811
3368.432373
2363.678467
1941.524658
2632.485352
3134.985352
4563.318359
4434.698242
1984.967041
5269.900391
3624.719727
2852.188477
3500.673096
1725.6604
4614.431641
3260.498535
2425.63208
5014.474121
2065.819336
3003.38916
1573.663208
3676.80835
4010.896484
3040.888916
1640.045166
2292.712402
4312.407227
3437.894775
3828.655518
3491.302246
2627.331055
4031.609375
2423.041748
2362.968018
3098.602539
3040.77832
5747.503418
4185.463867
3724.56958
3822.224609
2604.948242
3351.719971
2561.975098
1935.071533
1985.200562
3792.592285
1912.751831
1486.504761
1425.113892
3016.893555
2636.061035
2890.486084
2470.610352
1612.92688
1538.739746
3722.610596
3454.171387
2011.222656
2529.203857
1519.580566
3457.842285
2532.197754
1410.252319
2967.557129
2389.291992
4030.259277
3196.45459
3778.366943
3717.23291
1503.184937
1865.634766
4949.244141
3467.038818
2579.508057
2123.698975
2179.367432
6886.783691
4330.42334
2419.823975
2821.844238
3074.163818
3781.302002
2073.576172
4411.500977
1558.887451
2200.378174
2070.399902
2736.960938
2638.402832
3088.30127
3328.033447
4961.34082
4344.972168
1744.053711
1834.835449
1535.272705
1778.007202
4146.604004
3157.7854
1852.421997
5342.336426
4288.553711
4724.825684
2158.21582
6441.374023
3226.469727
1957.299561
5001.38916
5257.64502
2235.590088
2236.061768
2194.383789
2540.989014
3170.678223
4314.06543
4377.324707
2110.042236
4304.590332
2591.3125
5253.649902
2665.463623
2819.041016
1458.727295
4962.666504
6269.329102
1875.502319
3419.655518
4224.624023
1639.903076
1392
2851.365967
4851.424805
1947.046753
4769.597656
3109.121826
1566.472778
2839.380615
1742.814819
3114.538818
4150.533691
4352.269043
2208.791504
2432.497803
2010.421021
2439.381592
4188.255371
2059.415771
3285.615479
1684.742432
1794.615845
4987.222656
1705.072754
2460.806885
4603.658691
3885.501953
2280.581055
4596.515137
3492.637695
4341.781738
10426.142578
4189.77002
2358
3732.452148
2376.355469
5384.378418
1744.373779
6787.662109
2258.302979
2347.085693
3137.919922
4949.774902
5660.384766
3719.915771
6238.226563
4544.271484
6959.440918
3155.466553
2097.321045
1709.719482
3656.338867
2785.428467
1607.219482
2151.720947
3173.615479
4055.14624
3151.139893
3233.932373
4293.933105
4371.165039
3727.311768
4491.534668
5025.794434
5732.862305
2938.847412
3986.040771
4185
4186.376465
5310.991699
5470.101074
3803.236328
4249.803711
4551.90625
2886.083252
3593.719727
5021.346191
5695.536621
3638.370361
3906.052979
5682.361328
6246.421875
4777.812988
4363.785645
3743.252441
4349.016113
2508.379883
2132.307617
3155.562988
1781.955322
4144.783203
2694.313232
2136.763672
3783.593018
4254.931152
1709.281738
2260.120117
1725.562744
5950.956055
1383.938965
3716.092285
4155.283691
2886.115234
4413.717285
4909.092773
2925.924561
2507.588379
2156.665039
2885.587891
1450.903442
5379.360352
4927.74707
3526.795898
2042.523315
2313.740234
4084.397461
5775.817871
3634.23999
4552.261719
4437.689453
4550.214844
1811.904053
5267.050781
3473.709473
1765.293823
3923.71167
1907.255859
4784.373047
3582.134277
8181.398438
2678.888428
4711.40918
5602.570801
2812.363525
3350.589355
1505.94104
3784.614258
3395.541748
3309.19043
2239.232422
1745.095581
2721.936279
1714.348145
3642.364746
1430.058838
2260.289063
2765.206055
2824.429443
3851.215576
1462.090942
2892.912354
4008.820557
2494.805908
4988.540527
1746.909058
7310.811523
3068.168945
3008.708008
4792.914063
3530.644531
5223.566406
5118.358887
3247.333252
5043.812012
5372.822266
4365.666504
4975.094238
4649.581543
4801.804199
3468.598389
2932.519775
2120.38623
1577.834839
4743.522461
2543.762939
1617.917358
1837.159424
3161.793945
5073.39209
3595.363037
2521.061035
5259.880859
4304.350586
3623.641113
4252.666504
5308.394531
4995.812012
5490.623535
3057.352051
5100.76123
7742.147949
2339.703613
4142.524414
3680.291016
4708.106445
1773.85791
2335.752686
4382.371582
6181.841309
1928.928589
2151.272705
2699.689209
5189.934082
3157.16748
5928.967773
5369.062012
3994.593506
2168.609619
4317.901855
4420.986328
3284.654297
2466.517334
4450.801758
1740.512451
3750.570801
4276.807617
1917.557617
5224.27002
1999.25354
3457.726318
4509.26123
4869.887695
2794.936279
4438.311523
4456.619629
2743.564209
4423.583008
2634.984863
1883.123169
2177.104004
4146.51416
5334.578125
3780.643066
5038.30957
4399.275391
4780.750977
2528.858643
3940.307617
2718.90332
3515.13623
3335.641846
3964.09082
2826.814697
2688.943604
4329.769531
3302.279785
5455.32666
1932.486572
3958.86792
2407.515137
2565.616211
3837.292236
3791.927246
1781.513184
3237.738281
2292.7771
1968.644165
4438.516602
1567.810791
3875.546631
5071.931152
3503.079834
4975.762695
6156.956543
2032.44104
3915.45459
3716.051025
1799.069824
2816.872559
2134.868652
3772.253174
5098.431152
5594.876953
1765.39917
3046.159912
2864.487061
5344.328613
3602.048828
2384.941162
2179.029053
4239.476074
4819.413574
3146.778564
3430.011475
4306.75293
5653.224609
3472
3596.962646
6914.322754
1898.599976
2556.705811
2398.486572
2638.384521
6420.504395
3835.374268
6301.641602
2479.477051
2869.934326
3923.758057
1846.926147
1352.152344
2550.064453
2775.555664
3251.353027
3369.859131
2767.140137
2274.582764
1983.519287
1435.69812
1750.113159
4060.291504
5739.155762
2655.272705
4967.418945
2778.236084
3213.292725
4424.406738
4815.600098
7353.926758
3450.185791
2763.963867
4162.587402
3311.266113
2922.04248
5472.842285
4635.098145
2866.84375
3657.404297
4244.826172
2921.051025
2858.423828
2184.39624
4306.725098
4309.083008
2127.218994
3058.595459
1483.432373
3246.689209
2586.308838
3026.560791
4792.96582
3418.551514
2266.543701
3588.676758
2774.822021
3045.581787
3088.987793
1910.361694
2885.342529
1685.888184
2002.109497
3357.789307
1649.73291
1774.937012
3815.344727
3988.969727
2194.9646
3413.58667
3844.252686
3791.695068
1645.233887
3683.686523
2095.346436
2245.053711
3167.096191
4933.774902
4682.987305
2542.116455
4219.439941
1679.252808
3359.625977
4118.277344
2429.360596
2291.476074
3581.855957
1697.515015
1782.10144
1516.209351
4444.316406
2476.574463
4749.898438
1590.055542
2739.470459
2151.574463
2962.363525
2237.203369
5103.529297
2031.433105
1472.293579
2371.229248
2137.741943
3214.315674
4744.933105
6335.260742
4282.866211
3510.145752
2220.335205
4814.569336
1518.015991
4699.497559
6185.078125
4254.510254
5579.787109
3877.9104
5010.577148
4654.552246
11508.25293
8520.175781
5807.341797
3297.723145
3701.275635
5160.861816
2580
6054.752441
3341.086182
2394.170654
4478.14502
5538.65918
4795.950195
5494.381836
5302.683594
2959.215576
1760.607544
3602.604736
3406.952148
4838.325684
6744.804688
2728.835205
3888.496094
5875.658203
3807.25708
2616.926025
2982.713379
4129.986816
2810.198975
3979.086182
2408.110352
2837.839111
1440.650391
2113.627441
5073.975098
3501.354248
4094.48877
3050.870117
4987.180176
3697.544434
4644.799805
2256.3479
5500.123047
3127.08374
4287.379883
2489.508057
3159.011963
1596.842651
2647.481445
2466.492432
2065.98999
2199.086182
2427.035645
1832.963013
4231.737305
4953.012207
3658.162842
1933.127075
3104.947998
1909.573608
2558.122559
2891.530273
3980.613525
2317.987061
2635.692383
4600.73584
3497.396973
2686.864746
3949.219482
3309.699463
1605.805298
3877.153076
2723.184814
2863.759766
3541.93335
4433.01709
2132.021729
2824.145752
1981.897217
1541.957031
1875.678467
3149.678955
5380.431641
3495.943115
5061.108887
2670.30127
1883.360596
4671.585449
3604.161865
1661.388794
2227.542725
2342.208008
1843.472412
1667.947632
5948.938477
1607.569946
3872.641602
4301.97998
5638.828125
3480.398682
3286.226318
3576.997559
2016.601563
2344.864258
4346.078613
2305.795166
2386.958496
2808.070801
3847.145752
1808.104858
4761.179199
2641.091553
2968.553955
3144.987549
2561.357178
3870.084473
1976.865723
3059.324707
3625.804443
4354.177246
5154.504395
2643.60083
2225.021973
3255.188232
3049.357666
3015.763916
4746.358398
4112.559082
3200.868896
5540.370605
4153.086426
2796.936768
2882.747803
2768.115479
1694.990234
2641.889893
2210.396729
4000.997803
2557.105713
3064.494873
1746.705322
2911.100098
4931.800781
3264.682129
2073.504395
3147.422119
2348.72583
2651.268555
4058.081787
2780.169678
3655.080811
2221.518555
2008.71106
1853.730225
4040.551025
4807.088867
4301.854492
3167.909668
4564.925293
1833.311523
3339.460693
2806.57959
4303.13623
4071.550049
4807.981445
2142.692871
1615.328613
3687.09082
2768.661621
2588.274902
4226.549805
1408.599976
2156.32251
2854.666748
3993.390137
1422
5919.822266
2950.516113
6312.549805
2040
1999.058838
1877.074829
3436.277344
3628.893555
4577.994141
6825.58252
5768.483887
2625.360596
2342.662354
3332.795654
1719.755737
3371.058838
3327.386963
1200.910522
3261.904785
4157.110352
1544.45166
3317.060059
4056.572754
4567.658691
4598.497559
5393.083496
1676.645142
5803.959961
6295.656738
3146.631104
4558.007324
5777.336426
5133.515625
2119.710205
3663.983643
4007.727783
3835.819336
3628.180908
3146.033936
1625.65686
3397.915283
5645.51416
2140.048828
4860.150879
2305.350342
1500.838257
4165.027344
2263.916016
3249.752197
5220.093262
2510.142334
3584.943359
1787.279053
3638.809082
2212.644531
2620.416504
5892.554199
3506.187744
5343.203125
2642.625977
1829.151001
4379.894531
4312.545898
4705.755371
1563.52002
3597.226563
6514.808594
2652.930664
5975.550781
4096.043945
6396.020996
5445.190918
1580.912964
1716.827637
3191.712402
4117.333496
3110.826416
4408.932617
4213.179688
1625.486206
1738.267334
3979.98291
2299.916992
2278.549316
1965.954346
1619.528931
1715.848267
6489.185547
3587.012695
2136.821777
2546.546387
1771.969482
2950.803467
1679.747192
2855.125488
3684.505127
1408.949463
1842.733276
1579.292236
4324.733887
3876.407227
3069.274902
2725.657471
1730.377319
2144.949219
1960.601929
1792.156006
4190.811523
5120.94873
4472.98291
2606.990234
1944.160034
3615.862549
3825.494629
3836.616699
5717.793457
3801.8396
4279.272949
3621.293213
2019.503906
7034.913574
2896.853027
3342.767334
2814.069824
3722.311035
3356.090576
1804.732788
2456.676758
1971.623657
2680.720947
3854.243408
2962.916992
3831.837646
3875.185303
4068
4025.770752
3503.737793
2367.381348
4977.87793
1754.972046
2166.603271
1877.064575
3940.014893
5260.147949
3679.62793
3195.384033
3152.411865
4064.0896
3324.662109
1606.862061
5363.78125
2485.931641
2035.796265
2415.347656
3313.835693
2540.604248
1777.007935
1502.597412
5506.456055
4558.799805
3137.302734
3466.653564
6611.102539
1997.968872
3983.746094
1691.942017
2480.444336
1984.307739
4746.847656
1464.610718
2601.737061
1508.369263
3366.672607
5743.169434
2184.36792
4858.674316
4047.765137
4567.688477
5746.23291
4909.114746
3314.615479
3543.777832
4201.283203
2988.373779
5136.750977
2664.702393
1573.455688
6530.427734
1831.606567
3197.182373
3618.900635
4721.958008
4875.217285
7419.670898
2387.276123
2460.90332
1912.888916
4510.71875
2721.951172
1944.715088
2282.777832
2308.529297
6149.588867
3245.818115
4237.26709
4428.436035
4050.350342
2132.178711
4696.401367
3689.071533
4582.128418
4075.194336
4517.579102
3462.602051
7793.729004
2616.925537
2431.176025
6105.888672
2805.963379
5171.887207
3409.387451
2274.694092
4934.235352
4543.546875
3508.015869
1761.506592
2547.250732
2837.743896
2047.909302
3637.699951
1880.226318
1649.820679
3662.05957
3282.394531
1561.687622
1941.471924
6128.097168
4303.650879
1475.153809
2848.474609
2646.206543
1846.75
1603.433105
3211.929688
1919.324341
1595.453003
3333.181152
2955.456543
3014.276611
4036.452148
2235.967041
4972.942871
2317.536621
6363.875977
4526.087891
1961.556519
3988.90332
3762.703125
1521.950806
2721.561035
2927.718018
3658.93457
3723.876709
2654.721924
1569.876587
1469.983032
2627.593994
2219.719238
1628.776978
4115.807617
2402.608154
1795.330688
4110.166016
1722.201416
2641.169434
3769.516846
3519.416016
3703.829346
1762.206909
3122.34082
2284.438477
3445.349365
5437.027832
2586.757813
5151.236816
3768
5730.153809
1725.714233
4252.601074
1919.709106
3156.017578
5693.258301
4073.65918
1484.977783
4466.072754
2734.375977
3047.299316
3026.603271
1938.285767
3663.088379
1982.837402
3641.443604
1934.443359
3739.08667
2737.302979
4287.722656
1680.814209
5162.948242
4576.666504
5704.931641
3815.308105
4385.157227
4092.291504
3054.38916
2055.654785
1668.820923
1946.985107
1931.80957
2919.358643
1899.796631
3388.334229
3382.722168
5189.182129
4300.878418
1789.666626
4259.980469
2724.857178
2725.573975
5972.616211
4133.487305
1803.598389
2580.152588
2114.761719
2562.591064
3767.144287
3759.47168
4896.433105
2263.136719
6802.166504
4680.791992
1741.828613
2726.94043
3229.985596
3480.387939
5587.234863
2696.908203
1824.462402
4336.918457
5316.716309
3655.843994
3204.667725
4748.955078
3694.211426
6039.396973
4264.921875
4790.709473
5302.158691
2040.810791
3988.717041
3715.298096
4335.111328
4268.941406
2971.373535
2092.070068
4710.365234
6158.498535
5281.228027
4034.095947
2951.694824
4908.262207
3021.735107
2747.52002
3581.794434
4822.537598
2045.484253
5033.976074
3381.469482
3353.656494
3868.693848
2372.638184
5443.254883
5023.013672
4651.829102
3008.028076
2226.30127
4265.530762
4936.211426
3079.720947
4971.658691
4602.203613
5445.709961
3629.261719
3619.151611
1472.016479
4404.92041
2387.109619
2275.709717
2192.27417
6016.463379
2652.310547
4212.944336
5263.724121
1626.267334
2143.232666
3019.870605
6545.094727
1904.244019
2187.418213
5486.961914
3815.606445
1616.341553
5669.989258
3108.915771
1892.766846
1590.199707
3759.491699
1662.181274
4295.265625
1498.106812
3612.749268
3304.387939
2055.95166
1685.793091
2511.795166
3278.637207
1730.757446
3692.20752
1544.168335
2791.907715
2647.470215
2555.49585
1971.896973
4288.45752
1924.605835
1612.994995
2808.852295
2905.878418
4703.788574
3725.922852
1883.294067
3098.086914
1800.911865
2356.32373
2694.974365
2361.20166
2171.893555
2340.556885
3371.231934
5404.236816
5527.785156
4108.080566
1737.274048
3204.037842
4528.951172
4277.425293
1878.375
4830.14502
4313.336426
5164.831543
4125.820313
2557.58252
4576.957031
3139.161133
5111.339844
2741.921875
3922.607178
5792.713867
2020.05481
4509.121094
4272.408203
2211.343994
2453.851318
1777.890381
2059.34668
3715.753418
1563.094604
2126.384766
1927.521606
2063.588623
3379.286621
3012.473145
2158.489746
2644.349854
1931.761597
3186.864014
2256.664307
3554.689453
2850.043701
4648.710938
4010.781738
1684.465088
2566.797852
2171.581543
2537.956787
5282.84668
2947.263428
5480.115723
4311.422852
3035.113525
1533.368408
6560.45166
5055.387695
4592.303711
2550.986572
4443.475586
2570.155518
4073.516846
4774.568848
2553.398926
2354.797119
5597.804688
1977.958008
6033.821777
2752.662109
3640.796143
3077.988525
3491.338135
5838.102539
6186.727051
1619.902466
1766.542236
1890.041138
1799.833374
5148.535645
3271.12793
1782.150024
3480
3035.872314
4790.030762
2891.097656
3285.726318
4911.675781
3348.018555
3783.144287
3429.333252
4403.576172
3398.272705
3347.840088
2715.857666
3288.246094
3966.664307
4142.92627
3066.64624
4792.492676
3760.673584
2954.162842
3008.258057
1973.808228
4820.191895
1925.93103
3560.41626
2394.554932
3059.358398
2818.897461
6315.138672
3099.496094
2437.125
4181.663574
2774.067139
5198.899902
4174.213379
2328.423096
1783.663208
3137.780273
2856.585449
2627.735107
2310.592529
3193.677734
5655.35791
5535.98877
3315.775879
2226.777344
2265.479248
5614.450684
1853.962036
4724.90625
1996.011719
3011.714844
1859.281372
3682.115723
2414.285645
2574.287598
1838.753662
4923.807129
2337.503174
3912.144531
5437.117188
2629.794678
2034.432251
3994.171631
4714.803223
3428.744385
2189.604492
4309.536621
2227.984375
1809.367676
5864.674316
4133.274414
1353.784668
3623.319092
3064.068115
1971.348267
3368.706543
3079.009766
1938.961792
3197.538574
3470.576416
3817.730713
1359.4198
2076.530762
1863.670044
1907.073486
1609.730469
4632.016602
2418.006348
2304.349609
2921.415283
2774.853027
4388.742676
2176.183838
1789.613281
4134.124512
4016.151611
3481.100586
4697.903809
4295.100586
3908.04248
6232.716797
1881.230713
3656.090576
4685.544922
4716.073242
3641.620605
1810.434814
1692.752441
3582.777832
5438.394043
1839.876343
2677.86792
2407.518066
2670.005371
5733.813477
2096.959961
4790.738281
2972.99292
6565.710449
4641.350098
4118.29248
2633.927246
2013.879028
4017.082764
3773.812012
6792.112793
2938.885742
1850.472778
2891.115723
3275.140381
3733.714355
6204.263672
6506.492676
4019.970703
4287.84375
3573.439941
2842.821045
3652.769775
3888.978516
4542.774414
2402.732422
2475.258301
3945.365234
3259.705322
1651.207764
2897.906738
2854.984131
2160.102539
4589.046387
2325.694824
2318.506592
1868.324829
4212.383789
2121.768311
2409.790283
2424.182861
4651.568848
2555.844238
1923.978516
5564.412109
5823.793945
1830.248047
2840.722412
3728.696777
2560.919189
2526.569336
3405.019531
2994.734131
3941.077393
2473.420654
5441.867676
3009.661865
3698.914307
1722.230347
2155.959961
2026.301758
2009.420288
1817.813599
4072.898682
2293.425049
1757.114014
4406.230957
3684.622559
1911.814941
2113.831787
2390.540527
2047.924072
2486.278076
1594.520142
2770.346436
5038.456543
5728.838867
2333.440918
2514.339111
2265.298584
2321.353516
3619.002197
3612.673828
2376.262939
2254.990723
4830.303223
1981.333374
4354.297363
2628.212891
2620.564209
2119.571533
3773.55835
1571.080444
1871.607178
2632.748779
5918.746582
6202.328613
9236.27832
3822.718506
3415.786621
1931.442261
1812.405273
5341.259277
4962.252441
3986.913818
2996.173828
6896.022461
3415.726807
6276.393555
5593.026367
2221.038574
2237.355957
3996.735107
2162.558838
5707.955566
4833.604492
1979.893066
1847.291626
5108.95752
6192.651855
4157.225586
2844.641602
2337.721436
3483.63916
4102.072266
5796.950195
4787.962402
2242.15625
1991.774048
3189.306885
3922.478516
5500.575684
4033.790283
3158.623047
4079.061279
2158.583252
3157.036133
3309.653809
4819.686035
4047.67749
3970.026123
6010.990723
2127.568604
3224.166748
2099.862061
5203.751465
6523.265137
6158.987793
8051.339355
1948.971191
2150.46875
2242.935791
2003.029175
4597.506348
3369.913086
4579.62793
4379.509766
3174.003662
3037.580566
2069.011963
3803.358643
5186.189453
3410.104492
2476.148926
3220.02832
2958.682861
3179.79834
2076.639404
4447.233887
2261.79541
4445.600098
2383.671631
2625.494141
2969.310547
2702.433838
2071.005127
5053.398438
3776.431885
1960.702148
3049.099609
3287.125244
4000.985107
3905.663086
2475.630127
3979.338135
2533.013672
1526.791016
2528.180908
4505.553711
1994.614746
2255.209717
3867.342285
1709.133057
1929.329346
4915.977539
2345.055176
5130.368652
5003.942871
3787.386963
6073.904785
3479.625488
4872.96875
2502.627441
4248.420898
3717.390625
2500.262695
4373.196777
1586.212036
2326.455566
3125.902588
2618.885254
3174.394287
4281.452148
1649.599976
4097.027832
2600.581787
1750.581543
2558.956543
5259.95166
4498.481445
6632.063965
6207.817383
3791.769531
1671.316528
5256.397949
3851.199951
2645.169189
2376.991211
3496.855957
5601.647949
3906.074951
4383.713379
3576.675781
2587.632813
1561.295288
3254.713623
1793.13208
5990.077637
7056.037598
1939.35083
1858.609619
1530.655151
1738.815308
6087.789063
1838.493286
3385.358398
2013.296265
5466.124512
5475.003906
6123.733398
3053.295654
3302.171387
3402.903809
4595.819336
5477.46875
3527.303711
3140.395752
2547.760986
3948.38916
4926.630859
4469.150391
2333.626709
2784.591064
4447.194824
3305.031738
3403.401855
1947.604126
3008.609375
3133.491943
2437.258057
4173.697754
3913.150879
2392.855469
3870.640381
2345.121338
3287.462891
1619.536621
1713.579712
3611
1959.314331
2209.977295
4581.281738
5649.711914
4075.280762
5499.961914
2664.2229
6176.366211
3119.436279
3837.690186
2399.182373
4468.098633
2900.237549
1794.175049
5130.695313
2341.549316
2084.228271
4355.833496
2067.127197
2745.267334
5972.048828
1723.696167
3494.498535
2324.826416
1619.59668
1717.138428
4339.359375
2577.556396
2631.201904
2514.297607
2748.646484
4232
2021.907227
3158.740967
2163.203857
3547.967041
2912.664063
2281.219482
2155.360107
2559.521973
3825.199463
2753.510498
1800.171631
2119.960938
3910.088867
2475.933838
3264.041992
4343.005859
3360.43042
6795.682617
2818.172852
1329.047119
2538.194092
1662.896606
2430.434814
3594.808838
6199.314453
3530.611816
3941.278076
5126.390625
2404.20166
2024.479736
3597.906494
3876.679199
5128.859375
4611.317871
5178.458008
3972.144043
3271.303223
2983.623291
3771.053467
3370.883789
4470.558594
5521.762207
5376.46582
3928.445801
2632.626465
2251.920654
3920.788818
4620.761719
5507.271484
3795.294189
4021.824463
4231.385254
2710.292969
2308.243164
4843.010254
2544.167236
2891.698975
3729.645264
3207.607178
1763.4552
3752.688965
3987.439209
4796.699219
5667.799316
5717.43457
3438.543945
3384.366943
1719.041504
6232.274902
3808.445313
3486.035645
3592.164063
5193.562988
3373.030762
3409.49292
2016.866455
4013.242432
1858.346069
2205.784668
1852.26062
2974.033936
2641.112305
3266.6604
1687.856323
4561.326172
4821.929688
2578.924805
4709.159668
4841.58252
2168.593262
2487.849854
2531.59375
4160.668457
4136.475586
1379.294067
3426.642334
1600.809692
9412.210938
2278.265625
5198.247559
2054.720703
2021.23877
3083.072754
1812.087402
3829.627441
1684.395996
5283.389648
4143.413086
2538.973389
3291.797119
1998.921021
4681.358887
2254.770996
4003.0979
2277.746094
1817.483765
5017.886719
2662.089844
4292.949219
3677.760986
2157.869385
3061.829346
4724.686035
1703.646362
5052.769043
1404.45752
2909.44751
4113.175293
1821.230713
2731.862061
2826.524658
3654.614258
1533.07605
4893.887207
3047.32666
3500.804199
4781.964844
3276.460938
4433.895996
3877.681641
4917.136719
2234.207764
3847.762939
2018.861572
2526.703613
3020.152344
3919.609375
1591.678589
1520.429321
2365.894775
3199.443604
2013.642822
4606.232422
4166.062012
3881.204102
3785.427979
1903.272705
3169.116211
2148.668945
5173.525391
3451.877686
2047.815918
3664.25293
4205.504395
3435.872559
4898.257324
3807.414795
3499.901611
6550.572266
3106.976807
5096.063965
2762.477539
3903.976074
2249.609619
3963.188232
1419.25354
2367.30127
4852.952148
2243.540771
3005.587402
3061.218262
3064.186035
2609.452148
1794.422852
3636.763184
2926.529297
2928.949219
3867.054932
3501.85376
3459.842529
3667.305176
6234.233887
