# Supplementary material for: Distribution Analyzer, a methodology for identifying and clustering outlier conditions from single-cell distributions, and its application to a Nanog reporter RNAi screen
Source: BMC Bioinformatics. 2015 Jul 22;16:225. doi: 10.1186/s12859-015-0636-7 (PMC4511455; doi:10.1186/s12859-015-0636-7)
Supplement: Additional file 1: Code S1. — R source code and sample data for distribution-based high-content screen analysis [file 12859_2015_636_MOESM1_ESM.zip › DistributionAnalyzer-1.1/Plates/files10004/E08]

6338.970703
2657.711426
4797.065918
3351.484619
1810.756836
1774.037476
3491.700439
2293.202148
5830.748047
3311.18042
1623.585571
4735.424316
2320.468994
4560.265625
4931.367676
4240.638184
2725.57666
2130.791016
2725.001709
2406.347168
4019.881348
4494.869141
3724.925781
1913.327881
3818.143799
3104.343506
4509.322266
1805.663086
4367.706543
2108.808838
2183.197021
2804.407959
1768.167236
3838.231689
3892.705078
1782.360229
1991.922852
2004.617188
1559.47998
1857.106689
2626.493164
3929.713135
1815.068604
2517.585205
5663.005371
2187.967041
1915.365112
1837.244995
2657.828613
2552.371826
3132.065918
2572.106201
1887.062622
2558.645264
5082.12207
4588.835449
2862.622559
1698.895752
3818.355225
2377.941162
5469.749023
5284.819824
5190.933105
4116.582031
3384.223389
2241.668945
5974.144531
2365.722168
2571.561523
6837.40625
6688.449219
2175.174072
6203.641113
2896.484863
3487.387939
5045.675781
2675.199951
5935.5
3362.49707
2951.179443
5450.121094
4624.318359
4815.26709
2064.869629
3247.803711
4847.166016
3093.493408
6846.663086
4337.109375
4940.461426
2210.805664
5961.798828
6807.906738
3878.906738
4998.631348
3293.156738
2941.333252
4416.466309
7341.935059
2621.055176
6134.213379
3515.766602
4909.428711
2641.156982
2740.378174
3652.213379
5115.397949
3381.812012
2477.88501
6184.818848
5607.526855
2789.179443
2643.383545
4625.844238
4185.716797
6218.65332
5500.494141
2552.619385
3110.184814
2584.093994
1803.916138
1850.864624
2359.443359
3369.356201
3410.375732
4299.094727
4376.647461
3818.939941
6146.858398
2480.98999
2048.433105
4751.373047
1546.072876
1821.648315
4874.148926
2515.463867
1706.906006
4499.603027
2907.489746
2984.095703
2029.129028
3289.084473
1963.871826
1719.433472
2821.93457
1455.411011
5110.422852
2710.387451
2342.022461
2085.627441
1676.698853
1524.560181
5251.089844
1410.472412
2015.875244
1732.470581
1946.647949
5370.602051
2731.072266
1773.043701
2552.425781
5194.42627
2519.236084
1653.877808
1661.581421
3691.418945
2525.629395
4342.925781
1490.008789
1652.14624
2032.473267
2532.945313
1802.980347
2053.170654
2467.172363
2968.583252
2338.387451
3321.692871
7332.075195
5043.011719
3602.325928
4612.772949
6135.056152
4018.181885
1896.5625
1645.315063
4165.046387
4419.896973
5258.761719
2219.705078
4445.5625
3197.831055
5672.396484
2865.589844
4503.956543
3508.549072
3918.049805
3838.211914
5939.54248
3198.608643
2458.666748
4927.610352
2860.032471
2220.705811
3107.022949
3217.70752
6278.752441
1860.243896
2873.612793
2859.234131
3393.404785
5259.495605
2619.053711
3714.502686
7690.366211
2407.568848
4137.056152
4781.326172
2841.641113
1561.947388
1892.359009
4265.994141
3317.252197
6686.464844
3818.638672
4741.489258
3071.715088
4233.484375
2566.356689
4097.638672
7024.279785
2595.754395
6173.265625
4781.971191
2456.643311
2385.647705
3339.039795
4030.789795
1715.016357
2643.590088
5340.218262
4110.07373
1868.023804
2801.736572
2594.916992
1713.921753
3301.237305
3432.19043
5874.026855
3955.555664
1571.324707
4085.761963
1437.714233
3198.285645
3143.621338
3245.818115
2139.056152
1517.468384
3150.243896
3451.208008
3388.289307
4507.211914
4052
3376.669678
1719.623535
3073.9021
3435.214844
1412.558105
3770.174805
3121.318359
4143.074707
2162.171387
1872
2197.269775
3456.098877
2574.955322
2359.532227
2818.222168
5032.807129
4353.976563
1561.494507
1840.527466
1536.79126
2326.233154
4242.444336
4518.266602
2731.276123
1687.483887
2001.978516
3696.947266
3054.719971
1872.252686
1940.538452
1404.880005
4971.344238
2900.969971
3787.413086
4252.056641
1941.231323
6670.463867
6229.993652
3382.218018
3398.560791
3922.276855
3616.177734
1864.441772
1727.555542
5468.718262
5189.766602
5402.802246
2430.011475
4232.342285
3929.685303
5763.17041
2016.470581
4516.23291
3369.442139
3516.450195
3155.664307
2952.611816
2569.237061
2253.185303
4048.854004
4401.194336
3984.721924
4665.631836
3618.851807
2512.719482
5388.401367
5781.132813
5676.115234
2708.526367
3583.879883
8072.80127
4865.370117
5507.01709
1714.316772
4092.467285
5225.143066
4059.897461
4163.428711
4355.200195
5874.407227
2409.580322
3316.994141
5688.325684
5384.716797
3474.133301
3959.333252
1918.297852
3813.653076
4204.97998
3039.545654
2271.28125
3650.1521
4791.169922
1936.878662
3044.853271
4100.382813
4712.236816
1532.081665
2128.587158
2591.111084
3937.364258
3003.973145
1310.160034
2491.277832
3764.377441
2505.361816
4651.82373
1410.534668
1632
3566.369385
1938.113159
2515.846924
1764.24353
2528.068848
1847.372559
3462.222168
1742.977417
4220.401367
2841.915527
3445.419434
2524.266602
2058.965088
5082.54834
2664.038818
1949.791992
2089.385254
5636.429688
3753.989746
3261.891846
4147.433594
2633.103516
2009.009033
2831.864502
2804.827637
2552.467773
1794.146362
2741.894775
3499.213135
4513.923828
1969.142822
2940.806152
1387.829102
2662.595215
2842.211914
4116.541992
4331.897949
2682.648926
2274.654297
3425.892822
2659.341553
2668.857178
2518.881104
1520.806763
5560.460938
5385.914551
2866.97876
2168.444336
2449.202148
2862.243896
2267.238037
3629.710938
7856.045898
3928.710205
2984.37085
3372.194092
4191.240234
5717.464844
4529.424805
7125.937988
2166.459229
1894.983276
2482.561523
5969.592773
2823.180908
2234.166016
3144.876709
4278.709473
6494.709473
1959.546509
3101.466553
1854.208984
3595.87085
2696.130371
3871.165283
8894.006836
4892.385254
3328.375
2624.769287
3936.590576
2205.139893
5025.737793
5828.82666
2638.816406
2730.897217
3477.426025
6188.016602
2601.497314
4348.260742
7461.901367
3998.169189
2362.96582
4829.376953
4519.503906
6105.505859
5013.600098
5397.978516
2872.301025
2576.251221
3648.128418
2025.190063
2031.952148
2499.80957
4545.512207
3129.760498
4363.07373
2795.811279
2805.09082
2729.033447
2008.256104
1625.098389
5402.850586
1870.374512
1408.305786
2947.13916
4306.179688
2036.694092
1780.694824
1282.349976
3276.520508
3328.745361
2484.530518
3156.042969
2933.551025
2932.734131
2418.540283
4626.109375
4663.220703
1702.594604
2993.240234
2446.751465
2076.682373
1808.406738
3196.282715
1617.017334
1725.748169
1901.565186
2259.337646
3618.90918
2914.502686
4154.192871
2673.777832
3477.095215
2517.188232
3857.64917
3379.114502
1483.343262
2387.696533
2556.272217
3358.942139
2911.233643
3365.151855
2436.577148
2639.282715
2507.095459
2515.740723
2558.263184
2119.897217
4191.719238
2267.828125
3587.191406
2077.110107
2041.973511
4846.745117
7424.114746
1659.723511
5508.613281
4902.919922
3082.522949
2759.458008
3307.210938
3049.064453
5683.175293
2452.012939
5877.155273
2189.822266
2356.970947
6318.183105
1868.473145
2132
4684.364746
2610.199951
5041.918457
4509.694336
4222.712402
4495.504883
3978.830811
4917.928711
5588.799805
4277.098633
2545.885254
1663.414673
3370.094238
3053.68042
1947.291626
3342.5354
1591.50769
1705.829468
2304.92749
3671.798096
4474.953613
2431.258545
5360.675293
3096.022461
5037.368164
5365.540039
2415.650391
2994.586182
5329.289063
4832.36084
5056.55127
2964.091797
5475.627441
2481.615479
3622.57373
3369.069824
3280.251221
3241.887207
3905.797363
2462.423096
2856.645264
2004.109131
1757.787231
4515.592285
3125.333252
1645.34668
1788.405518
1389.235596
1754.433716
2411.521484
2545.077393
1892.257202
1761.043457
2369.887939
2181.818115
2681.088867
3357.793213
2462.597656
1453.131348
2310.269287
1902.024658
2589.993896
2518.152344
3244.180664
4568.464844
2165.602295
3052.815186
2905.710938
1736.5
2844.512939
2765.272705
3737.666748
2572.816406
2452.80542
2157.375488
2320.820557
3273.810791
1693.161255
2438.993896
1970.301392
4154.625
1903.242798
1556.533325
3277.639404
2700.559326
1760.727295
2347.036133
1867.464355
2607.867676
1544.943359
2003.418213
3575.819336
4140.478516
2089.45459
3249.172607
3170.230469
1903.582642
1852.283203
2038.230347
3907.699951
1702.608032
2225.780518
4541.614258
3835.823486
3349.881592
3281.729004
5446.109863
3552.070557
4543.91748
6865.115234
2478.745605
3122.114014
3220.018066
2167.309326
3448.56543
4544.730469
3082.604248
7298.911133
1990.841675
6482.020508
3566.39624
5458
1856.875
3837.932129
3981.992676
3776.188721
6763.737793
3006.751709
1980.093018
4786.552246
6660.414063
1698.857178
7155.018066
3014.50708
3566.554443
2647.856201
3889.849365
2606.257324
3936.25
4360.369629
4181.450684
3611.197021
3465.549805
2299.474365
4385.370605
3660.977051
1897.083374
3313.185303
2791.144775
1915.715698
3368.380859
3057.89209
2101.794678
2007.773315
6837.52832
3123.636475
2371.056885
4137.209473
3847.45752
1976.537842
2881.395752
2159.561523
3546.679199
2730.454102
1936.213867
4132.635742
5371.065918
3811.068604
2625.527344
4282.958008
1468.416016
4683.181641
2337.650391
2721.372803
2768.984619
1501.405396
2489.220459
3600.994629
2333.727295
2711.478271
3424.884033
4386.938965
6427.413086
1997.786133
1708.858887
5192.895996
2559.737305
3997.082275
1522.082153
4742.521973
3606.487305
3064.745361
2984.078369
1390.705933
2821.217285
2126.643311
2480.152344
3297.901611
2359.575684
3521.931152
3330.285645
1883.531006
1554.140869
4236.807129
3626.022949
2762.48584
3474.157959
1993.133301
2437.491455
4851.240723
1944.684692
2122.330078
2085.635742
4325.638184
2864.262695
2061.212891
2246.412598
1975.591797
1334.657715
3118.730225
4159.120117
3700.159912
6382.900391
5811.529297
3462.835693
4063.317383
3876.841553
2881.408203
2137.23999
3384.802979
2905.304932
4891.467285
1714.63916
2176.98999
3010.379395
1826.953857
4493.970215
2255.829834
3916.820068
2238.693115
4246.666504
2708.770752
2668.845459
1777.886841
2698.782715
3232.193604
4400.407227
10003.682617
4543.455566
1861.511108
2501.427246
2855.01001
5643.0625
2906.866211
5868.78418
6122.010254
7430.134277
2295.442871
4178.13916
5230.827148
2703.062988
3306.269775
5517.502441
3354.312744
2416.722656
3451.232178
3024
4838.910156
4314.986816
4108.069336
3152.807861
3014.234131
3836.559326
4648.102051
2046.601929
4305.52832
3082.516113
4193.709473
5565.180664
2960.435303
3001.244385
4091.592773
4243.524902
4491.652344
2638.48999
3745.988037
5087.081543
4457.72168
4116.996582
5895.09082
2072.338135
5741.855469
1980.842773
1624.647095
3015.638916
3800.476074
1968.313721
4851.767578
4710.925781
2251.82373
2845.016846
2732.852539
3008.822754
3489.842529
3638.840576
1583.06665
4341.203125
2120.962402
2682.641602
4370.591309
1651.152954
3281.240234
2087.212158
3709.333252
2724.520264
2946.216553
4541.821289
5323.326172
5796.711914
2717.520752
3349.593018
4132.738281
1713.115356
1734.229004
4740.494629
4822.436035
5428.040527
3209.310303
3185.380371
2696.233154
1640.144897
5537.985352
2139.705811
2929.817627
3322.44873
1876.267944
2610.496338
5757.656738
4293.333496
2741.203369
2439.476807
1882.983032
2756.326172
3279.806152
2195.013916
4487.050293
5344.044922
3545.142822
3828.657471
2339.180176
2691.924072
4092.905029
3137.669678
3407.216064
2897.859863
1865.443604
3720.80835
2190.144775
1725.941162
2489.230713
3654.072754
1974.099976
2493.851563
8140.179688
2166.895508
2206.628174
2898.575439
6185.266602
2223.735596
2894.193604
2260.498779
6436.722656
3419.903564
2339.243164
1645.0448
3577.347656
1674.533936
5201.822266
2589.648682
2342.007813
5292.665039
5013.796875
1898.770508
7127.432617
4606.416016
3659.060791
1920.613037
2327.391357
1806.023193
2300.592529
2730.526367
4701.892578
4446.157227
5307.341309
3909.68042
8442.401367
2688.782959
5334.644531
2033.517212
4326
2797.254883
1932.355591
4928.592773
9108.581055
4540.037598
4694.797363
2947.09668
1819.368408
1878.956543
5314.452148
2524.444336
2866.179932
5824.229492
2007.900024
7446.570801
4982.923828
4200.973145
3164.127441
5725.147949
5439.303711
1650.105225
1767.372559
4503.917969
3898.504639
4407.756348
4629.705078
1909.431763
3129.201416
4961.40625
2880.104736
4137.254883
5820.721191
1925.34668
3384.145508
1670.764893
2659.383789
4295.274902
1824.421021
3520.86084
5504.549805
3348.412109
2950.694092
3252.90918
4755.602051
2917.220459
2148.065918
2166.229248
2282.472168
3167.980957
1948.557251
1676.455688
6372.356934
5732.558594
6617.620605
2146.054443
6101.321289
2316.49585
2621.601807
6149.598633
2499.677246
2309.596924
3000.450928
2682.790771
3199.807373
1498.477661
4873.376953
1800.523926
5694.399902
2144.973877
5195.334473
2548.813477
1710.593384
5084.777832
6640.055664
6393.744141
5223.478027
5136.935059
4258.826172
5597.734375
2113.49707
1944.506348
4696.789551
3402.938721
6170.232422
3352.958252
2343.488281
5506.969727
6768.037598
2325.467285
4463.760254
4582.963867
3642.530518
6931.871582
2096
2479.441895
3278.895264
4788.979004
2118.557373
5732.981934
8822.405273
2703.058838
5115.026855
4486.259766
3725.281006
5139.172363
3830.103027
2966.25
4836.619141
4764.977539
3331.594238
5645.409668
4197.012695
3805.5
4029.179932
2111.204102
6321.106934
3437.522217
3315.621094
4168.186035
4721.072266
3728.969727
2534.409424
4183.682617
2744.89209
2003.262085
6536.670898
5700.639648
3154.493408
2925.795898
4131.826172
2673.600098
1939.678101
4954.78418
3691.118164
2323.984131
3181.151123
5148.921387
2986.158203
4101.837891
1703.281616
3502.935791
2267.206787
3486.650146
4125.290527
3556.720947
4824.464844
2413.719482
1569.190063
2590.523193
3513.15918
4104.650391
3699.869141
2749.67749
2825.253418
3710.167236
2980.27832
2042.371704
3154.679932
1536.650391
4312.050293
2458.54834
1694.146362
3893.782715
2085.762939
2147.456787
2982.852783
3292.122314
5159.011719
2164.390137
3309.688721
5035.011719
3999.465576
3464.672852
2612.334473
7432.72168
1834.683228
3247.043457
3247.766113
1814.247559
2733.797119
2614.03418
2768.181152
3233.710693
5194.04541
1776.637451
3069.746826
3013.333252
3971.734863
4758.669922
4877.333496
2774.45874
5689.567383
3018.585449
3543.261475
1945.522095
1542.344849
2333.714355
3935.565186
4132.672363
1722.272705
2980.346436
6092.196777
4478.167969
6318.491699
5584.233887
2159.238037
3030.970215
3673.972656
4812.090332
4561.907227
1910.022461
2036.936157
2944.258789
2213.872314
5251.689453
3183.169922
2758.449707
2725.684326
4071.280762
8333.311523
3877.661621
5438.968262
3596.552734
6778.987305
2810.523438
2407.296143
5734.652344
4694.726074
3540.935791
3097.834961
2744.384521
4003.185303
7050.37793
2545.783691
1738.802979
2752.952393
2405.45459
2706.882813
3648
5062.518066
4019.602539
2268.387695
4695.490723
2977.649414
4142.080078
6588.015625
4961.929688
3388.673584
4172.505371
2489.660889
2232.880615
2509.081055
2686.95752
3765.385742
1670.234985
3623.19165
2251.038086
4623.795898
4937.603027
3824.934082
2103.745117
1621.075317
2982.25708
2070.772949
4568.083496
2863.264404
3424.387695
2648.053955
4811.456055
2245.573975
2640.161133
3018.851318
2593.042725
3668.402344
2881.493164
2030.755615
1468.465088
2064.839355
4390.950684
2899.14209
4687.132324
4190.780273
1793.101074
2641.762695
2914.442383
2209.063721
4546.444336
1546.666626
1971.701172
5655.502441
2134.381592
3095.890869
6349.290039
2201.661621
4461.338867
2276.368652
2220.287109
2902.564209
3010.818848
6885.736816
3388.870361
3380.036621
3828.735596
3417.480713
2183.639404
2274.138184
1626.052856
3815.652832
2587.355713
4816.264648
5247.254883
4823.175781
4541.533691
2971.181396
4493.041992
1917.227783
2150.165771
2855.205322
4341.140137
3192.765137
3942.766846
1743.505127
4420.280273
5776
2236.618652
4730.666504
2605.655762
4548.149414
2589.862549
4739.17627
2258.947266
3975.042969
5219.16748
3445.174805
3563.983154
1553.024048
4041.795166
2486.827637
3402.688965
1804.444458
1953.379272
2540.356445
2560.187256
4342.434082
4807.875
3156.571533
5741.322266
3623.338379
2095.692383
3788
4037.068604
8602.158203
3353.947266
6728.259766
1796.379883
2641.759277
3063.212402
4413.437012
4252.164551
3819.865723
2789.018066
3811.592773
3493.531494
4236.060547
1944.736206
5214.693848
3899.945313
1794.153809
4433.668945
4246
2964.871094
5721.830078
3415.233398
4314.796387
1947.593262
1652.903198
3869.748535
2325.186035
4367.5
4026.11377
4292.987305
4121.427246
2314.71875
6092.810059
4344.901855
3249.665039
1698.587524
3130.885254
1844.110107
3279.834229
3995.081543
3432.648193
3090.778564
4813.456543
1948.237305
3400.599365
4437.867676
5971.574707
5241.740234
5263.504395
4466.959473
5172.136719
2792.87793
2620.124512
2073.343262
3107.522217
2599.770996
2078.377686
5248.737793
2837.190674
12825.585938
2582.45874
7445.864258
1881.847046
2686.503662
5931.679199
9137.323242
3943.462646
2264.445557
1694.054688
2153.503906
2444.900391
2431.007324
4029.884766
3392.712646
2484.378418
2425.418213
6227.054688
2044.821411
1723.747803
5235.884277
2941.163086
2282.885254
1740.19043
4642.878418
3590.461426
4290.017578
5157.349609
2869.26123
1606.654175
2883.025146
5054.856934
2683.806396
4016.619629
4743.593262
3065.189697
6270.838867
5285.846191
3258.417236
5271.266113
4614.666504
3175.083984
5370.196777
2324
2053.836182
4506.064453
6593.386719
5232.358398
4392.217285
3307.275879
4383.975586
7164.478027
4484.239258
4223.300781
5805.04248
5984.927734
5188.282227
6515.466797
4529.562988
3197.164307
2585.891846
5537.135254
3616.528809
4438.020508
4987.422852
8742.582031
4017.328125
4178.827148
3501.859131
3410.041748
5735.669922
6210.417969
5771.303223
4745.26416
4250.529297
5626.361816
2137.747559
1960.298462
3953.519531
3637.453613
5369.104492
1746.285767
6231.956055
3739.439209
2679.036133
2121.95874
1935.900635
2379.424805
7043.592773
3660.141846
3164.991699
2476.557129
1555.383789
6532.944824
1838.930664
2074.801025
1686.373291
4646.661133
6166.802246
1751.3573
5140.178223
4539.68457
5054.012695
2295.071533
2145.282471
3037.087646
1808.843018
1612.307739
2740.791992
2437.785156
4294.624512
4631.354492
2517.794678
3029.461182
3613.949951
3632.580322
2270.626953
2681.081055
2111.72876
4908.466797
3345.867188
4393.09082
4413.864746
5610.595703
5688.984375
1610.333374
1776.017334
2461.7854
3147.581299
3734.511719
5264.888184
1937.086426
5670.732422
5359.811035
4519.019043
3196.343506
3701.085693
2281.131592
6904.399902
2841.159424
2352
3710.260986
2156.787842
1422.137939
5433.805176
3358.158203
16098.962891
5997.85498
4246.611328
4939.28418
5573.675293
3878.829346
5557.523438
4135.775391
4143.428711
3778.477783
4348.867676
3160.144775
2181.25708
4153.45752
3767.019775
4578.757324
3175.944092
2920.449707
4007.873535
4240.17334
1974.042603
3927.523438
3571.526855
4138.837402
3753.421143
4706.149902
4580.862305
1870.283081
6284.404297
3595.582764
5013.443848
3653.282959
2469.714355
3876.307617
4953.248535
2985.58667
3051.507813
2171.968018
1645.842651
3575.176514
2920.45166
6289.895996
8896.697266
4176.38623
5733.258789
5665.660156
2169.691162
4639.934082
2613.22583
4446.54541
1738.580688
5709.890625
3482.931152
3146.131348
2956.629883
3551.822266
7061.644531
3799.896729
2593.124756
3090.556641
2502.204834
2346.68335
1904.378784
2258.147949
5187.858398
2231.637451
5997.751465
3385.221436
3969.976563
1898.235596
2265.140625
2744.190918
2018.005127
1831.61084
2776.16333
3872.752686
3484.86084
2519.082031
3486.744873
3238.879639
1830.719971
1976.02124
3806.031006
2928.378174
3609.741699
4951.242676
5909.186035
4010.322266
2350.864746
2819.152588
3885.64502
2680.505859
3171.954834
3201.485596
3941.05957
2947.334473
2349.814697
5228.680176
4274.688965
3045.983398
1856.338501
1567.676392
3987.907227
8171.036621
1927.088135
2151.870605
2042.876953
3635.297852
1835.228027
6142.124023
7102.724609
4404.47168
6926.716797
5060.305176
4540.091797
2416.574951
3587.476074
3813.929443
2337.05957
2814.981934
7386.276855
3933.705811
1877.797119
3836.88208
2409.600098
3120.812988
1481.133911
5763.13623
3345.287842
4122.189453
3240.481445
3468.100586
5418.203613
2444.390869
6234.484863
4634.742188
6391.200195
3564.504883
3784.944092
2755.904785
5651.800293
5061.666504
2017.818237
2273.76001
4467.342773
2569.757324
2251.114502
6864.371094
3718.013672
2567.919434
2201.628418
5317.679688
1678.106812
3916.26001
5226.580566
6331.193359
6088.244629
2861.568115
2168.764404
2372.915039
2866.091309
3201.923096
3338.23999
3946.716064
2254.44165
3103.177246
2831.281982
4131.190918
2981.202148
6856.95459
2666.36499
4436.046875
1922.633179
1905.835449
2669.256592
1878.343384
4065.102051
4167.581543
5983.810547
5223.461426
1972.911743
4734.890625
3074.724854
4447.920898
5743.205566
1942.837158
6621.054199
3733.070801
4168.421875
4765.064941
2373.878906
5695.805176
2548.251465
3089.887451
3579.390381
1940.150024
8267.760742
5543.705078
2021.404297
5910.455566
5514.990723
1878.157471
2177.397949
1708.351318
3135.450684
1553.966064
2127.803955
3237.724854
1766.112793
3253.606689
1635.280884
3627.143555
3253.795898
5276.504883
3512.519043
1715.648315
3388.25415
4999.377441
1614.864258
2074.956543
2811.901855
2725.719971
3448.942139
1813.497437
1935.837158
3083.518311
2021.009399
1700.436401
3033.945313
2067.574951
3604.014404
5678.249023
2338.414795
2943.202393
3956.368164
3453.806885
4667.378418
5372.75
3192.968262
2598.811279
2442.399902
1777.682739
2714.481934
2131.697998
3471.75
2550.841553
5061.437988
4802.504883
3704.262207
3093.709961
2520.069824
3718.996094
2816.838867
3502.314209
4399.978516
3195.837646
3077.979736
2312.606445
3152
2135.410156
5922.307617
1819.254517
2045.476563
3030.323242
5940.866699
3475.452637
2311.803223
2578.079346
4001.603271
2924.588623
4449.393066
3139.071045
4343.311523
1970.5
2575.309082
1989.65625
2606.92749
2954.222168
3699.028564
2693.916016
2042.438721
4141.455566
2539.900635
3413.264404
4687.06543
2798.853516
1708.900757
1942.880005
1600.665039
1941.974365
2011.629028
2735.73877
3940.204102
2388.033936
2853.60498
1910.212158
1631.549561
1732.519775
2643.76123
2198.639404
1577.546265
1806.697632
1943.87439
1889.029663
1975.257568
1595.348389
1999.754883
3150.361328
1998.610596
2471.233887
3182.715088
2218.022217
1777.959229
3373.57373
4974.37793
1579.024658
3313.499023
1791.732056
1943.60498
3791.82959
1571.038208
2550.528809
2952.866211
1947.596069
2518.717285
2978.082764
1771.114502
2439.641113
2177.57666
5772.063965
4618.716797
2042.449341
4072.253662
3175.930908
1927.440186
3456.757324
1769.305786
2412.610107
5741.126953
1720.772095
3432.558838
2679.092773
1751.94873
3446.459229
3360.545166
7199.238281
3187.709229
4302.963379
3249.423096
5184.050293
3227.102051
4061.494141
4377.552246
2162.572754
4338.52832
3962.794678
5622.901367
2770.386719
3009.273193
6991.165039
3050.760498
1598.057495
5394.135742
2677.899414
3332.90332
2770.333252
4001.950439
2090.458496
5420.593262
4006.659912
2631.032959
2507.185059
3416.211182
6105.842773
2146.960449
8767.876953
2235.342285
2531.415771
4610.055176
1875.315063
6984.050293
4671.649902
7136.591797
2450.973389
5258.937988
5096.474609
2414.938477
1753.430176
4470.959473
2533.669678
3474.727295
5954.982422
3072.205078
3017.040771
2282.224609
2769.993408
2354.931152
3887.373047
1746.077393
3115.473389
3865.007324
1654.136597
2255.111084
3812.498291
3215.692383
2501.541504
4733.445313
6540.36084
2556.028564
5082.481934
3857.196045
4391.851074
1782.161255
5322.103027
2722.43042
1648.694092
1865.362427
2604.141113
2391.257813
2548.288574
1792.169556
2368.77832
3648.71167
2798.956543
1819.148193
3485.8479
3854.948975
2336.969727
2570.757813
2055.468994
2433.150146
3576.563721
4533.570801
4553.827148
2955.405518
1790.191528
7436.911621
3551.023682
3966.684814
6303.852539
4317.26416
4463.368652
2541.245361
1706.884644
7126.389648
2655.955566
4438.378906
4963.036133
2834.099365
3156.218506
3225.867676
3541.342285
2998.973633
4681.329102
2661.296631
3475.813721
5581.439941
3101.726807
5285.231934
4045.297852
4646.882324
2501.325684
3723.115967
3706.65918
2269.265625
2839.338623
3028.963867
3188.438477
2278.726807
2084.178711
1758.025269
3891.817383
6466.724609
3963.588135
2512.919922
3125.422852
3512.187012
3097.945557
5226.711914
2532.165771
1711.839966
2034.902466
2126.480469
4262.808594
5428.722656
2853.822998
1983.816284
1695.742798
3860.837158
1816.941162
2130.55542
3418.712891
2992
2742.878174
3947.648438
2890.458984
3156.643311
1747.625732
3563.71875
1971.027344
2703.421143
4502.299316
2265.243652
2362.233887
4470.109863
3508.195801
2279.625977
2505.002441
1680.35376
3709.439941
3085.785889
2274.576172
1678.975952
2018.458496
3176.860107
1799.88916
2832
2121.57373
1614.457153
6633.140625
2379.080811
4056.086426
4337.791504
2518.455811
3840.916016
2737.35791
4161.439941
2772.574707
3546.953125
4041.870117
2232.459961
2976.321777
5293.028809
5709.32373
8511.987305
3722.589844
2023.34021
6106.209961
4734.856934
6534.728027
4459.629395
1890.956055
4608.628906
3300.292725
3215.17749
4212.69043
2591.869873
3249.009033
3691.475342
1735.1521
2159.172363
4628.255371
4033.244385
1546.139038
2464.785645
5681.031738
3380.674072
3965.643555
2098.153809
2530.294678
2694.342041
4973.103516
2658.737793
3686.765137
2418.244873
2483.133789
5160.528809
4605.666504
1907.653809
4532.109863
4854.661621
2630.892578
10012.552734
2248.787842
2876.428467
1955.958984
2829.194092
3069.626953
2545.239014
3127.075928
2337.922852
2791.56543
2828.547363
2269.333252
2460.244873
3096.342773
1788.088867
3133.142822
3776.795898
4499.410156
2930.046143
4519.132324
2252.033936
3884.369629
4591.906738
1428.018555
1548.651123
2504.514893
5918.856934
3262.375488
1500.851807
1761.707642
3114.543701
3345.29248
3798.043945
3244.276855
6026.575195
3274.217285
2619.419434
2094.662109
3574.81958
4135.21875
6105.752441
1723.577271
5996.077637
3607.208984
3044.616699
2329.789551
2620.32373
3787.349854
2045.965576
1749.709106
1408.108643
3025.057129
3335.682373
5677.133301
2030.603149
3035.367676
3554.675781
2524.875
5382.361816
3390.479248
2578.305664
3974.890625
1843.990234
1636.779175
5430.53125
1845.914063
1732.335938
4547.354004
5902.745117
2134.520264
4866.387207
1982.975098
1997.463379
5559.586426
5175.259766
2106.333252
3778.263672
2091.341309
2394.700684
5342.71582
3458.888428
3987.070801
2160.148438
2827.562988
2065.435303
2947.541016
1894.217529
2024.972046
3091.518066
3144.517334
3153.724609
1895.745728
3988.661377
2326.325195
1576
1663.432861
2273.445068
1759.763306
1708.553833
3723.276123
2442.120361
4097.149414
2751.168457
4386.169434
6183.492676
1755.441406
1673.853882
1709.608887
1708.563599
3228.530518
4233.49707
3263.405029
2320.501709
2653.279541
1502.158447
3182.413574
3288.474609
2480.68457
3609.859375
2416.607178
4485.240723
2975.945557
3277.388184
3236.054199
3766.208984
3876.087402
3214.808594
4431.329102
3447.678711
2574.185059
3238.633057
5129.381348
1961.696167
6147.991699
3497.128174
3937.317871
3485.083252
2760.925537
3032.330811
2406.12207
2814.627441
3491.015869
2378.690918
3835.896484
3878.942627
1877.510254
3791.471436
2021.418213
2262.130859
3845.836182
1906.891602
2999.639648
3076.516602
5763.004395
2246.399902
3104.121094
5041.24707
2645.731689
2822.206787
1697.777832
4349.323242
2521.311035
5641.996094
4415.001953
3468.487061
1548.727295
2890.401855
1830.17688
2267.764648
3194.104492
2443.814453
1713.803955
3206.783936
4842.211426
4314.185059
1934.834961
1900.212524
4509.504395
1762.864624
4033.306885
2464.625244
3542.268066
2048.306641
2856.265137
4142.878418
2626.204346
4247.977539
2028.065063
2385.254395
2437.169678
4038.751709
7377.620605
3583.288818
5379.594727
2162.854736
3942.171631
2191.624512
4289.658691
1703.336182
1800.827637
1819.265259
4179.808105
6548.401855
1905.232056
2838.187988
5688.987305
2668.637207
2333.554199
1965.20105
2433.737549
3609.482178
2019.776123
4354.217285
1909.821045
2201.291016
1885.289795
3590.283936
3714.730469
2928.971191
3527.542236
4426.746582
2417.843262
3521.729736
5947.76709
9232.269531
2099.182129
3418.841064
4201.749512
3950.338379
3543.289795
4060.091309
2833.521729
2665.016846
3687.788574
2967.226807
2381.043457
1602.348877
3085.987549
3557.255371
2612.523682
1630.151245
2089.309082
4202.361816
6528.416992
3832.779053
4559.615234
2036.727295
1834.341431
2156.743896
3600.902832
2295.279297
2551.29541
4518.949707
3750.029785
2629.888672
5905.495117
1758.710571
4446.890625
4311.560547
1584.907837
2988.909424
2758.799072
3082.732178
2562.977539
2250.101318
2486.914307
1985.972168
3670.489502
2964.886963
3606.163818
4783.977539
3080.172119
2897.243408
1555.752686
1533.574951
2710.206299
2018.254517
2411.597168
2226.658447
1714.34729
2100.043213
2448.213867
4317.315918
3418.99707
1620.189331
3989.726074
2101.87915
4079.565918
3329.442383
4334.931152
2101.623535
6352.186035
2084.731934
1930.098389
3495.510742
2089
3524.390137
1872.263062
3501.385986
3138.64502
7569.134277
5900.130859
7074.165039
4846.852051
1797.456909
1751.359985
2177.924805
2836.847412
2617.978516
1805.608276
6235.492188
1898.831421
3638.833252
3219
6314.976074
3894.052246
4776.627441
5517.916016
3130.75415
3606.495117
2710.086914
5844.459961
2830.875
4128.354492
2081.290283
2773.083252
4151.958496
1961.925903
5936.155273
3372.923096
2660.800049
2697.387695
3709.619629
6034.630859
2749.595459
4185.882324
4444.637207
1487.058838
4365.019531
1898.669189
2796.165283
1855.205688
3820.564453
10744.808594
3723.913574
2971.777832
4311.394531
2372.636475
4152.830078
2512.592529
5151.680176
7791.800781
2913.116211
2155.828125
3787.034424
4313.15918
4286.993652
3446.062012
4151.964355
4177.684082
3556.959961
4588.505859
4465.54248
6810.329102
5172.10791
2952
2413.537598
3461.106934
2176.355469
4118.553223
2140.95459
3389.07959
1462.077271
3215.330322
3632.922119
3971.226318
4246.332031
4762.750488
4266.574219
1715.15332
4708.522949
3248.494629
3250.071289
4137.461426
2442.111572
2266.553223
4280.814453
3195.138428
3842.826172
3212.380859
2074.285645
3796.131348
4482.589355
3109.445068
5320.319824
2133.729004
2314.1604
3027.496338
10040.902344
2496.644775
3988.440186
2454.249512
4286.411621
1977.55188
4243.580078
3349.683594
2791.166504
2912.33252
2736.36792
1926.025269
4022.310547
1708.384888
1863.947876
1487.640869
3361.756104
2906.53833
2018.51709
2157.754639
3008.489502
1926.263184
3159.130371
3627.291016
2865.094971
1753.883911
2174.891602
2414.131104
2163.171387
1617.851807
1621.748535
1924.073486
2369.522461
1879.302246
3162.724365
3598.500488
1731.609985
2226.638672
2019.018555
2796.163574
4329.785156
1884.297363
1694.007568
3088.407959
5610.695801
2115.270264
2550.597412
5173.132324
2151.742188
1624.13623
1698.137085
1894.098999
2263.167725
1843.578247
1835.159302
1632.704712
1793.536621
2685.199951
4827.90918
5649.780273
3951.473877
2196.010986
2187.356201
1765.877563
1618.530762
4469.259766
1992.581787
2604.108398
1503.087891
2212.523438
2835.799561
3820.093018
1839.095947
3067.496094
2226.701416
1646.752441
2425.076904
3492.243408
2309.22998
3083.07959
1691.836548
1794.235474
4365.994629
1918.541626
2876.418457
2626.190674
2859.325928
2387.416748
5725.551758
2001.51355
2088.769287
3113.538574
4981.641113
1811.555542
4813.043457
4190.225098
4875.063965
1453.155518
2674.796631
2911.638428
6193.058105
5213.843262
2272.434814
2131.677734
3733.711426
4723.06543
2677.907715
4129.460938
4112.685059
5389.362793
3581.38623
3991.002686
3751.39624
3240.248047
3606.106201
2017.871338
3117.894775
1973.966797
4365.877441
2259.493896
2542.807373
3033.325684
1702.583374
6123.42334
4621.289063
4510.127441
2542.600098
3336.026123
5023.242676
6855.81543
3096.816406
2821.704346
4033.650146
4591.369141
3061.44873
1449.142822
2871.741943
5789.836914
3636.715332
4440.166992
1740.800049
2640.1875
6605.550781
3043.053467
3093.0979
2640.876221
4125.05957
2306.083252
4795.902832
5460.193848
3696
3799.402832
1854.317017
2277.400879
2039.494995
4521.597168
2955.763184
3015.817627
1761.649536
2630.907227
2881.859863
3540.71875
2207.847412
2364.138672
1669.771851
3440.948486
3330.0271
3319.605225
3025.038574
2675.711914
3347.73999
3447.919189
2003.56897
3148
2476.431641
3322.509766
2299.273438
4055.368408
6597.072266
1989.630615
3838.197998
1863.548218
3393.085938
3379.973145
1714.753662
3117.912109
5523.087891
2052.666748
2525.840576
5992.833496
3959.961914
5529.662598
3455.389404
2134.143555
3738.736572
3030.288086
3454.127197
2100.289795
3411.816406
3033.383545
2462.897461
5466.80127
2852.075928
1948.689087
1606.40625
1685.07312
1855.319946
2409.356934
2060.921631
1481.480835
2303.571045
1621.327881
2162.758057
2230.40625
3031.675537
1766.688232
2276.407471
2956.026855
1731.569214
1738.008911
2903.168945
4159.022949
2065.376953
1975.852295
2259.920654
3402.313477
3618.484131
1748.408813
3796.703369
1498.383667
2759.642578
4089.919678
1989.02417
1895.677734
3817.138672
5774.604492
5290.390137
2640.708984
4144.734863
2569.869385
2459.92041
1905.235596
2342.291748
1747.633911
1587.717896
2582.5354
1777.815552
2977.050781
2742.791992
2157.565186
1719.872559
1799.337036
3511.637939
1607
2340.083984
2749.283447
3590.313232
1742.498535
2912.954346
1764.621704
1764.540894
2539.760986
1827.45166
6021.883301
6152.319824
3749.026611
4210.195313
2749.352539
2678.600098
3631.521973
3151.831543
6184.081543
3028.119873
4426.875
3241.561035
3804.410156
1962.686157
2996.436279
5519.462891
5571.574707
3772.503662
4018.195313
4620.25
2599.857178
4890.328125
1729.345825
6008.43457
4160.141602
1534.48645
4320.22168
2738.261719
2688.722656
2253.94873
2620.104248
4121.123535
1774.753296
3548.82251
1987.710205
1860.913208
4508.362305
2027.969482
3538.901855
2905.353271
6281.462402
4500.145996
6033.00293
6336.085449
4209.484863
2271.161377
5161.275879
1755.891846
3724.239746
2373.714355
2884.237061
5318.687988
4404.203613
4438.25293
2728.465088
2135.475342
3157.127441
4218.835449
3448.727295
3279.764648
4406.145508
2326.432129
2800.941162
1760.024414
3140.783936
2102.99707
1862.953979
3233.615723
6988.20752
3991.198242
2402.268311
3026.710449
2206.778809
9357.550781
2961.276123
2498.799316
4850.17627
2214.22583
3259.389893
3226.018066
3378.326904
2601.837402
3815.340576
2485.035889
3304.752686
1766.131348
6161.522949
1799.373657
2127.791016
1860.134888
2288.083008
4312.93457
3427.377441
2869.489014
1732.339355
2201.909424
2535.36499
2929.855469
1643.189331
2904.724121
3478.078369
2579.544189
4346.062988
2542.836426
2334.251709
1724.675049
1900.368164
3481.217041
3891.523438
5024.049805
2768.79248
4430.49707
2453.829346
3371.097412
4701.627441
3051.372559
1877.103882
1647.691284
1946.674072
3411.646484
2323.784424
2308.647461
3059.352295
1880.846802
1693.375122
1839.836914
2803.950928
1683.742188
3204.544434
3210.542725
4314.431152
4852.455566
1754.441528
1462.343872
1770.649292
3880.443359
1755.431519
2875.702637
3165.337646
1754.73999
3726.34082
2431.096924
1672
1799.67688
3033.111816
2070.695557
3088.372559
1662.075684
7357.214844
2579.413574
3268.854004
2060.283936
2404.273682
1657.496094
3094.729248
4157.66748
4240.294922
2176.961914
5427.152832
2021.194824
2171.284912
3790.830322
2648.013672
3947.088623
1731.387207
2318.565918
3087.265625
1574.349243
3613.24292
2563.011963
1846.070435
4062.182373
1511.432373
1490.783813
2695.022461
3946.105957
4096.706055
1752.254028
3762.58667
10550.177734
4634.268555
1853.356567
3185.300537
4261.088867
2614.449707
5489.606934
4536.553223
3902.083008
4258.45752
2617.244385
3208.516113
3402.273438
3941.611084
3838.317871
2356.695557
2039.753296
3452.727295
2432.881836
2859.052979
1646.133301
3447.490479
5850.230469
3114.87915
2575.019775
5273.523926
5298.64209
5692.799805
3746.611084
3561.880127
2563.42041
3896.038574
5832
1741.714233
6076.831055
1989.923096
4170.147461
3051.863525
3642.285645
1812.698364
4625.193359
3462.047363
4368.891602
4497.175781
1568.195068
3794.395752
1426.709717
3237.381836
2534.202637
5745.904297
2023.680054
3826.196045
3813.065186
3597.241455
3083.35791
3382.699951
1720.916016
2791.199951
5648.820313
2980.953125
3071.658203
2153.621094
1829.89209
2363.287109
1884.44104
3524.930908
3120.721924
2032.362305
2236.334961
1775.605591
4906.737793
3933.377686
1707.221191
3369.506104
1734.45813
2476.925049
4105.972168
3550.844727
3258.367188
2300.310303
3789.251221
4413.790527
1919.550537
3122.428223
2380.518066
2649.662842
2297.260498
3320.855469
2132.859131
3014.916992
2135.703613
3935.250488
1486.842529
2062.222168
2767.394531
3517.542725
3341.591553
2445.907715
3268.488281
1821.110352
2081.89209
2942.285645
3763.573975
2094.805908
1777.665405
1579.373169
1913.485718
2675.331055
1950.563599
2642.743408
2375.261475
2121.91626
3920.856201
1674.049072
2374.755127
1856.295044
1829.631104
2388.876465
2162.949219
3591.448975
1836.822998
1683.893188
1665.522949
3850.538574
2502.943359
1793.181763
4901.340332
2624.481689
2912.855225
2557.66626
3464.177002
2104.327881
5737.093262
3809.995361
2267.453613
2000.619019
2962.536865
4757.013184
3660
4763.497559
2293.416992
2094.127686
4784.227051
2401.306152
1745.690918
5227.087891
2621.096924
2386.003906
2580.097656
3042.2146
2898.098633
1421.935425
2921.814209
2911.800049
2802.391846
5170.258789
4094.844238
2623.281738
3296.175537
3784.233643
3940.105957
1692.707275
2560.294922
4127.237793
4212.170898
1903.80957
1705.150024
3444.890869
1619.467529
2194.997559
3347.287598
1642.979004
3732.90918
2287.924316
2520.743408
2791.89917
3018.870117
1526.389893
4318.181641
3254.82251
3347.01123
2172.20166
3227.631592
2603.541992
3864.412842
1935.925537
5874.491699
3733.587402
1959.376587
4858.536621
2618.140869
2896.487793
2142.495605
3467.074463
6532.811523
3407.720459
3490.48877
1529.640991
4304.864746
5502.785156
5609.261719
7666.630859
5947.350098
1573.265869
3165.698242
4536.962402
3207.745117
7571.118652
4411.17627
2160.910645
4252.59668
2491.879883
3201.538086
6352
5276.809082
3356.751465
3058.095215
6458.763672
3086.814697
5080.334961
4198.244629
3475.973389
2321.431641
4792.604004
5342.62207
5223.071289
7089.50293
2274.487061
4948.812012
1320.629272
3020.539063
2486.245605
3660.449219
4534.147949
2161.212158
4906.194336
3221.655273
3168.60376
6357.872559
3270.080078
3981.840088
3932.106689
3269.40918
4092.654541
3091.869385
2847.5625
4376.11377
3884.062256
4581.464355
3436.311279
2848.233154
4676.033691
3531.005859
8460.296875
2440.607666
2848.601807
5470.467773
2468.050537
5307.51123
2902.711914
3474.802979
2371.404297
1642.976685
6484.664063
3584.111084
4343.708984
2836.370117
3047.785156
4162.861816
2490.986572
6461.408691
1653.862549
3400.571533
3006.345459
1878.135376
5478.789063
2803.675781
1935.343018
3898.632813
4304.856934
1756.154663
4324.686035
4160.655762
3538.155762
2579.292969
4552.546387
1655.28894
4120.04834
7659.025391
2698.564697
2528.220703
9716.511719
2919.034424
4276.098633
1792.891724
5451.180664
3688.544922
5646.762695
4290.708496
1851.771484
2213.018311
2694.980225
3649.161621
2028.890991
2228.876709
1525.054321
2665.718018
3662.450928
3413.951904
2984.473389
3492.498291
2394.726563
1806.754272
2002.452637
2293.217285
2691.247314
1338.909058
2539.745605
2531.189453
3974.190186
3884.672119
3620.487061
4380.724609
2443.26001
4140.504883
2973.526367
4216.768066
2481.633545
2046.428955
2144.30957
3731.848633
1632.206421
2993.541016
3879.210205
1960
2134.148926
1729.993042
2768.693359
3362.92334
3167.710205
1833.953003
2201.640137
2098.147705
2746.099609
2371.966797
5579.808594
3670.581543
2377.248291
1985.705566
2041.992554
1590.649292
2392.712646
3010.607178
1750.959229
2740.523926
2334.648926
2932.458984
1874.72168
1766.366943
2183.537842
4934.054688
3837.055908
4222.403809
2601.697266
2451.602051
1622.555298
3173.666016
2099.613525
1690.555298
3626.935059
2300.067139
2961.765137
2136.42749
1943.516968
1905.915649
2397.06958
2847.487793
2828.997314
2513.598389
1917.873169
2540.79834
9488.907227
2160.88208
4107.962402
3744.578857
3758.501709
2900.150879
4052.971924
3748.306152
3762.314941
1661.75
2187.333252
2370.5896
4584.317871
5354.378418
5492.126465
4639.585938
3654.109131
1845.830566
1981.211182
1970.086914
2285.594238
1807.322998
2247.62085
3108.776855
2257.491699
2823.306641
1537.115723
4187.055176
2948.379395
3877.73999
2696.97998
5267.742188
1579.076904
4332.758789
4590.414063
2433.42749
2506.914551
2699.522949
1644.037354
4627.714355
1935.217407
1661.217407
4540.922852
2835.01001
2272.369141
2619.294189
1625.5354
3659.716064
3209.018066
6134.412598
2014.247559
4786.76709
2126.596436
1908.5
2651.222168
6140.946777
3649.510742
2988.073975
3085.333252
3285.241455
1886.060547
2152.698975
2111.037598
1981.025635
5491.74707
5254.266602
2123.735596
2028.235352
1953.795898
4687.189941
3874.107666
3345.503662
3227.569336
6181.680664
3495.380859
3238.256836
1461.280029
7672.804688
1760.37793
5725.757813
2319.555664
4632.32959
2377.012939
3920.181885
5697.028809
2543.685059
5793.131836
5987.92334
4737.17627
3162.32251
3312.520264
2784.721191
4388.137695
4178.143066
4091.918457
3690.978027
6610.324219
2736.157715
3698.593994
2918.242676
5412.714844
12206.4375
2586.874268
3559.098633
4783.745605
5019.450684
2355.663574
1934.436401
2553.466553
5826.272461
3754.310059
4839.656738
4495.29541
2539.279541
2650.904541
5098.679199
2262.683594
4684.550293
3400.235352
4863.316406
1448.619751
1991.380981
2443.586182
2946.197266
4454.605469
2655.281006
2839.463379
2036.671143
6750.368652
1832.715088
2783.818115
2889.420166
2055.64209
5232.037598
3734.01709
2547.237305
2885.875
3881.956299
2185.864014
2619.125488
3958.058838
4767.428711
2352.129395
2316.969727
2991.549561
4911.420898
4867.52832
3014.049805
3605.814697
4184.594238
3364.553223
5644.758789
3427.450928
3291.65332
5243.136719
3189.974121
6417.40332
1737.655151
3184.456055
4405.584473
1843.099243
1697.741333
3429.515869
3958.966309
1924.131592
2354.810303
1882.78418
2027.140015
1910.671265
2250.569336
3372.535156
2142.885986
1794.623413
1691.767944
2699.978027
2064.688477
2426.411377
2122.462402
3824.338135
1595.733276
2529.953125
2529.977539
2068.379639
1923.626953
5038.102051
3380.069824
3167.761475
2932.108398
2174.79248
2389.463379
2488.353516
2347.94873
1740.271484
2456.212891
2241.47998
1999.976074
1677.358032
3252.895752
2335.451904
1849.234863
3574.837891
2381.287109
1745.905518
2173.684814
2452.836182
1606.601074
2058.436523
2205.503418
4220.868164
2171.582764
1863.247803
1567.466675
1677.515137
2465.250977
3218.413574
3389.226563
2747.422119
4139.729004
3367.903564
1644.232788
1490.782593
3952.796143
2282.364014
4152.304199
2935.044434
5877.829102
4437.356445
3128.452393
4090.926758
2610.183838
2198.92627
3335.048096
4030.25
3758.593018
4361.290527
1793.134277
2047.068359
3275.434082
2318.655762
2478.980957
1944.305542
3072.380371
1577.184326
1475.743774
3486.77832
6410.142578
4062.045898
3125.524414
3375.33667
3029.41626
2161.88916
2742.809082
1659.519165
2988.817627
3026.358154
4475.947754
3277.121338
1519.391357
2990.926025
3727.511963
3837.220703
2475.557129
2061.422119
1867.505493
2395.533691
2184
2061.877197
2333.565186
2993.022949
3061.90332
2145.199463
2286.570313
1571.718018
2969.59375
1615.980713
2969.018066
4258.633789
3997.393066
4149.90918
1691.047607
3110.873535
3472.066162
6400.751953
5703.666504
1906.018677
2302.360596
2364.0625
2361.029785
1444.151001
1602.994385
5181.044434
1777.88623
2401.625
4248.273926
2033.054321
4316.352539
2132.436768
4780.327637
5193.342285
3153.265381
3374.060547
4034.971436
3097.652832
3473.703613
4216.936035
1780.261597
5408.795898
2209.324219
2788.155762
3050.669189
3421.462402
2443.549316
5568.105957
2975.733398
1846.870117
2081.727783
6275.507324
2176.685791
7384.729004
3294.308594
7164.696777
3279.597656
2119
3636.42749
1555.582764
5940.187988
2407.57251
4746.927734
3365.538574
4946.619629
5293.831055
2693.604736
2240.410889
2622.714355
3047.858887
3242.90918
2066.463379
4019.894287
3275.729004
4507.786621
5013.11377
4560.482422
2066.079102
2249.308594
4304.908203
1903.430664
2009.03064
3876.592041
8428.295898
4159.84082
4045.478271
1995.666626
3434.289307
2215.595947
4103.182617
5631.303223
5156.401855
2722.772217
4748.44043
2155.116455
2759.214844
3129.062988
1886.133301
2968.796143
3149.835205
2073.384521
3130.437256
1706.461548
3999.161621
6715.567383
3780.863525
2679.035645
5271.780273
2327.748779
3685.987549
2286.359863
2546.210938
2212.724121
3445.557373
3086.476074
2528.584229
3546.666748
4163.567383
3327.473633
2438.38501
1648.248413
3910.796143
2525.379395
3900.401367
3276.831055
5005.343262
2192.817139
4533.942871
5228.693359
3180.655762
1743.537964
1843.786255
3323.233398
2317.993408
2797.153809
2212.201904
2018.957397
2264.916748
3057.405273
2385.099609
2926.40918
2357.964111
2798.19165
2062.992432
2191.390137
3159.39502
3299.588135
2234.587891
2662.550537
2224.117676
2906.56665
1977.630737
2099.091797
2160
2427.94458
2940.474854
2679.898682
2810.981689
2351.600098
3592.12793
3544.081055
1667.212769
2035.046143
1675.822632
2052.375977
2707.19751
4584.030762
4031.312012
3041.513916
1929.381592
2188.929688
1946.848999
1744.656738
1892.704834
1723.686768
3077.986328
1717.315063
2820.932129
1913.725464
2653.077881
1943.226929
3263.479736
2761.871094
2262.184814
2476.868652
2176.366455
1717.247803
3102.780518
2271.881104
1906.479858
3016.178467
1868.446289
3131.7771
1872.258911
1518.630249
1473.025635
1824.935059
2131.345215
3001.523193
4489.669434
2000.251831
3495.361084
4213.666992
2060.85376
2701.073486
3200.805664
6982.908203
3302.56543
2068.382813
2032.756104
2152.156006
2593.882324
3205.087158
1816.333984
1931.829834
2278.511719
2205.997559
3036.614258
2800.477783
4545.818359
2851.905029
1727.920288
3480.679688
5584.897461
2398.051514
2635.057373
4060.545898
1862.224365
4299.874512
4368.876465
1559.069824
1771.834351
2491.212158
2908.771973
2793.425781
3237.663574
4065.121094
1992.52356
3129.075195
2073.993164
1739.905762
2314.483887
1664.51416
3084.82959
3245.684082
4258.959961
4771.873047
4063.62793
5274.356934
1710.231201
6706.333496
3005.970215
3913.23584
3350.575928
3593.413086
4608.420898
3276.477539
4620.387207
4725.007324
3558.04126
6737.703613
2281.308105
5787.064453
2886.364746
5004.211914
3273.89917
3355.456543
4263.952148
3313.036621
2837.972656
5184.799805
2295.555664
5286.248047
5476.705078
4918.376953
1432.262329
2926.077148
5514.053711
4481.804688
3680.385498
6305.54834
7318.900879
2454.01416
3493.369141
2980.213623
6288.413574
5467.638672
4159.26416
5803.827148
5404.5
4779.32373
3495.418701
3183.745117
3432.245117
3674.119141
4076.186035
7878.724121
4265.478516
2894.104492
5237.814453
7204.849121
2762.895752
7039.979492
1804.962036
3661.025635
5077.241211
3087.5
2188.218262
2274.653809
5026.009277
5291.915039
2661.839111
3588.699951
2692.136475
7676.942383
3968.539795
3279.161865
3101.048584
2051.162842
3859.854492
2572.559082
4072.293213
2368.769287
1621.686768
3831.166748
2756.476563
2915.710205
3254.05249
3108.5
4159.299805
3371.843018
2137.859375
2294.717041
3195.785645
7328.407227
4563.770996
1949.165771
3731.064209
3419.296387
3324.34668
2950.8396
3706.109619
3457.008789
4694.666504
3504.445801
3795.948486
3284.99707
2311.869385
2858.308594
1808.079224
4950.836914
3255.204346
4125.32373
1787.604614
3831.01001
3251.980469
2890.123047
9264.646484
3159.092529
1763.621094
4520.422363
6171.57666
3412.307617
4207.393555
2386.80957
1956.713379
2790.4104
2173.740723
1807.389526
3096.681152
1785.667236
2719.944092
2223.389648
2259.651611
2254.777832
2223.024658
1857.257446
3187.897949
2480.010254
1908.775879
3718.737793
1628.04895
3078.805664
3901.834473
1645.192017
1506.599976
2714.39502
1990.985962
1886.586548
1822.499023
1649.098755
2526.501709
2328.891602
2613.09375
1927.036499
2081.422363
1644.072144
1795.393921
3386.608154
4067.586426
2356.029053
2943.107666
2629.455811
3466.521973
2918.378906
1838.09375
2096.950684
1899.342163
1893.876099
1995.838501
3318.419678
1649.792358
2150.506836
1953.865112
2741.749756
3208.160156
2418.158203
7874.905273
1946.46814
1644.460449
2097.92749
2698.027832
1881.761597
3370.223145
2144.458496
2402.972412
4617.299805
1915.59436
3798.388428
1717.309937
3544.396729
1672.353638
1895.028198
2582.979004
3122.009277
1656.608154
3674.19751
1604.65625
1723.398804
3014.705566
3691.023926
5018.669922
1929.74585
3111.901367
4145.53418
2270.671387
5548.33252
2144.06665
1943.279419
1802.374756
2996.197021
1861.112793
1606.412354
2151.352539
2704.470459
2413.762207
3188.495117
4723.990234
3287.429443
1500.686279
3424.641846
3307.481201
1588.510986
4709.577148
4480.380859
4325.813965
2731.712402
2760.873779
4578.587891
2435.429688
1975.212158
3487.558594
3851.745605
2546.361816
1493.783813
3105.838379
4077.69751
1873.012695
4781.106445
3723.291992
1706.426025
2836.404541
1668.306274
3669.358398
2830.569824
3095.895996
4063.30249
1663.182495
1536.553833
2296.105225
4339.237305
3474.019531
1714.830811
6559.250977
6739.130371
3966.700928
2865.411865
3306.028564
4221.108887
5057.936035
1887.07251
6131.841797
3659.333252
3461.055176
6583.543945
4634.075684
5599.438477
3962.226807
5157.231445
3099.11377
3112.040039
3021.399414
4575.482422
4365.910645
4468.491211
3341.462891
2830.82251
2414.156982
3258.359619
5755.680176
2150.682373
2357.044434
3538.618164
7276.383789
2586.865723
2855.131348
2698.690186
5504.084961
3341.070313
4375.300781
4513.834961
3820.597656
5785.240723
2571.533936
2967.902344
3875.394043
2511.865967
4832.741699
3003.219971
3019.82959
2697.112061
3459.658203
3404.151855
2688.466064
5633.983398
5973.771973
5751.36084
3113.883301
1854.774536
3404.246338
2687.234131
3018.399902
3248.114746
3318.433105
3837.219482
1714.404419
2770.866699
3671.633789
1939.049561
3971.683838
3387.948975
2432.073975
4572.491699
2090.082275
2219.255371
2047.954834
2412.945557
2489.62793
5823.958008
3244.923096
5218.046387
2762.342285
2392.118896
2520.861572
2922.291016
2391.677734
4165.717773
3594.347168
2047.307373
2848.684326
2067.076904
2730.904541
3101.251953
6765.489258
2140.203369
3641.238525
2557.5625
4711.521484
2714.429199
5175.061523
3774.893555
2474.314941
4644.296875
3681.394531
3761.814697
3049.939453
1907.009888
2684.996582
2511.182861
4340.640625
4015.782227
3766.027344
3445.427979
1598.892334
1604.255615
4367.821289
2798.738037
3905.19873
3370.916504
5111.489258
3247.258545
1513.84436
3616.291748
2105.436523
2428.623291
1616.224731
2263.893555
3512.666748
5321.088379
5111.672852
1797.807617
1962.748291
3172.16626
2975.557861
2595.967773
4051.140625
2211.331299
2381.551025
3386.477783
1847.151245
3198.521729
2981.404053
5476.532227
1750.622559
4793.039551
4456.884766
3718.813965
3709.414063
3191.123779
3068.13501
2766.912598
1713.256836
2284.713867
1685
3321.846191
5547.244141
2429.225342
5619.703125
2363.768799
3434.907715
3223.007568
2004.007202
2720.894775
3551.387451
1805.606934
2236.593262
1776.455322
3704.36792
2693.459717
2217.4375
3195.394043
1722.467163
2719.030029
2120.908447
2121.036133
2307.775879
1923.253906
3005.196289
1902.140503
2765.615967
3218.698242
3298.0625
5330.180176
5360.302246
2763.666748
2447.727051
4679.770508
3886.863281
4100.070313
2723.621582
4649.047852
3061.37793
2329.611084
1763.130493
3442.743896
3377.142822
4877.895996
1717.351685
2276.193115
4127.698242
2420.025146
2973.939453
2833.989014
4012.664063
2950.232178
1830.45166
4231.838379
2718.052979
1978.954956
2138.621582
2559.857666
4842.811523
3717.906982
4291.607422
2257.25708
6045.78125
4755.26709
5464.361816
2913.415527
5835.601074
2534.716553
3686.54541
5370.640625
6005.523926
2866.9646
3656.263428
2641.333252
6794.310059
6567.279785
3129.070068
6572.964355
2852
6172.654785
2529.833984
5076.300781
1613.574463
1270.736816
2633.128906
3620.131348
3505.490234
3912.851074
3614.719238
4883.989746
2752.123291
1741.4021
3641.734375
5261.6875
1761.436768
3889.642334
5379.534668
2484.301025
3101.199951
4898.36084
2701.666748
3075.281982
3050.508057
2781.455566
4370.161133
1864.472534
3687.414307
4289.611328
4259.273438
5700.698242
3457.692627
4281.228027
5972.235352
3257.733643
3713.871582
2791.5
6058.073242
5123.766113
3005.310059
3982.228271
2140.20752
1923.082275
6107.279785
4364.746582
5377.236328
3364.679688
5594.673828
5073.786621
1790.928223
3429.956543
2825.756104
2673.950439
2834.838623
5122.13916
4531.264648
4407.876465
2988.307617
3359.913086
2342.849365
4929.416504
2235.452393
5647.349609
5867.647461
1484.363647
1891.795166
2759.856689
3519.758545
3325.530273
1957.268799
2700.793213
3878.204346
2700.536865
1724.549072
2540.929443
2904.923828
2601.520264
3489.82251
2096.243896
1782.896606
1990.144531
3229.815918
3081.862793
4191.006836
3272.87915
4481.240234
2257.475098
2267.236572
3825.994629
5412.669922
2309.325684
2281.130127
2052.329834
4664.48291
2817.245117
2224.800049
2275.703369
3937.090088
2871.223145
1705.177124
2857.882324
2040.297363
1759.871826
1945.057861
3327.875488
2112.652344
2599.22998
3929.14624
2881.236084
3050.154053
4529.771484
1952.820557
4563.811523
7131.385742
3868.499023
3152.10498
3411.62207
4065.19043
3928.064209
2781.307861
3665.92627
4116.674316
2280.408203
3800.824463
6975.04541
2349.917236
4668.626953
3037.746826
3433.822266
4420.799805
3531.05127
3024.815186
3246.655518
1680.526367
2181.333252
3501.714355
3087.348877
2308.549805
4119.785645
5123.088867
3767.089355
3932.984619
3027.99292
1798.997681
3087.078613
2505.393555
3666.121094
3068.854004
2443.2771
5708.606445
3648.460205
3935.9729
3603.955078
4775.84668
4389.288574
2453.99292
1479.268311
1816.90564
5012.132324
4180.146484
3395.789551
2126.619873
2447.159424
6652.341797
2088.964355
4247.155762
2591.498291
4686.927734
4029.75
3290.917725
1386.450928
1964.705933
2078.832031
2564.279541
5334.193848
2845.5
1926.108643
5611.930176
2285.863281
2104.806152
7325.677246
1730.093018
2253.060303
5087.43457
3328.023193
2474.496094
3279.810059
4504.574707
3166.418701
2869.95459
1999.872192
1679.839233
2501.345703
4186.947266
3288.444336
1882.75
3596.58374
2887.519287
4572.836426
1856.477173
2631.774902
4435.504883
2673.071533
4435.748047
10783.873047
3265.975586
2057.600098
2764.458496
3044.782227
4584.61377
4660.279297
3573.974854
4486.955078
3295.703613
2466.363525
1803.816284
1905.308228
3516.476807
2627.549805
2806.040283
4727.325684
1979.838867
2059.20459
3764.807861
2102.104004
3218.738037
1649.864136
2416.236572
3406.530273
2769.69043
4725.414063
3713.184082
2937.817139
2962.702637
3929.843506
3813.284912
2936.544189
3425.465088
2856.309814
3321.683594
2185.862061
2124.327637
2157.831299
7814.288086
2667.011475
5292.510742
4175.079102
2690.457031
2003.741455
2138.948486
2142.709229
2209.27124
6819.814453
3097.341553
4314.959473
3286.594482
3382.318359
3839.784668
3196.423096
4092.732666
2089.256104
2787.804932
2447.383057
3387.791992
2000.651123
2474.30542
1739.023315
5120.937012
3999.078125
2807.850098
2878.440186
1786.894531
2319.226074
5365.312012
2748.505127
2596.845947
1553.073486
2451.561035
2653.945557
2545.588135
5741.543457
5764.62207
2811.802734
1688.342896
2243.434326
2064.645264
1694.802002
1787.717041
2792.020996
1652.430786
2491.908447
2884.162354
2698.998291
1817.590698
3371.445068
2271.513916
1606.764038
3195.848633
2280.111572
2227.840088
4386.538086
2300.033447
3207.171143
2572.483154
3560.11377
3541.562012
1695.607422
3227.317139
4325.762207
2494.936035
2343.365967
6738.285645
6847.868652
2459.749023
2227.031982
2639.672607
3739.600098
2624.645752
1908.119751
3361.482666
1637.747559
2461.793213
1907.671021
2056.397705
3642.982666
3094.791016
3997.734131
4532.79541
5346.733398
6214.224609
5007.514648
5127.369629
2183.977539
3744.321777
1734.744385
1990.129883
5060.580566
4529.644043
2031.347778
5805.26123
1920.814819
3516.435059
5809.050293
2627.392578
2184.703613
2038.046509
1379.294067
3240.779785
2177.739014
3392.802979
2984.181885
4249.94043
2202.882324
5392.053711
6094.549805
1794.78894
1841.23999
3141.25415
1805.103394
3305.199951
4147.441895
5807.200195
4135.258301
1541.932983
1762.101929
2466.787842
2268.5
7314.074707
5257.847168
2691.815674
3888.600586
3020.616211
2671.637207
4323.717773
3829.185791
2678.335449
3238.632813
2531.187256
2190.813477
3730.508545
4224.577637
2898.975342
4806.989746
3264.244385
3734.632813
2694.744385
3791.186523
3096.537354
3333.70752
1854.162842
3345.714355
2888
5061.144531
4833.82959
3562.63623
5613.619629
2125.555664
1772.967163
4560.686523
2943.885498
2966.039063
3114.372803
4085.97583
2641.273193
3265.828613
7294.291504
2008.342041
3454.373779
2623.232422
3109.828613
4805.531738
2025.421021
5705.979492
2247.421875
6340.883301
3099.193604
2848.950195
1997.946411
3795.573242
3390.526367
4586.822754
3414.363281
2641.424561
3655.310059
1613.573242
2655.396973
1620.448975
1657.142822
4243.21582
3070.494873
1768.096436
3590.408691
2421.425049
1542.380615
2841.745605
1775.094849
2063.903076
2002.780273
3416.329102
2657.652588
1903.834351
1664.108398
2253.78833
5674.605469
2375.861816
4479.62793
2225.185303
2178.233154
4397.896484
1799.891113
2009.21106
2000.227539
2212.269287
1740.803833
3950.170654
1666.921021
2030.921143
3434.041992
3204.491943
4250.856934
3582.782227
3927.711426
2736.307617
1589.4823
3175.196533
1994.101807
2552.217285
1806.997803
1892
2409.808838
2671.773193
2409.839111
2190.350342
4942.82959
2103.678467
1718.152344
2448.117188
5501.219238
2332.453125
2656.697754
