# Supplementary material for: Distribution Analyzer, a methodology for identifying and clustering outlier conditions from single-cell distributions, and its application to a Nanog reporter RNAi screen
Source: BMC Bioinformatics. 2015 Jul 22;16:225. doi: 10.1186/s12859-015-0636-7 (PMC4511455; doi:10.1186/s12859-015-0636-7)
Supplement: Additional file 1: Code S1. — R source code and sample data for distribution-based high-content screen analysis [file 12859_2015_636_MOESM1_ESM.zip › DistributionAnalyzer-1.1/Plates/files10004/E09]

2571.890869
2234.641113
2240.421143
5035.838379
4601.849609
2324.5
5518.348633
4409.875
6004.213867
3555.237305
4554.811035
4429.408203
5767.842285
4262.111816
4681.336914
6164.587891
4432.5
2527.452881
3057.219482
8813.009766
4122.821777
2162.899414
1655.722168
2265.946045
3541.565186
8043.072266
1630.125
1840.827637
4239.397461
2363.789551
1959.586182
4120.911621
3014.871094
4106.019531
4769.544434
5000.821777
3032.307617
7274.030273
2754.42749
4014.389404
2284.117676
6036.640137
5175.575195
4102.59668
3768.953613
3494.076416
3782.885986
4722.225586
4309.197754
1994.817627
3886
4400.153809
3210.642578
5046.04834
3158.91748
4182.549805
4951.323242
4744.941406
2160.756836
2357.547119
5061.49707
3379.807373
2813.907715
3620.81958
1930.644775
3603.068604
4725.333496
3353.193359
6420.397461
4557.5
3032.081299
4663.288086
4098.568848
1899.594238
3937.55835
5033.5
5454.972656
5751.272949
4764.717285
7628.771484
2793.486328
5338.51123
3973.685547
4219.779297
4605.591797
2620
3248.508545
5173.474609
4095.199951
2330.725342
6789.709473
4223.918945
4544.520996
2141.437012
5173.646973
3724.130127
1847.893311
3922.484375
5967.958496
4350.43457
4159.571289
4417.269043
7382.411621
5277.04834
3810.317871
2453.538574
4108.061523
3439.643311
2640.579834
5351.671875
2776.243896
4418.285645
2507.25
3559.477051
3476.540527
4433.655762
4327.096191
4031.461914
3825.408691
3514.943359
5340.805176
2969.424072
3942.422119
3258.755615
3925.062744
6131.92627
2197.045654
4729.40625
3740.19043
3396.059082
2120.64209
4028.389404
3343.321289
3689.956787
4900.437012
3140.622314
6007.869629
3258.679688
4562.751465
3890.800049
3991.15918
2874.473633
3746.813232
3740.804443
5037.806152
4637.866699
3376.75293
6010.410645
4723.347656
5752
3326.813232
4978.836426
3281.36499
4069.863525
3613.202148
4829.128418
4148.646484
3510.460205
1867.336914
5153.049805
3108.621582
5069.146484
5789.263672
3990.109863
2947.541016
6025.942871
3647.010986
4048.935059
1923.79187
4490.351074
3467.414307
2296.301514
4688.40625
3180.017822
2616.984619
4194.842773
2632.720947
2539.775391
4635.130371
4079.04834
2355.151611
3774.522949
2282.263672
3771.826172
5344.181641
3565.535156
2832
2266.648193
2684.59668
4827.435059
3591.10083
6577.600098
2658.568359
5102.247559
2241.309814
4624.028809
3768.157715
3845.513428
7091.92041
2433.397705
3545.079346
3709.794922
3452.436279
2873.333252
3953.327637
4048.843994
3637.462891
2410.282471
3370.833252
5052.73877
3324.24585
4721.208008
4873.776367
3025.443359
3583.695557
6465.622559
3208.637451
4099.897949
4436.571289
2651.752686
4343.831543
1683.118652
5089.848145
4028
3591.47876
4868.86084
3598.257324
2807.906494
4549.98877
3373.897217
4513.206055
3750.95752
2217.746094
3448.332275
4319.964844
4018.169922
2481.290283
3291.837158
5080.225098
4468.785156
4229.775391
2394.065918
2686.063477
3856.303467
4997.069336
5006.487305
5061.892578
2396.158691
3777.478027
2992.81543
5232.952148
2320.148193
1850.511597
2464.047852
3511.812988
3293.565186
3301.179199
4613.405273
5658.452148
3399.924805
2939.668213
6110.83252
4286.329102
2679.921875
4189.383301
4266.009277
7646.498535
3745.204102
3330.932373
4232.137207
3058.055176
3762.803223
1624.941162
1901.421509
3708.277344
2775.126709
4629.873047
5927.674805
3586.557373
6796.005371
5417.9375
3770.732178
2901.498291
3254.581055
2894.141357
3613.038574
1680.315308
3054.125
2236.010498
5591.947754
3551.543457
5574.234375
1823.910645
5088.90625
2189.852783
4343.251953
3446.924072
3470.662109
3952.134277
4908.938477
3607.860352
4946.449219
4061.789551
1982.320313
1829.944458
4691.696777
3194.080078
3586.072021
4243.572754
4949.6875
4541.812012
4959.052734
4567.728516
2810.601074
5176.259766
3799.380859
4383.299316
3398.078125
4498.371582
3705.963623
4577.727051
4539.651855
2009.844849
2676.730713
4251.639648
6110.659668
3866.532959
4163.60791
3482.73999
3500.166016
2457.142822
4445.703613
5488.468262
3847.665039
4132.871094
4138.412598
1945.590942
6075.054688
3349.460693
2226.556641
3999.59375
7665.558594
6709.100098
2864.171143
4836.5
2586.122559
2736.87085
4820.633789
2461.318604
3827.186523
2672.678711
5211.302734
3285.850098
3005.504639
4265.665527
3054.584473
2074.390869
6058.190918
4543.43457
4204.965332
3178.527832
2954.57373
4260.435547
3037.444336
4089.889404
3425.798584
11637.303711
4809.745117
3113.16748
5392.15625
5355.733398
4775.910156
4114.353027
2145.053955
5689.369629
3066.777344
3677.484619
4178.626953
7238.867188
6622.177246
4090.625
2660
2787.640381
2859.486084
3417.279297
4095.926025
5985.490723
2022.857178
2234.93335
5684.127441
1625.096802
4653.634277
6495.617188
4460.244141
3333.369385
2157.321777
2448.539795
5140.410645
4060.358887
7747.891113
3902.881348
3848.078857
6266.48291
5289.134766
3344.508545
2543.802734
2698.957275
3410.516846
3656.064697
1792.546387
3522.654297
2851.174072
4493.390625
1570.714233
1855.724121
4893.919922
3590.035156
4308.786133
4361.174805
3440.145508
4879.674805
3787.159912
2638.857178
3829.037109
2476.600098
3102.564453
2129.073242
4850.337891
2797.955566
5343.078613
3827.370117
5351.510742
5027.510254
6734.919922
4999.316895
2921.364258
1713.983521
3259.722656
2386.181885
4227.867188
3471.193604
2749.684326
3432.087402
2183.935059
3367.25
4460.817383
3692.976807
4827.63623
5532.489746
5118.22998
2497.666748
2515.010742
4699.742188
3295.166748
3082.635254
5747.977051
4530.863281
1480.390259
3554.943359
4469.804688
5922.874023
4956.299316
6388.834473
5336.709473
6560.82373
2363.957031
4816.054199
3836.959961
2841.236328
1617.904785
1782
3211.428467
3046.476074
2170.189453
1956.476196
5822.501465
4120.145508
1889.887695
1816.466064
2526.292725
3079.673584
3401.093994
2002.644653
2496.958252
3181.164551
2971.247559
5506.280762
4693.45459
4374.620605
2213.081055
2011.026978
3162.386719
3076.9021
2680.945801
6456.957031
5189.09082
4214.399902
3985.878906
3527.422607
2786.033203
2889.466553
5464
5674.42041
2791.032959
6013.650879
3947.468994
4687.720215
3591.137695
4952.533203
4263.193848
7016.380859
2364.388916
5296.089355
5485.558105
6007.699219
2816.742188
6127.719238
5557.966797
4530.394531
3470.785645
4097.816895
4132.961426
3491.496582
2445.812988
4547.211914
3478.906006
6645.358398
1969.54834
3458.425049
2705.290283
3369.600098
5526.568848
5761.618164
2556.646484
6896.301758
6223.75
1902.821045
9085.389648
2372.049805
6924.749023
7537.536621
3755.743652
2811.924561
5054.811035
3285.163574
2783.279297
4510.20752
2172.5
3015.921631
5471.083496
2310.577881
3469.214844
3595.873291
4020.756836
5361.812988
3029.832031
4796.348633
3384.413818
4381.56543
5280.118652
3142.936279
6144.851563
5092.316895
3177.30127
4310.791504
1865.292969
5081.719238
4853.125977
2573.021973
2017.586182
3960.638428
3349.312012
4001.232666
3741.94873
3846.632568
2666.399902
4266.72998
2801.618652
3453.879639
3486.082764
4607.14209
1991.12085
3541.604004
2646.444336
1546.56311
3587.005859
2131.650391
5546.088867
2757.373047
4744.546387
3500.683838
3267.277832
3749.044678
5223.279785
5690.673828
1721.523804
4591.575684
2846.923584
2435.949463
8813.980469
4778.365234
6867.444336
6045.296387
4163.60791
6136.125488
7076.646484
3799.062988
4218.439941
5217.260742
2730.293213
4367.923828
4802.09082
1954.356201
3758.698486
6469.755371
2109.111084
4651.577637
2536.043945
2552.070068
4174
3250.387207
5643.205078
5426.67334
5822.44043
4589.947754
3574.603271
3549.876465
4561.10791
4642.790527
2195.047607
3204.645264
3413.257813
5692.345215
3783.224121
3408.236816
6515.110352
2132.135986
2125.134766
2587.843506
3238.628662
7940.228027
4558.845215
2923.138428
4325.868652
4555.73584
3546.202148
4356.21582
6815.322266
3867.190674
2370.727295
5877.208984
3840.924072
3520.686279
3712.432373
7203.588379
3154.801514
4163.258789
1977.628662
3391.950684
2029.739502
1986.833374
3947.723389
4674.620117
4886.851563
2857.980957
1763.006958
2861.969727
2202.812012
4849.449219
5013.643555
5337.069336
1376.971436
1709.051514
2213.463623
1829.820557
5799.028809
2794.732422
4696.939941
1889.109131
4225.766602
2956.375732
1999.721558
2125.480957
1845.38501
3489.897217
2820.847656
2986.697021
3668.072998
1731.645264
3951.759766
1453.682739
4319.290527
4991.79834
4652.240234
2401.689209
1720.853394
3526.291748
2246.364014
1964.703979
3543.244629
3612.317139
3016.829834
4127.919434
2352.693359
2803.891113
2245.752197
1858.414917
2782.3125
2094.75
1852.383545
2007.778931
2606.297363
1612.912231
3914.695557
3944.855713
2087.566406
3682.293213
3519.890381
3214.404541
2197.654053
4100.258301
5337.592773
3159.45459
3229.854004
2914.87915
2645.855957
4270.594727
4422.01709
4290.04834
3963.586182
4221.850098
3113.098145
3412.752441
3241.139893
2265.359375
1924.802856
2682.136475
3640.474609
2009.627075
3698.045654
1796
2230.239258
3540.843994
2670.31958
5771.834961
3885.230225
3725.556152
5856.324707
2233.121826
1887.065918
4192.014648
2280.018066
2586.737305
4293.38623
3311.816406
3670.780762
2830.420654
2591.623047
5142.77002
3539.677002
3994.543457
3141.511719
4361.705566
4428.836914
6215.055176
2088.25293
5623.133301
2392.707275
2006.328003
2140.514893
3431.500488
1583.382446
2064.960693
2766.303711
2921.074219
1866.673706
3903.919678
4351.007324
2378.059814
7052.45166
1727.042236
1722.820679
5293.513672
2017.427734
1796.787354
1992.135986
3197.532715
2387.466553
2796.467041
2165.059814
2208.724854
5302.714844
4313.166504
1829.487915
3512.97168
4396.269043
3878.865234
2131.588867
4356.349121
1578.562134
2692.993408
5389.328125
2300.338623
3709.211426
2075.133301
2333.302002
6666.462402
2235.099609
3003.002441
2347.524658
1706.942505
3908.739258
1953.520874
3564.61377
4063.909668
6569.366699
2864.046631
3500.221191
3152.721436
1996.130371
3918.855469
2740.820801
2159.105713
3558.827637
4024.543213
2746.317871
7658.896484
4658.088867
2781.574219
2868.073486
1741.640625
1634.334717
3569.856689
5647.575684
1594.656372
3696
2176.862305
1453.064575
3863.900635
1634.745728
2098.812256
5486.331055
2212.967529
2416.714355
1764.734741
1703.561157
2188.964355
2586.342529
2037.956177
3053.600098
4704.942383
4644.069824
4228.856934
5336.36084
2639.96582
4639.156738
1770.537964
5873.588379
1883.00354
3808.560059
1805.40686
2253.785645
2897.050537
2637.260498
5454.67041
2752.057129
2012.263184
1924.827271
5363.662109
3889.350098
1658.623535
2539.78125
1917.635864
7150.420898
2072.871338
3141.084229
5042.707031
3054.370361
4185.344727
5776.335938
3787.855469
1969.894043
1568.446167
2439.861084
3629.45874
3692.820313
1651.893799
5576.140625
1796.582031
2832
2346.143311
1842.658447
4438.580078
2146.269531
1921.157349
5881.963867
3976.557617
3536
1519.848145
2108.829102
3012.042236
4224.781738
1701.473633
5649.247559
1859.507813
4429.796875
3809.840576
3746.942383
3851.526855
2933.472412
1897.465576
2411.466553
1736.469604
2899.35083
4505.627441
1786.903564
5119.356445
2907.251221
3093.241943
3476.857178
4535.507813
2018.136719
4066.896484
2679.818359
4107.933105
2680.97998
4454.189941
3796.493408
3425.08667
2241.675781
3908.093018
3935.876709
1809.739136
3175.10791
1767.398193
2184
2316.955322
1959.653809
3384.881592
1872.93103
3899.721924
3882.152344
2676.702148
2504.791504
2468.794189
3192
3664.122559
5242.260254
3163.485352
3079.493652
2234.61499
6193.536133
5186.585449
4759.165039
2097.270264
1867.234009
3048.851318
1907.17749
4529.369629
1574.329712
2000.100586
1916.913086
5937.45752
2105.251465
2151.638916
1747.12085
1938.277344
2444.804688
2389.456055
2581.565918
4783.337891
5169.953125
2619.583984
4566.279297
3305.24585
3574.099854
2009.016602
3402.270752
2066.235596
3180.763916
4535.924316
1723.481812
1898.111328
2906.779053
1991.240234
3436.473389
1768.42981
4918.635742
2509.552246
1826.170776
7484.421387
1919.394653
3493.270264
2292.357666
4328.128418
3447.925049
5364.281738
4775.478027
3725.806152
4014.724854
2680.791504
2061.676758
3646.958496
1917.94751
4357.270508
1564.581055
4447.857422
2098.553223
1687.589111
4264.092285
3033.296387
1910.790161
3208
1860.855225
3594.946777
1645.398193
2058.20752
2301.773926
2421.889404
1830.654663
1977.478271
4883.377441
5548.154785
2000.441406
1303.347412
4651.233887
2679.386475
3115.458252
5577.253418
2231.131104
4075.854248
2004.925049
1654.602173
3976.152588
3852.647461
4199.271484
2576.956543
5434.523438
5028.733887
2216.32373
5764.286133
3248.032959
2409.939453
5216.005371
1860.310303
4286.933105
2734.677246
1827.369385
2218.101563
4942.233887
2468.057129
3524.638672
1779.626709
4554.320313
4782.325684
3361.769043
2759.130615
3104.374756
2092.434326
1624.362183
1360.723145
3365.475586
4824.918945
3408.994873
1660.69519
4795.148926
5596.733398
6072.844238
6424.480957
3544.878906
1783.06604
2744
2632.19458
1551.275635
3634.827637
1418.635254
2709.177979
2871.972168
2741.464355
4170.283203
2107.533447
1640.179077
2261.080322
3531.24292
1887.853882
1814.079956
2596.876709
2791.284424
2992.049316
4118.695801
1661.767456
3186.549316
4121.402832
1714.749268
2238.360107
1867.527588
3289.081543
1397.393921
3385.154541
5123.906738
3230.213135
4029.11792
3410.118408
1946.301147
2112.86377
3703.063721
1674.934204
4479.80127
5360.772949
2586.142822
2203.552734
5336.955566
5884.974609
3049.730225
2819.149658
3048.856201
5036.692383
1535.127319
4814.04248
6182.441895
1995.545166
3054.414551
4309.547363
1552.380981
4599.640625
4075.729004
1894.628052
2157.784912
1683.963013
4728.436523
2121.771484
2064.427002
1570.404419
2499.915283
3177.984131
2032.138428
3808.044678
2093.472656
3478.455811
2473.189453
1527.703735
2125.04541
2357.157471
4672.962402
2637.942871
3649.280029
5918.869629
4224.591309
2417.313721
2469.268311
1916.991455
1504.974731
1785.036499
2160.197998
2553.593018
5700.663086
4454.785156
4986.406738
1858.373047
2850.308105
2484.28418
4752.01709
2581.365967
1896.14502
2963.658691
3551.907959
1831.959229
1657.811035
4203.019531
1829.897461
1688.523193
2178.89209
2554
2021.903564
1814.00354
1759.311768
3866.54248
2140.653564
3026.285645
3544.150391
5138.562988
3450.516357
2820.543701
2564.677734
3120.338135
5863.07373
2875.249512
3978.509277
2060.634033
2164.381592
5498.682129
2644.273438
2842.520752
2067.129639
2888.524414
2363.617188
1990.396729
4575.656738
2358.950195
3728
4660.040527
5266.602539
2763.5979
3278.138428
3339.639893
3528.564941
2973.901855
2928.669922
2261.513672
2330.379395
1857.860107
4104.864746
3877.151855
5077.609863
2118.12915
5407.287598
2055.089844
2095.658203
3384.04126
4113.753418
9135.229492
2334.80249
4245.086914
2141.055908
1792.525391
2123.397217
3171.563721
1840.050049
3117.867188
2790.967285
1847.599976
3019.025391
3814.012207
3380.562012
2569.965088
2413.457764
2620.802246
4512.703125
1631.159058
2994.278809
1779.568237
3403.648926
3142.581543
1901.06665
4074.431152
4568.402832
4356.074707
3430.068848
1649.686523
2651.617432
2486.331299
1718.829712
2570.602539
3351.267578
2053.648682
2811.013916
3302.87085
1867.778564
1792.625
4781.802734
1648.807495
6114.96875
1877.614502
1541.635132
2197.161865
1828.38147
3564.945068
3354.976563
2753.447021
1755.422607
2135.623291
4445.560547
2352.086426
5622.558105
5148.541016
3424.867188
1884.547363
4017.632324
1843.970337
1592.137207
6184.040527
1887.291138
2549.829102
4436.984375
2180.767822
1605.561768
3555.388428
3562.018066
1951.158691
3495.761719
1753.48645
2021.358643
5836.118164
3776.801514
2113.574463
2049.673828
1800.611206
4129.552734
1974.104614
3278.643311
3181.455811
3884.091797
1642.231934
2282.815674
1624.415283
2614.824707
3058.088135
3568.755859
2451.255859
1556.115967
1663.496948
1988.778564
2846.1604
3204.694336
2746.131348
2906.324951
4323.148926
3729.149902
4442.911621
4345.311035
1915.814209
2027.206177
3834.645264
2522.919922
2000.148193
1925.973389
2331.741455
1416.508789
4354.709473
2946.636719
3316.392578
3807.298584
3106.18042
3339.619141
2038.560547
2969.4104
2048.128174
4033.462402
2886.813965
4127.359375
3789.439209
2736.505371
3657.404297
5197.347168
2587.467285
2950.79541
3117.469971
4923.927734
1820.152954
1662.488892
1757.678101
1708.207031
2314.813232
3931.776123
2305.811279
2652.078369
1661.124023
4102.022461
3445.23291
1635.931641
1661.509766
4434.918457
1689.565552
1929.907104
3677.830322
3374.485596
2124.543701
1720.168091
5293.404785
2916.05127
3531.911133
1770.510376
1708.792358
3587.75
3164.543457
1882.113159
4348.931152
2329.991211
3966.931641
1944.723755
1654.876465
2448.011475
3930.068848
2949.96167
3790.130859
2745.159424
4005.417969
4235.451172
1720.144531
1605.855225
2527.352539
2552.189453
2153.913574
4338.616211
1491.787109
2931.02417
1996.018555
1916.052124
7505.591797
4447.133789
3298.626709
2319.922363
2178.361084
4137.515137
1787.673584
5777.472656
2447.482422
4495.135254
3315.584961
1931.620605
4968.952148
3869.354736
5403.156738
5085.92041
4575.147461
1991.72168
3570.716064
2262.88501
3729.385498
4029.236572
4948.282715
5107.625977
1896.942017
1980.13501
3986.979248
1844.813843
2404.243652
5057.135742
2333.852051
5376.741699
2391.205566
3546.364746
4080.443359
1869.644897
4153.181152
3038.081299
4695.092285
6305.246094
3580.936768
4292.839844
3369.937256
4168.900391
3273.05542
2215.498779
1669.862671
3748.354248
1719.731079
4700.080078
3391.449219
5254.759766
2890.45459
1757.585693
4168.560547
4010.835205
1859.835083
4397.675781
2318.291748
3934.241211
3044.316406
3844.765625
4257.677246
3789.309082
1859.167847
1817.748169
1723.303955
3166.689697
1806.460327
3408.656494
3762.881592
1918.534912
4465.586426
3167.240967
2308.686279
2231.75415
1617.832764
2418.361084
3999.439941
3150.131348
1902.182861
2051.044434
2336.466064
3012.229492
4250.018555
4491.469727
1876.614502
1646.141235
2579.088867
1597.402588
4982.004395
2031.763184
3754.974365
5649.238281
1640.151245
2905.169922
1883.756104
1630.288696
3627.924072
5379.287598
1842.810791
2469.434082
3385.529297
6254.483398
2203.887207
2684.380371
1809.045898
5180.17334
5325.024902
2430.984375
3094.575195
2994.654541
2292.270752
2581
1893.623779
1509.300049
1582.419434
1920.327881
2313.910156
5493.796387
1938.272217
5014.433105
2082.483887
3177.995117
1832.089355
1747.652222
3700.408691
2041.943237
2055.471924
5823.295898
1671.356934
3231.899902
4256.576172
1641.029663
1805.339844
1780.692261
2267.224854
3744.643555
2372.561035
3610.194824
2499.432129
2421.7771
4881.222168
1797.885254
1774.678955
1580.921631
1851.883301
1782.133301
2034.720337
1936.522827
2531.641602
3823.130371
1752.016357
1395.438843
1552.158691
3487.592529
1539.77356
3155.452637
1940.023071
3123.956299
3642.798096
1899.493408
2588.524902
3098.218994
2226.330566
2943.486084
3770.415527
2358.94458
3459.656738
5485.778809
3020.111572
4723.591309
1509.847046
2710.287109
2140.50708
5026.53125
3157.034912
2277.136963
4312.747559
8124.46875
1944.736938
4485.904297
4480.552246
2636.007813
3028.669189
2097.621094
2039.763916
2192.562744
1844.80249
1946.883911
2580.325684
3698.122803
5080.108887
3060.967041
4909.097168
2144.637451
3551.168213
1845.280884
5546.882324
4031.85498
4845.726074
3888.994141
2093.522949
2773.630615
3127.633545
3119.351807
1956.386475
3205.699219
2254.398438
3466.432129
2966.688965
2229.991943
5738.885254
2461.395996
4547.47998
4432.586426
1743.30481
1836.360962
1836.047119
2469.12085
4784.04834
2712
2590.210449
2075.679932
5350.874023
4031.601807
4145.403809
4130.335449
2276.803467
2767.005371
1782.853638
3105.022705
3902.144287
2556.278076
3671.547119
2177.559326
3729.674316
2091.578857
3438.031738
2660.758057
2781.76001
2279.325195
3259.056152
2888.258057
2440.10083
2625.051025
5046.226074
4064.378662
5055.227539
3550.292969
4185.211914
3126.171387
2673.399902
3991.463135
2835.512207
4594.975586
2652.873535
4341.376953
1580.199951
4006.952393
2530.438965
4370.733398
1711.811768
4773.417969
4440.879883
3478
3264.526367
2253.967285
5558.095215
2692.76416
3181.005615
3588.104004
2041.904785
2140.965576
4901.48877
2293.230713
1774
1978.625977
4774.916016
3570.335205
5641.650879
1727.09436
4401.52002
3878.972168
4195.275391
6544.058105
5192.929199
3528.131836
5613.212891
2994.293213
3350.262939
2187.209229
2878.79248
3208.528809
3805.908936
3145.411865
3736.277832
1925.383667
4723.370605
1789.693726
3040.847168
1919.640503
1621.418091
1577.400513
1674.069946
1721.235718
5165.98877
2426.450439
3347.148682
3103.219238
3315.490234
2071.955078
2349.362549
4222.752441
3556.456299
2068.995117
4671.202148
2642.257568
1723.851074
3343.281494
1873.197021
6738.993652
2124.489014
3317.703125
1711.258301
2591.765869
4026.285645
3643.268799
2369.348877
4669.482422
1460.3573
4751.642578
4210.777344
3329.924561
3304.170166
2350.309814
3004.680664
3194.639648
1448.75
3202.302246
3258.74585
4722.570801
3227.943359
1727.536255
3647.269287
2160.840088
1908.362061
3045.419922
3906.645508
2226.547607
2102.538574
2342.710938
3739.231201
2248.710449
2591.359375
2235.832764
4669.307617
3473.766113
2559.507813
1918.400024
4282.730957
3608.432373
5267.48291
3709.428467
3795.685791
5587.580566
2671.487061
4901.849121
3375.890381
3891.32666
5797.354004
2385.494385
5354.881836
3655.127197
3117.452637
2101.682129
6628.719727
2928.465576
1897.169189
3335.384521
2548.959961
6175.130859
1971.804932
4356.710449
2267.493652
4269.436523
3201.709473
4240.862793
1672.867432
4258.930664
5649.71875
3707.038818
3965.446777
1485.714233
2972.611816
3140.965576
7925.53418
4281.276367
6988.380859
4189.18457
3828.330322
1922.697632
4247.956543
2573.416748
3618.921631
2739.752197
2594.640869
4580.260254
3968.374512
3188.89624
7691.058594
2939.485107
3688.96875
3597.888916
3172.967773
2281.06665
2013.06665
4602.796875
2426.465332
3801.682129
2924.944092
4874.819824
2237.811279
2745.162354
2975.084473
4465
1827.354858
4657.328613
2819.054443
4117.696289
4126.057617
2402.373291
2318.5
1776.21814
3242.684326
1948.865967
6909.109863
6032.087891
1674.75
2117.109619
2057.849121
2568.416748
2473.901611
3045.687744
3786.154541
5426.841309
3557.434082
2055.960693
4307.17334
1658.204102
2010.888916
1451.506836
2694.541992
2544.328857
1436.040405
3852.675293
2272.591064
1578.691528
3532.455811
5702.839844
2720.06958
3578.739014
2940.283203
1726.027344
5202.433594
3558.335938
3404.449219
1690.102173
5530.491699
4104.455078
5041.511719
3545.937256
2816.077637
3034.635742
3927.483887
2383.145752
4248.79541
2480.449707
1600
3551.727295
2756.394531
1692.264648
1450.738525
2844.830811
3002.486572
5020.339844
1840.942627
2810.445801
4238.796387
2300.412354
2492.121582
2165.589111
4922.227539
3176.373779
2152.283936
1848.31665
3604.496826
1763.367554
1611.394409
10722.874023
1913.523804
2259.736328
3683.143555
1552
2048.943359
2527.065674
1929.365845
1745.281494
1764.887207
1749.442871
3517.729248
4932.746582
4173.576172
5236.205078
3467.022461
3243.496582
4731.691406
1958.077881
4305.758301
3370.803711
1882.238037
3103.320557
1591.161865
4058.109619
1985.560059
1936.05542
2242.61084
4812.050781
1892.851196
3651.315674
3306.822021
1574.843628
1670.509277
5469.644531
1504.926514
1829.856689
5209.440918
3230.463379
4115.224121
2458.857178
4538.992676
4462.285645
1503.397827
3257.492432
4986.356445
4361.795898
4045.632568
3776.419434
4251.661133
8287.007813
6463.975586
3210.126465
2363.489014
4409.978027
3141.171631
2042.226807
4004.957764
2820.177734
4244.369629
2897.435059
4815.300781
6666.474609
2875.510254
3485.714355
4290.819824
1986.819092
2223.191895
5173.379395
5344.093262
4854.802734
4729.507813
3020.751953
4409.541992
10003.541992
2763.805908
2321.932617
1391.128662
5783.73584
3641.624023
2468.25293
3882.4375
2214.266113
3772.675049
2374.076904
4310.478516
5347.310547
5018.094238
2498.137939
4805.689453
4499.782227
1369.43396
4207.066895
7788.194336
2961.991943
4270.762695
5320.215332
3672.167725
2917.655273
1981.314331
4645.943848
1919.542847
5078.992676
3003.716553
4160.052734
3795.43457
1526.400024
10840.891602
3234.374268
1370.113159
2609.825439
4659.842773
1613.383179
2001.898315
2550.657959
4299.817383
3612.284912
2547.013672
3161.794922
2912.072754
1823.26123
3174.479004
3562.029053
1801.820068
4618.519531
2802.017334
7280.868652
1986.679077
2708.631592
3334.0979
2708.615479
2262.118896
2974.473389
1932.220459
1908.055786
2302.912842
1882.539673
5424
1477.857178
1504.714233
4063.39624
2681.214355
4849.043457
6621.397949
7083.007324
4939.893555
2941.570801
2930.79834
4173.138184
4249.828613
4797.828613
3476.716309
2948.026611
2121.405518
1708.811157
2177.388428
1811.448242
1711.904785
1907.038818
2985.160889
5517.290039
2009.674438
3704.268311
1763.264526
2252.126465
3812.241943
1775.723022
2392.756836
5070.528809
2410.48999
1994.80957
4444.927246
4982.481445
2867.409912
3775.090332
1731.275269
2792.493408
1539.459106
1771.363403
3143.219482
2037.828857
1629.007202
3517.865234
4745.098633
1780.912964
2093.025879
3743.388916
1747.627563
1897.916748
3382.750244
1643.707275
2419.355957
2853.336426
1768.495728
3478.774414
3406.483398
1508.594971
3117.884033
2338.485352
2750.434326
2132.614258
1820.561401
3837.071777
3993.543701
1822.838501
1901.970093
2152.640869
3372.703369
2136.921875
4402.015137
1930.450684
2397.904541
2860.429688
1961.019287
2618.443359
1629.418579
1922.810791
5492.913574
3982.72583
5664.554688
6794.01123
3114.915771
2334.112305
2579.466553
2692.12915
4951.375
5330.641113
2191.71167
1854.290405
4095.751953
2745.786865
2531.076904
2018.444458
4703.421387
5888.29541
3440.684326
4405.790527
4100.601074
4687.188477
3863.931641
5775.794434
2694.326172
1739.628418
3442.580566
7068.083008
6065.293945
4032
1848.467896
4637.818359
3478.468018
4537.904785
4500.25
4044.666748
2663.795654
6723.175781
3949.325684
10583.049805
6292.413574
1685.477173
2007.117065
5822.197754
5104.30127
4339.767578
5062.05127
1998.255981
5271.23291
3121.644775
3110.35083
2909.621582
1936.788696
4770.193359
6347.932129
2594.905273
4982.945801
3064.035156
3934.127686
4952.967773
2173.543945
3945.055908
3872.056396
5791.104004
3118.209717
4874.818359
5347.709473
1738.067139
3063.537109
5395.185059
2220.946777
6299.552734
3992.755859
6061.155762
12230.722656
1965.791016
3222.339111
5283.75293
1550.159302
2149.120117
4622.714355
5025.794922
4897.254395
1653.209351
5074.826172
5186.515625
5238.258789
3490.051025
3040.483398
2980.815674
6040.154297
8182.473145
3458.25293
5615.246094
4756.8125
2109.459229
2171.832031
3685.430664
8565.675781
2139.862061
1659.199951
1775.19043
3683.521729
1665.920044
2873.539551
4861.274902
2390.126465
3301.126709
4003.047607
4958.16748
5160.766602
1534.54541
5550.516602
3618.411865
5277.58252
3522.192383
2047.387573
2379.402344
4674.434082
4104.457031
6451.140137
4956.328613
3102.137939
2480.039795
4157.068848
4285.40625
2546.434814
2179.624023
2542.93335
3422.13623
3432.558105
4444.435059
6349.217285
1684.28418
4916.112793
3570.767578
1997.18396
2175.712158
1498.733276
1983.666626
3257.218262
5058.878418
3994.431396
3773.428467
3034.481689
1605.014038
1547.50415
1783.104004
3725.399902
3668.568359
3770.061035
5649.318359
5124.105469
2649.764648
2183.199951
2520.786865
1880.316162
3320.871826
4409.410645
3904.676514
1987.64502
2839.321289
4520.866211
2408.25
1904.322632
2545.183105
6237.86084
3713.292236
5557.290527
3292.71582
1707.264038
4437.726074
4885.381836
5809.056152
5912.04248
3213.157471
4889.759277
3140.494873
5290.708496
2382.672852
3341.405762
1880.72876
2456.163818
1942.516846
2440.347412
4207.539551
3135.581299
2038.338501
4529.569336
2059.697998
4496.963867
1620.079956
2491.692383
4992.837402
2171.297363
2537.971924
1372.363647
3067.862061
4787.879883
3305.695557
2303.093262
2558.14624
2265.716064
1925.920044
4994.585938
2558.559326
2351.676758
6253.931152
1414
3755.346924
1961.631104
2990.821289
4696.824707
1594.363647
1689.365845
1736.196045
2567.390381
4938.01416
4792.47998
2954.196045
2878.281494
2505.107422
3152.597412
4805.006348
2665.636475
4076.244873
4429.410645
2960.355469
5230.958008
7827.826172
3087.824219
1695.186401
6631.395996
1841.586182
4199.925293
2812.489746
4997.878418
3856.637207
3257.151123
4060.358887
2111.922363
3564.698975
4632.835449
5139.483398
2068.571533
4540.213379
3710.634033
2809.901611
2694.379639
2779.087646
4611.043457
5847.005371
2954.598877
3074.118408
2826.178223
3245.253662
4822.907715
3638.391846
3674.464844
4441.879395
5068.194336
3411.665283
1959.106934
2842.029297
2057.574707
5923.753906
4425.328613
2182.141357
2736.039307
4489.748535
5366.276367
4584.441406
4157.403809
2376.753418
2745.503662
4025.488281
3347.778809
2932.13501
4502.429199
8045.714355
3694.693848
2469.67041
7812.341797
2636.72876
3565.525146
5064.796875
5594.151855
2669.914795
3618.629395
4653.908203
2030.473633
1618.991821
3764.794189
5072.254883
5064.491211
2092.393311
3321.153809
2637.372559
3121.859131
2224.448486
4703.786133
4537.502441
3552.318848
2571.329102
1529.935425
2650.419678
5867.582031
3663.275146
3531.516846
5336.30127
11010.120117
3506.540527
3892.654541
2226.895996
1864.115967
2344.521729
2923.62793
3192.237549
3180.397461
2135.731934
5512.680176
2508.670898
3800.166748
3560.104004
3299.641113
3657.369873
4467.805664
5516.94043
4237.280762
1862.182739
4416.946777
4364.42334
3414.849609
5507.817383
2236.935059
4865.320313
4546.071289
5470.063965
3384.578613
2012.51062
5202.958496
5122.818848
3489.394775
4754.851563
3926.082764
2646.90918
3472.795898
1977.783813
5716.855957
4580.823242
1717.9552
4410.791992
4241.170898
3624.50293
1893.126709
5301.062988
1415.88147
3467.177002
1854.063721
3774.334473
1980.358643
2676.915771
5957.63623
4476.094727
3215.396973
2590.657959
2892.711426
5271.287109
5422.994629
3964.861572
3047.803711
2741.943359
2825.142822
3273.747314
3580.737549
2256.279785
2206.45166
6219.911133
3754.958008
1963.652222
2157.705811
2179.155029
3410.4104
3983.485596
1628.396973
3755.802734
2726.502197
2588.541992
4102.009277
4135.547363
2471.6521
2582.227783
3596.800049
4419.758789
2415.170898
2999.541992
1857.754028
3125.464844
3955.539307
3219.422119
2047.705566
2536.07251
2441.174316
2449.424561
2823.440674
2302.525879
3932.719971
6549.028809
3643.660156
3057.111084
2376.993896
4776.217285
1420.431641
1959.482788
2352.301025
1746.292358
2801.448975
3831.217285
4849.091797
1724.550049
3715.263672
3948.485596
2847.028076
7069.021973
3166.575439
3785.483398
1830.380371
2740.396484
3496.510742
4895.643555
4295.544434
4389.907715
2224.856201
2774.052734
4758.590332
4418.080566
1951.450928
3678.228516
4239.847656
6113.370117
4090.823486
4626.652832
5681.223145
1751.955811
2491.358154
4785.696777
1678.560059
2758.091797
1766.117676
1956.385132
5025.177734
2877.350586
7350.943848
5145.146484
4893.826172
5421.774414
3818.666748
5300.897461
5559.491211
4407.388672
3600.527588
4237.409668
3231.164063
3119.782227
2744.217773
1773.770508
3162.602783
4969.401855
3576.63501
3218.481689
1515.317017
5013.595703
2406.443359
3456.932129
11235.973633
5676.48877
2855.129883
4248.060059
4505.437988
3591.967041
2890.895996
6944.555176
3994.49707
3574.305176
2952.425781
5092.977539
6363.591309
3734.764404
4351.964844
4551.004395
3600.229736
2290.442139
3011.665283
2659.857666
5860.128418
3790.418945
6226.061035
2370.898926
5486.29834
3048.193115
5143.496094
4583.556641
4880.997559
4046.492188
4095.950928
3519.368408
3907.954102
9148.6875
2011.610352
2748.507813
4612.410156
2977.825195
4542.176758
2403.11792
2966.733887
2484.186279
2893.233887
3906.666748
3097.715576
3660.40625
2832.37207
2645.171631
2472.43042
3017.716797
4178.36377
5031.193359
4814.633789
2567.78125
4136.308594
5469.073242
3641.316895
5543.523438
4898.328613
2198.699951
3846.904297
3646.907227
5063.20752
3481.130127
5976.605469
5951.173828
5072.845215
2001.629639
4446.032227
2017.633301
1840.50708
6368.975098
6006.906738
6987.986816
2238.366455
6246.565918
3878.777344
2483.874512
4661.209961
2010.569946
2991.033447
2176.524658
3613.333252
3019.820801
4400.508789
3492.466309
4359.037109
1789.690186
2038.95459
1386.76062
3963.744385
5825.505859
2425.589111
3076.06665
2659.888184
5460.064941
2195.866699
3761.09082
4160.081543
2271.767334
4930.936523
1965.825806
4649.703613
4222.43457
4372
3688.129639
3968.56543
3276.656982
3740.505615
5703.043945
5613.047363
3710.807861
1936.704834
2242.413086
2973.477783
5283.340332
5366.022949
5319.984863
5318.324219
4911.40332
2912.025635
4518.340332
3819.221924
2835.587646
3033.25708
1974.502686
3221.82666
1757.23938
3094.072021
4147.791992
4047.145264
2958.608643
1597.517212
3020.585693
4407.29541
2970.392822
2483.990967
4918.89209
3153.014893
6565.85791
4203.591797
2952.302734
1669.055542
4311.436035
1758.651123
4486.036133
3123.39502
6066.933105
4927.91748
3635.497314
1581.333374
2900.965576
2862.262695
1834.607788
3916.575928
3841.189941
4613.156738
3173.775879
4251.758301
2575.759521
2589.064453
2904.134277
3072.338135
3779.726563
4056.633545
4692.482422
5361.712402
2168.544189
3218.886719
1923.188354
7229.262695
4904.067383
3697.873535
4280.350586
5858.330078
3532.125
4610.240234
3239.514648
2368.089844
2761.294678
3272.884033
6043.746094
3402.42749
4427.725586
1756.727295
5767.375977
5272.461426
5218.791992
3080.611572
2181.140869
3535.29541
5842.597168
3290.490967
1484.773071
2861.004395
5046.802734
4415.957031
3014.444336
5876.008789
4181.777832
2432.358154
3447.581055
1808.108154
1945.108643
4798.751465
4446.964844
5601.780762
1832.608154
1828.619751
6924.723633
4561.254395
2269.883057
1926.845337
5394.794434
2650.022949
4299.970215
2684.738525
4411.328613
4443.200195
6569.885742
4916.199707
1969.831299
2713.411865
2763.670166
3534.448242
3810.012695
3407.780762
2272.416748
1378.434814
3522.086914
1581.889526
1938.237793
3328.372559
6723.988281
4436.303711
4537.19043
5432.721191
1700.158203
3165.006836
5723.288574
5653.077637
1734.267334
4177.875977
2637.296631
3717.083008
2365.446777
4222.707031
4043.801758
3785.613525
1995.645996
4103.220703
3420.910889
3142.302002
3259.007813
2631.68335
4056.742432
2467.605957
3794.553711
3258.619385
2852.869629
3118.338135
3529.69751
4980.321289
5169.275879
3373.80127
5945.945313
2968.991455
4285.908691
1636.692017
3794.904297
6403.27002
2439.583008
5242.868652
3412.911621
2930.58667
1564.668945
2552.155762
1677.090942
3105.644531
3235.037109
4275.349609
4504.029785
5192.78418
2865.915283
3969.06665
3102.226318
4851.196289
5262.508789
3464.088623
4122.424805
2791.012695
2051.834473
2885.026123
1813.729736
2673.994873
2683.710938
2055.056885
5163.140137
2100.937988
2404.69873
2190.354004
2938.86084
4228.769531
1844.291382
1700.437744
2968.294922
5266.209473
2363.640137
2692.77832
3844.314209
4064.604248
9409.522461
3877.615479
1225.393555
3140.275879
4199.706543
2333.657715
3356.510254
4133.907227
4423.13623
4018.674805
1777.684204
5189.967773
3775.002686
6697.086426
4642.02002
4141.590332
1827.450439
2960.731201
3004.115479
2483.702393
3461.789063
6242.01416
2524.1875
2125.815186
5336.519043
1688.714233
4633.413086
3103.664795
3490.142822
4217.043457
3846.592773
4984.12793
3513.979736
6626.297852
3209.812988
7008.893066
3672.573975
5134.991211
5177.286621
3884.245361
2350.213867
4502.889648
4730.252441
1836.261963
1385.916138
4024.200928
5860.132324
4121.831055
3029.549805
1372.213013
2021.684204
1637.17334
2737.757324
2433.169922
3759.716797
4108.040527
3947.050781
5736.234375
2963.044922
3614.700195
3757.795166
3882.311035
4035.527344
2713.915527
3004
4203.085938
4529.319824
1643.579956
1623.670532
3920
1902.192261
5712.989258
1869.988281
3765.937744
2247.302246
1979.715698
4543.566895
4295.941895
3715.90625
2185.771484
5448.093262
6985.909668
1754.445801
2817.018799
2806.499023
2708.134033
3485.804199
3879.587646
3297.794678
3438.232178
6378.897949
3867.607178
5305.392578
2043.980469
3753.338135
5269.75293
3351.055176
3489.662842
6607.317871
6750.439941
4307.06543
2519.686279
3846.361084
2095.436523
4448.099609
1862.845581
2532.800049
4356.243652
3653.185791
3107.333252
6155.70459
3546.204102
2206.268311
6705.178223
3127.08374
6889.148926
1635.568359
4285.818359
5219.57373
3685.843018
4219.248535
5123.143066
3201.572266
3407.522949
3168.315674
3526.078613
3125.691162
2194.114014
3728.523926
5236.908203
5116.527344
2732.14624
5808.044922
2319.884521
4948.108887
2560.739258
4756.020508
4392.588867
2631.29834
4888.834961
4881.305664
3763.692383
2422.22583
2405.367676
4440.436523
7554.033203
2263.572021
4570.105469
4228.917969
3421.002686
2421.385254
2258.42334
4938.089355
2728.681396
3113.587646
3006.942139
5530.535156
2129.64917
5431.12207
1638.186646
4529.894531
5386.375488
4893.899902
2841.752441
5384.321289
3367.014893
3750.301758
5451.040527
3106.317139
4156
3625.491943
1899.5
3933.958008
4285.083496
4024
3055.947266
2497.759521
5837.583984
3541.110352
4847.162109
3496.032715
8826.088867
2392.498047
4538.145996
4047.25293
3375.882813
2605.117432
5212.550293
5468.955566
2602.744629
6679.742676
4543.581055
1726.46814
2036.330811
2385.493408
4688.233887
3165.255615
3069.065674
5270.423828
5724.266113
3639.119629
4690.646484
3916.094238
2571.099121
6662.342285
3476.223389
1554.838745
3922.557861
5574.64502
6147.480469
2943.08667
2557.150635
2057.794678
2077.471191
2347.137939
2990.188232
3715.227051
1995.593994
5052.334473
2937.442627
1656.438843
2861.379395
3090.457031
3683.583008
4074.044678
1966.757935
2635.61792
4271.399414
11307.269531
5332.327148
1769.738037
6049.034668
2255.120361
3719.428467
3739.909668
4850.76416
2508
2585.318604
5776.532227
3354.52417
5218.794434
2846.325684
2987.775391
4588.256836
4803.372559
4524.104004
3616.362061
2997.304688
4739.100098
3665.957031
4546.231934
4015.756592
2738.119629
5428.643555
3427.851807
4134.254395
2045.234009
6457.916504
4094.601074
2916.64624
5831.945313
4333.96875
3873.1604
5236.922852
4572.166016
3206.976807
3336.313232
5312.698242
3302.280029
2971.184082
3162.84375
4612.456543
5278.086914
7476.986816
2145.889404
5057.002441
5620.074707
5294.502441
5471.757813
3356.343994
7868.053223
4995.330566
3514.307129
5398.586426
5339.938477
2557.926025
3202.151123
2162.738037
3114.05127
3542.375732
6626.728516
4792.101074
3316.852539
4389.934082
1568.883423
2308.60498
1772.657837
3788.404297
6788.67627
2611.113037
2336.487549
2312.098389
4100.070313
5961.828613
2576.374268
5144.820313
3083.864014
3585.231689
4747.194824
1844.761963
4037.588623
3422.804932
2401.25293
3436.863525
3695.067383
5102.90918
2493.861328
2278.45459
5526.691895
3663.151611
4367.339355
2881.432617
4555.553711
1906.983521
5553.714355
3217.241455
2389.035889
3429.120117
3792.435303
4011.46582
3787.332031
2538.623047
4687.174805
2584.442871
3337.010498
4453.722656
1547.62793
2679.121094
2637.467285
3414.736816
2428.517334
2877.54126
2185.727295
4013.466553
3986.723877
1625.057495
4122.538086
2031.819092
7233.251953
2268.085205
3403.181885
4505.26709
2700.64209
3026.133301
4086.666748
6088.508301
3398.579834
4507.544434
2667.216064
2805.125977
4080.199951
3286.046631
5596.956055
5661.355469
4789.11377
4819.633789
2271.80957
4239.538086
3330.196045
1748.546753
7366.483398
3534.509277
3037.426514
2980.495605
4995.600098
4878.658203
5987.832031
4516.726074
1634.149292
4288.053223
5561.864258
1533.414673
2850.224365
2940.636475
2444.929199
2912.193848
3041.856201
5581.132813
2321.898193
6091.489258
4470.013672
1712.180176
2317.676514
2188.843506
3008.552734
3286.050537
2610.026123
3427.766113
1840.75293
3420.266602
1683.018921
1556.091919
3650.713379
2227.24585
4249.949707
5257.009277
4795.733398
5841.375
1856.152588
2083.213379
2742.087402
5206.399902
4223.132324
4690.743652
3515.753906
2003.705933
2392.989502
4735.212891
1930.818237
2366.539063
3695.417725
2773.944336
2791.290039
1826.062256
1872.955811
3079.177002
9702.962891
2353.763672
1928.622559
1772.223145
3024.417725
3368.437256
6523.694336
1729.186401
2469.22168
2066.353027
3864.852051
1917.090942
2281.208984
4898.815918
3325.314209
2531.639648
4665.404785
1782.839722
3753.48291
4549.935547
4542.321289
2084.131836
2244.983154
1752.615356
2452.807129
3122.717529
3047.611328
1726.510864
3141.162109
4421.952637
3342.871094
5827.295898
3549.5
5662.484863
3958.507813
3576.681641
2689.93457
3602.981934
4549.942383
2936.552979
4518.438965
4837.902832
5650.09668
4129.129395
4449.445801
2702.395752
3861.395264
6295.978027
1922.296021
3317.018066
3305.287842
3578.587158
3220.151611
3539.493408
3681.112549
4873.890137
3747.96875
2337.819336
5705.730957
5718.318359
5078.089844
4735.193359
5676.084961
4174.885254
2806.583984
1854.871826
2478.511719
2794.488281
3375.738281
4767.160645
2146.429443
3398.861572
3113.900879
5168.601563
2761.714355
2652.653809
7034.064941
3205.912109
2550.90625
6152.231445
5158.320313
2141.285645
3349.96167
2106.821533
2250.040527
8917.470703
6036.203125
5865.646973
2442.028076
2569.169189
1705.401611
5231.311035
5691.918457
3622.514404
5061.628418
4521.422852
2974.105225
4159.95752
5153.437988
1819.253784
4906.616699
3762.298584
3663.72876
4832.908203
7734.049805
3820.756836
4553.246582
1795.801636
3666.402588
3192.165283
3306.54541
3511.785645
2067.223633
4846.663574
3936.390137
1788.857178
4689.513672
1522.873779
4091.392578
3218.058594
1954.619507
6978.786621
3954.129883
4400.33252
3419.141357
2819.58252
4497.692871
1461.878418
4081.820068
4170.941406
4364.356445
4949.745117
2648.539063
1679.058838
2018.642822
3067.819092
5074.209473
3386.130859
3134.93335
3178.966553
2734.010254
2777.708984
2679.358643
2706.796143
4109.600098
4311.900879
3362.053955
5186.217773
4895.170898
3928.054443
9168.404297
4434.582031
2322.915039
7876.634766
2841.512695
5074.333496
7032.625488
5349.19873
3102.898438
4486.200195
3191.759277
3352.209229
3896.794434
4152.269531
1816.990112
4865.475586
3621.931152
1804.677368
3258.038574
4177.243652
1704.953369
5213.634277
2422.559326
3822.054932
4356.256836
5141.490723
3153.54834
4578.541016
4584.790039
2460.849365
3152.51001
4871.407227
2468.413818
4756.486816
3096.444336
4580.878906
5229.010742
4073.080078
1610.638794
3268.81665
3192.641357
2195.0354
4355.608398
2235.942627
1720.062744
3133.337158
4241.28418
3525.518555
3460.401855
4181.537109
3532.807129
2900.923096
4808.751953
4269.650391
5999.831055
1788.535767
4198.989258
3270.184814
4195.476563
10642.748047
3032.526123
3203.936035
1823.453247
4011.35083
2298.602783
3946.047852
7950.360352
3054.430664
1891.509277
2367.384521
7868.098145
3256.970459
3598.983154
3171.833008
2538.23291
2243.299561
3801.015625
5551.119141
2095.011719
2244.527588
3367.839355
3418.583008
4177.42334
1734.782104
4849.241699
3671.510742
3927.054443
4019.335938
4196.101563
2374.876221
2773.398682
3808.605957
2943.753418
3178.425537
3601.200928
2373.012939
2212.27124
4471.585449
2764.616455
3964.587402
3336.808105
4943.552246
2805.275146
2361.585693
5473.279785
3942.070313
4561.15332
4397.069824
3927.452881
9350.714844
2927.830078
2552.35376
3403.401611
4515.801758
6299.989746
1768.425293
2062.54834
3697.224365
3354.688477
2028.694336
4705.547363
4083.710693
3767.170654
6372.804199
2257.107422
3563.111084
2387.863281
3284.654053
2339.062256
1762.805176
2339.858398
2403.028809
5657.374023
3605.236572
5739.803711
3940.199463
2816.617676
5837.810547
2098.305664
2306.287598
2832.606689
3167.713867
2636.041748
2903.538086
3665.048828
1848.106201
2206.038574
4904.676758
3632.366211
3436.607666
2598.613281
4175.758301
3697.273682
3365.93335
3523.49585
4634.22168
4271.353516
4330.13623
1995.107178
2378.868408
3833.826172
1796.35022
3201.896729
3639.199951
3033.578613
3866.567139
4714.666504
5481.123535
1907.949951
4166.081055
2763.327148
5445.347656
4227.297852
2629.172852
1909.131592
2153.651611
3263.660156
3859.145996
3525.761475
3586.368164
4199.57666
6397.757324
2632.689697
1301.607178
3161.71875
2604.367188
2085.333252
2230.631104
1766.980347
3397.481689
3884.120605
1252.851074
5112.59375
1668.361816
5282.699219
2943.190918
4735.530273
4397.052734
3712.661377
3152.860107
1854.635986
4573.069824
2396.278564
2969.307373
2876.834717
3883.786133
4585.678711
5068.529297
3312.750977
3055.973389
3787.470459
4356.494141
2455.701172
3046.745117
3315.769775
3758.170166
2593.414795
2198.162598
3457.312012
4746.964355
5338.131836
6535.010742
1756.146729
3074.961914
3541.635742
1795.634644
3728.383301
4754.494141
3691.510254
3645.57251
2936.595459
5058.01709
3075.076904
1511.79895
2383.035645
6290.144043
3920.640625
9427.845703
5346.405273
4302.867676
3195.555664
3590.935791
2394.699707
2208.070801
1671.426025
3684.388916
3820.812988
2743.900635
1625.286377
1612.525269
3282.854004
1894.061279
3726.377441
3956.666748
2818.38916
4930.414551
1933.255981
4106.181641
2209.389648
1798.532104
7195.533691
4248.15625
1886.236938
3258.262939
5239.97998
3983.185547
2262.259033
3459.731689
4712.397461
2278.501465
4863.29541
2149.596924
6217.936523
2095.851807
8194.966797
2446.383057
3808.091553
2308.535645
2577.166748
2055.455811
4154.82373
2034.32666
3536.059082
4884.571289
1983.828613
5786.437012
2227.304443
4832.203125
2535.766357
2846.55249
2860.913086
5522.617676
4486.116699
2070.864014
5750.870117
4084.925293
2511.732178
2465.364014
2036.679199
3548.317139
1960.897949
4271.818359
1616.653076
2936.01416
1904.016602
1767.181763
1790.433472
3461.600098
5244.785156
5781.293945
4657.608398
3382.60498
2439.239258
3431.276123
1501.02771
2813.895752
5245.049316
3021.895752
7016.751465
4219.971191
3670.708252
3769.328613
4319.278809
1620.015625
2642.7146
3904.960938
3057.189453
3993.887207
2900.950928
2512.730957
1955.61084
5875.153809
2725.426025
2681.202881
3176.647949
4543.883301
3679.231689
3892.543213
2825.66333
5282.660156
3514.848145
4981.805176
3782.796875
5153.609375
2881.518555
4060.404541
2478.237305
5810.688965
2606.431396
2888.567627
3670.348633
4776.646973
4195.886719
2575.890381
3977.634521
3343.813965
4643.400391
3225.969727
3070.364746
3096.876709
5225.151367
4656.035156
1780.297485
1454.477905
4596.145508
5922.011719
4405.493164
3847.591064
5154.437988
2339.344238
3190.632568
5355.166992
3860.530273
4445.775879
3007.127441
2171.844727
1779.928955
3732.87085
3569.240479
4790.687012
4413.490723
1980.341309
3724.475098
3182.202881
2443.848877
1910.738403
3809.208252
2302.55127
1818.432373
2352.496094
2782.663086
2741.400879
2944.293457
2658.720947
2496.332764
4197.101563
2301.848389
6831.310059
3474.831055
2379.072266
4981.495605
1914.237793
2990.303467
2084.852051
5689.189453
1801.232178
3098.106201
1971.08374
4946.317383
3942.097412
3658.235596
4650.304688
2023.84375
4110.027832
2229.90918
5548.5
2239.401855
3677.805664
3723.645996
2660.489258
4220.298828
2753.498291
2637.86084
4376.124512
3135.328857
2018.758057
4183.12793
6565.122559
3184.541748
2503.862549
4149.875488
4982.187988
6585.051758
2440.191895
3984.668457
4303.015625
4745.57959
3832.277832
3250.953369
2581.835938
5104.219727
4664.470703
2266.81665
2107.926025
3829.144775
3072.343994
3498.349121
4002.456299
4024.475098
4016.366211
2354.365967
1788.947388
5256.922852
1606.841064
1960.925049
2063.056885
3181.407715
2320.343262
1664.349365
4589.169434
5589.241699
1845.789063
2822.29248
5573.772949
7104.20166
3783.154297
5394.005859
3285.908936
2903.208984
3795.298096
3007.249268
5179.324219
2986.285645
3261.455566
3251.762939
2389.704834
3046.880615
4298.056641
2281.605713
6663.780762
1767.768433
2587.06665
1968.699341
6922.325684
1819.521973
3774.810059
4754.317383
2239.656494
2416.193359
3674.833252
4444.562988
1991.820557
2694
1655.682251
2791.234131
2059.298584
4094.182861
5065.577637
1928.637451
1660.547729
3689.804688
5736.239258
3411.032959
2996.37915
2562.850586
1798.98999
4192.540527
1541.105713
4407.254883
1879.026733
3717.76709
4190.886719
2977.849854
2652.441406
2824.637451
2045.222656
3067.458496
3138.356445
3579.757813
1779.286865
5630.70459
3108.509033
1949.984985
1306.952759
4028.433838
6150.841797
3760.077881
5883.917969
3083.123291
1795.733276
2850.478027
3195.923096
6151.763672
3994.015137
3542.831543
3349.290771
1739.552246
2983.377197
1572.925049
4625.126465
2141.881104
4097.98291
3258.389648
3520.558838
3285.91748
2713.89624
3664.802002
6618.177246
2390.465332
3503.718994
6178.584961
3636.655029
2222.016846
3833.925049
4354.985352
4107.755859
2801.345703
7073.992188
5107.864746
4121.615723
4825.507813
1919.809937
4488.326172
4790.231445
2219.579346
4217.107422
1852.725098
4560.459961
2052.249268
4599.056641
3323.800049
5634.145996
6395.922852
4375.662109
5433.705566
3296.459473
2187.236328
10576.222656
2327.012451
5933.144043
6114.515137
5134.34668
4341.910156
3309.114746
5448.032227
4416.464844
2181.635986
2658.975098
1660.03418
4500.533691
3303.939209
3267.572266
2824.929443
1638.775757
1951.778442
2825.010254
3631.780518
3806.311279
5654.023926
1852.536499
5653.458984
4658.866211
4678.017578
4075.02124
3181.584229
7283.19043
1805.881226
2906.898438
2229.143799
2681.937988
3675.128906
2455.879883
1626.70813
2265.876465
2910.917725
2008.898682
5139.354004
4477.228516
3503.64624
3655.686035
4283.66748
4236.655762
1684.487793
3785.507568
3597.304443
3146.045654
1806.825562
5485.566895
3324.043457
2750.140869
1943.883667
9131.755859
3763.931396
1977.011108
1781.031128
2415.163574
3712.500977
2788.985352
3459.768066
4417.275879
5203.117676
6031.399902
1878.100586
3959.585693
3471.50293
3821.714355
2364.27832
4349.069336
2615.018799
3778.14917
5300.20752
1750.843872
2304.212402
1734.496948
2377.244141
5731.93457
1602.635986
3790.126953
2972.743164
4510.399902
1808.418457
1838.598755
3566.413574
2868.49707
6977.035645
2047.199951
1683.982666
5198.199219
4507.63916
3947.892578
3498.409668
4400.746094
3043.14502
4265.8125
1650.725952
3242.822266
4775.190918
2265.225586
2462.693848
4851.695313
1914.036865
3492.18457
2660.832031
4664.059082
4321.846191
2672.736816
2556.194824
3247.718018
3755.325195
1797.5
4008.106934
2268.910156
3092.299561
6020.067871
1665.531372
3359.472656
3296.891113
2002.087891
4108.072754
3754.648682
2035.692261
2426.607422
1893.475464
3718.881836
1792.658813
3417.211426
3758.898438
2196.371338
3376.486572
1586.970459
2306.89624
2939.585693
2039.357178
2295.854492
1715.546143
4920.619629
9011.486328
1909.714233
2303.959717
2609.85791
3565.151855
2937.549316
2155.193604
3756.172363
3707.606934
4073.877441
2906.553223
4845.516602
1748.106689
2440.557129
1832.321655
1662.73584
5350.395996
1881.853149
3064.747314
2346.636963
1820.024536
5280.342773
2070.834473
4878.306152
1734.137329
1837.63855
2182.533691
2744.90918
3912.594971
6967.869629
3216.186035
3092.070068
2099.279541
3922.147461
2156.449951
2381.053467
3271.286621
2693.538574
4012.590576
1847.978271
2596.830811
2845.425049
3474.509766
1887.258301
1788.074219
3491.847412
1836.389648
3204.514404
2815.556641
2326.273438
5371.194336
2475.846191
3970.383789
1677.343018
3152.52124
4030.316895
1994.958496
2729.412598
