# Supplementary material for: Distribution Analyzer, a methodology for identifying and clustering outlier conditions from single-cell distributions, and its application to a Nanog reporter RNAi screen
Source: BMC Bioinformatics. 2015 Jul 22;16:225. doi: 10.1186/s12859-015-0636-7 (PMC4511455; doi:10.1186/s12859-015-0636-7)
Supplement: Additional file 1: Code S1. — R source code and sample data for distribution-based high-content screen analysis [file 12859_2015_636_MOESM1_ESM.zip › DistributionAnalyzer-1.1/Plates/files10004/E10]

5116.943848
4296.465332
4195.422363
1364
7270.208984
3581.726318
2957.927246
4198.967773
4412.262695
2296.875
5490.172852
2395.428467
3006.666748
6968.685547
2085.351318
1414.769287
1864.266724
4555.08252
2452.888916
4322.744629
6027.347656
5559.895996
5419.348633
3355.771484
3368.158447
3982.846191
2499.885742
4934
4708.124512
3848.262207
1939.416626
2975.466553
4240.20166
3610.333252
4079.474365
3046.888916
1787.720947
1675.918335
3968.360596
4157.717773
2057.551025
4699.481445
4632.242188
6264.594238
5411.316895
4401.853027
5537.64209
4946.23877
4794.491699
4984.661133
2445.99292
5554.815918
3594.536621
2243.294189
1688.754761
2060.277344
4831.683594
5282.125488
2161.019531
4310.153809
5178.543945
2699.570557
2748.538574
4432.913086
6656.412109
4026.298828
6154.465332
1545.043457
1998.990234
9390.258789
1815.016602
1339.230713
3215.213867
6147.503906
3067.769287
6339.900879
2907.861328
3108.952393
4580.52832
2728.571533
5800.308594
2802.32373
2433.550049
2296.183838
4717.408691
4039.6521
4051.170654
3357.765869
3877.971924
7215.203613
5151.47168
3368.526855
3083
3172.212402
2931.317871
3111.828857
2539.320068
3710.611572
3589.702881
2105.093506
2784.417969
2898.797119
2208.417969
4821.161133
4975.805664
4538.805176
3895.766602
9331.728516
1427.822998
3474.344238
2463.862061
6138.217285
1793.505859
4552.36377
4740.451172
4675.200195
2013.984253
4101.04248
4328.594238
3182.007813
6511.065918
2138.666748
2085.263184
5358.026855
3273.134766
2661.45459
5198.993652
1792.137939
3352.413818
5255.424805
1444.620728
2016.758667
2576.25
3847.213867
4310.71582
6963.797852
1816.888916
4874.918945
4169.259277
6449.439453
1630.321045
1246.987305
4656.979492
2202.43042
5281.792969
3983.384521
4003.689453
5481.736328
1825.756104
9187.080078
5008.985352
1671.909058
5457.745605
3641.902344
4581.596191
1876.693359
3121.714355
1736.434814
3326.296143
5285.554199
3720.835205
6714.691895
3977.182617
1465.411743
4571.213867
2351.265381
8037.250977
1960.849609
4019.881592
2229.747559
4802.35498
1407.264404
5201.791992
4976.399902
1849.818237
4588.128906
3630.126221
2782.387207
1951.909058
1877.511108
1319.01123
3514.827148
1604.835205
5623.111328
4400.560547
3227.118652
5379.881348
5846.634277
3895.071533
3204.615479
4580.674316
2604.342773
3999.529297
2942.772949
5862.745605
11545.529297
3081.652832
3909.29126
1753.100952
4678.313965
3605.224121
3437.093506
2241.142822
1960.099365
1919.917114
3412.397705
2487.414551
2302.190918
4637.785156
1905.703003
1688
4117.12207
3664.881836
2431.124023
2666.80957
3521.477783
3592.606934
1788.837158
3553.211182
2216.752441
4853.345215
2948.317383
1637.486938
2241.697021
3442.028076
4542.967773
2771.462158
2610.337891
4158.20166
3701.265381
1586.797485
3735.409668
2881.679199
3607.156494
2994.029785
3724.962402
3318.93335
1954.181763
2099.413086
2322.35791
3946.950439
1744.439575
3622.007324
3507.764648
3496.557373
3550.960938
5798.669922
1711.140503
1498.17749
2174.702637
2378.369141
3177.120361
3189.528564
2555.310303
3664.375977
1773.880371
4412.142578
6069.554199
2575.668457
3538.399902
3472.368164
4477.87207
3259.904785
6521.202637
2212.18042
1827.733276
2688.256348
3197.239502
2182.682617
2345.184326
3349.733398
2317.29126
2829.776123
1600.241333
1817.368164
2861.074707
1863.180176
3376.777832
3262.765381
6486.242676
2408.660156
5992.614258
3418.562988
6765.621582
2265.502441
1578.42041
2849.263184
2217.477783
3271.309814
4311.380371
6861.146484
4745.837891
3736.674316
2237.780518
1767.196655
4568.254395
5139.817871
4747.449219
3336.241699
3592.931641
8151.095703
1639.806396
4860.893066
3297.953369
2383.951416
1785.480347
1977.092407
3792.761963
1779.585327
3951.095215
5952.688477
2380.107178
3663.161865
3104.141357
5616.547363
2339.973389
1603.54834
3186.895508
4177.253418
2185.103516
3904.555664
5450.918457
1774.510132
3461.441895
4257.964355
2017.236328
3244.405029
2997.60791
2297.110596
3798.422119
2197.178467
4206.322266
5849.466797
2388.983154
1931.786987
3143.199951
4071.141846
3099.733398
2979.469482
3327.436279
2528.590088
3124.401123
4513.234863
4485.779297
2198.573975
4604.121094
5946.311035
4197
5055.780273
3556.612305
2472.166748
3858.87915
2940.15625
3931.530273
3490.218018
2244.866211
4010.779541
1581.576904
4195.757813
4019.478271
2748.110352
2078.636719
2496.412354
2194.620605
4288.131348
2776.23999
3893.39502
3060.62085
4698.996582
4696.708984
2730.590088
4147.40332
3665.589111
5651.611328
3873.362549
3623.328613
5354.779785
4770.924316
2706.009766
3136.975098
3952.179443
5075.303223
5389.375977
2754.359375
2066.593506
2111.182861
5661.993164
3942.825439
3161.657959
4315.769043
2632.847656
4552.313477
4300
5920.38916
5733.971191
2387.029053
3379.089111
4523.580566
2112.043701
2197.2771
2426.75
2275.978027
1960.519043
1738.350342
2059.136475
5162.987793
4450.567383
2460.097656
2908.607422
5444.251953
6206.05127
1979.434448
3587.81665
4823.194336
5367.39502
2352.430664
3067.17749
2996.401367
2008.376099
2740.290771
4220.76123
3500.175537
2712.32251
3963.284668
3077.570801
2090.505859
3646.687256
3668.042969
4701.464355
1830.852539
1680.342896
3117.286377
4376.396973
4522.399902
7819.100098
2198.329102
2667.340576
4597.034668
4822.87793
1953.737427
2042.488892
1917.737915
1803.310303
4885.290039
4249.071289
3950.773926
5006.380859
5096.13623
2541.915283
3048.116455
2791.417236
7067.797852
3276.746338
2657.56665
7880.094727
3935.538574
2498.358643
3987.274658
2331.047607
2447.6521
4459.84668
4107.714355
2141.57373
2091.895752
2336.77832
2267.011475
4209.158691
3676.392822
3464.218506
1808
1509.347778
4565.227539
3569.854492
8305.720703
3005.127686
3023.033691
4619.931152
2458.965576
4281.752441
4234.213867
2547.775879
3450.193604
3109.308838
1768.119995
3774.937012
2642.335205
1623.156738
4176.86377
2255.967773
1890.251099
3305.92627
3074.547119
4153.730957
2051.238037
1779.641968
2783.282715
1913.569824
3187.892578
3280.805664
2233.345703
1537.226318
3950.730469
2816.723633
4078.164551
1635.171875
6218.51416
2344.670898
2770.208984
2945.730225
3722.261963
2101.44165
2642.17334
2116.289795
3449.355225
2318.41626
1768.949097
2697.834961
4698.591309
2518.989746
4963.211914
2197.77124
1936.646606
4438.815918
5790.685059
1684.098145
5424.120605
3223.407471
3054.337158
5228.225098
2983.226318
1941.921265
1581.190796
2107.543213
3594.901123
5751.631348
2981.952637
2360.815918
3528.362549
2309.766113
3347.479248
3958.646973
3344.023926
4841.068848
1580.839478
6207.381836
4216.36084
2186.043213
4768.884277
7411.58252
1934.757324
2620.592529
5378.412598
3407.786377
3821.526855
1221.588257
7849.799805
3693.094971
2950.669189
3804.054443
4391.339355
4605.768555
3147.595459
2239.554199
5193.591797
5277.129883
3372.517334
2123.899902
2743.572754
3904.729492
2606.389893
4818.974609
2698.92749
3245.005127
4198.553711
2169.043457
4043.036133
4243.019043
2813.832764
2503.493896
3600.129639
3774.651123
6784.083496
3894.786621
4083.013184
1446.584106
1938.471558
4698.938477
3092.912842
1887.650635
2003.322754
4206.81543
5787.954102
4273.85791
3555.863281
1864.389282
4907.749512
3567.674561
2740.008789
3436.633789
3484.766846
2807.408447
1847.712036
2650.558838
3256.620605
4123.810059
1673.246704
3617.42627
3279.32666
1905.121948
4243.244141
2104.302979
2213.250977
3690.236572
5502.045898
3665.214111
2563.494141
3029.401855
2112.897461
5783.689453
3889.594971
3985.774902
4612.435547
2421.438721
2527.206543
4179.684082
2152.659912
4383.003418
4118.769043
2214.07373
5421.333496
3363.891113
3279.406006
4160.021973
2474.541504
2263.081543
2946.877441
2976.477539
2782.670166
3582.52832
3071.666748
3397.575684
4658.722168
1388.161621
4860.057617
1532.606079
2005.636963
5538.666504
3444.800049
1792.512329
2270.159912
5182.317383
2613.977783
2892.737061
3779.781738
3240.401123
5011.734863
4961.511719
2189.355469
2983.629639
4698.567871
3507.260254
1823.82666
3455.29834
3396.681885
2417.950928
3641.054688
1909.348877
1938.719238
3622.436279
1864.947876
2037.298218
4103.919434
2425.989258
2177.97168
2361.825195
1678.673218
1699.060913
2137.798096
3745.827148
4087.551514
1933.786011
2068.717041
2246.662842
3488.998047
2968.727295
1623.314331
4073.744873
3353.67041
2662.819092
1681.578003
2859.914795
4948.314453
1807.138428
6284.634277
1453.487915
4341.693848
1806.602539
2243.370117
1970.330444
3292.179443
2921.470947
2361.062256
6795.919434
2545.877197
3551.848145
2260.587158
2245.39917
2005.858398
2798.368164
5112.397949
2011.755859
1597.833374
3269.834229
2421.679932
3633.305176
4800.918945
3358.08374
3449.793457
3264.872559
3348.111572
1904.294312
2219.335205
3217.740723
2821.827393
2392.984863
3472.653076
2064.117676
4599.576172
1671.296021
3484.077393
2438.810791
3119.791748
3433.391357
1733.452881
1645.235352
4429.819824
1538.916992
3104.178223
4661.946777
3908.773193
4570.666504
2308.430664
5542.666504
2222.237549
6792.291016
3162.494629
2683.35791
4593.5625
2205.672607
5359.794434
4158.05957
2214.033691
5669.657715
3154.625488
5783.168457
1745.106079
2655.393311
2044.954468
1756.598022
5034.515137
4852.914551
2824.94873
2627.992432
1519.560181
1940.205078
2353.246338
3002.273193
1964.509033
5277.071777
2229.459717
2122.05127
1727.868164
4161.994141
2564.368896
1947.043091
5971.224121
1822.979004
3788.539551
3542.422119
3046.571045
6577.436523
1745.171265
4041.343506
3503.241699
3948.484863
1940.769653
4344.72998
2551.872803
2644.861572
4376.427734
1810.184082
1768.801758
2846.802002
3426.694824
4490.310547
3680.502441
4046.951172
3550.170654
2296.462402
3353.590332
3203.609375
2739.428467
3130.531006
4278.023438
3382.254639
1650.252075
2999.149414
2971.884033
2623.90918
2335.814453
4741.048828
2842.614746
3215.266602
5376.538574
3429.894775
1722.223755
2345.913086
3578.788086
3719.779297
2738.508301
2532.215576
3445.060547
2284.879639
3862.784424
3030.352539
3565.413574
3755.123535
2133.233643
2665.538086
3849.919922
3419.168945
2955.821289
2991.954834
2003.541382
3102.327881
1960.695679
5848.762695
3085.922119
3877.512939
2166.248535
2813.694824
6014.756836
2006.936035
4103.66748
3496.057861
2690.753662
2220.546875
4818.860352
1970.379028
8695.619141
2703.011719
1995.11792
4468.717773
5455.015137
3460.457031
2811.593018
2615.24292
4072.718994
1813.031128
1628.44873
3600.645264
5497.385742
2001.908203
4150.97998
2769.553711
7120
1653.978638
1698.044067
2085.019531
3857.70166
3665.087891
2596.153076
3567.60791
1948.763062
2359.431152
2744.509277
3097.486084
7402.516602
2105.704346
3149.922119
2214.224365
2336.787354
2167.711914
3161.392334
3484.514648
1856.875
2449.985107
3769.761719
1957.140625
1512.303345
3464.661133
8947.411133
2871.30835
1972.01355
3978.433838
2349.55249
2211.825439
3351.691162
2457.199951
2840.303467
3763.770996
1867.305542
3205.669189
4516.23291
1673.251953
6046.552734
2741.64209
3675.017334
4796.472656
3992.851074
3953.480469
4140.585449
1960.185303
1663.23938
5799.63916
3175.421631
2036.011841
2909.734375
2381.186768
3697.668457
4428.98877
4513.271973
5083.613281
1877.211548
1738.783813
3294.261719
2379.891846
4287.076172
3173.438721
2286.645508
2237.618652
1437.938843
3784.780518
3973.427002
2988.42627
3262.955322
1670.310303
3342.590332
3021.269043
3335.635498
2006.33728
3980.105713
1789.533569
3527.562256
6465.184082
2327.328125
1808.851074
2345.936768
1597.617065
4426.53125
2235.071777
1897.647095
1777.147217
2315.031494
2702.432861
2074.850342
2795.439209
2908.361084
2643.882813
3993.109863
2246.487793
1670.972778
1666.016479
4183.48291
1498.942139
2372.29541
1997.487793
2272.447266
1812.241577
2694.948486
3845.737061
4040.086182
3219.934326
2425.270508
5672.553223
2415.583008
2752.234131
3192.191895
2629.422607
2717.867676
3457.400391
5019.163574
1878.030151
4291.682129
1974.682617
5977.609863
5364.085938
4189.756836
2086.834229
4114.935547
4224.586914
3205.261719
3327.322021
1691.579956
2047.951416
5520.050293
1914.38208
1578.681763
1936.951172
1566.666626
1841.32373
3842.298096
1764.341431
1615.527954
4318.76709
3923.675049
1924.901367
3329.60376
3583.636963
2026.190796
2059.490967
2897.73291
4227.965332
5155.521973
2792.768066
4952.594238
2076.730713
3463.557861
2146.339111
2390.842529
5096.911133
1838.422119
4541.486328
2550.641113
4623.548828
2012.465942
2185.784424
2385.793213
2439.192383
1746.851929
2195.271484
2112.311035
3156.900146
2248.525391
2736.526123
3261.534668
5161.734863
3638.527588
2160.661133
3154.954346
1840.989746
1663.870117
2073.648926
3446.798096
2215.044434
2613.006104
2533.017334
1877.74353
5252.141602
2600.236816
5345.763672
3267.987305
3306.360596
2096.54541
2034.847168
1659.61377
2474.216309
2212.513184
2534.483154
3312.884033
3810.560059
2612.771484
3568.273682
2401.322998
2778.580566
5137.206055
2482.471436
2035.002686
2745.652588
2591.733643
2963.541748
2591.336426
4270.01123
5262.902832
5137.269531
4082.534668
2796.204346
3897.600098
1874.277954
4135.404297
3813.807373
3218.53833
4614.192383
2733.040771
1926.256104
3690.9646
2126.335938
2606.213623
1966.960205
2397.549072
10268.799805
2957.09375
2099.100342
2156.503174
2924.275879
3462.872803
3633.480469
3007.586182
2142.199219
4250.982422
3107.249023
4359.240234
5691.868164
2016.939453
4164.0625
4076.53418
4389.157227
2205.609863
2669.578369
3531.445068
6310.705566
1648.098755
3124.609131
1948.750732
3253.602783
2883.010742
1360.860962
4465.220703
8004.414063
1894.466919
2162.033936
2328.220703
2507.558105
2878.014648
1865.594604
5088.398438
1935.251099
6166.019531
6308.874512
6442.03418
2971.886963
2194.436279
2377.863525
4044.485352
2594.291992
2423.744629
4496.854004
5764.25293
1946.218628
2832.749023
1688.626953
1930.728638
2275.594971
3730.161621
6877.538574
3827.108398
3509.979004
2487.345215
2011.003906
3066.858398
3328.398438
3302.375732
1790.280518
2831.472412
2956.808105
2301.53125
2693.64624
1716.595703
6311.703613
1734.719971
2879.040039
4206.47998
4678.777832
2893.421631
2873.909424
1635.060913
3928.23291
1642.868408
1580.258667
2065.523926
7663.516602
2591.77002
1456.76062
5004.692383
2684.216309
3479.646729
3877.455566
5424
2800.138184
1856.775879
1931.877319
2840.618896
2757.532227
2965.338135
1992.493408
2607.051758
2985.841064
3961.07373
2665.387939
4159.758789
4282.803711
1543.234619
4504.828613
3984.224854
1931.504761
4185.213379
2793.187012
1741.296143
1855.143555
2691.346924
2859.253174
3071.656494
1514.400024
1737.169189
1595.224609
4246.800781
3036.171387
2298.307861
5093.356934
2189.064209
2570.826416
2251.260498
7068.203613
1859.722778
4291.264648
2790.866699
3044.699707
1977.202026
4069.2229
5256.316895
2082.193115
1502.362671
1640.047729
2343.936035
5448.034668
2688.321777
2944.722412
5774.682129
4924.160645
2614.405762
3800.86377
4136.20752
5515.708496
4088.046143
4783.743652
2727.46167
4705.949707
6633.044434
4410.29834
2533.350586
2073.28418
2257.594727
3179.264404
1904.898438
3035.281982
3884.708008
1757.327148
4773.313965
3790.127686
3483.619385
4732.984375
1898.005737
3417.59375
5038.76709
3136.719238
4141.615723
1963.886475
3635.524658
2098.498779
2271.214844
2333.137207
2226.602295
1689.612061
2374.25
5770.012695
1930.930054
3899.324219
2647.560303
3169.45459
3287.380615
3738.867432
2637.861328
2345.76416
6233.04248
4788.605957
1573.624634
2575.848389
1951.015381
3419.283936
2639.044189
3544.703125
4171.064941
2134.259766
1821.803955
3748.988281
4601.643066
2499.821777
3830.013428
3569.943604
2989.369629
3110.465088
1949.871826
1882.766968
1710.532104
2157.353516
1600.188843
4196.983398
1854.494507
2328.830811
2061.93335
2619.672119
2414.357178
3202.264648
1524.686035
2634.427002
3909.052734
1901.861328
1806.530273
1776.061646
3392.021484
2996.503906
3623.773682
2141.930176
3848.300781
2579.156738
2491.747314
2002.061157
2815.271729
3480.481689
4353.44873
1760.554321
4318.748535
3048.401611
1431.851807
4050.517334
1666.546387
2321.152832
5079.13916
6617.333496
3671.687744
4776.842285
1951.115845
1718.779663
2414.395508
3926.241943
3679.87793
1678.100708
2011.153564
3470.654297
2391.608398
4591.491699
1661.89209
1906.115112
4091.485107
2851
1667.651489
2015.59436
2142.167969
3339.882324
2612.047852
4267.885742
5364.722656
3870.550293
5977.45459
1645.985352
3929.306152
4160
2796.553955
1699.940796
1939.775757
2339.65625
2385.69751
3820.144287
4482.842285
3489.155762
2848.24707
1896.487305
2714.855957
3788.309326
3328.981445
5223.834473
2439.430664
5217.777832
4063.934814
2005.498413
1782.616211
5608.474121
2035.195068
2532.877441
2972.887695
3949.973389
6632.741211
3936.14624
1796.078125
1667.911621
1795.954224
2316.167236
3650.95166
2056.598389
6747.517578
5103.171387
6368.532715
2786.030762
1914.24646
1528.973633
2559.34668
3098.069824
1981.592285
2033.767944
9415.78418
1395.100952
4024.750732
2123.348877
1780.185669
6457.217773
2636.320801
1634.943604
2766.750732
1705.987305
3216.704834
3350.013184
3411.705811
4529.525391
1691.247559
4427.666504
1657.531494
2444.202148
5268.46875
1620
1988.58313
2399.360107
2544.867432
1808.303955
2386.015869
1928.46106
1540.578491
1755.675659
1948.047241
1741.797119
1793.032227
2895.005615
1899.992798
2588.479004
1938.0896
1787.320435
2536.780762
1558.042236
4048.431396
5250.567871
1650.386353
2980.108643
2677.018799
2051.323242
3829.605225
5173.751953
2088.801025
2056.695068
1914.627563
2466.311523
4746.951172
5211.260254
3495.226563
2719.864502
2112.293213
3640.339355
4562.250977
7883.455566
3221.714355
2257.768799
2795.734863
4273.254883
4844.438477
1985.289795
4558.770508
2494.779053
3483.540527
5336.665039
2034.268677
6034.128906
2000.347168
1796.148804
1995.067749
2119.918457
1917.173218
6410
1726.816284
2691.064941
3726.739502
1772.407593
4946.618164
2881.296143
3060.56543
1924.053345
2065.847168
2050.789551
2243.12915
3668.550781
1959.359009
2998.321533
1838.582397
3626.566162
2205.497314
3141.602539
3567.54248
3658.72998
3247.821045
2271.576172
2096.809814
4335.627441
4534.241211
1804.71521
1915.55188
4221.772949
3328.702881
4637.597168
2488.702393
1669.853149
1780.503052
1883.22876
1631.37915
2783.197754
3584.768066
1673.925293
2295.549072
8358.331055
1906.639404
2588.493896
2614.643799
7419.967773
2485.552002
4012.184814
2797.063721
2313.836426
1582.168945
6829.364746
1927.222168
4187.368652
4764.070313
3115.401367
5200.403809
1999.040039
4322.709961
4655.591797
1854.178711
3087.0896
1695.046021
1902.057495
1767.967407
1869.1073
1965.089722
2253.258301
5340.620605
4333.953613
2268.82373
3266.837646
2042.43042
3331.816895
2028.572754
2840.649902
3924.049561
3160.676514
2556.806641
2119.97876
1747.289063
5545.630371
6145.474609
3895.076904
5029.825195
3948.529785
2516.049316
2832.740234
1885.462646
3009.693115
2393.646973
2489.335693
2971.730225
3089.513428
2364.17041
2108.052002
4287.041992
3309.486328
3367.149902
1968.153809
3747.595459
3151.710693
2506.682617
2791.375
2106.878906
1797.591064
5034.502441
3870.464111
2807.535156
2360.93335
2024.093872
4364.372559
1743.956055
3708.786133
1888.142822
3607.377441
4559.454102
2161.164795
3352.335938
1836.18396
4134.043945
2978.685303
1801.791016
1906.373779
2052.819092
1621.529785
2095.306885
1716.127197
2216.093018
1723.541382
4931.168457
2416.729736
5040.877441
1824.156372
3334.190186
1548.014771
3225.129395
2147.448975
3147.641113
4698.544434
2014.688354
2267.437256
4661.642578
3722.7771
4400.097168
2678.302246
4305.256348
1885.06665
1558.380615
2024.335449
3493.038818
1768.815063
4527.980469
2363.135742
1560.923096
4327.411621
4875.407227
3291.584961
3534.5354
1739.117188
3133.614258
3817.894775
2279.359375
1683.223877
2937.421143
1605.470337
2939.28833
1348.749023
3062.829834
1782.222168
4722.060059
2430.648438
4386.52002
2999.564697
1650.434814
2644.011963
3778.387695
4185.652832
1997.650757
2757.372314
1956.655762
2145.969727
1996.860352
2414.302979
6768.271973
2497.290283
3210.543945
3465.347412
2965.656982
4947.954102
4664.580078
2541.277588
2191.056396
8532.648438
3479.976318
1918.225342
1617.641724
2317.294922
1368.507446
3206.794922
1682.794067
3390
4963.874512
3744.385986
4146.054688
4062.287598
1731.563965
2534.21167
3887.14624
4182.06543
2624.912109
2683.186279
2601.580078
4099.00293
1801.692627
3777.510498
3605.118164
1953.861938
3514.751709
4477.875488
3115.763184
1759.804565
2827.69458
4016.574707
4472.394043
2074.193115
1844.400635
2067.462402
5743.186523
5423.932129
5066.763184
3889.792725
2985.151367
1974.790527
4076.875488
6184.693848
2226.240967
1952.995728
1816.373169
2918.76123
1864.830322
1762.509277
1843.698242
2665.820068
2400.044434
5649.690918
1953.248535
2033.030029
1789.471802
2467.03418
1603.837524
5409.465332
3367.329834
2362.577148
4277.877441
2586.787109
2704.736328
4045.133057
3120.202393
4934.934082
2403.37085
2613.754639
2895.612061
4973.306641
2683.055176
1871.279541
3205.213867
3958.280762
1805.390381
3379.049316
3078.118408
2116.380859
3248.487549
1636.307739
3327.981934
2688.451904
3751.069824
1810.566406
3349.962158
3576.44165
2080.174561
2199.871094
2606.716553
3053.417969
1735.013916
2034.04541
1678.119873
1539.700684
1552.765259
6453.979004
1976.12854
3349.296143
1820.916016
1867.307739
4678.530273
3998.372314
4187.000977
1624.368652
2616.828125
4787.879395
1701.572021
1996.613037
1629.513306
1672.37085
7107.407227
1678.666626
2353.632568
4041.287598
3651.135742
4481.731934
1817.050171
2056.492188
3443.405518
1866.337646
2269.875244
3712.224609
2381.31958
2112.51001
2558.94873
3579.876221
2755.029785
3438.399902
2356.843994
1685.219482
4807.411133
2028.488403
2904.513428
4500.539551
2879.50293
1841.174316
2061.349365
1754.853394
6272.131836
4102.440918
2600.374023
2052.27002
3363.564941
4339.807617
2787.711426
2940.185791
2026.741211
1973.325806
1899.949097
3972.525635
3365.781494
4824.443359
2507.845215
4852.728027
3141.26123
4805.175781
2123.695557
2430.01709
2931.819824
3968.822998
3247.844238
2044
2172.701416
1837.242188
2948.468018
3386.913818
2558.840576
1895.952271
3656.94043
2867.743408
5750.456543
4618.080566
2599.493164
3762.729736
3754.73877
1518.263184
1743.757568
1633.986572
4395.164551
2345.441162
3946.700684
2379.402344
5118.103516
1744.185425
3098
4342.174805
3472.167969
2027.83252
2807.962891
3422.531738
4429.430664
2472.333252
4077.577393
4573.472168
3900.450439
2844.651123
5790.993164
4324.79541
4940.647461
7191.04834
3874.655273
5127.807129
5825.077637
5229.358887
1276
5490.146973
2860.904785
2092.57959
7218.36084
2110.809814
3133.694336
3195.019531
1630.950806
3925.714355
6462
4721.653809
1634
1888.852417
2534.165527
4809
6461.311523
2032.968384
4913.549316
2818.878418
1864.663208
2228.410889
4013.643799
3911.730957
2018.335449
9986.860352
4781.333496
2611.707275
2137.79834
3160.524658
4710.90332
4781.188965
4045.421143
2057.206299
5239.115723
5208.99707
3935.043457
5524.212891
1701.730713
4654.408203
6430.922852
5323.52002
5405.781738
1996.857178
2967.570801
1555.340454
1634.173218
1843.066895
1759.407349
2483.978027
3123.13208
2061.917969
1851.355103
1983.925903
1772.862915
1819.486328
1825.391357
1595.737305
1769.401611
1601.299072
3180.949219
5457.357422
2435.796387
2797.822021
1848.876465
3638.155762
2875.785889
3130.471191
2926.297852
2587.779541
2679.419678
1996.020264
6276.982422
2468
3678.724609
1611.894775
1947.220825
5831.93457
4132.812988
3944.571533
4798.49707
5647.814453
3774.825684
4431.356445
2681.240234
2507.509033
3064.051514
3955.46582
4102.666504
3555.445557
4044.607666
1891
7006.633301
2027.485107
2266.891602
3479.52002
1930.285767
3516.444336
1740.880005
2967.25415
6039.458496
3052.546387
1942.117676
1983.032349
2129.754395
2487.297607
3152.424316
2160.605225
1854.700317
1572.843384
5089.990723
2269.306152
10646.602539
1948.738403
4767.550781
2321.795654
4742.009766
1697.539795
1563.650757
2029.888428
3299.950928
3685.21582
2382.309082
4459.86377
2639.82959
3088.136475
4468.458984
3630.731445
2313.055664
5809.228027
1473.432373
1947.731323
5196.35791
2307.170898
1726.54248
2253.902344
1673.385498
2103.106934
2628.636475
5237.826172
2791.738525
3185.837402
2356.431641
2305.290771
2223.969482
2917.178711
2693.659668
1824.599976
3435.511719
2298.278564
4482.785645
1936.217651
2803.318848
2620.361328
2992.246094
1794.618896
3797.474121
2354.084473
3913.133057
1452.373291
4959.611816
2400.762939
1702.91394
2215.328125
3928.37915
3157.292725
2603.450684
3401.779541
1709.413086
5158.97998
2142.39624
4991.155273
1498.987061
1553.303833
2965.811523
2473.338379
2963.474365
3819.861328
3755.909668
4179.304199
2723.709229
2238.727295
2959.865967
4057.914551
3508.872559
2663.966797
1963.177734
2724.083008
3844.782471
3869.314941
1751.540283
4838.105957
3065.365967
2346.16748
3320.833984
3826.504883
1866.290771
6983.875
2059.600098
2331.855957
4027.334473
2568.161621
1658.115234
3118.531494
1735.333374
1979.804932
1843.133057
2353.315186
3204.571533
1630.891968
1792.066528
5281.428223
3655.726807
3767.890381
4325.740723
1952.329956
3428.216309
3863.407471
1922.393677
2058.066895
3056.753662
4554.820313
2730.022949
2857.747803
5389.537109
6303.813965
3582.962891
4591.143066
6672.043457
3418.613281
6198.889648
4142.674805
3261.993408
6167.986816
4100.856934
4241.175293
3923.678711
5981.481934
5409.226074
1530.767334
4506.208008
4373.737305
2913.575684
6731.652832
6624.304688
4573.773438
1880.423828
2181.030273
5000.533203
3929.31958
5544
3309.554199
6135.710449
6094.557617
2657.199219
3826.670166
5704.652832
3473.595215
2060.743408
3764.5625
5577.846191
4196.813965
4068.397461
3026.29541
3369.227539
2451.842041
4663.131348
9219.101563
3540.269287
5820.854004
3091.950684
6419.07373
3917.283936
4494.69873
3185.155518
5686.894043
4144.36377
4284.353516
6222.228027
6386.773926
3543.615479
3059.375
2250.444336
2581.651367
6087.850586
4209.758301
2081.45459
2068.444336
5238.285645
2049.665039
1998.704224
6074.717773
2483.55127
2840.723877
2122.989014
3535.483887
1962.694702
2082.666748
1518.505493
3391.147461
5110.629395
3963.43335
2944.880615
3277.189209
3063.58252
3433.043457
2476.948486
2198.507568
1617.53186
2126.440918
4141.078613
2878.666748
2281.341553
4112.200195
4989.990234
4706.115234
1908.206909
4122.825195
3831.07373
2297.125977
1918.725708
5443.352539
3103.955811
4623.374023
5499.441406
4979.560547
2332.50415
3720.096924
1523.878784
2459.49585
3530.090088
3726.233154
3818.294189
5698.366699
4367.373535
3878.459717
5294.589844
2626.393066
5708.752441
2909.241455
6422.921875
4060.72998
3371.357178
1549.013306
3736.872803
1675.354858
3960.598145
1811.80957
1944.137939
2106.930664
6105.519043
3676.783936
3389.464844
3924.251465
4869.387695
4678.961914
5055.483887
3973.278809
3996.434814
10170.055664
1950.520508
3027.708008
2347.925293
3848.666748
2147.06543
2464.318115
4385.981445
5063.189941
1676.326538
4219.95752
2930.886719
4380.319824
6407.626953
4666.522461
3622.967773
4634.758301
1397.043457
3410.104492
1911.474487
3444.762695
4312.738281
1374.776489
3390.237305
2291.82959
8927.173828
3608.7229
2921.34375
6077.91748
3279.460693
2216.360352
3547.102051
2058.382324
3127.851807
4287.564453
1584.719116
3689.878174
1329.707886
2527.679932
3361.923096
3807.792236
8233.831055
2005.696045
4611.929688
4462.689453
4708.534668
1524.476196
3649.0354
1796.32251
2441.187744
4403.419922
1662.938965
3244.817139
2198.207275
4389.209473
1608.845581
2217.636963
3721.878174
1778.015381
2012.841797
2008.327637
2093.440674
1818.756714
2879.8479
1764.508911
2062.820313
4323.377441
2016.032715
1492.974609
2023.575317
2669.108887
1899.502441
3435.655762
1988.745728
1982.087402
4435.706055
2705.943115
1636.275879
1989.519531
3074.977051
3135.804932
1646.111816
1953.532227
2838.566895
3142.818115
2713.737793
2050.655762
1821.229004
2570.338867
2891.94751
3971.327393
3546.5
1909.887817
2347.630371
2430.898926
1815.674438
2645.504395
1714.443481
2915.533691
1872.578125
1759.592041
1794.384399
2124.21875
2440.188721
2884.284668
4456
4862.231934
3088.247559
6465.888672
3794.100098
5335.693848
1752.039551
3550.684326
4973.617676
2100.716309
1989.210571
4072.939209
3239.942871
5616.790527
1982.72168
1932
3383.361328
3310.038818
4439.544922
2808.735596
5984.818848
6421.441895
4509.265137
4808.867676
3975.675049
10366.476563
6701.916992
1792.089844
2401.423096
1293.722168
5261.05957
1499.337769
4794.775879
3105.349609
4713.493164
1821.852783
2056.833252
4762.867188
3750.204102
3152.330566
4939.062988
3527.857422
4981.946777
2929.244385
1419.088623
2007.75
3445.686768
4829.05127
4227.982422
4256.643555
2026.494141
7931.935059
2787.478271
2448.596924
2816.767578
2080.228516
3703.11377
3604.024658
2061.086182
5376.165039
2969.176514
4568.275879
3847.268066
4410.939941
2972.896484
4834.599609
4480.043945
2165.687256
1696.881348
2413.028564
3772.49707
3458.038574
3102.202148
3809.489746
2057.984863
4228.180664
3391.403809
2126.7771
6028.535645
4079.222168
2381.691162
3441.706787
1584.654541
4704.477539
3905.600098
5340.571289
4762.381348
2324.74292
2588.12915
4055
2140.097656
2984.716309
4772.387695
8871.618164
2579.747803
3894.45166
3911.965576
1992.900635
4156.727051
3639.924805
4807.530273
3706.701904
3819.5354
6209.839844
4620.96875
2584.460449
5155.174316
3034.905762
2383.302246
3900.360352
1882.849731
5746.191406
3492.751953
5073.069824
2933.18457
2158.454102
1904.410278
5473.318359
4025.529297
2761.919922
5170.496094
3328.424805
2063.12085
1866.23999
3774.866699
2693.185547
2295.722168
2497.045654
4067.095459
3478.297852
1884.637695
3862.29126
3744.52832
5280.803223
3143.672607
4847.058594
3475.032227
2018.082886
2446.071533
3171.022217
1890.5
1786.6875
2719.309326
2369.055664
3480.380859
1506.63916
4048.366455
1373.224487
4514.279297
1347.102051
2546.434814
3832.721191
4540.930664
3945.086914
2258.90918
3837.219971
4027.480225
4206.019531
2080.339355
1571.722778
4467.811035
3316
2512.165527
2033.133911
4083.560303
8468.185547
2018.78894
4273.32666
5523.87793
1197.747559
3922.687988
2250.885254
5370.143066
4360.103027
2378
3635.705811
6351.077148
5503.740723
3188.426758
4642.442871
1590.761475
4498.588379
1727.764648
1839.137817
4334.983398
1798.719482
3315.081055
3828.73877
5154.39209
4051.970215
2671.63208
2149.678955
1922.447998
2712.679688
1765.388916
6070.507813
3323.513184
1650.081055
1774.42627
1633.067871
1908.797363
1665.745483
1929.372559
3211.285156
3830.882568
2963.735107
4102.429199
2007.966064
2483.053467
2167.229736
5861.068848
1659.028076
2820.695068
1924.949097
3176.588623
3826.290771
1804.155151
4181.833984
3500.61792
1911.179688
7312.131836
1853.876953
1925.77002
1864.773071
3381.54248
1704.173218
3844.656494
4638.499512
3038.208496
4759.888184
2524.849365
4824
2848.662598
1644.470215
1686.576294
4447.291504
1995.263794
4058.317383
3441.560547
4957.621094
3580.860107
8370.317383
2093.43335
3853.354736
4297.85498
1365.721802
1445.192017
6884.569336
3926.469482
3783.115723
5890.983398
4109.172363
8330.383789
1994
2741.978027
4296.630371
5950.827637
5392.368652
5496.794434
3204.014648
3616.598389
3655.953857
5037.483887
4222.427246
2953.05127
2377.786133
4601.894043
1922.136475
1799.337036
2350.576904
5337.493652
2629.472168
2850.390869
3896.679932
2740.425537
5857.794434
3922.561279
2570.91333
4586.473633
1739.128174
5571.683105
5238.399902
4752.848633
2515.719238
2056.898438
5178.78125
5035.685547
1895.428589
3680.284912
4908.394531
4140.012207
2272.790771
5319.512695
5563.077148
4564.561523
5514.912109
3409.865234
2614.045654
1367.349976
4393.650391
2264.205078
6194.334473
4606.34668
2494.712646
3106.01123
3167.851807
4622.619629
5459.38916
1998.050415
1996.612305
2585.484131
5267.131836
2106.516846
3520.870361
1715.868896
4143.375977
2686.308838
4009.600098
3430.857178
4716.775879
6154.047852
3945.301758
7422.975098
3829.333252
1977.720703
2744.862793
3672.526855
2644.404541
4662.839355
4359.560059
3693.719238
4626.15625
2692
1947.578979
2180.319092
4267.785156
5026.64209
1840.124512
2720.622803
3940.447998
3963.703613
3061.892578
1412.063477
3146.625977
4872.316895
6040.384277
4680.767578
3304.619141
3977.329834
3091.793457
2936.988281
3462.258789
3506.582764
4659.987793
4346.920898
5436.799805
3862.254883
3089.703369
5444.172852
4382.297852
6175.337402
3310.449707
4337.741699
2352.046875
9807.608398
3562.231689
4092.342773
4019.192383
2064.714355
2388.032715
2274.62207
2037.517212
2033.462402
3122.930664
3031.558838
3162.860596
6185.6875
3787.063721
3275.789551
3235.50415
4244.671387
3183.290039
2371.8125
3083.415283
5334.101074
4128.799805
4497.989258
5000.052246
2494.883789
3927.582275
2382.017578
5021.36377
2115.828125
4792.907715
3266.140137
1521.486694
2136.923096
2083.80957
3819.860107
5397.124023
4865.056641
1770.181763
3472.126953
5350.736816
4844.95752
2848.533447
2896.77417
3951.692383
3601.307617
1643.905884
3282
1861.268311
3479.661133
4110.696289
2726.536621
5155.92334
2463.935059
4726.207031
3552.911865
2453.953369
1839.12561
1567.071411
5318.896484
2247.750244
2390.105957
3376.597168
1737.922241
1850.204224
1764.746094
1707.088501
1736.352661
4033.556641
2004.065186
1796.434082
1684.819458
2822.393311
2274.934082
1644.53894
5089.135254
1514.278442
1956.721802
2655.64209
2643.535156
1797.342407
3241.789551
2624.533936
1904.258057
1744.217407
1741.384399
2061.221191
1658.30481
2487.738037
1793.216675
1646.995483
2610.707764
1533.820923
3210.855469
2111.80127
1964.849487
1858.989258
3530.148682
5036.838867
3218.72168
3086.719482
1624.374146
3873.111816
3695.373535
3103.864014
2635.615479
3381.108887
2253.989746
5650.88916
2039.95166
2062.318115
4094.883789
2722.791992
1751.021118
5336.960938
3649.697021
3719.586914
2778.44165
3120.019043
5060.141113
3852.864502
5117.378418
7083.895508
2671.679932
2416.761475
2824.814697
5091.126953
2622.867676
5871.786621
3367.320557
4144.127441
6943.933105
4798.454102
3277.765137
1564.121216
5736.184082
1534.302979
5203.860352
2169.772949
2018.860596
5912.681641
5686.115723
6035.413574
3378.226807
3913.429688
4750.158203
5829.854004
1645.835327
3197.46582
4967.505371
2943.289307
4899.300781
3467.736328
2838.93457
2101.432373
1694.970703
4001.513916
5714.164551
2167.319092
8944.027344
2569.033447
2842.844971
3206.483154
2903.85083
2847.024414
4994.986816
1983.764648
4407.017578
2769.586426
2493.350342
3992.524902
2969.56665
4940.165527
4983.574707
2486.539795
3245.056641
5511.347656
4408.939453
5595.104492
2109.919189
4911.185059
4203.48584
4508
3825.370117
4070.228027
2753.442627
3758.051025
2525.186035
2930.380859
5090.042969
2544.965576
2732.990479
2243.217041
2851.296631
2949.333252
3629.76001
4176.615234
3146.9646
4820.557617
5077.952148
3223.224121
3855.529297
3010.953613
2245.095459
4511.974121
3900.312744
4033.176514
3821.933838
4695.916504
4747.334473
2567.463867
3007.792236
2322.795166
5103.097168
3219.945801
3226.013916
4675.401855
3595.722656
3802.429199
4567.565918
2603.314941
2350.409668
2617.134033
2207.80127
1790.22522
8084.661621
1868.648315
1793.606323
2794.920654
6116.886719
2984.855225
2396.703857
3625.684326
4380.563965
4016.227295
3488.901855
4272.391113
4684.34375
1312.537842
4770.457031
2299.211182
4905.646973
2739.873779
2010.247925
1975.666626
2983.320313
3776.857178
5685.26123
3385.237305
5098.057129
6081.604004
1783.008301
3356.836182
3313.148682
4140.80957
1725.523804
3387.617432
4286.008789
3356.176025
2949.155518
1608.918091
4408.241699
5239.369629
3425.06543
4279.130859
4262.900391
3018.526367
4506.200195
2890.311035
2222.967773
3507.267578
2669.30127
6078.764648
3129.553955
3673.188232
1778.609985
1600.163208
2066.105225
4213.855957
2561.563965
1767.75
2347.64624
5887.022461
4369.317383
1676.215576
4070.275879
5355.873535
4782.314453
3160.455811
2795.485596
4411.79248
4909.777832
2432.949951
2034.21875
1648.376709
3584.013428
2145.684814
2113.032471
1573.466309
4314.043945
1975.048462
2996.278076
3163.426758
3890.234863
2820.624756
1808.168701
4080.966309
2177.980225
1778.637329
3469.17334
2807.911377
3814.492676
5728.358887
2262.379639
4273.771973
1786.356567
1504.607544
1422.804565
5743.131836
2463.257813
3046.45166
5719.371582
1368.493774
5010.689453
4609.712402
1864.991699
3017.751709
1874.666626
2813.605469
4043.352295
2131.25
1708.756714
2937.644775
2556.784424
2576.959961
2056.596924
2295.39502
1639.813965
4115.856445
2488.219238
2070.752197
3431.010254
4782.416992
1486.54541
1985.906982
1342.921387
1746.966309
2209.258545
2080.060059
3392.435547
5107.920898
2185.830078
3239.970215
5942.981445
2168.045898
3085.444824
2510.711914
3060.168945
5792.488281
7582.825195
5757.977051
6184.325195
6415.547852
7127.137695
4431.316406
3442.153809
2402.751221
6251.608398
4686.600098
4201.319824
2951.250977
4441.518066
2004.114258
3486.620605
2938.17627
6593.252441
3404.157471
4223.647949
4022.601318
4037.53125
4343.542969
1961.355957
4300.837891
5151.447266
4787.183594
3323.132813
2056.359619
2433.846191
2402.203369
3950.327881
4521.194824
1709.815796
3365.936768
4333.010254
3371.213623
5370.843262
3928.489746
4156.74707
4820.15918
4585.685547
5859.270508
2526.71875
5486.17041
1824.94519
5291.805176
2866.105225
5449.589844
3014.384521
1977.119507
4222.827637
4538.09082
4561.351074
16562.068359
4570.312988
2833.811279
3974.73877
4444.272461
3440.842041
5503.915039
3558.358398
4078.020508
1854.836304
2582.54541
3484.527588
4986.193359
4962.041504
3999.29248
3198.061768
3627.20459
4196.591309
3180.217041
2116.143799
3478.280273
4307.640137
2814.13501
3698.90918
3610.332275
2672.691406
2997.600098
2175.894043
5342.638672
3259.257568
3533.98877
3782.487549
1401.473633
4655.243652
2837.76001
2981.724365
3871.621338
3685.213867
4240.515137
5655.40918
2908.848389
1689.477661
4593.013184
4127.956543
3184.477539
2156.418945
3791.166992
3286.746582
1925.063721
4302.353516
2465.921631
15898.695313
3625.356445
3757.214355
2053.973877
4676.401367
2371.156494
4946.016602
4310.468262
2833.070557
7404.879883
2317.589844
4487.106934
4336.54541
2307.915527
2829.746582
5360.936523
5553.916016
1680.222168
2428.943115
5485.229492
5618.437012
2708.777832
2656.557129
4997.693848
7897.982422
2768.421143
2338.701904
1495.822266
2812.591064
1948.285767
3478.875488
3297.089111
3332.550537
2318.333252
4278.13916
5180.69043
3912.083984
4245.29541
3538.510742
1485.870483
3217.09082
3713.280029
3063.678223
4386.953125
3735.73877
2461.505859
7813.538574
2820.005371
3585.981689
3374.578613
4691.153809
2538.355713
3186.935547
3289.436523
3940.52002
4686.123047
3838.248535
3061.271729
4011.478271
3183.128174
2581.914307
3322.678467
4918.320801
4770.560059
2777.300049
1808
6661.805176
1864.523315
5318.275879
3028.017578
1983.092773
2732.329346
1359.139771
3038.208008
3735.199951
2075.360107
5299.952148
3254.857178
7421.729492
1897.879761
10024.413086
1300.288696
3239.170166
3295.104004
1658.36731
1941.414185
3662.078125
1736.85437
3338.826416
7576.5
3870.088379
1957.941162
5878.867676
7861.52832
4873.15625
2097.389404
2996.847412
2999.460205
3973.690186
2750.571533
2018.717041
1752.392212
3013.304443
1505.391357
1852.952393
2217.309082
4413.410645
2246.399902
2534.353027
3627.428467
3491.199951
3441.835205
2792.336426
3309.850342
1627.819336
4165.924316
4554.48584
2944.035156
2724.731689
2068.763428
4758.178711
2633.043457
2842.558105
3767.104004
2128.954102
2282.033936
2705.832031
3248.503418
2032.421021
3844.108154
4594.615723
5695.970215
4408.593262
2523.639893
4982.802734
2452.57666
1886.459595
4498.265625
4860.147949
4764.599609
5613.818359
2205.631104
5323.989258
1886.835815
3912.877441
4843.309082
4409.473633
4191.154297
3276.328369
2929.819824
5207.558594
5549.463867
1358.450317
3004.637695
2933.275879
3702.706787
1816.277222
3074.867432
2114.280029
3333.234863
4639.051758
4112.03418
5297.605469
1999.587646
4182.445801
6936.215332
4300.324707
3126.237305
5047.818359
6989.545898
2452.548584
5238.297363
5774.021973
4741.98291
5994.632813
5802.569824
5057.587402
4052.806641
2522.23584
1711.969238
2271.155029
3502.98584
1849.479248
1827.40271
4202.710938
3700.739258
3179.259277
3529.533691
2386.509766
6527.989746
4054.288086
3552.123779
2913.44751
1821.341797
3806.673828
3189.767334
2747.01123
2029.707886
3379.098145
5270.392578
2561.799072
2511.874512
4767.828125
3628.17041
3760.58374
3430.480713
4696.75293
1694.302979
1697.911499
3152.731445
3010.131104
2715.676025
4276.180176
2379.456787
4652.807129
4800.569824
2454.890869
3573.95166
2909.115234
4626.32666
4575.862793
3416.085938
5706.016113
4806.777832
5712.029785
2701.100342
2591.676514
4154.316895
2716.568604
2493.846191
3074.728027
5069.604492
4242.333496
4870.67041
3414.276367
2083.905273
3405.636475
2594.654297
2446.562988
3693.601807
6582.48291
2101.806885
3958.615479
3470.067383
1630.081909
3726.541504
4305.5625
4396.298828
2595.44751
3295.915283
2006.389648
3233.964844
7684.069336
2070.556641
3091.80957
4702.012695
4832.103027
1938.695435
4132.338379
2372.560059
2111.031738
5066.006348
2542.480957
3877.407959
5677.866699
4443.52002
3222.088135
3342.754395
3725.820801
3163.636475
1544.107422
6799.30957
2073.843018
5303.245117
5110.300293
4289.740723
3135.191895
5556.140625
1521.165527
3571.724854
2423.328125
5403.537109
6312.762695
2407.964844
3921.304443
1599.473633
2288.161621
6738.876465
3464.034912
1518.958618
4857.388672
4809.627441
2499.407471
1671.919189
3352.185303
2495.156006
3313.608887
5447.580078
3632
4928.920898
1941.93335
6337.785645
2374.583008
2983.525879
2951.964844
2754.397217
2118.646973
3297.646484
7261.303711
3678.936768
5292.764648
2862.8125
4664.038574
4524.032227
2032.689697
3103.822998
5404.527344
4563.683594
1832.609131
1256.421021
2181.473633
2844.591309
1950.35083
2001.033081
2267.547852
7954.421387
2301.769043
4036.092041
1282.991333
3723.135254
1613.880371
1998.106323
3305.759277
2064.20166
2046.529785
2206.950928
8010.417969
2593.751221
3782.022949
2018.795166
2064.243896
1498.42627
1632.327881
1414.222168
5345.173828
5581.041504
4955.141602
3607.889893
4371.935059
2848.867432
5521.340332
2262.443115
4924.884277
3933.473633
2003.873047
3722.128662
4061.608154
2379.860107
5169.821777
2141.732178
6230.765625
2044.89209
1615.588257
5014.580078
3012.081299
4159.17334
9470.505859
6138.043945
3930.772949
2952.4646
3542.089111
2294.048096
3789.322754
1578.555542
3540.847412
3025.320557
6148.418945
6021.614258
3711.824219
5085.833984
3880.549316
3501.085205
4531.068848
2051.215576
2097.168213
3923.956299
3319.204346
3727.839355
5199.018555
8420.600586
6379.040527
8642.556641
2651.877686
4431.280273
4936.856445
2016.109253
6006.899414
1770.172852
4244.94043
5256.214355
5475.793457
4817.245605
6228.135742
4724.474121
2554.57251
2568.052002
4615.25
3714
2922.803711
4873.867188
3879.438965
6259.942383
5811.182129
3496.213135
3388.490479
5802.236328
3396.696533
4171.845703
2897.112305
4914.581543
5862.844727
6101.250488
1679.450684
3073.353027
2443.224854
5859.121094
4138.750977
3837.469482
3461.333252
4377.419922
3496.688232
1432.046021
2397.864014
3778.666748
3786.271484
2192.203125
5155.469238
3356.135254
6363.036133
4971.705078
2005.318237
2251.067139
4469.279785
3498.526367
2402.414307
6490.907715
3749.319824
3868.25
6500.296875
2067.93042
5982.811035
2146.032471
2592.634521
2445.835449
3152.07251
4387.003906
3922.340332
2710.934814
3943.969238
2141.496094
4182.342285
2911.390625
2250.875488
2879.636475
3674.864258
3588.305908
2783.448242
4161.588379
4007.199951
5363.770508
4790.219727
2217.569336
3922.988037
4005.042725
4041.594238
2286.317139
1587.521729
1489.652222
3771.071533
1878.060547
2365.269043
3543.750977
3723.938477
5119.306641
2143.672607
4724.768555
4066.137451
1870.011841
3421.963135
3300.013672
3248.199951
3397.03418
2559.537842
3053.128174
1944.654053
5472.911621
5211.322266
1978.741211
4130.186035
3649.524414
5060.115723
5850.519043
3003.167236
2212.68457
3577.69043
3403.708008
5535.664551
3571.243652
2133.869873
2302.642334
4058.972168
3429.030518
2033.579834
3005.51416
1580.923096
4031.024414
2723.818115
4381.307129
1885.5
3648.354004
4526.405273
5019.118164
3440.52832
9926.692383
2626.060059
2644.313477
3479.328857
2906.08374
3107.806152
4440.817383
1447.095215
3565.377686
4665.297852
3374.05835
2439.305664
2974.439697
2130.159912
2408.723389
1619.764648
3615.465088
1658.688477
2918.036621
6098.634277
4056.5
5091.02002
1919.22168
1969.93103
1672.18457
1732.437988
3478.349121
4141.023438
1826.651123
1669.293213
7477.56543
3528.328857
1916.537354
7857.168945
4524.626953
2537.303711
1637.777832
4915.301758
4501.333496
4795.5
1902.287476
1769.985352
5655.947266
2062.353027
3638.726318
4591.759766
1792
2742.327881
3188.013184
2545.398926
1641.815552
3810.619141
1739.300049
5374.05127
4932.349121
1938.214844
2579.83667
1448.50708
2470.490479
1804.664063
3758.55127
2291.538574
3548.265137
4566.810059
4172.175781
7728.356934
1476.744873
5272.678711
3018.586426
2594.605957
2147.428467
4819.287598
3484.521729
3871.755371
5111.195801
2548.89917
1942.235352
4570.408691
4299.331055
2760.043457
1857.904785
2250.133301
3577.425049
5127.68457
4440.539551
5401.297852
1839.296265
4185.740723
2405.701172
5437.834961
2994.911621
2702.093262
5553.16748
4180.693359
2077.779785
3192.151367
4205.395996
5305.428711
3491.988281
3780.552002
4992.668945
3455.612793
2147.344727
6989.412109
3028.875244
2578.02002
2552.996338
3559.947266
5057.367188
5194.358398
3903.588379
5404.306641
4179.104004
2399.418701
5220.880859
3379.502441
2357.803955
3026.803223
3385.921143
4508.030762
3350.068115
1942.373657
2375.685303
4367.751953
2858.515137
1574.857178
3359.325439
2230.156006
2265.868408
6793.1875
3464.863281
1624.439575
2363.006348
1544.637207
4526.251953
4342.48291
5305.265137
4010.893555
2529.747559
3129.185791
2687.914551
6184.592773
3231.650879
2393.120117
3980.494629
2167.665283
2592.44751
3319.281494
3299.111084
4026.192139
2687.229248
2733.096436
1592.888916
2560.046143
4068.905762
4699.960449
3863.581787
3579.335693
1796.35083
3739.22998
3806.154785
2078.44165
4047.52124
3831.439209
2502.115723
1939.372559
5942.246582
3969.463379
2107.237305
1790.950806
1745.084717
2339.653809
5183.526367
2651.669434
3164.338379
3584.520996
3048.922363
4025.029297
1907.354858
6982.084473
3961.978516
2009.373169
2819.66748
4830.702148
4022.38208
2408.985352
6022.13916
3149.18042
3335.482178
2313.409668
4103.574219
4566.018555
2945.4729
2646.19165
3998.997314
2508.227539
3583.706299
2186.787354
5256.550781
3362.709473
3333.333252
3905.731689
2967.424072
2569.077637
3623.850098
2409.151367
1854.234741
3768.737061
1565.429199
3379.431641
2679.236084
3066.669434
2175.036377
1848.622192
1929.120605
1632.268555
3490.430908
3337.004395
2414.003418
2964.750732
2937.056885
1950.711304
2448.956787
1739.675171
3790.287109
2056.976074
2181.76001
3158.996582
1906.775513
5706.451172
2164.985352
1851.814453
7200.558105
2252.126221
1586.405273
2203.746094
2273.202881
2047.555542
1882.439087
2379.680908
4274.506348
1898.741333
1799.967529
4806.925293
3656.020752
3293.049072
1558.610229
1724.240723
3221.198486
1706.80542
3399.405029
1943.619019
4313.703125
3130.980469
2325.67041
3427.070068
1350.666626
6686.414063
3733.860352
1538.727783
2420.284668
2558.014648
3091.667969
6618.249023
3999.710938
2860.392334
7484.266602
2916.969971
2290.174805
1715.692261
1529.447754
2474.466064
2412.181885
1789.043823
2280.850586
8434.193359
1619.325439
1723.055298
5193.942871
2176.252686
1634.056763
1830.181274
3511.666748
5227.675293
2365.124512
2120.188232
2881.334961
1949.790894
3194.87207
1804.590332
1761.122314
3696.71875
1871.783813
3431.364746
1602.950195
4631.306641
2187.716309
1749.78772
2629.478516
4969.347168
1721.113159
5305.445313
2246.570068
10692.486328
1890.092773
2307.206787
1603.98584
1669.595825
1778.763062
4300.431152
2065.443115
2128.324707
2340.31958
2486.206787
1901.3125
6449.587891
3995.883545
2562.202881
2556.438477
2147.482422
1613.035034
3421.333252
1808.402222
2036.499023
2688.561523
3234.922607
8095.776855
6716.39209
4033.634277
4171.137207
4843.058105
1915.650513
5272.654297
1972.467896
2253.57251
1694.191162
1711.4104
1980.618896
2486.065918
1962.252197
2643.988281
1677.694458
1564.372803
3096.325928
1732.516479
3613.203613
2356.191406
2236.749023
2867.855469
1861.900513
2111.369141
1845.147949
1550.006348
1765.919067
2007.934448
1897.95813
2792.466553
1847.591064
1590.468628
2457.492188
1984.294556
1851.133301
1487.581421
1983.321899
2320.95166
1700.717529
3393.798096
2093.11792
2632.076172
2949.790771
