# Supplementary material for: Distribution Analyzer, a methodology for identifying and clustering outlier conditions from single-cell distributions, and its application to a Nanog reporter RNAi screen
Source: BMC Bioinformatics. 2015 Jul 22;16:225. doi: 10.1186/s12859-015-0636-7 (PMC4511455; doi:10.1186/s12859-015-0636-7)
Supplement: Additional file 1: Code S1. — R source code and sample data for distribution-based high-content screen analysis [file 12859_2015_636_MOESM1_ESM.zip › DistributionAnalyzer-1.1/Plates/files10004/E11]

4698.666504
3832.218994
3573.797119
3113.160889
1721.595947
4510.234375
1573.704712
2485.041504
2739.462646
4081.855957
1901.971802
2999.430908
2972.131592
1809.497192
1874.717651
2390.111816
1960.632446
2545.259277
3775.786133
6363.834961
3735.134766
2545.241455
1856.836548
2987.115479
1698.08252
1818.553711
5461.849121
5471.575195
5942.242188
2557.425781
2176.908691
4526.323242
2280.739014
4171.820313
6164.854492
2639.693848
3582.306396
3443.729736
1901.25293
1747.69104
3472.157959
1990.855103
3547.519043
1766.008789
2389.098389
1918.198242
1978.5177
5756.855469
1968.253296
1870.032837
4784.129883
5033.292969
5953.624512
1919.347656
2182.216797
4678.123535
2364.458984
2065.578369
2075.945801
1791.92334
4433.163086
2045.959229
1983.337891
2562.873291
2071.949463
1735.964233
3774.782715
1989.803955
2553.763428
4891.478027
3063.92041
6289.947754
5482.143066
3247.7854
4224.420898
2516.296875
4374.791016
3450.860596
6658.602051
7172.057617
4408.027832
3667.865967
2450.95459
3175.115479
4440.311523
1492
3250.557861
2767.91748
5271.783691
4192.929199
7413.613281
5905.240234
7133.345703
3685.899658
2387.221436
4145.220215
2258.554199
6089.834961
3402.75
3345.45874
5581.11377
3953.741211
6223.084961
2129.120605
5650.740723
3524.631592
5005.442871
2446.731689
2498.297852
3305.181396
1817.273926
6220.128906
8671.921875
3216.916016
4822.0625
4546.213379
1966.202881
2746.25
3631
5028.864258
3478.821045
7095.980469
3093.966064
4772.808594
4810.79834
5910.65332
3169.168213
5259.057617
7624.474121
1974.105225
4297
1742.707397
3960.081055
4191.75293
7361.915039
4239.051758
4349.300781
2647.094238
6632.38916
1781.37561
3040.608398
4661.042969
6102.725098
2637.203613
4087.300049
3031.745605
2616.19165
2621.232178
2536.194092
5086.713867
5889.495117
7959.507324
2603.904785
5143.935059
3498.475342
4232.961426
4438.044922
2090.942627
3703.277832
4296.194336
5018.956543
2483.712158
4806.197754
2750.899902
5941.389648
5556.992676
1863.012085
3971.44873
5604.183105
9180.426758
3209.35376
3854.912109
4104.15332
1980.040771
2501.90332
4608.521973
2711.268555
5754.966309
6207.149414
5005.459961
5455.620117
4687.081543
3629
6700.959473
2207.524414
5901.433105
1912.847412
2088.825195
5299.273926
2932.231445
3452.409668
5948.890625
1747.20813
2507.522705
4652.05957
5585.425781
4577.910156
4223.047852
4525.217285
4036
6322.536621
3836.457764
3858.946533
2597.393311
4677.328613
5786.799805
4751.879883
3624.686768
3205.493896
5561.665039
2504.880371
2232.138672
2407.181152
2506.258301
6443.335449
1950
1938.656982
4376.347168
6473.904785
2195.872803
3579.967285
1893.525757
4369.803223
2497.230713
1873.005737
4350.423828
6389.75293
3847.126709
3026.37915
4562.05127
3758.554688
6544.535156
2384.959961
2303.524414
2780.283203
4779.919922
6517.551758
3325.651367
4398.775391
5907.570313
1989.714233
5443.043457
3729.243652
4258.871094
2983.134766
5088.164551
4054.666748
4886.349121
4129.333496
5109.581543
5732.368652
4235.143066
2515.897949
1797.485718
2654.285645
5194.237305
2333.395996
1997.80603
3001.088867
5255.864746
2633.591797
2946.407471
4115.015137
4884.891602
2059.762939
5749.114258
4055.664063
5142.442871
5899.025391
2305.826416
3268.277588
2382.338135
3591.915771
2753.967041
5501.17041
2132.293457
5362.33252
4934.864746
2825.569336
2933.961426
2264.449463
3143.401367
2583.212891
2777.097412
2307.40332
4128.066895
2182.385742
1783.306396
5759.447266
3118.332031
4622.821289
2043.603027
4969.968262
3174.290039
2932.135254
3194.163574
3797.934326
1845.599976
5120.685547
3187.936035
14745.407227
5558.619629
3219.281982
3495.87207
4546.12793
2794.90918
5537.780273
3584.952393
1814.564087
3702.446533
2210.524902
5573.054688
4474.218262
5440.076172
2632.248047
4711.122559
2762.83667
6944.916016
5963.842773
3792.916748
4328.837891
7302.763184
3275.834961
3577.995361
3189.072266
4689.092285
4768.080566
3464.437744
3972.419922
2841.361084
3466.133301
5218.787598
4602.886719
5034.436035
2705.38501
5045.466309
4352.539551
2201.258545
7214.59375
2609.124023
3492.119873
3644.933838
5289.014648
4051.434326
3295.199951
4021.367432
3070.153809
1918.797729
2084.438965
2434.801758
3269.502197
1628.915039
5881.759277
3769
3604.458984
4826.350586
7685.275391
6020.214355
3299.800049
3379.851074
3561.223145
2857.843506
3848.189453
5716.543945
4291.046387
4447.018066
6136.040527
4157.227051
2047.7323
4396.144043
3180.830811
5108.620605
5029.779297
2291.480957
2887.135254
2270.572021
7653.766113
5891.256348
5482.041504
4381.49707
3106.466064
4742.319824
6757.938477
5463.976074
4127.17334
5100.429688
7146.13916
6383.166016
5179.152344
5097.59668
5386.683105
3986
5563.884766
3741.320801
4720.814941
2265.91626
2940.405518
3064.697754
3814.326172
2164.785156
5344.318359
4287.683594
3852.822021
4639.812012
2237.551514
2924.458984
1854.915283
6282.004883
6263.34375
4531.695313
5213.545898
5827.333496
7545.138672
1920.088379
2249.341064
2219.759033
1968.593628
6931.523438
3150.036621
5380.510254
2943.780029
5957.5
4704.757813
1787.460693
4926.879883
4456.466797
2296.027588
3893.661133
4345.09668
5935.717773
3518.273438
1844.35144
3637.409424
4614.633301
4430.594238
3045.396729
3498.97876
3109.226318
5185.62207
4312.558105
5858.305176
2985.720459
3776.172119
4756.8125
1869.682007
6418.163086
3933.527344
7185.738281
4244.444336
4463.013184
3401.252441
2827.07959
6277.147461
6129.663086
2302.495605
3779.082275
3387.526855
2190.031738
5165.750488
2138.816406
5341.183594
2452.191895
5519.514648
1767.839233
3095.306152
5744.888672
5519.119629
4881.913086
5511.770508
5775.431641
2968.99292
5440.979492
2996.122803
4557.65625
6683.020508
3358.752686
3171.682861
6665.719238
4178.507813
1803.004761
2120.522949
1818.430786
2928.040039
9613.292969
5009.480469
3714.741211
2168.678223
4419.916016
3486.518555
5970.742676
3185.835693
2071.873047
3005.090088
5022.399902
6433.161133
4146.532227
4564.270996
1235.607178
4173.636719
2838.463867
4627.516602
5004.783691
7353.265625
2945.283447
2788.32251
1854.717041
2542.836426
1988.262573
4727.69043
4897.625488
5540.099609
2446.523438
3386.37207
4804.439453
5485.43457
3405.390625
3013.286621
4078.021484
3485.011963
5227.121582
2116.684326
6749.760254
3452.567139
5110.449219
3850.937256
5239.568359
2646.706787
4646.246094
2348.885986
2255.591553
6083.065918
2668.952393
2112.520752
2447.64917
5395.292969
2075.125488
5060.942383
4305.868164
4816.219727
2358.273193
2677.603271
4228.596191
4795.106445
4236.941895
2335.676025
3341.766113
5668.442383
4069.506592
5318.766113
2105.256836
5544.035645
1943.952148
2642.782715
3615.903564
6277.797852
2233.476074
3634.833252
4139.174316
1777.428589
5340.594727
2114.209229
5982.459961
6600.428711
3489.503906
4350.468262
3100.575439
3111.961426
4638.415527
2318.69458
6973.280273
3822.824707
6424.20752
2154.694336
4715.969727
3110.296387
5070.117676
2960.104736
3901.708252
3701.412354
4644.099609
3914.857178
2286.879883
5248.86084
2570.751709
2214.751465
5098.394531
1840.17395
4008.547119
5046.408691
7631.924805
4175.804688
4876.567383
5305.975098
5027.476563
4281.84082
1976.225342
7223.377441
2083.28418
2814.316895
4931.420898
3603.984131
3722.246094
2398.736816
4705.917969
3380.013428
3557.12793
5475.126465
4320.105469
3604.892334
2342.773438
4114.598145
3087.017578
7927.390625
1881.489136
4580.083496
6830.022949
8143.306152
3030.258057
6230.058105
3936.056396
1931.612061
5179.555664
5719.14209
3662.196045
4992.598633
6491.018555
2176.244629
3099.405762
2289.605957
5071.402832
2993.210938
4830.831543
3268.70874
3079.076172
3116.463867
4870.839355
3429.563477
6229.864746
4596.025391
3920.727295
2637.664307
7125.495117
4635.830078
3562.66333
3319.918457
4692.053711
3841.373047
3504.248535
3997.35083
5723.67041
4114.105957
4072.52124
3238.54248
2099.177246
3163.052734
5540.179688
3652.773438
3485.731934
3175.714844
2980.575928
2927.606201
1429.544922
5415.220703
2986.086914
2162.450195
3531.885254
4712.583008
4765.414063
5103.053711
2215.741455
2484.181885
5416.151367
2038.359009
4029.271484
1744.258057
2128.072998
4005.049561
4353.963867
2477.642822
4309.814453
5741.673828
7518.148926
4379.687012
2502.066162
4314.685059
1837.994629
3649.664063
4936.413574
2654.468018
1750.141357
2787.164551
5362.724609
2067.472168
3242.42334
6702.470703
2357.841064
4988.94043
5343.70752
2797.034424
5605.984863
2662.104736
3202.137451
5044.303711
3342.866211
2073.730225
5397.066406
3261.623291
2794.383545
4270.918945
3978.338379
2119.127197
4130.28125
4761.057129
4153.746582
4809.932617
2429.319336
5824.310547
2435.849365
2935
1804.251465
2262.868896
4478.294922
2641.42749
3893.994385
2463.270996
2165.888916
2986.857178
1961.820313
1884.286499
4973.922363
2030.660645
4641.169922
1934.647827
2448.504639
3550.782959
5427.874512
1935.853271
3428.885498
1914.079956
2894.075439
2470.274414
2665.606445
2541.730469
3053.54248
2685.472412
2529.34082
2486.28418
5812.046875
4380.877441
1781.653931
3264.442871
1811.74353
4467.380371
2563.664795
4576.038574
3869.092529
3956.574707
2804.564209
2088.237305
2043.205688
5312.600586
2548.591797
1704.702759
3432.63916
3514.825684
5062.972656
2027.651123
2885.413818
3223.281738
4756.268066
1905.153442
1632.68689
5543.272949
5058.48584
9191.543945
5190.416504
3158.786133
2651.452637
3119.686279
5203.02002
3201.668457
6883.841797
4582.15625
3283.199951
5819.63916
2831.441895
5471.287109
3046.879883
5096.609375
6185.415039
5729.95166
3568.856445
2554.912598
3022.315674
5037.443359
3286.027344
5893.304199
4016.296387
2902.297119
3924.032715
4013.44165
2467.412109
2943.772461
5748.110352
4126.399902
4436.864258
4482.075195
4738.23877
4486.673828
2673.393066
2485.228027
4897.820801
5680.17627
3066.382324
3041.056152
5751.153809
4091.490967
3141.381836
3904.800049
2720.150635
2142.064941
5029.143066
4249.470703
5553.416504
2675.251953
4698.859863
5596.794922
6156.799805
3391.968018
1761.379272
2525.773926
2922.651123
8741.024414
3841.074707
3058.841553
4178.976563
3207.700439
2998.527344
5944.898438
3631.408936
1997.098633
3139.540039
2782
2767.191895
1884.102539
2360
3024.601318
6944.963379
2568.992676
2765.341797
2129.321777
1848.833374
3247.430664
6948.049805
3514.285645
3413.111572
2579.203857
5546.588867
2392.559326
3750.750488
5191.007813
3739.929688
6567.041992
2516.66333
2123.945557
5744.497559
5201.765137
3730.169434
1651.307373
3095.724854
1785.710327
6618.785156
3102.175537
4760.616699
3407.163818
1933.775513
3839.939941
6248.747559
6680.390625
3649.594238
3408.02832
2587.347412
3065.866699
2756.73999
2621.811035
2639.983643
6699.864258
2416.042236
5020.941406
5052.740723
4037.071777
2006.970703
5318.666504
5122.480957
2052.399902
3042.222168
1837.238037
3043.076904
1844.557007
2505.768066
1816.311646
2822.415039
3331.72876
4004.698486
3293.294922
3313.600098
4713.973145
2862.368896
4320.929199
1824.032593
1679.448242
2158.242432
5749.443359
4807.962891
1849.475708
3989.878418
3859.340576
6314.390625
4050.330322
4321.333496
5897.238281
3221.991699
1696.685669
2288.865967
3237.469482
3878.125
1737.238037
4302.201172
1898.02356
1999.272705
4272.251953
2073.679932
1795.514038
3993.20752
3495.196289
4586.691895
2960.862793
4276.78418
2572.871826
4940.243652
5536
2792.899902
5052.512695
3215.884033
3857.23584
3739.123047
4792.988281
6257.392578
3041.884033
4833.976563
1583.811279
2007.80835
2359.671875
1900.294434
1783.139771
4024.967285
1710.535645
1901.180542
2592.832764
1868.916992
2729.723389
1816.710449
4844.577148
5906.870117
2667.199951
1697.923218
2152.794434
3980.439697
3753.097656
6232.01123
3951.628174
2875.937012
3821.388672
1938.134521
2062.534912
1859.711914
1919.709106
5365.578613
1797.587158
4378.146484
3123.275635
4956.962402
3512.046387
3661.466797
1996.820557
1970.339355
3667.239258
4057.488281
2763.435303
4747.929199
5611.507813
1974.068237
2852.925781
1829.394409
2017.753418
2632.425537
1681.220337
2068.807617
5791.793945
2624.64209
3973.06958
2918.876953
4327.85791
3110.952881
1587.580933
3542.614502
2344.336182
3600.183105
5842.455566
3237.205078
2007.215698
2776.414307
3339.639404
1735.257324
6070.581055
6638.967773
3456.753906
2854.519531
3258.676758
4868.608398
2402.110352
2267.073975
2995.991943
3778.777832
6639.511719
2058.054443
4642.098145
3956.406738
5883.922363
2246.012695
2401.425781
6467.087402
5186.285645
2203.347168
2260.786377
3325.396973
1923.972778
3579.742676
9249.207031
4381.898926
5059.600098
5692.038574
1862.212769
1281.085449
2717.532227
3303.959961
3249.65625
4534.912109
5277.259277
3246.260986
5725.279297
5572.875977
3481.050781
4633.301758
2234.689941
4324.230469
4997.029297
2557.518799
7820.032227
3519.360107
3047.409424
2865.032959
4629.509277
3732.330322
2653.441406
3456.49707
4650.083496
4672.535156
1754.155151
3598.256104
6472.8125
5969.577637
2477.404785
6755.834961
3672.56665
5552.056641
2076.492676
3646.762939
3678.525635
3581.306885
3530.345215
2070.279053
4520.983887
3023.630615
6184.82373
4835.76123
5317.337891
4434.251465
3208.233887
5976.880371
3396.277344
4260.177246
1859.908081
4085.568604
2810.300049
3976.608643
3666.724609
2105.235596
2837.503174
3595.135742
1645.375488
5770.52832
4079.177002
4626.430664
5406.015137
5169.537598
2481.586914
9675.09082
4674.282227
8268.901367
6365.428711
1482.085571
1729.764282
4157.615723
5067.001465
4278.987305
3634.212646
3947.368408
4150.36084
2439.054199
3221.953125
5889.166016
2827.078125
1648
3950.041504
3225.816162
3767.050049
1840.132202
4598.34668
4018.680664
3900.866699
3627.187012
2550.55127
3406.3396
1909.942871
4582.129883
1702.05603
2891.902344
1957.318237
3951.114014
6514.409668
3515.437988
5164.385742
3772.481934
6127.100098
5974.408203
2301.014893
5021.039063
4922.978516
6289.930664
1856.9375
3835.025146
2605.344238
3484.519043
2982.888916
1794.838745
3404.725586
6771.195313
1706.523071
2092.04126
4834.509277
3623.807617
4236.066895
4616.964355
1907.482666
5386.436035
5761.472656
2560.097656
3816
5557.07373
1887.252319
4758.992676
5060.652344
2680.854248
5851.801758
4710.352051
4471.862793
5354.990723
5655.786621
3324.689697
2826.578613
1824.38501
4779.600098
6362.024902
3935.218994
4858.302246
3547.376221
1713.362671
6109.181152
3083.664063
2820.030273
2266.664307
3514.002441
2405.561035
2956.203125
4005.13916
1663.570923
2729.775635
2280.274902
4194.230469
2848.414795
4542.915039
5936.936035
1728.424194
2500.729004
5302.242188
4656.553711
4164.822754
2852.293701
2079.12915
5013.652832
2142.436035
4075.550293
7543.780762
2275.73584
5428.18457
4247.759277
2883.337158
2863.816162
2439.625488
2311.369629
4420.904297
3462.55127
4413.259277
3499.744629
12674.347656
2386.369873
2114.750732
4130.869141
3380.526611
3113.875244
3997.345703
6154.73584
3576.985352
4826.537109
3855.434326
2572.268066
1700.147217
2315.489258
1861.338867
3806.118408
1812.07019
4917.724121
5526.224609
3894.777832
4423.680176
5297.307617
2363.379883
3132.291992
3433.271973
2805.904297
3229.657959
2110.254883
4651.892578
4868.755371
4131.696289
5503.726074
2572.523926
2183.343994
5668.549805
2734.136719
3563.5896
3479.212402
4660.566895
5389.24707
2134.043701
2463.616943
2870.774902
2076.668701
4668.263184
3839.243896
1468.946899
3353.627197
3042.719727
3201.959473
6158.896973
4247.904785
1894.317627
7355.565918
2252.866455
2387.020752
2584.535156
2244.823486
5944.087891
2513.070557
3330.244141
5686.934082
7044.027344
3107.330078
5071.94873
5800.205566
5276.739258
3015.6521
3508.085205
4597.060547
3695.515137
5492.820313
4868.283203
2174.966309
2008.925903
1934.433594
2208.432373
3017.614014
3629.469238
3134.733154
2885.914795
3240.595703
4170.764648
3367.061035
3423.921387
4199.042969
3130.181152
5919.981934
2239.125732
2173.094482
2675.658447
2025.813843
2819.266846
5295.631348
3663.288574
5673.510742
9592.709961
5727.657227
5781.958008
5343.507813
2657.953125
4447.157715
2206.452881
5008.36377
2303.850586
2193.264404
3747.631104
2370.970459
2212.056396
1854.569336
2071.135742
4381.837402
4062.476074
3247.45752
2919.990234
2919.632813
2696.60791
5503.302734
4003.757813
3961.579834
3538.876465
3653.597168
2425.31958
1909.543701
6460.697266
1629.484131
4084.705811
1691.664551
5599.516113
4264.083984
1808.581299
2565.570557
5974.986816
2408.880127
5557.589355
4085.263916
4280.455566
1947.84729
5371.177246
6814.021484
1570.990601
1949.369385
5649.879883
3866.765869
2119.643555
7011.838379
6215.170898
5334.637207
2052.327393
1357.504639
6297.287109
6078.114746
8172.084473
5425.709961
3896.904053
1827.73938
5391.441406
5952.200684
3074.039307
3241.464844
3675.220703
5869.186523
3937.20166
6059.178223
5135.728027
4766.642578
4108.73291
3309.9104
3975.322998
5464.300781
2558.685791
4359.901855
4338.488281
3454.575439
3113.070068
3377
2290.773438
4355.115234
2614.632568
4961.480957
1665.773804
5102.666504
4037.650635
3136.558105
2977.190186
5357.97168
1892.646729
2787.314209
4882.699707
1997.4375
3187.134033
2167.407471
3502.037842
3907.708496
1834.740356
4715.01709
4827.370117
2952.363525
4228.978027
4695.547363
3263.362549
1696.974487
2479.134521
4779.94043
2223.348877
2349.221436
3303.707031
1814.825684
2504.738525
1812.930542
2998.873779
2176.369629
2216.478516
1740.180786
3056.121582
2452.784668
3726.403809
1642.214722
2419.3125
2249.5271
4719.410645
2964.844971
5934.544434
2098.609863
4989.880371
3370.343262
2542.106934
2697.911133
2065.337646
2055.571777
3548.611816
1929.398071
5760.148438
2315.09375
4154.786621
6631.178223
6079.845215
4154.811523
2881.708252
2513.876465
3080.669434
1803.486206
2070.587158
5705.544434
2188.054932
2736.282471
2095.222656
4369.394531
1791.032349
3529.687744
2621.45459
6466.408691
2613.376221
2396.375977
1951.51416
2391.637939
2707.192139
3942.54834
4232.638672
2492.733887
6429.185059
5033.010742
5155.370117
3623.401611
3964.687256
6596.973145
3368.526367
7240.227539
1957.174561
7901.387695
5169.080078
1735.538452
5122.460449
4376.73584
3894.385498
2990.849609
2718.057861
3745.417725
3271.076416
4614.412598
5267.520996
2015.256836
2128.399902
1991.436646
3797.898193
2231.5354
3322.571533
2699.621582
3538.4646
2046.045288
6906.508789
4477.350098
2139.636475
3458.782715
4473.708496
1824.869507
3360.440674
4398.900391
2243.943115
2419.167236
2916.158691
2790.968262
4322.166504
4994.927734
2730.649902
3334.212646
1946.202148
6147.742676
4481.879883
5335.381836
4572.67627
2431.685059
4564.937012
7147.54834
2183.039063
4526.441895
2282.97998
2275.119629
6035.643066
4128.397949
1861.936401
2196.226074
2088.477295
3059.141357
2309.570801
3597.096924
2330.23291
4850.694336
5287.009277
4965.657715
1991.705688
2328.626953
1660.28894
4232.587891
3072.00708
5435.681641
5271.526367
5237.121094
6448.421875
2512.910645
2001.946655
4262.386719
4818.70166
1930.282104
2214.432129
2244.995605
2723.263916
3054.142578
2896.399414
5390.918457
3242.545166
3616.516846
2190.20459
1952.899414
3852.748779
4255.987305
4751.489258
2417.72876
7396.615723
2331.895996
2240.397705
4634.593262
2240.975586
2533.047363
2491.544189
4105.766113
1728.970459
3611.410889
5175.869629
2776.83667
6566.041992
1954.085693
3693.254883
2897.230713
6455.888184
3935.313232
5971.026367
7076.858887
3092.263428
1471.284546
4653.680664
1614.11377
5846.218262
2317.283936
2686.887695
3261.304932
1627.015015
4113.896484
4599.814453
5762.788574
3576.491699
3274.181885
5203.739258
3511.118408
2150.727295
3655
5337.279297
3416.680908
6376.995117
5492.799805
3766.328613
5588.94043
6053.19873
2853.387207
2279.482178
2997.108887
4512.571289
6425.79248
2585.643555
2065.609375
3096.586914
3785.54834
3783.452393
7185.148926
2804.869629
2516.583008
4585.430664
4713.894043
6297.125977
1797.942871
2456.390625
3437.775146
3159.058838
4090.588135
5077.192383
3325.020508
4066.609619
6050.779785
2186.132324
3200.920898
5104.652832
2687.791748
3844.664307
1951.251465
5508.388184
3870.767334
6177.055664
6078.506836
1462.400024
3471.189941
5780.799805
2932.418945
4374.538574
1969.586548
3235.294189
2543.848145
3172.080811
5263.092285
4366.666504
3632.05835
1806.806641
4886
3599.219482
8042.966309
2098.484375
3545.552246
3354.8125
3484.87793
5807.200195
2704.855713
2951.345947
5822.343262
3597.165283
3944.524658
3853.728516
1929.181763
3909.869141
5081
1924.948486
5062.717773
2197.014893
3616.742188
5797.208008
3621.768799
3589.913086
3787.410889
4835.959473
4126.549805
6902.890625
1739.52478
7155.12207
7359.804688
2818.550781
2785.181885
5753.655273
3660.881348
4261.51709
3089.741211
4650.879883
2777.632568
3339.662109
6127.534668
3181.947998
5402.266602
7554.596191
4219.733398
4412.802734
4168.23877
5140.63623
6569.86084
2594.045166
5288.317383
3019.221436
1577.699951
2802.317383
4651.413574
2146.50708
2606.770752
3893.80835
3434.615479
4712.517578
3006.855469
6065.554199
2313.625244
4623.59375
2994.089111
4635.96875
3189.523926
2878.258301
3711.180176
4226.792969
1753.235352
2071.104736
2716.180176
1928.084229
11799.494141
4744.622559
5520.037598
2064.354004
5470.765625
3474.904785
6815.977051
3761.673584
2423.421875
4794.748047
2666.024658
4051.022217
3594.29248
4115.21582
2724.355469
3629.409668
4237.464355
5557.730469
2167.162109
2594.789795
1959.093628
3786.556641
5139.037598
2464.45874
1655.421997
2676.101807
1807.141235
6350.108887
5057.810547
5108.755859
3645.829346
3420.134766
3098.777832
4727.080566
5655.019531
3656.467773
3356.541992
5399.074219
6200.508789
1704.324341
5668.511719
5394.921387
4434.634766
6984.486816
6263.850586
4934.189941
4007.08667
6597.896484
4430.588379
5020.253418
4417.034668
4915.09668
4120.654785
3339.208984
3131.951416
2047.50647
6852.74707
3136.746582
6606.077637
2647.39502
2772.355469
4933.84082
2592.785156
5815.661133
2990.090576
4261.962891
2330.09082
3215.124512
2864.318359
4642.186035
3664.810547
3489.833252
7393.733398
3171.897461
2672.157959
6373.425781
2574.857178
1809.318726
2113.449951
12667.599609
2797.950684
5917.103027
4470.532227
3485.147461
5907.828613
2840.494385
4193.763184
3139.640625
6296.704102
2072.818115
6988.302734
5679.720703
6129.371582
7395.192871
6445.447266
9506.474609
6418.32666
3967.661133
5459.819824
3765.458008
2575.682861
2900
4459.893066
4159.03125
2035.870972
3073.328369
4921.939453
4473.379395
4315.5
6089.56543
4036.748047
5802.365234
6212.741699
4568.380859
5540.013672
3921.226563
5607.592285
4514.444336
2473.100098
1611.565918
4872.137695
3385.58252
4116.271484
5309.25
2452.340576
4634.695313
7604.274902
2335.29248
3781.022217
4317.927734
1869.801025
5371.946777
2535.002686
2076.983887
3187.047607
3230.972412
3051.345459
2624.852539
5783.363281
2246.238525
5223.103516
5513.846191
6488.518555
4211.830078
5224.569824
5951.222656
3108.377441
1649.631104
6992.401855
4477.701172
4933.329102
2648.551025
4902.103027
5798.192383
2046.613281
4670.625488
3317.271973
4224.734375
3791.04541
5389.470215
2249.264404
5190.07959
4642.480469
4141.892578
1948.634277
5090.294922
2909.387451
2723.506104
5061.851074
2093.648682
1958.358154
1772.131836
2727.329834
2190.292236
6133.661621
2275.066162
7454.869629
3569.494141
3316.295166
3460.520508
6718.760742
2019.839478
3982.514648
7629.205566
3737.476318
4475.749023
5813.266113
5192.806641
3803.029785
2153.759033
4673.160156
3633.385742
2616.713379
2277.430908
6893.893555
1765.305298
3403.587402
4579.910156
5228.675293
7044.325684
1881.017578
4293.687012
2346.682617
4465.598145
1802.398193
1829.135742
1976.816284
3127.666748
2240.800049
2769.862305
2560.586182
3975.818848
3740.081055
3211.476318
3108.416016
4708.51416
3744.743164
3538.666748
4013.44751
2744.561523
1775.80127
2509.80542
2848.363525
3045.318604
2666.844482
2699.425781
2244.641602
5607.854004
3736.672852
2375.849854
5639.016602
5930.672363
6702.979492
3887.759766
3299.365479
2119.090088
3518.730225
2498.838623
4089.6604
3443.510254
4607.730469
5911.057129
3618.143799
5667.229492
1966.798096
2395.23584
2756
2187.636475
4002.54834
5304.211426
2624.947021
7452.844238
4318.405762
4237.036133
2864.354248
3242.434814
3154.790771
3907.052734
4675.602051
3898.623291
2351.831543
4126.551758
3219.611572
4790.978516
2697.397949
2011.844116
3880.240234
4629.213379
3462.469482
6255.96875
6320.917969
3336.384033
3742.58374
3586.341064
4248.562012
4160.057129
6575.884766
4804.216797
3405.479492
2651.023926
7131.015137
2999.600098
2099.80957
3744.203125
5163.650391
1847.314331
3264.484131
2776.228516
6919.358398
5472.446777
5158.79541
3528.747559
4213.458984
5833.656738
2431.280762
4107.803223
1898.471558
4040.657959
3662.34082
5353.988281
5978.442871
4594.895996
1920.370361
4723.692383
1822.592651
3016.651367
5361.132813
6931.508789
8141.674805
1671.555542
5716.436035
4716.280762
4876.56543
2795.767822
1442.618164
1987.138794
4406.623535
4107.135254
2661.67749
6627.303711
6003.961914
4242.238281
3418.248291
6125.108887
7398.600098
3781.953369
3858.636475
6187.955078
9088.461914
5657.919922
2064.868164
3547.877441
5263.773438
5624.056152
4113.751953
4968.912598
1748.350586
2729.366699
4498.820801
4797.055176
5555.989258
1878.801392
5912.675293
4118.116211
1788.975586
1919.752686
4005.845703
3028.618896
1745.547485
4927
3193.568604
2738.081787
1859.709961
2485.168701
4482.53125
4214.912109
1642.099609
2133.894043
3066.108398
2628.907471
2247.237305
3347.952881
2203.946777
6200.911133
1980.709106
3471.719238
2356.648682
3343.938232
1787.352295
4261.486816
2536.685303
2422.638428
1637.314087
4416.861328
2727.889648
4090.837646
1807.75708
5125.636719
5448.143066
1964.046143
4457.17041
4268.487305
3043.002197
2303.844727
4259.813477
4186.153809
4754.324707
7066.254883
2205.220215
2252.792725
2260.608643
2961.58374
4239.107422
2210.209229
4255.964355
2667.243896
2665.669922
3474.330811
3068.125977
4691.561035
1653.303345
4958.084961
4164.592773
4331.140625
4409.253906
2037.599976
3006.419189
6180.365723
4500.36377
4212.799805
5044.680664
2112.978271
6407.883301
3166.24585
2165.704346
3356.622314
2664.159912
2140.029785
5710.116211
3668.180176
4434.848145
8833.710938
1998.162964
5577.041016
3087.816895
5598.592285
3470.515869
2087.766602
3711.169189
3803.525635
5165.257813
2324.371094
2243.477051
2233.372559
4815.311035
4458
4282.369141
2117.026611
3118.76709
2279.973145
2522.865967
2952.259033
3036.748047
5388.216309
3167.074219
5448.711914
3420.541992
3556.296875
2625.171143
3212.08667
1971.63208
2284.625732
1921.626831
2352.174561
2064.527588
4413.717285
5087.654785
3326.973389
7571.291992
4049.352295
5992.576172
3840.698975
2513.511719
2096.530518
2042.817383
3550.93457
3721.278564
3880.808594
3087.127686
3528.468994
4034.607422
3260.603271
3080.860352
1744.825195
2938.076172
1953.928101
2217.216309
2712.995117
4599.385742
2426.094482
4349.662598
4077.082275
4360.227051
4670.921387
2341.01123
2909.885986
2457.203613
2321.431885
4248.972656
3374.152344
6340
1570.219727
2472.27124
2115.661377
5592.385254
1713.670532
3200.963135
2332.849121
2977.515869
4479.928711
5459.966797
2773.345459
2518.235352
1574.41626
3907.261719
4390.655273
7874.985352
2426.363281
6491.57666
6370.161621
8736.683594
2070.9375
5052.872559
2602.602295
2151.126465
3641.282227
1744.421021
4385.333496
4587.14502
3854.588135
5923.120117
4330.123047
1467.379272
1946.551758
4016.664551
3238.641846
2818.594482
7933.100586
5703.853027
3144.173828
3303.354004
5575.57666
2664.577637
4152.569336
3117.483154
8490.692383
6058.081055
5103.23291
4234.649414
2217.79834
7657.238281
6193.810059
4119.130859
3946.320068
3161.986328
6859.174805
2677.852539
4212.468262
2277.584473
5445.333496
4091.639648
5600.530762
2374.144043
2182.782715
2699.911133
4545.459473
3068.670898
9771.865234
2061.501709
1989.301758
4018.142822
3930.106689
3970.450928
7032.540039
1969.280029
6368.568359
5353.991211
2126.350098
5398.32373
5888.472656
6044.648926
2482.813232
5691.815918
1552.311646
1710.571411
6890.768555
4819.187988
3543.785645
6464.347656
2158.920654
1321.086426
2270.024658
1546.731689
5645.313477
2382.33667
2649.310303
4356.890625
3120.827637
4701.07959
4179.918945
2219.301025
2760.479492
3194.941162
6167.457031
2059.217285
4055.009521
5191.409668
5473.635254
4238.233887
3544.101318
2991.917969
2468.239258
5012.29248
2785.4375
4736.062988
2010.756348
3790.380127
5446.98584
4013.658447
1707.687012
2187.466553
2510.685791
5350.873047
3638.511719
4456.054688
5180.587402
4619.118652
5770.459473
3373.831787
2420.984863
3316.185303
5447.125
7092.415039
5727.770508
1871.319092
6962.561523
1460.680908
5019.9375
4668.029785
2407.103516
4082.561523
2026.579346
6390.503418
3688.455811
3817.263184
3549.556641
2463.163086
3572.6521
3023.878906
4115.981445
2119.657959
1743.131836
4404.75293
4006.018066
3865.392334
2463.583008
1579.272705
4530.616699
2682.278564
5810.699219
2476.80957
2497.576904
3252.989502
2048.415039
5644.143066
2937.606445
2826.842773
2101.019043
1833.740723
3636.639893
4290.688477
6618.476563
4525.169434
1851.870239
2649.25
3413.299316
2480.29541
1809.821289
1390.581299
1977.800781
3057.869385
1746.463257
4578.499512
5011.63623
2701.592285
3252.775879
2163.956787
2079.446777
4270.81543
1727.474487
3067.049561
2056.899902
4891.505859
2617.622559
1946.372192
2100.809814
4244.201172
1988.564087
3516.932861
2692.917725
2425.354492
1923.52002
2479.408691
2220.277832
4053.80127
3545.686523
4249.50293
5190.307617
4860.417969
3028.50293
4440.869629
1779.744263
5467.799316
2937.590088
3154.981201
1567.53772
4258.636719
6017.905762
1617.14563
5011.140625
4115.898926
1809.263184
6584.445801
4855.393555
2464.378906
4304.739746
4884.117676
2064.636475
1822.926514
4361.751465
1807.248779
1811.700928
1761.055176
1834.085205
1708.832397
2233.500732
2280.642822
1822.411621
3835.192627
5371.649902
3382.410645
1653.589844
4934.276855
1988.014282
2816.020752
2077.125244
4141.945801
4744.666016
1693.172607
1963.314453
1810.479614
2006.809448
4276.154297
2814.917236
1638.341797
2259.720215
2603.371338
2049.277588
5040.40918
2488.131104
4524.101563
4975.498535
5482.57666
5047.422363
5795.873047
4074.677246
1455.625
7236.502441
3326.411377
4425.471191
3665.78418
6382.919434
3902.460205
6544.066406
4444.231934
2268.885498
4902.612793
7961.198242
3808.510742
3064.666748
3582.30127
3346.426514
4984.647949
2316.92749
2059.955078
6220.513184
3042.356201
2621.653076
5524.757813
4411.200195
7824.338379
2973.714355
6367.678711
6932.96875
5047.963379
2996.335938
2718.264404
4063.634521
3788.52832
5129.208984
3977.201172
4803.243652
3512.630859
2307.204102
7102.64209
3304.399902
6348.789551
2213.277832
4182.807129
5649.891113
4939.115723
4471.236328
1473.10144
4033.266602
6608.498047
6079.904297
4997.125488
3592.837158
5499.392578
1434.526367
5624.756836
6602.02002
4306.957031
5847.32959
3298.827148
3845.780273
2656.859619
2831.367432
3117.907715
5392.927246
1858.453979
6483.083496
3419.480469
5130.837402
3997.785156
3044.451172
4680.648438
3505.935547
5382.030762
1720.07373
5635.065918
4523.236816
2087.0625
6210.922363
6065.353027
7180.504883
4255.709961
4762.479004
2144.426758
3260.256348
3476.226318
2555.306641
1581.942871
5825.612793
5325.831055
4305.08252
4043.199951
3450.370361
1812.25
2045.209351
4320.354004
2014.199951
4749.212891
4446.29248
2116.64624
2700.923096
5756.092773
3391.323975
5282
3753.253418
3637.76001
5892.035645
5734.285645
4756.367188
5905.321289
3979.475342
6800.177246
6073.384766
5231.983887
6369.331055
2380.434326
3288.474854
2551.042969
4117.498535
2282.573486
4014.554199
2673.203125
4613.34668
1849.096802
5516.70459
4476.380371
2623.462402
2926.495117
3047.417236
3947.113037
4837.78125
2638.111328
4636.275391
4315.066895
2875.864746
4298.846191
3519.387695
3088.666748
3605.041016
4118.09375
1787.92395
2187.094482
3259.876465
6421.5625
7549.052246
1928.514893
3834.159668
2693.802979
5370.213867
4022.962402
1938.354858
5260.964844
2875.280273
3668.469727
2487.847168
4727.48584
1813.240356
4444.980957
2206.574463
4048.166748
1934.189087
6222.949219
2966.686035
6781.84082
2755.417236
4574.631836
3369.531494
4301.842285
2118.5625
3102.657715
4622.458496
5405.756836
2085.308105
3358.90918
1915.097046
5130.64209
2346.557617
2192.813477
2293.311279
2681.118652
1819.270996
4876.89502
3205.581543
2582.997803
5702.314453
4270.664551
4181.994141
1804.477051
4038.448242
3564.806152
2018.572632
4953.373535
1730.066528
4506.929688
3633.767334
3780.220459
6949.705566
1731.48938
4642.219238
3953.824463
1769.789429
2405.56958
3917.513428
2067.287354
3601.898193
1676.615356
4042.8479
1937.853638
4701.172363
4576.161621
3674.596924
2812.590088
6834.661133
3854.608643
6243.664063
4190.628418
2710.14624
3917.428467
3646.679688
2357.428467
6708.310547
2616.615479
5547.64209
2404.177002
5343.428711
1460.095215
2494.56958
2906.3396
2036.597656
3346.212646
1629.130493
4265.740723
2286.579346
6849.686035
5413.744629
6216.365723
4517.833496
5205.445313
5865.439941
5709.952148
5354.330078
1949.633179
3825.668701
4736.216309
4783.600098
5740.169434
4228.467773
1674.697144
8082.383789
5399.626465
5738.542969
2251.887207
7018.45752
3567.369629
3832.339355
4520.160156
4488.277832
5233.831055
2312.873535
5733.973145
4596.403809
3497.252197
5325.354492
4071.333252
4104.716309
4026.296875
2389.938477
4447.729004
6166.466309
5687.020996
5980.891113
2424.435547
3510.662109
6232.619141
4420.36084
1815.955811
6477.271484
4769.610352
3667.363037
1947.726685
2763.045654
5680.487305
4471.51709
3118.803711
7659.185059
4952.640625
4082.953125
2587.058838
4943.397949
6107.624512
5969.354492
5125.475586
7584.069824
5587.835449
2798.338623
1470.198242
4258.099609
4743.720703
2892.3479
5879.38623
2013.014526
5417.415039
6694.956543
4425.793945
5882.82373
3362.523926
3152.240967
4971.783691
4925.555176
5735.595215
4680.458496
4100.583984
1633.878296
3315.938477
2793.9021
3736.131104
6314.185059
5593.016113
2812.646973
4643.844238
4356.327637
3835.807373
2451.513428
1705.401123
2824.706787
5365.035645
2114.434814
5083.074707
5486.027344
1954.334229
6028.60791
1884.992432
3302.301758
4782.803223
2028.962036
1787.692261
6651.872559
5241.303223
6817.921387
2764.97168
1770.479492
4078.851318
3137.405518
3575.593262
2605.823486
5221.941406
2503.042236
3667.263184
5151.132324
4591.944336
3078.192383
3032.638428
4498.473633
4267.550781
4563.086426
3506.498047
3655.353271
4050.248047
5019.668457
3781.864014
5965.492676
2678.50415
2951.867188
4750.750977
4291.379395
7556.413574
3902.689941
4628.401367
4352.436035
5946.319824
4173.077148
2537.860352
1840.464355
3201.654297
4145.068359
4990.747559
6292.622559
3260.744873
1735.606567
6362.196289
1620.974731
3377.094971
2485.907959
2663.190186
4312.758789
5303.984375
2023.127808
2995.747559
2232.967041
2549.610352
2734.783203
1939.018066
1776.656494
5231.702148
1910.967773
2654.565918
3102.20459
1924.103149
1928.778809
3298.537354
5091.82666
3552.647217
4681.757324
2463.897217
5617.877441
1762.466919
2402.638672
3054.153809
2431.549316
5467.435059
2021.96228
6095.013184
3555.692383
5721.241211
2111.431885
5739.535645
7123.700684
2574.608643
3691.5
3696.857178
3123.868896
5330.802734
1711.20874
2960.921387
7985.388672
5933.719238
3549.374023
3978.97876
3827.900879
3465.795898
3230.077881
5580.442383
4730.649902
4035.102051
3755.491943
2369.165039
2360.814697
4920.926758
4307.003906
1853.311523
2901.77417
3939.560059
5442.484375
3990.100098
8301.847656
3334.009766
3730.254639
6487.062012
6072.047852
11524.509766
5329.503418
2234.977539
2186.399902
2313.706055
5582.558105
1968.356689
7075.411621
1948.527466
3745.109375
4594.8125
6078.910645
4556
4927.548828
6095.052246
5956.312988
5233.600098
2319.439453
11081.058594
5031.469727
1901.901611
2828.793457
2127.241455
4880.730957
5347.90332
6278.956543
3960.368408
2958.350098
3672.784424
3690.618408
4125.970215
5434.194336
4652.685547
1325.033081
3717.421387
6407.159668
1822.958374
3198.912109
2657.929443
5727.842773
1803.38623
5004.058594
3253.489258
3384.91333
3258.520752
5669.880859
2807.199951
6990.422363
5628.601074
4291.105957
5153.959961
2374.57666
3673.21167
2265.705566
7050.572754
5115.524414
5089.201172
6826.668945
5522.629883
2880.086426
3626
3813.665527
2450.785889
4658.692383
5622.981445
2260.536133
4598.916016
4205.561035
4303.794922
8291.092773
5764.82959
4957.839844
6741.211426
7600
3555.90332
4532.48291
5689.660645
6858.314453
4601.465332
5106.561035
2564.619385
7871.617188
5606.716309
6400.15332
3137.303955
1956.952393
5011.774414
6278.202637
2530.228516
2685.235107
1624.090942
2905.481445
1568.063477
7190.335449
5386.363281
5743.82373
2516.30957
5091.241211
3574.478271
4764.256348
3764.333252
2813.435791
3287.555664
4163.094238
2552.934326
1945.706665
3003.685303
3516.670898
5187.474121
3659.021484
2166.598389
5005.714355
2221.870605
2473.556641
5300.605957
4980.334473
2729.589111
5817.731934
3272.256592
4705.375488
5267.795898
4796.884277
6246.068848
5399.456543
5076.382324
7867.853516
4132.922852
6900.828125
2014.055908
2433.720459
3456.385498
5983.916016
2663.686279
5111.306152
3416.750732
6113.511719
3577.695557
4058.5
5952.627441
1804.681519
2902.626221
3524.408936
2162.926758
1997.722534
2089.650879
3184.946533
3446.015381
3598.868164
2119.394043
3023.64502
1709.951538
1862.431396
1849.656982
1920.731079
2621.887451
4700.230469
15178.859375
3133.628906
3685.041748
1920.916138
3643.583252
2690.127686
2245.511963
2539.521729
5004.149414
2140.394043
2057.776367
6962.308594
2001.117798
4844.67334
1646.812744
2426.086914
5296.793457
1653.341431
2155.321533
3889.069336
5068.19873
6069.625
4740.47998
2025.236816
2972.714355
4394.178711
1999.169556
1814.309814
4353.540527
5038.391602
3477.607666
5220.28125
2292.210205
3399.729004
5517.164063
2903.489258
4716.428223
1927.398926
2295.270508
2888.044189
2012.523804
3480.746826
3359.512695
5205.873047
3791.10498
5817.239258
2449.226318
1727.199951
3260.716309
5832.761719
2363.228027
3687.544678
4900.473633
7395.409668
1738.62854
2983.956055
4404.594238
1814.52478
3453.209229
5076.212891
2598.441895
3860.973633
3323.598633
3328.148193
2364.876221
2885.637695
7554.686035
3310.929688
5306.915039
4565.654297
5382.190918
4396.29248
6038.84375
4282.645508
2521.5
5075.932617
16213.294922
4836.238281
6366.747559
2979.081543
5737.135742
1363.333374
5005.381836
3453.511963
2898.690186
5213.720703
3213.935547
3613.557617
5149.600098
4361.61084
5409.106445
4334.791992
2961.944824
3019.181396
5229.272949
5172.555176
4437.992188
5580.911621
7693.609375
2756.016846
3150.238281
8395.137695
6110.378418
9519.682617
5107.507813
3120.966309
5279.916992
5426.765625
4859.55957
7527.690918
4091.934326
4444.735352
3844.79126
4429.231445
3606.672119
3581.642822
7956.035156
2558.421143
5612.869629
4605.207031
4303.169434
1961.374268
2455.350342
4602.099121
4586.635254
6658.320801
3427.179443
2398.520996
5824.54541
2237.758545
2445.188232
5141.152344
3098.495117
5209.239258
4095.272705
7861.944336
1891.915649
2815.579834
4796.211914
7259.411133
6201.817383
2999.83667
5734.983887
3565.688965
5179.983887
2635.581055
4525.973145
2082.723877
2719.868164
11217.576172
1995.24707
6143.395996
6220.881836
2520.793457
7172.42041
4525.23291
3068.806641
6590.021484
4027.376709
3817.981689
5994.524414
6921.640137
3934.474609
2143.175781
1883.516968
1711.846191
5981.659668
3215
1965.550293
2132.273193
4280.331543
3856.55127
3805.802734
3537.238037
1789.28479
5545.826172
3972.526367
3383.943848
2521.204346
11403.119141
6422.542969
5148.510254
3651.636475
2543.585693
3812.493408
3287.422119
5437.20459
1836.807373
6481.229004
5469.040527
4548.319336
6348.547363
3902.654541
2474.873535
5521.723633
2113.204346
3638.11499
2361.666748
3886.345947
4089.188477
5476.994629
5672.323242
6289.30957
4997.018066
5207.481934
8970.769531
1657.47522
2972.646484
3489.66748
5568.905273
6198.772949
6234
4426.564941
6637.108398
2895.540771
5335.553223
4434.447266
3048.41748
1848.802856
4304.664063
3434.359375
3113.883789
1795.20459
2424.097656
10503.551758
5414.775879
1922.688843
1997.060547
2098.886963
1915.492554
4113.526855
2371.453857
4140.034668
4691.869141
2144.834473
4665.524414
3379.687012
3615.101318
2290.494141
1866.73999
1893.064087
4233.650391
4445.045898
4911.031738
4253.812012
3060.040283
1853.812134
2224.839844
4148.138184
5550.407227
1772.409668
1664.379883
3192.041016
5143.686035
6295.921387
5420.746094
4818.986328
3579.685547
1775.836792
1972.627075
1658.441895
1963.283936
2987.165527
2464.689697
3314.421143
4402.145508
3195.891602
1881.055786
3387.887695
5209.330078
1764.606689
1898.655273
4069.296143
4673.478516
3567.890869
2129.407959
2069.583984
3912.751221
3421.168701
7695.458984
3893.605713
1893.704346
5222.666504
2143.54834
2892.523682
2525.06958
7874.572266
2890.568359
6467.157227
2514.248535
2400.375488
7664.174805
2742.975586
2788.312988
5781.274414
6760.412598
23488.466797
4286.657715
5771.541016
2550.080078
3942.187988
4617.401367
4157.020508
4398.175293
6334.0625
3244.148193
2188.235352
2033.599976
3559.463135
2769.820313
5299.379395
6475.009277
1476.400024
1857.190063
4020.597168
4007.275879
4310.68457
5198.344238
5136.829102
1529.83606
3671.154541
6587.591797
4055.806885
2995.695801
4947.47168
4382.713379
6772.70752
4371.428711
3354.761963
3800.165527
3262.87793
2699.75415
3531.755859
4028.404053
4218.228516
3666.010986
2428.794678
9709.242188
3810.711914
1940.740723
4857.766602
3691.056152
2040.775513
4047.882813
3966.873535
3602.192383
4648.897461
4754.35498
6471.827148
2013.477783
5601.138672
6194.461426
4623.354004
5635.348633
5692.113281
3676.227295
3155.058838
4244.318359
3464.142822
4607.966309
6504.458496
2361.504639
1894.849365
3889.631836
3433.559326
2383.345459
4785.346191
5848.622559
6983.682617
4859.896973
3883.643311
5396.632813
4064.101807
3882.195313
3743.33667
10607.141602
5236.878906
4598.280273
3744.92749
6531.521484
5208.47168
2560.64624
2282.020264
2339.418213
3633.925049
3443.777832
4668.516113
5039.600098
4111.831543
2147.212158
4075.263184
5803.541504
5839.079102
3889.931396
3533.300781
2371.125977
3607.965576
2244.401123
6625.69043
4026.718506
4279.695313
2097.9375
4552.72168
4775.555664
2406.843994
2226.560059
4505.5
5437.540527
1983.133789
2836.933594
6113.379395
2287.532227
4133.46875
1852.584839
2948.494385
5756.560059
3947.378174
2017.87915
1694.078247
4156.724609
3860.659912
3987.931152
2309.734863
1696.392578
3272.247803
2864.514893
2492.655273
3689.676514
3169.522705
2556.331299
1609.254883
5506.936035
9471.670898
3823.741943
5250.171387
5906.949707
5910.426758
2234.374023
1999.046265
1856.577271
3193.275391
3690.635254
3400.203125
1360.461548
3706.05835
2986.770752
4397.596191
2062.724609
2590.044922
3538.275635
4418.803711
2943.341064
7455.886719
7534.062988
8406.038086
5255.369629
4673.770508
2862.166748
2659.804199
2996.340576
4193.618652
4172.530762
2879.867188
2528.633545
1769.294922
1783.118408
3146.15625
5287.004883
1681.195679
2128.232422
4748.541016
2001.709839
3837.547852
3893.982422
3905
3776.257568
2074.491699
2050.437744
3224.853027
3585.573975
4109.543945
6391.016602
3431.487305
3358.532227
2057.451172
3825.567871
3395.348389
2210.180908
2199.08374
3789.063477
5646.713867
2269.888672
2957.062256
2125.399902
2217.275635
2622.759277
2263.737061
1597.642822
3275.661133
1802.447021
2404.599609
2387.016602
2496.373535
1928.462769
4770.200684
3589.982666
5760.30957
2597.173096
2129.03125
6170.898438
1953.551025
2247.554199
5322.326172
2837.411133
4794.137207
4182.178223
3934.3125
5498.631348
5364.574707
4118.456055
4738.228027
1955.592651
3108.731934
2420.429932
6232.977051
5768.067383
2251.776611
3248.088623
5148.70752
3187.633545
4605.993164
4773.54834
2661.251709
2757.045654
2557.415283
3955.95459
3561.575439
2804.119629
6049.773926
5477.72168
3150.231689
5310.708984
1652.337769
4377.35791
3834.020996
2185.263184
1706.714233
3243.728027
3965.185791
4254.761719
4599.115723
2067.742432
2204.536865
2307.010986
4464.946289
4414.165039
3989.580078
4963.291504
4576.479004
3235.662109
3250.86377
2917.554443
3705.481445
3621.206055
3384.672363
3029.81665
2343.276855
3961.786865
5301.945801
3674.268555
5597
2511.676758
2628.603271
1955.593262
6736.320801
6026.396484
2371.099609
4844.415039
2993.751709
4479.695801
6183.579102
2861.771484
4876.868652
6730.443848
1924.648438
5470.942383
3917.516602
3223.950928
2852.205811
2462.740234
4467.51416
4123.67334
2517.161865
2401.466064
3429.076904
3012.709961
2978.272461
5878.45459
2850.259033
3422.911621
1766.510986
4468.276367
4697.416992
4255.803711
3062.242432
2827.789551
2948.535889
3278.332275
2460.399902
4202.449219
3190.392578
2075.647461
6535.82959
2170.492188
2292.796387
3457.106201
1847.940308
2358.228271
3167.745605
4745.378418
4389.146484
4392.069336
4414.39209
2932.577637
2961.610352
1885
2752.660156
3155.426758
4053.699707
3013.857666
1544.640015
3061.357422
6140.415527
3330.339844
1754.693359
4357.052734
2349.643799
2977.911133
3073.467285
5038.6875
3566.361084
4150.366699
2693.369385
3043.786377
7079.080078
5228.724121
3073.166748
4521.113281
3067.281494
5769.205566
3813.619385
3027.951416
4236.231934
7166.927734
3027.399902
3294.703125
3614.568848
1991.477661
2712.840332
2845.012939
4195.97998
5457.559082
3235.678467
3356.34375
7420.885742
2348.324951
5875.646484
5812.221191
2641.106201
3103.750977
3904.09375
6751.041992
5056.906738
2983.962646
3077.185791
5077.108398
2885.433594
3357.413574
2204.670166
3017.600098
1926.763428
1843.790894
2339.194336
2528.562744
1834.48645
5075.576172
2460.099121
3365.963135
4594.618164
1738.967407
2611.86792
4701.352539
2448.768555
3850.5
2197.59375
2680.844238
1775.925415
5795.300781
1781.326294
3183.046387
2252.017578
2965.183838
3794.316406
3902.543945
4279.624512
4429.103027
4575.489258
3912.279785
5804.679199
7214.478027
1964.657349
3732.428955
12043.117188
8397.191406
2353.550537
2506.513672
2855.122803
4794.666504
1971.563843
3627.464844
1947.177002
2459.321777
3747.619873
2719.094971
2628.821533
3374.374756
4169.927734
2126.687256
1777.206665
1727.711304
2413.545166
2077.128418
3575.978027
3539.896973
1993.713013
2681.415039
5960.617676
1864.954102
6028.783203
5764.775879
2060.887695
2855.633057
1871.016602
2311.46167
2299.438232
1749.27832
2416.731445
2343.979004
4099.542969
1969.205933
2290.140381
3540.311279
3618.779541
1703.038208
2962.484375
1576.695679
3501.009277
3227.772949
1517.571045
5221.006348
3155.491211
5013.925293
2907.977295
5377.288574
2980.36499
6251.774414
5160.754883
2055.253174
2757.928223
2610.769531
1910.567505
2588.90625
2447.751709
2757.523193
4029.529053
2245.249512
4961.443848
3861.416748
2103.416016
3885.781982
2085.590088
2414.68457
2308.828125
2866.243896
4570.12793
2512.179199
2004.725952
2038.314453
5741.087891
6916.674316
4821.519531
2292.803955
3871.906738
1757.807739
2195.524902
4082.09375
6169.672363
2144.495117
2314.936035
5688.717285
3402.935059
3014.955811
2741.102783
3022.138428
6650.373535
3274.613281
4922.764648
5790.664551
3282.050537
2337.958496
4183.692383
4208.138184
3449.054932
2558.095215
4821.510254
2824.631104
1849.293091
2306.666748
3545.752441
3140.362061
2374.30835
1988.333374
1625.400513
1963.478271
3362.59668
2188.668213
3958.411133
1822.918579
3572.170898
4479.447266
1614.949097
2998.8479
2012.927124
4600.394531
3276.88623
4605.052246
1723.385254
3732.153809
3589.531982
3852.830566
2936.491455
3489.4729
6473.881348
3486.797363
1890.211182
2608.108154
2679.68042
5517.416992
6282.165527
1743.278198
2051.821777
4669.377441
5932.772461
3543.376221
4696.178223
2597.077148
3074.263916
2029.618408
4183.98584
3620.206543
2578.355957
2001.684937
2331.553955
1830.604126
2917.21875
1865.469727
8262.243164
4153.486816
4091.562744
4983.858398
1812.4552
1496.363647
4065.665527
1936.100586
3277.770752
2253.679443
1948.706909
4463.023926
2789.078613
2987.958496
8307.518555
6129.733887
3291.041016
1925.456421
2207.132324
4548.119629
6295.591797
1842.580078
2439.797119
1791.037842
6004.597656
3364.131836
1902.09436
4396.357422
5363.690918
3807.291016
4559.986328
2544.300049
4073.907227
2869.125977
1713.010498
1737.941284
2953.603516
4601.549805
2859.805664
3096.517822
4132.150391
2123.184326
2034.8396
5149.249023
1677.911865
4174.727051
1783.77063
2252.165039
2587.866455
2738.656006
3410.163574
7452.205566
5499.312012
6462.169434
3262.750244
3118.906494
2518.217773
1810.907837
3295.467529
2313.356201
2801.936279
1767.276978
3331.943848
1852.73584
2058.702637
5217.948242
5906.318848
2244.69458
2684.004883
5065.617188
4522.342773
4605.378418
2920.57373
1658.146606
3845.477051
4481.146484
4278.885742
4135.915039
3633.829346
2457.605713
