# Supplementary material for: Distribution Analyzer, a methodology for identifying and clustering outlier conditions from single-cell distributions, and its application to a Nanog reporter RNAi screen
Source: BMC Bioinformatics. 2015 Jul 22;16:225. doi: 10.1186/s12859-015-0636-7 (PMC4511455; doi:10.1186/s12859-015-0636-7)
Supplement: Additional file 1: Code S1. — R source code and sample data for distribution-based high-content screen analysis [file 12859_2015_636_MOESM1_ESM.zip › DistributionAnalyzer-1.1/Plates/files10004/E12]

4258.239746
1875.271973
1886.360474
1832.452271
5471.104492
2473.192139
3373.203125
3158.16748
2804.867676
1854.481201
1776.87915
4480.061523
2087.638184
2210.80127
3421.617432
3450.777588
2713.225098
2337.004395
2380.173828
2916.822998
2787.016846
4143.078125
1958.794678
3994.308838
2332.099121
5167.211914
2175.710693
3123.08667
2556.195313
2304.927979
2592.893799
3753.770996
3450.545898
1942.91333
3894.705078
3231.854004
2669.691162
3713.097168
1911.218994
3019.011475
1948.586914
3612.844238
2032.675171
3306.774414
2811.352051
2118.715576
1717.544556
2204.889893
2265.26001
4082.406982
1606.211792
2974.54126
1982.680054
7352.098633
5968.806152
2059.322021
2702.077881
3237.556641
2974.407227
1905.06665
5174.458496
3880
4248.032715
2813.904785
2671.863281
6570.644531
3435.149658
1755.972778
3529.54834
4454.373047
2832.303711
3011.01001
3390.353027
3312.384277
2822.901855
4045.360596
5450.432129
4833.336426
3265.015869
2473.47583
5502.94043
3651.440918
3123.133301
5280.427246
2195.428467
6249.183105
5561.57666
8416.362305
3152.540527
4371.100098
4310.876953
2495
3362.711914
1692.990112
2315.668457
3797.491455
4429.419434
4043.384521
4029.074707
3481.576416
3503.410156
2737.908203
3362.370361
1316.110107
3355.61792
3404.556396
5202.256348
5663.789063
2174.752197
5053.447754
5112.195801
2543.510254
2862.690918
4715.344727
4317.799316
2750.117676
5087.194824
2924.727295
2616.134033
3845.378906
3545.955566
5477.057617
1897.427002
3277.78833
2046.362305
4220.730957
2399.375977
3278.215576
2151.720947
1759.436401
3549.71167
1754.564697
3623.165527
2506.520508
3433.002686
7125.931152
2164.829102
2396.381592
4920.68457
2621.36084
4854.416504
5100.101074
2075.469971
2095.976318
2042.356934
2060.601318
2797.563965
2052.494873
1763.838013
2174.570801
3453.098633
2464.853516
3534.008789
2673.647461
2195.822266
2595.662109
4337.297363
2799.899414
3302.631592
6127.325684
1674.134277
3345.985596
2738.067627
2053.360596
2231.005859
3249.955811
2143.925293
2663.280762
5328.788086
3002.582275
5166.246582
3122.704834
3600.096924
3624.665771
1763.776489
5875.008789
2873.557617
3099.865234
1874.202881
2888.309082
2302.468994
5765.588379
5425.138672
6334.206543
5188.57373
4288.467285
3987.784424
5393.429199
5645.228516
3364.684814
4663.305176
6758.068848
2058.269287
1955.634521
3867.186768
5059.178711
4430.289063
1694.452148
3608.821777
1827.447144
2173.705322
1552.411377
7076.292969
2372.008301
2280.318604
1893.418701
2475.553711
2866.004395
2325.908691
2782.393555
5134.439453
3156.440674
3981.667969
3543.983398
2735.816162
1548.254028
2441.04541
2274.239258
1805.178467
2986.534912
3910.625732
4282.288086
4435.989746
2326.579346
2104.239014
5804.498535
2935.917969
9683.338867
1613.909546
2976.829102
1602.320313
2984.857422
2275.694824
5129.25293
4457.967773
1872.281372
1705.914551
3130.17334
2019.885132
1985.807495
2997.872559
3319.560303
1938.250244
2943.990723
3823.640625
3084.789307
2159.052246
5089.604492
2174.161865
3088.660889
2942.740479
2729.966064
2392.338379
1633.976685
1717.864624
3644.928467
2645.116699
4361.788574
2802.330078
4290.474609
4170.609863
2698.886475
5532.871094
3393.755615
1916.253296
4908.710449
2094.742432
4939.026855
3292.041748
2328.742188
1602.010742
4293.803223
4127.104004
3082.018555
2545.202393
2023.545898
1737.850464
2624.852539
7330.575684
2004.886963
2154.794434
2200.29248
2650.51709
3227.303467
2353.565674
2993.238525
4274.992676
1902.579712
3087.526123
4458.675781
5681.9375
3074.378418
2358.325684
4105.054199
2790.12207
4085.796631
5180.70752
2763.897461
1914.741211
3099.770752
3501.70752
2498.81958
2701.69873
8093.898438
6295.95166
6746.879883
4671.968262
4016.051025
6436.967773
2526.866699
3119.493164
6381.630371
4847.24707
5423.035156
3029.13208
2062.816895
4525.805664
5197.008789
3633.674316
2563.789551
2737.708984
2516.375977
3592.11499
2967.327637
5136
4158.188965
3956.14917
2844.695068
2121.830566
4634.196777
7189.086914
5971.946289
2791.938965
4203.350586
6674.788086
4999.808105
4390.874023
4318.612305
4192.427734
5202.11377
10493.12207
3386.8125
3995.181885
4460.330078
3867.0354
4971.781738
3466.14917
3813.811279
1336.975586
4318.334473
2481.85498
3379.017578
4696.913086
1512.063965
4036.219971
4606.111328
3559.145752
4681.02002
2952.887695
3540.926514
3899.772217
3499.445557
3686.723389
2809.251709
2757.328857
2769.128662
2069.656006
3370.536621
4329.369629
5577.07959
2659.700684
2672.140381
4215.686035
1725.94873
4064.627441
5055.961914
3065.851074
1943.493652
2059.009277
1944.909058
5377.450195
1915.655884
2066.102295
3949.168213
8051.802246
1475.494263
1866.890381
5131.333496
3038.508545
4227.659668
3133.891846
5506.610352
4657.395996
5408.459961
5050.495117
3291.047607
4796.081543
5613.173828
2220.227295
5161.539551
2942.743896
2659.895752
5073.439941
3355.5
4832.046387
3155.345459
2423.242188
2239.781738
3780.767578
4889.143066
1757.64209
6482.061035
6328.628906
5842.084961
1885.055542
4643.036133
3677.568848
2368.149902
2910.915283
1786.085083
4019.190674
2240.747314
2338.414307
1664.453857
4712.87793
6198.084473
2093.732666
2365.740967
4037.45166
1710.689209
1784.590698
2325.985107
1630.237915
2368.917725
1800
2820.534668
4020.57251
2178.356689
2805.817139
2807.010742
2645.796875
2588.66333
3135.432373
3499.352539
2531.547607
5232.916504
2496.614258
5264.875
2672.165283
2194.48584
1783.217407
1560.635254
3161.742676
1807.748535
2144.739746
2023.356689
1670.924072
4486.859375
3610.436523
4179.583496
1801.16626
2945.858887
5481.519043
3573.32959
5420.601074
3668.181641
2407.96582
5920.320313
4961.60791
1627.463501
2046.15271
1702.393799
1548.87854
2078.966064
1844.411743
5077.815918
3442.794922
3894.386475
4127.626953
5303.483398
6843.750488
2578.522461
1976.792847
2533.234619
6834.522949
8012.197266
3859.402344
2832.7771
5495.126465
4034.947266
5485.381836
3823.155029
5300.598145
2485.846191
3504.490479
3223.542969
1365.619019
4020.444336
4696.799805
2789.620605
1656.941162
3494.295166
3143.867676
5615.480957
8365.75293
3412.495117
1660.137939
5700.534668
2297.056641
1820.72998
1910.192993
3907.555664
1941.955566
2610.237305
5171.963379
5817.182129
6144.595703
1342.17395
2502.280273
1962.210571
6785.358398
1554.695679
7401.660156
4380
3238.354492
1611.784912
2666.111084
2733.123047
1670.297852
4472.356934
7421.941406
3236.071045
3492.703125
2757.022217
3680.4375
4612.534668
5235.041992
7669.188965
5142.052734
8167.73584
8149.544434
7605.224609
2254.110352
3293.947266
3059.92627
5603.888672
6014.035645
4580.379883
8562.74707
3770.18457
4941.012207
6597.197266
4369.04541
3923.980469
4039.514404
5027.269043
3355.945557
3162.047607
5342.981934
2178.116943
2725.36499
2438.835205
2637.937012
4674.788574
3795.755127
4775.333496
4002.567871
2283.114502
4772.625977
4218.349121
4170.340332
2268.439453
3962.938721
6684.909668
7341.660645
4338.978516
3990.610352
3678.14917
3232.275879
5340.36084
3656.75293
4713.374512
3626.160156
4153.682129
3122.566895
3533.620605
4852.937988
7948.552734
5444.617676
4378.134766
4271.716797
3317.136475
2201.612061
2381.788574
3838.477539
5162.067871
4208.313965
1611.435059
5488.806641
5526.942383
2152.60376
5603.82959
3418.353027
5438.669434
4826.258301
5015.583984
2239.773193
5162.569336
4409.78125
3057.902344
3320.914307
2635.835693
3465.394043
6754.777344
4942.379883
4311.76123
4909.333496
3607.12085
2786.357422
1787.352417
1554.935791
4668.834961
2557.114746
3230.707031
6638.994141
3910.805176
2576.736816
1578.517456
4375.960938
1857.710571
6312.496582
5358.072754
4511.227539
2887.719238
4307.784668
5281.105957
13280.819336
2523.914795
6241.095215
1445.280029
1987.720947
6679.737793
4065.859863
6538.597168
6300.202637
2356.72998
3059.902344
2593.277832
1652.038086
9508.008789
3303.49292
7569.399414
5117.918457
2353.559082
5920.874023
4530.450195
2532.192383
1782.381836
1949.427612
3434.248535
5449.479004
3820.898682
5076.460938
2361.764893
2618.185791
2529.659668
4150.894531
2569.420898
3449.923584
5194.87793
1810.931152
4276.750488
3578.24292
3913.795654
1836.277344
4096.413574
4406.877441
1648.386719
6225.608887
6448.041992
2699.775391
3384.806152
1994.103516
1638.666626
7375.006836
2006.820923
3496.19043
6864.657227
3564.287598
1771.61438
1745.14856
4501.582031
5737.447754
2279.983154
1779.790649
5262.996582
5015.710449
2112.729736
6661.550293
4008.332764
3408.697998
5950.812988
1975.063843
1876.688354
7263.67041
4916.85498
3130.6604
2857.412842
1935.584595
3835.129639
4402.325195
4954.035645
2085.19873
1550.064087
2034.306274
1969.990723
1736.421021
1609.63269
4459.437988
3983.563721
2609.846191
4596.266602
2304.51001
1923.717163
2877.152588
4583.029297
2074
3775.53418
4241.230957
2862.235352
3679.013184
6422.692871
5357.88916
2421.421875
1396.982422
2002.603516
1574.912598
1880.172607
4996.093262
2519.644531
2062.564209
3742.863281
3112
4615.601563
4293.467773
7422.007324
4104.847168
3705.96582
2109.584961
7053.71875
1773.457886
3760.487793
1391.626221
4234.054688
6285.648926
4179.405273
3200.386719
1577.216553
5143.408203
2276.336426
4706.256348
3605.883301
2694.208008
2356.095947
2614.883789
4087.935059
1346.407104
2755.491943
3458.90332
1548.912231
3302.365479
3638.364014
2292.912354
2207.742676
5927.461914
3280.571533
4408.085449
3026.952148
3956.550049
2686.446289
6056.328125
6041.543457
4233.879395
1962.93335
3445.094482
3356.311279
10220.064453
8094.538574
5273.245117
4416.651855
2765.549805
1872.454956
2080.16748
2186.422119
5197.381836
7610.209961
3959.970459
1636.450684
3167.084473
3731.620117
2228.233154
4539.23584
4206.420898
5720.480957
2625.557373
1468.888916
6137.297852
4288.546387
5550.282715
2644.764648
3220.3479
3449.274658
3437.720215
4592.473633
6855.84082
5251.038574
4063.967773
4031.053711
3271.76709
2284.789795
7496.624023
6380.925781
3912.968506
3229.588623
4966.264648
9862.294922
4631.253418
2123.208984
4628.342773
3959.181396
3670.508545
2368.893555
4300.331543
1920.870728
3327.088623
4226.317383
5977.21875
2853.687744
1726.92688
2731.928467
3432.19751
3549.452393
5081.65332
1661.534546
5709.121582
3903.19751
6028.73877
2991.140869
5920.577148
2482.751709
2022.825684
1979.03833
1615.656494
6369.765625
4122.314453
5799.693848
4259.165039
4509.09082
2290.242432
3280.062012
2828.130371
4210.244141
2985.325195
3158.93335
3209.441895
5659.51709
2210.968994
3013.253662
4837.479492
2779.080566
2953.984863
5929.328613
4739.341309
4662.436523
3001.271729
7561.530762
5046.666504
3470.41333
2770.180176
2261.730469
2277.650879
3306.452637
3838.419678
1466.940186
7170.016602
2240.706787
4327.561523
3470.723877
5881.573242
3356.858398
3632.144531
2393.526367
4110.955566
1717.119995
2465.245605
2265.243408
4144.760742
4045.672607
3832.900879
4586.005371
2769.857666
1913.40564
2468.684326
2181.777832
3352.009521
6900.124023
2361.332031
2068.066895
1765.129517
2762.526855
2446.543457
5179.799805
3658.78833
2272.887207
6022.132813
3257.310547
15245.599609
5243.915039
3089.939453
2849.754395
7261.592285
1792.727295
2820.359863
3937.679932
1346.227905
3022.185547
3084.581787
2518.954346
3097.866699
1942.123413
2312.244873
8308.983398
3488.302002
1544
3916.645264
2263.307129
2685.600098
2181.866699
3230.327393
5651.666504
4753.61377
4629.585938
6792.605957
4966.618652
2591.57251
2253.600098
2954.983154
3196.030029
5100.720215
1725.1073
2571.634033
3226.716064
2722.173828
1762.899048
5287.960938
1380.17395
5166.885254
1716.689697
3666.508789
3650.685303
9369.567383
2156.256104
1562.947388
1591.211304
2356.438477
4494.075684
1888.895142
2746.2146
3043.641846
4454.083984
2475.054199
2930.993896
2078.684814
2373.477783
5235.733398
2370.164795
2971.336426
6586.533203
4440.085938
1784.317871
2382.125732
1971.651001
1742.793335
2477.538574
6517.145508
4317.554688
3531.195068
2717.777832
2318
3139.726074
2286.093506
3319.62915
4877.333496
4008.474854
7110.591797
2362.931396
2658.199951
7249.990723
2904.884521
4806.461426
2194.455566
2260.583252
3955.141602
2086.255371
3978.347412
3315.982666
2181.103516
5536.534668
2352.289063
5341.496582
3136.151855
1381.56958
1644.094727
4260.165527
6267.046387
5236.858398
2026.730591
4431.033203
4327.51123
3909.394531
2224.700928
5151.682617
4133.029297
3127.947754
2979.416992
6203.873535
4292.664063
2113.858643
2638.461426
4338.387207
3787.935059
2757.714355
2359.597168
4517.003418
1787.421021
4305.269043
2233.306152
3536.07373
3845.18042
2754.148193
2461.991455
3226.454102
3452.888916
5432.885254
3320.997559
2101.5
5069.497559
5097.572266
3417.034912
4840.320801
2938.509033
4071.060059
4103.650879
2272.722656
3654.353027
1920.936768
3184.022705
3995.031006
5051.428711
2055.326416
6109.29248
4250.064453
4949.183594
2921.3125
3049.74585
4677.755859
4208.0625
5818.965332
3225.093018
2697.934082
4415.57666
3778.65332
5954.466309
5712.617676
1688.396729
4234.359863
3364.245605
2631.029053
7977.917969
1701.875854
2728.766357
2665.513428
3603.967529
4010.517578
1824.558105
1307.317017
4296.512207
2018.925171
6020.648438
5365.628418
2457.006592
6579.10498
1977.777832
1620.268921
3692.759277
3462.506592
5711.777832
5794.84668
2448.736816
2294.566162
2477.114014
7139.506348
4875.611816
2697.142822
5290.380371
3950.09375
4248.972168
4907.659668
1693.176514
4118.120117
1725.481445
2939.095459
3523.109619
4824.259766
4554.455078
5642.322754
2571.428467
7321.057129
2849.604492
4197.507324
2222.783447
5239.104492
4851.863281
6093.79248
3386.54126
3668.89917
4721.892578
3057.211426
5283.290527
4989.019043
2694.165527
4012.611572
5069.083008
2033.549438
2900.411133
5393.721191
2863.555664
2492.272705
6905.294434
3036.69165
4695.244141
5229.022461
4951.513672
5278.077148
4073.199951
1507.304321
1966.380981
3254.096924
2099.897461
2214.598633
6150.573242
2672.223145
3614.448486
8987.851563
4012.131836
3059.523926
4450.329102
3334.734375
2556.559082
3901.25708
3484.636475
2451.805908
1635.833374
2258.153809
1877.502441
1639.25769
2880.355469
3525.392578
4625.419922
5780.699707
3664.635742
6458.628418
3939.126953
1825.63269
2077.866699
1949.547974
3777.02124
4025.694092
4237.023926
2842.166748
4517.666504
4213.143066
3324.25
1696.052246
2493.2771
3289.283936
2046.713257
1806.236572
2260.430664
3725.176514
5082.45166
1466.128418
2615.439453
3040.60376
3694.0979
3808.868652
7089.081543
2393.732666
3663.668213
2438.54541
2547.710449
1698.875
6060.530273
4292.370605
3197.420166
3687.056152
5496.183105
2048.556885
1717.639404
2079.726318
4109.29834
3899.59375
2041.464844
2760.323242
2615.036621
3582.326904
4486.813477
3006.982422
4859.952148
4095.9021
2796.814453
4111.269043
4098.350586
2724.021729
3515.215332
2788.150635
2404.509033
2229.872803
2604.412842
1839.379028
4433.338379
3507.368408
1587.794312
4983.386719
3035.552246
1589.577148
3706.031738
3682.435547
2233.382813
4367.938965
4162.224609
2132.747314
3096.747803
3262.009277
1971.821655
5717.566406
4775.537109
5209.699219
3340.548584
1208.449463
3827.040039
3729.06665
5403.007324
4265.607422
2189.962646
4555.040039
1533.050049
5622.88916
3350
3819.019287
5099.611816
2040.349731
4855.814941
2647.325195
3788.764648
6003.386719
2483.182373
2753.559082
3814.530518
4331.042969
5779.498535
5145.025879
3751.098633
5595.615234
5282.710449
3558.050293
3143.449219
2592.312256
6449.333496
4630.077637
5326.128906
3561.584473
7043.109375
3126.46582
3911.285645
3364.130371
3359.330322
3182.834229
3041.230713
3430.270752
6023.330078
5042.519531
4769.166016
3906.259766
2789.461182
2570.365479
3089.504395
4416.619141
1949.647095
2131.420654
1840.912598
1754.133301
6194.242188
3887.564941
4211.841309
2475.428467
4269.741699
5701.179199
4146.416016
2752.219238
3609.036133
5904.598145
3850.643799
3431.80127
5480
4443.963379
1395.764648
3689.93457
4984.221191
4586.26709
4616.413574
3780.772461
3795.940186
4621.632813
2446.4646
3503.157959
4080.277344
4882.79248
2903.848145
2778.806641
2883.828125
2038.205566
1908.901978
2048.253174
2078.583252
2890.605713
4467.555664
2592.800049
3266.923584
2896.019287
6612.339355
2582.522217
1824.293579
4016.395752
5017.773926
5721.385254
4398.469727
3904.178711
5177.061035
4959.87207
4063.204102
8248.629883
1791.713135
2285.706787
5636.258301
2691.351807
8567.458984
7318.807617
4337.557617
4054.857178
5290.18457
3250.041748
5028.142578
6913.964355
4651.792969
2530.769287
3834.586182
1918.528931
2756.7854
4976.328125
4090.296875
2782.253906
6453.174805
4785.78418
6123.384766
3278.848389
2466.575439
2311.135254
3914.973877
4670.031738
2470.22998
4613.012207
3083.319824
4913.293945
4460.808594
2499.61792
5344.045898
1947.099487
3225.706787
3564.27124
5049.84375
3014.41626
4108.789063
3425.695557
5478.263672
4630.273438
4096.451172
2175.763428
1898.529907
3105.587891
3141.09082
2492
3611.228027
3244.471924
7378.822266
3311.235596
5537.806641
2047.893677
1869.543335
4681.137207
1600.462769
3585.468262
4799.94873
3188.713623
2084.375488
4657.617676
6038.909668
3529.208252
2260.521729
6067.533203
3369.587891
6547.652344
3458
1854.258057
2537.97583
2336.311768
5007.175293
4026.046631
2604.410156
4686.395996
2883.946045
3444.183105
1988.521729
4749.575684
4509
3257.877197
2428.382568
3991.540283
2778.676758
4308.742676
3496.759033
1188.170898
1944.75293
3887.811035
6653.707031
5850.343262
2114.577393
2578.752197
2762.579102
3561.487549
4419.962891
3375.572266
2188.355469
3973.563477
5584.467773
4282.064453
5707.75
3145.976563
2170.601563
2432.291748
2064.868164
2185.135742
5249.043457
3829.795898
3377.501709
8326.25
4267.162109
4356.256836
2593.341553
4540.708008
7539.697754
5103.305664
2855.662354
4217.885742
2598.590576
4172.450684
6292.601074
3972.284424
1809.832397
2813.078857
2561.900635
2048.870605
1743.542847
4096.697754
2383.185547
3332.072998
2153.646973
7538.224121
5249.536621
5054.555176
1791.048462
1878.598511
1629.130981
2567.422607
4236.715332
1536.465088
1963.104858
8319.176758
1667.699463
2736.505615
2085.864258
3759.143555
2874.052979
5091.595703
5613.196289
2748.553955
3229.376953
2929.788574
2220.371094
2728.86792
3227.483887
3415.330322
3396.051514
5178.056641
7975.101074
2901.097656
2903.85083
3228.606689
4739.844238
5159.850098
2469.131104
6056.418945
4143.303223
4887.875488
3715.348145
2481.927979
4141.116211
3749.911865
3947.720947
3002.05127
4894.93457
1784.400024
2120.016602
3397.094482
5629.710938
4877.004395
3592.924561
3343.330566
3412.66333
2557.456055
1896.621338
1834.021973
5470.538574
4461.59375
4545.304688
2430.956543
5200.492188
2252.918213
3118.784912
4806.144531
2817.519287
2975.431152
3128.557373
3642.004639
3774.262939
8737.857422
6016.507324
3543.238037
3073.79834
4989.409668
1933.563232
3877.149414
7617.992676
2827.005615
3094.016113
4840.473145
2874.182861
2300.548096
6169.925781
5471.67041
5169.022461
3896.752197
3158.706787
4298.02002
1552.279053
10128.865234
10065.25293
7050.988281
3530.992432
6241.291504
3331.114746
3454.290283
15665.832031
4314.957031
3355.118652
5005.541992
3406.624512
3157.79126
3633.765625
8551.311523
4936.712891
3640.032227
3669.100586
2735.555664
3522.559082
12439.696289
2432.555176
2569.011719
4418.921387
4120.536133
6799.513184
2015.764648
5331.041504
7282.479004
1383.365845
3644.292725
7689.92627
3282.177979
3738.800049
2509.268311
2356.040771
1514.602417
3851.686279
3435.299072
2102.821777
4170.90918
5197.825684
4494.023926
6685.206055
4026.039307
4392.969727
3599.506836
3971.822266
2280.39917
4453.732422
6966.830078
3850.540527
3802.758545
4537.257813
3531.294189
5732.772949
4496.451172
1890.993896
4327.139648
4023.616699
3619.333252
2248.086426
4368.271973
3084.08667
2886.603271
1977.23938
3829.85791
1848
4072.302246
3634.755859
2780.070068
5205.20166
3341.375488
5020.22998
3049.690186
2599.31665
2892.958984
5866.138184
1841.275391
2445.987793
2095.19043
2979.040527
3776.023926
5104.84375
2173.016846
4016
4911.240234
4664.674316
5368.244141
2784.024414
5026.210449
4624.876953
2224
3802.893066
1909.691284
4128.012695
4379.769531
4511.34668
3994.932617
3403.114014
3377.404053
2661.25
3205.894775
5285.002441
3255.693848
7380.540039
5572.104492
6463.489746
2435.505615
4003.29248
3040.453613
6673.419922
5209.321289
2304.224609
2905.912598
2839.131836
4635.200195
2920.912842
2716.933838
3900.649658
4329.560547
5039.467773
2702.510742
2117.397217
2736.861084
5536.813965
3482.780029
5086.200684
4186.296387
3036.492188
3146.97876
3557.472168
3174.250977
3703.069336
5648.069336
2743.434082
3104.742676
3841.576416
8035.084961
1565.484497
4808.221191
3014.137939
3980.097656
3287.638672
4606.58252
1954.045776
2672.036377
3769.894775
4189.631836
3544.053711
2816.739502
2510.096924
2655.738037
4002.490479
3487.891357
2448.74585
1979.023071
7374.848145
7682.775391
3334.542725
4822.250977
4115.394043
1829.458618
2710.126709
3178.408203
7134.521973
3148.931152
5731.878418
2083.909424
3204.907471
6232.571289
2444.687256
3656.632324
3198.529541
6628.963867
4311.333496
3671.929443
4510.53418
3397.767334
5513.957031
4119.398926
5248.05127
4093.92334
6040.203613
6093.279785
4545.668945
1871.692261
4783.547852
3819.558105
4541.554199
4792.668945
3922.773926
6881.044922
2343.908203
2985.727295
2804.072998
1725.668579
3362.798096
3086.724609
6432.183105
5643.977051
6943.209473
3264.563721
4392.29834
3582.817383
1749.579834
4671.711426
2559.927002
2685.359131
2808.208252
1972.166626
6763.880859
6005.540039
5527.29541
1760.160767
2543.038818
5024.87207
3045.961426
2283.698486
5398.504395
3333.813965
4247.022949
2418.680908
3081.931152
1948.467529
2637.4375
4540.185547
4824.791504
5326.527832
2559.503662
6348.263184
3946.371582
3892
2921.843018
3262.971436
4299.94873
4344.03418
6570.161133
2665.664551
3090.98291
4328.685547
5570.258301
1488.152832
3154.746338
3902.726563
3329.79834
4316.789063
3722.125
6266.112793
4019.887207
2856.62915
4484.591797
3301.529297
3381.974121
2621.162109
2706.607666
2734.373535
3089.316406
4088.100098
3365.769287
2707.199951
2080.082031
2054.482666
3796.512939
2514.142822
3370.031006
5454.274414
3001.77002
3977.008301
4620.371582
1726.467041
1946.961304
1502.238037
3419.292969
3503.364014
1964.722412
4427.409668
4547.903809
3098.701904
3378.725098
2506.05249
5161.367676
3476.571533
4061.579102
3253.392822
3700.185547
2959.137939
3634.811768
3696.104248
3700.804688
2074.05127
5469.187988
5420.498047
7659.672363
2776.805664
3046.43335
3943.495605
3265.282715
4740.90625
4104.26123
3274.704834
2846.98877
2611.773193
2888.942871
3738.981445
3909.647705
2284.785889
4313.833496
2312.062988
3278.480469
3864.78125
3809.888916
3243.021484
4208.583496
4319.058594
5344.745605
3846.842773
4204.539551
3795.105469
3843.795166
2837.908691
5372.17627
2524.159912
2168.447998
3659.927246
3826.759766
3837.746826
3992.541504
1854.429932
2680.78833
3750.829834
2910.119873
2200.91748
5338.453125
2953.936768
3452.03125
7549.551758
5418.633789
2971.719238
2114.491211
10668.478516
3271.236816
5078.701172
4039.471191
1832.77417
2605.36084
3494.068848
3884.70459
4466.354004
2971.477295
4482.364746
3120.161621
4085.592041
2044.038086
7283.160645
2536.588135
3941.45459
2373.787842
2407.376953
4065.588623
5150.761719
2122.934326
4455.762695
3870.498047
4168.386719
3710.669922
6901.5
1730.35791
3578.986572
4384.736816
3174.736816
2543.548584
4476.194336
5986.147461
3467.900391
2088.078857
4721.989746
5565.644531
4488.847168
4674.396973
7311.953125
3968.217285
4098.834961
2484.140137
6005.218262
2658.992676
1839.195313
1573.575806
2208.710693
3103.903809
2171.347656
2170.076904
4776.060059
5196.331055
3849.920654
2459.867188
2440.928955
4545.545898
3091.073486
4175.34082
4313.720703
5966.399902
4088.028564
3531.281494
3175.172363
2496.487305
4061.87915
3725.333252
5604.425293
5793.051758
1824.146729
2593.913818
2368
3932
5654.486816
2895.784668
1998.714233
7539.312988
2246.644043
3074.085693
1936.676514
3006.658691
1793.296143
3281.740234
3226
2952.114502
2316.266602
3823.685547
4974.125
3094.168701
3995.303711
2420.637451
7809.54834
2958.37085
9354.858398
4849.254883
3941.060791
6655.108398
2566.710449
2849.259521
3454.624023
3731.969238
2096.246094
4250.676758
4056.104248
4523.356445
1888
4533.777832
2438.156982
3272.26416
2336.564209
1984.723022
3556.204346
5986.119141
3136.898926
2745.056641
3501.32373
2405.950928
3098.236328
4986.846191
3737.123291
8436.222656
4071.688232
2941.220459
5237.156738
4079.69873
4162.650879
3812.550049
3211.807373
4979.533691
3784.844971
4613.161621
4161.262695
6133.890137
1865.312012
4174.091797
3268.160645
2838.54541
5666.092773
2214.29834
3534.666748
2038.303711
2893.304688
2238.833984
2112.743164
4213.716797
4252.265625
2979.918213
2308.317871
1882.106689
2901.773193
3422.483887
6945.618652
3297.333252
2867.985352
2079.340088
5005.56543
4883.831543
6470.958008
1584.953247
2612.970703
6757.695313
3982.123779
3125.78125
3291.070068
3325.821045
3352.215088
1834.371338
4181.413574
2795.126953
3544.462158
2166.645752
4618.518555
2729.451416
4057.532715
4025.868652
2095.333252
2202.967773
3058.291748
2586.15918
6032.888672
5181.731934
2963.01709
3722.114502
3288.783691
3959.95874
5731.098633
4260.392578
2595.764648
1834.674438
7148.240234
3443.420898
3704.33252
2355.60498
3231.419434
4210.533691
1890.906494
4634.697266
3987.368408
3566.885254
4673.333496
3411.692383
2375.734131
1673.050903
2423.794922
3248.166016
4322.42627
3351.933105
4897.179199
3232.6521
2913.825195
2180.755859
2624.043945
4067.176025
1823.138794
3572.90625
3087.254395
2649.537354
1888.825928
2559.867676
1963.697754
3368.087402
4495.113281
2508.466064
2902.408447
1720.807861
5990.986328
2760.625488
3652.635254
2051.215088
8089.547852
4474.878418
3590.19043
3100.376709
3281.263184
1687.542847
3763.794678
4789.786621
2811.091797
2745.827637
4545.12207
2913.362549
3078.775146
2795.859131
5929.359375
3655.008301
3048.245117
2782.672119
2438.702637
4695.649902
1908.423584
3930.610596
3416.271973
4798.031738
6921.974121
4595.26416
2747.741943
4557.549316
3086.503418
2931.467529
3225.639648
2540.072266
3333.246826
2618.870117
1358.172607
3299.206299
4480.061035
2674.096191
2973.455322
2326.954102
3665.67749
2195.076904
3124.713867
5447.29541
3853.183594
6170.515625
1858.419556
2834.557129
4039.039551
2688.180908
4184.543457
4265.358398
1916.17395
4587.419922
2581.397949
4254.743652
4145.237305
3813.417236
1984.708252
2158.181396
1769.59436
2436.817383
1888.5177
1825.317627
5610.144531
9493.75
4012.845459
3315.967041
5127.660156
2259.133789
6609.493652
3222.893066
3110.537598
3433.193359
2981.731445
3893.581299
4375.70166
5195.918945
2727.48999
2817.148926
2659.905273
6301.777832
3785.260498
5504.532227
6838.074707
2502.769287
2752
4001.344727
3919.01123
2412.951904
2396.366943
1734.19165
2684.40918
1751.547607
4761.616211
3266.248535
2369.152832
5040.745605
1921.876953
2328.843506
1956.329102
4570.584961
3242.476807
2426.586914
4525.734863
6194.965332
2986.515625
5160.304688
4712.490723
3163.009521
2572.373779
3973.936768
3420.928711
3889.658447
2805.762207
3927.50708
3234.730225
4623.718262
4433.172852
2497.896973
2166.308594
6197.35498
2540.760986
4763.43457
2183.436035
3509.006592
4162.594238
2018.121582
2850.719482
3020
7537.307617
5195.624023
2611.469727
3703.372559
2625.432373
3022.423828
7072.173828
3199.430176
3949.127441
2547.291748
4699.437012
7262.161133
3070.032715
5096.617188
3526.934814
3917.97998
3685.157715
3276.624023
3353.315186
2402.666748
3408.077148
4762.505859
1639.350464
3882.04126
2996.295166
3098.126221
2832.645508
7359.976563
2164.016113
7121.94873
2687.206543
5882.949219
2091.028564
4101.870605
4416.807129
4874.128418
3447.744141
2214.213867
2419.371826
1868.416016
1534.372314
2389.506348
1985.367554
2101.311035
3683.157959
3379.730469
3575.648438
2069.137695
2335.3396
3191.293457
2846.506592
3210.625977
4409.410156
2461.237793
2277.156738
4305.744629
5493.689453
1801.81665
5492.223633
3760.025391
2730.616699
2404.312256
3366.297852
3324.04541
2752.145752
3125.800049
4614.361816
2562.161377
1981.008667
2191.305664
1674.846802
2482.65918
4817.946289
3272.582275
3634.567139
3859.520752
4859.133789
3352.103516
3158.556152
3919.950195
1391.490967
3844.603516
2760.54834
3109.972168
4923.241211
3641.528076
5295.266602
2961.577637
4764.501465
2760.655762
6803.318848
3934.775391
2134.156494
6268.852051
3782.657227
5509.798828
2462.272949
1968.742432
2791.641357
2357.996582
3359.534912
2556.504883
3069.060059
4185.458496
2335.9729
2235.667725
3017.666016
4727.557617
2494.144043
2674.061768
2658.606445
2267.330566
3398.990723
3384.082275
8112.376953
5631.250977
4682.82959
2764.465576
4357.164063
4995.594727
3227.424316
2821.143799
4453.914063
2571.779297
3273.422363
1799.5271
2774.174072
4102.297363
2562.471436
3372.241943
4204.864258
2888.689941
2757.415039
2867.170166
4365.979004
2706.505615
4268.860352
3229.37085
5176.074707
2821.780273
4417.721191
4208.937988
2283.507324
2557.555176
3884.252441
2079.530518
3663.914307
2287.561523
5346.032227
2140.715088
1761.686279
3954.825928
3753.935547
5832.9375
6842.791992
4030.431396
1712.916626
2605.305908
1497.090942
3859.617188
4621.79541
2393.100586
1817.5896
2055.109375
4727.786621
3010.717529
3605.475098
3633.837158
2725.462891
6834.500977
6351.595215
3834.458984
2740.277344
1639.342041
1852.637939
4395.958496
6685.358887
3331.759277
4120.486328
3413.388672
2816.435303
3547.294189
2665.710693
2940.906494
3135.970215
1950.476196
6624.037109
5731.746094
8105.640625
9031.767578
1582.852295
4263.484863
2239.094238
1747.763428
2744.533447
2503.304932
4995.844238
2572.365723
5734.802734
4959.044434
2061.255127
1987.726074
5582.842773
3351.436035
4444.970703
3886.050537
6010.206055
1953.77124
2559.530029
3901.383545
2695.554932
3161.660645
2507.221924
1815.175781
3107.192627
2275.507324
1457.07312
3259.31665
1706.675781
2456.186035
3469.386475
4889.35791
2089.864258
5512.459961
7340.174805
4550.477051
2702.23584
3379.496338
3792.074463
2181.570313
3761.917969
3880.098877
2079.955566
3683.164063
2086.016113
4115.456055
5171.938477
2451.817627
3908.330078
2750.594971
4388.378418
1982.54541
4017.855469
4193.768555
1721.716553
4300.870605
1990.535889
2285.893555
3558.812744
2763.530273
2186.625488
2925.081055
6857.056641
3006.474121
4272.212891
3663.701172
4851.281738
2984.438965
3694.931885
3886.985596
2085.448486
3846.895752
3931.436523
2918.781738
4813.838867
3354.412354
2976
4369.537109
2449.557129
5906.035156
2869.325195
3795.174561
2227.553955
5457.874023
4359.330078
2990.565674
2380.213135
4315.464355
3026.470215
3485.524658
5577.560059
3376.915039
4742.259766
2486.037598
3573.394043
3314.010498
1839.572388
1963.921143
3135.275879
2302.249023
2053.659424
5476.879883
3604.469971
4950.448242
4645.63623
3824.980957
3481.152832
3450.925049
1726.979858
1828.920288
2450.982422
3131.487305
4386.585449
5749.730957
3942.104736
4918.052246
2629.442139
1967.089233
3841.223877
2242.140869
1621.265015
3487.472412
4071.31543
3502.938721
2545.982178
5129.29248
3245.263184
3194.559326
2302.384033
4036.984131
2607.746826
2735.231201
4024.236816
3033.473389
3902.15918
1608.882813
3131.231934
3698.6521
2532.426025
3745.771973
2054.485352
1984.383179
4437.270996
3204.820068
2876.354736
2105.533691
2700.502686
6270.289063
2506.263672
4318.200195
4054.365479
1542.394531
4429.384766
3530.526367
2686.181885
3427.729492
5849.780762
4307.083496
3046.618408
3922.585449
3065.462646
2066.615479
5010.561035
2650.270996
2148.571533
5902.894531
2785.531494
2202.563477
4415.03418
5180.540527
2255.446289
2671.305908
4143.94873
1752.391602
2462.251953
7312.503418
4178.895996
4013.872314
4032.802002
1870.281128
1604.030762
3758.902344
3871.247314
1786.557007
2163.079346
2036.5802
3810.195801
1999.702026
3790.163574
3892
3794.137451
3018.869141
2061.941895
4531.35498
2214.071045
3662.943848
6904.704102
2314.855469
1919.882324
3208.458496
4596.279297
3516.336426
2985.567383
1738.27478
1948.707642
2478.37085
5297.505859
3369.019043
2470.664307
2285.915039
5076.388672
6921.827148
2334.297852
3992
5299.729004
3761.533936
3585.060791
3315.501465
2603.075684
1704.446777
15618.931641
5646.448242
3120.73999
3225.484131
2086.245361
2888.982178
2798.341309
2098.144287
1880.020752
3987.130371
3382.395996
2157.538574
2856.220947
3409.102295
2540.917969
2507.679688
2909.333252
6493.766113
3078.92334
7422.1875
2091.594482
3681.994385
4631.57959
4573.643066
3158.416016
5051.033203
2684.111816
4893.290039
3820.487793
5089.95752
3122.334717
2629.003662
2501.219238
3583.652832
4501.708008
2641.239014
2466.924805
2365.980469
2046.255371
2432.208008
2175.189697
2651.549072
2016.25708
4898.502441
3682.0979
2240.910156
2571.028809
3454.510986
2342.781006
4771.347168
4869.730957
2053.684326
1641.951172
2147.21167
1933.881958
4089.595215
3006.427002
3931.327881
4052.876709
2404.748047
5475.772461
2363.153076
2822.020264
2745.544189
2011.2771
5328.359375
2134.165527
4745.787598
2744.931396
2180.071777
3800.731445
2829.887207
2410.229736
1750.149536
2516.867432
2532.151367
2075.177246
4755.388672
4071.021729
2013.569458
5055.651367
3408.302246
2884.466064
2522.112793
3553.566162
1860.997559
3607.129883
1814.460693
3788.722656
2675.245361
4918.916992
2049.499268
3257.282715
6182.769043
1577.473633
2798.868408
3315.490723
3014.230713
4611.531738
3930.556152
4078.101074
6816.388184
2301.349854
2262.773682
2651.054199
3354.510254
2689.733643
2138.224609
3131.843262
3934.467285
3263.221924
1719.896484
3084.794922
2760.96875
4646.847656
2100.580566
2710.28418
4860.411621
3215.029053
1786.326416
1800.337524
3747.663574
2776.636475
2888.412109
3351.986572
3617.511719
1763.509644
7399.769531
1755.353394
3499.338623
1991.941162
1810.331055
2409.703613
4322.26416
1759.095337
3382.960938
4178.835449
3857.036621
2856.77417
2471.405762
2068.492676
4075.286377
3347.004639
8571.146484
3814.984375
2572.960938
1706.874268
2107.020508
1729.712646
6935.531738
3530.875977
4201.586914
2235.40332
2845.864502
4523.574707
2271.327637
6036.311035
1925.610718
1736.089722
4712.264648
2530.066406
7175.273926
2407.823486
1821.564209
1985.054565
3199.240234
3353.477295
2569.587402
1958.702026
2500.199951
2610.734131
2827.769775
2927.280518
3469.274414
2886.233887
3658.485596
2160.052979
2880.187744
3764.350342
3549.697266
2030.730957
2859.925049
4189.071777
4056.349609
2010.752197
2077.259766
2052.64209
2238.209961
6078.216309
3391.62085
2029.567261
4382.493164
6032.615234
5193.421875
2599.623291
5792.476074
1957.22876
2769.099121
4111.976074
3045.448975
5769.407227
1954.230469
3212.904297
3755.168945
4560.783691
3923.555664
2100.357178
3467.392822
2603.094971
2426.959717
2767.343018
4118.645996
2243.359375
2598
5293.76123
1983.084961
3173.863037
1980.429321
3175.703369
2754.875732
2836.244385
1815.975464
4715.367676
2190.486572
1967.229492
4175.290039
2278.200195
4641.820313
3554.341553
4467.977051
2375.898682
2761.67041
3968
3381.439941
2668.526367
2229.298584
7337.710938
3818.073975
7242.279785
2073.321777
3560.397949
5459.37793
3592.478271
2732.780518
3501.803223
1636.099976
3308.888916
4518.037598
5354.447266
3710.761963
3345.678955
2205.808105
6631.616211
4018.237793
4099.131348
2426.792969
6013.009277
3533.130371
4068.285645
2451.853027
3094.193604
5657.912109
4805.197266
2307.941162
4079.299072
1954.020996
3607.466553
3593.115234
3235.711426
2003.018555
2684.335449
3281.138428
2427.001953
5605.038086
2911.234375
5656.692871
3856.306152
1821.227905
5205.228516
1710.723633
3839.00293
3176.067871
2810.117676
3340.558105
3956.497314
5535.878418
4090.277588
4356.953613
1898.851196
2225.991211
1952.808716
3082.029785
3774.05835
4472.049805
2393.241455
3449.159424
3299.624023
2530.201416
2620.458252
4961.009277
3614.605713
4018.918213
2049.690674
2362.309326
4331.692383
1932.898804
2054.702637
2289.277588
4649.322754
2592.763672
3486.026123
3628.174561
4643.973145
1892.718506
6601.089355
3512.197266
2169.666748
3967.30542
2260.297363
4319.688477
3190.672363
2006.792847
1883.686523
4450.013184
3208.512207
5364.133789
2175.837646
1910.465698
2287.875732
8355.605469
3073.602539
2489.986084
2106.528809
4220.09375
2887.766113
5060.251465
1826.526367
2955.564941
4125.318848
6971.472168
1737.866699
6901.475586
3310.742432
1677.19458
5344.206543
2461.707031
2891.348389
1707.245483
2296.15332
3479.862793
2712.890625
1933.219482
1864.902344
1677.809937
5473.50293
3387.04541
4068.01001
1626.808838
1958.022095
4455.526855
4021.539307
3095.244385
2099.579834
2252.35376
1553.41687
1848.428589
2010.55188
2335.006104
2445.810791
2174.954102
1795.460327
1995.349487
3918.115967
2798.376221
1602.432861
1590.507324
6697.700684
3010.953613
4306.713379
1871.333374
1633.699829
2248.705566
2969.257324
2099.020508
5253.169922
2691.855225
1728.658081
2300.662598
4231.630859
2694.819092
2020.517944
2642.500732
2023.530273
5790.038574
4105.34082
2023.794922
3873.737305
2252.094727
2186.596924
1818.791382
2161.67041
2514.723633
4695.334473
2843.911377
2823.890625
2622.130371
2005.977661
2785.289795
3185.979248
3302.128906
1883.94104
2182.560791
4776.516113
1855.353394
10146.174805
1890.556152
5557.865723
2439.764648
2020.24353
4176.319824
2085.830322
2648.67627
3395.658447
1879.012329
3906.250732
5365.200684
3071.254639
3188.898438
3953.281494
4373.575195
3333.231689
5108.416016
1794.25647
3167.789551
1750.369385
5134
2050.083008
2025.320557
2084.496582
3430.650391
1859.99353
3982.030029
2421.703613
3226.27124
2196.697266
2207.706299
3213.885986
3919.478271
3092.118164
4059.287598
1587.162842
4941.54834
3503.044189
2550.365479
4684.262207
4113.040039
3190.845459
3616.460449
3590.646729
1349.727295
4124.077148
2462.537598
4973.588867
3991.177979
4918.13916
3344.661133
7131.019043
5149.79541
3743.486328
3655.124023
3686.529297
4080.748291
6505.681641
3107.076904
2759.235596
3463.439941
5114.825684
5623.105469
4856.952148
4165.53125
6814.705566
4752.738281
2206.411865
4560.352539
3160.450684
4673.352051
2953.694824
2769.702148
3572.800049
10130.581055
3025.801758
1741.507202
5186.677734
5710.104004
4606.981445
5429.951172
2889.009033
4135.812988
3768.824707
3467.864502
2095.003906
5960.22998
5545.846191
6811.342285
4327.325684
3455.834229
2764.965088
4764.450195
2138.852295
5756.768555
3049.480225
1813.417603
3904.691406
1769.920044
2233.547119
1909.602905
3704.241455
4172.438965
6939.855469
1873.37146
3466.945801
3249.756836
5631.022461
3392.575195
2645.874512
3341.078613
2334.430664
4481.209961
2515.560791
4278.441406
3417.706299
4171.881348
1749.870605
3329.829346
1887.024048
5265.929688
1871.021729
4210.29541
4084.171875
1868.281494
1912.359131
1963.862061
1806.191284
4000.737061
2327.871338
4227.549316
1762.485718
4248.572266
2924.83374
1809.336426
2034.086182
2070.583008
2195.003662
2820.860596
1584.729004
3540.404541
3423.050781
2761.791016
1975.524292
1821.217896
4649.016602
2069.600098
5580.291504
1905.631958
5269.01709
4828.360352
2872.929932
5575.59082
1279.292847
4298.768066
4703.127441
2848.847168
1922.108276
2194.79248
5220.515137
2180.206543
2438.13916
3912.655762
3419.568848
3105.906982
2084.143555
2459.354248
3667.93335
2550.24707
1487.871704
2500.67041
4336.131836
2765.900879
2987.279053
3965.551025
3927.668213
2788.220215
3553.651367
3663.075439
4895.105957
4180.671875
5398.226074
3930.194092
5638.005371
3017.501709
3844.882568
2550.864746
2293.307129
5835.967773
2380.945557
4196.384766
2768.821777
2950.12085
2416.84082
1951.034912
2727.363281
5554.943848
3537.113037
5919.355469
3939.42334
2582.804199
2508.834473
4379.539551
3431.285645
2472.790039
2786.113281
3271.775391
4066.523193
2497.003662
1667.838379
2828.491211
3530.919189
1821.811646
7157.13916
2084.631592
5118.821777
5325.795898
1891.247803
2016.49353
6182.498535
1901.065552
2784.684326
7287.383301
2495.177002
2786.020508
2408.685791
5145.55957
5501.290039
3690.995605
6875.849609
3206.557373
2635.555664
3068.755859
4143.576172
6388.89209
2018.839966
3670.466797
1873.622681
6381.038574
3331.623779
3838.871826
2980.159912
4270.620605
2109.156494
4723.455078
5217.633301
2150.470703
2203.389404
6275.394043
2361.04126
10350.723633
4030.633301
2592.344482
2173.612793
2800.117188
4093.432129
1622.462646
3034.47876
4363.193848
5660.766602
3895.970459
3090.97876
2147.13208
3738.773926
5720.248535
3857.078369
2830.185303
1922.895264
3313.701172
7838.033203
3388.19043
2868.056396
1587.507935
2847.918457
1945.121216
2129.526367
3780.107666
3808.337646
2643.397217
2619.913086
4777.073242
6257.150879
2191.938477
7090.040527
2215.116455
3982.859619
2641.400635
1777.118286
2106.564209
3654.83374
4265.085938
1923.814209
5452.663086
2491.471191
3064
2336.527344
7390.467773
3647.548584
3599.686279
4219.532715
3907.272705
2980.794434
4752.28125
4304.534668
4466.165527
5810.845703
2628.281738
2813.872314
4317.071289
5729.870605
3752.949463
5342.225586
4052.692383
3094.404297
3369.916504
1746.382935
3293.903564
2718.426514
3438.611572
2387.956787
5186.754883
1620.198608
2148.387207
2842.328613
2899.087646
2747.990234
2100.11792
1970.658325
3100.373535
6215.862305
3129.815918
2403.262939
4655.043457
3218.383057
2958.927979
2552.782471
2463.430176
2803.007568
3888.416992
2392.340332
8229.679688
1801.293457
4119.49707
1965.771851
5048.23877
1738.402466
2030.040161
3242.69043
2885.600098
1864.048218
3210.887207
3021.526367
3299.966553
1837.776245
5819.652832
4145.185547
1855.767456
3396.847412
7449.447754
2923.397217
3152.827637
1833.947998
3658.26709
1595.009399
2407.134033
2044.419434
2436.343262
3207.366455
2450.089111
2382.26001
2149.899902
1854.959961
3210.578857
3332.147461
1775.762817
3731.818115
6622.733887
1792.912476
3595.441162
2189.733887
1618.674561
2638.498291
3420.047852
2817.461426
3594.241699
2274.844482
3730.592285
3665.446045
1840.226685
1684.227295
4577.848633
3140.881348
2697.945313
7176.473145
2790.12793
3252.956543
3011.199951
1863.53894
2529.948975
2316.675537
2374.86792
2149.203857
3910.468018
3165.014648
2623.77417
3727.436768
4394.561523
2806.885498
3250.041016
2681.379883
2233.743652
6832.017578
6573.847656
2623.144531
3557.373047
2598.438965
1788.239014
5202.57373
2756.728271
3809.994873
2150.223633
1631.919434
2278.36084
1725.421509
4823.083008
4338.416016
6031.787598
4244.290039
2316.299805
3510.416016
3372.40332
2921.421875
4305.970215
2726.503418
3457.408691
2059.707764
4080.837646
2003.853516
2172.442383
2740.040283
2571.433594
2968.143066
1468.752441
2084.864014
2292.761475
2862.618896
7419.772461
2761.164795
2003.363647
2139.282715
2255.022217
2637.95874
6250.809082
3384.282471
2118.82959
3052.627441
3115.060303
2816.222168
4720.234863
6259.756348
3083.953125
4445.711914
1965.082397
1621.380981
2570.840332
4065.267578
4715.866699
6752.946289
2420.343506
1984.377319
1468.578613
6775.278809
4092.853271
1806.779663
2842.543213
4476.683594
1672.617065
2348.266602
2245.429688
2282.828613
2147.038086
2827.456543
2103.013428
1551.687988
1558.178223
1770.488892
2126.399902
3101.888672
4048.012451
1952.928711
2173.619873
2063.09668
1759.980591
3065.896729
3839.502441
2177.546143
2370.766602
3068.559814
2882.296631
1894.844727
3116.72876
2408.474854
3214.746826
3640.015625
2095.166748
1690.225464
2336.140137
1912.75
1632.688599
2719.446045
1889.180908
2547.725586
2193.692627
2620.174561
4839.039063
2233.40625
3222.870361
2096
2360.746338
2098.341797
1883.414185
4557.153809
2078.606445
3541.682617
4137.283691
2239.631348
2607.672607
5104.177246
4557.73877
1992.299683
6091.604004
6640.11377
2908.891113
1793.902222
1652.355835
2440.83374
1782.417236
2890.343994
3390.972168
1836.657959
2898.570313
5440.046387
4197.016113
3052.825439
2942.885254
2507.23999
2057.709717
1997.399658
6606.570313
3500.068604
2714.708008
3868.820068
2708.13208
6887.876953
1845.256714
4347.945313
2746.690674
4901.547363
5496.035645
2647.536865
2853.520508
2323.148926
1735.003174
3473.390137
1939.85022
2083.961426
2231.113525
3467.302734
3598.139893
1516.683716
4174.126953
2276.25
2521.411865
1539.09314
4071.019043
3640.508301
2375.68335
6248.318359
2144.099854
2063.021973
4557.418945
3073.623535
1571.093384
2717.344971
4936.577637
4371.07959
2846.572998
2749.009521
1965.992065
3511.249268
2149.228271
3916.709961
1622.322998
2814.273193
5744.224121
3807.88916
1975.180298
3072.797363
2632.07666
2672.155762
2626.618652
4380.705078
4114.553711
4132.837402
4250.535156
