# Supplementary material for: Distribution Analyzer, a methodology for identifying and clustering outlier conditions from single-cell distributions, and its application to a Nanog reporter RNAi screen
Source: BMC Bioinformatics. 2015 Jul 22;16:225. doi: 10.1186/s12859-015-0636-7 (PMC4511455; doi:10.1186/s12859-015-0636-7)
Supplement: Additional file 1: Code S1. — R source code and sample data for distribution-based high-content screen analysis [file 12859_2015_636_MOESM1_ESM.zip › DistributionAnalyzer-1.1/Plates/files10004/E13]

8048.756348
3497.120117
5582.842773
3256.900635
5393.485352
6314.694824
2922.595703
4565.942871
3736.384033
2707.024414
4963.628906
2630.018311
2842.962891
6502.066406
4321.223633
2812.929199
3743.60791
2380.897949
3621.102295
5253.118652
3109.208008
4832.996094
3799.846191
7026.289063
3234.901855
1474.258789
1978.210571
1817.694092
2860.70874
9910.640625
1492.965576
5032.07666
3339.36499
3315.387451
3745.932617
3678.214844
4785.318359
1460.622192
3493.014893
3139.394043
4928.623535
3798.063232
3218.512939
1587.60437
4433.777832
2196.270752
3826.305908
2305.45459
3185.04834
1892.169434
1799.72644
3856.730713
3391.511475
4140.307617
6124.277832
4544.620605
2232.542969
5841.5
4124.571289
3516.405762
4696.967285
3966.44043
3067.755127
1977.586792
3937.068848
2068.711182
2574.711426
2843.875977
2242.236572
2153.212646
4532.519531
5363.125488
4779.673828
1477.36084
5706.173828
2313.742676
3686
3190.605469
5743.299805
5802.714355
3485.583984
4103.446289
3755.037109
4930.644043
6135.160645
5833.095703
1799.049561
6148.521973
1730.025269
3937.960693
1988.10083
4227.278809
3456.793457
7877.265137
2359.448242
4951.825195
3816.959961
4664.470703
1972.819336
5376.196289
2519.345459
6658.300781
2151.125977
3520.3479
1936.945435
2850.151611
2356.983643
3291.123779
2052.134277
2775.690674
3974.991943
3762.782715
2829.105469
4265.910645
1815.811279
2264.92041
3088.760742
3854.1875
3957.704834
2846.52417
3796.963623
3858.960693
2689.111084
2095.747803
3076.166748
1915.083984
1957.522461
5327.877441
1908.209106
2004.42395
1595.608887
2806.091553
1761.685425
1773.839966
3665.218506
1639.577881
3035.697266
2756.554688
5252.749512
1764.62085
2599.585693
5207.242676
1806.735596
3254.383789
2092.741943
3154.20752
3135.009277
2479.183105
5127.526855
2424.630371
3741
3912.843018
2310.50708
4605.30957
2538.133301
1901.427612
6310.499023
1821.413574
5553.839844
2062.314209
2016.672852
3131.108154
3702.553955
5172.273926
2165.194092
2625.63501
2552.737305
5054.986328
3992.334229
2664.481201
1950.703857
1581.361694
3333.440674
5931.614258
2984.661865
2649.64917
3104
3103.384521
1763.735352
1470.264648
5399.743652
5023.083984
4228.078613
8212.353516
4288.501953
2909.117188
2658.623535
3809.38208
2916.471436
4157.491211
1896.151855
4703.464844
4635.200195
4654.830566
4695.298828
5324.209473
3913.796387
2746.218262
2316.463623
2047.770142
4003.887207
4700.950195
5305.745117
2204.116943
1978.841431
2108.124268
3759.451172
7037.333496
4973.161133
2715.848633
4500.59375
7581.577148
2672.345947
4313.156738
2279.698975
3513.0896
4138.008301
4411.801758
4702.991211
2653.263184
5183.435547
3141.600098
2205.571533
5110.799805
5471.288086
3870.918945
6016.589844
5274.666504
2400.680908
4222.474609
6851.755859
4089.441162
4013.247314
4157.280762
6912.60498
2492.337402
4160.957031
4909.09082
1881.216431
3398.317383
3945.333252
4887.25
4262.312012
6127.487793
3806.147705
1767.215698
3861.935547
4517.507324
3578.422607
3456.059814
1902.872192
4742.816406
2864.333252
6138.768066
3528.292236
3362.471191
3035.130371
3585.443359
3206.414307
1860.928589
2774.208008
8707.423828
4055.142822
5101.293457
4131.445801
3831.398438
4935.967773
3378.011719
4658.958984
2284.069336
2206.857178
1380.60376
5343.372559
6377.425781
6429.964355
4012.501709
3650.659424
4315.52002
6181.193848
2478.355225
1984.653076
2113.052734
3444.270752
1851.134033
4047.031738
5546.810547
4354.903809
2117.785156
4801.48584
3650.567139
3116.227539
3988.375732
2104.210449
3398.3125
1811.081421
5483.021484
3602.789795
3713.849854
2940.119385
4667.703613
5137.312012
5333.388672
2445.230713
6543.32373
1771.878784
2468.770752
2517.069336
3953.975586
7115.431152
6702.144043
2043.347534
4995.569336
3467.841309
2558.048828
1660.852417
4739.874023
2115.876709
1574.400024
5980.095215
3811.497803
4464.219238
2077.006104
4860.335449
2863.172363
3904.300781
5166.234375
3389.841309
6422.227539
3750.980957
2188.58252
2926.943359
4872.911621
5196.333496
3120.974365
7044.799805
5301.282715
6215.513672
3815.900879
6038.173828
3959
3673.5625
2949.117188
2968.212646
8312
2031.06311
4479.206055
4843
4959.040039
2204.679199
5130.063477
2096.150879
3544.467529
1597.333374
4877.37207
2919.028076
3250.666748
1877.874146
4867.160645
2270.215332
5089.510742
3259.862793
2913.272705
2082.650635
3532.32373
2765.552002
2108.050781
5477.860352
4857.147949
2726.920898
2588.335449
2064.662598
4887.377441
3312.942871
4012.067383
2529.701416
2940.597656
1868.172852
4843.036133
1802.343872
1615.20874
4206.03125
2611.782959
2599.255127
1457.315063
1866.99707
3112.943604
2379.988525
3783.550049
4796.449219
2159.281494
2105.657959
4475.119141
1932.397827
2710.945068
5663.325195
1892.268066
2414.574219
3866.185547
2203.180908
2475.927734
4371.79248
2000.020264
1910.515991
2958.45166
1852.388428
3871.194092
2253.553955
2904.673096
6837.893066
3385.098389
2063.699951
3951.286133
2557.612793
2195.510986
1864.103882
2900.729004
2164.672607
1744.438965
3839.925293
2900.932129
4075.703613
2313.678223
4000.659912
2771.917725
5562.71875
3772.631592
2628.859863
4376.90918
4246.192871
3937.507324
3115.926514
6454.827148
6044.833496
3898.86084
7120.916016
2670.631592
4301.373047
2121.63501
3604.870605
3173.853027
3685.979736
3523.418701
5066.642578
6926.833008
8579.96875
4538.677246
5975.821289
4853.544434
3233.370605
2206.566406
1888.571411
5653.556152
2735.199951
3868.434814
4347.226074
3545.708984
2595.600098
3899.954834
1830.569824
4396.961914
2981.875488
5159.277832
7212.938477
3198.54126
3051.814209
1967.435303
2683.805176
3299.268311
6488.151855
5090.285645
5177.188477
6698.967285
4294.65625
3610.945557
3603.752686
3478.95459
3752.473633
3981.039551
4351.070801
3292.266602
5796.722168
5503.964844
3980.936279
2312.92041
2204.1875
3885.407471
3716.19458
2813.147705
2955.178955
3831.88623
4333.356445
2891.172363
3123.692383
3369.388428
4579.28125
3125.204834
3114.778564
5893.5
3708.955322
5228.727051
5078.590332
4357.436523
4932.815918
6185.606445
2334.838135
4434.922852
6213.835449
3384.966553
4046.121094
2595.453857
4231.305664
7293.608887
1988.589478
3970.385254
3222.290039
4708.212402
2324.285645
2976.901367
3742.927246
2812.979492
1646.125
3675.982666
2913.572998
3246.632813
4428.467773
4197.530273
4597.103027
3439.314209
2457.861572
3708.132813
2095.783691
4502.529785
4409.405273
2469.606201
2065.611572
3991.905762
3803.539063
3430.453369
3325.300049
5726.86377
3495.375488
4054.838623
3699.294189
4058.205322
1348.814819
3724.019287
3454.037842
4585.214844
2698.066162
3453.08667
4063.834473
5246.606934
3965.344482
5045.5
3123.787842
5266.733398
2197.430664
1909.23938
2780.836426
4856.388184
5565.57959
2915.234131
3738.641357
2046.48645
1998.372925
5120.446777
3010.181885
4792.971191
4243.644043
5114.632813
3884.695068
2162.81958
3913.627197
5550.834473
3705.981201
3480.138672
2225.618408
2422.308838
5564.737305
4119.580566
4894.947266
4551.550781
2800.566406
1750.0177
5320.29248
4447.652344
3103.032959
2034.736816
2880.957275
3363.954102
5063.084961
3801.57666
3413.073242
2889.109375
2919.76001
2641.699463
6863.286621
3499.551514
2042.727783
5374.005371
4609.404785
2251.355469
4598.391602
1824.96582
3415.093506
2640.928223
1709.503052
2176.930908
3561.465332
2298.028809
1882.60437
2872.169434
1945.656494
3799.259521
2185.287109
1929.191528
1880.211182
3853.827393
2226.291992
4480.958984
1765.151367
2265.970459
1761.23877
3018.400879
4342.541016
1917.820068
3700.579346
4577.774902
2102.432861
2787.099365
3999.748047
5499.314941
2642.656738
1739.495605
3881.062012
1857.841309
2907.494141
2612.952881
1599.439453
3904.550293
4967.47998
1778.26416
2689.590332
1669.506226
1788.786621
1710.233032
2002.31665
4545.911133
3837.084473
2970.275391
3218.017334
2528.62085
4623.663086
4426.105469
3443.370361
2895.213379
2365.552246
4779.260254
5308.961426
3623.302246
4000.702393
3477.271729
2638.93335
2636.086914
3577.041748
6213.243164
2391.445068
3083.744629
1683.842529
3324.481201
6479.895996
2032.514282
4343.461426
1859.873657
2920.25
4713.190918
2878.666748
2225.25708
4117.714355
2175.600098
3150.46582
2977.494873
4636.984863
3254.124756
4093.345215
5225.374512
3017.157959
3452.454102
3085.740234
2101.128174
1761.928833
5149.277344
2866.954102
4667.776367
2576.536377
4794.254395
6656.237305
2206.324707
4601.78125
4131.193848
2683.822266
5257.687988
5909.196777
4820.237793
4196.367676
3550.981934
2030.342285
2530.331543
5080.557129
5452.760742
1718.817139
2406.741943
2586.190918
4466.052734
2873.771729
5565.031738
5941.990723
3413.706299
4678.332031
2703.065674
5008.446777
2785.67041
4633.389648
2612.117676
2448.544189
6332.651367
2936.461182
3626.166748
4260.634766
4098.311035
3000.148926
3056.943848
2947.217773
5253.778809
3006.304688
5583.513184
3356.764404
1794.909058
3466.532715
5023.836914
5220.122559
2785.504639
2813.110107
2644.987549
6527.314453
3292.04126
3258.022217
1482.963013
1896.050659
1877.358154
4793.197754
3427.01709
3306.582275
3827.486328
2852
3362.921387
3592.786377
2967.891357
4478.224609
4971.720703
3769.964844
3533.427002
3404.592529
3920.559082
4364.225586
4638.578125
5217.172852
5538.477051
3446.296387
4810.25
4999.632324
3742.388672
1553.142822
2985.142822
2553.744873
5541.805664
3774.861572
3808.248047
3826.469727
2955.847412
4273.467285
2492.666748
2777.171387
2577.859131
4455.777832
4460.94043
2786.464844
2380.563477
3928.781982
2205.76001
2247.333252
3089.037109
2762.953125
2871.676514
3130.687988
1994.420532
2466.467773
2067.770752
5704.027344
4215.662109
6807.909668
2611.376709
2494.209961
5772.508301
3340.244873
5213.98877
3268.873047
3385.864746
3825.556396
1934.10791
3658.99585
3792.397217
5685.538574
3172.562012
2597.281006
6157.954102
3562.167969
8720.540039
2307.184814
1974.338501
4086.984863
3486.289307
3459.09668
3946.778564
3817.70874
3509.023926
5525.448242
1970.571411
4308.330078
5098.666504
3827.688965
3298.262695
2762.624023
3205.355225
5499.888184
6054.411133
2374.285645
2899.665283
2823.939453
5156.288086
5004.546875
3485.037109
3000.241943
3447.150879
3986.741211
1907.324585
2125.38916
4907.928223
6132.338867
3345.895752
1315.120728
4655.570313
4063.822021
3280.252197
1988.591187
3682.137207
1808.759766
1821.487183
4496.032715
2957.130371
1526.195068
2078.805908
3532.018799
2376.080322
1553.554443
4356.073242
4181.532227
1855.160889
1653.168335
3449.340088
4008.811768
2439.29126
6142.355469
2498.056885
3879.435791
1624
2165.951416
3447.033936
1582.717163
1917.037476
2130.717041
2347.727539
3411.419678
4481.587402
1989.048218
2036.317505
3104.127686
1671.671265
3796.921387
4676.623535
2813.540039
2592.751221
5118.719238
4989.969238
2009.14502
2676.402588
3309.27832
2171.296631
2204.757324
5397.552246
2502.628906
2176.927979
3999.972656
3008.448486
3884.108643
3029.814453
4734.766602
5154.448242
1973.299316
4211.175293
3211.35083
6200.355957
3242.827393
5702.380371
4321.729004
3518.564209
4406.313477
1890.990234
2260.875732
4437.074219
6860.354492
5160.151367
3600.16333
3595.825195
2790.411377
4824.769043
2057.438477
3745
3650.717041
2068.398193
4779.629395
2867.35083
1578.842651
2867.030029
4252.457031
4330.11084
6852.29834
3402.320801
5758.182617
7907.62793
3781.13916
4578.166992
2512.217041
3697.29248
2189.702148
3464.211182
4357.129883
2266.55835
4740.402344
5201.666504
4164.38623
2755.356689
3251.330566
3224.27124
3228.855957
4563.894531
3674.139893
2352.05835
2805.320313
3032.12915
3114.174072
2445.45459
1821.37439
3163.064697
3418.598389
4771.787109
3201.54834
2092.244385
3190.693848
5436.918945
2870.841064
3736.214111
1977.024658
3451.362549
5044.022461
5608.92627
2816.826416
4163.413574
2851.544678
3978.755859
2862.45166
3914.326904
3717.04834
2481.606201
3441.138184
2815.878662
2157.960693
4089.82666
1614.836304
2551.647217
2852.61084
3462.45166
3037.661621
3208.891602
3619.567871
3516.722656
3268.251221
2366.419189
3064.935059
3014.575439
1575.707275
3484.786133
5672.183105
3416.025635
6344.637695
3557.952393
2083.013916
3002.892822
4255.160156
1910.012817
4678.95459
2066.90918
2123.110107
2924.628662
3384.533447
2433.100098
4119.916016
2820.464111
4385.823242
6105.068359
5775.4375
7912.476074
3123.166748
5084.053711
5474.783691
3761.95752
3288.852051
1847.960571
6098.171387
3999.268066
3071.063721
2396.775146
5131.287598
4028.484131
4286.262695
1596.5354
4401.617188
3304.365723
3033.271484
2065.987793
2291.005859
4744.469238
1916.026123
5719.773438
1970.015259
4491.057129
2892.243408
2563.268311
2122.565186
3253.893799
1982.950806
3197.489014
3819.619141
2213.884277
4841.242188
2080.661621
4466.519043
3743.69873
3964.490234
5752.316895
1457.333374
3669.9646
1970.352905
2065.588135
3553.183105
4436.179688
2184.82959
5663.345703
1773.496948
4701.474609
5036.938965
5226.135254
6194.222168
1900.980225
2647.472412
5322.032715
1650.802246
3494.61377
2969.468262
3334.32251
2238.69043
2207.099121
2664.533447
2733.052002
2191.344482
3285.521729
1503.620117
3351.98999
2389.791748
3108.732178
2091.166992
2417.149902
3952.058105
2033.358521
2694.37793
2267.732178
4400.804199
3858.33374
2633.393066
3294.053711
5804.058105
2053.539551
4634.226563
2434.141846
1594.142822
1882.066406
2389.883057
4197.836426
2132.087891
4461.266602
2044.505249
1677.653564
4636.706055
2944.327148
1832.674316
1922.456665
2121.518311
4345.233887
2061.819336
5607.351563
1945.34375
4360.64209
3493.701416
1964.858032
4024.889893
2452.622803
2175.428467
2000.633057
4934.110352
2364.11499
1769.320801
1839.605103
3069.561279
5176.590332
3860.705811
2386.289551
3100.358398
3126.970215
3123.32373
4309.638672
2472.983398
3183.588867
4246.197266
3755.605713
4564.216309
5886.524902
4171.637695
3395.938477
2434.412598
3626.72876
4605.450684
4289.96875
2155.090088
2434.420166
3502.767822
1826.136597
1899.901001
4099.723633
2482.231201
3414.341064
2214.891846
2779.915527
1689.405396
2428.987549
4643.407227
3099.848145
3543.111084
4036.469727
1600.771606
5442.34082
1904.77417
3227.007568
3762.351807
4075.012939
4407.901367
5127.895996
8469.805664
3028.06958
3477.723877
1861.868164
3437.206299
3978.5
2785.649902
1858.786011
2455.408447
2075.060303
4744.788574
3058.69165
2396.226807
5591.890625
4423.170898
5417.497559
6526.48291
4612
2509.367188
3212.735596
6210.715332
4170.25
4785.374512
3314.802979
4704.681641
3725.435791
5050.053223
4039.131836
4404.444336
3516.212646
2267.111084
2290.656494
2891.401123
2446.304443
2735.040039
3662.325684
3562.648682
2714.827881
5091.152344
3092.899902
3921.740967
2558.038818
3349.695557
3526.254639
3597.008301
2560.26123
3308.353027
2609.705811
3541.743652
4621.920898
1734.591187
4040.624023
5686.330078
5427.193848
5880.983887
4154.524902
5082.877441
4078.617188
1659.550049
3311.742676
3251.374512
4711.693359
4027.841797
3221.42334
4872.771484
3679.22168
4550.848145
4448.816406
5041.19873
5086.334961
4208.699219
3509.455078
2988.921631
3263.151611
5405.141113
5705.767578
4920.651367
2742.158203
2434.575684
6361.274414
3777.421875
5881.333496
2792.063721
3810.620605
2970.395508
5337.552246
6987.366211
3887.318115
3204.740723
5751.701172
4119.168945
2272.658936
3770.344238
6274.186035
6767.55127
2725.551025
6311.404785
3218.76123
5063.098145
2948.984375
5837.679688
1695.357666
2955.80957
3064.3125
5905.515137
5463.829102
5607.740723
2511.845215
1698.935303
3806.479248
2793.777832
6133.477539
6490.561523
3208.482666
6243.184082
2721.306885
3150.411865
3438.469238
4969.788086
4947.143066
3656.224121
4886.80957
5288.67041
3818.056152
4152.791504
5654.460938
1798.769287
2516.756836
1898.857178
5362.199219
5651.79248
4429.391113
1927.71521
3350.642822
1852.811279
1785.114868
3238.122803
5000.552734
6250.6875
1970.960815
1735.962646
5325.326172
5527.791016
2861.063965
3541.872314
2028.005859
1482.354736
1800.464478
1828.726807
2532.755859
2098.740479
3127.89917
4379.681641
1725.469238
2718.666748
2185.600098
1750.358154
2752.711914
2822.773926
3044.123047
6180.976563
3455.730225
2118.030762
3297.827393
2056.365479
3275.14917
3447.299316
2113.104004
2576.597656
2409.223389
2490.154053
3555.663818
1762.666626
4039.717041
2030.423828
3115.577393
2116.344727
3891.361572
4543.832031
2145.520508
1685.030884
1842.699829
2149.228516
1861.623413
2389.756836
3541.572754
2127.657959
1798.347656
3297.485596
2122.496094
4794.460938
2520.292236
4408.875977
5459.977539
2424.323486
2422.062256
3967.426758
6944.603516
2540.969238
3177.785645
5073.216797
3128.15625
3350.939941
2368.437256
4009.4104
3849.8479
4109.340332
2509.914795
5962.942871
4665.508301
5727.646973
3526.486084
2788.969727
4114.447266
3555.471191
4174.473145
3805.992432
5212.928223
1825.507935
5662.552734
4482.959473
3494.274414
2010.232544
6800.135742
1926.671265
3046.33667
2829.191895
2479.349365
3445.538574
2442.155273
1927.540527
5699.772461
4677.822754
4154.214844
3120.095947
2107.791504
1958.021484
4402.899414
2083.428467
4414.685547
4753.427734
3709.482422
2544.383789
2346.624512
2553.006836
4182.624512
4879.980469
4278.066895
2060.268799
2236.968994
2649.955566
3458.542969
3353.532959
2668.434326
2697.671631
2908.882813
4104.561523
3276.54834
1704.355591
2816.406006
4307.120605
1965.308716
3729.806396
5176.832031
4620.84375
4107.29248
4521.275879
5296.742676
4632.501465
1774.304321
3009.785645
3140.796387
3402.646484
4113.700195
3160.723389
3961.726807
3632.114502
4241.16748
4366.206055
2795.712646
4848.319824
3677.617676
3804.628662
3977.965332
4673.904785
2601.059814
3263.230713
3526.886963
3469.321045
3111.431396
2363.25
4267.036133
2966.068848
2891.067383
4015.951416
4201.748535
3648.081787
1951.138428
2664.768799
3818.775146
5427.587402
2755.457275
2506
1826.638794
4286.586426
4449.385254
5680.330078
3834.773682
4230.413086
3193.670898
2105.487061
5541.458496
4029.016846
4235.399414
2220.713623
3384.74292
6141.581543
5159.187988
6035.875
2186.165283
3032.899414
4791.508301
2634.762939
1970.469849
2120.322266
2514.861816
4803.144531
4498.130859
2780.352783
4395.039551
1878.579834
5122.285645
4543.26416
5581.379395
4104.896973
3496.448242
4624.751953
5603.880371
3495.197266
5477.249512
5538.967285
4589.708984
4813.009766
3321.153809
5414.023438
3135.26001
6126.510742
1826.133301
2013.456909
5589.325684
4405.923828
5167.634766
3497.230713
3932.861328
5272.542969
6236.019531
4451.591309
2795.458008
3568.394531
2651.555664
1921.254028
3164.723389
3995.372314
2087.533936
6116.73877
5799.563477
1834.491211
3978.302002
3037.060059
3160.974365
1823.472534
1576.979858
4456.354004
3977.667969
4665.354492
3814.473633
2542.720947
4086.700439
1934.845093
4064.37207
5906.212891
1663.407837
1798.055298
1974.516235
3502.143066
3296.541016
1835.801514
3319.348877
2909.226563
3224.824219
2905.948242
4102.615723
5969.458984
5234.926758
2835.217285
5878.236816
4511.850586
6532.799805
7076.296875
6160.303711
4348.691895
4002.100586
4801.957031
3369.176514
3351.006836
3537.376709
5297.211914
3487.494629
5119.785156
3649.435791
2079.487061
5362.972168
4725.913086
2962.75
1398.769287
4039.889893
2960.439209
3560.621094
4718
3052.097656
4568.822266
6105.3125
2691.848145
3121.309082
2505.678955
5327.031738
1405.523804
4280.663086
2830.786865
6653.757813
5949.470215
2888.077148
6985.375977
5284.346191
4291.532715
4635.301758
3295.944824
2070.195557
1896.388916
3943.415039
3116.556641
2963.089111
3592.912598
3028.354736
2845.89624
4663.588379
2410.906006
3200.339355
5640.628906
3409.093262
5811.930664
5065.315918
2505.519775
4208.993652
3598.939209
3994.417969
2414.365967
3446.745605
4841.680176
3117.63501
5782.575195
3906.700439
2951.612549
3117.234863
3844.571533
1795.764648
2487.041016
3631.394775
3977.736328
3100.746582
2836.533447
3761.968994
4313.82666
1982.473633
2163.114502
3444.553223
2291.68335
2796.886963
2884.561279
5303.628418
4831.019043
4590.859375
3970.176025
2796.139648
3048.241699
2510.029053
4565.51123
6393.753418
3478.592285
2404.566895
3054.269287
4815.150879
2016.779175
4639.456543
3051.094238
3138.814697
2710.917969
5294.177734
2996.58374
2080.125732
4331.101074
4149.84082
3791.321045
5410.364746
3166.942139
3546.693115
2420.957031
4486.570801
6208.327637
2676.475342
4348.708008
3406.841553
3707.217773
4762.862305
3564.645264
3940.871338
3599.337646
3348.691162
3921.315674
1918.315796
3945.105957
4356.345215
2767.529297
4453.725586
3542.879395
3132.469238
3725.690186
4631.433105
2645.226074
2215.697266
1769.341675
4446.550293
3324.458984
1846.951416
3968.493408
4586.433594
4108.955078
2811.370361
2481.886475
5355.487305
3751.269043
4636.945801
5105.598145
2276.92627
3698.384277
2777.288574
1973.671143
4598.726074
5468.042969
1921.181763
2398.681396
2151.902344
3684
4656.077148
6784.571289
4963.100586
1861.599976
2812.590088
7871.255859
3241.317139
3721.54126
1993.737793
5768.330566
2138.324707
1947.818237
1388.975586
4626.285645
2647.677002
2063.316162
2560.740723
2744.939453
3111.333252
5868.052734
1610.571411
6975.697266
2350.4646
2109.835205
4469.901855
5897.09082
4018.709229
1527.377808
5603.872559
4378.540039
3302.260986
5545.935059
3478.41333
3020.800049
2815.45459
3813.521484
5376.365723
1698.727295
5497.172852
1908.338013
4421.367676
3738.90918
2989.628662
1980.734741
4361.868652
4933.395996
1608.45459
7218.920898
4293.79541
6110.631348
3756.149658
3433.361816
2288.718994
6358.342285
3542.275635
3586.339111
3996.93042
2673.111084
1729.697998
1657.303955
3624.970703
2180.394775
1848.408569
6311.248047
3851.169922
5069.848633
3057.357666
2498.830811
2582.492188
4478.980469
4358.465332
3712.675293
3278.185059
2430.830566
2690.588135
6218.447266
2673.237793
1888.100464
3519.707275
3067.746582
2525.563965
4224.17041
2829.480225
4559.95166
4649.27832
3895.237305
2998.88501
2118.762207
4191.609863
4326
2325.199219
4963.150879
3486.946777
3442.76709
3662.599365
3547.969727
1437.802612
4462.192871
5210.460449
2452.27124
3648.666748
2663.766846
3249.207031
4970.162109
1725.439941
1940.672974
4398.69043
3954.934326
6249.665039
8456.996094
4229.314453
1787.082397
2154.986084
2857.906738
4084.091797
4053.893555
5873.089844
5015.79834
4682.725586
4273.754395
2614.415039
3685.808838
6447.897949
3785.841797
4226.879395
4906.013184
2885.572266
2872.411377
4632.121094
4139.226563
3395.486328
1549.108398
1854.633179
4173.114258
3142.871826
3522.111816
2977.203613
2876.552734
4435.884766
3839.229248
2273.190918
2322.757813
3953.04834
4092.590088
3385.847656
2959.363281
3091.530273
4587.661133
2459.811523
5315.333496
4184.38623
6091
4862.599121
4211.302246
4001.673096
4930.376465
2854.399902
3528
4757.333496
5177.654785
2918.54541
5275.120605
2713.594238
3015.186768
2607.536865
4072.678711
3022.234131
5040.951172
2282.868896
5429
4041.479736
3761.630615
4514.682617
4055.491455
5613.669922
2501.459229
2166.872559
3376.268799
2148.503418
5504.334961
4254.321289
2085.714355
3612.034668
3922.594482
6751.858887
6523.335938
3438.705811
5852.771973
3724.812988
5193.200195
2768.727295
3260.057861
5105.091797
2740.384521
2584.085938
4575.757813
3828.117676
4032.844482
5613.263672
4435.753906
6071.428711
4334.158691
5744.566895
3429.761963
5794.140137
1572.076904
4865.648438
1476.765991
3509.67749
4604.395996
6484.294434
5425.947754
2216.264893
5626.396973
3539.090332
7106.765625
2184.268799
3110.617188
2446.628662
3860.75
2924.981689
1845.203247
5359.177246
3282.06665
3284.235352
2595.800049
3382.181885
4178.052246
4922.780273
2250.819092
5107.764648
6194.116699
4146.947266
5231.796875
1841.608521
2456.453369
1922.162842
3628.697998
3186.74292
2625.581055
2391.426514
5032.995117
4815.213867
7045.296875
3647.90332
4307.618164
2682.714355
6085.031738
2559.757324
4896.727051
1789.421875
1863.5
1897.628296
1995.690186
3127.225098
2567.421631
2554.058838
7059.669434
4697.919922
4137.27832
1852.905151
4528.383789
3803.681152
4143.475586
1955.706543
2943.490234
1860.449341
2582.785156
4729.710938
2721.421875
3369.669678
3219.14624
5318.686035
2888.438477
3041.425293
4519.296875
1830.305908
2209.057373
1876.693359
5986.5
3222.956543
2640.865723
6624.952148
1965
1799.016235
2720.022705
6229.836426
4451.875
1975.515137
2089.21875
2613.111084
3768.779297
3095.960938
3604.123047
2718.953369
2929.374023
2705.843262
2777.09082
1900.42688
4577.950195
5177.675781
3423.174561
4411.547363
4592.5
7051.060059
3439.695557
2093.568604
6637.578613
3632.457764
3416.897461
5214.956543
1465.333374
3584.427979
1972.613159
3214.617188
4708.340332
2241.4646
4810.305664
3281.092041
3975.262695
3045.808594
3239.737549
4309.772949
1803.883545
4130.666504
2493.469482
1947.512207
4517.561035
3783.709473
3309.128174
2438.524658
2653.16748
1898.434814
1735.440918
5145.641113
4332.788086
5816.823242
1864.481201
4482.966797
2905.312256
2933.023682
1855.6875
2381.375488
2513.185303
4371.279297
6145.693359
4521.574707
6589.026855
3759.62793
3835.189697
3468.574707
4991.375488
3736.908691
3344.214355
5705.275391
3829.051025
2150.045898
6912.37207
2289.443604
3442.924072
2621
6575.204102
2265.956787
6119.25
2140.769287
4586.787598
6728
4222.254883
3002.388916
2586.776855
4037.874023
4434.294434
3164.295166
5303.567383
1779.46875
3079.018799
5304.787109
5346.794434
2940.917969
5969.646484
5191.550781
4652.129883
6177.108398
2800.096436
3342.030273
5073.306152
3084.466064
4034.47998
5487.646484
3340.369141
5697.606934
3468.609375
2292.064453
5536.971191
4129.350098
3609.966553
2940.125
3250.267334
4357.302734
3245.08667
3147.291748
2205.812012
4661.812988
2187.153809
6373.861328
3394.074951
7849.888184
3012.69165
1717.008667
2355.337158
4343.93457
2409.716309
4454.642578
2868.019531
2183.644531
2380.150391
1977.956055
2350.564453
2330.600586
2171.358887
3530.712891
2088.435059
2829.529785
3643.26416
2171.547607
4580.568848
12500.046875
1924.178101
2837.992676
4355.398926
3937.049561
1972.496582
4308.184082
2392.314209
2881.273193
4345.466797
2543.178955
3515.388184
2614.945801
2992.223145
5224.925293
4067.591797
4285.148926
2296.364746
1697.293213
2479.233887
3107.625732
2526.023926
2332.220459
2339.039063
2921.475342
2798.117676
1696.624512
4950.159668
4734.282227
4335.494141
3342.565918
3546.623047
3369.956055
3483.292236
2023.596924
2669.312012
2786.539307
6547.214844
1935.042969
2878.515381
3213.714355
4002.862305
3983.898193
2678.822266
3027.00415
3153.919922
3369.650146
4055.433105
2875.333252
3146.741943
1871.778687
1669.377075
2998.33667
3509.815918
4783.76123
3692.643555
2914.881592
3257.933105
3106.574463
4904.931641
2182.946289
3822.659668
3049.600098
1790.230469
3731.558594
4369.782715
3730.156982
4775.118652
2663.392822
5625.82959
2237.551025
2377.085938
2693.027588
3372.964111
3452.722412
3016.118896
3649.01416
5405.916504
3342.519775
2366.861572
2605.422852
2889.365479
2226.406006
6046.776367
1752.792114
5168.661621
1830.00708
4348.729492
1586.762939
4745.518066
1963.192871
3273.223145
2392.563721
3532.07373
2066.786865
3432.710693
5651.781738
2766.316895
2525.380615
2118.368164
3648.30835
2666.838623
2736.55957
4370.994629
3170.780029
3838.846924
4311.32666
5968.1875
7177.930176
3287.706787
2089.333252
4044.605957
2373.661621
5911.160156
2419.368408
3585.875488
6190.65918
3264.195068
5340.915039
2243.764648
3127.419922
3436.503662
4449.367676
2188.080566
4751.257813
3164.444336
3434.342773
2954.229248
3070.52417
5687.240234
3672.647705
4106.541992
2272.413818
3710.473389
2501
1920.917236
5658.836914
3378.172119
1909.364746
3371.609863
2490.046631
1813.142822
2001.153198
4203.624512
4027.899902
2054.03418
5153.626465
5138.699219
4399.177246
3872.072266
4850.832031
1441.285767
8109.49707
3108.854248
2563.548096
3162.739746
1754.195435
4175.381348
2624.77417
2036.955811
5694.103027
5672.195313
4024.941162
3430.315674
3472.088379
3579.015869
3348.919434
1983.859375
3741.922607
4074.472412
1769.956177
4390.251953
3299.290283
7066.283203
1281.751831
2154.640869
3080.894531
3372.953125
2049.433105
1832.300903
1951.189209
2251.606445
2827.357178
3931.92627
1527.798584
2863.380859
4000.221924
2585.671387
1959.483887
2340.156494
2547.25293
4901.422363
5694.085449
4980.206055
3468.413818
4912.199219
1705.359497
3190.104004
4429.726074
1504.986694
5768.136719
4019.905029
2114.56543
3281.456299
3193.708252
1852.303589
2664.145996
2771.161621
6424.19043
3918.29248
3000.139648
1673.223022
2078.22583
5041.70166
5074.833496
1568.248291
5726.299805
4500.872559
5742.993652
2122.593262
2330.686768
4982.043457
4134.688965
3791.951904
4917.300293
4400.956055
5775.845215
1703.092773
2237.880371
6068.472168
2284.69165
1942.986938
4299.910645
4082.626953
5378.202148
4558.732422
5101.502441
2733.309326
1996.635864
4063.523193
4778.89209
3570.197266
5865.862305
4043.799316
5985.209961
2595.461426
2085.553467
5720.532715
2522.819336
6826.247559
4696.757813
3338.394043
2763.088135
2658.688965
4425.406738
1743.026978
4128.114746
2566.342041
1946.331665
2783.462158
2527.027344
3841.992188
3875.957275
2081.019531
1796.337402
4378.198242
3045.316895
4105.772949
3449.254883
1925.199951
1751.204956
2413.507813
4809.200195
3032.239258
1985.085693
3099.05542
2712.307617
2014.594604
2373.535645
2393.665771
2267.057861
3144.666748
4544
1792.858521
7537.769531
4099.236816
3731.880127
1903.487671
5767.394531
3737.741455
5138.124023
4561.952148
7553.850098
5124.571289
3170.260986
3386.769287
2954.857178
3574.995361
2677.57251
4758.464355
2837.076172
2589.016846
2225.648438
2666.380127
5448.949707
5443.716309
2073.694092
3206.249023
1896.462769
4533.333496
5065.279785
6879.871582
2670.097656
3821.566895
4382.505859
5661.915039
4988.339844
2875.49707
3538.008545
1940.800049
2861.801514
5574.285645
5453.059082
5807.248535
2795.764648
2713.600098
6622.593262
4378.173828
3639.733398
3701.16333
5087.208984
3503.620361
3072.285645
3457.611084
6073.214355
3625.347412
4995.661621
6329.979492
2119.397217
1469.599976
2736.653076
2401.124023
2907.131104
3231.657227
4347.829102
3521.355713
2781.67627
1920.994385
4395.091797
4213.208496
2369.652588
1669.993408
1653.50647
2482.904053
4360.938477
3549.73584
2441.766113
1699.975464
3427.060059
4427.008301
4440.661621
2081.5354
4735.926758
4994.111816
5098.493652
2238.93335
2976.716309
2043.571655
3668.944092
2925.087158
4322.212402
4900.845215
1772.186035
3300.515137
4513.811523
1715.875366
4755.676758
4801.648438
1975.845215
3371.929199
3059.743164
4855.819336
2313.615479
4755.755859
5320.436523
4287.65625
3623.922363
1687.772461
2115.826172
4291.97998
2330.153809
4973.696777
1976.279785
4112.262695
6616.021484
2330.939209
4092.302734
1922.414307
3056.783447
3761.704102
4765.756836
5122.192383
2363.967529
3275.666016
1716.338989
2277.67749
3707.219482
4464.474121
3171.335938
2235.272705
2218.202148
2847.199951
4262.480469
2471.813477
4286.350098
2106.150879
2406.583984
1956.211914
3302.35376
2177.333252
2539.799316
1759.269653
3676.157227
2979.388916
3066.868408
3382.095215
2525.544434
3754.064453
2819.124512
4465.530273
2380.988281
2579.183594
2777.4104
4759.062988
2163.311279
2983.540283
2678.857178
2475.486572
2234.497803
4022.27124
1674.558594
4195.721191
5424.496582
2107.951904
2385.158691
1615.77356
5091.952637
1791.661987
4629.108887
4653.543457
1856.837158
5215.964355
3592.619873
2564.557861
5183.36084
4022.440918
3277.227783
2790.152832
2902.700684
4792.987793
3725.419922
6372.706055
4767.490234
8428.65332
4390.5
2104.114258
3450.350098
3483.583008
5031.842285
2707.123535
4741.219727
5475.169434
4833.245117
2760.392822
2952.611572
4316.503418
7670.347168
3637.746582
3154.863037
4249.030273
4906.168457
2301.359619
2463.12793
5014.827148
1852.888916
5766.830078
2503.164063
5045.590332
3764.444336
1836.828369
4235.263184
2783.75
2804.755127
5713.021484
2673.839111
1756.317505
2726.588135
2347.019531
5031.865723
3761.962158
1853.697021
3173.087891
3058.983887
7771.655762
5707.518066
4986.527344
6967.179688
3989.947266
3250.877686
4166.038574
5618.652344
4117.426758
3867.278076
5684.76123
4431.203125
6502.042969
5302.960938
2434.61377
4305.230957
2227.392334
5450.919434
6235.628418
4143.20166
1444.166138
3087.305908
2481.330566
2583.551025
3687.538574
2229.056885
4017.522705
1920.848755
4548.040527
2440.172607
3921.234375
2965.084229
5063.760254
2224.932617
3631.761963
2355.962891
1839.227417
3842.605957
1998.5
1908.322388
3758.958008
2167.551025
2945.532471
1873.680664
5328.062988
4210.505859
2993.893311
4476.230469
5166.414063
2070.787842
2154.626953
4255.463379
1949.877808
6181.163086
1675.040771
3006.645508
7438.321777
4309.974121
3048.036621
5679.595703
2067.249512
2910.072266
3971.163574
3833.57666
4888.291992
4667.1875
2808.297363
4928.108398
3834.424316
4209.460938
2154.889893
2831.23584
2441.494873
3201.921875
1725.119141
1975.276001
2161.176514
2767.586426
3283.586182
5262.046387
4123.79541
5451.270996
3505.400635
2123.012451
5897.515625
5517.303223
1761.171509
4122.837891
5194.959473
4647.445801
1959.533691
3530.244385
2912.838623
3049.960938
5142.20752
1676.57605
4467.017578
6245.714355
3253.092773
4769.888672
2178.15625
2743.759033
2729.547363
4860.632324
2356.711426
5176.162598
6924.886719
3908.902588
3414.307617
3198.556396
1680.317993
5634.762695
3095.126709
5885.333496
3949.105469
3363.004883
3133.470947
1907.766846
2206.676025
2190.557373
3211.879395
3465.556641
3286.965332
5626.770508
3288.943115
6959.428711
2101.80542
2535.314209
2599.342773
5376.893555
2167.933105
2000.360596
3843.794922
3457.433105
4555.120117
1735.503662
4422.567383
2247.211182
5156.817871
4015.463623
3236.478027
4076.47998
3301.204834
4971.800293
3808.203613
2012.854126
2952.650635
3810.717773
5277.244141
2384.323242
4235.973633
6033.780273
4891.669922
3659.886963
6918.20459
2696.553467
2462.687744
5117.34668
2020.882813
5501.290039
3037.25293
4694.346191
4187.885742
6275.754883
3387.059326
2947.470947
3669.866699
2105.126709
5718.572754
2110.863281
2787.444336
2517.314697
2938.265381
3805.419434
4027.85376
7272.272949
4370.047852
5097.308594
4501.796875
3818.949951
3359.33667
5168.031738
2509.081055
2740.162598
5665.682617
4594.209473
5515.379395
2034.394531
3849.217285
2185.0354
3305.019531
3914.556152
5322.790527
3097.976563
3720.958984
4011.013672
4214.52002
4815.620605
4784.988281
2426.5979
3035.827637
4866.824219
4269.708496
2193.119141
1757.979614
3141.23999
2728.212891
5180.716797
3104.537842
1999.929932
8013.231445
5614.050781
1607.482056
1911.046753
1930.25647
5858.105957
1926.18811
1665.145508
4332.205566
3133.077393
4340.61084
5737.406738
2788.548096
2702.284668
1479.593262
3295.586182
4235.649902
4702.790527
3218.429688
1779.033081
2732.520264
3334.855469
1998.924805
3563.528809
3012.304688
2134.635254
2333.291748
2789.276123
3916.029541
3804.43457
5561.053711
3231.717285
2920.661133
3620.036621
3710.133301
1919.130493
1976.873535
2931.959473
1961.5
6622.264648
2585.282959
5344.621582
1681.742554
4953.260254
4253.28418
2482.930664
3145.128174
4370.226074
1912.210571
3633.508545
4046.54541
5422.222168
3579.555664
2389.333252
2309.041992
4343.424316
4152.972168
2608.199951
3189.414551
1682.280029
2636.098633
5251.51123
2349.837891
2984.569336
2509.470703
2105.863281
5399.321777
4609.192871
6210.802246
2471.789551
3789.557861
3071.866699
3826.655762
2112.338379
2754.330566
3319.598633
3261.658936
3587.706787
3350.519775
1509.019653
4099.272949
2755.519287
2846.961914
5483.179688
2004.863281
2059.233154
1751.348022
3679.785156
2281.790527
2060.073975
1963.729004
3098.976807
4111.125
3674.658203
3367.769287
5832.926758
3147.67749
2699.213135
2794.28125
2214.760498
4005.556152
2141.3396
5565.358398
5553.284668
2571.798584
3533.639893
6072.809082
6420.317871
2708.527344
4140.503418
3065.928955
4697.618164
4747.605957
3141.43457
6813.391602
1949.870483
3848.714355
1923.199951
1599.63501
3870.674316
4868.444336
5131.189941
3549.24585
3215.432373
4374.875
7052.913574
3582.229736
4275.106934
4523.665527
3665.226807
2138.399902
2607.172363
5052.391602
5088.840332
3355.098145
2385.580322
3521.397705
3029.636963
2818.069824
1802.400024
3920.411133
2397.839111
4191
1653.731934
1875.428589
2944.328369
4914.651367
2962.700684
4446.056641
3557.745117
4641.52002
3677.253174
4715.44043
6524.954102
2726.433838
5823.34375
4191.36084
4019.906982
2445
4919.73877
4829.084961
3250.259766
4999.710938
3548.959961
2142
1941.221558
2955.591064
4349.381836
2329.263916
4446.671875
7041.409668
2240
2724.563721
5219.460449
3096.363525
5077.580078
5359.139648
4820.86377
2573.297363
3586.488037
1874.778076
4073.06665
3135.093262
3283.349609
2800.338867
4559.771484
1854.243408
2624.101318
1758.474365
3863.363281
5950.40918
3110.931641
2204.172119
7231.072266
3614.214844
3113.600098
3430.341797
6018.964844
2273.911865
2794.438232
2660.237305
1567.832886
1929.996948
3956.908447
1374.710938
3228.33252
2008.411011
3226.433838
2596.693604
3812.833008
1751.511719
1872.836304
3477.044678
2316.790527
4569.994141
3882.040527
5309.862793
2520.345215
3022.241455
2176.895508
1685.726196
1725.333374
3946.618896
1569.502441
1738.93335
2159.257324
2904.2771
3508.282959
4001.064453
1722.544556
2746.788818
2875.260498
3797.250977
3187.581543
4489.143066
2706.494873
2171.874756
2104.236084
1543.368896
3027.555664
3114.74292
1966.142212
6110.704102
2474.142822
1840.493774
3174.466309
4664.680664
4456.934082
4172.824707
2264.496826
1698.571411
4895.934082
5071.446289
4842.794434
3284.60498
4885.030762
4830.783691
5017.186523
3202.553223
1630.476196
5536.080566
2876.700928
1986.838745
2651.48291
2012.651123
2689.70874
2417.57373
1877.557861
2925.049805
2108.141113
1356.141235
3801.913818
1949.333374
6291.031738
6014.040039
6305.525391
1753.886841
4558.430176
3534.55249
4220.444336
4768.983398
5242.550781
3740.417236
5481.046387
5486.76709
2423.689209
5409.61084
2680.345703
2494.335205
2961.967285
3124.786865
4718.174316
4928.496582
1593
3145.972656
4908.878906
3975.535156
4178.589355
4492.885254
2824.449951
5940.225098
4789.895996
2131.255859
4851.720215
2393.80127
2715.115479
2197.432373
2595.592529
1770.37439
3263.888672
3221.773438
3389.333252
3076.5
5431.148438
2133.372803
2620.536133
3047.046631
4034.459717
1973.720093
1886.067749
2839.725586
1749.075317
3987.20752
2866.297363
2941.09668
2401.234131
4505.12207
1960.027954
2696.555176
2007.426636
2006.985229
3908.425293
2114.54126
2767.849365
2364.116455
3417.949707
3918.983398
2235.588135
4068.663818
4205.32373
2263.365479
1820.530762
3711.763672
1847.622437
3200.679688
1650.252686
1827.783936
4643.817383
3709.37207
2319.900879
2138.092041
2087.591553
2621.207764
2624.776367
5242.033691
4409.196777
4183.359863
4486.217773
4583.659668
5952.80127
5044.848633
4690.24707
4305.238281
3889.618408
7169.130859
3220.124268
3976.444336
3690.992432
2424
3127.407471
5501.750977
4529.656738
4102.826172
3816.13501
5847.566895
4653.139648
5075.699707
2092.959961
3247.491699
4561.211914
5715.963867
1491.006714
5716.401367
1620.5
2495.291748
3415.045654
4903.880371
6968.440918
2729.362549
3441.17334
5366.42334
2540.783936
6195.464355
2627.826172
2286.772461
5703.605469
5768.640137
6142.244141
5370.279785
1901.554199
4290.848145
3733.872314
7001.588379
3660.803711
4374.483887
1576.604614
5438.27002
3219.614502
3756.090576
4614.580078
4788.632813
3047.636475
4981.408691
6563.880371
6562
5133.164551
3930.24292
2514.064453
4411.650879
5707.79834
3341.552246
3393.776367
1980.716431
1776.434448
5051.447754
4041.306641
3083.838379
2511.301758
4283.52832
4257.747559
3417.026367
2013.464355
1902.93335
2319.918457
1682.351318
2893.786377
4478.21875
3246.362793
2710.440186
1747.17627
5469.148438
4452.30127
2569.653564
3602.856445
4698.895996
2236.609619
2090.350098
2851.508301
1952.812866
4540.84668
3766.198975
2393.761963
1645.099609
2144.196045
2280.158936
3063.879639
3600.678467
3182.543457
3746.977295
2277.430908
3467
3607.603271
1911.495117
2023.405884
2532.38208
4595.744629
3019.359619
2706.111328
5156.192383
2356.729736
1920.358032
2500.749512
4643.63916
3645.938721
3018.857178
3921.78833
2199.554443
2775.631592
4269.498535
2223.745605
3750.870117
2081.765137
3046.327393
2201.872803
3219.316895
1623.311523
2047.497437
3003.683105
3076.36084
2440.167969
2184.393311
1999.190674
3123.361328
2182.018799
2618.159424
5614.575684
1803.168335
3062.008057
4222.120605
1761.278931
2274.312012
2610.287598
3428.812744
2020.643311
3815.668945
2169.917236
2914.485596
1975.982422
5325.350098
1459.052246
4405.125
1394.656616
2550.294189
2111.354492
2227.720215
1798.525146
2018.77124
4671.231934
2856.607422
1481.491211
3893.968018
2292.734619
2117.547119
2461.309082
2929.720215
2221.917725
2945.110596
4364.168457
4204.089355
2177
1818.300293
1783.473999
1993.438843
3543.213379
1871.071777
1833.941284
1640.859985
2180.980713
1481.936523
3772.28125
4049.46582
2766.436035
2717.02124
2616.416748
2650.279053
1733.840942
3102.997314
2163.678711
2137.326416
5065.118164
3406.376465
1859.623657
2526.547607
4872.456543
2689.595947
2226.625
1917.049438
2352.335693
5488.445801
1566.190186
2211.536133
1962.896973
1586.409668
2247.34375
2420.825684
3014.351074
1742.647583
2462.536621
1667.006714
2267.439453
1895.571655
1728.744141
3208.174316
1754.426758
1918.453369
1686.950562
2188.872559
1707.906982
1662.071289
1901.333374
4115.638184
1397.782471
4887.080566
5283.397949
4828.36377
2448.547852
2364.143555
3032.748535
2104.906982
1758.742188
2451.650635
1810.221558
1894.083496
4964.064453
2956.505127
5012.510254
5948.765137
2132.210449
5208.601074
2685.44043
2365.268555
3315.046387
2183.5354
4370.630859
2906.179688
1605.165161
1837.585571
1970.959595
3711.712402
2215.842529
2071.866455
5129.549316
4458.33252
2124.276611
4012.501953
2036.072021
4968.274902
2795.448242
2299.223877
2481.281006
1827.456299
4049.916504
4481.768066
1833.721802
2634.917969
3326.818848
4164.331543
1544.888916
2218.488037
3665.561035
2272.05835
2024.779663
4178.827148
3292.531982
3070.79126
2655.962646
2345.029053
2940.71167
2208.912354
3895.919922
1816.851807
3172.727295
2005.870483
2494.609375
3231.725342
1677.971558
2781.767334
2039.497681
1736.828247
5385.950684
1734.158936
1814.012573
4387.200195
2065.602539
2005.303467
2344.798096
7010.295898
1754.381714
4962.370605
2307.653564
1963.532471
2102.769287
1719.870605
1791.226929
2410.25293
2194.735352
2144.913574
3668.416992
2963.758545
2253.941406
1831.104736
1666.617188
2361.993408
4193.547852
1524.038452
1788.783447
2436.012939
3730.279053
3084.79541
3133.738037
1945.520874
1860.285156
5262.478027
4250.72998
1473.220703
2190.392334
3433.173828
2480.901367
2395.028076
1562.575562
4454.028809
2965.498047
2298.54248
3807.132568
1875.840576
2446.192627
4098.632324
2051.97876
3143.218506
1953.142822
1878.548096
1813.83252
1696.84375
2862.742188
2323.882813
3153.730469
1848.103394
2978.050293
3274.063232
2523.181885
1529.016968
1818.198486
3028.509033
2533.030518
3239.256348
3319.961914
1743.317505
2696.304932
1647.856323
1542.282959
2629.674805
2221.254883
2668.73877
4937.43457
2667.106689
1843.845093
1761.359131
3538.871338
2250.421387
4176.996094
2793.97168
2831.520508
4314.004395
2442.803467
2927.530762
5303.368652
3961.047363
1852.12439
4257.047852
3324.450928
3864.385498
3730.920898
5023.968262
3094.577881
3981.283691
3252.720947
2399.137207
4477.522949
4133.371582
5491.126953
3996.104004
1888
3285.156738
3073.151367
3551.258057
4648.531738
3614.311523
3994.618652
4216.022461
6379.120117
3139.800049
4318.609863
3922.708496
3721.265381
2189.953369
4150.786133
3745.685303
2441.938232
2281.040283
5173.505859
4737.129883
2482.73584
2968.873779
1914.078125
1827.512207
4649.546875
1572.084351
1511.048584
4854.701172
1708.727295
2869.029053
5002.560547
3567.080811
2055.462891
2646.426758
1706.33252
1707.737183
1780.796875
2719.466553
2332.893555
2044.031006
4368.053711
4221.486328
4450.253906
1821.148804
3414.34375
3744.666748
2497.281982
2047.202759
3207.159668
4512.063477
2069.391357
2381.090332
2432.399902
1663.199951
2939.049316
3214.601563
2517.36084
2260.525635
2194.679443
4129.510254
3187.576904
1949.315918
3707.666748
1952.945557
3568.791016
2224.11377
1633.565918
2777.072998
2022.287842
2515.394287
2678.079102
3199.870605
1685.73584
1790.834595
3324.134521
1412.964966
2332.950684
4272.48291
1809.868042
2705.626465
1779.013306
2791.605957
3406.741699
3070.590088
3024.756836
5002.545898
2538.56543
4406.671387
1993.127808
6181.556641
3956.087646
4831.546875
1824.838379
3416.023682
4875.743164
2305.770752
4184.316895
3357.907959
4584.375977
2929.081787
4911.181152
2077.158691
2885.721436
1713.193237
2551.575928
2504.223877
3502.961426
3108.482178
2909.236816
2851.395996
4717.788574
2785.142822
4995.979004
2556.732422
2839.664307
2111.93335
2679.473145
2592.89917
4426.832031
2961.824219
3882.140381
1979.918335
2106.305664
5800.354004
5192.427734
2310.080078
2046.65918
2331.655273
1868.636719
4846.128906
2258.639404
4487.822266
3297.580322
2973.426514
2092.397217
6376.285156
9169.509766
3964.189209
3245.62085
1569.494629
2562.398926
2500.090332
2168.641602
3125.389648
1673.618042
2057.04126
2366.779297
2160.551514
1787.591675
3153.339844
1923.841919
2794.366455
1632.400757
2453.10498
2739.638916
4159.139648
3387.864014
2889.496826
4471.428711
1775.362549
2247.587646
3815.454102
3009.318359
3101.361816
3966.399902
2120.492188
4134.399902
5765.749512
2726.54541
1987.108521
3138.825684
4087.653076
2315.871826
2546.299561
2023.195313
2464
2442.508057
2822.833008
2999.352783
4692.338867
2403.639648
1752.123291
2747.359619
2379.041748
3652.733643
2359.287109
6495.336426
2227.61792
2251.287354
3457.101563
1986.407349
2455.479492
2238.130127
3685.15332
1878.629761
4641.011719
4228.87793
4779.254883
2008.550049
2872.690918
2885.683594
2248.756104
2271.620117
2954.54248
4716
5468.36084
1914.804565
2277.533203
2067.487793
1884.93811
3131.904785
2227.419434
2999.037109
2404.630859
3078.652588
1772.93335
2437.295166
4292.485352
2722.176514
5293.121582
4543.738281
2779.197266
2068.321045
2527.320068
2173.984131
2210.9646
1969.45459
2112.178223
4692.674316
3429.288818
2320.324707
5561.317383
2266.839355
2410.939697
2377.142822
4775.118652
3650.079102
5995.724121
3135.60498
4156.008301
3336.502441
4639.588867
2571.416504
4450.429199
3981.799561
2703.099121
3295.883545
2416.645264
1944.075195
1932.977173
3053.87793
2758.270264
3237.914551
3664.157227
3247.117432
1869.688843
2364.296387
4465.618652
4474.884277
2798.714355
2045.004639
2788.978271
1903.17395
2238.814697
3719.972412
2614.676025
2660.533447
1978.761719
3156.912354
4209.888184
3769.865967
5913.336914
4251.040039
3309.775879
2853.626709
2291.443115
2308.705811
2822.42627
2114.447021
3032.880371
1918.278442
3919.533691
2462.510254
7126.340332
2144.384033
1419.949341
2350.319336
3016.566406
1444.894531
2251.675781
1428.641968
9624.599609
2069.538574
2036
1668.220459
3268.531006
2172.434326
1985.307739
2706.353027
2397.353516
3529.476807
2655.677734
3588.243896
3741.962158
4808.383789
4036.99292
2453.480225
2084.895508
2443.032227
4300.901855
1930.73877
6037.870605
4835.629395
1794.925415
3248
1926.709717
5232
3552.363525
1895.852783
2765.286865
2240.582764
5021.764648
2792.771973
4288.791016
6527.668457
1520.74231
2464.231445
2188.246826
2244.353027
2257.354736
4127.866699
6501.625
3029.927979
1948.852905
2268.335693
3991.497559
3617.126221
4918.232422
1836.8302
2190.863525
1868.160034
3280.959961
4950.868652
3507.813965
2033.970459
4156.464355
2136.508301
3381.954834
2939.19873
1653.016602
3415.347656
3756.951904
2723.101563
5347.006836
3160.784424
2437.362549
5647.289063
3461.033691
4605.551758
5756.788086
3418.923096
3549.05835
1799.648193
2191.867676
2264.915283
2512.869629
3483.647949
4663.381836
2607.612793
5742.305664
4311.939941
1819.514648
4424.804688
4302.03418
1680.317627
3509.304688
1901.564453
4923.543945
1571.674561
3488.633301
5261.507324
2977.100586
2449.506836
3151.335693
1801.310547
1556.829346
5065.537109
2462.588867
2344.080322
1556.983276
3400.989014
4748.205078
2025.702148
3236.243896
1942.89502
2455.83667
4094.465332
5374.96582
4960.165039
2850.581787
4643.168945
4342.433105
4186.549805
1925.030884
2616.745117
3149.197754
3326.567139
1989.594727
2232.351807
2166.551758
2484.422852
2148.463867
3039.199951
2507.01709
2330.108154
2205.517334
5667.971191
2356.171387
1841.586792
4977.932129
4522.491699
3621.142822
3328.294434
3613.09668
2333.731445
1428.19043
1773.170776
2164.437988
4341.563965
1763.070679
2312.205078
1991.562012
2111.17749
2298.413086
2303.13623
2970.109863
2640.146729
2176.519775
1967.559692
4690.519043
1819.641846
1864.337769
2801.97168
3753.901123
1859.571411
9884.489258
1681.875
3533.103027
5901.071777
2629.707275
2523.428467
3871.742676
2499.783691
4161.416016
2645.897461
1896.357056
1849.333374
1771.471191
1854.707886
1896.437866
2693.211426
4315.952148
4444.069336
1985.351807
3352.080566
2504.719482
4307.670898
4204.169434
2054.792236
3023.41333
3848.899658
1888.559326
3338.727783
1820
2754.450684
2813.508301
4095.947998
1930.657104
1855.614014
4430.085938
5607.284668
2029.44104
1589.948242
3471.897705
1941.14502
2036.884766
2558.188232
3506.012939
3060.724365
3474.592529
3575.101074
4885.300293
2156.439209
4016.2146
2681.58667
1872.305908
3588.009766
2084.869141
1637.432373
5133.89502
1707.751587
2114.590576
2656.4104
4681.841309
4666.858887
1736.255737
4123.452637
1730.699341
1464.086914
2410.911865
1805.083496
3546.202148
4405.119141
2767.456787
2987.633545
3243.927246
2095.234863
1925.953491
1548.206909
2481.079346
4395.168945
3459.717529
1711.341797
2104.85498
4333.379883
4628.591797
2484.765869
3876.882324
4023.639893
2888.390137
1987.460693
2154.23999
1807.921997
3843.228027
3933.041016
3969.736816
2871.913574
3157.928223
2525.408447
4888.287109
10728.799805
2100.77417
3854.172607
4016.76123
2219.348877
3529.969727
1788.104736
3973.133057
1690.767944
2151.785645
2579.604492
3121.577881
1468.430786
5090.344727
4093.114746
1637.547485
4519.61377
3479.837891
2492.779297
2058.439941
2324.627686
3005.55127
1917.865234
2405.190918
1640.189331
1985.723022
2257.103516
1310.255615
6319.712402
2311.421631
3756.87207
2275.718994
2026.458008
4004.853271
3619.354004
2900.990723
2307.172119
2555.332275
4605.960938
2929.616455
2144.809814
1951.332031
3044.819092
2144.046875
2005.168945
3014.480225
2234.166748
4358.391113
7641.675293
7007.958008
4537.289551
2310.350586
2792.543457
2242.741455
5355.538574
1391.420288
1532.53479
3725.830078
3081.050781
1641.209351
3367.360107
1719.117188
1929.448242
3829.294922
1706.927856
4360.884277
2726.509033
3618.592773
2020
2095.236816
2224.668945
4822.380859
4506.550781
2271.369629
2007.022949
2275.598877
2826.248535
2289.074951
2428.08374
4891.734375
3466.814697
2429.75
3470.157471
4159.076172
2864.064697
3431.353516
1811.28833
4423.272949
1542.195068
2598.518555
3850.015137
2334.957764
4726.182617
1992.627441
2738.454102
4212.574707
3324.105957
3158.95166
2367.907959
1808.136353
3176.917725
5315.310547
2433.828613
1690.215942
2673.913086
2147.975342
2821.927979
2195.294189
1613.6604
6093.37793
1791.391846
1973.952759
2470.60498
5550.879395
3949.350098
2705.645752
4316.262695
2665.298096
2412.335449
2481.515869
1932.717896
2591.439453
3256.259033
4146.915039
6828.962402
2313.530762
2113.987793
2529.865723
5481.965332
3636.5
3153.588379
3240.398682
4171.958008
6400.856934
5478.044922
3763.482666
2366.854004
1681.639771
2476.734619
1689.060181
2651.938477
1955.813965
2264.996094
3600.59668
5837.532715
4941.416992
1816.289551
2034.262573
3396.211182
1693.136353
2654.772217
1796.925781
3285.98291
2022.736816
2109.09082
2181.527344
4367.396484
2718.851074
2171.354736
2160.932129
2385.503174
4105.893066
2451.80957
2779.428467
1945.047607
4493.683594
2541.104736
4038.372803
6479.849121
3263.949463
2118.338623
4501.097168
1839.905884
1773.814819
5164.514648
4257.878906
3009.671631
2244.567871
1743.47168
3048.317871
4891.363281
3725.845215
2941.199951
1860.179077
3361.087646
1742.294434
2919.900879
4381.046875
5532.389648
4938.201172
4398.836914
3032.802979
1974.412476
3693.821533
1699.307739
2123.581055
2181.012695
2446.144531
2744.885986
1571.167358
2234.404053
5916.314453
7058.128418
3900.379883
2947.10498
4186.384766
3862.083984
2247.90918
2651.043457
4307.370605
3291.089111
2603.451416
2152.143799
1693.621582
4548.916016
3684.013672
2074.749023
1999.031372
2501.636963
1970.537598
2713.5
3725.447266
1741.687256
1626.930664
1962.778198
4666.929688
1966.818604
2385.600098
4461.979492
3672.704346
2096.25708
2203.606689
1982.23999
2192.424561
4087.582031
1964.356812
4270.977051
1447.5
2554.68335
3334.100098
1961.297852
3432.240234
5170.23877
1491.108765
3247.071533
2488.800049
1841.627075
1671.636353
3745.401123
2450.848389
3334.847656
1943.420898
2671.615479
2286.13501
1719.365479
1893.719116
4235.379883
2679.608887
1712.177734
4062.591309
2385.188477
1847.576904
2910.987793
2969.470459
2033.380737
1968.412109
3597.580078
2363.627686
1576.943359
2115.071045
2370.514893
2300.973389
1637.029419
3478.644775
3404.550537
2396.057861
2755.143555
3174.467041
1744.756226
4154.201172
2406.192383
2402.452637
1578
2210.656006
2052.581787
3839.626953
2763.243408
5807.761719
2127.381104
1759.511963
2154.349365
2732.652588
2815.619141
2683.903564
2286.558105
2139.048828
4949.755371
6451.007324
2419.466064
4494.675781
4110.528809
2449.540771
1797.695313
2908.89917
2673.375977
2032.674316
2684.461426
1939.885742
2303.557617
2167.71875
2901.705078
2829.843262
2250.751709
2391.617432
2278.219727
2761.833984
2872.780762
2415.391602
1798.382568
2396.793457
4137.770996
1989.786499
3795.757568
8118.257813
4102.126953
3121.835693
2091.9104
3526.494141
2494.115723
3140.773193
2300.131592
2404.349854
2087.424316
3748.104248
1927.877197
2567.968994
2429.141602
2224.543213
3867.384521
8022.297363
1584.941162
2252.153076
4776.532227
4840.155762
2965.068115
2000.321411
4559.466797
3029.940674
2438.564209
1672.611328
4059.47168
3428.855713
2404.814697
3742.168457
3688.519043
2526.006836
4093.502197
2552.192871
3196.543945
2032.911133
1859.606567
4097.342285
2344.197266
2943.416992
2524.360596
2536.074951
2127.421387
3992.588623
2450.555664
1836.098755
2443.872314
2585.737061
5513.834473
3597.434082
1901.285767
3784.897705
4533.197754
1732.109253
1875.688477
2452.910156
3108.582275
2097.561768
2110.410156
2500.804443
2917.932617
1502.745728
2489.419189
2173.19751
2797.653076
2514.600098
2407.826416
2223.397217
2796.961914
1961.688354
2984.374512
2052.661377
2172.622314
4150.008301
2659.234131
2358.056641
1709.606323
2099.131348
1820.559082
