# Supplementary material for: Distribution Analyzer, a methodology for identifying and clustering outlier conditions from single-cell distributions, and its application to a Nanog reporter RNAi screen
Source: BMC Bioinformatics. 2015 Jul 22;16:225. doi: 10.1186/s12859-015-0636-7 (PMC4511455; doi:10.1186/s12859-015-0636-7)
Supplement: Additional file 1: Code S1. — R source code and sample data for distribution-based high-content screen analysis [file 12859_2015_636_MOESM1_ESM.zip › DistributionAnalyzer-1.1/Plates/files10004/E14]

2200.54541
2309.388916
2509.457275
2968.016357
5129.482422
1678.50061
3377.198975
2664.317871
3364.453125
2312.233887
1785.146484
1678.296509
2589.120605
3526.045654
4943.359375
3741.789795
4223.5
3383.735107
5720.776855
2003.473633
3036.274414
4395.154785
6067.160156
4375.422363
2544.768311
2964.86084
2980.307617
2752.894775
2579.281982
5557.387695
4717.312012
1920.708862
4396.270508
4698.758789
4482.311035
1774.295044
5793.364746
2659.083252
4488.56543
2064.790039
4086.828369
3195.957031
2320.551758
5378.326172
4461.951172
5506.688965
1861.879517
2048.096436
3084.194092
5519.416992
2269.282471
2107.904785
2309.439941
3558.428467
6892.012207
3772.325928
5294.345703
2212.952393
4687.740723
2485.978027
2944.223877
5339.355469
1916.215454
2728.078125
4095.757813
3479.671631
4088.773682
2194.446045
4422.073242
2803.424072
4347.6875
2185.498047
1985.662842
6802.54541
7933.817383
2547.713867
2698.833252
1878.256226
5117.175781
3740.968018
4595.752441
2502.674805
5348.107422
3499.19043
6356.713379
3114.426025
3701.200439
1872.810547
2555.623535
3863.199951
6829.193359
7044.178223
2426.861572
4971.647461
3136.607422
2884.056396
7976.532227
1709.073975
5144.78125
2485.876953
2229.734863
3875.83374
1998.810181
3683.920654
5335.646973
4840.867676
4111.180176
4908.13916
3831.989258
2448.306885
4432.072266
5065.980957
3523.431152
2846.796143
4362.141113
3268.885254
3974.379639
7526.177246
3951.052979
6135.898926
4691.946777
3216.071045
3825.378906
3529.934082
6387.776855
7331.294922
7676.927246
4846.911133
1929.734253
4499.297363
4692.635254
5016.874023
3202.108643
2200.653076
7531.614746
8751.029297
6335.623535
2187.431885
3640.05835
2829.701416
3058.237305
3911.964111
7946.535645
6700.22168
3913.080322
5709.707031
2504.223633
4955.058594
4990.493652
2555.496582
3791.351074
2722.759766
3060.326904
2419.891846
2629.061768
3278.828369
2960.408691
3161.554932
5174.839844
2772.862061
5082.358887
6136.773438
2346.469971
4250.725098
2884.359863
2316.822754
4747.013184
4147.931152
2652.244385
4868.297363
4131.469727
2567.358398
5427.128418
4211.025879
3491.020752
5004.520508
3889.286865
7565.496094
3377.333252
2987.071045
1768.636353
4443.958008
3288.904297
3179.186523
3970.344727
4275.256836
2690.14624
1597.777832
6963.048828
12536.733398
3740.540527
5391.013184
2614.945068
3704.780518
2152.158447
3328.228516
3517.794922
2353.549072
3052.612793
5184.154785
3432.3479
5038.555664
2104.336914
4163.234375
3305.469482
3757.064209
2145.166748
2063.157959
4461.581543
4522.229492
2707.27417
1989.139893
2920.714355
2603.630371
3059.031006
1843.083374
4431.381348
2288.252197
5049.299316
4207.160156
1881.154663
3949.734131
2867.650391
3466.458252
2862.263184
4847.449707
3288.375732
4675.75
3690.922363
4044.642822
1992.584229
2032.126465
1853.732666
2362.557373
2080.495605
3567.290283
4171.496582
3799.261475
1826.981812
2884.134766
4529.398438
1747.064941
5147.549316
2722.047119
3841.726563
4383.64502
2768.979004
4452.609375
5880.925293
5196.804199
5930.61084
2743.871826
6411.650879
4324.428711
5008.880371
2701.591309
2840.021484
3482.151611
3763.069092
3284.617188
2296.108887
3629.700928
4197.983887
2963.63916
2025.703247
4435.098145
2412.060059
3369.679932
3066.126465
4840.460449
5036.065918
5905.799805
2162.122559
2496.670898
2154.70752
5185.564453
1855.80603
2516.886963
5285.504883
3095.905518
4380.554688
4858.439941
2678.114502
4469.914063
8208.668945
5427.505371
2911.283203
4953.302734
4595.514648
2621.431885
2564.893311
1948.564209
4268.649902
4922.416016
4595.71582
3153.215332
2226.860596
3298.075439
3503.818115
3164.396729
3095.449463
4248.146484
4529.824707
4214.986328
3291.929932
6085.544434
4678.124512
2101.043457
3746.351074
5470.549805
2260.6521
4410.07959
4077.1604
3211.058838
3591.984619
2537.682617
3835.266357
5919.791504
5177.500977
4231.699219
3656.104736
5533.117188
6165.009766
1723.666626
2728.812744
4242.541992
2929.342041
3808.343018
3118.883789
2086.50415
5027.151367
2094.020508
4672.57373
5009.887207
3143.917969
3335.131836
4987.467285
3966.023193
2192.208252
2333.626221
4219.109375
4065.427002
1526.939453
2743.31665
9020.90918
2242.193604
3582.478027
9712.774414
2045.082764
2495.626221
3783.874023
3834.125
3507.94751
3522.170898
2056.059326
6020.491699
4339.538574
3279.685791
4587.515137
2445.024658
7991.666504
2937.836182
1507.285767
2425.931152
2528.056396
3495.715332
2772.9729
4247.929199
2326.47998
1820.39856
5460.404297
4992.663574
2643.80957
2665.406494
5365.40625
3670.991699
5258.865723
5760.266602
2070.305176
7166.513184
2434.541992
2036.048218
3962.890869
3537.052734
2050.703369
5068.62207
3141.486816
4632.709961
2028.529419
3979.840088
3955.405518
5911.774414
2922.666748
3763.375977
1748.403687
2030.90686
2543.496094
2113.614746
1918.360596
2681.367676
3785.117188
4695.897949
2230.283936
5786.040039
5495.321289
4417.788086
3176.23291
2868.165039
4403.028809
5902.062012
3229.57251
2561.370117
3478.443359
2258.125
3573.871582
8288.136719
3299.022217
5246.495605
2418.215088
4534.711426
2942.472412
4000.778076
6105.222168
5458.060547
6053.112305
3711.390869
4231.043945
4076.633789
4708.821289
2275.867432
4068.123047
2096.173828
3267.981445
2103.934082
3355.535889
2683.914307
1562.8479
1799.646729
3207.827393
3254.499023
3787.249268
1926.241333
5731.45166
1844.564697
3031.624268
2742.523193
3946.44165
1947.699829
5624.837891
2784.332764
3477.806641
1943.028198
5591.553711
3234.906738
5615.84668
3379.605713
2321.630127
3240.288818
3906.120361
2555.214355
1814.776733
2560.894531
3646.090088
4555.732422
1995.599121
3156.924072
5754.364258
3662.395996
2922.391602
3255.985596
5564.59375
2001.717285
3016.325684
5627.79248
3479.276367
3464.827148
2573.468506
2928.657471
3659.085693
3103.936279
2884.194824
2803.154785
7472.364258
2184.376221
6011.804688
3649.263184
4852.504395
2670.439941
4917.786621
1674.942139
2027.117798
5413.670898
1773.503784
4358.996582
3233.864746
3625.684326
3894.827393
2191.087158
5663.401367
1611.336304
3700.293457
3052.512939
3442.330811
2633.432373
10714.311523
5258.614746
3080.51416
2427.878906
3192.106934
3170.791992
5272.746094
4876.844238
4076.445557
5096.084473
2368.508057
2495.205078
5393.918945
3497.03125
4141.223145
3605.044434
4990.568848
3519.708252
2642.045166
3456.731445
8609.136719
2301.606201
5157.260254
3013.261963
6399.709961
4579.855957
6166.942383
3859.428467
4555.790527
2310.666748
2621.178955
3397.485107
5087.78125
10218.84082
2001.024658
3018.563477
2601.224121
1855.026123
6602
4564.04834
10144.158203
4267.004395
5473.325684
2619.283691
4219.927246
15677.032227
1827.796631
2101.614014
3983.243896
3410.650635
4657.262207
2680.961914
3009.518066
3788.607422
5311.810547
5713.754883
4294.577637
4250.259277
2448.894531
3732.19043
3784.418457
1990.511597
2547.588135
4552.514648
4535.342285
5323.640137
2092.137939
3791.625
2070.34668
3262.622559
2537.894775
1763.4646
3967.485352
3630.970215
4397.958008
4927.887207
2975.140869
3515.526367
3908.153809
1879.621582
1864.360962
4675.161621
2495.947266
4837.720703
2667.113525
3205.199951
4095.353027
2929.690186
2226.036377
3950.037842
2926.408447
4705.59082
7103.608398
7773.618164
1767.294067
4895.720703
4758.408691
2774.119141
3721.276611
5557.096191
2285.617432
2880.398438
2420.37207
3119.808594
2004.739624
3273.780762
3160.196533
3320.176758
2941.883057
5910.159668
2339.019531
5670.98877
3101.818115
5718.656738
4610.35791
2472.380127
3565.982178
2576.112305
3361.121582
2342.714355
1839.787231
4278.817871
4621.616211
3277.438477
3798.55957
2856.306641
2489.30249
3906.196289
3605.348633
4506.75293
5232.10791
7225.308105
3415.609131
2436.345947
2102.265381
3943.224365
5185.138672
2484.812012
4318.03418
2406.033936
2412.72876
5218.192383
2595.432129
2711.23584
2995.984619
2017.59375
2152.593994
1789.501343
4445.519043
2015.826294
5137.860352
2643.434814
5185.203125
3754.713867
5068.193848
3875.937988
3750.165771
2531.932861
2324.507568
4002.743652
5151.614258
3033.199951
5324.015137
4269.507324
3002.230469
9985.313477
1989.026978
2727.609863
4616.621582
5018.26416
3418.616211
3532.344727
2366.289063
4875.471191
2029.980835
2229.225342
6238.399902
3648.804688
3530.101807
2113.578857
4481.525391
11503.24707
9351.647461
1640.736816
4825.373535
3275.376465
3830.259277
9887.102539
3008.350098
4633.283203
4721.058594
2250.755615
5723.368652
8313.34668
3577.716553
5448.402344
6145.945313
4602.186035
3600.063965
5154.195313
2405.221436
3805.063477
3357.95752
4175.826172
10699.898438
4266.703125
2321.193604
1509.164551
3210.27417
4104.840332
2306.096924
2089.966309
2999.714844
1588.061279
7954.239258
3026.993164
2190.876953
1991.33728
2674.387939
2528.547119
2181.835449
2409.397705
2362.877441
4284.273926
2112.120117
5178.563477
3445.634033
1982.183594
6375.301758
6460.397949
3813.703369
2386.253906
3155.230713
3414.706787
3930.454834
2585.015869
3533.402344
3876.314697
1881.593262
4040.193604
5552.338379
2904.487793
2461.026611
2730.361328
6279.305176
1735.343994
1922.807251
5054.044922
3839.440918
7687.826172
2757.041016
4631.336914
1679.606812
2653.927734
3820.601807
1675.037476
1842.324707
3121.784424
1620.311401
1891.571655
2626.650879
1833.800293
3218.629639
2994.736084
2567.754883
2142.402588
2787.547852
4496.431641
5520.223633
2997.154541
4726.517578
3809.054199
2182.248535
2571.005615
3005.186768
2725.602051
5433.742676
2709.157471
4144.484863
5036.897949
4697.689453
2637.305664
4184.545898
4376.293457
5517.956055
3214.885498
4329.820801
2696.60791
3674.730469
5393.213379
3549.586182
3509.203613
3496.75
2226.519775
5063.596191
4162.395508
6516.767578
3394.139648
2669.249023
4138.21875
3630.883789
3861.890137
2319.431396
2313.714355
2738.48877
5885.893066
2107.383545
3871.13208
2382.341797
5252.996582
7161.569336
2186.037842
4720.269531
3069.543213
5566.081055
3626.473389
4069.370117
5175.123047
3012.010986
2949.472412
2027.321655
2917.990479
4626.02832
4776.525391
3577.32373
3424.720215
4240.075684
6375.703613
6206.893066
2515.807129
1722.986694
2696.631592
3720.838623
5289.621582
4981.52002
4957.805176
2710.325684
2747.532471
4157.021484
11348.794922
8780.079102
6335.057617
2761.887695
3571.387695
3336.210449
3693.192139
2932.463135
6854.65332
4700.20166
4001.166748
3806.484131
1905.283936
2790.296387
1405.629639
5198.385254
4390.342285
6702.532227
5777.88623
3298.960693
4266.638184
5456.927734
3303.623535
4208.424805
5657.869141
12077.360352
5265.199219
2150.654297
4292.271973
5032.094727
1984.394409
3433.272705
6364.475586
5426.437012
2296.524658
4499.195801
2422.769287
2385.187988
5452.991699
2222.509521
4448.100098
6602.184082
3564.921631
3218.666748
3073.191895
4164.634766
1580.104858
2280.589111
4705.164551
2182.672363
4531.226563
3573.638672
4803.885742
5332.927246
4831.900879
1841.495483
3675.996582
3794.681641
2045.631958
1760.031128
2658.317139
1911.226563
1965.64624
1975.648071
5776
1813.272705
3776.763428
3501.505371
4730.468262
1572.363647
3982.743896
2303.891113
4088.360352
5917.658691
6642.408691
1577.316406
3858.711914
2611.864502
4519.822266
9247.142578
5252.444336
2196.857178
3586.503906
5148.393555
2377.333252
3620.944336
3596.90918
5437.314941
3694.917236
9552.442383
3000.791992
3621.229004
2616.044678
4092.657227
4890.022461
6917.275391
5925.824219
3157.820801
4833.554688
2802.35791
2167.089111
3781.929199
4932.621582
2475.209473
5955.132324
4251.391113
3805.151611
4454.187988
4143.717773
5537.65332
2364.718018
5485.115723
5041.577637
3466.869873
4055.205566
4161.257324
5876.409668
3285.507324
3937.259521
9763.03125
2835.619141
3328.218506
4332.761719
3644.697266
2330.582275
3262.421387
3813.73584
3231.638672
3865.978271
3043.325439
2013.737915
3738.143799
3074.387939
4892.102539
8104.860352
2523.679199
2085.944336
5183.336914
2023.401123
1533.730469
2312.715332
3037.444336
3803.598877
3826.205322
2608.946533
3202.600098
1671.888062
6124.083984
2127.281982
1840.818604
2160.458252
3905.112793
1792.888916
5101.89209
2404.935303
2540.615479
3749.702881
4788.133789
5182.929199
3603.761963
6060.239746
4503.105957
2033.155518
3369.504395
6156.834961
4777.939453
1875.257202
2605.040039
4903.710938
2577.761475
4165.327148
4878.522949
4323.469727
7151.941895
6329.559082
2133.638184
4152.472656
6025.467285
6053.007813
5311.763184
7548.546875
5292.953125
4856.067383
2038.13501
3662.358887
3302.602051
1980.910889
6625.743652
9157.269531
6356.998047
5360.845703
2076.324219
3854.28833
5258.37207
7478.788574
5649.430176
4318.835449
5287.462402
4957.686523
4892.235352
2927.521484
5091.82373
2738.218506
5399.678223
3883.756104
3851.358887
5216.19043
5223.16748
3807.871582
2844.943115
4847.138672
4520.352051
4806.358887
4055.962891
2002.216919
5638.762695
6321.32373
4438.784668
6621.32373
1575.053711
7079.724121
3699.017578
3675.504883
3009.5354
6557.020508
5427.428711
3782.117676
4364.689453
2361.600098
2592.897949
4645.979004
3857.10083
3264
4313.364746
2598.260986
4372.716309
4828.729492
2042.734741
2196.244873
7169.496094
1967.561157
4774.541016
6091.284668
2032.089844
4840.658203
2115.146729
2268.104248
5180.589355
8564.776367
2955.531494
4489.242676
4296.924805
4780.75
3007.716064
4297.508301
2000.925415
2259.044678
4375.922363
3324.954346
1994.5
2634.90918
3663.428467
3362.632324
3053.791016
6822.43457
3353.320313
2309.64209
3823.384521
4065.037109
2131.319092
6182.263184
2877.021973
2038.081665
2350.581543
7016.59082
6221.321777
4114.440918
3494.829346
2562.726318
6602.399902
5779.297363
5313.729492
2337.291016
5247.17041
4729.069824
3628.116455
4925.068359
3300.361816
3055.21167
4337.810059
3955.481934
4946.973633
4616.174805
2765.678955
2701.085693
6262.717773
5806.191406
1567.626221
5613.277832
13259.678711
2065.252441
5120.627441
3236.425537
3441.988281
2598.133301
3954.782715
3332.475586
3528.279053
2665.333252
3225.830566
5347.820801
4842.530762
6829.379883
4973.062012
2491.12085
5744.679688
7416.046875
1951.278687
5246.369629
4913.270996
6554.453613
4464.968262
2783.083984
5276.481934
3464.120361
5559.030273
3656.987305
4625.049805
2739.722168
1812.758667
5481.489258
3456.866211
1836.121216
3736.164307
3581.111084
4018.327393
3223.857178
1563.452637
4842.25
5696.943359
7870.031738
3244.344727
4499.805664
1896.699585
5072.296387
3902.596436
2914.840576
7143.514648
4453.408691
1844.825439
4562.228027
3207.153809
5655.909668
4137.666504
4567.021484
2076.47998
4197.358398
5167.269043
5123.550293
4770.03125
2126.247559
5657.02002
2814.797607
2167.619141
1271.366333
2013.940552
2797.803955
1990.210571
5880.745605
3439.571533
2810.510986
4229.925781
3810.052002
3887.567627
2451.671143
3278.896484
3209.245117
3990.21167
2965.831787
4640.117188
8812.713867
4231.687988
4502.57373
3606.833252
13067.698242
5116.901367
3141.466553
5718.380371
3470.177979
1295.923828
2487.911133
3360.786865
2211.123779
4915.157715
2959.698975
4099.379883
2210.399902
5824.173828
5028.36084
3893.123535
2170.270264
5399.351563
2405.270508
4261.424316
2041.924805
4003.824463
4301.039063
4778.210938
5485.629395
5129.370117
2732.108154
7089.982422
7322.20752
2669.4021
1769.099487
2735.5
1806.677734
6157.711426
5887.51709
5107.378906
3821.945557
1949.169189
3847.816162
5260.143066
4930.012695
2940.477539
2621.372314
4382.963867
3698.964111
2223.717285
4775.301758
5242.937988
5127.030273
4528.306152
2732.941162
4877.082031
5721.443359
2838.38208
2020.842163
5197.77832
5443.939941
3208.212646
1879.450684
4219.128906
8651.59082
4826.666504
4415.264648
1850.330688
2132.173828
6434.022461
3712.385498
4523.756348
2619.279297
4790.37207
2998.635742
4527.077148
6964.756836
4665.434082
6941.755859
4469.215332
4827.983887
3244.097656
3391.891846
5901.325195
2867.803223
2794.5
4146.399902
2053.629639
2288.508057
2706.04248
2636.711182
3940.68042
4896.520508
5052.331543
2938.60791
4617.595215
1750.638306
8568.143555
7926.885742
3396.094482
4461.079102
4004.824463
3649.161377
5472.288086
3179.091553
2754.125
4689.630859
2280.326416
1587.928589
3059.884033
2045.534912
4768.601563
5914.133301
4579.496094
8557.394531
3045.806152
4465.483887
6619.593262
1770.598267
2146.031738
5485.333496
6159.255371
5104.038574
5151.150391
4282.049805
3284.257324
7591.320313
5537.758789
5064.486816
5446.060547
2407.657715
2607.460205
5972.83252
2626.453369
4458.763184
4247.692383
2707.212646
2004.054077
2080.872803
2545.608887
4658.324707
3757.485596
1933.739868
7617.653809
3692.105713
1889.182129
2562.381104
6556.883789
3869.589111
2969.026855
3677.405518
2408.575684
3376.591064
5536.179688
3629.596436
2425.748291
3598.34082
3070.32959
7664.641113
4437.124023
4086.613525
5235.877441
2800.783203
3145.972656
2082.823486
4278.473633
2461.682129
3655.025879
6825.007324
4625.64502
5047.896973
3631.659668
2914.141113
5589.951172
2561.771729
3776.020752
2431.662598
5373.239258
2296.658936
4795.984375
5566.260254
3646.787842
2223.394531
4595.189941
2432.239014
5206.213867
5342.973633
1717.617065
3696.114258
1787.776367
3956.618164
2716.491699
2791.477051
5012.413086
4571.102051
4036.417969
5811.651367
3968.163818
2635.630371
1968.13562
2592.099365
3338.659912
2988.02832
3603.674072
3732.124268
2097.57373
5116.665039
8111.283691
8448.495117
2547.323975
2738.760986
7280.794434
4391.966309
4779
5409.125
4479.26416
5576.90332
10866.128906
3259.428467
2998.433594
5247.553711
4173.994141
4221.913086
2112.715332
5580.90332
2730
4671.222168
5352.720215
2280.216309
6305.757324
6523.480957
2645.067871
3179.826172
4728.189453
2878.97876
4503.789551
2033.823853
6268.214844
5119.318359
8336.719727
4846.176758
5621.095215
10411.803711
3465.504395
2842.701416
5849.824707
4418.287598
2159.169189
5292.178223
5519.475586
2294.493164
3317.934082
6281.59668
3384.211426
5729.644043
3987.39917
4680.867188
10838.969727
2616.668701
3216.91626
2235.829102
5061.507813
3180
3904.851074
2537.362793
3927.135498
3817.301514
2432.41626
2923.86377
2022.410278
5241.964844
5345.431152
4145.849609
4584.849609
2833.804443
2982.493652
4190.38916
4355.773926
2282.84375
3378.041748
3590.587402
2152.661377
3470.015137
8187.529297
2516.263916
2754.171143
3629.628174
4172.050781
3437.995605
4129.797852
1808.26416
3797.777832
1887.80249
3435.269043
2861.303467
3543.737305
1474.780151
2076.840332
7914.77832
6522.477539
5632.594727
3842.143555
3866.821045
2104.9729
3519.608398
4953.583008
2278.777832
4111.509277
4992.933105
5750.169922
4098.927734
6631.575195
1731.178833
8483.657227
4034.736816
4136.796387
2979.067383
4751.854004
3409.241943
3251.971924
4312.13623
5731.331055
3662
3860.293701
6274.712402
3565.274658
4669.791016
6182.320313
3169.203613
3097.705811
4950.378418
3153.317139
2023.547974
3106.739502
2825.590088
3199.468994
3040.349609
2330.105225
2192.966064
3855.284912
3578.199951
4707.200195
4562.283203
3426.954346
4709.141113
3307.641113
3160.939209
3482.782715
5373.736816
6319.386719
2651.64502
5993.681152
3819.537598
4527.583496
4619.56543
5148.4375
3318.47876
2525.487061
2109.797119
5753.480469
3453.379395
2253.272705
2448.272217
2088.886963
6447.31543
3440.151855
3362.159424
4822.054688
3418.191895
4623.705078
2810.906494
3753.718506
3028.179199
6093.561035
2758.080078
2303.09082
5379.534668
1809.624023
3566.335205
3667.371338
1632.721802
2533.26709
6787.204102
7290.308105
4098.992188
2081.974121
2523.951904
2704
5305.26123
5337.128418
2677.538574
3874.457764
4533.038574
3801.282227
4278.614746
4998.083496
2830.111572
8500.481445
3251.715332
3835.52002
2665.822266
2636.758057
8077.455566
3833.556152
3095.736328
3500.559814
2392.287354
2634.178223
2692.564209
6231.757813
5776.583496
4356.125977
5192.459961
2576.307617
4597.738281
2802.995361
5705.303223
2233.801025
4598.564941
3627.014893
2764.932373
2868.5
2650.931641
3257.975098
2220.783447
4740.93457
3221.401855
2004.61499
2337.975342
2212.055908
4516.355957
4007.894287
5721.493652
2238.346924
3799.57373
8356.383789
1525.501587
2707.112549
5427.734863
6060.932617
4924.322754
3467.043945
3331.654541
4614.687988
3124.842529
2049.268555
6472.984375
9076.827148
4202.240234
4227.34082
3316.870117
5476.112305
2787.199951
4322.489746
4276.46582
2823.738037
4244.414551
2595.324951
2782.529297
4429.190918
6719.100586
2893.936279
1912
2123.152588
5627.241699
2491.425537
3850.677246
3344.326904
1976.578979
3083.425537
4595.003906
3240.332031
2212.571533
4532.707031
3592.452881
2217.561768
3101.658447
4860.402344
6294.770996
2381.758057
4976.247559
2892.744141
5670.044922
2659.770508
5056
2519.770752
3323.496826
1908.087891
5607.085938
2110.88623
5289.587402
3985.060303
4322.984863
3713.435791
3100.272461
3113.671631
4729.34375
4719.647461
4989.00293
4679.828613
3396.215088
2694.891846
6058.191406
7818.522461
6010.655762
2350.785645
5031.408203
2027.720947
3460.337646
3378.144043
5462.860352
6370.881348
3128.614014
1595.490967
4940.907227
2776.303223
3310.029541
2693.657471
3018.009521
6120.124512
3221.986572
3766.38208
2431.364502
2952.957031
4606.542969
4335.421875
2223.375
3440.666748
4802.96582
7136.185547
3251.165283
3972.54126
3699.90918
6206.64209
2831.802002
2998.487793
5932.922852
6253.660156
4901.910645
2433.882324
4048.136475
2211.220215
4919.053223
4885.272949
4376.044434
5864.656738
4473.281738
3117.070801
3193.596436
2958.471924
2353.136475
2272.630371
4646.26416
4043.052002
5690.840332
6020.680176
1887.924561
2969.989746
6445.224609
3746.269043
2427.240967
3925.077637
3618.990234
4196.652344
5738.855957
4049.248535
3627.183594
2171.654785
2165.193848
6059.094238
3196.791016
3933.540039
2894.375
4664
6640.59082
6157.467773
4088.5
3041.362549
3391.055176
4197.422363
3929.220947
2210.326416
3869.889404
5249.664063
3918.476074
6549.321777
4510.43457
5580.729492
3850.922119
1789.415405
5644.601074
2506.085205
2251.863525
5399.412109
3555.781738
3282.181885
3870.256348
3348.361816
5199.38623
3569.740234
5327.405273
2687.387207
5016.385254
3592.574463
2137.010986
2754.750488
4617.415527
4296.247559
3596.868652
5739.123535
4203.813965
4522.802246
7636.116211
2958.852051
3237.460693
1759.939941
2749.248291
4230.839844
5737.303711
2414
2614.215332
4979.678223
5456.009766
3035.689209
4912.841309
6336.667969
4303.316895
4128.145508
3340.991699
4175.407227
3803.564453
2293.430908
2254.091064
2110.670898
2086.62207
5771.169434
3525.870605
1671.699707
2182.547363
4305.52832
5226.144531
2498.194336
1915.593872
5613.743164
6705.221191
4895.704102
2496.711182
4434.527344
4739.251465
2578.2146
2850.37085
2712.06665
6620.0625
2339.821777
2034.595703
2279.938721
4237.10498
1828.773438
3934.992188
4483.697266
2963.642334
1757.599976
3346.895264
1787.502686
3250.723877
5766.416016
3829.37207
2307.901367
2378.152832
4199.567383
3652.122314
3433.089844
4385.57373
2249.046387
1810.620728
6341.541504
5116.688477
2482.218994
4017.383545
5105.401855
4636.454102
3911.050293
2506.90918
2741.696045
2413.990234
4715.667969
3109.374023
3650.395752
8353.606445
4247.963867
4577.060547
3201.411865
3364.231201
3296.578613
6298.288574
7226.206055
3282.324219
2185.052002
4922.552246
3109.540527
3402.53125
8706.927734
6524.129395
4622.64502
4178.866211
1808.175781
6146.787598
2806.569824
3504.305176
6313.365723
4133.032227
2882.723389
6915.93457
6108.76709
2551.642578
5310.225098
4366.310547
2507.614258
4469.515625
2907.651367
6152.563477
2809.153809
6016.300293
2083.368408
5149.09668
5032.589355
5916
2903.116699
1851.135132
4598.935547
4462.595215
2977.937256
5511.141113
4295.712402
3400
6012.173828
3540.131836
5344.193359
3619.297607
6403.952148
5298.825195
4653.361816
3675.272705
1974.18042
3748.839844
4442
3122.185547
2018.314453
5426.666504
2291.122559
7412.790527
3550.884277
3873.046387
3093.610352
4354.91748
2358.235352
4585.482422
4186.914551
6356.896973
1801.070923
2414.626221
1828.863647
1948.108154
2574.293945
4426.050781
5642.662598
6520.231445
2110.474365
5516.266602
2834.863525
2557.470459
3391.854492
5006.091309
4802.663574
2057.151123
2108.329102
2725.818115
2764.919922
3939.265137
2416.024902
3810.06958
3390.17627
6932.172363
1965.872192
4729.354004
5244.153809
2510.630859
3377.298096
3820.213867
2348.746094
3523.094727
4510.107422
1986.393311
4338.963379
7293.766602
4940.899414
4683.976563
10872.817383
2310.963135
5882.938965
4789.798828
2657.557617
2199.479492
3470.216309
4601.339355
2419.182617
4326.65918
2197.004395
3486.740234
1841.158081
2838.022461
3816.459717
3140.246582
4272.508789
2677.106689
1834.342285
2144.497803
7749.904785
1962.770874
1486.375732
4471.128418
3640.649902
2807.62915
6724.01416
10044.140625
1946.329712
2878.60791
1694.066406
2210.952393
3957.605713
3307
2568.57959
6846.103027
5055.984375
4846.331055
2017.615723
1779.339478
2061.7771
4608.672363
7985.57959
6096.210449
5420.529297
7219.54248
5410.349121
2946.588135
1846.766479
3069.387695
2259.335693
3106.584961
3860.255371
2533.401611
5734.649902
1851.641968
2255.358643
2180.82959
3353.487061
3027.254883
3390.794434
5099.815918
3464.265137
3779.946289
4963.271973
4660.581055
4609.033691
4222.399902
3723.835693
5232.728516
2462.094238
3217.79834
4281.362305
6905.506348
2031.044067
3365.94165
3273.716553
3745.037109
4525.184082
3414.666748
3890.990723
3222.117676
2940.33252
3539.979248
2097.430664
1661.195923
5152.526367
4667.321289
4130.020508
4422.698242
3589.645508
8618.37207
1824.849976
2435.236572
3257.042236
3971.726074
1676.67981
2637.70874
6555.077148
4026.645508
11213.487305
6491.987305
4404.097656
3802.011963
2256.827637
2646.331787
2348.242676
5558.144043
4758.009277
3638.349121
3560.462402
3492.57666
4504.523926
2311.195801
11298.817383
4282.083496
4877.451172
3907.885986
2679.734131
3072.647461
6573.346191
3556.56543
2559.543945
3930.56958
3019.191162
4159.285156
2918.277344
2929.868164
3210.624756
2576.068359
4454.672363
5891.855469
5908.604492
4901.987305
4227.785645
2724.09375
1951.532837
3717.668457
2605.868896
7298.979492
2916.453125
3011.351563
5056.560547
4557.17041
3510.057129
2671.060791
3988.964355
3698.620117
5831.874512
8982.345703
2251.291748
3499.522217
3869.725586
5234.923828
2518.699219
4730.187012
4286.29834
4421.29248
2584.56665
5171.42041
2201.738281
2755.891846
2345.881836
2976.913086
3028.283936
4730.049805
2845.103516
1830.361084
4585.285645
2231.190918
4918.026855
2272.639893
3050.218262
1787.430908
2071.666748
4620.951172
2241.327393
2278.753174
2891.995361
2273.460938
3794.815674
1771.640503
4493.459473
3137.530518
2775.82666
2344.187744
2268
7192.089844
3660.355225
4839.152832
1993.757813
3711.546875
3170.1604
2338.651611
2773.843994
5215.087891
2439.583496
3752.760986
2816.683594
6002.350586
5882.558594
4498.615723
1812.954834
2532.130859
5923.763184
3277.370117
3924.287109
5045.984863
5600.07373
4985.244629
6461.756836
2670.585938
2834.94165
4988.841309
2791.438965
3022.54126
4861.48584
2991.158936
5068.977539
5020
3264.850342
4498.824707
4330.61377
1965.655151
4145.212891
2949.435791
3286.406006
4594.134766
3285.815918
2174.592529
2526.900391
3609.475342
3415.553955
5172.01709
2414.130127
1917.437866
2606.141357
3400.564209
2270.506348
1861.308472
5907.539551
1828.8479
4528.34375
4633.844238
4536.196777
5299.833984
2221.78833
2487.251709
3099.923584
5330.839355
3811.710205
2638.938965
1802.935425
2944.871338
2389.357422
2277.90918
3638.794434
3158.466553
2841.785889
1819.091553
2125.928223
3007.094727
5238.765137
3692.192627
2056.298828
2151.612793
3206.528076
2593.230713
5223.355469
5556.210449
2874.501709
3933.018799
3157.089844
1855.339844
4781.145508
3505.106934
3398.51001
3484.182617
2227.92627
4767.609863
1513.129883
5381.888672
3612.279541
5561.715332
5914.724609
4753.850098
3548.81665
2449.740479
3986.728027
1686.185181
4159.171387
5731.154785
4471.325684
3480.288574
6029.065918
2771.662109
2046.675049
3129.515381
2460.527588
5175.699707
3403.257813
5677.921387
2993.973145
4719.927734
4075.457275
1808.67395
5119.637207
3189.812012
4660.396484
2612.778076
2349.752441
2484.663818
2546.947266
3122.297607
3648.179688
2040.724854
3448.989014
2823.058838
4564.725586
3243.842041
4701.994629
1817.86377
5602.722656
4261.151367
2960.660889
4533.234375
4270.111816
2574.73291
3106.080811
1690.392334
3908.012939
2518.006836
2414.516113
5311.726563
2075.464355
6043.84668
4168.189941
2512.744141
6203.99707
3337.617432
2286.339844
1652.955933
2466.073242
6856.30957
5901.409668
5164.864746
2235.285645
2915.360352
2530.276855
4724.513672
1856.45105
3174.141602
3722.833008
2922.944092
1912.96814
2118.147217
2328.894531
3120.754883
1995.583252
3552.151611
11781.448242
1654.622559
4505.06543
2731.592773
2853.226807
6177.835938
2681.197266
1766.915039
3349.864502
2368.313232
4021.9729
3841.932861
3081.049561
2415.344482
2487.140137
3806.189697
2073.963867
6574.698242
4359.228027
1930.203247
2181.842041
1539.01062
3422.231934
1875.675415
5195.602539
4654.991211
2432.61084
1614.571411
4105.789063
2626.356934
6409.845215
3351.132813
7303.015625
2994.66333
3501.875244
4052.890381
3577.134766
5958.120605
2159.866211
3318.322754
4480.52002
4289.912598
2157.621094
2115.787109
3059.070557
5547.924316
3930.805908
1655.333374
3915.209229
2209.62085
3914.511963
2924.648438
2180.751465
3820.049072
3007.096436
4783.14502
3502.591797
2457.588379
5176.291992
2038.890015
3017.310791
2296.106689
2187.479492
5707.266113
1998.755005
4549.595215
3147.08374
2428.849854
2689.121094
2801.389893
2008.321045
5273.611328
2236.705811
3336.445801
2610
4863.956055
4007.654785
5249.419922
2468.205078
3134
1625.559937
3545.515137
5126.237305
4759.583984
2603.328369
3136.673584
1779.75
3055.247803
2343.743652
4378.212402
1866.021484
2193.980713
2378.106934
3575.212158
5645.770996
2593.704834
2461.226563
1938.299438
1931.969116
3508.535645
2599.532227
2353.41333
2628.3396
3331.711182
4722.300781
2666.289063
2631.758057
4131.630371
1817.920044
4126.211914
4565.789551
5807.917969
3974.79541
2917.813232
3959.291992
4058.491699
10451.655273
4921.679199
1558.441528
2805.570068
3197.977051
3516.986084
6680.452637
1859.036133
2616.265381
3934.233887
2324.117676
3735.481934
4905.586426
2903.62915
5281.176758
4378.127441
1658.074097
4857.084473
1887.139771
3584.331543
2250.713135
6734.181641
4517.392578
5051.854492
3701.217285
2388.761963
3505.059814
5254.968262
2617.45459
10157.796875
3629.664551
2052.57373
1976.888916
3633.380371
2225.696777
5053.84082
3492.202393
2027.306274
4199.820313
2243.122314
4161.900879
2278.335938
1767.655151
3993.851563
3106.880859
2472.329102
4575.824219
4369.452637
3930.498291
2267.131836
4141.041016
4054.039063
1829.407227
1954.898315
4747.074219
3310.877686
4143.85498
3592.640625
3437.412842
2004.021729
3424.165527
4410.87793
2063.592285
1869.392212
6423.186523
1882.680298
1811.563965
2769.095947
3365.592285
4230.578613
1842.392578
5198.57373
2433.053467
2586.613281
2312.635254
2651.656982
3354.323242
3823.210693
2878.491943
2147.112549
4706.973633
4160.292969
4826.491211
2008.383179
1887.901489
4243.966797
2886.97876
3897.014893
2607.76123
3702.446045
3806
1908.599976
2012.363647
1997.481445
2859.062744
3106.863037
4915.756348
3204.088867
4380.524414
3864.967529
1988.713501
5220.794434
3872.337646
4892.633301
1993.028564
3288.561523
4789.714355
4979.308594
2714.70874
3826.538818
3351.6521
4716.722168
1965.333374
1956.67688
2334.021484
5421.172852
3881.20874
3622.769287
3732.571533
2524.4375
1851.115845
5770.247559
2135.583252
2082.166748
2374.845703
1826.916626
2038.833374
4719.081543
2496.778809
4250.539063
2098.241943
4161.10791
3640.107666
6102.344727
6216.629883
2720
3300.810303
3431.536133
4528.714355
2152.509033
3444.867676
2599.696289
5413.439941
1920.959961
3172.754639
4656.856934
3361.476807
4696.041504
1508.89209
2471.952393
1745.063477
2332.162598
5710.303711
5367.826172
4650.04541
2117.972168
1565.403809
1882.010986
1816.88147
2309.329102
5531.325195
2022.167358
3535.722168
3229.221436
3225.59668
3885.662354
2223.64917
4982.679688
1704.120117
4499.944336
2974.674072
1983.153564
2270.47168
5417.523926
3875.251465
1951.402344
1940.145264
2737.655518
1851.870972
1906.448608
2296.807617
1985.178955
4938.406738
2171.378418
3519.314941
4270.687988
4561.895996
6219.816895
2175.468018
4440.269531
3365.923096
4901.250977
1969.587402
3409.199951
1742.07251
2483.678223
2098.306885
3238.769775
2683.253174
2122.898193
4013.083496
3820.97998
3250.994385
1869.69397
5364.462402
2253.823242
7248.170898
3330.076904
3723.540039
2092.399902
4019.79248
3429.619141
5447.46875
2320.776611
1936.268433
2476.637207
5173.630859
2180.755127
2692.961182
4118.20166
2780.579346
3960.141602
4321.375977
3208.283203
2257.753418
4909.94873
2805.566162
6822.500977
4835.439941
3789.697021
1736.518555
2344.212402
3867.428467
3020.222168
3062.333252
6137.613281
4002.718994
4466.322754
3258.913818
2010.495361
3013.947021
1833.309082
3604.228516
2671.64917
2127.462646
3082.717041
4482.957031
2663.934326
4068.691406
6916.35498
5021.523926
3464.119141
2499.333252
2997.722168
4028.050049
3652.653564
14670.658203
5345.227539
2159.446777
5229.344238
4956.793457
5450.846191
6059.544922
2153.733398
4378.950195
3735.774658
7834.971191
3599.07373
2593.666748
4519.390137
4261.54541
2991.432617
6370.394043
3199.130371
1996.967773
3969.298584
1942.730103
2364.861572
4320.15918
3326.030762
3254.356689
11186.289063
2501.280029
4180.939453
1830.281006
2651.317139
1871.404907
2253.333252
1935.844604
2354.776367
2454.530518
2494.052734
6119.741699
3817.585693
5810.113281
3370.749023
3779.248535
5885.714355
4297.824707
5563.428711
1933.041992
3102.857178
3212.957764
5094.135742
2590.8125
2714.453369
4891.566895
5701.129395
5512.118164
3566.300049
4269.458984
2190.603271
1907.968994
4695.541504
7742.35498
2181.874512
5167.279297
2421.934082
4860.327637
4152.118652
4370.574707
3923.786865
5647.298828
2404.176514
3396.203369
4309.058594
3720.807861
1790.666626
2912.380859
2707.105225
7484.641113
2423.518066
5189.825195
4115.610352
2201.162842
2795.878906
2446.785645
2593.244385
2816.875488
2953.09082
2002.887207
6693.589355
2823.757568
5169.561523
3088.240967
2754.230957
6235.003906
5601.077637
2262.172852
4143.788086
7055.370605
3205.497559
4067.735352
4799.558105
3163.953125
1358.235352
5433.799805
4733.333496
4966.838867
3226.0271
3282.116943
2042.700195
5830.54541
2760.164307
4509.348145
3108.894043
6057.103027
4024.581787
4382.172852
1806.100708
3339.748047
5304.757324
3393.069336
4205.420898
2878.080078
6130.103516
6259.179688
5832.796387
4452.95166
4267.960938
3916.22583
3823.287598
3627.016357
1662.713257
2078.222168
4599.200195
2858.252441
1955.167725
4486.879883
3109.136963
3715.735596
4992.221191
2689.225098
4733.560059
5366.693848
2048.76709
2598.867188
4368.082031
4705.012695
2227.287598
3768.332275
3006.021729
2890.881348
3919.185547
7863.179688
3331.375732
1878.362549
3354.053711
4957.750977
4319.101074
3083.739502
10398.349609
3167.007568
2842.71875
3440.653809
5792.512207
4103.849609
3833.494385
5590.282715
2226.563477
4090.233887
2836.146484
2924.185303
5815.484863
5042.205078
3624.124268
3413.508301
3690.065186
1752.884155
5252.351563
4389.402832
4271.66748
6502.878418
3785.033691
4249.13916
2688.038818
6585.347656
5660.821777
3361.702148
3059.662598
4390.54541
3059.364014
2285.045654
2296.15918
4230.698242
2260.718018
2013.644897
1936.647339
3206.514404
3301.810547
4139.376953
2983.647949
1396.585938
3105.844482
4040.627441
6254.96875
1976.941162
2931.956543
3370.305908
2574.156982
2055.30835
4024.522461
4125.235352
4207.492188
2458.140381
12476.423828
3973.478516
5624.956055
2885.608643
2335.004639
1995.338867
2648.658936
2305.028076
3186.298584
1732.670776
3065.559326
3436.586182
2728.478271
5742.711914
3854.406494
1952.086426
3331.573242
3202.49585
2492.193359
2981.411133
6697.710449
3800.478516
4741.040039
2996.565674
5252.598633
3476.89502
6204.853027
5183.338379
1889.714233
2936.676025
3020.085938
8346.03418
2666.666748
3422.198975
2233.077637
4047.807373
3593.265381
2960.643799
5791.205566
1967.284546
6239.638184
2500.218262
2162.926758
6660.147461
2055.512695
1734.751465
1681.534668
4448.081543
2848.606934
2101.057373
3396.01123
3656.399902
2748.372559
3136.632568
1872.527954
7005.495117
4360.708008
4041.318359
4754.993164
2579.714355
2906.771729
5017.366699
2187.965576
1741.348267
2541.103516
3300.133057
3128.058105
2040.444458
5931.503906
1783.336548
4673.339844
2373.449219
2562.312012
4094.125488
3754.64209
2752.789795
2722.218262
3436.390625
5065.351563
2944.502197
4191.047852
4429.141113
3411.3479
4955.821777
8537.459961
2430.121826
4057.309082
4922.806641
2559.759277
6801.355957
4919.65625
2331.418213
5762.479004
1819.450928
2664.9646
5899.010254
2801.316162
2955.789551
5378.62207
3626.809814
3909.447266
2759.335938
3476.496338
4137.32373
3529.716064
2798.905029
4452.354492
2760.258057
7271.007813
2295.816162
2190.541504
4817.802246
3264.943604
6478.489258
5036.415039
1679.861328
4261.458496
3655.365723
2439.095703
2059.54541
2774.086914
3876.772217
2809.087646
5369.746582
5070.54834
2626.891357
7206.621582
5244.493652
2520
4699.759277
3874.673584
5362.678711
3170.533447
3067.70166
4581.439941
4492.546875
4100.875
8332.263672
2595.344727
3529.818115
5702.742676
6035.193848
3802.455566
4173.60791
3204.349609
3019.925293
4589.919922
5748.10791
2716.337402
5595.009277
1905.515747
3682.265137
3784.888916
1943.362183
2413.49707
4644.505859
4559.095215
2948.419434
3431.918701
3422.605469
2081.23584
3334.937256
2950.873779
1891.827026
2650.704346
5952.176758
3529.848877
6455.455078
2182.032471
4149.95459
4973.396973
4615.782227
4236.875
2387.611572
2404.307617
7657.722656
4716.876953
4480.220215
3804.194336
3094.20166
2764.28833
3519.435303
3061.060303
2077.430176
2842.05127
3725.625488
1836.628052
2445.931396
2866.386475
4062.425293
1927.441895
3191.22168
4432.388184
3440.293457
5373.136719
4715.505371
6179.845703
3011.125244
3215.969482
7273.833984
4633.603516
2841.705566
4587.102539
5200.518555
6203.396484
3810.614746
4350.595215
3186.487305
2262.241455
3623.058838
3597.344727
2938.575928
1952.236816
3925.897949
3519.013428
2698.644287
5719.37793
6041.385254
1990.8125
1933.034302
1713.969849
2089.29248
4805.047852
5373.061035
3739.146973
2933.508301
1918.115234
4030.287598
4604.15625
2889.863037
4795.363281
2735.441895
2340.38208
2421.171631
5103.344238
4166.007324
7036.437012
3953.786865
2999.88623
3794.759766
3989.847168
2784.058105
2390.380859
1829.389771
2579.699219
2902.405518
4157.947754
3996.321289
2422.047363
3460.773682
2331.256836
4579.719238
4175.638672
4969.304199
3925.911621
3685.717529
3213.791016
4292.819824
5975.826172
3384.460205
6097.390137
4614.939941
4679.492188
6642.137207
2593.490723
1984.550659
2957.675781
4249.519531
4219.331055
2168.089111
6960.282715
4774.227051
3982.896484
4672.063965
4737.1875
2196.066162
2486.03418
2535.172363
2736.658203
4534.112793
2342.873291
6068.133301
4339.512695
4564.377441
5831.891113
6917.160156
2312.324219
3363.875732
6121.327637
3490.718018
1997.730713
4527.63916
3449.06543
2666.635986
2344.425537
2711.45752
3076.251953
4951.365234
1857.238037
4308.604004
4363.619629
1985.84436
4664.347656
3702.709229
1537.056641
3917.232422
4267.054199
2841.724121
5298.5
2734.688477
2261.381836
2679.012207
4193.91748
3880.195068
4159.280273
5611.323242
2580.944336
4040.639893
2590.105225
2704.980713
2589.718018
1783.57251
5867.549805
3386.085449
3750.526367
1693.253784
1897.185181
3175.161621
2223.374268
2742.532227
3183.716064
4824.171387
3370.296387
2202.666748
2638.365479
4218.343262
4282.35498
3352.274658
2404.039551
3604.610107
4596.902344
1805.838745
2967.684082
2644.354004
4062.263916
1976.751709
2177.486816
2306.35083
8250.6875
4029.189209
2585.440674
3891.083008
3968.013184
5242.517578
2211.627197
2855.1604
3716.626221
2724.227051
2904.542969
1983.411133
4173.617188
2170.934814
2537.61792
4912.398438
2300.956055
5035.946777
1985.614624
3332.849121
4385.963867
2217.125244
3342.138916
3644.594238
2294.755615
3572.728271
3444.935059
2621.649658
1808.717896
2074.228271
3566.955566
2648.408447
3958.889648
5328.140137
1900.1875
2407.972656
2701.87915
5263.935059
4215.560059
3595.669434
1971.089478
2610.324219
3440.035889
3071.887695
2200.985352
2239.964355
4428.749512
3361.976807
3646.052734
2809.063232
2408.440674
3141.172363
3710.624512
4880.583008
7080.851563
3149.759033
4010.082764
2114.532959
2288.15625
3416.558838
5578.965332
1689.898315
4390.567871
3335.697266
3003.87793
3199.398438
4445.273438
3045.976563
3550.578857
1604.671143
3504.260254
4768.680664
3292.950684
5056.642578
3364.700928
4915.961914
4430.334473
2026.078491
2926.399902
9293.134766
1602.852173
1435.220825
3800.41748
2585.414307
5413.355957
2304.581299
2046.75
3706.86084
3366.129883
2311.931152
4173.794922
5262.300293
4778.699219
5602.489746
2303.591064
2782.681885
1967.970337
2324.396973
4983.258789
2968.682373
5189.648438
3454.645996
3871.690918
2006.774414
1962.419189
1701.225586
1972.708862
5636.17627
3872
2563.736816
2376.768555
2513.193604
1869.267822
5679.352051
2234.616455
3126.404785
3116.523193
4253.352051
2254.591797
3794.898926
7629.235352
3649.375
4685.005371
5860.851074
3224.159424
2658.121582
4125.876465
3605.09082
1859.38147
2369.240234
1843.456055
9965.28418
4911.539063
4577.711426
2345.76123
1948.417969
2302.805908
4999.225098
1875.884277
6450.263184
2747.811279
5946.078613
2505.457031
4638.983887
4470.668945
4082.761719
9329.260742
5053.16748
2121.399902
4364.637207
2865.762451
1640.615356
4166.645996
2796.952393
5058.613281
2614.123779
4706.365723
2216.68457
3051.946777
1712.98877
3314.411865
3573.123535
4161.439941
3060.69873
3950.910645
3321.956543
4415.939453
2410.990234
2726.98877
1810.599121
3008.772461
4011.435547
4859.850098
5492.370605
4244.163574
4182.503418
5346.066895
4986.283691
4954.329102
5524.157715
1726.085693
2240.710449
4262.742676
2099.824707
2614.712402
3075.528809
7148.973633
1847.370117
1977.915283
3010.289063
3846.63208
2434.325928
1981.460938
7283.561035
2294.596924
1983.215088
2892.349854
3030.49707
3955.618408
2679.062256
3771.753418
2815.543701
2983.508789
3076.164307
9485.62207
3758.372314
1977.285767
2404.084717
1595.911133
3089.201172
2107.018311
2302.520996
2284.865723
1658.276733
4316.651367
2423.575684
3571.103516
2835.561035
3490.763916
4052.363525
4260.568848
5061.228516
5902.859863
4102.067871
2003.351318
1976.599121
6383.09082
3187.371582
3864.991699
3515.793701
2608.26001
2510.583252
3779.729248
2159.279785
5770.211426
1546.114502
3062.269043
1919.975098
4725.893555
2005
2016.546387
4734.345703
9825.297852
5119.412598
3203.403564
7149.341309
4469.853027
2329.20752
4030.141846
2988.268311
3756.052002
2870.022705
3871.702148
2513.051514
2681.60376
1771.370239
4386.794922
2826.243164
4725.416992
5122.305176
2931.938477
5382.106934
1803.314697
4468.338867
3354.531738
2868.968994
2062.862061
5091.108887
2458.111816
3072.366699
2043.460205
4993.679688
2859.878906
1677.28772
2791.765625
4177.045898
3384.343994
2223.693359
3962.546143
3480.423096
2779.006592
4626.694336
1917.392944
2982.82666
2547.798096
2103.783691
1741.613647
6468.949707
2554.279785
2639.408936
3634.016602
2648.204346
2546.292725
3071.983887
3665.188232
2966.51709
3327.904541
7716.737793
1846.38855
2155.05127
3796.578857
5599.296875
2240.954102
3762.731201
3724.886475
2319.796143
2714.997803
2271.015625
2929.492676
5125.780273
3340.177002
2550.340576
2153.873779
2674.666748
2553.117432
2781.819336
5010.84082
4238.761719
4438.980957
3667.644531
4015.142822
1724.80481
1835.225342
2226.114014
3250.821045
2195.264648
4209.825684
3631.938965
3683.894287
2346.17749
1986.445068
3510.480713
2371.641113
1543.288452
6674.470703
2033.36792
4260.86377
1426.289673
2247.36084
4113.786133
7084.049316
2290.702637
2816.595703
3764.242188
2159.517822
2613.381836
3788.390869
1845.054199
2059.589355
2723.155029
2878.755615
3564.314453
1900.410278
2001.898682
3778.647705
3987.190186
4836.21582
1920.489502
2301.015381
3533.295654
3314.189697
3608.955566
2530.589355
4514.891113
5384.47168
4501.720703
2509.500977
3071.238037
3857.808105
2171.755127
2480.393555
5772.969238
2556.262939
2732.592285
1755.229614
3057.591309
4585.415527
4110.875488
2580.532471
4273.125488
2618.510742
1943.404785
5331.050293
2020.919067
1980.126465
3047.21875
2566.839844
3615.872559
2314.717285
7293.689453
1730.854858
2761.672363
2826.979736
5041.15918
5315.538086
2632.821289
2603.223877
2050.470947
2441.243896
4187.314453
4417.254883
3464.364502
3490.819824
5580.093262
3152.121094
2052.44043
3082.530762
2713.568115
3275.810303
4110.692383
2863.663818
2169.392822
2633.476074
3918.774414
5547.413574
2813.67041
2577.927246
3026.553711
3045.337891
5494.056641
2525.61499
2557.700928
3817.639893
2410.982178
2322.134766
2003.012207
2474.471924
3921.881348
2510.486572
3203.225586
2119.463867
3456.861816
2025.543335
4169.402344
1916.406372
3519.243164
3395.408936
3808.054932
2699.136963
5384.164063
2375.336914
2542.648926
3322.184326
4841.67627
5409.398926
2600.424072
1704
1966.91272
4999.31543
3629.861328
2443.531006
2413.300293
4179.736816
1694.737915
4744.399902
2285.414551
3083.543945
2338.195801
3411.019287
4823.310547
2014.078979
1790.308716
1887.266968
5185.881348
4653.970215
2336.38916
5214.833008
3768.717529
1945.303101
1799.953125
5585.518555
4197.228516
1684.866943
2467.003662
3052.80249
2724.569092
2023.837891
4849.064941
1714.83606
2507.505371
1674.375977
2455.006104
2500.925537
3631.545654
5595.208008
3175.212646
2013.483154
2404.800049
4509.121582
2539.69751
2911.770996
3681.101318
2062.554443
2485.46167
3330.072021
2722.89209
4027.905762
2763.34082
1668.248413
3578.020996
2284.444336
3239.225342
2206.709717
3711.131836
2094.408203
1615.825439
4582.52002
2989.474365
2642.820313
1802.838745
4316.733398
4728.318359
2448.658936
2051.916748
1768.027588
2309.175293
3791.119629
2591.098633
2728.390625
3311.304932
2921.428467
2156.324219
2873.418457
2562.227051
1959.884766
3142.350342
2619.455078
5347.654785
5692.336426
2146.141846
5506.23877
4950.944824
3916.052002
2344.531982
2192.664063
8130.173828
5316.382813
2316.363525
3418.920654
4023.05127
4682.475586
1826.481323
2620.514893
2200.961914
2531.13916
3842.46582
3963.803223
1979.384644
2491.906982
3406
3150.792236
3282.520264
3091.664795
5764.191895
1358.838013
3451.307617
2152.209229
1978.554932
2795.003174
2875.085693
3183.56665
2940.814453
3048.084473
3606.252197
2764.307617
1868.507568
1840.157104
4636.663574
3623.022949
4510.515137
1921.481445
2972.512451
3045.373779
1898.260254
2526.417725
2191.80127
2278.877197
4296
3752.271729
4240.390625
3786.982666
2034.987793
1959.072144
2240
2481.084229
2172.05957
4577.956055
2731.123779
2159.968506
1788.48877
3098.436279
2907.536621
3141.35083
5364.409668
3100.320068
4540.565918
3966.896484
2169.67627
3749.910156
2241.569336
3718.291504
3746.333252
4822.271973
2376.327148
1723.425171
1967.881104
3151.242432
1991.026245
3920.441895
2048.941162
3746.237305
6734.572754
3845.138428
2033.704956
2183.61792
1713.484497
2765.958252
2507.316406
1908.506714
4888.467285
6117.92041
2054.803955
1871.786255
3906.158936
6097.349609
3873.497559
4784.679688
3014.701416
1867.561646
1778.473389
3391.606445
4742.713867
2577.691162
2586.813965
2756.996338
5984.412598
2685.101563
1661.787231
3900.787598
4251.619629
2809.975098
4211.737793
3067.216797
1723.45752
3406.399902
2415.553711
3979.133057
6475.432129
2020.737061
2768.13208
2340.13501
3814.816406
1746.047974
2954.347656
3674.734863
1416.912109
3681.683594
2216.839844
1969.019409
1776.549438
2483.427246
2145.567383
1934.483032
3736.85791
2885.767334
4191.881348
2164.796143
3063.459717
4378.48584
2112.462646
4031.278076
1849.128906
3859.039063
1942.831665
2220.976807
1848.163818
2693.494873
3659.339355
3574.399902
3572.261475
3465.341553
2462.0625
1861.536499
2371.518555
2130.518799
4022.76123
1918.767334
2495.230957
2376.760498
2840.614502
2306.052246
5549.568848
2658.697754
3111.70752
3606.118652
2340.253418
2171.447754
3897.946533
2457.960449
3367.369141
4920.98877
5118.991211
3084.522949
4640.455078
2030.911987
2516.790039
5671.026855
3959.977051
2592.11084
4372.057129
3805.514893
3487.182861
2656.887207
1936.14624
2196.5354
4365.958984
2519.012939
1999.198486
1846.354736
2025.858765
2606.793945
3164.925537
2545.341064
2238.022461
1888.938232
5540.456055
1792.982422
1764.738647
2666.14502
6200.847656
1844.108154
1936.530518
3565.897705
2798.310303
4717.933594
1997.887939
2713.30835
2033.786743
4926.226563
3810.184082
1674.050049
2209.64502
2423.454102
4957.231445
2121.669678
1913.737793
4481.097168
1961.050903
2862.984375
2256.668457
3017.69751
5867.119141
5373.922363
4689.627441
1797.143921
