# Supplementary material for: Distribution Analyzer, a methodology for identifying and clustering outlier conditions from single-cell distributions, and its application to a Nanog reporter RNAi screen
Source: BMC Bioinformatics. 2015 Jul 22;16:225. doi: 10.1186/s12859-015-0636-7 (PMC4511455; doi:10.1186/s12859-015-0636-7)
Supplement: Additional file 1: Code S1. — R source code and sample data for distribution-based high-content screen analysis [file 12859_2015_636_MOESM1_ESM.zip › DistributionAnalyzer-1.1/Plates/files10004/E15]

1685.172363
3616.794922
3491.851807
2312.711914
2469.945068
2605.745361
4353.580078
2447.179443
3645.841309
1976.969727
2578.080811
1803.916626
5084.814941
2544.523438
4183.359863
3858.428467
3958.637207
2829.602783
3920
1892.710327
3947.796631
1960.316772
2909.137695
4054.40918
5814.150391
3340.715332
2493.669922
6068.557129
5306.483398
3404.838623
3167.5625
3316.606689
5400.666504
2519.421631
2375.59668
3106.719971
4506.911133
4055.66333
2893.714355
1491.69812
2283.541016
3782.769287
4179.27002
4732.470215
2965.67041
3439.028564
1739.697266
2402.666748
2112.908203
2228.469238
5652.714844
2538.070313
3037.483398
5332.721191
5498.936523
3352.258057
3602.826172
2451.612793
1551.917969
3370.600098
5216.628906
3073.722412
2421.468262
4454.732422
1856.04834
1953.705811
2025.996704
3242.578125
2980.789307
2089.638184
1768.694702
5251.896973
3197.660645
3641.730713
1845.813965
3855.349854
4696
2030.323975
3347.638184
3526.998047
3108.671631
1948.75708
2914.664551
2089.602783
3096.709473
5173.016602
3165.930664
2199.246826
2537.44043
2236.123779
1726.996094
1784.047729
1906.172852
1789.746704
1759.069824
3353.439453
2057.375244
4159.52832
2872.918457
3605.92627
4650.476074
7383.443359
1925.077637
3185.481934
2733.765869
2522.19751
3420.59375
1722.311646
3479.730469
4511.652832
1825.25415
2409.862305
2069.056396
1638.620239
3130.700684
2027.004272
2835.161377
1990.84375
2622.206543
1677.593262
4907.025879
2649.070313
5345.180176
1348.324341
3758.743896
3209.901611
2588.773926
1725.214233
5690.036133
3175.54834
2369.340576
3766.060547
3016.433838
2504.862061
3319.503906
2077.919434
3380.604736
3636.276611
5137.714355
2253.527344
4461.552734
1799.391357
6026.278809
2983.531738
2971.856201
5423.20459
5587.770508
3762.222168
2339.132813
3350.932129
1941.961792
5430.349121
2544.135498
3197.879639
6061.68457
2742.794922
3194.68335
4061.169189
3719.561279
2074.130371
3099.779053
4072.435791
5779.662109
1728
1829.129761
4537.939453
3528.768311
2423.6521
4634.250977
5277.056152
3123.353027
3721.466553
1494.032837
5198.061035
4263.584961
3460.96875
1850.430908
2497.465576
2535.383301
2677.253662
2877.685059
2068.721191
3429.302002
4467.752441
2494.589355
1966.028076
7228.756348
2186.9021
2987.743896
1888.429932
4373.499512
2112.311523
2755.2854
2498.997559
3850.049072
1870.356201
2399.458252
2210.269531
3609.764404
3816.814209
2330.623047
5453.094238
2983.076904
2658.516846
2138.105225
3423.593262
3704.158447
1417.973999
1334.54541
5228.910156
2061.278809
1457.300049
2943.397949
3197.546631
2837.238037
2728.421143
4041.951172
1618.800049
3006.420166
2903.821289
3295.540283
2400.637695
1599.506226
2289.008301
3546.173828
2236.032959
3212.571533
9801.454102
1311.512207
5699.431152
4590.310059
7622.410645
2386.384521
3153.429688
7746.765137
3842.528809
2392.159912
4156.228516
7259.162109
4084.77832
2548.240723
2681.333252
4774.331543
6839.678711
4375.66748
4021.542236
4886
4221.311523
2887.272705
2283.476318
4516.641602
3975.863037
5191.408203
2738.643066
4851.316895
4373.22998
2476.237549
3277.963623
2229.860596
3553.016846
5460.728516
2263.715332
2935.470703
3182.419678
2444.125732
2740.984375
4009.260986
3492.439453
3109.770508
1771.878784
2190.436035
2254.467041
2807.157959
3013.526367
6377.012207
2511.751221
2792.296387
2927.55249
3011.037354
8221.302734
8476.463867
3142.512451
4305.068359
2987.330078
2686.141113
2291.791748
1627.764648
4287.751465
3903.735596
2627.703613
3679.666748
2958.847656
2939.620605
2489.196533
2437.213379
2232.9646
2027.476929
2571.761963
2692.448975
2839.598877
4239.306152
1563.578979
3082.864258
1817.288086
2235.72876
2274.285645
3389.238037
2310.960938
3337.394531
8064.734863
2067.656006
4210.753906
4016.434814
4882.29248
2503.311768
3139.883545
3183.424072
3167.050781
1624.987671
2558.898193
5861.26123
4707.894531
3737.632568
3557.209229
3588.478027
1960.388916
1652.444458
3504.140381
6009.333496
2299.889893
3655.401367
6448.158203
2194.883789
2209.478271
3736.081787
3114.635254
4440.547852
1785.490234
3803.09668
2211.837158
3424.941162
3752.077637
2298.45459
3106.858398
1714.516846
1761.61792
1687.304321
1321.06665
4667.148926
2982.736816
4579.764648
4289
4869.978027
2625.459473
2473.01001
2899.921631
3878.657227
1630.400024
3561.729736
2119.238037
4323.179199
1541.149414
4014.888916
3107.034424
8006.100586
1969.936279
1999.853638
4395.358887
2025.640991
2297.040039
2405.225098
4130.836426
3954.370361
5539
2597.111084
2664.622559
1325.244385
6649.739258
2610.151367
4105.532715
4370.349121
2115.224854
6130.994629
4865.810059
4817.777832
4501.677246
3269.239014
2335.29834
6922.220215
2515.831299
2690.011719
1980.215088
4268.150391
3540.923096
1495.829834
1832.896606
5358.547852
5140.73877
3476.47998
2563.703613
4707.497559
5002.043457
3664.555664
1846.21582
2247.773682
4725.439941
2008.158447
4637.312012
6071.828125
6396.916504
4077.355957
1713.267334
1425.267334
4357.255859
3581.974609
2081.142822
3411.617432
2261.292236
2559.539063
3420.541748
2819.548828
3827.968994
2991.679932
1981.818237
5371.19043
3863.134521
4228.913086
6400.954102
3718.844482
5186.844238
2619.199951
1739.177246
4089.266113
2010.641113
2601.986572
2894.565674
3264.604492
2716.712402
5352
2482.127441
4254.856934
6221.046387
3288.544678
2861.625732
3213.75
3176.205078
2160.208252
2462.708008
3731.214844
4228.743652
2382.644287
4073.562012
5279.200195
3206.391846
1970.870483
2784.954834
2411.863525
3662.444336
2420.910156
3677.917725
2205.094238
10833.442383
2379.210205
2440.815918
3329.460938
3987.069092
2207.838867
3282.682129
1874.818237
3383.657715
2684
3519.16333
4104.218262
1684.800049
3004.40332
2840.015869
2225.940918
4659.501465
2198.503174
1919.576172
3550.879639
4332.469727
3022.318848
4254.022949
2699.317139
2284.086914
3061.95752
4578.016602
4796.780273
7567.75
4689.571289
3383.438477
3832.143555
4184.44043
5035.668945
3216.554443
5044.231934
4735.554199
1436.916626
4060.681152
1454.02063
2892.375977
1419.628906
2185.858154
1896.323242
2586.624023
4427.147949
3243.131836
1513.616211
1742.30896
2306.110352
3026.115479
3628.434814
4218.682129
3063.646484
1764.872681
2725.254883
3517.836182
7014.59375
2170.562988
7136.757324
2191.76709
1833.854492
2846.849854
4258.428711
6304
7999.010254
1736.222168
1311.245239
3464.345703
4149.234375
1913.984985
6331.057129
2750.324219
2571.379395
3012.361084
3114.740723
4239.370117
2085.473633
4543.968262
2683.718994
6422.331055
1877.214844
3428.618408
5042.318848
3892.512207
6439.685059
3803.224609
2921.8396
5767.850586
3800.412842
6567.911133
5617.677246
1953.869141
1872.285767
8636.97168
1571.962646
1656.349976
4853.532715
1566.165161
1611.0896
4546.203613
1687.671265
4114.446289
1212.363647
3362.258057
5455.446777
4859.888672
2086.709717
3892.879883
2498.292725
5493.574707
1599.714233
3687.262695
2629.929443
4992.489746
3017.394531
2704.850098
4652.265137
4415.864746
5134.283691
3844.981934
5742.733398
6225.129395
2556
3266.426514
4854.135742
3681.007324
5782.915039
7462.358398
2529.986328
5305.714355
11619.871094
2626.683105
2353.288818
4843.563477
3312.558105
3211.459473
2841.018066
3010.558105
2750.208496
3898.023438
2473.736328
1763.452026
3273.340576
2820.412109
1976.090454
1844.471436
3343.212402
3494.96875
5185.672363
4573.273438
2862.320557
3377.408203
3420.575439
4571.35498
4736.992188
2906.70752
1908.181763
3560.533447
5697.856934
3120.930176
3998.407471
2453.566895
2921.918213
2583.231934
5121.077148
3048.106689
6344.300293
2981.217285
4218.041016
2116.329346
2460.333252
2304.234131
2648.265381
2698.141846
1931.569702
2254.906738
3569.668213
1791.650757
3400.968018
5477.606445
2559.115479
3337.576904
5470.645508
3514.496582
3180.399902
3382.239502
2226.750977
4602.993652
2928.363525
5095.621582
3557.210938
3537.527832
3470.22998
3767.756836
2750.532959
4326.041016
4458.677246
2825.600098
5039.487305
3325.602539
3120.053223
4894.249512
2988.930176
3773.772217
2790.410156
1367.567627
2235.099121
2352.619873
2666.107666
2894.83252
3855.671143
1599.928589
5575.90625
3893.314209
9975.129883
3200.959229
6337.027344
3193.051025
1851.022827
4058.089844
4837.718262
1708.17395
4445.476563
6398.287598
4895.937012
3786.798584
6684.646973
1298.666626
5096.510742
6291.590332
5098.152832
2756.776123
3263.873047
4039.739746
4771.254395
1927.087769
1907.159424
4197.853027
3250.920654
3237.069824
3227.333252
3208.585449
3839.351318
2974.285645
4345.148438
1679.856323
4160.298828
3256.228516
3965.72168
1670.208984
3817.706787
7476.220703
2880.893799
3594.763672
4339.476074
3538.636719
3947.608643
2657.817139
2510.439209
4434.414551
3065.36792
1819.969971
9900.233398
3856.847412
2416.861572
3314.829346
2211.968018
1457.142822
4212.775879
7385.723633
1908.724365
4570.941895
4755.388672
4521.511719
2261.617676
3676.193359
2010.394897
3268.958984
4672.735352
4301.655273
3547.199951
3472.852783
1972.729614
2747.783691
4144.242188
2243.555664
8206.975586
6106.816406
3080.051514
2719.079102
1878.772949
2543.717529
3255.633789
1428.84668
3896.249756
7462.724121
4810.728027
1963.560425
2238.231934
2545.587646
14371.197266
6536.298828
4254.647949
4934.508301
2019.040039
1747.645996
2364.061035
1742.241089
4303.04834
4169.498047
3552.112305
4096.317871
4024.91333
1942.445313
3836.917969
3626.274414
3173.382324
2185.260742
2224.256592
4407.016113
4854.621582
4124.632813
7963.88623
2703.768555
3010.841064
3006.638184
4224.615234
2655.204102
2201.151855
2448.175781
3485.373047
1874.059082
4974.079102
3317.730469
3207.826904
1931.19165
2715.715332
2879.729736
3706.574219
2086.70752
3042.871826
3548.286621
5279.604004
3616.713623
2092.838135
2513.327393
2859.391602
10236.899414
4963.421387
4552.065918
2346.084717
2984.655273
4526.976074
3540
3637.460205
3677.431396
2043.018555
2618.506592
4265.674316
2358.571533
2992.950195
2354.736328
3855.943359
2842.01416
2481.30127
3171.76123
4058.014648
1649.699951
3681.181152
3869.565186
2497.878906
2134.202637
4472.416016
3843.864258
4139.835938
3687.717285
4266.333984
3562.011475
5374.706055
3740.137939
4638.225098
4189.405762
6969.483398
1898.092285
5802.796875
3535.729736
4226.33252
3522.727295
2184.134766
1513.396851
11621
5141.679688
3446.862793
6174.21875
3030.460205
3594.279541
3893.974854
4984.727051
2316.771973
3764.613525
4130.552246
1368.755859
2464.585449
4487.907227
3098.071533
2330.375732
3915.98584
5265.404297
3269.058105
3331.848877
3073.600098
2282.96875
1488.375
7425.743652
12968.676758
4766.536133
4552.632324
6129.484375
4723.964355
6814.156738
3081.897705
5563.929688
4017.424561
3906.057129
5193.379395
3779.166016
4022.369629
5003.389648
5698.5
5593.48584
6381.585449
2153.265625
1973.460327
1968
2410.748535
1902.733032
2793.58252
5500.937012
1737.191528
2004.162109
5355.435547
5500.052734
2717.823242
2153.623779
1888.609375
2256.915283
2729.538574
3677.727539
3974.971191
3075.679932
1255.680054
1371.41333
2984.096436
2682.588135
6042.889648
4141.035645
10281.459961
3755.695313
5151.655762
4988.856934
5008.654785
3276.637207
1939.004272
4848.08252
5560.020508
2622.234863
3795.12085
2749.90918
2626.232666
2972.378662
5977.333496
2028.88208
6943.302246
2972.340332
2241.714355
3906.602295
4107.881836
4034.534912
6633.045898
2065.104492
3180.905273
2292.459717
1989.359253
5169.657227
1961.55957
4304.524902
2218.558105
2217.951172
5320.160645
4721.825195
5686.656738
4666.700195
4010.82959
1354.699341
1371.219482
5186.325684
2487.508301
2296.106201
3329.675049
3354.112793
2254.41333
2045.546631
4995.51416
5815.249023
5841.803711
3916.732422
3539.005859
1829.720459
5109.029297
4857.892578
1964.529663
3753.605225
1865.645386
5364.844727
4225.743652
2243.781738
2441.230713
2491.931396
4155.440918
4356.704102
2283.3479
5071.012207
2307.934814
2185.600098
4390.947266
2040.907593
5232.794922
4931.713379
2760.162109
4507.854492
13707.328125
2321.371338
2601.054443
3970.756104
4480.151855
4363.395996
4683.274414
2196.137207
6419.825195
4065.705322
1838.347778
2156.485596
3214.64624
2440.260986
2864.015869
2069.949463
2638.993896
2493.158936
2168.407227
3732.653076
4912.231934
2007.460083
2605.537354
3416.466309
2824.15918
2904.615479
3033.100342
2542.3479
6514.418945
4545.637695
8197.913086
2201.339111
2606.724609
5013.583496
3876.751465
2143.181885
2404.578857
2659.846191
4308.496582
3121.116211
2138.514404
2713.699463
1744.373291
2107.767334
4348.993652
2382.951904
1806.489502
3450.515625
2866.758545
5972.413574
2240.47998
4957.711426
2414.196533
4256.147949
2358.891113
3487.856445
5337.967285
6133.968262
2548.850098
4932.958008
2475.38623
3297.021973
3266.531006
2175.619141
1835.748291
2887.964355
5562.810059
3767.050781
2240.727295
2172.531738
3102.294678
5332.257813
5932.134277
4942.666504
3694.225586
2824.933838
4004.049805
2336.252686
3930.921631
2745.047607
3016.513672
2369.879883
3782.25
3191.737793
4752.470703
4250.151855
3840.437256
2524.822998
2569.759766
2963.92041
2988.52002
2570.380371
3948.571533
2619.280273
5263.36084
1839.709106
4911.316406
4020.787842
2328.847168
2274.118408
4330.920898
5811.929199
4439.322754
4030.651123
3314.993164
1874.147217
2447.842529
4693.689453
2878.23291
3142.923584
3913.038086
4406.124512
2541.777832
3409.264893
5171.604492
1549.333374
3101.672607
1933.280029
2468.394775
5855.262695
4152.748047
2085.317627
4802.076172
3516.520752
4390.297363
3975.836182
5359.248047
3131.643066
4326.143555
3219.666748
2403.246826
4921.681152
2730.595703
3496.966797
3491.907471
2285.502441
2466.979492
1850.348633
3978.112305
1834.732666
3207.38916
4708.273438
2389.05957
2788.065918
4034.938721
4435.380859
2359.182861
2416.589844
3021.734863
4009.305176
4812.827148
4548.973633
2083.199951
3337.477783
3866.279785
5125.97168
2286.214844
2521.757324
2640.130371
4353.532227
6826.536621
4073.668213
2568.730957
2306.081299
3327.147217
6476.296875
5403.552246
2865.185303
2825.038086
3723.628418
3882.289307
3320.888916
3244.773193
3697.002686
4193.382813
2172.254639
4714.402344
2643.342529
3461.407715
5470.362793
5174.416504
2953.888428
2329.987305
2742.765625
2662.010498
1963.428589
2665.472168
4337.816406
4006.719971
2891.089844
2890.707764
2485.063721
2504.600098
3165.779541
2634.689941
2939.923828
3619.80957
2761.184326
4169.469238
3053.538574
3387.466553
3269.926025
3683.889404
4711.694824
2806.721924
2205.104248
2487.452148
2243.537598
3681.588623
3151.881592
2118.051758
5363.165039
3604.011475
5702.630371
2265.702881
2407.14209
3737.073486
2079.892334
4166.900391
3548.90332
3089.99292
2685.179688
2432.788086
2961.192139
4838.741211
1921.348999
3654.491699
3328.325928
6826.90918
3719.064941
2678.796143
4074.117188
3164.847412
4511.516602
3353.422119
3463.078125
3195
3510.601563
3251.866943
3278.124512
5773.611328
2153.073242
5203.337402
2701.62207
3502.532959
4441.381348
7905.057129
8012.582031
4043.202637
2318.459473
4303.887695
2636.348145
1902.335449
2813.694336
2521.644287
3340.418945
5369.728516
2175.066895
3823.545898
5119.869141
5191.402832
4071.069824
4811.424316
5865.366699
2004.398682
5141.383301
3460.113525
1654.703613
4031.333252
1337.463379
4593.52002
2781.169189
2801.11792
2213.228516
2082.404297
2046.58667
3276.907227
1686.467041
1879.260132
3638.781738
6204.980469
2344.919922
2667.101074
7652.166504
3923.009277
2990.875977
4585.583008
3631.36499
4606.814453
3865.04834
2687.529297
3383.19873
2418.170166
3852.252197
5022.487793
5042.732422
4669.643555
1686.36731
2006.511597
3715.191895
1906.666626
6070.983887
3931.799316
3236.87793
3259.284424
2037.231689
3145.037842
1951.512207
5106.429688
3304.772949
2127.673584
2816.68335
4687.052734
5514.901367
7206.968262
2265.154053
2511.42749
3280.583008
8623.442383
3872.607178
3527.571045
2333.904785
2570.385986
3420.402344
2326.198975
4768.214355
4557.705078
1587.192261
1904.42981
1792.262939
2254.981445
4744.247559
2077.280518
3939.348877
1717.385376
4913.994629
3009.679688
4020.849609
3227.47168
7693.513672
2620.021973
2826.141113
4959.033203
1742.400024
3106.238037
3442.766357
5598.863281
2627.657959
2970.64502
2067.596436
1921.118042
6772.768555
7318.883301
5636.061035
4015.342041
5270.112793
4001.519287
2093.710449
2884.722168
1719.404907
3772.749023
3382.957764
3912.559326
5715.289551
2616.466553
3201.191162
4144.348633
6798.442383
2202.461426
4623.729492
3199.692383
5336.640137
2106.544678
2964.030518
1960
5109.994141
3069.414307
3906.866455
3362.518799
4252.984375
2518.50415
3569.446289
3266.70459
2139.073975
2835.43457
2589.248291
7765.995605
4291.558594
3778.036621
3637.046387
2642
3273.759521
3802.813477
3002.210449
2100.785156
3789.992188
1873.862061
2704.343994
2629.446045
5615.90918
3161.301758
4293.410156
3180.220215
1657.326172
5551.293945
3872.72876
2929.431152
1628.61377
3026.934326
5798.372559
4394.332031
4962.629883
2239.145752
5396.547852
1978.799072
3695.060791
2432.070557
2408.817871
1682.053589
2653.554688
2593.108154
1873.567871
2604.721191
4243.031738
1715.631348
3447.307617
3178.926758
3673.731445
2228.20874
2017.428223
3872.35498
3985.969238
1461.864136
2480.241455
3893.628662
3480.567627
3125.360107
4506.958008
3251.539307
2427.780762
2593.218994
2211.148926
1745.751221
2992.669189
2057.556641
3118.852783
2131.127441
5924.917969
3710.373291
5975.803223
3725.863037
5576.859863
1850.095215
5850.708984
4765.814941
4613.123535
1678.019287
1796.3927
2780.768799
2429.21167
1852.01416
3029.228027
3242.638184
2886.509521
4297.814453
1899.156738
4092.742432
4146.775391
3262.037842
4505.474121
6021.776855
5147.312988
4479.428711
2568.978271
3469.62915
9344.400391
2558.273193
2190.67041
4528.299805
2256.421143
2124.887451
4406.43457
1770.552734
3683.226807
2930.894775
1920.080322
5925.572754
3865.10498
8091.203125
2360.244385
3127.920898
5637.864746
3467.908447
3788.031982
4371.444336
3674.711426
4454.052246
3287.064209
2102.397461
4292.313965
5853.05127
5518.540039
2307.895996
3435.623535
2638.312744
2276.078369
3733.385254
3855.315674
3790.913574
1676.566895
2660.800049
4611.677734
3050.203369
2746.112549
6467.683105
1879.072998
4382.424316
2428.803467
2529.132568
2071.545166
2196.213623
2056.154785
2083.563965
5585.405762
1926.379272
6919.886719
2868.156982
5345.67627
4028.470703
5474.999023
2051.920898
2323.638428
2457.084717
3902.934814
1957.002686
3034.131348
2744.526855
5570.123047
4083.028564
2881.148438
5310.469727
3221.469727
2186.485107
2295.395508
1996.19873
2856.408203
3689.868652
3309.762207
2898.556641
4756.788574
4495.980957
2427.638916
3073.498291
1742.36731
4217.634766
1983.958252
4227.165527
2716.737549
1770.639771
3196.406982
6751.34082
2898.46582
2032.768555
1915.785278
2371.731689
2489.380371
2586.093018
2982.75415
2937.913086
3570.134766
4695.545898
1886.707886
2356.511963
2214.635498
2600.093506
3729.675537
4557.75
1911.014893
3010.90918
5214.625977
3275.626465
1970.832031
2683.83252
2641.309082
1899.612915
3074.356934
2832.521729
3211.056885
4508.703613
3388.476563
6139.970215
4575.810059
2450.705811
2335.427246
1823.104858
2775.325684
3429.514893
3056.885986
3512.560059
2818.871582
2507.619141
2248.462646
2422.126221
2104.8396
4254.647461
2638.895508
3754.23999
6184.035645
1979.974487
1976.370972
4085.724365
2803.104492
3330.960205
5835.563477
3159.905029
3791.3479
4662.405273
2819.513916
4452.020996
1681.194824
1824.235352
4159.934082
2582.693359
1728.854736
2100.575928
2498.172607
2168.383789
3207.709961
2346.984619
3713.214844
1821.836426
3775.463623
3928.408447
4045.80957
3739.972412
3953.265869
5690.456055
7007.25293
2482.893311
2283.532959
3154.16333
2198.200684
6902.552246
4110.679199
2025.552246
2784.677979
3079.314209
4665.746582
2444.281494
2269.237549
3962.369873
1667.179443
2000.483887
2785.635254
6513.419434
3671.826172
3677.35791
2243.087646
3837.897705
3406.809082
2814.966309
2537.480469
2589.424561
1400.702881
3921.562988
1631.652222
3157.450439
2091.362305
4576.495117
4742.391602
4345.919434
4118.204102
3820.034668
2728.182373
1646.966797
1992.833862
5572.225586
3164.361816
4506.761719
2007.390747
1964.335693
3822.049805
3117.541992
3816.734863
1974.117188
2877.223633
1908.325317
1994.912109
4867.870605
2423.154297
3084.306885
3832.922119
2633.493652
2835.363037
2717.634766
2958.581787
4139.097168
2138.133301
2423.555664
2143.232422
3564.373535
2273.05957
3147.812012
4223.086426
2179.433105
3677.630859
3733.286133
1357.733765
1749.452393
3714.015625
4399.279297
5965.421875
3098.228271
1990.340088
2959.581299
1759.791504
4945.622559
4311.859375
4207.756836
4337.770996
4370.971191
2118.272705
6921.565918
3707.340332
3364.457764
3556.19458
2220.920654
4253.970703
1960.109863
2127.010742
3147.663086
2893.193359
1939.181274
3486.239746
2096.125732
2758.928711
3137.661621
1954.269775
3505.281006
2096.98584
3660.196045
2176.659424
3990.375977
2194.967529
3160.282959
2047.88501
5373.833984
2575.335205
2004.974365
2754.244385
4393.123535
2075.275879
4240.501953
2637.010254
2240.461426
3153.226807
3566.47998
3047.695801
4640.248047
1846.519409
2270.857178
1749.431763
7798.115234
2341.037109
3220.755127
2834.965088
2239.018799
5201.924316
6008.729492
1990.832153
1994.740112
5135.523926
3954.688965
2967.188477
4522.469238
2810.570557
1871.788452
2608.073486
1574.848511
3090.281982
2019.197021
3429.963623
4194.124512
4425.138672
5308.055176
2469.206299
2292.189941
2590.504639
3326.063721
2581.321289
2342.012207
1907.722656
3721.245361
3896.340088
3340.357666
2455.783691
1807.030762
2511.732666
2362.259277
3780.300049
1936.962524
5509.73291
2237.623291
3529.589844
2945.217041
2269.181396
1791.544434
3108.697266
2108.05835
1947.772583
3563.653076
10280.302734
1984.231567
6310.628418
2398.9729
3016.624512
2072.116943
2824.800049
1890.583984
2451.620361
2344.895264
5527.331543
2556.967529
2927.673096
2238.606934
2529.693604
1900.108154
3052.458252
3511.848389
1977.689331
3343.561523
6524.913086
3518.415039
1894.987183
2058.062256
4643.664551
2138.454834
1916.474731
2423.437744
6864.634766
1927.768555
1886.588257
1852.387695
1942.77832
2550.772949
1678.900635
4486.947266
4294.513672
2024.345215
3290.870605
2079.076172
2033.464844
1554.777832
2118.490479
2241.600098
2497.127441
2114.564697
2312.336426
5783.370117
4114.232422
5830.75
1727.623169
3114.588135
2284.109863
5944.67627
4324.11377
2020.126831
3068.767334
2809.091553
2210.375
2526.655762
3347.084229
1975.393066
3490.337402
2282.722168
3443.840576
5138.261719
2923.206055
4622.915527
2684.140381
3390.586914
3438.688965
7743.175293
1755.484985
2500.963867
2022.004517
1999.580322
2174.604736
2505.621826
2400.957031
5492.768066
4268.314453
2546.487793
3436.602295
4289.183594
2212.604492
4440.168945
6037.177246
5103.430664
6625.991211
4040.171387
3737.409424
3967.354492
3161.127197
2040.099731
1715.873901
2558.590332
1808.067993
3474.894287
6527.133301
2203.44751
1981.951172
1559.52478
3133.001465
2982.939209
1966.069702
2680.746338
1705.74939
5929.216309
2550.841309
3431.670654
1912.78833
2525.032471
1641.617065
3480.277344
2011.493286
1978.873047
2396.154541
3564.436035
1556.453857
2214.139893
2448.19165
2557.972656
4005.497559
3056.665771
1813.299194
2195.276367
1689.494995
2384.226807
2178.761719
3388.77832
1681.192749
3693.290527
6632
5273.15918
1983.197266
3316.057861
2381.956787
2172.031494
2261.723389
2473.672119
1747.901978
2708.381348
2115.001465
1674.264771
2734.248535
2237.104004
2095.280029
3614.148926
2818.922363
2044.549316
1786.320801
2037.209961
4936.298828
2259.066406
2063.893555
2073.245605
3653.88208
2511.012207
2690.466309
2094.447021
1763.766479
5415.274902
3296.74707
1898.383667
3240.397949
1959.054688
2161.258057
4301.432617
2758.925049
2989.834717
1667.525024
2564.491943
3359.597412
4522.172852
2532.519531
2640.988281
8235.514648
2571.30542
1787.399414
6989.412109
2615.597168
2078.713379
5680.347656
2823.358398
2543.071045
5958.657715
1940.751587
2148.555176
2461.224121
1782.486938
3929.414063
3340.739746
3282.06665
5779.811523
4815.608887
1992.037842
3233.115967
3384.895752
2362.024658
3082.938477
1982.403809
1839.578979
2558.188477
3934.489014
1964.765137
2033.992065
7885.40625
6962.560059
5106.898926
2485.064453
2773.913818
3435.400879
1753.540283
2753.250977
4769.227051
2119.798096
2525.144287
2312.139893
4575.507324
6540.199219
2231.982422
1838.146118
3763.595703
2067.05835
1859.408569
1765.134155
1852.348145
1839.559326
2358.239746
1870.038208
5622.296875
2175.279541
3963.787842
2171.272461
4371.754395
3257.380859
1287.145996
1691.175659
2716.807129
1864.371582
4488.696289
3444.08667
2088.723633
1958.135742
1705.018677
3538.406494
5813.415039
5940.418945
1792.095215
2293.825439
2617.538086
1634.606567
2155.864258
2242.524414
1824.668823
2361.40332
2127.762207
2021.687622
1980.272583
4882.861816
2854.044922
2993.379395
1760.20459
3970.015869
3576.108643
3734.932129
1375.813965
3099.080078
3527.77002
3868.108398
2322.649658
3148.171631
2009.226074
3154.077881
2179.441162
2846.625
3712.676514
4334.801758
4719.01416
1802.501343
4247.075684
3753.963135
1786.283936
2126.273926
1662.887817
1792.068481
3472.812256
1840.875488
2341.380127
3540.925293
2195.37207
2574.90332
1821.762695
4676
3250.699219
2184.952148
3934.080078
2004.884155
5016.650391
4855.685059
2998.520752
4013.47998
4825.09668
2566.989502
5370.504883
2491.091309
1862.87854
2452.75708
2342.505615
2284.373291
6734.306641
3556.787109
1974.483521
3730.359375
1844.08252
1772.646484
6557.588867
4180.657715
2145.715332
1889.714233
4124.041016
2747.869385
1577.943726
3495.559082
3171.098877
4604.442871
2390.628662
2912.821289
1834.329102
2633.71167
1947.008301
1945.447388
2936.508545
1809.664673
5412.200195
2452.112061
2197.359619
4265.114746
2166.383057
3670.521973
3618.30542
2046.528564
2604.47876
1795.990723
3653.932373
3418.462158
1877.349487
3567.872559
2364.242188
2284.350342
1960.730225
2143.828857
3059.028564
2340.229004
2780.095947
1563.06543
2413.192871
2673.443604
6079.776855
3640.631592
3298.786865
1786.636353
2655.882813
2800.946289
5657.850098
3045.723145
3381.582275
5217.726563
3469.93335
4289.828613
2208.342285
1364.195068
3414.608643
1476.144531
3968.467041
2131.419922
2499.505615
1855.516479
2012.371094
3070.046631
5444.850586
3926.924561
3066.399902
4081.121582
2582.857178
5936.024414
4743.605469
5650.995605
2788.917969
1827.09436
1804.779907
4062.591553
4743.473633
2647.83667
2949.876221
4336.208496
4856.446289
3698.565918
3984.905762
5643.872559
1733.747559
1442.924683
4564.118652
3780.119385
1586.475464
2241.474854
2400.757324
3489.736328
2311.893799
2146.580078
4235.951172
1696.021118
2977.664551
4811.095215
1570.265625
3009.272217
1891.393921
2023.030884
1957.762451
1926.141724
2678.756348
3788.770752
1893.318726
2894.089111
1865.803223
1734.818237
2626.264648
1649.491699
3861.184082
2009.024292
1647.888672
3697.91748
2565.976807
2310.002197
6045.015137
3624.997559
2526.643555
3415.745361
1941.193115
2589.973633
6620.774414
3142.959961
1591.680054
5131.856934
4175.743652
4658.285645
2631.600098
2530.988037
3137.951172
2469.611084
2360.08667
6791.241211
3760.902344
2743.199951
3512.470703
2544.866211
5113.77002
2179.398193
3820.058838
5395.912598
3603.019531
5407.708496
2915.982666
4791.636719
3247.289063
2764.357178
5223.022949
6153.622559
1764.0354
1955.482544
2313.038086
1864.171875
2862.746582
2049.462891
3727.602295
2328.85083
6013.746094
1852.466553
2290.695313
2367.607666
1863.053711
3329.72583
1838.079956
1989.328247
2371.420898
4783.452637
2499.85791
2592.608643
3136.351807
2359.560547
2271.253906
2718.368164
1756.757446
5364.736816
1894.588989
3730.114746
2158.374756
1936.359985
1743.198242
6136.84375
3446.721191
5089.960938
3316.118896
5044.683594
2397.186523
2931.425049
2082.810059
2487.886475
1806.9375
4352.181641
1689.605835
4014.602539
4386.060547
1786.176147
4217.239258
2129.876709
1647.902588
3157.797852
1700.754639
1716.907104
1774.577759
2824
5656.366211
4755.153809
3106.285645
2095.625
1739.317017
2354.526367
4647.930664
2100.752441
3514.273682
1956.837158
2568.809082
2150.45874
4634.13916
1833.428589
6026.502441
2876.773682
3099.940186
6952.788086
3266.938721
3241.90918
6628.768555
2321.873535
4750.312988
2928.496094
1850.719971
2940.593506
1805.272705
6306.285645
3713.62207
4774.54541
3165.95752
2775.733398
2854.809326
5785.641602
11735.724609
2977.261963
3248.953613
5791.525879
3685.666748
3918.698486
2171.705322
2912.656738
1506.723389
3293.581299
1853.96228
3096.5
1243.833374
3277.947266
2647.014404
3266.285645
2018.194336
3148.148682
1615.587646
4180.256348
2223.553467
4823.549805
3147.781006
1809.05957
4360.767578
4235.941895
2346.282715
1749.346558
1817.467529
6834.15918
1734.855469
2113.974121
1722.532837
4443.634766
1551.401978
5164.761719
2311.216797
2237.016846
4922.64502
2008.41394
5549.558594
2766.711182
2622.977051
4595.052734
4101.869629
1511.812988
1689.578613
3893.39624
2182.902832
4196.404297
3142.900879
1935.010132
4202.631348
2853.575439
3704.431885
4969.464355
2956.783691
4214.950195
2043.419556
1945.062622
1788
1790.813965
1619.070679
5645.258301
1936.377319
3325.923584
2304.54248
2645
4557.246094
6405.686523
3020.307617
3941.198486
3550.76123
3099.450928
5430.975098
4812.55957
3188.679932
8223.606445
6295.712402
3676.093018
3719.946045
2470.851074
4993.621094
4402.229492
4276.835938
4205.444336
2775.111084
3871.697266
7708.939453
1844.307739
4522.5625
3665.264648
2806.179932
2546.798096
4966.438477
8767.625
1912.448608
3202.833252
3801.309082
3424.063965
2963.789551
4937.664551
3731.898438
6032.699219
1736.074097
4354.647461
4787.947266
3142.102539
3359.6521
3252.330322
5258.414551
1827.894775
4683.80957
1862.769287
2274.887207
4474.666504
3089.142822
2960.800049
3537.227783
3538.540283
3234.544189
3220.790527
1821.654419
2711.130371
5249.106934
4831.583984
5143.384766
2502.63501
2440.974121
2066.108643
4317.162598
5783.351563
3296.99707
3572.220459
2753.915527
2148.919189
3931.935059
3920.682861
7168.196289
2770.096436
6710.355469
2989.041504
5954.904785
4159.153809
4169.129395
2057.498047
2682.831787
1906.427856
3233.699951
3490.556152
6348.214844
2795.177979
2106.098389
4266.244141
1954.731689
6141.414063
1865.449951
4944.404297
11042.396484
5989.123047
4259.333496
4303.958496
4422.32666
4465.729492
3189.75
4316.933105
3085.166748
5767.413086
2566.755615
3621.602051
3481.255615
3191.264648
2434.440674
4602.46582
3943.215332
3021.827881
5199.434082
5861.02002
3661.021484
1645.6875
3908.939941
5090.64209
7513.645996
1602.604614
1755.757568
3563
4040.14502
3629.913818
3151.07251
6112.790039
5830.734863
2872.432373
1553.388916
5178.120605
4844.089355
2696.947998
3321.848389
5657.749023
2601.271484
2680.315674
2341.917725
4472.950195
4505.022949
3269.900391
4572.571289
3207.526855
2593.019775
4508.807129
5477.205078
2051.353027
3644.772949
7223.46582
1784.780518
10315.038086
3145.109375
4242.297363
6133.316406
6511.225586
6121.906738
1784.111084
5629.662109
4518.505371
2524.39209
3121.093018
3806.392334
4101.534668
2029.42334
3382.895264
5092.042969
4769.649902
4741.866699
6095.346191
3031.526367
3998.111572
3801.014648
3012.135254
5613.632324
2585.528076
2392.947266
2907.989502
5340.914063
4605.583984
4337.714355
4508.737305
5219.524902
9171.557617
2145.174316
1337.213745
4958.922363
4561.684082
3386.612305
3315.304443
3052.989258
5567.358398
3146.314941
2444.114258
3331.088867
3033.075684
4219.612793
3056.462646
3196.514893
6998.767578
6055.336914
2644.853271
5233.282715
4154.441406
3977.877686
2764.351074
4401.436035
2017
2964.182861
2809.75
4221.905762
2582.480469
5853.730469
2741.156982
3723.946045
2354.241211
4984.834473
3125.256348
4032.692383
2746.429688
5404.150391
4406.375488
5232.917969
4885.56543
3639.022217
4640.629395
3238.851563
3521.648682
1651.354858
1625.23877
5319.275879
5209.752441
3266.078613
5404.515625
3826.208008
3907.894531
2046.341919
3977.521484
4110.303223
1766.693848
5681.644043
4259.716309
2953.689453
3817.973145
2238.836914
2138.506348
2641.151367
4513.179688
3351.966309
3514.693115
5593.856445
5492.467773
1742.062134
3324.854248
4178.541504
4732.483887
3583.266357
2672.413818
3996.199219
3252.203857
4382.371582
2873.034424
5049.032715
2399.028809
4048.919678
1660.09021
2835.34668
1929.320435
2451.199951
2792.845459
2554.94165
6330.255859
3415.418701
3535.078369
4744.787109
3209.205078
3936.446777
2572.333252
3541.043457
4290.1875
3528.677246
3041.671631
4749.719238
3800.974121
3463.557617
3568.438477
3600.6521
4217.386719
5061.234375
2860.126709
4351.456543
3103.144775
3136.151367
4306.874023
3018.097168
1719.488037
4973.023438
6062.482422
2278.566895
3511.7229
3579.165039
2551.165283
2418.138916
2698.039307
5419.100098
3076.390625
1888.147461
1983.872559
1801.748779
1594.030518
2620.616211
3022.411133
1941.232178
1892.262329
3627.21167
4688.822754
3996.958984
1765.176514
5829.792969
2944.569336
1867.712891
2221.986572
2679.459961
4332.42041
1636.258667
1798.193604
2090.693604
1733.165894
1885.619629
3795.331299
1706.361938
2764.796631
3116.502197
4000.902832
2928.800049
2589.240967
3192.041504
6037.333496
5599.824219
2821.704834
4817.824707
4881.450684
1937.744019
2917.32666
4745.613281
3804.722412
1541.758423
3607.969727
2241.786377
6269.364258
6788.932129
3863.472168
4600.436523
1929.089355
2238.94458
5388.40332
2918.803955
1788.780151
1990.384155
4686.243164
2519.968018
1874.01001
3362.595215
4512.049805
4532.533203
4664.598633
1789.881104
2602.734619
2386.481934
8467.604492
3508.381836
3034.720703
3962.083252
5195.680664
2333.891846
1459.172363
3944.229736
4713.896484
3612.973877
6286.573242
3901.427734
4180.943359
5270.483887
3004.067871
2353.348389
3154.204834
4187.020508
5892.466797
5129.869141
3036.074707
4576.959961
3614.443115
2869.368896
3026.365479
5318.741699
3606.224854
2585.25415
2799.70459
4483.869141
2594.740234
3370.303711
1737.540161
2582.140381
2885.279541
1762.43042
1971.120361
5079.043945
2762.215332
8391.048828
2053.523926
3354.561523
1932.593262
1954.042603
3583.114502
2211.654541
2542.032715
3435.633789
2562.351318
2587.837646
1907.728516
2686.44165
2017.523804
3400.541016
4525.001953
3955.367432
3570.044678
5448.670898
1824.573975
2594.466553
2598.773438
3158.407227
1833.013794
2717.566406
6275.544434
3310.380859
2837.149658
1901.84729
2124
3984.161377
1917.498169
3117.567627
2762.623535
3381.073486
2275.552002
4722.119629
2686.824951
2953.155273
1980.092041
2480.203613
2127.403564
5603.865234
4031.193115
4043.097656
4478.54834
3015.580078
3963.308594
4366.399902
3122.932373
2351.329346
1902.278076
2984.056641
3541.461426
2573.173584
3258.525391
2754.180176
1887.428589
1783.075562
3015.17749
2639.46875
2858.227051
2871.166016
4433.407227
4370.150391
4858.224121
3697.47583
4068.027832
3513.680908
5038.203125
2359.648682
2778.826416
6213.085938
4833.705566
2286.125977
4551.900391
4400.250977
2310.259521
2926.29248
3833.937256
2559.311768
1473.075317
3375.10498
5032.898438
4839.494629
3003.901367
7230.236816
5876.959473
6015.621094
2103
2508.23999
5570.144043
2952.525879
1971.583374
3101.398926
2997.153076
5604.112305
4506.480469
5270.256348
4900.756836
3072.953369
3307.043213
3147.615967
6038.6875
1795.451782
3410.740234
3423.064941
5090.32373
2625.59082
2595.316406
2698.23999
2353.301025
5181.629395
2368.902832
5477.200195
3525.204834
2182.070313
4696.35498
3479.848633
2808.179932
2122.829346
5249.177246
4376.472656
5005.40918
3349.779053
2557.458984
3497.260986
3802.423096
3135.91748
2731.0271
5677.379395
4079.842285
5802.532227
2769.696045
3334.427246
4354.6875
2847.331543
3224.784912
2774.505127
3208.015625
1846.454224
1867.49646
3088.281738
1981.218262
5447.669922
9342.699219
4735.566406
1754.90686
2702.438232
2164.820557
4622.342773
2757.292725
2094.643799
3839.491455
3557.172607
1997.795166
4961.110352
5630.867188
2242.75415
4854.632813
1780.761963
4687.871094
2696.133301
5534.719238
2921.69165
3981.101074
2716.532715
1875.814941
4263.203613
1708.672241
7751.151855
3434.831299
1334.733276
2803.187012
2165.06543
1780.759766
3371.737793
4334.609863
3737.390137
3414.163818
1843.376343
4382.586914
5186.896973
3915.137207
2213.603271
2340.949463
2657.160889
3573.325684
4222.634766
4802.833984
4867.053223
4173.843262
2813.736328
3729.491211
2928.285645
2799.546631
6293.22998
3033.634521
5588.69043
1901.259277
1952
5394.186523
7458.477539
5817.353027
4933.178223
2550.582031
2624.534912
3649.915527
3938.942383
3496.285645
5575.753418
1870.553223
2876.259033
2370.887939
5350.060059
4608.996582
3447.315186
2154.756592
3339.199951
2748.136963
3208.354004
3877.007324
3605.520996
2918.339844
4666.681152
2299.432861
5843.562988
2689.28833
2226.438477
7105.597168
2079.097168
4991.516113
5000.496582
5545.552734
4802.306152
2774.251465
5621.777832
6183.724121
2873.750488
2881.230713
1688.281982
3127.038818
5456.356934
3672.751465
5839.357422
3993.496582
5951.333496
1968.475952
2346.885986
2922.650635
7577.193359
2203.804932
2379.900391
2950.077881
3865.762207
2619.572021
1896.875244
5233.6875
2284.69751
3126.188232
2627.476318
1768.031982
1793.665527
2614.687988
3892.532227
4116.695801
3323.461914
2770.800537
2339.84082
2731.297607
2796.228516
2174.229736
4486.649902
1818.407715
2035.971191
2217.91626
5220.130859
2386.240723
3129.08252
4111.381348
3033.367188
2773.263184
3563.316162
3996.785156
2187.842285
1809.754517
3384.282715
1836.526367
1873.508911
3412.675293
3463.023438
1716.638184
4863.820313
2038.93335
2195.763428
5171.833008
2146.073975
2567.178711
1888.313232
2719.294678
2085.259521
2528.673096
4820.926758
2242.971436
4360.359863
3677.646973
3892.382324
4474.211426
3126.289551
1881.299438
1672.334839
3276.889648
3946.063721
4502.384277
6494.738281
3964.526367
2560.5625
5306.688477
4774.6875
1949.551025
2872.046143
4962.875977
2579.890625
3487.232422
1720
3088.151367
3688.827637
2110.916748
1803.054565
3832.643799
2708.371582
1609.203491
3884.268066
4718.152344
3806.111084
2392.200684
1921.261597
1690.882935
3364.941895
2495.127197
1917.194824
3801.049072
5224.649902
1792.689697
2271.885986
2581.643555
2147.060303
2610.918701
2832.407715
2884.617676
2215.573242
1516.629761
3020.441406
4529.380371
2271.572266
3051.300049
4963.213867
3423.768799
1990.556396
3657.551025
1847.709717
3221.810303
3152.118408
2756.527832
2871.324951
1861.134644
1982.890503
2657.85376
2056.239014
4834.340332
3945.093018
4217.243164
1559.787842
1626.939453
4193.039063
3706.178955
3622.005859
1757.053955
2437.171875
3868.254395
2532.390625
2345.294922
3126.498291
1904.507935
1842.89856
2014.155029
5116.884277
2599.829834
2455.75293
2148.280762
1926.790405
2274.470703
3616.676025
3589.803955
1765.437744
4352.529785
3943.602295
1801.993042
2595.633789
5966.252441
2239.067871
4044.47998
2439.283203
3413
2660.582764
3479.803223
2736.395996
1570.368286
2971.16626
2689.076416
3784.798096
5334.248535
4106.552734
4122.324707
2713.879883
1630.073608
3779.467773
4233.880371
2033.370117
3251.204102
2962.902588
1700.848877
4664.973633
1764.623291
5454.844727
1917.918213
4194.944336
1886.315796
5654.295898
3688.055664
2056.147705
3104.094238
3428.505127
2443.446533
1790.625488
2634.258545
4324.349121
4808.127441
2653.746826
2079.333252
5173.562988
2119.610596
1873.737183
3004.491211
1533.456055
2711.498535
1647.766724
6287.298828
1686.281006
2087.90918
3767.732666
7823.337891
2029.492554
2384.741943
3089.817139
4834.843262
2708.903809
5488.179199
4665.743652
2206.373291
7367.712891
5972.844727
4000.707031
2045.623779
2791.844238
2094.197266
3829.296387
2230.205322
3221.037109
5079.558594
2531.014893
3886.688477
2926.016846
3180.934326
1990.485352
2459.587646
3883.194336
3619.056152
2157.938477
2612.078369
3829.597168
3450.189209
5424.668457
2852.891357
2110.812256
4355.020996
5316.633789
3011.178223
4128.477539
2302.287109
3737.880127
4545.349121
2419.836914
1747.235962
1889.206299
4821.874512
3934.977539
3318.583008
4457.233398
2354.460205
2012.294312
4358.861816
1769.061279
2599.294434
2367.009277
3138.471436
2746.792236
1776.707031
2268.724365
3014.675049
2451.966553
3217.710449
1723.02124
4663.461426
3977.943359
1841.658813
1737.17395
2867.507568
2709.333252
4319.750977
4271.183594
4586.071289
2832.88208
4366.535645
3361.32959
3025.530029
2579.3125
3221.00415
2262.997559
5048.247559
1992.470581
4394.754395
3607.530762
2821.526855
4216.437012
2796.246826
2220.20166
2848.79541
3589.082764
2486.412354
1726.477173
1730.090332
1836.292236
3879.777832
3403.135254
3605.30127
2252.702393
3219.578857
3191.561523
1938.854248
1926.027344
5847.950684
2957.400635
2507.386963
4151.364258
1533.976318
2498.232666
1774.787231
7088.480469
2212.755371
1795.604126
6938.437988
3682.520752
3376.039063
3363.030029
2534.182373
3700.044922
3570.602539
3183.030273
2662.617188
2504.713135
2551.340576
7267.782715
3079.584717
3413.894775
3607.883057
3145.333252
2013.141724
2626.251465
4318.686523
1902.908691
2836.781982
1917.527222
4632.86377
1988.713867
1923.5448
4291.210938
2294.337402
2515.857666
1918.657104
2404.424072
4731.645996
3968
2664.595947
2909.679932
3530.771973
6145.874023
1873.640381
4862.822754
6108.692871
4332.014648
3227.964111
2489.228271
3519.630859
1868.752075
4520.815918
1756.724243
2905.114014
3253.213867
4404.021484
2354.501465
2132.005371
3284.27002
3304.480957
2195.609131
3312.501221
3262.490967
3392.705078
3852.838379
3768.272461
2515.985596
2882.654541
1681.275024
2643.392334
3500.590332
3252.738281
1599.926147
2870.216797
3670.094482
2414.411377
1741.572144
2493.47168
1968.068359
3764.4729
2605.05835
2540.784668
3936.219482
4765.791504
2681.533447
2070.284912
4363.657227
2021.036987
2273.265625
1770.375732
1718.121216
4078.806641
2398.262451
2391.768555
2823.108398
3400.431396
2151.448975
1666.682007
2985.809814
2151.047607
3199.604492
2035.987671
2914.105957
1870.037231
1916.478516
2772.070801
2030.377075
3506.052246
3056.397461
3587.259277
3312.422119
3718.0979
4063.743652
3439.851318
3823.215088
2408.951172
2436.511963
4821.978027
4196.992188
4662.150391
2187.677734
1580.87085
3389.24585
4997.766113
2678.073486
2955.947998
5299.00293
2316.755615
2888.837646
2092.518799
4684.329102
1631.046265
2909.695557
1935.015381
3119.296143
2888.486572
2956.728516
2960.970459
4464.757813
4797.234863
2277.431885
1762.052612
5081.774414
3676.825684
4689.094727
4431.920898
3202.125244
4910.941406
3961.474121
3298.47876
4414.769043
1834.152832
2893.443848
2369.787109
2229.0625
1953.804077
2325.581055
3607.43335
2235.147217
2608.191406
2244.77417
4116.087402
1737.854248
5561.705566
2155.053223
4801.499023
1812.163696
4396.608398
3343.098145
3613.577148
3558.625
1777.102905
2051.324463
2996.789551
2232.126709
3397.089844
2103.46582
2615.485596
2886.850586
1803.479614
2593.635498
1777.816895
3508.77002
2975.506592
2817
4651.973145
2282.860107
4766.190918
2242.166748
3554.742432
4741.351563
2039.904541
2591.491699
2664.015381
3789.153076
2309.466309
1615.621704
3569.420166
2012.723145
3666.82959
2790.085449
4060.047363
1824.389282
2486.334473
2093.300537
1880.122192
1776.106323
3419.812988
2614.832764
2078.608643
2436.249512
2773.447021
2015.605957
2430.808594
2053.183594
4092.88623
1741.192261
2884.777344
2337.352539
3213.971191
1852.419312
2957.469971
4266.333008
2468.704834
2603.311035
2799.22998
1966.560547
2627.518555
1892.469971
2462.737793
2881.625244
4610.349609
2086.158691
2026.599365
1883.920166
3683.670166
2138.888428
4621.605469
1755.265747
2336.4729
3081.789307
3011.947998
3774.711914
2814.224609
2560.040283
1707.347168
1805.443604
2020.597656
5266.958496
4623.314453
1920.522339
3863.975098
4255.056152
2310.438965
4376.543457
4101.411133
2921.327148
3008.205078
4306.207031
2775.843018
7460.162109
4932.599609
2393.785889
2545.021973
2830.233398
3295.551758
3128.932129
2199.608154
2947.259766
4350.705566
2108.664307
1949.479248
5487.178223
3941.429199
2509.39624
2611.417725
3341.541504
4078.729492
1656.04895
5321.551758
2064.106934
2947.833252
2874.921387
3820.411865
1854.473267
1514.741089
1770.090942
1489.717163
2368.692383
5829.06543
1688.397949
1679.454956
1844.753662
2468.946289
2023.72583
3282.720703
4136.881836
1875.043823
5031.735352
2680.612549
1613.05957
2186.2229
2279.007813
2504.263428
2544.506348
1579.472046
3480.595459
2875.686035
2677.510254
2126.833008
1693.170776
1707.904175
3843.78418
3673.391846
2016.899414
2611.34082
1473.045044
3184.162842
2542.965576
2137.581787
2480.024414
2692.831055
1880.26416
5270.485352
3132.867676
1848.237183
2897.03833
3739.063965
2292.483643
3715.159912
4121.161133
3027.4646
1933.676636
1507.305542
3116.416016
2209.646973
4288.972168
1879.896362
1734.491333
1830.449341
3296.01416
4674.822754
2118.217529
4781.231445
1754.655151
4207.740234
3006.121826
2479.870117
2395.850586
3695.078857
2180.693604
2315.016602
2828.363525
3749.127441
1705.052002
4357.069336
2337.135498
2168.036377
1622.418579
1586.112305
2010.622925
1856.846313
4496.723633
2867.57666
2983.948242
6194.886719
2105.56543
3068.532227
3538.027832
4367.516113
1910.71228
2752.604004
4899.513672
2990.104248
2430.11084
3241.748291
3041.843994
3393.302979
3191.211914
2257.987305
5666.121094
3116.4729
1641.549438
3430.205811
2655.049805
3613.008545
2062.823975
2963.891357
1699.571777
5520.398926
5262.352051
2825.331299
1994.484863
2229.241699
2080.198242
2303.21875
2694.384033
3997.539063
5691.57959
2412.733643
3011.895996
3441.880615
