# Supplementary material for: Distribution Analyzer, a methodology for identifying and clustering outlier conditions from single-cell distributions, and its application to a Nanog reporter RNAi screen
Source: BMC Bioinformatics. 2015 Jul 22;16:225. doi: 10.1186/s12859-015-0636-7 (PMC4511455; doi:10.1186/s12859-015-0636-7)
Supplement: Additional file 1: Code S1. — R source code and sample data for distribution-based high-content screen analysis [file 12859_2015_636_MOESM1_ESM.zip › DistributionAnalyzer-1.1/Plates/files10004/E16]

3266.220703
4558.748047
3695.492188
1876.494019
3395.445313
3849.600098
5389.843262
5469.003418
4383.120117
5152.609863
2369.42041
2303.961182
6562.186035
5206.548828
3878.799316
2818.321045
2887.598389
3420.510498
2618.716553
3241.159912
5559.143555
2420.368652
4216.931641
2129.605469
5740.263672
4336.224121
4391.592285
8629.402344
5330.922852
2604.717041
7532.510742
2626.601074
2345.76123
2599.928467
5103.515625
4498.533691
2323.495117
2822.924805
3290.82959
3555.989746
4802.977539
4532.955566
4818.115234
5497.119629
4002.406982
2714.790771
4463
2049.717773
6113.116699
3309.407227
3181.105957
6821.756348
3109.246826
2293.813721
2212.703125
3170.941162
2475.253174
4206.804688
2565.685303
3584.236816
2935.695068
3204.983643
2257.084473
2678.09082
3419.105469
4126.049316
2798.03418
2565.358398
2086.498047
5555.217773
1693.664551
4391.81543
4353.969238
1730.402466
1871.506348
5029.098145
1930.555786
1973.72876
4793.230957
5513.009766
3666.866943
2493.542236
1872.501465
3139.327148
2898.818848
4293.203125
3412.842041
3867.888428
1869.206299
4021.676758
4564.533691
5072.441406
1887.461304
5234.912598
1739.566528
1863.30249
5716.692383
2912.592285
2649.648193
2907.608643
4622.357422
1746.318481
4969.488281
4274.046875
6854.643555
2895.979736
2724.283936
4283.880371
1709.192993
1950.942505
2921.861572
5176.025391
3469.876953
4041.12793
2101.140869
2992.011963
6605.298828
2885.087158
7617.705078
4727.476074
2413.882324
2005.333374
6552.817383
4734.416016
5811.320801
5271.234863
1724.467529
7113.036621
2783.920898
4892.041992
2701.827881
3328.194336
2503.540527
3917.719727
4474.361328
2821.530029
9336.706055
4474.563965
5755.102051
4881.033691
5313.288574
5863.200195
2186.199951
6678.505371
7742.10791
4078.071777
5571.5
4157.862305
4087.316162
1804.7229
4643.164063
3235.185303
4085.947266
4390.552246
2695.132568
3266.542725
3208.155273
3718.211914
1440.285767
4988.422852
1791.50769
4748.112305
4169.1875
6826.579102
6335.311523
4705.901855
4721.152344
3515.114014
3133.846191
1701.909058
4189.143066
4679.617676
1790.561768
2046.967773
4985.162598
3075.951904
3337.594482
4174.044434
6384.625488
3172.672852
6712.250488
4771.710449
4767.96582
5855.090332
5384.296875
3603.348877
4280.77002
2908.739014
2619.100586
3302.944092
5397.966309
5220.598145
3624.730225
4380.205078
3476.435303
3961.811279
4090.417236
2679.285645
5223.515625
3452.44043
3534.907959
5319.843262
3338.353027
2821.993896
2683.936523
3664.769775
3507.446533
2863.044189
2468.625488
1636.490845
3617.251953
2301.333252
3111.003906
2077.267822
2979.693115
4758.915039
6128.600098
3928.780518
4880.771484
2606.938477
2145.978271
4348.322754
3916.523682
3100.192139
5862.370605
4973.371094
2198.564453
6971.75
2415.903564
7126.887695
6026.772949
1680.452881
2889.09082
2805.617432
4794.521973
3296.753906
1879.928833
2243.645508
2023.936768
4136.5
5296.622559
2205.982178
2273.54834
2477.799316
3845.972656
2443.88916
4564.332031
3743.884521
6836.998535
2961.002686
7836.678223
6941.266602
2376.635498
5261.411621
2031.748657
2326.380859
3733.707764
1622.881714
3935.0625
2735.251953
1765.333374
3637.550293
6994.096191
6629.530273
4233.915527
3737.828613
4242.394531
3781.129883
7513.45752
3214.666748
2977.561035
5204.422852
6532.664551
2053.833252
3421.142822
5821.179688
1631.562866
4421.200195
7229.024902
2096.554443
2405.697021
4493.18457
4688.323242
1824.883423
5903.963867
2751
5037.745117
5567.483887
5981.365723
5897.128906
2501.465332
1858.509766
2313.807617
5692.899414
5371.233887
6776.648438
4000.059814
3170.958008
2475.728271
4714.007813
6006.457031
7700.007324
6047.255859
9481.871094
4654.618652
3606.121826
3128.135498
2386.081543
5590.5
1676.571411
3769.777832
5883.296875
1454.415039
1854.949463
5148.623047
2771.488037
1591.481445
5173.37793
4174.036621
3751.095215
3155.263184
2499.386963
6762.647461
5547.89502
6312.308594
2176.250488
2730.506104
6988.750488
4781.162598
2122.967285
2189.707275
4967.736816
2719.645264
3816.867188
4846.616699
5274.864746
6956.120117
6014.811523
1996.696655
6860.626953
5136.621582
3394.93335
7260.259766
5387.29834
3011.931641
4355.42041
5383.111328
2216.158203
2000.980957
5505.938965
4226.29541
5135.10791
5283.688477
3200.228516
1919.981689
4715.068359
6077.061035
2814.724121
3120.753418
3587.654785
1852.30188
3337.770264
3723.337402
6593.991211
3091.010498
2981.913574
6429.19043
6912.962402
2761.675049
4588.915039
5503.484863
5844.290527
4454.982422
4403.022461
4741.59668
3317.184326
3253.051025
5229.325195
6373.437988
4342.113281
2814.032715
2033.961182
1887.981079
4524.438477
3367.1521
4486.091797
3358.646973
6258.157715
4405.103027
2972.390625
5701.333496
1809.927368
1767.468262
4645.883789
5040.132324
1726.917847
5408.939453
3802.094727
5846.57666
2038.669678
1694.100708
4711.618652
3476.082031
3141.794189
2061.457031
5990.460938
2642.852539
5975.66748
2121.191406
6194.091309
3397.333252
1581.310303
1685.126709
5041.478027
3877.802734
3449.916992
3574.712158
5314.900391
1908.6604
4401.808594
3881.943115
2558.424805
2268.210449
1977.093506
3065.909912
2644.312744
2876.196777
7905.977051
3394.105957
2234.399902
2013.467285
3239.951172
2135.251221
1682.613647
1837.301025
2191.816162
4275.062012
1699.533936
6849.214355
1870.853027
2517.675781
3479.183594
3732.331543
4175.010254
2774.5
6481.076172
7922.272949
5086.532227
2532.592529
2126.918945
7151.976563
4749.461914
2615.266602
6634.648926
2961.045654
3087.539063
3965.140869
2699.728271
6107.033203
2588.968018
3286.885254
4823.347168
4309.755859
4841.400879
6456.352539
5717.265625
4309.043457
2190.032715
3501.801514
4115.708984
4545.234375
5768.153809
2708.317383
5933.573242
5256.768555
2447.183594
4313.660156
2852.090332
3141.552002
4585.051758
5795.207031
6133.383301
4015.181152
3301.391357
1942.271118
3554.101074
4690.374023
5180.252441
12693.453125
4224.236328
4839.26709
3915.260498
4355.487793
3578.560059
3076.913818
2663.070801
5099.824707
4012.920654
8113.674316
5135.474609
6481.089844
5034.965332
6050.067383
4009.541016
5367.425781
4809.538574
2575.314209
4764.106445
2631.739502
2835.577637
3505.587158
3505.972168
3003.22168
8009.745117
3001.710449
2075.142822
3898.528076
2624.864258
5756.009277
7850.166992
3219.138916
1820.666626
7631.460449
5689.655762
5279.897461
4708.904297
4764.60498
3871.32666
3819.194336
5208.601074
5050.981934
3793.392334
3610.774902
3615.333252
5588.162109
2818.357422
3116.932617
3103.874756
3981.905762
3821.169678
5808.798828
7271.619629
2971.509766
4230.962402
7890.796875
2724.60498
2904.116699
2570.605713
7635.07959
2986.666748
2106.434814
2668.925293
1779.401001
5052.424805
4214.102539
3557.790283
4221.930664
3159.452148
5852
3288.977295
5191.61377
1400.640015
3984.83667
4922.064453
1794.97937
6602.172852
4881.622559
3243.781006
2651.699951
7167.279785
6343.226563
3157.388916
5445.41748
4955.963867
3587.214844
3172.205078
4733.461914
2577.623779
4690.889648
3194.898438
5552.837891
2575.630859
2336.133301
2441.697021
2917.897461
4677.987793
4185.953613
5683
4621.353516
4152.299805
4313.916504
6414.772461
6202.964355
6069.615723
3317.264648
4791.518066
1931.608643
1980.272705
4004.823242
4745.786621
10019.750977
3875.333252
2494.894287
1724.682983
5771.75
1418.216919
4027.076904
4957.417969
4037.547119
3941.295166
2966.79248
3697.507324
5813.57959
10922.549805
4064.521729
1536.367798
4142.963867
2868.235352
3171.824219
5079.033691
4897.254883
3464.757813
2742.914307
4100.291992
1922.805176
5956.40625
3650.570313
5562.141113
5336.379883
3389.013916
2239.535645
2640.764404
4049.298096
4108.46875
4270.692383
5617.935059
5355.064453
4087.089844
3381.37085
2674.410156
2113.53418
2752.713379
5886.96582
2239.369141
4237.087891
5574.710938
3571.806152
2938.931885
3087.231934
2072.817871
4134.310547
3031.261475
5670.394043
2096.411865
4620.773438
5127.151367
3334
6859.01123
3617.891602
3493.542236
1842.844482
5026.617676
5093.350098
4975.135254
3827.336426
5404.118164
6239.172363
4972.330566
2490.482666
4011.269775
4378.317383
3835.792236
3294.876709
3710.647949
2354.277344
3859.073242
3531.425049
4075.579834
3996.233643
6054.133301
4235.342773
1867.845703
2742.325684
3324.360107
5583.068359
6158.727051
2527.106689
3235.665527
3509.894043
4320.156738
2814.659424
4834.500977
4517.069824
2001.095947
1699.752441
4121.062988
5627.84082
3491.063721
6335.885742
2767.983643
5599.14209
2060.238281
2290.5625
3432.37207
5066.119629
3245.95459
1737.937866
4014.465332
4006.931396
1767.488037
2179.273926
5282.439941
2352.247314
1820.111084
5048.696777
4292.394531
6621.543945
2545.539307
4845.152344
2010.807983
5874.650391
3290.497559
3002.550293
5267.366211
1997.462646
2391.073486
5342.206055
1985.450195
2179.008545
2315.017822
4899.454102
4250.336426
4543.588379
2579.545166
5497.884766
3229.708008
3816.849121
1917.574341
4428.262695
4316.82959
3212.962891
3343.863281
2116.356445
1898.138672
4476.226563
3327.272705
6214.870117
5661.814941
2451
2706.24707
2803.538574
5923.07373
5123.650879
1870.515503
2454.55249
4059.755127
2725.571533
3741.742676
2987.25708
5622.147461
5669.507324
4935.188965
4731.231445
3431.378662
7969.619141
5298.579102
3740.939209
3554.841553
6330.763184
4802.885254
3348.547363
3670.325684
3770.954834
4921.658203
2367.433594
2254.838623
2136
4358.556152
2202.054932
4445.946289
3429.075928
8673.137695
3165.82666
3714.242676
3764.062012
6583.854492
2703.660156
6559.831055
6777.532715
4281.751465
3588.465088
2092.484863
3980.10083
5534.224121
2527.286621
3318.171387
4194.508301
4067.846924
2827.52002
5942.035156
6040.494141
1829.162842
1912.040161
6137.961426
4084.343994
2386.892334
1966.036377
2322.944336
7276.102539
4033.728516
2606.393799
3289.543945
3345.5
3586.506104
6153.529297
5081.665039
3012.472168
7274.553711
7196.353516
5505.950195
3771.651123
2182.275146
3825.549316
4091.126953
3747.737305
2328.345215
5175.807129
1912.682983
4595.812988
3146.066895
2836.387207
3867.736084
5968.51416
5226.193848
4471.647949
5373.004395
5288.595703
3748.589111
6197.325195
3770.75708
4577.256836
2657.925293
3112.655273
5812.575195
6510.176758
1891.123047
6594.710449
4528.258301
4955.522949
6343.726074
4562.353027
3047.218506
3316.061035
4463.134277
2679.052734
1761.222168
9019.836914
5396.564453
9336.539063
4222.23877
3502.521484
3987.020752
2529.585938
2518.388428
2412.794922
2405.825439
3632.824219
4140.568848
6003.821777
2408.083496
3068.31543
7562.830078
8034.522461
2565.734375
2226.419434
7667.120117
1860.121216
3104.565186
4939.243164
1880.279053
1792.063965
3167.873535
3955.167236
5177.84082
2175.109131
4495.485352
3974.234863
2693.156494
1969.267334
1682.706787
6217.058105
2686.579102
6871.000977
4195.224609
3797.893311
4938.143066
2668.368408
5707.763672
1903.142822
3782.830566
4849.330566
3516.299561
4105.586914
2318.057373
5267.841797
7213.927734
5808.46582
4083.72998
2012.550415
3478.992188
4402.799316
5791.434082
1522.117676
4003.611328
4720.640625
3498.843262
4648.625488
4735.894043
5253.642578
6024
6136.980469
4521.986816
2402.771729
5159.03418
4912.362793
3290.77417
2140.794189
6097.74707
5737.092773
4579.779297
4521.310059
4686.370605
2594.901855
6348.881348
1978.68457
6457.48877
4085.988037
4266.481445
4457.948242
6748.710938
4590.776367
4027.144775
7858.974609
3698.565918
3568.516113
4562.899902
4146.1875
1877.511108
3410.278564
1368.452881
4784.777832
4487.380371
3925.538574
2707.956787
3853.485596
3770.935303
4801.560059
3148.168945
2692.8125
3867.003906
2615.882324
5597.120117
2545.593262
3248.655273
3012.633789
4169.387695
6006.884766
2174.81958
7301.067871
5454.108398
4782
3080.206787
2791.199951
3517.217285
4610.13623
1883.407349
5039.532227
4558.946777
5501.484375
4401.679199
6924.891113
2539.945313
5983.638184
2899.023926
2081.519531
4334.745605
4505.043457
3384.563477
5321.788086
4359.563965
4692.266602
4276.036133
5003.487793
2919.576904
9025.546875
2694.227295
3698.321533
5591.459473
5949.17041
5319.933105
3507.18042
3852.467529
3936.32373
4631.712402
2687.238037
4308.160156
5946.290039
3322.595947
4799.791992
4445.09668
7101.778809
4678.411133
3868.875
3648.402832
5600.797363
2463.027588
6222.47998
6120.339355
2604.847656
4455.419922
3137.675537
7681.339844
3366.982666
4031.782471
2941.941406
4088.564697
4750.342773
1850.873779
5605.650879
4817.64209
3499.881104
2240.622803
3774.5271
4114.218262
7138.780273
5849.993164
4350.812012
1720.249268
2128.906738
3220.559082
1944.237671
6123.348145
2258.575439
2531.736816
2297.058105
2373.792236
1971.930298
3445.971191
2233.25
3296.764404
3929.293213
4202.443359
4566.382324
1670.869263
1620.847656
2926.504883
5101.848633
1960.448242
5475.306152
4288
4716.99707
4923.141113
5454.213379
2993.279541
3974.443604
2361.043457
2701.529785
2622.806885
3253.285645
3604.606689
5094.04834
4276.875488
4125.643066
4196.260742
3997.402344
3605.330811
1862.517944
2324.489258
2806.043701
4065.351074
2713.538086
4389.404297
2769.073975
2726.033936
3158.465088
1679.636353
2119.080566
2107.474365
2394.141602
4136.290039
4064.435547
3890.479736
5194.723145
2724.105713
4012.931641
2096.4646
3835.906982
4710.74707
3238.789795
5083.200195
4899.119141
2827.272705
5833.562988
2187.692383
3848.696289
1757.74646
5375.1875
3909.384521
5550.967773
2526.321777
1838.302979
4347.717773
4432.594238
3780.398193
11759.043945
4218.270996
4756.493164
3845.568848
4053.818115
2571.299316
4127.449219
2417.420654
4716.221191
4798.552734
4501.644043
3469.699951
3032.188477
4589.17334
3283.066895
1761.875
6594.878418
3940.677734
3882.481201
2347.631592
3717.741699
4600.699219
4194.495117
2017.534302
4589.041504
5757.977051
3446.853027
5512.249512
3650.331055
6278.023438
2325.600098
6541.290527
5663.88623
3783.682617
10155.338867
3927.266846
5874.695313
3228.670166
3654.260986
1946.421021
2143.290771
6542.805176
2562.496582
5340.746582
5225.159668
3786.244385
3960.623047
5732.439453
2984.720215
3699.060303
3538.009277
5161.516602
3590.549561
2713.934082
2524.281982
1787.966064
2002.181763
1605.116699
1870.081909
1818.601074
3108.031494
5177.986816
1950.789307
1976.806885
6544.302734
2610.435547
5401.735352
3862.178467
7917.019043
1610.708496
1814.974365
2439.078369
2132.855957
3693.399658
1972.53418
2023.236084
3279.868896
4641.834961
3621.25
2112.825439
1914.995239
3200.305908
5453.027832
2721.459473
4092.413818
2568.941162
4706.967773
2015.364868
5474.629883
3429.980469
1598.76062
3301.096191
5031.970215
3759.765625
1835.719116
3504.820801
3516.346436
1619.97998
4569.424805
4357.124512
1337.536011
2415.901367
3234.610596
6607.703613
5198.275391
6121.01123
7375.547363
4190.54834
2294.014893
3108
4514.266113
5333.278809
3702.428467
4917.798828
3448.863281
5725.714355
7149.93457
5779.743164
3824.633301
3087.474854
3671.501709
3258.124512
4559.87793
4891.49707
6791.148926
4748.839355
5339.53418
5850.475586
5981.414063
3335.937988
3955.385986
7344.36377
3433.703125
1631.61377
5879.662109
3914.56958
4969.38916
9457.75
4480.465332
4224.628906
4404.47998
7000.987305
3748.519531
5046.138672
2706.285645
4739.325684
2492.905762
3781.365479
3934.046143
3738.130127
5631.111328
4477.588379
3867.675781
4331.397461
4596.13916
2696.668701
2198.072266
5371.956055
5169.737793
5040.429688
4329.898438
3225.442139
4991.986328
5028.935059
8056.427734
2549.858643
3123.265625
1733.02478
3924.804443
3217.807373
2456.436523
1657.105591
2531.311035
3074.599609
1783.060059
3184.643799
3435.446289
5934.322754
2931.196777
3897.241699
4498.006348
3010.774414
4324.180664
2067.981445
4289.250488
4741.223633
1759.143921
1783.775879
1684.25061
3658.865723
6314.16748
2744.918701
2922.102295
5214.067383
4197.434082
2576.467285
1967.962036
2136.887207
3187.337646
4490.46582
2194.682373
5403.57373
6448.316406
3476.133789
1926.234375
2373.498047
2133.712402
3913.088379
4300.587402
4668.512207
3486.369873
1851.883545
4862.908691
3398.736816
3758.031494
3783.127441
1837.424683
2250.644043
6180.37207
2456.657227
2556.044922
4712.883301
5364.856445
3468.080566
1857.96106
3341.381836
2011.867676
1965.5
2434.34668
3038.868652
2561.850098
5575.922852
3044.564697
5075.088867
3266.191895
4370.748535
5237.178223
4837.803223
3515.834961
3373.402588
4037.684326
5106.807617
5045.224609
6107.416992
1808.666626
3829.023438
5699.632324
4166.541016
4514.661133
2418.651611
4648.490234
4621.11377
5316.369141
2471.947021
4990.745117
4573.623535
5512.88623
5268.478516
4639.311523
3329.35376
2554.043701
4433.803711
6449.902832
4063.911621
4041.670898
2640.893555
1912.851807
2600.590576
4751.255859
4033.836182
3531.331055
2894.443115
1971.532471
2842.031006
4433.098145
5830.212402
6016.695801
2633.787842
1867.353149
1922.054077
6087.836426
3708.387451
5070.741211
1722.091553
3634.591797
2491
2236.05249
3427.607666
2890.142334
2322.416504
3083.830566
2376.051025
1531.776123
3255.983398
2562.875977
1914.875488
2060.33252
6209.998047
1957.824463
1659.599243
5396.751465
5195.01123
3733.918457
3598.749023
1791.687134
2826.537109
5245.129395
1512.77063
3991.061523
2064.121826
2308.743164
2902.995117
1500.140381
1741.969971
3580.120117
1832.118774
6003.062988
2351.600098
1923.238647
3590.18457
4033.445068
3388.549072
1484.147705
6506.530273
2621.088379
2225.286377
2100.679932
1657.538452
1967.410034
3447.755371
2795.404053
3810.683105
2787.605957
5985.208008
5675.680664
3846.053955
6129.137207
3106.111084
4075.714355
5021.91748
3619.865967
1556.383545
5293.030273
5974.674805
2835.497314
4125.025391
3193.317383
1896.383179
3280.743408
4616.543457
3903.193359
2362.864746
5318.791992
4554.293945
2776.303711
3859.416748
3336.329346
2368.223389
9968.552734
5484.710938
3884.401611
7120.487305
2450.575439
2794.625488
5886.510254
1880.756714
3893.803955
7074.686523
7311.275879
3827.12207
2196.765137
3213.812744
2514.474121
3536.503174
2180.578369
3296.373535
3162.511963
3460.704102
5200.829102
6043.415527
3991.006348
4437.182617
2332
4970.537109
3426.091064
3250.526367
3752.487061
3421.550293
4190.124023
4655.644531
4921.086426
3895.28418
2505.528076
5846.381348
2098.327148
2244.703369
3024.616211
1999.492798
2579.696533
4181.547852
2184.729248
2336.967529
2561.579834
2051.133057
1966.463867
3373.043701
2075.871826
2352.079346
4313.696289
2126.832275
1645.816284
3955.43042
2842.881592
2774.779541
2524.607422
3936.286133
2838.774414
4129.116699
4852.716309
5310.76123
2882.966309
3537.233887
5871.482422
5955.04248
2097.478271
1893.658569
3472.792725
3646.437744
3665.411865
3414.229492
2075.570313
6988.438477
3761.532471
2401.690186
4088.173828
2614.523438
5933.032715
5288.269043
3313.280029
3939.100586
1636.537354
4502.852539
4369.706055
3085.290283
3927.042969
5920.05957
4102.442383
2379.678467
4193.095215
5665.683105
6754.262695
2203.952881
3786.099365
7222.55957
2398.315674
3371.496094
2484.275391
5867.740723
3611.838379
6456.766113
5411.742676
2218.310059
4472.595703
2537.519531
6967.540039
3720.595459
2535.309082
3306.137939
2602.385986
4913.73291
4661.654297
3421.909668
2039.976929
6351.487305
6208.055176
2494.543213
3961.032227
2690.036377
5843.240723
3637.855225
3264.977295
4173.85498
2851.789551
5269.48291
4086.813721
7328.450195
3359.330078
5235.333496
2744.094727
2878.65918
2652.380371
3148.289795
3903.90918
4579.847168
1563.927246
2520.1875
4830.751953
4770.508301
6105.720703
6335.244141
3245.724609
2110.809326
2304.900391
4726.727051
4457.203613
3274.907227
1884.866333
3270.585693
1474.380981
1791.026123
3928.673828
2545.27832
2391.250977
2847.064941
4059.102051
2529.208984
4711.898926
1725.800049
5288.506348
3774.67041
1771.578125
5002.382813
1818.940186
5211.668945
2257.203369
3248.63916
5587.28418
3002.056885
2698.805176
6353.17334
5479.220215
2218.285645
3953.637695
3951.355469
2429.480957
4741.941406
2386.445313
6418.809082
4323.737793
4253.352539
6223.380371
5616.07373
5175.680176
3225.839355
4720.848633
4702.710938
1925.344849
5056.928223
5808.941406
5145.328613
3869.686768
4401.054199
6570.071289
2989.557617
5480.583008
6599.614258
2691.041748
1704.42981
2257.353271
2522.938965
6126.032227
1806.342285
1897.93103
2805.894043
1932.062744
2692.161377
3081.438477
5891.348633
4248.892578
3734.29834
4972.157715
5046.247559
4796.529297
3731.207764
5123.858398
2660.742188
5303.655762
5270.180176
2726.774902
3238.05127
2403.288818
7693.903809
3490.184326
3528.437012
4105.460449
4719.863281
5272.039063
2365.904785
4982.799316
5428.540527
6002.447266
3479.905762
3255.073975
3336.399902
3088.038574
2153.273682
2445.645508
3483.52832
1634.880005
6839.551758
3638.560059
2591.772705
4556.425293
4763.371094
5072.865723
4495.145996
6597.552734
2727.560059
3621.898438
3562.898926
2530.441406
5692.537109
4842.135742
3115.966309
6106.105469
3887.487061
6414.527832
4404.568359
6135.705078
2730.275879
2984.466309
3994.636719
2336.57666
2888.997314
4914.831055
2496.308594
1590.762451
1823.117676
3490.844482
4204.840332
2135.813965
2458.438965
4989.307617
2584.158691
4408.586426
4550.088379
4658.505859
4929.036621
2951.548096
2604.217285
7007.588867
4549.302246
2135.013672
1913.822266
4008.110596
6634.253906
4363.745117
2096.932617
2209.295898
3942.197998
5894.038086
3668.783936
2327.194336
2442.928467
2083.782715
2821.39209
2453
4740.813477
1695.030273
2355.223633
3616.52002
4896.689453
4022.931396
7428.33252
4017.925537
1694.581909
4687.223633
3338.312012
4994.643555
2944.56958
4637.039551
5147.895996
3678.630859
2593.304932
3387.611084
3039.456787
3887.093018
2849.673096
5360.827148
2468.942139
1852.618896
3946.995605
4384.831543
5967.541504
3550.074707
4646.349121
4322.324707
5136.046387
2781.629883
3819.875
2217.481445
2969.856201
4665.604004
3759.744385
6227.87793
3314.384277
5619.818848
6905.046875
4029.282227
2476.45874
3801.695068
1957.801514
4730.270508
5814.818359
9040
5659.602051
3967.013428
3731.082031
4075.82959
3689.820801
4398.8125
5647.808105
5784.683105
2411.98584
3179.711426
1856.727295
3744.177002
3851.951416
2706.666748
4022.314941
4925.211426
3208.967285
4957.709473
3112.691406
5649.318848
2328.817871
6019.852051
4824.941406
2571.381348
6368.832031
6854.711426
4907.731934
3796.086914
2625.578613
4639.596191
4045.482666
3643.706543
3800.979736
4010.868896
3205.064453
1841.081909
3942.823242
3196.042969
3726.608643
3879.362549
4443.13623
3126.181885
4950.811035
4751.724121
5947.409668
4219.541016
3462.349365
2249.22583
5744.564453
3657.316162
4820.890625
3628.645264
8032.667969
4157.152344
4191.524414
4468.160156
3781.475098
5295.091797
5911.817383
2732.097412
4199.505859
3933.626465
3821.243408
5197.600098
3232.231201
2933.900391
6455.396484
4921.987305
2368.434082
3179.796631
4425.613281
2156.927246
4297.933594
1896.075684
3603.089355
4552.975098
3864.994629
4535.684082
4105.193848
1839.811401
2338.238281
3651.94873
3985.652344
2741.765381
2621.968018
5257.04248
4496.261719
3104.041992
4489.947754
2799.717529
5277.657715
1686.47937
3604.180664
2841.308594
6410.938965
6121.793945
3355.01709
4349.442871
2663.210449
3892.969482
3337.025635
6820
4265.397461
6270.462891
4569.462891
3152.126709
3536.486572
9564.832031
4723.235352
5507.279297
2494.478516
4788.144531
2631.023438
3786.125488
2658.388672
5457.974609
1598.53064
4023.355469
2321.931152
3705.417236
3091.85083
4846.599609
2863.833252
7947.040039
2401.996094
3517.548584
3002.179443
4386.65625
3273.239014
3680.64624
5127.82959
1781.983398
3300.485352
6582.20459
4863.132813
1935.025269
2872.714355
3507.801025
3030.954346
2884.142334
2515.778809
6001.717773
2815.743652
3284.161377
3826.977539
6046.113281
3684.584473
2511.971191
2614.212646
4583.922363
3260.215576
3922.900391
3217.703613
3090.510254
5563.753906
2468.824463
3615.491211
5228.137695
2677.130127
2758.448242
2865.076904
4057.228027
2283.5
5361.330566
6453.074707
5470.515625
4523.881836
3732.836426
3592.685791
5289.654297
4690.461426
3501.416748
3362.356201
2448.5625
7438.980469
5998.65625
5638.007324
2277.501221
1920.891357
2578.688965
2704.979492
1822.836792
3696.601563
2323.655273
2419.162842
5583.585938
2940.756348
1927.796631
5606.406738
5302.08252
5001.70752
5870.592285
3306.601074
5284.101074
1731.244019
3561.917236
5098.952637
6702.90918
3672.868652
1931.260376
1966.78418
5835.597656
4261.969727
3192.071045
4961.875
3630.260986
2780.296875
3461.390869
11344.678711
3725.333252
1901.849487
2978.816406
2570.757813
1828.59082
3840.299316
4053.03418
1841.678345
3398.088135
1650.798462
5130.329102
2803.80957
5342.094238
1948.561401
3206.739502
2236.258057
7202.455566
2112.109619
4451.164551
4926.586914
5155.599121
2390.713623
2147.141113
6911.031738
3752.498047
9961.43457
4431.916016
1925.82373
3054.031738
4141.381836
3336.47998
3599.189453
5026.537109
5570.335449
6545.618652
3807.741943
3952.983154
2470.971924
5202.768555
2156.723633
1804.42334
1967.767212
5053.82373
5595.966797
2906.922607
5249.196777
3138.558594
2205.85376
2763.238037
6101.853516
2712.806152
4919.521973
3488.647949
2921.907471
2539.335938
4754.146973
2851.765625
3104.691162
5389.837891
2412.111572
4459.291992
6291.387207
5630.038574
3823.26709
2007.344971
5585.388672
4150.820313
4797.61084
4579.342773
2481.760498
3860.534912
3774.819824
2698.991699
3898.528076
2938.203613
3445.448975
2370.273438
2851.04541
3223.679932
5577.433594
6520.116211
3801.545654
4075.515137
5795.471191
1898.125
4431.28418
1714.620117
2621.856934
3216.651123
1996.640015
3392.689697
2655.201416
2756.679199
3977.671631
3142.368164
4764.303223
1968.202515
2648.482666
2567.013672
2020.438965
3120.032471
3068.158936
4195.335449
3899.485596
7089.333496
2732.744629
4105.557129
2716.293213
5212.628906
2201.617188
7722.154297
2079.675293
2712.902832
3917.871094
2357.032227
2292.286865
3310.570801
6146.600098
3465.959717
1884.580322
6067.606934
1649.023315
3574.648438
3510.998047
1770.184692
4278.928223
2743.825684
1867.238037
2090.564697
2068.121582
3780.791992
5065.089355
2155.748047
6216.496094
5695.028809
3111.346191
4626.287598
1789.729126
2412.813965
3430.616211
3110.393799
3538.853271
3379.410889
3466.919434
3583.644531
1631.782959
2021.671265
3207.842041
3411.217285
3235.555664
3072.285156
2510.52002
4246.322266
5302.716797
3080.817139
2038.386597
1853.1875
5469.898438
2599.878906
5301.521484
4440.760254
2334.950439
3884.172852
3329.949463
4782.018066
5024.788574
2403.707275
5012.151855
2936.082764
5539.905762
5585.645508
3834.320313
2316.460205
3084.918213
3203.749268
3833.146973
4002.724854
4743.096191
3884
6747.976074
5729.619629
4052.904053
3823.641357
4176.114746
4002.226563
1732.846436
6786.811523
3165.383301
1959.474121
2431.655273
5757.858398
2385.274902
3917.039063
4662.955566
3369.456543
3663.2854
1967.4729
3675.744141
4364.707031
3224.431152
4165.197266
2287.1521
5973.908203
2882.849609
2197.539795
4445.487793
3519.629395
4533.916016
2717.518555
3380.736084
2986.666748
3479.100586
2111.888428
3233.837158
3684.897705
2562.364746
2241.202393
2284.300293
2889.91626
4917.959961
2868.591797
2526
2095.388916
4856.131348
1941.188232
4066.420654
4388.522949
4331.538086
4332.330078
2321.058105
3186.371582
2149.584961
1955.289673
1955.602173
4051.792236
4749.092285
3048.388916
2796.728271
2412.843262
5141.221191
2560.330566
3307.087646
3834.38623
3199.39502
1795.302979
3036.115967
5760.65332
1456.396362
4302.629395
3143.875732
2063.324951
5015.932129
5448.886719
2638.921143
2143.408691
2694.991211
4918.537109
4839.643555
5047.34082
2651.474854
4386.562988
4474.879883
4798.953125
4468.140137
2779.366943
2255.886475
5559.519043
5931.364258
2676.148926
3405.862305
2474.724121
4523.842773
6667.787598
4104.312012
2540
5566.730957
2937.584229
3595.858887
3033.539063
4037.876465
4683.982422
3422.482666
4157.25293
7348.541016
2002.888184
6647.743652
3115.85083
2988.917236
2975.323242
2662.823486
2254.735596
2810.099365
4450.585449
5870.057617
1609.029053
1613.477173
2739.199951
3151.609619
3449.530273
3145.589111
2574.995605
2087.244873
5931.379883
2050.158447
2819.853027
2071.629395
2930.758545
1866.022949
3551.351318
2297.024902
3252.682861
2352.470703
1961.101685
6058.658691
2810.271973
3507.659668
2076.952393
3452.506836
4363.262695
3976.682129
3316.006592
4694.821289
2315.017822
1829.041382
5166.55127
3715.632568
2701.168457
6996.199707
2702.222168
2334.134033
1835.414673
1620.35437
3192.766357
3796.407227
3478.785889
2523.77832
1812.235352
2013.075684
2716.242676
2831.537842
3531.7771
3603.032959
2857.273438
3332.1604
2394.744141
4978.181641
2722.236084
2050.732422
2417.164063
3861.864746
3265.831787
2148.715088
3214.046143
4061.474854
3164.143555
2571.355469
2130.268555
2137.221436
2090.127197
3782.480469
2153.85083
7745.374023
2948.352295
2279.601074
5352.517578
3785.510742
4813.239746
2134.861816
3227.475342
3312.924072
5267.394043
4624.012207
3269.553955
7584.881348
2776.295898
2568.330566
4610.810059
4935.208008
5105.833496
1651.830322
6988.06543
5732.580078
2253.637695
3456.63501
2816.227295
4997.124023
2045.024292
4623.780762
4969.37793
2649.605469
4537.105469
2930.169189
3335.008545
6394.123047
3704.180664
4205.481934
5221.29541
2292.005371
2835.659912
4769.875488
4997.422852
8660.527344
2608.888916
2612.012939
2581.455078
2345.781982
3128.242432
1841.333374
2405.853027
2435.606445
2022.603516
4927.634277
2184.760254
3458.255127
1994.838013
2563.315674
4421.412598
3567.320313
2052.463379
4952.96582
1744.594482
2603.591797
2730.302002
4127.375
4815.894531
1748.821167
2573.195068
2308.10498
2108.38501
4157.793457
5135.381836
4713.267578
2482.38623
4060.428955
4312.978027
2109.265137
2758.659668
3842.886719
3036.169678
2952.775879
2297.13208
3308.066895
1822.994019
3242.544189
2317.602295
3354.700439
2901.049316
2581.738525
2238.390869
4194.30957
1746.087769
2568.033691
4494.314941
4680.55957
1952.036499
2373.828613
2267.281982
2497.025879
2541.586426
1880.194702
4464.158691
3813.328125
3671.503662
5956.989258
3884.648682
3163.588379
3333.058594
4017.213379
2452.959961
6247.44873
2622.123535
5074.168945
4759.633789
2373.141113
2409.863281
2428.992188
4143.629395
4044.852539
2845.383789
5232.864746
4029.502197
4160.946777
3937.497559
4929.323242
4994.095703
5131.411621
2977.645508
5389.954102
3939.624756
1796.131104
4186.901855
4681.29541
3131
2889.615479
2371.514404
2167.137939
4041.002197
2724.459717
2481.948975
2110.244629
4737.017578
4123.619141
2873.766846
5669.79248
1917.859741
4880.964355
3285.616943
2296.887451
4624.049316
7379.910156
5427.92627
1885.623047
1637.677368
4616.825684
5078.654297
4706.535645
2440.358887
2896.124268
5849.366211
2807.231445
6107.116211
2359.42334
3579.653564
5144.884277
5158.555664
1936.282837
2879.984131
1916.99353
1894.781494
4092.476563
4569.249023
4059.101074
4128.050293
3828
3749.803955
4788.665527
2105.5
2743.035156
2282.688721
2433.524658
4142.173828
3251.197021
1969.893799
3193.612061
2880.635498
2692.64917
3242.477295
5125.951172
4422.87793
2100.859863
1969.097046
2123.303955
2181.181641
2050.469727
4658.155762
1678.478638
3892.705322
4715.763184
2033.492676
2957.255615
3159.15918
4083.612061
3388.880127
2064.759277
3514.687012
4601.478027
2032.082275
2800.64502
4132.209473
1942.68689
2190.005615
1907.265015
1636.512329
1645.325073
2954.605957
4392.893066
2206.884277
4350.327637
5452.122559
3923.599609
2689.246582
3309.544922
1730.816895
1808.451172
2152.311035
2168.700928
1815.498291
1728.568604
4391.611816
2124.690674
3242.084961
2741.197998
3259.558838
1948.095947
4226.967285
4337.345215
3084.056641
2588.586182
2752.172119
1698.827759
2029.558594
2724.601318
2822.690918
3211.052734
5949.498047
4854.92627
1942.639771
2276.236816
3690.674072
4852.26123
3043.838379
1652.717285
3571.744873
1622.503052
5230.62207
3389.921143
2595.924805
2312.830078
5030.474121
3310.004639
2305.69165
2415.150879
2376.163818
2854.170898
4392.722656
4061.845215
2437.279053
4509.158691
2670.925049
2622.611572
3491.480225
1955.164063
4837.302246
1963.234985
2436.071533
5650.94043
1963.311401
1529.659912
1679.355225
2265.284668
4121.442871
2801.07373
1713.882324
2140.182617
1929.711548
3485.327881
4324.015137
1787.580933
5540.57959
3360.242676
4465.185059
2587.432129
3426.331299
1961.54895
2090.407471
3334.94165
3696.235107
1609.737305
4647.750977
2860.981934
4401.597656
3200.158936
4685.111816
4834.406738
2882.991699
2682.467529
2173.313232
3219.058838
2004.390259
5681.406738
6481.197266
7197.249023
3401.239258
2348.963379
3019.297119
4932.757324
3314.082031
2750.319092
2722.328613
5332.013184
1906.927979
2237.591553
2180.388428
2435.554443
2665.17627
1985.805298
2570.488037
4067.487549
1538.453369
3505.629639
4006.473389
2870.212646
1781.846191
4015.937256
6849.868164
2685.333252
3161.566406
7231.161133
5182.696777
6153.634766
5535.594238
1967.118164
2495.374268
3188.342773
3203.645508
4707.92334
4125.745117
4835.59668
2062.139648
2017.530884
8783.935547
4890.13916
6481.849121
3470.556396
3232.609131
3536
4860.036133
2833.818115
4510.600098
2533.218506
1662.564087
1845.942871
2659.850586
3618.62793
2098.947266
3850.646973
1818.541382
3352.938965
4197.612305
3535.334717
4032.09668
3845.10083
2287.288574
4281.213867
1616.739502
1802.533325
5004.271484
1773.984131
2215.393066
3075.589111
1717.542114
3588.070068
4881.821289
3951.976318
2003.323364
1611.586914
3197.689941
2312.660156
3366.928467
1533.236328
2987.175049
2941.157227
2035.621216
2620.079834
4763.501465
3486.217285
3179.760254
6028.491211
3524.949219
3293.531006
3981.007568
1737.728516
1780.559814
2581.726807
1846.78894
2281.671143
4627.155273
2144.878418
4530.316895
3814.737549
5260.541504
2396.226807
1752.219238
4343.020996
1632.75
2837.529785
1924.93396
3116.321777
3126.107422
4471.399902
5873.830078
4387.39502
3332.602051
6411.555664
3447.39502
3834.054932
1814.142456
6919.662598
5338.744141
4193.092773
4837.248535
4699.32373
5659.904785
2188.39502
4648.32959
3227.636475
4113.61084
7777.976074
4366.376953
3160.983643
1800.266724
1979.232056
6746.938477
3535.834961
3695.142822
3194.72876
6785.496582
2904.384521
3209.633301
6887.08252
2614.781006
2518.630615
7014.608887
5642.184082
3228.042969
4487.433105
5000.629883
2485.390869
6566.019043
4190.412109
6649.984863
5347.79834
1894.821045
6543.120117
5115.615234
6586.614258
2495.456299
3270.080078
2176.48877
4801.86377
4215.574707
7676.779785
5171.538086
3686.990234
2773.852539
3821.702881
3799.482666
5139.484863
3975.947754
6234.70459
4714.540039
4510.329102
2343.234863
2190.520264
3653.956543
3196.845459
1617.034424
4532.552246
2358.379883
3116.489258
1973.664429
1640.178711
2463.671631
3962.938477
1956.923096
2011.942749
5161.478516
3840.360352
5951.395508
2239.250244
3517.85376
4361.469238
3384.403076
1888.082642
4427.986816
3305.362305
2054.257813
4871.217285
3931.189697
2361.832275
2029.806396
2911.364014
2547.807129
5117.731445
1902.966431
3513.482666
3923.023926
3376.184326
4028.453125
2028.037964
4784
2086.76001
1535.214478
3464.813721
2555.66748
3318.409668
1945.797852
1948.389771
3235.511963
2204.503662
5337.770996
3350.336914
2002.337769
8475.085938
7629.98584
1615.318115
5239.736328
1970.601563
2155.880127
1992.831543
5578.697754
1887.631226
6334.571777
3954.178711
5086.612305
2351.653809
1710.118896
3522.713623
5177.959961
6030.648438
1939.172729
1652.671509
3131.027344
4860.937012
2982.913086
1656.0177
1622.588257
4019.114258
3860.031982
1893.875
5174.158691
2908.975342
4082.475586
6073.537109
6186.626953
4459.513184
1741.328979
3193.484619
2910.328613
2687.68457
3618.523682
3180.424805
1816.78772
1672.584351
3656.997803
2368.287598
1703.44873
1810.014526
2726.804199
2021.902466
1859.299805
4987.92041
2786.703369
3405.805664
3506.919678
2266.055176
3620.300293
2323.617188
6851.911621
5112.276367
6132.48584
4477.743164
4195.206055
5109.878906
6261.637207
2159.893555
4756.930664
1834.810791
5782.478516
3690.353027
5196.554688
4060.624512
4202.391113
3896
1929.37561
3815.058838
4033.611328
3086.222168
3859.326904
3410.42749
4841.724121
2951.043457
4193.625977
4773.47998
6287.62793
5426.878418
2826.061035
1809.381348
3387.320801
6881.635254
4514.375
7047.96582
6212.416016
3359.488281
3986.495117
4294.690918
3673.383545
4031.312988
4914.802734
1917.793091
6171.811523
6935.254883
2433.719727
2998.187744
5311.619141
3392.748535
3604.977783
2670.313965
3850.135742
2718.030762
7124.526367
3998.392578
5007.970215
3135.340576
5586.666504
3871.975342
1867.256592
5195.40332
5003.46875
4778.906738
2683.443115
4246.832031
4116.814453
3778.735596
1719.636353
5193.924805
3218.862793
2065.962646
2975.898682
1968.469116
3639.751709
4164.384766
3064.259033
1584.72876
3089.367676
2180.624512
1593.874512
1882.28064
3597.986084
2212.219482
1842.451294
2242.141602
6040.499023
1696.590698
4551.308594
4076.841797
2992.542725
1560.534424
2830.022705
1891.442383
3168.290771
3915.552979
1804.572876
6691.066406
1893.134277
4050.657959
2749.364746
2243.224854
1812.736816
4063.647461
1884.140381
1630.454468
3045.396973
4135.316406
2024.968262
1655.392212
3880.701172
5598.602051
7864.940918
1963.552002
1950.617554
6309.004883
6808.734863
1727.387573
3106.698486
4356.248047
2407.647949
3306.1521
2214.873535
2598.055908
4173.421387
1855.815186
2335.382568
1529.072021
2751.032959
1860.924194
1867.75
6010.375
1797.380371
1736.140991
1849.570801
3245.574219
1909.93335
5682.026855
1962.00354
5402.150391
3637.638672
2815.945557
4715.661621
1984.625732
3674.277832
4470.757324
3481.556152
1761.214478
1824.928467
4339.024902
2854.670898
4209.135742
1978.285767
1573.092285
3392.551025
4665.342773
3158.709229
1863.518677
3588.375488
2301.467041
2041.251831
2948.19165
3749.81543
5281.3125
3759.437744
4026.600098
5477.941895
4269.888672
2169.45459
3101.269531
1703.368408
1949.882324
5236.529785
4895.823242
3462.208008
4096
8651.538086
3274.234619
2109.922119
4111.86084
5174.054199
3670.23999
3195.025879
2240.379395
4226
4653.663086
4980.842773
5065.289551
3424.944092
2387.20874
4578.594727
3916.440186
4472.300781
2072.991211
4309.797852
3865.506592
5710.493652
4657.180176
6092.401855
4324.48877
5181.476563
2557.395996
5572.22998
6215.15332
4068.459961
3314.98584
3721.32373
4229.714355
5375.090332
6110.265137
2920
11402.233398
2774.243896
3395.325439
5607.326172
6629.354492
6045.313477
4499.541504
4642.253418
4400
3287.794922
3420.812012
4009.45459
1713.924805
2870.759766
6231.804199
4494.916504
4505.562988
3215.255859
4591.820801
6902.475098
7025.578613
7186.651855
4120.356445
6057.633301
4288.130371
3414.678467
1803.735718
2253.062744
1988.5
4560.052246
5121.591309
4860.395508
3692.19043
6242.513184
4240.416504
5308.685547
1716.644775
4394.666504
2529.339111
2015.318481
2375.771729
3495.017334
3828.854248
3237.166992
3205.899658
4719.241211
1978.599365
2872.316162
3142.842285
3894.562256
2313.77417
2064.538086
5040.030273
3700.031982
2474.109131
4265.870605
1958.071777
5637.14502
3905.641113
3543.192627
3348.465088
3216.727295
2167.794189
5110.896484
3155.127197
6156.8125
3476.235352
5473.805664
4102.125488
1971.011719
4457.490723
4654.15625
3749.333252
3017.846191
4514.754883
2827.775879
4078.512451
2061.565186
8225.097656
6189.97998
1585.523804
2721.439453
4868.102539
5260.689453
5937.086914
5735.661133
2465.842529
1708.06897
4816.509766
2778.560059
2362.583252
4090.081299
5120.317383
3500.456299
2252.804932
4091.625977
4339.725586
7629.551758
3646.349121
3982.302979
2327.150146
5183.597656
2377.369385
3106.072021
2382.433105
2089.894775
2324.444336
2710.620605
2215.111084
2227.309326
4836.193359
1957.65625
2855.384521
7947.804199
3059.0896
6043.641602
5628.658203
4395.189453
2387.851807
3086.620605
4887.646973
5176.608398
7146.82373
4329.172852
4130.205566
7443.899902
4923.097656
4387.667969
4275.307129
5316.242676
4261.111328
3380.597412
3782.070801
3571.45752
4195.283203
2998.932129
5976.04248
5483.428711
2397.519287
3714.508057
6077.118164
6645.615234
5749.626953
1944.38623
5368.963867
3075.847412
6699.912109
4933.233887
3538.815674
7619.815918
5029.234375
3989.126709
4474.772949
1818.97937
2521.135742
4017.873535
1994.658325
2789.859619
2159.294189
3364
5026.332031
3876.75
3990.549072
5799.713867
5617.476563
6786.991699
2281.40918
5731.881836
2352.572754
4601.008301
4498.037598
6379.422852
5833.268066
4365.420898
4256.271484
3328.462402
3578.533447
2302.239014
3376.533447
2785.846191
4833.069336
6064.917969
2429.269775
3252.598389
3736.186035
8117.84668
1537.295288
2258.771729
3502.268555
3771.446045
3421.812012
4832.287598
4830.232422
1917.818237
4780.012207
3844.127686
1548.036011
4830.867676
7846.802734
3156.318115
8268.9375
1584.141602
4402.185547
5530.684082
3704.37793
6124.063477
4074.780518
2910.197266
2467.489014
2164.235352
3808.571533
4001.295654
5115.915527
3626.680176
2735.094238
4448.081543
2976.782715
5087.768066
5817.911133
6326.790039
5063.220215
4066.821533
2090.682373
5047.391602
2956.271729
2113.163574
1943.643555
1950.364624
5356.044434
4101.174316
1812.970581
2508.444336
3118.035156
4286.654785
2394.013916
4362.742676
2799.412354
3545.574463
3235.210693
3143.536133
7057.283203
3512.770752
5118.830566
1945.777832
3302.637695
2778.965576
3202.54541
6097.323242
4918.753906
5295.66748
4632.848145
3676.684326
2372.048828
5559.596191
7617.785156
4444.814941
2294.228516
2620.772705
4372.725098
3235.532959
4965.631348
2487.441895
3904.033936
2013.202759
7976.697266
4622.195801
4642.204102
6249.208984
2416.464844
6249.655273
3324.86084
2874.820801
4416.336426
1627.177246
3505.701416
5245.428711
3803.00415
3804.859375
6356.530762
4674.644043
4817.066895
5261.927246
4841.300781
5285.137207
2696.42627
4197.731445
4179.722656
4592.856934
3586.043213
4478.937988
8290.605469
2916.904785
4318.354492
2735.270508
22514.890625
1604.812988
2440.461426
4594.894531
4275.293945
5319.218262
3338.771729
2481.931152
3436.19043
1939.330322
5987.372559
5031.63623
2335.232666
2404.307617
3524.087646
4756.911621
2188.724365
5565.666504
4192.121094
2747.191895
4293.381348
4341.052734
6228.270508
4624.567871
5756.15625
3865.887695
5691.798828
5480.975098
5441.945313
2127.09082
4196.814941
5547.07959
5156.703125
2241.625732
4329.486328
3813.168945
2631.015381
4234.314941
2783.227295
3124.238037
2261.646973
4273.069824
4403.498535
3983.095703
4965.657227
2272.987061
4329.022949
3086.975342
6135.135254
3954.748291
2833.298584
3017.467041
3164.784668
6169.941895
4496.644531
3428.773193
3926.501953
4604.021973
5771.621582
4087.634277
4282.48584
6130.04541
4386.62207
4136.072266
3766.897705
2340.481934
3837.38916
4678.965332
3497.909668
3360.226074
8029.354492
6425.765137
3495.222168
2605.706299
5920.72998
4415.911621
4587.735352
2412.529053
2471.95459
2499.234375
3484.067871
2895.829834
4814.759277
2699.22168
2970.344727
3248.723145
3737.74292
3374.728271
2134.478027
1637.512939
3740.378906
2612.975586
1855.582886
4436.13623
2405.938721
2261.273682
2999.444092
3084.335449
5338.181641
4682.871094
3200.91333
2811.314453
2510.259766
2147
3404.314209
2837.555176
3951.308594
3915.682617
3477.270508
2905.254883
4402.175293
4473.624512
5301.925781
1785.846191
3625.730713
6283.053223
2881.886719
2514.955811
5970.696289
3460.418701
6699.366211
3603.593262
2064.643799
2928.206787
3614.351563
2825.801514
4317.553711
6764.241211
5420.294922
4264.77832
4453.135254
6032.17041
2086.510254
2978.498535
5327.502441
3633.557373
3472.44043
3392.79126
4719.469727
2562.831055
3288.454834
3542.321045
2374.567871
2315.938477
4149.265625
3661.444824
5365.704102
3713.333252
2755.624268
3831.777344
3559.847168
3204.895752
4299.874512
2260.233643
1939.959229
4614.175293
3226.380127
7463.326172
3402.172607
2069.772217
2462.804688
3196.5354
2633.495117
3959.865479
5076.44043
3152.618896
2661.480713
3049.784424
2413.005127
2398.263184
6155.958984
8674.301758
2229.811768
3191.839111
2494.354004
3681.579834
4151.909668
4580.465332
5897.554688
3663.5625
5339.888672
3831.824219
3536.894043
2216.329346
5737.374023
6274.103027
2170.830566
3003.080078
5395.40625
4515.839844
2747.877197
2290.730713
6471.966797
4417.404785
5681.600098
5377.231934
4556.544434
4985.503418
7835.187012
3288.345215
3974.473389
3761.136963
3260.731934
4506.989258
3810.128174
5817.604492
3756.868164
2715.505859
4748.671875
3440.793457
2683.400635
3868.554199
2497.217285
3429.458008
2699.043213
3002.646484
1863.345459
2888.866943
1985.45459
2667.507813
2102.369629
3045.945313
3096.062012
2867.234131
5146.189941
1533.552979
6755.552734
4240.52832
3767.924316
4770
3849.053467
2513.641113
3804.36084
5175.594727
3073.888184
3583.603516
2553.638916
2324.104736
6165.187988
3656.375
3431.800049
2808.835205
1600.097534
1995.565186
5030.205566
2563.55957
3155.438232
2161.267334
3652.769287
4038.694824
4862.439453
4508.433105
4002.095215
3523.484863
6617.105469
4509.325684
4950.893066
3663.369385
4070.693848
3243.693848
3774.844727
2141.345459
3796.99707
1983.132568
1694.708374
3920.197021
3873.032959
4569.109863
6636.583984
1811.953491
1534.651123
2498.598877
2383.538574
2879.12915
1884.274536
2465.73584
2777.09668
2048.328125
3635.781738
4756.711426
4127.070801
5846.53418
3739.336426
8601.386719
6306.105469
3149.551514
2647.008301
2458.790039
3303.898438
3505.893066
4794.553711
3128.883301
2644.246826
3898.76001
2716.718506
2730.800781
4372.546875
3227.563965
2196.638672
3761.304443
2703.07373
2932.571533
2939.272705
5587.438477
3702.913574
4103.665039
6518.399902
4700
2110.466309
2527.438477
3544.064453
3787.962891
4965.967285
3932
4640.799805
5091.41748
4947.307129
4401.566895
4319.844727
5442.953613
4167.450195
3984.761963
2449.786865
3280.622314
4856.799805
3974.725098
3494.569824
5475.208008
1683.650146
3404.106201
3513.727295
6940.113281
3934.379639
4687.690918
5728.181152
5878.681152
6353.39209
4747.558594
3653.47583
2033.023682
4896.543457
2290.739258
5375.337891
6006.885254
6432.3125
4481.380371
3984.219482
4125.725098
3620.875977
4898.257813
3706.201416
1839.122559
5068.666504
3171.114258
6047.442871
3896
1829.721191
4609.151367
3438.060547
1929.321045
5182.421387
3469.483887
2914.052002
4556.611816
2480.053955
1606.207642
2202.464111
2881.708496
3585.043457
2811.984131
2343.527344
3905.967041
3337.663574
4979.360352
2520.67334
6816.209473
2932.382568
4340.417969
3536.974121
2465.842529
4029.351074
4665.63623
4277.913086
3323.576416
2366.399902
1618.4646
4228.958496
2710.824951
5486.28418
6736.013184
4062.131348
3071.115234
3080.384033
2403.194824
3707.040039
4473.500977
11881.646484
5745.982422
5157.535645
2910.272217
2133.871826
2245.120117
2535.633789
6527.922363
4777.081543
3058.277344
3360.274658
2589.244141
2477.618164
5784.087891
6114.431152
2534.903809
4044.125732
5334.242188
2098.19751
4072.633301
1390.260864
4080.095215
6608.560547
4185.481934
4231.077148
4251.200195
2885.603027
2212.833252
3725.755859
1942.400024
8723.095703
2810.374512
6121.389648
2850.125488
3707.527832
4588.861816
1680.651611
9254.732422
4112.913086
2542.979492
3453.873535
2083.091309
4605.869141
4418.829102
4108.155273
3211.079102
4765.717285
3553.154541
1550.042603
2803.483154
3366
6787.433594
5103.520996
5634.623535
3615
2052.776611
3935.456055
5493.072754
2127.87915
5460.854004
4721.759766
3456.682129
2035.379272
5360.524902
4158.865234
5902.682129
4214.420898
4166.131348
2916.452148
3007.392822
2945.816895
2985.376709
2066.470703
4009.772217
2917.181885
3919.231934
2989.128174
6077.270996
1934.841431
4050.014893
2021.92981
4317.526367
4427.115234
5893.866699
4474.753906
2984.951416
3224.21875
2240.554688
1734.850464
5089.700684
2326.30835
3889.460938
6275.98291
2808.470703
2652.624268
3293.018555
7950.284668
2612.887695
4858.241699
3703.236572
4605.702148
3777
4085.116943
2387.605225
2413.688232
4384.094727
2648.519531
3735.701172
3576.161865
3008.917969
3613.5979
3889.246094
2868.474609
5963.262695
7418.753418
3169.034912
3132.370117
2332.630127
2440.345215
5217.29834
2494.852539
4071.462891
6940.36377
3695.678223
2525.830811
2292.655029
3821.505127
2218.269531
4149.217285
5202.198242
3486.04541
4251.285645
3941.072266
5298.902832
4278.977539
3508.509033
5369.209473
5627.428711
4007.387451
2976.15918
3414.620605
2867.082031
2643.383789
6057.79834
2105.54248
3746.542236
2490.081543
7755.693359
6310.09375
3649
1699.252319
5649.306641
4989.312012
4489.161133
3474.73584
6269.762695
2187.217041
2163.084961
4420.9375
2280.15918
3319.932373
7474.693359
3806.446777
3201.436523
1738.321411
3571.735596
5469.54834
4113.314453
5073.587402
3995.112061
4133.265137
2780.992432
4791.609863
6107.763184
3829.158203
3772.699463
3770.209473
2820.467529
2952.233643
2884.448486
1903.11438
1818.562256
3406.208252
2617.093262
3813.258301
5146.098633
4413.948242
3755.552246
2972.763916
6142.415527
6014.75
4303.25
6674.487793
