# Supplementary material for: Distribution Analyzer, a methodology for identifying and clustering outlier conditions from single-cell distributions, and its application to a Nanog reporter RNAi screen
Source: BMC Bioinformatics. 2015 Jul 22;16:225. doi: 10.1186/s12859-015-0636-7 (PMC4511455; doi:10.1186/s12859-015-0636-7)
Supplement: Additional file 1: Code S1. — R source code and sample data for distribution-based high-content screen analysis [file 12859_2015_636_MOESM1_ESM.zip › DistributionAnalyzer-1.1/Plates/files10004/E17]

1423.215698
1663.737915
3007.888184
1708.543457
4960.905273
3791.939453
1871.157837
1813.145386
1833.543335
1596.136108
3718.834717
2310.7146
2281.929199
3806.391846
2358.352051
4318.750977
3795.341553
4363.934082
2024.317749
1798.910889
2907.595947
1785.387329
2807.111084
3269.539307
1775.699707
1928.710327
2486.592529
2994.527832
5063.501465
4413.586914
3315.495361
4038.077148
2404.265137
1893.570679
3235.142578
3306.895508
4770.463867
2741.65625
3071.577148
3034.177246
2946.082764
6267.547852
3906.361084
1594.169189
2797.68335
3397.647949
2801.875
5280.374023
5618.280273
3386.285645
4667.951172
2973.387695
2049.759277
2905.156738
5441.503418
6085.333496
3754.128418
2201.393555
4509.414063
1919.337891
4450.761719
3178.803955
2044.279053
2422.588135
4998.128906
3717.188232
3357.177246
1620.695679
4493.367676
5276.711426
3734.73584
3401.515869
4836.574707
6494.708496
6472.33252
7279.820313
4183.807129
1892.241699
6617.699707
2595.249268
3500.729248
2366.283691
1687.038574
3125.88623
5970.508789
3427.949219
2826.680176
2631.631592
2247.168213
3161.387207
8996.426758
6120.96875
6579.990234
2119.553711
5100.965332
4568.962891
1894.418335
3548.91748
3051.125488
1953.640991
1789.869995
3389.128662
3422.123047
6769.506836
2679.643066
7607.319336
5044.925293
4687.977539
3159.213867
7978.401367
4356.564941
5459.585938
1994.836304
4380.608887
6900.405273
1937.410522
2710.888672
5657.515137
5860.809082
1504.376465
2931.313232
3176.661621
2269.90918
6142.659668
5138.562988
3602.425781
2282.604004
5792.07373
3120.550781
2177.218994
4755.350586
3626.439941
5753.175293
4619.293945
2241.309082
2777.73584
6241.655273
4767.304199
3594.377441
3969.705811
3035.707275
8500.716797
3286.79248
4076.782959
4373.538574
8308.477539
1759.93042
3902.637695
2326.666748
2109.5
3331.803223
1427.089111
2406.885254
5822.677734
5039.839844
4211.875
6804.168457
5592.987793
2383.015137
3349.769531
1380.800049
1516.30188
5317.697754
2426.188721
2473.451416
2888.055176
1975.215332
2033.732544
3240.574219
1477.963623
5313.79248
2475.35083
4411.396484
3035.270996
5525.799805
2505.523926
1966.714233
6078.674316
3353.818115
3401.684326
2410.639648
7237.627441
2252.278564
3619.560059
1967.578979
7125.931641
2684.253418
4190.01416
2321.072998
2425.296143
3068.212402
3114.828369
3475.790039
6826.050293
2432.835205
2309.047363
2089.150146
4410.895508
2984.468994
3463.800049
4212.947754
4786.092773
3024.678955
5366.080566
4626.161621
5171.039063
5780.011719
3198.108887
5343.652344
4954.760254
2724.555908
3530.648193
4258.54248
6719.538086
2062.90332
3443.534912
3546.633057
4216.746582
3868.521729
6822.71875
2741.35083
2498.345459
2187.530762
2884.535889
2149.119141
2435.678223
8421.87793
2751.517578
2570.693604
6016.45166
2404.250732
3156.509521
5579.400391
3851.947266
3800.132324
4174.253906
5240.608398
3277.697998
8264.169922
6673.338867
3086.095215
4567.455078
3898.637695
5016.080078
3934.227783
4338.428711
3974.097656
5454.474609
4743.137695
3829.076904
2726.901855
2394.560059
2861.460693
5163.881836
3118.464111
3744.518066
4159.896484
5549.62793
5671.04248
2457.644775
3893.803955
2277.64917
12091.30957
2684.557861
13456.908203
2196.208984
2600.680908
6235.183594
5954.291992
3015.87085
3041.916504
3089.295654
3886.613281
1745.196899
3350.399902
2683.406738
2737.413574
4903.01709
4880.319824
4010.477539
2677.714355
5620.118164
2811.377686
3277.530029
3965.194092
4069.871094
4705.898438
4481.637207
2022.185181
2277.307617
2978.09082
5138.222168
2861.473633
2812.287598
3156.874268
6128.711914
1826.529419
3950.969727
3333.155029
6693.901855
5155.281738
5350.84082
3123.702881
1657.126709
2812.646973
4105.219238
6333.009766
2949.177979
2253.721191
1821.128906
5828.017578
3759.38623
3861.030762
3514.028564
1481.00354
5898.666504
4360.387207
2752.570313
1817.968872
3022.25708
2931.838867
5061.777832
3408.223877
3868.756104
3029.646973
4652.749512
4587.804199
6544.510742
3113.530029
4491.915039
5421.04834
3226.631836
5072.311035
3423.13623
2169.946533
2037.430786
2367.333252
4731.078125
8798.413086
5913.480957
1495.682129
1916.058838
4365.383301
3228.220703
3309.987549
5352.241699
7922.32666
1721.394531
7087.392578
2647.588379
5837.429199
3179.007324
5802.562012
5920.190918
2028.717896
1867.256958
3168.254639
3225.025635
4701.700195
2048.19873
4769.120117
3772.947998
3460.556641
4450.258301
3922.009766
2497.041016
1732.860229
5443.818359
2468.70752
3717.612061
5108.08252
3668
2265.915527
3637.814209
1792.95105
3422.678711
4478.962891
2130.203613
6662.062012
3013.525879
3976.131104
5831.774902
4378.923828
4837.757324
5204.171387
3515.327148
3890.891846
3666.473389
2758.967773
17429.474609
2773.114258
1757.76001
5113.456055
4800.406738
2481.74707
2551.601563
7174.911133
3472.976318
5492.885254
5773.634766
2148.511719
2176.240967
5496.307129
2960.824707
3220.708008
7403.433594
4689.460449
2014.671997
6898.719727
2214.651123
1871.433472
3254.836426
3617.867432
2013.905762
6364.027832
4783.093262
5484.61377
3942.776123
6067.788086
2809.697754
4093.162842
5461.914551
5329.921387
2358.438965
1787.940918
5798.59375
4324.616211
2936.25
2368.98999
3209.667969
2472.44043
4747.188965
3640.444336
8100.829102
2019.589355
4272.060059
4762.888184
6224.286133
5619.217773
1911.602295
3583.279785
9642.342773
2436.4104
1889.643311
3544.123291
1866.596313
3669.463135
1690.897949
4983.007324
4198.811035
2574.250488
2420.58252
1797.271606
5492.865234
2523.289307
2050.244629
2887.213623
2192.611572
4621.679199
6754.245117
1481.052124
5924.97168
5087.44873
1875.067993
3516.738037
2471.672852
1749.362915
5842.338379
1950.006958
2139.48584
1843.67395
2754.129883
2169.759521
4303.336426
1922.539673
2599.104492
2157.833252
2846.55249
4306.323242
4415.686035
2331.776855
1533.106323
3498.458252
3430.487305
6921.966797
2267.235596
3672.027344
3963.505371
1784.032227
2240.816406
3305.949951
3906.174805
6235.850098
4097.705566
2758.113281
2342.447754
1912.342896
3068.752197
6682.225098
2096.775146
2562.539551
1944.448975
1722.588257
3447.313721
2376.407959
2058.675049
4158.81543
1835.030273
4117.021973
2156.551758
2218.771973
1781.421265
5152.461914
3554.326904
3148.159424
2579.897217
3730.59082
2406.929688
5149.403809
3994.5
2774.497803
2483.789551
5556.945313
2365.559326
1465.714233
2635.31543
2704.022705
3000.882568
1749.669556
4831.731445
5997.778809
2830.296387
4301.320313
2887.578857
4661.532715
4860.619629
1666.453125
3848.170654
4227.150391
1669.627563
3296.580811
3681.335449
2572.609619
4342.36377
2189.148193
1786.530151
5329.841797
3681.594727
3107.959717
5194.547852
2883.720703
2586.35083
3052.311035
5281.65625
1716.335571
3859.022705
2002.34082
1837.619995
4465.280762
4462.048828
4710
4896.873535
1596.13208
3851.482178
4187.775391
2498.485596
1775.046631
2754.449219
4621.484863
1714.863525
6284.598633
1836.93335
3101.959473
2435.100342
1977.631836
2764.583496
3456.080078
4550.188477
4314.966309
1755.946655
2894.730225
1930.666626
1931.368408
4907.544922
3017.300049
4565.856934
2796.492188
6644.750977
5046.936523
3962.697754
3962.813965
4365.043457
3207.072998
1676.584229
3786.193115
2163.040527
2816.625977
2093.089111
3599.226563
2045.556152
2671.498779
4570.402832
3138.406494
2022.537354
2875.122314
4970.225586
2746.512451
2119.478271
1758.853394
2026.873413
5273.480469
1631.185791
2198.578613
3449.35498
5039.052734
2989.462646
2724.450684
5513.063477
2769.118896
2411.753906
2512.934814
3166.254395
2253.983887
2329.427246
6254.900391
3535.708984
3063.636475
2755.7854
2942.29126
3270.273926
2899.330811
3123.938232
3619.79834
3083.988037
3096.200928
4475.053711
4130.478027
2432.94873
5609.524414
4392.761719
2212.480713
2878.216553
1902.508789
2630.694336
3813.73877
1881.178101
4964.444336
3275.571045
4052.401855
2403.555664
3058.855469
3795.337158
2720.51709
3986.228271
2377.483154
3858.861816
4702.834961
3289.253662
2227.719971
3759.256592
3370.406006
4114.727051
4273.866699
4108.120605
5957.896973
5387.039063
4556.183594
2231.085693
4729.255859
7186.417969
6245.929199
4221.983398
4460.774414
4357.458008
1878.949463
4457.459473
4069.789063
3614.779541
4152.147949
4149.925781
2110.30127
3097.553955
4478.640137
5781.129395
3961.657227
4630.153809
3745.45459
2102.472656
4789.507324
3430.798096
5755.824219
1977.987549
4866.198242
3277.538574
2131.031494
4967.089844
1474.863159
2004.882813
3817.80542
3336.941162
4007.714355
2689.637695
3560.746094
1341.27832
2464.264893
1479.25769
3862.957275
5214.453125
1597.161255
4347.370605
2521.166748
2708.605957
2302.302979
2054.130859
1700.449463
4836.794922
3818.013672
4450.047363
5588.460938
2350.536621
1913.126221
4516.641602
5427.968262
3590.578369
4309.181152
1873.369019
3107.381836
6388.53418
3745.816895
5033.15332
2831.077637
3369.833984
6574.519043
3600.437256
4860.064453
4760.938965
2329.913818
3196.625488
2536.302002
2211.128906
4058.830322
4514.397461
2557.887695
2308.776611
2523.983398
4069.738037
4512.200684
4065.199951
4609.805664
3646.672607
1941.010498
2074.945068
3182.910889
2461.532227
5059.769043
3405.892578
6593.614746
2225.470947
1539.377808
1510.133301
3904.90332
2292.77124
4358.095703
1556.287354
1991.553833
3139.405029
2950.721191
3926.988525
2460.663574
3226.537598
4758.628418
4000.201904
1827.93103
1765.535156
3409.696533
4736.477051
2796.846191
3560.781982
1997.236938
2175.456055
2953.777832
3322.204346
5640.071289
1855.463867
5149.252441
2145.424561
3206.714355
5280.604492
4205.346191
2157.72583
2087.314209
1739.428589
6128.525391
2773.471436
3742.142822
3311.680908
4236.099609
2372.262207
2917.242676
2073.578125
4021.105225
2905.666748
2573.457275
1850.503784
5203.963867
1870.254517
1632.393433
3266.736816
5160.463379
4236.839355
1949.93103
1784.861572
2936.739502
2337.302246
3828.694092
2148.876953
3089.78833
4148.850586
3327.626221
2227.891846
3213.286865
5377.989746
4248.416504
3424.515137
2114.434814
5989.555664
1828.794189
6888.52002
3784.287354
1825.419312
3131.804932
3532.923096
1655.539551
1884.822754
4342.541016
3833.764648
2572.778564
1831.866089
3324.464111
2070.305176
1374.644043
4831.135742
2369.403564
3197.782715
4683.260742
5072.265625
4020.14502
5652.990234
2885.699463
3734.481201
2510.740234
4599.67334
2188.55249
2621.687744
3657.400635
5139.592285
3307.365967
3541.485596
2393.633301
3812.425049
9967.795898
1846.702759
1705.651611
5079.680176
5541.441895
2509.962646
4919.764648
1599.936035
4160.791016
2601.538574
2410.07666
2182.783203
2874.775391
3315.686768
3021.10791
5226.95166
4870.607422
2675.325195
4515.243164
3601.151123
3252.450439
3940.699951
3099.609375
3667.634766
1857.760986
4474.478516
3538.873047
2162.300537
3076.27002
3119.850098
5258.572754
3634.14209
3460.057861
1918.995728
1748.433716
2031.324829
4248.423828
4585.291992
5255.925781
5710.184082
2778.061768
4350.795898
8848.976563
1807.255859
1972.176147
3250.72168
2806.489258
1413.728394
4797.861328
17732.263672
1715.317017
2565.962158
6385.021973
2257.463379
4724.48584
4715.672852
2213.825195
5283.478027
2589.563721
3656.617432
2545.176514
4924.652344
1555.255859
2534.832031
2148.24585
4521.621582
3382.781006
2549.565186
6997.151855
4892.117188
2144.868896
6170.087891
5884.269531
5869.187988
1776.956543
6042.748047
2748.51001
2762.885254
1666.225586
3151.080078
2045.133301
2155.614502
4812.452637
4499.113281
4627.13623
3989.270508
4535.631348
2998.640381
6337.903809
2442.893311
1898.666626
4297.044922
3926.013428
4894.041992
2709.786621
2918.662109
4812.54248
3566.180176
3011.199951
4064.237549
3478.391846
2978.550293
4047.173828
3367.98877
3316.188477
3799.58667
3264.695557
4118.679688
2265.333252
3495.282715
2882.788574
3107.784912
4727.743164
2809.30542
6001.777832
2986.279053
1939.863647
2154.219971
2440.662109
4888.40332
2326.522217
5578.1875
3767.877686
4352.413574
5963.299805
2827.041992
2731.249268
2351.837891
1947.401855
3702.097412
1892.328735
2108.550049
4203.017578
2518.253906
3970.222168
7020.851074
5738.788086
2280.521729
2181.826172
4251.842285
5355.119141
2326.630615
7751.224121
4118.143555
6944.071289
2597.305176
4773.400391
7069.696777
5614.697754
8695.942383
6247.76123
4846.206055
4976.662109
6043.65625
4935.705566
4121.804199
3951.268066
3756
2333.625732
3621.460205
5131.487305
1771.924561
7860.309082
1681.394531
3803.466064
8567.607422
3930.503906
2394.975098
2226.181885
3745.508301
8423.508789
5233.472168
5655.757813
3302.807129
4517.684082
3234.29248
4707.278809
5317.322266
2338.23999
3919.777832
2968.466064
5780.52002
2814.745117
5384.585938
3468.030518
3800.705811
3650.991943
4968.805176
5690.046387
2814.399902
6238.604492
4516.102539
4781.111328
4169.430664
6433.751465
6958.129883
2675.7854
4700.322754
4078.870605
1695.218018
3235.069336
4129.780273
2797.57666
4726.237305
3197.70874
3020.824951
2292.222168
4513.160156
5677.021484
4915.75293
4430.325684
4448.273926
5136.526367
5374.46875
2038.151245
3438.155273
6052.015137
3998.358887
3278.218994
3470.657227
2963.62207
5126.251953
3705.569336
5705.3125
6899.421875
3383.272705
1947.932251
7452.942871
3158.438477
4044.210449
2454.626709
2423.220459
4267.415039
6401.202148
2325.787354
1748.111694
4731.548828
2419.113525
4415.638184
1840.01416
3636.984131
3517.899414
3667.573242
3049.398438
2645.434814
1802.189941
3195.549072
4231.750488
2996.551758
2657.846191
3241.625732
1750.75
2634.618896
4081.131104
3395.633301
3127.130371
2212.221191
2079.700439
2766.367432
7890.90918
2544.528809
6822.024902
6641.633301
3361.245605
3632.14209
6755.228516
3889.266357
1564.654541
4180.571289
2762.884766
2202.229492
6011.658203
2155.699463
5654.964355
2698.099121
3621.265869
2872.760254
2205.071533
2957.944824
5281.694336
7967.583008
4010.422607
3040.958008
3359.130371
4438.284668
6253.534668
8776.567383
5372.845703
2540.659424
1434.689697
5156.684082
1782.652222
5376.269531
5536.030762
7767.050293
4551.759277
1700.991943
2154.147461
2478.930176
4141.102051
2816.038574
1582.184814
3578.439941
5110.577148
4924.102051
5183.408691
6019.175781
4961.333496
4552.203613
6846.871582
2686.533447
8133.709473
3624.562744
2807.449951
7732.469238
1506.121216
3779.016357
5856
1952.584229
5732.591797
4828.253418
2295.421143
2712.553711
3954.642822
2191.608643
2901.371826
2924.313477
3741.20166
3971.794678
3048.351563
3661.684326
2483.916992
4043.336426
3841.551025
4328.888672
3875.934082
1317.676025
4796.516602
2180.610107
5159.784668
3036.604736
2468.524414
2410.877197
2876.659912
4210
2669.85791
3207.134521
3957.150635
4413.767578
1979.555542
3986.054443
3494.728027
2983.963379
2490.519775
1487.745972
3398.183838
1672.553223
1765.540405
2551.523193
3903.459473
2787.67627
4703.505859
5916.658691
3129.892334
2412.401855
2235.616943
3608.869629
3430.486084
2977.259277
3807.005371
2594.268066
4367.942383
2219.543945
3068.210449
2024.903809
4034.714844
3122.929688
3074.269775
2152.407959
5545.578613
6691.835938
7675.006836
4099.099121
2559.684326
3754.061279
6098.022461
2141.013428
8155.571777
1492.91333
6107.668945
4805.009766
4543.674316
4221.671875
7037.714355
7735.356445
2014.439819
7810.185059
5315.12207
5715.262207
5927.588379
3074.213867
4981.5
7273.294922
5054.025879
6222.98584
7694.143066
4300.462891
3829.51123
4972.311523
5141.834961
4993.756836
2464.781982
4503.140625
3070.730957
1585.624023
3747.161621
6973
4019.631836
5140.532227
4818.697754
6707.350586
2362.765381
6072.621582
6652.703125
7088.684082
7091.75
4208.046875
6217.566895
1950
4786.366211
3726.301514
6330.906738
6401.106445
6745.189941
3258.969482
4802.140625
3867.248535
6018.390625
3230.806152
4118.418457
3879.539307
4959.200195
3465.055908
3747.786377
5396.482422
1788.515137
2397.322998
2919.103516
1691.114746
4706.38916
3684.109131
4170.651855
7846.696289
2738.715576
2622.032959
3322.874268
4076.20459
4652.347168
2096.195068
2261.133301
2343.090088
2910.605713
4276.29248
3958.603516
5235.736816
2483.304932
4460.649902
2062.978027
1973.2146
3763.481934
5438.210938
2721.932129
4485.740234
4858
1589.042603
4554.483398
2567.611328
2211.161377
2526.172119
1858.760254
3373.287109
3828.501465
3370.837891
3155.363037
2272.248535
6388.635742
4052.334473
3994.124023
3962.292969
3182.112549
2863.144775
2090.383545
2655.217773
4499.67627
2940.653809
2152.610596
2426.337646
8953.00293
6431.31543
2904.47998
2194.666748
8488.176758
5356.260254
9184.793945
4819.904297
4843.743164
3689.036377
4544.520996
3553.243164
4605.367676
5489.347168
4565.479004
5949.118164
6006.563477
4340.740723
3076.156494
6116.415039
2768.558838
2933.749268
5273.578613
7743.888672
7601.950684
5288.267578
1840.688721
3987.407715
2364.081543
2526.410645
3644
4900.806641
2596.283936
4173.885742
2957.591797
5682.772461
4754.18457
3826.097656
2553.927734
5695.753418
3084
2968.760254
3168.362305
5760.731934
2494.256348
6019.458984
2975.720703
5268.722168
5384.328125
2713.628662
4926.487793
3644.747314
2072.727295
5773.675293
7320.65625
5973.691406
6631.701172
3205.931152
3658.166016
2350.165039
5356.326172
5129.736816
6242.124023
3435.188965
2703.627441
3919.078125
1978.367065
3875.309326
4448.343262
2556.111572
1821.471802
4231.135742
4372.566406
3418.707031
3315.11377
3536.338623
4301.84375
5046.656738
4384.755371
4117.745117
3807.629395
2049.637695
2750.781494
4357.521484
3235.826904
3052.601807
4593.308594
3487.054199
4127.866211
3755.254639
4455.294922
2702.614502
5811.010254
2106.437012
3234.99707
1918.425903
3360.168945
2019.456055
4835.083496
2081.381104
4723.932129
1733.723999
2946.850586
1670.148804
2214.372559
3837.466553
3327.427734
3310.021729
4210.996582
4021.68335
2925.922363
4009.995361
4400.057129
2645.838135
2531.424561
4150.395508
1776.216187
2676.945313
5121.008789
2588.688477
2862
2199.725586
6275.621094
3823.375
6770.329102
6038.92627
2069.441895
4113.005371
4626.264648
2020.867188
4609.083984
3090.060547
4201.171387
3643.673584
6247.272949
1656.95813
2812.407471
7007.689941
1753.647095
8524.429688
6790.786621
3972.735352
3495.812012
4923.964844
4729.387207
2841.761475
5809.265137
4598.117676
5264.255859
2726.159668
1883.498047
4664.287598
2570.708008
3593.296875
5159.744629
6042.354004
2104.049316
7023.258301
7677.34082
2482.115723
3259.415283
3237.267578
4967.255859
2325.619873
2720.169434
5322.558105
13159.365234
3784.568604
5007.59082
5114.072266
5487.135254
3290.543945
5808.163574
5056.106445
1815.276855
2535.833252
2506.353027
2489.653564
6206.179688
3878.114258
4875.108398
1884.619751
2847.623291
4041.178223
4823.864746
2714.13501
3767.42041
1884.406982
1859.347534
3925.926758
2360.047607
3325.571045
3304.353271
3871.923096
4143.37793
2107.304443
5074.240234
2111.857178
4078.596191
3276.50293
2400.563721
2366.064453
3662.702881
3096.512695
2455.981689
2881.667725
4994.030762
3924.866699
2668.154785
2350.553223
2423.813965
2735.367432
6061.038574
2597.539551
5202.949707
1914.747437
2723.428467
4831.830078
4287.232422
3566.669678
4381.442871
5538.005859
2162.340088
4515.178711
3531.955566
2300.619629
1480.515137
4561.733398
4456
3961.365479
7077.384766
4529.85791
5657.156738
2138.884033
3952.38208
2693.192871
5772.714844
1806.697632
3505.791016
5396.951172
2217.868164
1758.683228
5604.084473
3909.762451
3207.660889
2965.416748
3741.72876
2701.887695
3374.568115
5616.260742
3238.873047
3801.498535
13973.69043
2625.658203
2732.28418
3285.375
2505.205811
5255.887207
3143.374512
4321.467773
4000.869629
2745.171875
2292.240723
4523.70166
5058.39502
2433.14624
2046.648193
5051.780762
4456.508789
4533.723633
1847.414673
3453.833252
2140.92627
3507.419189
7889.869141
2639.435547
2005.968262
5874.945801
3968
5427.797852
4826.009766
6379.262207
6253.924805
6901.266602
3970.677246
4718.310547
4296.382813
4527.236816
3689.337158
1582.851318
2182.259521
5733.244141
4417.082031
5335.058594
3525.344727
3441.381348
4853.324219
5751.214355
2373.607422
4113.675293
4738.485352
3734.112793
5100.703125
2576.085205
3441.155273
2025.157837
3701.5
1813.765381
1699.552979
4741.293945
2310.016846
1835.920044
1786.433716
1911.730103
3534.818604
1991.302979
3270.007324
3287.015869
3981.307617
1834.791138
1744.135254
3163.547607
2064.594727
4086.883789
1577.858643
2788.233398
3246.218506
1788.093018
1727.768799
4283.484863
3301.52124
2703.371582
2339.039551
3144.418945
1803.612915
3740.066162
2351.193848
2113.810791
1984.547729
3129.500977
1557.459106
4186.745117
2601.192627
1814.817139
2314.02417
2049.102783
4361.970215
2408.0354
4594.942871
1731.443604
1746.609863
2941.586426
1763.494019
2155.410889
2544.418945
3347.727783
3116.372803
2623.79541
3416.175781
3316.625977
2030.012451
2487.736328
4770.637695
4621.628906
7631.098633
2367.6521
6938.20752
3129.395508
2641.516602
2233.418945
3101.420166
1805.267334
4737.397949
2363.586182
4532.302734
3005.497803
3224.981689
5995.277832
1823.019409
4924.700195
7958.234375
3708.838135
5495.567383
6768.774414
6319.747559
3942.151855
3536.444336
6480.814453
4953.930176
3229.478271
1872.369751
8888.176758
5128.810547
4315.848145
2527.870117
3762.117676
2465.190918
2419.33252
4668.26416
1554.123169
3727.522949
6957.682617
2164.855957
4495.882324
4376.88623
6586.328125
2520.874512
3575.47998
2570.915527
1834.745728
2141.067871
2380.893066
1704.365723
2514.51123
3343.276367
2108.128662
3407.507813
5626.511719
2085.518311
2587.103516
4604.405273
5116.887207
4167.269531
3683.289551
4115.192871
5338.469727
1657.373535
5262.106934
3661.965088
3977.179932
1616.044922
6342.137207
3215.807617
3602.604736
1835.147217
1610.865356
3528.402588
1844.50293
4205.137207
3551.555664
2640.601074
3810.967529
2222.598389
2448.36499
3477.661377
5280.507324
4915.508301
4906.89209
4949.811523
3568.358887
1677.653809
3574.858643
2179.005371
2004.429565
2075.780029
2396.148926
4291.789063
1748.157349
2636.225098
3172.32251
4848.227539
5829.759277
1790.589233
3628.132568
2889.714355
2797.802734
2521.230713
2073.019287
3237.531494
2321.904785
5082.435059
2650.739014
2395.75708
3766.729492
6137.639648
6897.391602
4305.756836
2556.607422
5365.598633
7133.899414
4739.114258
4186.126953
3353.697998
8128.100586
3720.695557
3167.778809
7270.595215
3504.056152
2865.380615
10874.795898
2135.234863
3358.674561
3471.695313
3975.967285
2054.986816
2638.602051
2085.646973
8036.536621
3139.302979
1604.235352
3020.412598
4258.961914
5808.361816
7696.715332
6444.480957
2709.181885
6568.821777
3990.939453
3609.184326
1809.040283
10807.78125
4742.572754
5857.006348
4331.257813
4456.838867
3881.247559
3700.45166
2378.111084
4031.132813
5888.655762
6504.154785
3869.845215
1721.554688
3751.807129
2073.046387
1587.186157
7124.291504
1752.643188
2080.220215
3630.175537
2732.659424
4241.385254
2575.70166
5043.646484
1799.052002
5686.853516
4355.97998
3543.529297
4447.927734
3205.165771
4810.995605
5056.651367
4649.92627
2056.373779
12161.875977
6164.695801
10509.673828
4923.39502
6009.818848
5650.246582
5951.796387
3483.797119
4159.915039
4609.578125
5335.155762
4900.416504
4415.21875
3984.709717
7970.494141
3281.165527
2054.14209
4290.640625
4184.411621
2761.456055
3142.148438
1987.55127
6094.5625
3687.163574
3363.13208
3567.56543
6106.72998
4760.018555
2012.474609
1940.661621
3505.708984
4531.293945
4818.642578
4940.248535
5172.395996
1946.409668
3519.189453
2193.910156
7767.762695
2343.525146
5389.012695
3094.45459
3000.4375
2368.23999
5026.371094
2232.344727
2441.035889
5255.67041
3141.624756
6054.630859
2816.854004
3474.009033
2561.217285
9226.191406
4933.95166
2872.751709
4611.478027
4828.587891
4307.733398
7917.841309
8593.064453
2830.787109
8745.394531
3269.677002
4624.476563
4042.574219
5205.623047
4763.663574
1946.941162
5037.76123
7842.522461
6767.182617
2402.307373
3948.981934
4032.200684
3806.196045
2120.727295
3283.428467
3132.978516
1967.680054
4575.365234
4731.101563
3591.885254
1782.123413
3780.292236
3951.182617
2999.324951
3870.750732
4560.032227
1965.37854
4041.37207
3463.811035
2490.365234
2552.953369
4147.109863
1837.898071
3528.112793
7920.325195
7410.018066
3386.085449
4572.564941
4012.145508
2505.516357
3768.461914
3147.215576
5117.597168
4712.43457
4248.650391
21060.3125
2984.609375
1752.76709
3833.333252
3136.479492
2196.699219
4021.76709
3710.130371
3038.22876
4167.725098
4224.118652
4853.215332
2127.619141
4088.398926
4927.63623
1669.170776
2614.79248
7764.379883
4718.862305
2457.795654
1519.748901
3909.026855
4190.65625
4685.593262
1639.474854
3705.562012
4205.148926
2852.298828
2463.431641
1509.805298
2275.743164
1728.525024
4005.134766
5659.126953
4153.610352
1838.700317
7237.789551
5190.874512
2223.953857
3522.416016
3971.904541
3229.375732
4626.350586
4096.918457
3239.767334
6772.754883
5279.97168
3857.311035
2263.302246
6816.774414
5593.09668
1807.770874
1857.620972
4774.654297
3747.794678
5908.795898
2093.41748
7472.020508
2223.710205
4994.078125
3290.249268
1615.196655
3376.810303
4175.76123
2989.74292
3333.363037
3568.36499
2870.461426
1659.792847
4445.449707
4917.179688
7130.444336
2082.510986
2200.435059
3603.926758
3885.713379
6839.283203
5898.074707
2117.758789
2310.311035
5181.89209
3393.935547
4566.459961
3141.19043
3304.325928
5415.931641
4210.054688
4768.352051
1878.139893
6924.481445
2038.400024
6370.01416
3079.524902
5209.912598
2091.748291
2608.118896
2660.666748
1782.142822
2323.170898
2784.285645
4935.040039
4689.733398
2277.255615
2430.894043
2763.028076
2319.305664
2412.768799
4784.919922
6183.905273
3386.69873
3782.873779
4689.783691
1919.401611
2102.144287
5068.404297
5213.985352
2103.237305
4023.940186
2802.983643
4682.312012
5363.347656
2996.133301
5514.597656
2512.020508
5478.669922
3365.714355
4589.063477
5829.82959
4541.936523
6648.54541
3879.907715
5646.942871
9210.985352
2315.092529
4046.608154
4732.449707
2626.254395
5207.437988
2601.158203
12599.415039
3832.507568
4334.278809
4385.333496
3474.807861
3681.508789
2740.456055
2546.562256
2547.762451
2974.688232
1515.549683
2797.866699
4975.599609
5199.435547
3642.530273
3041.460693
5789.762207
2571.604492
4749.186035
6267.823242
6851.571289
2420.218018
5031.843262
2305.277344
7488.756348
2454.04126
3178.224854
3087.002197
3183.303467
3368.67627
3468.300293
1779.769531
6198.879883
5817.499023
4471.832031
1965.742188
5208.914063
2794.241211
3162.433838
3351.099854
5921.286621
2294.766113
2222.648926
6616.221191
2029.826416
3103.953125
1498.542847
4591.964844
2577.844971
4196.531738
3970.172852
1543.829224
4764.698242
3634.976318
2089.308594
2883.810059
3429.273193
4587.625488
1756.846924
4092.04248
6869.128906
3120.865723
2125.041016
1716.334473
3802.565186
2419.237793
4682.250977
5850.001465
2181.641357
3603.574463
2413.861816
3104.344238
6431.563477
3480.023193
1868.512817
2659.199951
1945.005737
2289.769287
3950.872559
1635.751465
4363.04541
3246.457031
7114.086914
1654.361206
1964.102051
1998.476807
1944.80603
7036.006836
2971.938477
2096.253174
1764.568726
2685.701172
3079.069824
5518.666504
3286.751221
2656.465576
2269.13501
2307.361816
3333.76001
2131.577881
2728.129395
4696.845215
2715.138428
2275.030762
3511.66748
2485.202881
4868.232422
4776.802734
4211.637207
2578.180176
3820.576172
5120.554199
2304.099121
3914.983398
3168.852539
4191.89209
4230.074219
1846.098999
4336.996094
1995.219238
4709.880859
2032.584473
2226.119873
6294.224609
2816.572021
2837.550049
3911.933594
2782.037842
2160.0271
1775.426514
5506.495605
4566.203613
3199.528076
3215.803223
2746.432129
1711.879517
2910.520752
2917.131592
4291.211914
3744.438721
3589.491699
4702.027832
3696
1898.650635
3021.413818
2843.207764
2607.413086
3301.589111
2515.807373
3232.404297
4256.494141
2759.662354
4628.254883
4702.63623
3499.975098
5980.983887
4081.788574
4558.265625
2252.22583
2428.112061
2918.258789
6087.897949
3009.379395
1976.868164
4501.23584
1800.27417
1874.735474
3447.537842
2495.373291
3292.682861
1816.502563
1873.535522
6494.261719
6851.947754
1826.481934
2829.86792
2833.740479
3831.005615
3409.338623
2399.522705
4096.383789
1735.80542
5133.895996
6058.14502
4694.036133
5498.013672
1805.61438
6613.831055
2570.196777
3183.622559
4824.668945
4515.653809
1692.665527
2548.88208
2045.190552
2321.116211
1989.604248
2738.059326
1913.666626
3370.588135
1753.583984
3537.335449
2488.363525
2001.888672
4737.432129
2835.168701
1753.984619
4328.893555
4025.392822
1757.306396
2320.654541
5437.645996
4392.362305
2572.009766
2458.846436
3394.130615
2636.849854
1767.362671
4365.348145
2417.19751
2765.302734
2662.378662
3110.762695
2631.393066
5654.73877
2749.024658
2594.926758
2124.583496
4349.092773
2620.885498
2657.053711
2267.452881
4908.258301
2388.72583
5391.375
1842.156494
2233.299561
2692.776367
2554.464355
2452.797119
2443.384277
4646.394043
3502.171875
3941.386475
1736.102295
3423.766113
2439.690674
3305.363525
2461.523682
2957.529297
1564.293945
3787.35083
4855.086914
2152.819092
3540.105713
2688.939453
2073.466553
2652.083252
4964.65625
4014.702148
3238.606445
3954
1584.449707
1907.392456
3712.574951
3327.889893
1608.265015
1635.1073
6535.49707
6148.319336
2581.985352
1841.002686
3276.628906
3990.901611
2509.952637
4911.804199
1609.303101
3443.567627
6016.603516
3758.235107
5118.349121
1858.887939
4091.843994
3685.674316
4137.383789
4179.575195
4590.010742
3677.30542
2004.270874
1782.378906
3420.963135
4080.931396
2677.710205
1778.564575
1817.379272
3173.071777
1708.658447
3687.563965
2105.474121
1887.501953
6396.13916
5472.59082
4690.481934
2231.186768
2059.872803
6237.598633
2139.456055
1727.4552
1718.476196
2936.951172
1787.252686
4056.056885
1811.66394
3576.954346
1904.952393
2350.939209
1879.933228
5193.050781
2363.317871
2371.838135
1919.098999
3878.526611
3689.384277
3005.285156
1611.619873
5808.833984
3508.276611
1904.817993
5005.476074
1771.278442
3591.946045
2358.68042
3588.222656
2092.876953
2343.4646
2440.663574
2290.588135
3539.585693
4384.379883
2496.486572
1770.71582
5623.033691
5566.358887
2872.774414
1692.337646
2013.208374
3318.436035
4206.647949
2635.311768
2154.463867
3260.64624
2312.72168
5013.936523
1782.415649
4874.05127
3562.260742
3771.88208
3663.918701
3029.443604
3484.168701
2549.116699
4345.112305
3550.192383
2391.174561
3564.496094
3257.806152
2005.333374
5045.32959
1914.813721
1996.804443
2352.215088
3449.42749
3645.851318
2305.568604
3405.755371
2686.616211
4422.205566
5494.390625
2427.30835
2495.510986
3339.549316
2559.285156
1631.599121
2467.263428
3141.644043
2253.415283
2928.807861
5290.007813
4215.220215
4101.364746
2298.927734
4351.983887
2715.521973
3289.830322
2179.332031
3738.033447
2468.383545
2821.830078
1776.391113
1687.022217
2492.342773
1693.610962
3667.960205
1611.380493
3492.854248
2512.533936
3838.622559
2826.158447
3911.475098
2583.961182
1615.011963
5704.842285
5293.776367
3021.620361
4227.22998
2805.128418
2672.241211
2611.057861
3432.48291
3669.811768
7325.665527
1691.824463
2272.710693
4631.587891
1917.395386
4444.136719
4795.818848
1733.244019
2424.34082
1505.323608
4832
1751.344238
3238.729004
2746.592285
2022.119141
2190.647949
3845.539307
1864.321411
2433.669434
4179.168457
1474.202759
1522.463379
1858.948853
1650.820679
4110.719238
5900.097656
2463.268555
3204.922119
2591.104492
1573.048462
2729.619629
2319.769775
2304.129883
2121.593018
2256.749756
5370.364258
3449.895752
2269.074219
7276.902344
5002.341309
4321.554199
5203.107422
5111.842773
5291.450195
7344.609863
8494.234375
3038.602295
3359.290527
3844.395508
3336.292725
1579.848145
1687.696167
5194.568848
4045.890137
1872
4083.935547
4476.444336
1666.139038
1792
3496.228516
2012.780518
5918.505859
8997.699219
5657.911621
7048.307617
3987.248779
3917.009277
6699.771484
4041.986816
3002.47876
3002.657959
3481.549316
10560.210938
3170.54541
3337.632568
4162.456055
2188.58374
4797.638184
1352.181763
3339.382568
2543.353516
6864.588867
5890.84375
4314.856934
7676.508301
4912.269531
2282.450439
1540.595703
5276.882813
2488.147217
6538.643066
10483.318359
5940.638184
2673.087891
5474.265625
2088.333252
6779.846191
3940.031982
5772.38916
3277.514648
1545.083374
2891.205811
7177.437012
5225.672363
3918.112793
3094.066895
4264.429199
2596.710205
2736.296387
1766.105225
5793.160156
4187.871094
4650.641602
4304.783691
2715.384521
1821.894775
2193.5
7347.025879
6137.762695
3933.725586
4155.657227
2172.705811
4503.951172
5491.803711
2556.599121
4392.619629
5938.666504
4301.898438
2122.511719
6859.07373
4619.555664
4589.98584
3310.504639
1626.921753
5889.528809
3089.937988
7541.475098
6522.408691
4457.035156
2753.423828
2919.923828
4170.010254
2470.823486
2308.72998
5570.116699
5275.70459
6572.94873
3148.17627
4039.036621
7394.650391
4574
6633.339844
2466.083984
1630.532104
5187.63623
5154.103027
3405.656494
6164.327637
2743.661133
3116.840088
5883.500977
7408.339355
7152.681641
4220.25
3597.764648
3197.217285
2303.55249
3602.751953
4297.804688
5472
7522.023438
5817
7147.0625
3700.228516
3948.156494
3270.213623
3421.207764
6042.651367
3279.496094
3995.022217
1352.06897
5333.736816
5326.43457
6540.090332
1783.448242
2184.068359
1972.150391
3919.833252
4799.103027
2118.080078
3410.267822
2870.622559
5608.056152
6088.990234
2300.057861
5402.647949
2987.142822
3446.20166
8645.856445
5395.688965
3038.386475
3008.669678
2709.037109
3705.668945
2323.436523
3216.453857
3195.269287
3489.327881
7961.821777
4377.937012
2844.800049
6331.323242
2372.481689
4329.61084
2046.3125
2386.90918
4293.938965
2774.849609
12644.47168
4097.248535
2359.041504
2860.335938
5232.43457
2998.5
3063.084229
3030.716064
6491.638184
5823.111328
3517.294189
1890.808472
5978.54541
3224.378662
1516.875
4388.305664
5088.783691
2682.83252
7728.747559
3957.266846
1895.341187
2925.708008
6129.401367
3444.134033
2492.05127
5026.839355
1866.030762
3414.344727
3108.192871
9966.504883
3454.063721
5771.069824
2619.263672
4105.164551
4299.213379
4869.4375
5882.977539
5166.896973
4291.549805
4220.910645
2770.122559
3250.73291
8092.676758
1752.893677
6844.686523
2379.538574
5677.219727
4421.11377
2756.965576
5761.015625
5940.637207
4523.335938
2431.534424
2761.490234
6925.244629
5772.935547
6626.18457
3349.937012
4361.993652
2228.378174
5677.35791
4263.342285
4779.177246
3218.857178
3262.899414
6961.191895
2521.544434
2460.220947
4837.382813
4987.453613
4332.631348
4496.992676
4199.54541
1993.224487
1786.666626
5566.890625
2919.589844
6217.270996
5016.948242
3922.440674
3877.069824
6639.46582
4150.632324
4807.280273
2878.078613
3859.325195
3859.787842
3582.115967
8764.044922
5439.665527
2157.947021
4570.519531
5185.916992
4854.581055
5052.79248
4065.689941
4783.633789
4645.241211
7948.812012
2237.51123
3777.176514
3995.114258
2961.939941
4176.16748
3405.9104
2264.790771
7344.628906
4920.124023
2415.510254
3531.311035
3855.155029
3973.566895
5364.461914
8279.144531
3233.935547
2287.155762
11384.256836
4040.383301
3916.122803
5085.459473
4004.571533
6652.49707
2767.070557
4199.077148
2117.415283
2982.513672
2204.189209
6623.181152
1312.253174
2542.793945
4881.230957
2767.60498
2485.556152
7375.712402
3643.230713
4884.841309
3172.316895
5189.310547
1872.035522
4304
3406.796387
4304.506836
1653.991333
2772.777344
2809.304932
3506.896484
1992.915771
7338.96582
2723.44873
4891.310547
3588.460449
6999.554199
7203.736328
2384.990479
3960.035889
1696.195068
6302.098633
2296.70166
3577.060791
4593.801758
3974.837646
8615.499023
3261.39624
1612.380249
2622.468018
3755.232422
