# Supplementary material for: Distribution Analyzer, a methodology for identifying and clustering outlier conditions from single-cell distributions, and its application to a Nanog reporter RNAi screen
Source: BMC Bioinformatics. 2015 Jul 22;16:225. doi: 10.1186/s12859-015-0636-7 (PMC4511455; doi:10.1186/s12859-015-0636-7)
Supplement: Additional file 1: Code S1. — R source code and sample data for distribution-based high-content screen analysis [file 12859_2015_636_MOESM1_ESM.zip › DistributionAnalyzer-1.1/Plates/files10004/E18]

2641.461182
3295.016602
1775.428589
3847.895752
4407.39502
6093.484863
3449.427246
2722.327881
2785.755127
2277.242432
1936.177002
3067.487061
3326.954102
3522.305176
5624.78418
2801.644775
3809.527344
5395.034668
2758.470703
5370.164063
4842.947266
3587.695801
4234.717285
3797.044189
4169.568359
5148.371582
4381.962891
3402.584717
5217.735352
6034.339844
4496.331055
2407.318604
3655.556885
3930.618408
5637.851563
2048.02124
4268.352539
2071.329834
2657.558105
3662.749268
3536.661133
5167.064453
4275.991211
3355.069092
1470.808472
2440.639893
4608.818359
3973.09082
2112
2105.09668
2264.084229
1772.75415
3908.387207
2972.289795
5066.166992
3583.558105
1649.293701
1860.962402
2463.788818
1726.111816
4731.280273
4634.722168
2728.834473
4298.129883
3569.61499
5485.685547
4283.915527
3566.752197
1240.097534
3757.882813
2184.795654
1499.07312
3118.376709
4834.82373
3647.095703
4113.648926
4122.424805
2034.381348
3878.038574
2925.390137
3526.593506
3175.681885
3947.241211
1955.203857
3525.137695
4120.283691
4716.056641
2699.32373
2382.338379
3711.904053
4495.025879
3886.255127
3027.51416
2013.682251
2808.442627
3642.579346
1859.780273
2989.866699
7376.627441
2109.581299
1422.982666
1798.864868
3287.764648
2534.560059
2429.770996
2152.410156
5931.384766
4265.891113
2535.96582
2961.205566
4292.535156
2281.659668
3329.117432
1628.181763
2867.52124
3852.635986
2865.678467
4200.216309
3026.884521
4246.560059
3050.937744
2367.821289
3267.757568
3889.750977
7103.21875
3204.378906
1657.825562
2546.649414
6000.539063
4709.01709
2317.016113
2406.94043
4724.25293
2309.896484
5341.569824
3569.038086
5387.628906
6139.709473
3962.158691
3656.039307
1834.243042
7438.771973
4391.927246
6514.674805
5161.680664
6118.296875
2313.662354
3766.516846
3900.399902
3424
5895.903809
5798.81543
3980.844971
1987
5734.120117
2090.784912
5742.330566
5527.932129
3868.650635
5570.380859
2562.640381
4504.466309
2246.516602
3216.029053
4378.178223
2391.422119
4010.208252
4500.536621
4349.333496
2366.995117
2659.369385
5774.369629
4101.158203
2062.981934
3200.678955
2679.610596
2688.098145
2482.195313
3299.807617
4453.695313
3145.469727
3421.608887
4663.483398
1905.297241
2689.498779
3706.723877
2908.993652
3645.50708
3253.983643
2821.609131
2805.245361
3015.714355
2330.803711
4867.969238
4256.775879
2294.886719
2639.390137
2141.684814
3501.333252
3894.685303
3166.837646
2504
3792.444336
3263.741943
2644.966553
3281.856689
2243.885742
3791.523193
2728.103516
1460.970825
2897.919922
2331.348389
3116.86792
1996.859497
4570.461426
4086.900635
2005.227539
3050.222168
2962.193359
2460.865479
5729.63916
5705.954102
4923.291992
5607.318359
2709.698242
2150.180908
2082.702637
4288.865723
2047.675171
5063.391602
4147.896484
4709.734863
5014.102539
4159.443848
2002.628174
3397.752686
2908.424316
4930.323242
5023.079102
4709.593262
4194.734375
4796.871582
1922.634399
3480.399902
2496.804199
1618.21106
2847.102539
4543.40625
2821.811523
1982.05127
4240.719727
3243.189453
1838.939453
2297.661133
1839.172363
3278.39502
4968.028809
3776.243408
3902.466553
2498.841553
5713.944824
3750.18042
4306.341309
3309.174072
1703.54541
3292.412598
3714.443848
4201.366211
2981.982666
2534.249023
3902.088623
3625.428467
3572.012939
2052.844727
1279.187134
4705.240234
2046.656006
4172.794922
2223.969727
4028.724121
2813.484375
6590.393555
6303.405273
3755.667969
3311.761963
2388.015381
4495.378418
1902.676025
2755.740723
2206.171387
2927.506348
2340.68335
5278.86377
3387.536865
5146.401367
4408.611816
5693.778809
3582.639893
3642.63916
4777.831543
2649.25
6419.826172
3596.217529
4134.134277
1938.777344
3722.093018
3840.080322
4918.14502
5626.672852
2133.581299
1893.884277
3503.669922
2922.301758
4652.976563
3655.760498
3625.95874
6485.363281
6503.512207
2562.370361
3193.631348
2777.171631
3089.41333
4189.094238
1992.329468
2899.633301
4489.983887
7084.717285
5908.712891
3317.608643
2127.720947
5245.49707
2282.412598
2273.841064
2848.811523
4743.51123
2783.553711
5954.474121
2197.952881
2200.59082
3097.139893
3229.546631
3080.793457
2840.949951
5409.479004
2278.236084
2060.552734
3365.421387
4629.429688
2563.076904
1943.453613
5498.767578
1920.698364
3482.162109
2671.299316
3211.309326
2361.83667
2729.654541
3039.658203
1992.684814
2185.407227
1810.698242
2156
2612.172363
6497.525879
1629.543823
5008.539551
2923.376221
2753.216309
3050.857178
1826.270508
3120.810303
2526.700928
3997.466309
2704.314941
2220.897461
2653.115479
3975.195557
2500
2858.474365
3761.470459
4917.430664
3239.829834
4817.638672
4431.064453
3255.37085
2079.63208
2659.838135
1584.333374
3581.810059
2807.732422
2170.270996
2360.180176
3205.924805
2426.873535
2777.272705
3213.099365
5147.198242
3643.666016
2945.178711
1751.563599
3536.470703
2495.119385
2387.61084
2252.446533
3328.861328
2596.192871
2803.855957
1967.422729
2929.879883
2170.601074
2587.147461
3336.791016
2264
2019.799561
3196.156494
2406.387451
1671.769775
2670.360107
2766.362305
2269.229248
2976.106689
2612.571533
2955.862061
3613.25
4680.567871
2046.862915
1802.046509
4514.32959
4721.977051
5018.795898
4628.960449
5578.179688
3551.018799
2238.99585
2241.437744
3285.873535
4534.991699
7785.317871
2516.568115
4750.717773
3722.30249
3895.97876
2760.384521
3927.666748
6718.013672
4694.768555
5178.923828
2407.945068
2233.281982
5450.642578
2799.273926
2851.87085
3375.203369
3511.656738
1625.413696
2646.344727
5958.795898
3164
4617.321777
3673.280029
3995.066406
3431.968018
1622.470581
3741.533691
4116.235352
4704.613281
3720.98877
2803.40332
5513.869141
1937.156982
4426.112793
2594.381348
2055.730225
1705.196655
2584.227539
1842.371704
4126.369141
2684.800049
2019.333374
3089.516846
4999.245117
3729.5
2422.412354
2264.341064
1833.716919
4220.430176
3854.829834
2423.892578
6146.760254
3457.095947
3119.61084
5577.504883
4005.489014
3857.346191
2675.422852
4849.52832
3120.028564
5030.21582
5975.621094
2444.336914
3575.591553
3998.099609
4666.477051
2185.66333
3738.195313
3634.773926
3995.295898
4978.682129
3253.445313
2883.413086
2558.218262
2571.218262
2640.384521
3352.504639
1735.474487
4449.264648
5061.918457
4896.974121
2917.904785
3192.333252
3679.305664
3237.156006
2486.319092
4857.726563
4531.382813
5339.758789
2523.661621
3575.300293
2829.580078
4749.295898
5774.899414
2710.316895
1721.793091
5567.977051
2062.778564
3408.084717
3667.562256
4017.590088
2480.082764
4103.430664
5447.162598
4442.165527
2398.5354
3762.94873
2401.431641
3715.839111
3333.348877
2530.802734
1805.994141
1966.792114
1884.981567
2657.226318
1913.536865
2951.259033
2132.049805
1778.053833
2961.763428
1700.849976
2510.08252
3044.98877
4609.685059
2482.831055
2251.010498
2743.639404
4260.858887
3274.092285
2387.203857
3778.406006
2097.686768
1754.631348
3280.102051
2237.949951
2587.345703
2691.710693
2981.842285
3283.725342
2105.264893
3077.518311
5133.17041
2491.974365
1893.049561
4201.767578
2620.91748
2806.820557
5084.885742
2537.171387
3013.625977
5112.365723
3503.556152
3302.346436
3970.564209
4686.019043
3880.385986
4953.379883
5018.464355
2708.511963
1777.906982
3183.144043
6002.717773
3408.621338
2547.974365
6280.286621
2853.344482
3226.787354
3826.174805
3123.126953
4084.33252
3939.464844
3597.958984
2025.776245
3945.284912
2105.606201
2847.080811
2685.442383
3947.025635
5469.799805
1862.259277
2879.115479
2782.916748
1897.025635
2456.932129
3505.378418
3471.426514
3009.552734
3419.618408
3156.925293
3085.253662
2407.856934
4313.168457
3127.789551
4998.35791
3999.205078
1966.415039
3300.559326
3077.122314
1698.349609
5503.097168
3130.937744
2595.040771
3552.040283
5873.477539
1368.07312
4634.679199
2834.567871
2081.392578
3734.077637
4282.083496
3746.551758
4215.558105
3526.263672
3723.642578
3945.208984
3340.90332
3773.045166
2060
4211.98584
3729.058105
2125.667969
4620.077148
1936.747437
3516.279053
3852.795166
2903.304443
5272.769043
2892.887451
4106.10791
2738.816895
4247.98877
3526.721191
3213.802979
5005.041016
3430.045166
4124.21582
4016.550293
2234.493896
1478.262573
7262.82666
3956.132568
2677.689453
2886.479248
4676.597168
5913.487793
2013.949707
3152.207764
4141.479492
2144.212402
3382.048828
3431.345703
5851.081543
3345.161377
3347.664307
2956.409912
2342.14502
2951.503906
2059.811035
2351.490967
5330.660156
3292.914063
3710.603271
4873.336914
2244.143799
2418.095215
1948.022827
1915.719116
3493.328125
2308.653564
4336.663086
4136.871582
3777.672119
1930.055786
4163.402832
1580.939697
1943.526978
1626.992676
3913.29834
2099.850586
2899.884766
7052.163574
4533.120605
2847.262451
1745.822876
1877.421509
1864.792847
4511.034668
2571.899902
3118.772949
5280.084961
2505.685547
4494.42627
7100.869629
1616.333374
1717.151245
2143.730713
5469.532715
1709.699951
1806.123413
3177.858643
2677.490234
2959.081055
1869.428589
4017.974121
3155.767334
4005.842041
2231.894043
2032.75
1806.144897
2814.374023
3038.713379
3547.172852
3943.272705
1595.887817
2074.476074
2071.76123
1691.050903
2427.849609
1770.428589
2084.759033
7524.73584
5549.727051
2056.316895
1968.859497
5833.984863
1842.35791
5644.24707
4357.171875
5891.173828
1563.959595
3312.730713
1658.613892
1934.412231
5050.26709
5625.962891
4621.65918
6406.744629
3316.488281
1916.083008
2704.0896
2688.261475
2047.538818
5464.114258
3600.806152
1766.861938
3917.175781
5122.338867
3297.291992
5515.475098
3651.973633
3456.340332
1723.597168
2482.857178
5212.995605
1647.09314
5287.277832
3821.79126
4102.841309
1947.943237
5524.29248
1828.148193
4756.64209
2571.053955
4247.297852
3350.031006
2840.609375
1876.30542
1791.154663
5068.114746
2559.609375
2514.473389
4115.111816
1605.400879
4476.548828
2289.78125
2955.565186
2861.362549
2387.172119
3651.11792
3781.710449
4129.492188
3384.063721
1804.895508
2802.891602
4749.555664
3392.558105
2873.964844
1554.819702
5015.095703
4214.041016
3464.851563
4448.80127
2395.57959
4011.281494
3433.62915
4553.258789
3433.403564
4092.487793
5449.180176
4512.482422
2506.037109
2257.760742
3712.866211
2147.020752
2720.056396
2386.972412
2439.343994
4614.836914
4044.598145
2357.915283
2966.194092
1868.613037
1846.506958
2587.84375
2286.527832
4800.536621
2461.114502
2662.362793
2571.16626
2187.050781
4983.380859
3533.988037
2041.392822
2205.102783
3054.693115
2502.245117
3356.116455
5361.190918
2205.350342
3767.70166
3737.134277
2783.343506
2736.912842
2350.819092
1942.697632
6380.159668
7387.96875
2549.491699
3436.544678
5683.437988
2650.498779
2459.495605
3360.365967
4708.8125
4290.851074
5090.434082
4652.163574
3883.782227
4861.93457
3479.610596
2277.486816
1911.569458
3481.237549
2422.977051
3467.309082
3732.918213
3194.282227
2170.604736
2841.964355
1948.121216
2008.249023
1750.601685
2056.069824
1829.832642
3014.45752
1995.199951
2275.690918
3386.470215
2009.72522
2939.083008
2101.453857
1514.36145
5723.619629
3202.616455
3168.921387
2228.444336
1995.923828
1665.467407
5801.36377
5209.79248
5190.165039
2352.624023
2804.165527
3353.10498
1843.684204
5903.124512
2415.25
3492.379639
4574.929688
2477.943604
1404.066284
4714.16748
4927.205078
2237.379883
2145.136963
3671.299561
3762.332031
6016.973145
2260.257324
2677.630371
3083.142334
4350.174805
2882.958984
1707.127686
4871.745117
2802.982666
1848.613281
1840.956055
2848.694092
1702.177002
1990.125
2519.360107
3160.831543
4430.672852
2698.760254
2865.024414
4254.479492
2608.516113
1610.793701
3650.85083
3201.196289
4213.352539
2436.260254
2577.857666
2946.589844
5507.663574
2450.093262
3900.87793
3847.59082
2897.102051
3608.526855
1979.019409
3284.410889
2765.695557
2819.883545
2751.436279
3384.590088
4052.865234
4242.047852
2136.69043
1851.177124
1957.583374
5574.249023
2075.962402
1974.941162
4624.077637
2382.995361
4438.543457
2224.613037
2742.621826
2016.55603
2927.589111
1949.544922
4503.411621
3222.846436
2127.427002
2259.35376
4698.82666
5229.349609
2765.543213
2537.415039
1995.565186
2294.646484
2350.79248
3252.310791
3930.727295
3007.492676
5933.459473
4255.090332
2302.100098
2351.563965
1705.669312
2505.994141
2957.003174
5348.228027
3062.75708
6438.55127
1822.82666
5017.324707
4947.339844
5943.648438
5530.108887
2030.970703
1831.872192
1928.280762
3523.599121
3097.586426
1980.252808
1930.92749
4564.320313
1873.069946
2841.651367
2946.111328
5578.642578
3502.591797
1664.023438
3412.844482
2078.066895
2751.143799
2706.561523
3490.873535
3401.582764
4301.234863
3458.729492
3971.483887
3653.936768
2708.243896
2989.070068
3547.264893
4686.826172
3439.513672
4665.752441
4847.390625
1907.436401
2837.855225
3996.201416
4091.35376
3506.680664
1844.409912
2627.722656
3342.669434
2817.749268
4964.25293
2686.740723
2383.886475
3219.549316
4087.26001
2635.650635
3169.238281
4325.352539
1666.294067
2731.080566
3588.862305
2061.570068
1884.368896
7145.72168
3689.202148
1779.623169
4511.776367
5194.421875
2132.392822
2439.231201
5049.893066
3239.125732
2046.761963
1649.723511
3658.447021
1834.774292
3192.531982
1990.502441
2126.498047
4933.922852
4754.286621
2291.044434
2388.325195
4107.476563
3931.626953
3797.851318
2465.60498
5826.016113
1650.070435
2791.695313
2002.074585
3845.570313
5181.372559
3513.706299
2147.926025
1667.71875
2114.388184
1838.766724
2732.881836
3170.175049
1822.136841
2059.585205
1872.837524
3236.340576
1858.780273
2487.825439
1821.592896
5976.070801
1698.425781
2415.798828
2909.973877
2139.869629
5340.915527
2574.689941
1564.02002
2303.902832
3755.342041
5401.872559
3072.952881
3225.161377
1825.569092
1984.292358
2144.63208
1689.459473
3714.413086
2247.76123
3390.237793
3048.979492
3192.806641
4237.88916
2625.665283
1810.274536
2363.472168
4990.862793
2958.20874
3471.149902
1877.623413
3178.864746
3333.312744
4750.290039
3390.725586
2930.484863
2152.77832
2646.719482
2853.349609
4378.06543
2286.774902
4065.171387
2416.595703
5644.504395
2299.589844
3443.414551
2096.832764
3914.615723
2007.24353
2427.756104
1953.841553
1489.220337
2681.975098
1724.494629
2305.652588
2117.923828
1811.419678
3185.925049
2685.829346
1741.111694
3097.781494
4841.515137
1521.056152
2076.157227
4475.708984
3198.969482
5861.231445
1684.684204
3590.39209
6234.421387
1786.447876
5191.602051
3007.90332
3911.141357
4257.470215
4398.469238
3771.377197
4596.550781
2037.277344
5244.015137
1729.365234
2146.590088
3552.559814
1898.603882
2744.597656
1932.146484
4775.345215
1809.782837
2768.88501
3726.515381
2139.638184
4196.658691
2741.83374
2748.525879
3598.130615
1946.554565
1807.250732
1911.467651
3036.158936
2335.885986
4467.477539
5352.519043
2629.024414
2479.466553
5976.937988
2449.154541
5303.852051
3494.093506
2490.558105
3768.648438
4251.306152
5253.452148
2252.68042
4558.128418
6251.029785
4164.213867
3700.469971
1681.533081
1552.108154
2855.247803
2503.456299
1936.583618
1815.752808
3144.249512
3842.712891
6002.672852
4081.151611
4860.82373
4052.877686
3932.776123
4092.731689
5403.647949
3066.944092
5573.129883
3493.905029
3915.589355
4249.434082
4190.893555
5787.775879
2164.506348
2801.154541
5000.114746
2798.982178
5955.268066
1672.623047
4426.362305
2032.564697
5201.273438
2037.253418
2398.624512
2709.946045
5351.734375
2881.711426
2209.813965
2376.906494
3321.929199
4810.773438
2384.627441
2432.540771
1892.993774
3789.716797
4236.06543
1689.245117
5097.906738
2145.013428
3378.345215
1734.678711
2187.600098
1939.672119
4920.755859
5031.710449
5307.507813
1672
2206.153809
3797.134766
4120.77832
3992.397705
3313.871338
3054.620605
8131.584473
2550.189209
4743.98291
1608.229248
2861.248779
2064.533447
3906.855713
2652.746094
2040.703247
1854.661377
2955.960938
1917.404663
3224.879395
2173.958252
2426.047363
2147.331055
1869.399536
2886.242188
2837.942139
3145.822998
4096.944824
3701.008057
3276.130615
2350.97876
4489.131836
1918.502808
3497.100342
2488.095459
1763.712524
3432.464844
1862.087891
2355.356689
1441.640259
3712.26001
2665.133789
5059.206055
3317.144287
4075.100098
3961.363037
2322.169434
4490.123535
2972.452393
2169.418457
1830.253662
2527.50415
4437.885742
1992
2258.027344
2143.079834
3853.615479
5267.569824
5091.269531
5436.383789
3205.646729
2017.599976
1819.539673
2511.990967
2075.927002
6429.019531
2452.676025
3321.076904
3809.34375
3748.41333
5855.364746
2167.329346
2341.560791
3371.818115
5212.021973
4972.263184
2586.248291
1866.692871
2467.469727
2154.085205
1518.61853
5834.95752
3404.778564
4932.07666
1968.728394
3904.705811
3498.0354
2482.103027
2060.708008
2732.565674
2141.141846
2207.29834
1654.209229
4580.407227
4125.432129
3357.358154
2740.634766
4966.199219
3465.446533
1922.075806
1911.044312
4774.006836
3833.528564
1872.076782
4100.238281
2037.71228
2902.212891
4451.185059
6303.804688
4617.401367
2727.842285
1983.25293
3680.177979
2059.957275
2416.353271
1773.513306
1665.78186
2891.217041
2485.820068
4038.890381
5050.316895
3970.216797
1635.114746
2564.273438
1935.528442
4959.638672
1624.0979
1523.019165
1698.852051
4025.779297
2885.226074
2565.452393
2165.969727
1749.525757
3593.969727
3130.321045
3430.240234
2012.188843
2504.456787
4488.503418
4473.758301
5390.735352
4044.260498
2121.719971
3169.736084
3637.865967
1792.319946
2416.954346
2574.423096
3664.57251
2866.094971
3632.322754
4322.537109
2358.726318
3373.542969
1944.356812
2240.95874
1765.148926
1622.428955
1720.62146
2576.526855
4601.75
1803.455566
5605.993164
2525.457031
1865.508301
2915.291016
3251.445801
2463.975098
1872.729492
1842.564941
4748.556641
2564.019531
3134.062744
5181.453125
3137.123535
1930.491455
2899.571777
5290.566895
2376.062012
4670.262207
5508.312012
1787.393188
2650.842285
2889.623535
1776.927856
2392.397949
3176.615479
5099.356445
3670.553223
3029.42041
1904.984253
3971.564453
3426.133301
4784.699707
3362.287354
2495.5896
2104.689453
2642.385498
1914.531494
4394.597168
2187.144287
3425.736328
2083.122314
1659.726563
1585.794556
4040.918457
5255.915039
2981.62793
1654.066528
1996.219727
1895.056885
1908.942749
5619.729492
1626.88623
1754.028564
2991.446289
2061.002686
1895.192261
1843.202026
1594.691284
1840.468384
3354.541504
1649.076904
1756.71875
2045.741943
3001.331299
1816.820313
2195.251221
2786.494873
1782.914917
3058.142822
3409.43335
2330.252686
2080.518555
1687.83728
1626.910034
1881.599976
3035.702637
5495.14209
3565.636475
4907.954102
5208.671875
5635.842285
1334.526367
4182.098145
1587.947998
3653.60376
3369.949463
4827.944336
3348.395508
4456.319824
3497.963135
3486.699707
2199.446289
4398.793945
4008.55957
3696.096924
3770.980469
1735.818237
4684.433105
2871.087158
4160.921387
1999.932739
2162.654541
2793.681641
1704.258057
3085.181152
3283.067139
2072.091064
5149.405762
4026.545898
2606.42627
4514.129395
3931.258057
4357.162598
2266.825928
5600.697754
5619.075195
3952.739502
4239.270508
4151.501953
2772.543213
4101.245117
2325.052734
2136.387207
4433.900879
4085.351563
2579.426025
3275.141357
3136.629883
2983.77832
2500
4205.29834
1924.725342
4335.217773
3071.639648
1912.29248
2852.753906
1733.533203
2605.158936
4049.596436
4511.47168
2244.545898
2737.95459
1773.513062
2034.732666
2067.938477
3642.838623
1780.78186
1735.575562
3583.811768
2065.052734
4912.396973
1568.736816
3681.056641
3295.1875
4803.578125
2638.844971
4864.284668
4067.020508
2115.428467
3416.820557
2952.744141
6049.506348
3664.205078
4866.776855
2095.727295
5089.150879
3848.963867
1733.191528
3334.916748
4611.826172
4120
1379.902466
3648.258057
1803.466675
3044.733398
3021.872314
5460.974121
1915.296753
2687.300781
3470.809814
4699.453613
4225.49707
3861.25708
5266.189453
3098.324219
4904.514648
8190.818359
7703.333496
5683.59375
2626.122559
4347.080566
4531.950684
2531.404297
5679.754395
1998.741577
1543.82019
2330.071533
2973.771973
3685.095703
2304.820557
3964.849854
2271.824219
3408.091309
1673.313477
1843.481445
5353.567871
4111.575195
4397.107422
1604
2249.148926
4184.864746
1562.227905
5759.871094
2651.382568
2670.177246
2678.692383
3922.562988
1900.981079
3515.28418
2847.082031
5279.919434
5089.782715
2654
3987.144775
1768.390259
4508.973633
4472.210449
2116.857178
3634.275879
2224.493408
1806.45166
2396.207275
4839.166504
2280.289063
5236.57373
4413.69873
5340.564941
4306.259766
5188.830078
4415.663574
3927.488281
2879.118652
2608.453857
1418.790649
1808.837158
5382.896484
4131.491699
1389.54541
2993.365967
2937.42749
4630.723633
2902.633545
4878.856934
2633.374512
2754.399902
3602.336182
4260.571289
3073.374023
4727.63623
1180.260864
2628.521729
1536.990479
3641.473633
2660.55957
4778.630371
4304.5
4338.746094
3561.390381
3252.406738
4857.668945
3095.505127
3587.789551
1646.332397
1741.448486
1926.37085
2064.680908
6662.613281
1844.760376
3370.61377
4538.303223
1630.676025
3587.950684
2163.317383
2685.774902
2489.926758
4041.822266
4436.960938
3674.703369
1683.353516
2330.222168
5528.453613
5571.842285
2101.816895
5058.646484
2559.635498
3255.02124
3680.846924
5523.412109
5342.413086
2029.368652
1887.550415
3045.516846
1783.770386
3509.243652
3547.679932
2012.129028
3338.915771
5478.781738
3642.344482
2118.906006
4980.734863
2156.187988
4231.279785
4127.759766
3868.969971
1777.300903
1913.360352
4783.834473
4492.410645
1838.523682
3116.781006
1981.136841
3514.975586
4860.803711
2167.557129
2007.029907
1876.766968
4834.439941
3227.351807
3057.960449
1865.894775
2692.800049
5074.553223
5378.838867
5027.387207
3350.37915
1848.488525
5552.655273
2087.062012
5109.585938
4449.056641
1581.651367
2696.448486
2170.122559
4606.978516
2748.110107
5173.570313
3781.704346
1827.95874
2698.317139
1737.484497
2761.494873
4347.019043
2677.306885
3035.547852
1594.612305
2566.787842
3442.607666
3670
3091.394043
4130.399902
1973.442627
1811.655151
4085.51123
4866.037598
6450
2891.555664
4721.124023
4274.507324
3494.354004
5042.771973
2308.047607
2971.961182
3020.631592
6078.172363
6007.820801
2878.222168
3015.823486
1917.176514
1447.607788
5732.910645
1392.932007
4906.69873
3235.043457
2228.692383
1662.601929
2875.015625
2217.185303
4861.37793
2145.990723
3169.911621
4874.326172
2743.947266
5270.358398
5649.297363
2622.113281
4362.316895
2423.142822
2297.517334
8022.449219
3006.490479
2503.647705
1632.5625
4087.309326
3106.42627
5296.22998
2029.678223
3341.898682
3892.684326
5631.46875
3168.77417
1816.761963
5362.89209
1368.692261
2032.727295
4496.078613
2808.842041
3596.786621
3868.93335
2998.595947
3466.226807
3738.773438
1711.098633
2754.634033
2078.639404
3785.546143
3824.741211
2010.575073
5357.500488
1921.825562
3638.777832
5852.034668
5833.543945
5034.081055
4328.227539
9281.477539
5312.097656
2627
4149.90918
5478.991211
5921.897461
3081.732422
4863.558105
3574.13501
4013.861816
3706.793701
2762.419678
3582.320068
3140.918457
1785.253784
2704.087402
3832.687012
3920.057373
5016.300293
3204.14502
2859.269531
2410.919922
3406.307617
1883.763916
5577.094238
3021.185303
4658.82373
3152.650391
2824.694336
3124.162354
3295.883301
6088.126953
1684.732788
2023.881958
4318.711426
3565.419922
3948.544922
2679.584229
4752.271973
1765.012085
3654.646484
2711.420654
4014.836182
2858.860596
3065.374756
3141.318848
1788.567871
2239.450439
2041.773071
2017.199097
5825.232422
4510.941895
3160.023193
1983.438599
2275.724609
1903.615479
3523.443115
2514.921143
4002.140137
5137.928711
3323.596924
3197.567871
2858.835449
4018.177246
5885.589844
1464.19751
2582.732666
3975.342529
4948.495117
1555.654297
2368.405762
2094.575928
1814.442505
1385.317627
2216.967773
2629.473633
5333.382813
1835.274048
2929.600098
3352.92041
3650.694336
4656.250488
4540.351563
4093.138672
2215.310303
2720.712402
1922.341431
3361.360352
4834.734863
2257.428467
2911.679932
1625.37146
3103.36499
3340.503662
3464.129639
5581.955078
2601.572754
3850.516113
4682.744141
3679.28418
6021.306641
2624.081543
4345.018555
5045.077637
2424.778564
4960.494629
3130.617432
3504.558105
3996.531738
3602.790771
2933.45459
4260.874023
4770.203613
3006.969727
3219.886963
4437.801758
1406.965576
4159.137695
4344.168945
5620.548828
4786.735352
4564.208496
4756.033203
1772.485596
5297.784668
3010.191895
3668.022705
5609.310059
2353.191406
4312
3172.418945
2922.496826
1716.705933
4165.324219
2779.564453
2178.759766
2967.172363
3843.655518
3896.405518
1820.581787
3878.300781
3808.875
3953.487061
4695.058594
1797.594727
3749.5625
2375.419434
4499.918457
3564.934082
1541.592896
2045.095947
2130.947266
3573.217285
2033.669556
2588.800049
2945.968506
5451.22168
2077.283936
3067.55127
4023.80542
6623.859863
4784.261719
5672.817871
4459.160645
1931.318726
4409.263184
3550.217529
2162.74292
3336.83667
4356.914063
3170.539795
2217.513428
3654.943848
2033.949585
6229.272949
5321.675781
2775.587646
1808.988281
5271.589844
2297.266602
2856.513672
3266.59668
6677.422363
3659.223389
3316.549072
5376.703125
2642.496094
4895.654297
2533.136475
3964.461426
2400.592529
5868.963867
2808.575684
4874.623535
3536.817627
4192.626465
3993.614014
3881.175537
5272.891602
2588.54541
3344.065186
4952
3636.686279
3234.766357
2961.549805
3049.829834
3523.187988
3412.733643
2175.12207
2441.627197
4234.170898
3002.186768
3070.171387
2329.946045
1459.913086
2548.385742
3563.757568
2498.739746
5228.912598
5949.559082
2998.049805
1412.463135
3319.685059
2146.061035
3103.88501
6686.436523
3217.692383
2046.849365
6311.764648
2239.926025
1666.138672
1947.57373
2063.294189
4263.783691
3907.152832
5914.521973
3296.460449
3622.95752
1926.458374
3723.428467
2535.726807
2813.244385
3339.394043
2725.369873
1688.761963
3083.816162
1990.951904
2080.549072
1599.938965
3319.946045
2512.744141
2532.363525
5634.828125
4988.638672
3664.523438
1741.876099
2451.547363
4774.075684
2105.915527
5826.700195
5850.947266
2407.399902
4910.042969
6525.711426
3629.480957
3743.486328
1949.442627
2070.885254
3966.147461
8456.165039
1935.278687
4440.171387
4137.346191
4507.726074
4504.197754
2922.170654
5825.861816
5021.613281
3443.73877
2974.12915
4189.169434
1867.236694
2386.061279
3364.956299
3680.92627
3215.863037
4979.21582
4006.144531
9644.743164
2048.165527
3468.692139
3535.674805
2204.680908
4795.331543
4884.959961
3734.233154
3879.232422
4978.419922
3362.952393
3298.485107
3711.017578
2308.662598
4322.052734
1966.146362
2643.01416
3794.059814
4171.459473
4405.10498
3236.179688
5713.987305
3195.217285
3400.736328
3330.700439
1369.636353
5646.980469
1708.206543
2009.505005
2347.142822
2852.481689
5806.595703
2645.951172
7434.731934
1809.774292
4267.902344
6479.623047
3190.01001
5153.874512
3562.011719
3396.496338
3115.639893
3653.94873
6532.419434
3786.538818
5656.058594
5525.28125
2830.832031
2325.567871
2281.658691
1930.206909
2557.947754
1780.871826
1961.531128
2071.117676
3536.919434
5343.367676
3103.948486
6126
4632.267578
3601.476074
2039.04248
1836.681763
4088.761963
2636.800049
3227.544922
2315.824219
3572.838379
3589.480225
3127.240479
1686.171387
3606.700439
2634.060547
2084.741455
4048.758545
2208.417969
2004.7229
2169.215088
2483.940186
5228.251465
7647.064453
3342.204102
4275.239258
5341.087402
3352.048096
3349.487305
2210.106934
4714.395508
3753.527344
5076.344238
5457.791992
2517.981201
3727.825195
3588.083984
2763.098877
2612.984619
5015.672363
1613.599976
1550.666626
2082.6604
5760
7049.333496
2234.93335
2133.582275
5531.623047
2550.297119
5522.016602
1632.195068
2766.598877
6083.312012
1820.227661
3551.829834
2514.111084
3774.2146
1830.273682
5271.088379
4631.921387
1918.285767
5271.337402
2683.718262
5814.501465
3388.830566
2332.677979
1669.969238
2629.13208
2191.07959
2295.141846
4656.617188
1760.448608
2154.715576
6308.461914
3467.822266
3654.382324
5664.29834
2400.947754
4439.76123
3665.14624
4044.320068
2876.293945
2057.944336
4272.120117
2367.659668
2506.526367
2076.12915
4760.010742
2267.810547
2551.786621
2224.56665
2430.28833
4947.361328
6339.307129
4204.739258
1778.228882
4333.520508
3153
2009.463867
2480.932129
3170.881836
4750.231445
4166.256348
2554.099609
1342.823486
2851.463623
2536
4867.428711
3250.708984
3589.988525
2253.525391
1653.848267
6492.178223
4263.269531
3620.340332
2346.099365
2548.689697
3338.325684
4417.692871
2319.692383
1893.125
4030.919678
3972.809814
5817.441895
2304.128662
3575.547852
4764.577148
5974.313965
3830.360352
2973.951172
2847.62085
3694.173584
4489.013184
3206.735107
2394.643066
3119.111084
4224.650391
3950.718262
3036.636963
2738.270996
4464.080566
4512.617188
2093.410156
4134.027832
3909.161377
4054.564453
4262.59668
2080.834473
2066.532227
3652.314697
3775.818604
2695.133789
7429.543457
5811.357422
3247.5354
2038.222168
7414.82666
3912.409668
3773.353271
3148.088867
3274.237305
4568.799805
2159.763672
2715.263672
4611.888672
4990.251465
8096.174316
3289.600098
4310.597656
3594.710449
3472.280029
3611.360107
5835.901367
3974.491699
1826.461548
4730.903809
4548.307617
3328.314209
8775.879883
4486.157227
3169.913086
3134.884521
4452.269043
3123.943848
5150.304688
5967.37793
2512.018066
3498.555664
2316.376709
2598.894775
5841.314453
3062.471924
2452.259766
4773.262207
4397.563477
2802.125488
6284.092285
5245.67627
4225.002441
3289.650879
1782.082153
5348.370605
1853.863037
4738.760742
4688.366699
7302.963379
5254.507813
2730.91748
3070.649414
9317.693359
5430.734863
2986.852783
5104.117676
1967.779785
4579.366699
3282.619385
1403
5852.796387
3134.143555
2732.864014
6132.375
3479.247803
2757.388428
6783.245117
2175.919189
2318.496582
2039.830444
2333.739014
2723.028809
4707.653809
2772.873535
2630.793213
3139.60791
2696.039307
1960.615356
2687.088135
3709.943604
4121.875977
2092.496094
3022.771973
4081.742188
2298.821533
2581.690674
5920.706543
3882.666748
2387.670654
2486.124756
1396.335449
1679.547974
1401.435913
2510.426758
5098.778809
2971.526855
2875.029297
3101.823486
2531.11499
2059.612061
2955.01709
2720.673584
3951.92749
2776.909668
1778.428589
3571.047607
3408.930176
4482.137695
2809.991211
3909.094238
3880.436279
4047.363525
3505.865967
3699.703369
2167.068848
3566.361328
1371.917236
1991.656494
1979.381836
4393.030273
7453.204102
2172.629395
1774.748291
3186.83252
1476.378418
2883.475586
4758.703613
2166.185791
4668.74707
3852.119141
2309.186279
2135.50293
1728.47998
2528.758789
3210.626953
3825.01001
5294.758301
5629.418457
4138.941406
4317.366699
4143.862305
6416.42334
3363.102539
2232.497803
2217.497803
2049.784668
4779.974121
3260.918945
4647.45166
5685.833008
2297.823486
1366.359009
2775.625244
6579.039551
4236.62793
2797.959229
3394.281982
4421.108398
5282.214355
3620.049072
5529.047363
5232.397949
2451.30542
1703.231689
2642.953369
1842.223999
1836.662598
2586.515869
4744.643066
2173.347656
3083.523438
4301.277344
3505.728027
3455.644775
2725.818115
3372.272217
7520.74707
4386.462891
6671.574707
3105.449219
6529.797363
4292.286621
2005.380981
1829.761353
4665.557617
2592.374268
4429.938477
5022.45752
3787.935547
1771.398193
1790.526367
2315.076904
2040.136475
7860.01709
3885.674316
6071.933594
2221.456299
1849.57373
2017.121948
1390.360596
1742.752319
2629.803467
7283.312988
7811.954102
4751.817383
5673.194336
4646.560059
7113.730957
1586.931274
3031.560791
2198.165527
2800.413574
4086.371094
5323.069824
5876.081543
1814.865967
3139.141113
3335.16748
1860.097534
2008.12854
6516.256836
7329.521973
2653.896729
3645.594727
4669.714355
2788.983154
4325.01123
2331.643311
5429.796875
2667.507813
1433.479492
5334.811523
1911.599976
2584.873779
3160.143066
7785.009766
2472.159912
1643.814575
5244.063965
3716.571533
1855.413818
2412.809814
1472.877441
2292.746338
5046.728027
4861.433105
4491.767578
1676.77063
2088.560547
1976.037964
5135.036133
1967.099121
1843.650024
6296.232422
6143.920898
5056.329102
2993.040527
3257.826172
3519.862793
2729.98877
1883.704956
4942.306641
1794.9375
5715.577148
1783.246094
3154.937256
2116.067139
3882.797119
1921.508545
5171.223145
4139.919922
3433.969971
3672.561768
3593.562012
2005.054443
2644.640381
4118.731934
5695.695801
2082.388916
4884.352051
1249.149414
2256.020752
6893.307129
4600.265625
1882.141724
3699.902832
3508.165283
1833.599976
2730.973877
3129.724365
2173.145996
3363.967285
4245.402832
4154
1818.047974
1493.591431
1641.106323
4693.155762
1920.613281
1688.756714
2150.208252
1712.110107
2732.19043
4413.669434
5354.340332
1910.924683
5208.946777
1883.483398
1594.069702
2431.716064
2163.911133
2345.517578
1708
2077.780762
3358.25
1696.991455
6513.705078
2089.565186
3269.909912
1789.236328
4428.357422
1380.571411
2322.852539
4586.871094
6739.812988
2916.19873
3605.696533
4233.228027
5164
1678.259277
2907.071777
2324.545898
2973.682861
2243.640625
2858.570801
1724.86731
1726.109619
1992.14624
4234.775391
1749.878296
2873.855713
3558.564209
2630.403564
1740.444458
2276.360107
5701.238281
5328.210938
2028.148193
3598.289795
2489.668457
5114.918457
1689.529907
1854.761475
5404.006836
4135.309082
2310.534424
3802.889893
1941.286499
1445.619873
3885.373047
1831.911621
1850.039795
1998.430542
7121.461914
1678.509644
3850.503418
3811.969238
3060.763184
3446.697266
1886.792847
2060.701416
4965.753418
2246.175049
3718.375977
2484.456543
2259.034424
2700.915771
5599.945801
2113.972412
1870.88623
2427.72876
4598.286621
6480.927734
5160.777832
1665.126343
1823.165771
1802.474487
2702.769287
5319.376465
2308.800049
1962.452393
2018.470215
1716.776123
2077.639893
3327.896484
1914.62915
3762.511475
4268.494141
2154.92627
4453.128906
5521.474609
1863.850098
2739.064941
1712.841309
2001.049194
3266.259277
2632.132813
3782.994385
2431.624756
1890.302368
2041.810059
1869.401489
3089.164307
2482.709229
1800.054932
3424.150879
1983.208374
4342.076172
2798.117676
4134.587402
1710.558105
2445.0896
2072.647217
1790.434814
2228.377441
1748.597412
2097.324463
2784.348633
2365.099121
1738.555908
2055.274902
1865.430786
2893.473633
1994.18042
2622.456055
2368.129395
3144.55957
2534.334717
1723.560303
1713.044556
2910.580566
5963.933105
1918.593994
1794.098755
6005.397949
2305.06665
2209.362061
2154.307617
3153.12793
1672.921265
2594.539795
1827.06958
1622.868652
4486.650879
2107.577881
2011.271484
4737.598145
2568.208252
1918.834351
2244.230225
5446.32959
5782.319336
1904.475464
2343.925781
1799.36792
2134.624756
4038.380127
1899.688354
1967.717896
1704.731079
1941.463013
1784.114258
2078.147949
2129.253418
2045.610352
1678.011353
1766.169067
1741.489868
3575.490723
1893.060791
2709.47583
2049.085938
3416.958008
2851.986084
4784
1976.89917
2151.64917
3129.825684
1626.789185
3750.059326
1882.240967
1657.419312
4922.012207
1853.339722
2187.696533
1983.528564
2533.220947
2783.48877
1903.066406
1785.136963
2209.661133
1968.01355
2066.986328
5690.338867
1691.636353
1867.693848
1820.969238
2541.481934
2773.731934
1702.948853
3822.669189
1880
1934.407227
1877.365845
2104.705566
2544.800049
1879.941406
2202.70166
3889.089355
1844.780518
2677.361084
2088.39502
5727.106445
2267.632568
3047.156006
2026.025024
2283.859375
1819.143311
2164.800049
1904.372314
1963.022705
1880.196289
1735.188721
1807.551636
2163.407959
2068.912598
3455.751465
2252.187988
1686.687622
1934.177856
1647.450073
1820.318604
1863.865723
1704.685181
1910.888428
4018.166016
1848.628296
3507.485352
2426.461426
2179.682129
1797.189209
1688.931885
1760.684448
4913.495605
1828.367188
1914.72937
1991.54248
1664.115723
1756.272217
2475.638428
1752.516968
2989.822998
1814.590576
2142.679688
1732.230591
1692.915894
1860.758667
1718.771606
1693.072754
1645.078369
2188.566162
5254.681641
2756.029297
1653.533813
1856.011108
1658.452393
3957.471436
1910.385254
1777.407715
2102.567383
1819.47229
1755.842285
1961.597778
4510.097168
2348.833496
1898.990601
2758.438721
2010.754517
5521.049805
1725.946289
2126.255127
1864.743652
2369.210693
1947.760254
2267.103271
1630.290405
5744.125488
1817.307129
1979.616821
1925.262817
