# Supplementary material for: Distribution Analyzer, a methodology for identifying and clustering outlier conditions from single-cell distributions, and its application to a Nanog reporter RNAi screen
Source: BMC Bioinformatics. 2015 Jul 22;16:225. doi: 10.1186/s12859-015-0636-7 (PMC4511455; doi:10.1186/s12859-015-0636-7)
Supplement: Additional file 1: Code S1. — R source code and sample data for distribution-based high-content screen analysis [file 12859_2015_636_MOESM1_ESM.zip › DistributionAnalyzer-1.1/Plates/files10004/E19]

1608.125977
3445.667725
3721.391357
5759.430176
2347.361816
5284.766113
1979.92981
3078.727295
4779.123047
1975.290649
2833.955566
2065.383545
3041.497559
4263.036133
4694.699707
1782.52832
2954.857178
2765.939453
4006.422119
10658.50293
1649.705933
4454.887207
3386.809814
6855.003418
2600.662354
6015.063965
1870.125488
4739.753418
2110.008545
3965.743652
3120.405029
2579.232422
2258.759521
4418.094727
2816.592529
3419.060547
1988.363647
6966.157227
1987.199951
1868.937744
3241.536865
2180.517334
4362.563477
6285.73584
3505.688965
1676.628906
6615.4375
3148.01416
3686.362305
4303.788574
4528.024902
4038.399902
2669.818115
4077.225098
5592.781738
4563.763184
4932.958496
3112.160889
3212.183594
4690.004883
4089.80957
2851.47168
1893.821899
3419.548584
4342.712402
2363.067871
2773.88501
2347.668457
7555.572754
4829.624512
2664.782227
2623.625488
4799.591797
3128.150391
5359.537109
3404.52832
2334.038818
3664.205566
4927.771484
2027.458984
5257.541992
3539.650635
3422.345947
2006.425415
8213.111328
2034.332153
4576.052246
5867.462891
2071.061035
2961.498047
3916.756836
6797.003906
1974
2105.868652
3889.736328
4434.713867
5904.467773
2747.080811
1987.734863
2429.311035
2549.545166
8168.405762
3203.120361
9228.631836
7426.888672
5228.318359
3679.266357
7190.166016
5049.006348
3093.955566
2157.48877
3171.322266
2430.461426
5850.90918
4121.949707
2435.498535
4575.49707
2306.851807
2909.136475
1955.333374
3146.762939
6736.697754
6707.458984
3998.14209
5604.742188
2291.008545
2897.782471
2638.674805
2078.448486
2070.784912
2403
8006.191406
5235.633789
8030.260254
2545.388184
4590.068848
3862.133301
2957.889893
2723.177002
4294.655762
2554.099609
6642.575684
5034.018555
3003.515869
3746.035156
3714.720703
5680.171387
5003.750977
3816.459229
5204.759766
1848
1999.97168
3174.292725
3372
6193.05957
2777.934326
5016.827637
5785.08252
2243.787354
1811.951782
3224.307129
2904.908203
3347.576904
3731.439453
2801.151855
2728.344727
4572.38623
6214.513672
4284.283691
4766.821777
2351.246582
3699.331055
3893.397949
4618.701172
2144.719238
2462.830811
4323.655273
2034.875366
1516.729614
4690.186035
3425.480225
2421.047607
2499.61084
3313.648926
2976.731445
1833.164551
1568.103271
5044.284668
3728.086426
1571.384644
3529.458252
2354.407715
1877.468384
5023.70752
2811.428467
3521.464844
3090.475586
2881.186035
7374.077637
4833.549316
1757
2153.108887
3212.015137
5356.132324
5132.426758
1537.079712
3371.627686
6356.041992
2740.363525
2837.858643
4045.5
2267.424072
2277.927979
2695.231689
5186.335449
2079.887939
3407.278809
2186.079346
2011.523804
4434.256348
3159.790283
1987
3684.518311
2944.357178
5349.766602
1893.599976
2044.658203
2476.009277
3362.088623
2666.312256
3418.076416
1944.093018
4235.76709
5979.821777
4745.314941
4058.141602
3617.237305
3462.797363
7063.200195
4144.626953
7226.472656
2273.748291
4499.499023
5388.432617
4084.116943
3099.185303
4328.493652
3892.960693
2104.892822
2660.101074
3810.563721
2678.652832
3815.523438
2433.133789
7239.09082
1982.437744
2336.668945
2928.563965
1986.945557
2277.416016
1897.862427
2722.503174
2456.785156
3985.0896
3139.337158
4190.279297
2268.474121
2840.021484
2429.944092
7304.377441
6491.167969
3258.988037
2303.473389
3944.910645
2489.650879
3451.401123
2283.655762
3995.549805
2675.456055
3210.42627
5577.746094
5681.783203
3679.951904
4287.38623
2937.179199
3566.720459
2643.032471
6257.012207
5939.40918
9352.360352
4931.236816
5293.085449
4006.532959
2757.040771
4640.949219
4438.193359
1888.102539
2621.924316
2279.068359
2840.818115
3999.797852
2396.547363
4273.785645
2751.687256
8004.270508
3008.235352
2050.410889
2553.461182
1896.686768
3047.308838
4032.072998
4489.103516
4269.333496
3931.804443
5689.520508
2649.896484
4778.54834
3122.209717
5204.826172
4456.824219
4196.35791
3634.851563
3856.462891
5073.519043
3873.891602
5057.714355
5335.759766
4474.178711
2986.181885
3656.394775
4492.828125
5552.861328
4299.119141
2013.931519
7316.763184
2664.527588
3342
2953.147461
8537.732422
2760.753418
1883.461548
3185.614258
2427.564453
1914.897339
3956.615479
6822.430176
3707.173584
4910.599121
4385.789063
1999.900635
3593.470459
2336.353027
3977.263184
4641.229004
5322.016602
5288.981934
1773.936401
3618.328857
1785.552246
4609.21875
6821.200195
5653.233887
5861.432617
5210.29541
2556.954346
3867.505615
2140.223145
5650.633301
4740.031738
2946.425293
3158.064209
1816.740112
2264.299561
4379.037598
3992.748779
2740.053223
2623.469727
3027.726563
4402.416016
1836.288086
2761.783203
2368.242432
1992.486938
4526.76123
3063.29248
3281.84082
2211.842285
5456.17627
3200.937988
1841.466675
3399.158447
1939.895874
4829.94043
2864.447998
3606.079102
2325.661865
2142.643555
2476.467773
2453.775146
2941.019043
2683.931152
3810.727295
3600.832275
3379.54541
3007.623535
6860.583984
2246.864746
4769.679688
4058.361328
5533.853516
2525.832275
1890.43689
4296.90625
6162.365234
4717.514648
3065.37793
4720.275879
3171.787354
7079.527344
3999.496338
6052.56543
2353.229736
2835.738037
2578.175781
2721.586914
3127.059326
2614.513184
2542.092529
3891.095703
4227.580078
4340.083008
5624.442871
2134.109131
5190.709473
2103.179443
1811.342407
4573.96875
1923.760986
4322.509277
3540.479492
1974.641235
3801.068604
4525.960449
4011.180908
2374.848389
3699.05542
7194.143555
6033.987305
3533.1604
5134.340332
2971.411377
1803.261963
2617.685303
2504.541748
1982.22876
5171.040039
2659.256348
1845.207153
5635.490234
2648.845947
5242.135742
2363.678467
2232.99707
5992.240234
3119.546875
1963.778931
4360.837402
6828.906738
2197.283203
5254.041016
4525.172852
2581.393311
1899.262695
4449.375
3152.38916
4881.372559
4743.071777
4058.195068
4852.837891
2961.587402
3861.142822
4019.895996
3962.588135
2133.094238
4736.013672
3863.937744
5027.36084
2899.673584
4600.48584
3361.955566
8801.959961
2535.873779
2536.345947
1931.928589
4705.411621
3311.376709
4348.232422
3055.477539
2745.900879
1939.750488
2713.981934
2759.615479
2677.953369
4349.86084
1896.661011
3898.463135
4102.844238
3993.900635
2262.321045
3799.773438
6199.450195
4193.930176
2414.657227
3566.071777
1915.971069
4282.701172
3624.927246
3493.528564
5279.977539
4245.586914
5808.092773
3877.435547
2667.031006
2866.75
3491.393555
3257.515869
2582.543213
7682.095215
4823.627441
3018.094727
5030.561523
2409.947021
2225.698975
5835.598633
3584.67334
4857.245117
4827.428711
2128.695557
2230.348145
3357.004639
5313.138184
2507.293213
4817.157227
3101.388672
1737.990479
7177.018555
4030.455322
1664.390259
2762.334717
4274.537598
3554.229248
6124.393066
2632.350342
3586.776611
5503.351563
2583.702393
2861.793213
2127.678467
2473.044678
6228.641113
5238.174805
3335.171143
4267.005859
2601.809814
2719.546143
4441.5
2973.926025
4075.400635
1898.795898
2099.640625
2021.681641
1961.743896
4689.09082
2248.276855
4425.475098
2099.634521
3968.648193
2260.911621
2606.222168
2075.487793
7036.021973
2641.249023
3026.508545
2049.51123
4892.137207
2960.988525
3056.409668
2836.163086
1617.990967
3838.690918
2846.481689
3436.969482
2582.249512
3124.381836
2529.588379
2980.354248
6267.051758
5576.469727
5097.229492
2964.570068
2083.229248
1996.792358
1589.340942
4361.720703
4755.672852
3112.575195
3648.67627
2894.647705
6056.418945
6274.329102
2573.161621
4412.180664
2249.386719
3284.764404
4814.32959
4884.855469
3767.946777
1991.555542
3988.518311
4147.770508
2281.333252
3558.036133
2479.25708
2004.122681
2677.297852
1867.456787
4565.38623
2908.509766
2695.635498
2386.652588
2246.700928
3018.273926
3152.169434
5422.356445
4128.268066
3727.753418
2365.321777
3258.98999
2839.641113
2894.701904
2050.450928
5854.196777
3384.687744
2633.338135
2050.859863
2595.053223
4497.658691
2667.931885
2152.16626
2702.142334
1934.447632
2445.690918
3776.936279
3852.630615
1962.726074
6196.131836
3063.768066
3432.439697
2239.884277
2073.420166
3840.10791
1987.111084
5746.239258
4379.273438
3221.912109
6014.508789
4389.102539
2465.435303
3311.851563
3011.349121
5655.950195
2893.660156
2731.458008
5385.819336
2548.585449
5393.026855
3517.043457
3134.83374
2349.474609
2483.80957
3319.1875
4435.074219
6653.657715
2534.91748
2389.918945
3646.600098
3988.739258
3035.206299
4828.23877
2590.835938
1929.854858
4656.040039
3396.520508
2559.723389
3755.721924
2463.311768
3767.77832
1949.261719
4342.037598
2670.418945
1929.822754
3269.817139
3833.659668
3973.572021
2872.048828
2041.111938
5872.36084
2065.386719
1513.126709
1762.634155
2321.523926
2011.509033
2698.379639
3872.98291
2065.127686
5300.939941
7864.36084
3466.437256
5106.030273
3211.417969
3877.483643
2402.436523
2682.285645
2323.627686
1894.30835
5828.146484
6674.952148
2017.95166
2248.171875
3823.925049
3802.30957
2672.691406
6126.739258
2026.40686
2163.193604
3871.397949
2444.835449
2626.023682
1939.125854
4306.538086
2238.162354
3019.104492
3734.741455
2686.490967
6879.599121
3098.551514
5207.724121
3882.409668
2298.039307
3153.174072
2384.8125
3297.903809
2331.494141
10833.075195
3186.244873
3703.718018
2938.385986
1855.966064
3374.681396
1888.42334
3078.138184
6434.916992
2753.861084
1860.398682
2575.776123
1921.712036
3432.815674
4169.495117
2120.828369
4637.141602
1791.291626
4630.08252
7268.009277
4745.903809
2946.187256
5071.462891
2273.509033
2333.755615
7740.540527
2098.464355
5634.659668
4851.648926
3635.711914
4619.477051
2236.521729
2531.492676
7812.622559
2841.740967
3909.743164
2699.698242
5793.058105
7129.127441
3754.658447
5283.392578
2975.751465
2736.842041
7068.060059
3848.715576
3679.452881
3496.532227
2810.523682
2095.066406
3174.580322
8779.232422
5370.030762
3488.067139
5151.369629
1545.663818
2547.608643
2512.67334
5826.571777
3272.068115
2226.344238
7719.296875
2220.952393
2610.949463
6894.621094
5509.770996
8138.163086
5912.129395
1928.620117
5186.89209
5154.356445
3716.87793
2648.008789
5355.250488
4642.794922
1743.665894
3565.491211
5189.635742
2346.582275
3657.838867
2477.123779
4536.68457
5321.572266
1958.171997
3547.036133
2281.232666
2670.427979
4167.875
2452.879395
2974.442871
4091.89917
6114.915039
5217.028809
3012.762451
5333.554199
1866.915894
3948.489502
3984.328613
2040.708008
3924.637695
1298.262573
3134.514648
2012.780151
3903.648193
2132.473389
2083.410645
1583.611694
6435.394531
4218.357422
5007.066895
2695.277344
1829.854248
4656.245605
2480.926758
1778.682251
1648.403564
3834.506836
4183.701172
3035.376709
3142.354736
4833.564941
2219.695801
2120.879395
2954.917725
2624.478516
5512.536133
4956.255371
7842.294434
3740.676758
3575.31665
4642.953613
3942.687988
5151.958496
2259.401611
2135.48291
3859.770752
3971.233154
2209.553223
2809.587891
1984.595947
3699.264404
3116.919189
3807.486816
2799.134521
2914.0896
2491.064941
3044.837891
2901.587891
3786.674561
4462.755859
3175.05542
4642.563477
3640.35791
2392.938477
2526.281738
3271.025146
2729.154053
6095.638184
2702.73877
2734.388428
2337.299805
2336.321533
3116.561768
2840.26123
2089.862061
5031.521973
3191.881104
2714.527588
3696.945557
1881.026855
1917.411133
2440.48584
2712.405518
3360.234619
4013.418457
2921.705322
3323.196045
2600.188965
3310.497559
2322.70874
2924.553711
2343.016846
3567.501709
2283.647705
1920.701782
6020.375488
2216.239258
1785.456299
7401.937988
2390.299316
2400.650635
2138.489502
3354.078613
2492.4729
3220.648682
1726
5679.08252
3019.028564
1767.781982
2068.918945
4061.461914
4598.052734
2623.920654
3616.683838
3755.06543
2028.224854
7512.529297
3259.194336
4021.674072
5210.693848
2667.941162
3602.208008
2139.285645
2207.852783
1953.028198
2539.771729
2436.80249
3906.41626
2027.512695
4732.438477
2784.025635
1583.348145
3140.405518
2056.341553
4780.818848
4360.995117
5165.209961
5939.940918
2498.666748
4914.888672
2708.036133
2972.154053
1877.015991
1811.485718
1914.23999
2521.901367
3443.646973
2958.606689
2705.818848
3985.231689
4000.987549
2304.36499
5443.519531
3303.740723
3234.932861
3529.288818
2802.690674
6112.491211
3271.514893
2469.987793
1934.446899
3389.635986
4534.473633
2722.655762
1805.345947
5595.304199
3521.438232
5248
3497.897949
1937.37146
2416.470703
2570.904297
1668.921509
2854.614502
7316.772461
2061.692871
2005.695313
4070.469238
2195.485352
2478.685791
2151.067871
2636.244141
5645.236816
3171.074219
2574.635254
2116.385254
3199.896729
4671.367188
3616.526611
2337.764893
2001.547241
2596.213379
2624.703125
1791.654541
3742.764648
3830.952881
2559.769775
1803.310303
2462.780518
2177.962402
4194.48877
5146.01123
5816.766113
4987.547363
3396.5
3321.966064
2696.590332
1810.624634
1802.153809
4115.787598
2932.903809
2061.3125
3120.398438
3938.572754
1897.365845
2923.771729
3057.352295
2417.245117
3752.748291
3361.356201
3759.649658
4041.921387
2282.383545
3802.951904
2468.40918
5885.442383
1840.525879
2163.324951
3537.560059
4968.637207
6683.990234
2918.996582
5113.523926
4859.117188
5177.504883
2695.12915
5361.48584
3932.109131
2940.737061
1943.701538
1801.219482
3875.105469
2415.814941
2095.619141
2634.730713
2050.940918
2802.590088
2724.362061
2217.536621
2305.105957
1815.542847
1808.707031
5429.13623
2554.581787
2803.846191
3349.267334
1961.088379
4169.053223
3513.875732
2129.791016
3805.082031
2816.251465
3102.606689
3586.772217
1758.328979
5646.033203
1965.825073
3911.09375
2540.810791
3104.513916
2997.725098
2063.129639
5676.910645
2260.331543
1881.972412
2063.43457
3196.488281
3991.231934
1900.189941
3213.993408
1803.774292
3344.068115
3040.981689
2851.793701
6209.180176
1814.30542
2681.147461
2022.372559
1975.795166
1991.862061
2197.179688
2029.3927
5024.456543
4654.190918
2451.877441
4251.447266
2989.604004
4368.521973
2308.946533
3524.040527
2558.488281
3356.241943
1826.75647
3982.05542
1901.61145
2957.451416
4924.82373
3907.497559
2290.007568
5388.82373
2795.581543
3443.950195
3048.752197
3543.074951
3735.263184
3309.479492
3279.526367
1985.38269
1876.466309
1922.378418
2361.345703
4143.855469
1994.138672
3548.637695
1677.978027
2066.813232
4780
1648.85437
2735.692383
3395.878906
3316.358643
3392.789307
3651.893311
2471.6521
3113.481445
1809.061279
9031.137695
4024.679688
2723.823486
1506.85144
4941.097656
1827.052612
2596.840332
3694.016602
4307.500488
1840.691162
3402.656006
1793.474487
5208.390625
3408.822266
3209.054199
3521.82959
6143.562012
3021.098877
6551.26123
2809.394287
3944.225098
3654.074707
3323.087402
4535.069336
2968.470947
3135.971924
2865.24292
4286.699707
4241.023438
2970.368652
3544.828613
2446.570313
2188.269287
4919.078125
4143.825684
2308.364502
2109.440674
2594.803955
3844.812012
3618.601318
3049.971924
2332.707275
3176.800049
2797.295898
3181.921143
1819.064087
4184.963867
4066.074463
3317.375488
3328.995117
2726.459961
3947.070313
2956.278076
2391.596436
3489.381104
4467.918945
3650.983887
1829.419067
2252.967285
6134.036133
2782.293945
2100.342529
1824.637817
3913.110352
2400.674561
3755.103027
2131.842285
2019.701538
3921.176758
2410.979492
2232.746094
1990.004395
4599.014648
2020.22522
2363.507813
4559.681152
2796.4729
2781.810059
4068.380371
1947.742798
2299.360596
1703.233154
2261.811279
1945.266235
3591.294434
5190.302246
3906.68457
2342.960693
6196.300293
2501.418213
5065.356934
2733.720703
2039.507813
2106.244629
1905.12085
2297.530029
1832.574951
2758.69751
4105.864746
1953.443115
1929.713379
4462.749023
1861.703857
2249.90332
1972.846313
2353.918213
2939.365967
3703.458496
2280.134766
2072.810547
2519.252441
2913.176025
2127.462891
3226.222168
4104.92041
3357.964844
3293.619385
2320.210938
2647.337158
2042.765869
2073.561035
3801.904785
2493.765869
3912.195068
2201.071533
1808.758667
4763.594238
5759.169922
2798.716553
3464.407715
2046.941162
3886.261963
2038.064941
2621.628418
3021.627686
2545.689697
3195.61792
1851.9375
3198.607178
2189.577881
2097.621582
2073.714355
3279.830078
2665.718994
3674.524414
4118.152344
2623.931641
4322.916016
2261.720459
1776.764282
5919.963867
2402.822266
1835.368408
4315.844727
2496.059326
3865.930176
2872.9646
2752.173096
3506.957275
4260.127441
3974.60376
1886.986694
2039.295654
2312.845459
3544.082031
3887.218018
3334.307617
4195.310547
3701.240479
3639.95752
3582.561279
3033.892578
1480.42749
2329.428467
1979.526367
2678.634033
4179.938477
2645.594971
4385.193359
3585.82373
3017.418701
2871.772949
3780.61377
2966.701904
2448.732422
2205.970703
5271.394531
3612.154053
1901.374268
5160.793457
2729.731689
3265.188721
3551.464111
2081.95459
2922.919434
3051.487793
3358.572998
1790.580322
3557.97876
1955.463745
2489.337646
1882.473145
2957.494141
5171.777344
4506.507324
4975.237793
4533.466309
3904.29248
3671.800537
3033.936523
3939.557861
6771.435059
1859.914917
3277.913086
6574.391113
2145.135254
1409.599976
5661.919434
4859.004395
7707.303223
4001.890869
2048.506348
2954.919922
5176.984863
5401.061035
4562.468262
1815.082764
2639.244141
4980.580078
4780.261719
7507.308594
3144
3866.159912
1696.857178
4264.931641
10367.291992
5822
2130.127686
2797.493896
2954.569092
5350.557617
4744.755371
4199.441895
6752.790039
2488.476074
3366.019043
2407.94751
5424.60498
2844.907471
2082.699951
2625.29834
3244.58374
6288.651367
3603.967041
3991.595703
3815.85376
6152.449707
3305.992676
1887.688354
2843.636475
3121.227783
5006.86084
2286.231934
1748.629395
1740.05127
3276.577637
5140.014648
3689.158936
2489.170654
2870.881348
2752.47998
2750.312012
2101.271729
3091.487793
3856.715088
2520.859619
1824.71875
3792.172363
4056.703613
2485.063721
2141.788574
4266.125488
2950.175781
2357.814697
3980.822266
2871.85083
1952.122681
4603.068359
2339.155029
2743.345703
2917.333252
2119.167725
4495.186523
2424.297852
1834.079468
4592.85498
2826.666748
3061.985107
3737.321777
3906.830078
3014.508789
3325.496826
1785.242065
3898.496582
4480.283691
3831.274902
6651.95166
3657.935547
3756.71582
2963.348877
3935.29834
2589.802734
3237.510254
1699.54541
1507.325806
5439.195801
2126.399902
2717.085693
5809.333496
7625.310059
5749.581543
6949.739258
2029.391357
2845.90918
7611.435059
4002.416748
4641.085938
2243.222168
7594.35791
4704.376465
6904.794434
5001.37793
2170.52002
2138.064453
2969.196533
6364.672363
2820.696777
2460.427734
3614.502686
2890.086914
6100.92041
3365.120117
2338.151367
2950.205566
5243.308594
6315.930176
3798.215088
6340.502441
4360.695801
4595.519043
3976.511963
2965.312988
4051.018311
3097.57251
6196.974121
1542.415894
3304.175293
4292.397949
3322.630615
3938.420166
2011.006714
2461.527344
4606.818848
9398.50293
3942.064453
5187.086914
2441.477539
4000.371582
2645.697021
3707.743164
3278.09668
2437.380859
4223.818359
2675.184326
2760.946289
1510.443237
3932.150635
5757.885742
2272.622314
5116.178711
2492.387207
2140.256592
3060.081543
2479.314209
2472.861816
2015.509644
2621.414063
2429.317871
2462.759277
3231.138428
2148.528809
2843.869385
1362.233521
2106.18457
5473.013672
3192.949707
2236.195068
3500.444336
2399.631104
2724.874023
3171.950684
2407.432861
3594.90918
5255.619141
2277.679443
3459.36084
4707.668457
2262.200684
2984.637939
2478.830078
2873.29834
3397.470703
5711.408691
2384
2785.094727
3124.915039
2869.247314
2707.579346
2547.369629
2998.238037
2357.039795
2538.917236
3180.934814
3572.967529
4072.386719
4865.833984
4817.942383
7367.789063
3176.313721
4559.475586
1808.533325
3823.885254
2651.076904
5430.979492
3862.990234
2759.231934
3542.825195
2178.405518
3374.672607
4178.969727
3833.822021
8020.53418
3841.45459
2195.243164
3967.122803
5315.841797
4984.936523
4608.526855
3376.396729
6363.184082
3498.314941
6369.486328
3815.612793
3663.923828
8651.121094
3063.649902
3954.166748
6654.195801
2836.16748
2845.80957
4390.311523
2897.964111
2194.759521
2346.116943
2297.817139
1490.857178
12991.229492
4034.893555
5429.524902
3312.813477
4243.255859
5320
1856.956909
5395.074219
5791.186035
3565.415283
2658.870117
1618.504395
5905.636719
3609.312744
6624.9375
1998.722656
5894.259277
3782.026367
3628.0271
4276
1945.958496
2214.119385
2978.133301
2556.690674
5456
2505.739014
1928.391479
4544.572754
3331.579102
2537.869629
2911.424072
2797.519287
2568.980225
3381.93457
2519.363281
2419.263916
2318.276123
2419.851807
2008.068726
1970.019775
1748.683716
3821.637207
3953.717773
2134.084229
3723.231934
4003.328369
3193.284424
4073.028809
3417.654297
2486.598633
2249.720215
5238.274902
3578.492188
3291.754639
2061.520264
2024.09729
2328.456055
2154.61084
1710.528442
2390.150635
2832.329834
1823.058838
3218.415283
2390.379883
4314.939941
4600.783691
2164.884033
2807.058838
3386.128906
2772.334961
3861.225342
3466.50708
2909.215576
4400.017578
4971.102539
3308.082031
2902.597412
2785.7854
6795.587402
4048.609619
6052.980469
3435.128174
6060.355469
3483.280518
3546.950684
3597.496826
13869.820313
4258.338867
7352.588867
3407.174072
2184.533447
4981.165527
4944.753418
2922.290771
6866.884766
6168.170898
4356.427734
5260.936523
6217.475098
5598.05957
4404.608887
4096.04834
1689.151978
4769.287109
2189.515625
6830.126465
6995.200195
2807.689941
3689.006348
3671.365967
6267.208496
5643.291504
3601.248291
2736.183838
3476.751465
4038.095215
4741.433594
5168.964844
3162.617188
1993.294067
2067.603027
4819.688477
3972.08374
2197.075928
3686.713623
7207.036621
3857.821289
6999.493652
4383.834961
2285.546631
4340.533203
2402.429199
4694.683105
2116.354004
2086.106201
2101.021973
4481.004395
3093.006104
4196.416992
3749.901611
3086.126221
2878.450684
2832.470703
2304.935791
2778.02417
3787.677002
1749.858765
3601.823486
4373.200684
4007.531494
3517.934082
2710.890137
2508.263184
3357.804932
2519.382813
2380.503418
1868.326416
3145.7854
2251.92041
4672.961426
5258.320801
3924.009277
2521.896484
4320.727051
1697.906006
2157.818115
2909.001465
3117.646973
2565.268555
4702.313965
3593.575439
2678.744629
2809.557373
2053.826416
2275.001709
1991.256592
2822.086182
3150.737793
2950.923584
3706.365723
5717.270508
3152.19751
1753.909546
2659.435791
2714.668945
2845.998291
1802.891602
2424.273926
2098.911865
2090.192139
2686.715576
2221.453613
3012.483154
4424.240234
1982.13916
2035.757568
2340.955566
2078.477051
2978.110596
2604.994629
1742.453491
7107.174805
4988.279785
1413.629639
6053.189941
2405.168213
2430.335938
8443.985352
7920.594238
2682.131104
4914.838867
6148.566406
8567.206055
5353.515625
2326.434814
1846.376831
5866.456055
8498.183594
4625.866699
3954.823486
3334.721924
4912.493164
1898.243896
1719.80249
2658.919189
2283.751709
3916.800049
3325.971924
5834.739258
7619.947266
5538.563965
4875.722168
4840.265625
4312.342773
5588.470703
3472.452881
2443.24707
2087.227539
4213.14502
11303.897461
5792.926758
4673.781738
4147.291016
2331.949463
4806.888672
4922.883789
3364.833252
3984.623047
2725.328125
7624.475098
5570.178711
5352.48877
6499.324219
2176.844971
6693.561035
4031.814941
3304.921875
2820.85083
3283.489014
2517.91626
2434.864502
3687.912842
7239.460938
5206.365723
2456.685303
1981.138062
1901.175293
2941.989502
8937.68457
3066.316162
2008.962402
2289.694092
2579.32373
2815.419678
1919.410767
3235.549316
1708.748535
3281.263184
3349.963135
3541.550781
3831.958252
3145.272461
2993.942139
3847.875244
2631.515137
2411.961426
1917.532471
4095.008789
3022.690186
2358.374756
1913
3783.947021
2076.08667
1771.644897
5795.499023
4620.250977
4496.206543
1952.790527
3378.313965
2096.171143
1764.012817
4975.445801
3174.051025
2208.336914
2986.276855
2146.671143
2643.29541
1982.780518
3235.387207
2641.808105
1851.817261
3122.63208
4302.290039
3262.916748
2220.883301
1886.483276
5924.628906
2052.401855
1675.736816
3322.836426
4230.75
7137.695801
4679.493164
3785.807373
4005.09082
2176.727295
4757.664551
5055.902832
8769.776367
5652.341309
2165.689453
4720.288086
2606.700439
3212.390869
4015.210938
13223.637695
7358.145508
3256.4021
2839.9021
2461.411865
3596.481689
4392.076172
2580.408203
6271.90918
5796.01123
7881.75
5672.274414
4286.382324
5559
2400.481445
5605.060059
4685.084961
15905.880859
4608.989258
4914.031738
5513.726074
2569.325439
2815.335938
5495.526855
4664.194336
5963.275879
1916.293091
5067.418945
3104.919434
7148.496582
3739.366455
4903.167969
3274.63501
5295.561523
2826.514404
4687.143066
3511.088135
5937.432617
2202.618164
1881.130493
3481.824219
3084.526367
2856.114502
2648.947998
2173.513672
2309.096924
5083.683594
3142.695068
3228.04126
2299.417725
2858.10791
3649.263184
3752.994629
3456.499512
4043.094971
4339.248047
1896.365601
6055.871094
3002.883057
4919.352051
2521.909912
2643.021729
2210.300781
2249.646973
5305.483398
1804.421021
1844.315796
5986.716309
5743.422363
4569.606445
1328.303833
3974.715088
2621.836426
5682.071289
4191.689453
6451.29541
3155.043457
2402.427246
4596.966797
2715.213623
1800.833374
6439.844238
2930.93335
4676.581055
4243.51123
6086.449707
3965.748047
1921.258423
4399.019043
5589.794922
2771.591797
1948.892578
6648.268555
4839.745117
2038.133301
1895.571411
1705.263184
1441.043457
3559.513428
2037.02124
6391.40918
3402.893555
2548.399902
6104
1943.345459
4038.496338
1452.675293
3843.422363
1700.705933
2141.886719
1943.308594
2127.392334
3195.224854
1435.555542
7424.542969
5072.404297
2016.914307
2565.984131
1726.344849
2100.621338
1960.878052
7339.526367
2442.5354
3848.088867
2003.090942
3258.213135
1788.063477
1557.842651
4938.201172
4253.781738
7974.222168
1906.840576
1909.362671
1355.164795
4679.667969
1981.848755
2325.811035
5030.285645
3951.919189
4564.605957
1437.787231
2136.690674
2831.600098
2646.231201
2021.413574
3684.631592
2519.446045
1909.608276
5241.650391
1887.076904
3275.928467
2088.277832
2490.43042
2077.9375
1740.713135
3245.781006
4232.788086
2118.25708
3344.9375
2804.520752
3798.906738
2746.224609
5032.517578
2593.213623
4588.444336
7490.063477
2741.881348
5942.118652
2201.478271
3129.495117
2494.596436
2011.473267
1736.275879
3369.059326
1464.502808
1947.21521
2519.235596
3078.039795
4174.54834
2468.813477
5178.948242
2632.467773
2785.618408
2443.51123
3362.697998
2910.281982
3626.627197
2802.86792
2924.55249
2460.146729
12547.533203
11276.43457
3909.865234
3797.810791
2692.774658
3268.503906
3250.560059
2705.736816
5312.356934
4655.185547
2210.093262
2051.029053
2644.256836
1529.51355
5659.262695
3855.418945
4916.844727
5468.710449
6240.878418
2267.877441
3300.376709
5414.515137
3910.598877
6490.598145
5465.57959
4321.985352
2999.986084
3298.153809
1829.568604
3513.709473
6294.902832
4490.07666
5104.409668
3897.054932
2573.608154
2263.105957
3808.388428
2184.721191
6667.640137
1755.643555
5744.401367
2077.326172
4417.652344
2260.749023
4685.354004
6926.179199
1873.50647
4118.704102
4399
5394.736816
4895.640625
7205.353027
2546.796631
2697.188477
3128.99292
5189.052734
2647.716797
4311.266602
2773.081543
5730.20459
4382.593262
3551.682617
2789.31543
6867.850098
1618.596436
2371.700928
5280.783691
4561.814941
2329.615723
2954.476074
4943.455566
1986.734985
3061.26416
2499.725098
4362.557617
5886.576172
2277.344482
3317.736572
3722.48877
3882.30127
4309.170898
2571.504395
3584.125
2410.607666
2337.864014
2681.244385
2726.21582
4473.10791
4252.516602
3528.87793
9965.026367
4668.98877
4951.632813
1723.887817
8258.181641
1735.150391
3703.401367
2749.469727
4957.111328
7117.664551
2131.7854
3074.086914
2599.828857
2582.30835
3082.688232
5227.542969
2034.598267
1409.684204
4465.824219
2070.456055
5553.109863
5525.066895
1828.407227
2095.88623
3915.855469
1917.421509
2388.074951
4449.655273
2475.111084
5408.35498
4560.516113
4034.730225
3018.625
3338.424316
5326.811523
2581.656982
3977.876465
3472.311035
1864.567383
1595.226929
2257.371338
4674.245605
2309.842773
3844.057861
1982.79248
2549.681152
2717.787842
3349.495605
3861.317627
2317.834473
1757.639404
6209.30127
4613.441406
6909.171387
3214.97876
1874.645142
2259.641846
2551.155029
3047.735107
3597.688965
2287.374512
1906.118774
3460.703613
7002.771484
7677.413574
3540.448242
3701
3968.092285
9043.447266
1930.590454
4327.140137
3184.544189
2136.760498
2272.460938
2851.424316
3544.414307
6359.94873
4055.726318
5463.106934
6792.611816
5651.135254
2790.536865
2298.830811
2674.894043
2102.63916
2828.70752
3783.120605
4989.440918
5141.876465
3739.563721
7157.324219
2547.887451
2817.830811
2687.199951
6072.789063
1969.580566
2188.934326
2068.669922
3939.36377
2535.19165
1718.148804
1980.743408
2291.244873
8881.412109
2122.02417
2485.408447
4546.108398
3782.915771
2614.846436
2531.193604
4060.809082
4009.025879
4755.26416
5204.934082
3648.509521
2920
5788.175781
2255.764648
4933.409668
5272.76709
6937.573242
2663.722168
2360.258057
2397.058838
3754.474854
7475.796387
3475.414063
3716.105957
4159.384766
4470.091309
1883.903564
6317.141113
2540.671143
2243.585205
2002.19104
4674.108398
4577.741699
6890.091309
5529.575195
3891.079346
4839.579102
3163.041748
2226.157959
4011.80957
1893.293213
4353.03125
2697.919922
5290.391602
1649.352905
4660.072754
1678.315796
4737.101563
6963.528809
4381.57959
2571.526123
2602.251465
3563.330811
5241.333496
2912.537109
3312.819824
2174.095215
3582.087891
2631.50415
3529.31958
6821.343262
2666.464355
4755.348633
9795.511719
6392.330078
3638.311523
3375.167725
1918.734741
5681.941895
5543.866211
3959.80957
3598.294678
2088.78833
