# Supplementary material for: Distribution Analyzer, a methodology for identifying and clustering outlier conditions from single-cell distributions, and its application to a Nanog reporter RNAi screen
Source: BMC Bioinformatics. 2015 Jul 22;16:225. doi: 10.1186/s12859-015-0636-7 (PMC4511455; doi:10.1186/s12859-015-0636-7)
Supplement: Additional file 1: Code S1. — R source code and sample data for distribution-based high-content screen analysis [file 12859_2015_636_MOESM1_ESM.zip › DistributionAnalyzer-1.1/Plates/files10004/E20]

3154.899658
1945.534302
1752.859985
2989.128662
2065.335449
5408.35791
3099.307129
7501.077148
2847.981689
3999.564697
2277.72998
2570.859131
4421.849609
2815.215088
3671.282471
2232.241943
2334.722412
3225.529053
2109.301758
2293.136963
2220.231689
5127.882813
2089.697021
3229.095215
1828.387085
2745.094238
1808.674438
1671.738037
3006.015625
1964.748779
2758.371094
3952.175293
1479.678101
2025.384888
3778.873047
2643.019043
3850.981934
1995.665161
2266.26001
4614.797852
2741.935059
2082.287109
1994.610229
2580.047607
3453.647705
2880.524658
3085.209473
2919.938232
3762.774414
1534.224731
1487.111084
4685.092773
1905.060669
2676.776123
3848.921631
2804.016357
2444.704346
2231.199951
2449.565918
1995.661621
2254.023438
3402.721191
3959.326904
1713.104736
2382
1878.515625
1304.370239
2688.177002
2994.813965
2696.440918
2188.509277
1936.753662
2076.914307
2592.138672
4605.355957
6229.407715
3789.622803
2328.612793
1241.802002
1624.260742
3036.821533
3762.977295
4544.529785
2458.866455
1993.022827
2081.023682
3425.604004
4473.694824
2582.963379
2112.559082
2413.143555
2218.567627
2794.227295
1959.919922
2353.260986
3444.957031
3496.983887
1619.856201
1503.203735
3261.512695
1841.989014
3109.118164
1995.063599
3049.112061
3243.409424
1652.68689
2739.459473
2470.180908
1876.062012
2009.460327
1481.039185
4524.263184
1732.690796
1751.434082
1692.662354
3426.244873
2699.069824
2579.679443
1746.592285
3598.80249
1987.109863
3257.567627
2250.604492
1771.782471
1091.77417
1949.176514
3454.253174
3798.968506
3535.338379
2801.637451
2101.119141
2056.978027
3318.723877
2619.857666
3384.540283
1204.2677
2562.016113
2958.912842
2006.679077
2844.958496
3009.928955
1812.009888
3319.832031
3706.412842
2856.230225
3960.700439
3488.568359
3756.333252
1744.575073
3266.484131
3791.385742
2040.130493
1734.136475
1979.616089
1676.416382
2032.225952
4427.234375
1839.575073
2177.911621
3986.391846
3288.225098
1777.411377
1905.62793
1848.941772
1366.93335
4783.588867
4916.088867
2238.707764
2574.929688
4516
5373.033203
2794.160645
5535.113281
4277.259277
5599.111328
1319.282104
2042.521729
4812.938965
1928.606079
6964.369629
4538.584961
1709.913086
2213.372559
4485.884766
4940.056641
5654.433105
3710.225342
6156.824219
8079.382324
2989.720459
1371.219482
4154.285645
5667.411621
6450.794434
4303.865723
2258.081299
1232.289185
3972.660156
2085.524902
1788.800049
3773.28418
2098.226074
5003.743164
2620.807129
4082.355713
4959.268066
3662.056152
4237.34375
7065.53125
3140.166748
8534.360352
3693.906006
1517.450562
1353.511108
4589.516602
5504.975586
2964.477051
4273.312988
3688.73584
3799.510254
4585.848145
3080.310059
3669.825195
1549.533325
5779.826172
4071.191406
2108
6239.725098
1421.052612
3728.981934
4933.945313
1356.666626
2010.216919
4960.165039
2105.078125
2997.903809
1658.126587
4559.127441
2723.843506
5387.073242
7563.871582
5558.083008
1229.26123
5906.963867
1925.102051
2044.444458
4667.946289
6203.45752
5043.089844
5841.429688
2022.608643
4321.040527
3221.333252
3242.128174
5436.64502
2150.948975
2007.521729
5040.802246
4483.858398
5039.016113
1737.726563
2743.777832
1936.132202
5029.40625
3735.672607
3810.461426
2475.10083
4787.272949
2293.438477
1900.965576
5231.919922
1286.466675
1609.533325
2126.133301
3454.285645
5785.403809
1830.946167
2275.199951
3068.936279
5227.432617
3826.805664
2891.39209
5208.358398
3198.754395
3951.432617
4213.543945
1390.33606
5096.394043
5150.935547
4957.068359
3050.013672
2318.080078
7212.979492
4760.759277
2743.262451
4834.984375
1908.884155
3143.783203
5278.64209
1980.015137
1559.625
4367.681641
3106.5
5634.90918
5367.138672
2634.879883
3532.13623
1799.592041
4344.921875
3212.945557
4951.669434
4397.886719
2775.509277
3356.262939
4543.108398
5344.486328
3030.283447
4238.062012
3014.183838
2006.608643
4613.244629
2349.104492
1831.052612
1884.281372
5005.519043
2005.559326
2248.352539
4478.035156
5070.612793
5499.003906
3672.781494
3547.865479
1797.622681
5290.060059
2371.784912
2048.328857
3193.112549
6580.396484
3745.350098
4472.541504
4670.169922
4359.290527
2282.383057
2344.197998
4762.747559
6868.983887
3639.387451
2194.099365
1942.765137
2921.705322
4468.812988
3746.814697
3684.55957
2409.846191
4871.658691
3759.647461
4002.090088
4228.860352
9456.876953
3851.857178
3229.63208
3487.118652
2565.968262
4757.593262
2607.214355
3434.211426
4558.216797
1793.142822
4637.758789
3218.973389
2150.141357
5661.129395
3883.173096
3252.555664
3473.873779
4271.181152
2301.199951
2127.292725
3850.919678
1723.80957
2617.570557
3231.695313
7342.172852
3956
4038.77417
3482.275146
2947.752197
4420.938477
1961.460327
3277.381836
5414.446289
3387.327393
6446.614746
4749.842285
3795.876953
3200.076172
4561.961426
1814.7323
3282.984131
3774.130859
5708.625488
2921.45459
1635.625
5062.755371
3715.327393
5178.580566
4085.018066
2714.013184
3520.866699
2380.185547
1664.224243
2767.172363
2205.228271
4178.72168
3341.459473
2606.603271
2221.638184
4467.875
1928.640015
4744.386719
3590.413574
2063.739014
1404.987061
1678.247559
2710.45166
3244.378906
1718.582275
2011.673462
3556.045898
1999.848999
1807.800049
3636.769287
3522.866699
1307.199951
2228.122803
2569.648926
2044.279053
3331.80957
3044.396484
1912.076904
2546.861816
3861.75293
4022.739746
3231.287598
4421.073242
1477.802246
2525.734619
2699.515137
2420.167969
3451.452637
4632.46875
2443.875732
3340.47998
5266.4375
3861.982666
2853.863525
3374.645264
2194.773438
881.720459
3032.056396
4114.843262
2447.023926
3646.498047
2626.461426
3454.49707
2733.008789
4892.913574
3838.688965
2660.352051
2761.342285
2031.472534
1466.432373
3282.175537
2239.371338
3985.727295
4183.726074
4539.460449
5111.547852
1757.069336
4280
3570.448975
1599.372559
4943.518066
4479.289063
4469.89209
2826.238281
1524.427124
4800.622559
2892.5
4287.299805
1856.400024
2278.331055
1933.532715
2919.098633
2915.25
4133.070313
2749.295654
1724.086914
2223.793457
1492.444458
2683.827637
1454.281006
4363.644531
1456.800049
2208.780518
2011.199951
1742.064941
4208.821777
7107.833496
2456.089844
2461.843506
3488.120605
5802.54541
3122.123535
6703.255859
5263.806641
3798.301758
2520.492188
2122.3125
5309.012695
4980.245605
1896.939453
4668.223633
4966.831543
6289.061035
7519.804199
4218.196289
5989.924316
4714.469727
2738.420166
2863.522217
3400.885254
6230.856934
2967.539307
4743.225586
4499.766602
3240.037354
2622.636963
4518.060059
2518.528076
1695.251465
1659.179443
4967.558105
4051.544189
5026.770508
4839.183105
1979.75415
2935.693848
1746.625977
3208
4865.159668
4753.541992
4290.349121
2389.366455
2207.904297
2648.546631
5620.600098
1886.75415
2939.755615
4510.9375
4169.236816
3697.625488
5768.659668
4145.70166
2910.962891
1508.709229
2761.307617
2447.567627
2382.178223
5524.529297
1271.597168
2510.535889
1922.575562
4849.471191
4964.056152
1600.9646
4334.399902
3110.921387
2029.161255
2164.078369
2589.259033
3045.05957
1541.222168
5209.908203
2548.412354
3134.043457
3034.903076
1755.581421
2590.765625
1950.687134
4258.57959
4080.47583
4473.292969
2976.587646
5774.80957
2950.17749
4731.031738
1483.345459
3800.965576
4823.111328
2550.531738
2677.951904
1884.597412
4224.577148
5020.496582
2337.825439
4794.163086
4676.087402
1952.110596
4192.064941
3740.80835
4492.338379
5767.111328
5540.162598
3033.959229
3276.810547
3693.422607
2700.984863
4285.279785
4758.445801
3034.536621
2515.804932
2719.712158
3563.991699
2746.344727
1745.610107
6130.290039
1964.370972
7834.154785
3673.862061
1943.585449
3402.478516
2095.586914
2423.531006
3930.770996
1923.914917
4119.60498
3713.345459
2456.962402
2272.899658
2182.156494
5556.685059
2757.9646
3460.672119
4026.712402
1691.17395
3057.77417
2571.479248
2687.802734
3746.495605
1791.468872
3991.210938
2221.154785
2221.483643
3298.091797
3878.375488
4478.72998
1794.429443
6595.951172
1969.693726
4058.221191
3205.321533
6552.089844
4921.550293
2980.793945
2306.336182
2625.697021
3004.708252
4870.852051
2408.028076
1699.770142
3452.983154
4289.126953
3525.931152
3156.494141
4289.785645
3164.786377
4808.064941
4229.578125
1420.022339
2289.578613
2451.881836
2181.31958
2886.800049
2575.600098
2214.685547
3872.254395
2135.853516
3147.619141
2064.473633
3053.984131
3992.384033
2990.93335
3501.180176
3112.019287
3941.84082
4093.097412
2188.866943
3316.34082
4545.98584
1809.912354
2757.333252
2767.7229
1974.752319
5186.355957
3567.919189
5135.349609
3984.081543
1593.882324
2091.829834
4043.428467
2527.520752
1802.776855
1935.370361
3190.365967
1678.194824
3381.717041
2094.724121
6549.212891
2322.206055
6717.066895
3126.896484
2743.374023
3808.376465
2675.362305
1871.604614
2651.129883
1892.599976
3991.703613
1938.267212
4043.104736
6538.349609
2754.643555
2197.9021
3840.895752
2517.192383
4645.949219
3331.650879
3214.399902
3125.043457
4210.809082
2498.906982
3226.932373
2063.336182
3749.533936
3840.967773
3945.562988
6104.519531
1762.89563
2560.165283
3245.373535
1929.113892
4739.538086
2995.146973
2588.264648
2124.986084
4977.522461
4877.319824
2073.256348
2051.740723
4755.435059
2156.438721
3266.351807
1921.641724
3001.919922
2930.518066
2245.50293
3751.00415
3168.7146
4299.891113
1903.673462
4468.121094
1672.402222
3455.907959
1817.341309
1688.869507
5124.894043
3499.952637
3041.201172
3684.359131
2053.197266
1681.098999
3380.179199
3973.418701
2877.4104
1674.290649
2445.200928
2566.15625
4074.235352
3518.328125
1918.268677
2571.886719
3583.876465
2295.568359
3871.322021
3622.503662
2849.015381
4329.503418
3275.930664
2489.400391
1773.314697
1355.948486
4004.608643
3183.006104
2789.808838
2660.65625
1932.680176
5195.748047
2057.322021
1752.779175
3226.337158
1890.242188
3945.106445
3427.463135
2047.014038
1408.73645
1832.433228
3633.767334
2231.362061
6726.404785
1621.947144
3561.717773
5085.743164
1985.18396
3654.488281
3029.078369
2772.162109
2935.450439
1447.432373
2153.594971
3823.239746
2814.419434
3329.465576
2410.218262
2786.315674
2176.191406
1787.363403
2155.745361
2524.709717
3848.054199
4324.803711
4466.865234
1580.780884
4768.197266
3472.516113
3332.47998
4550.650391
2706.761963
3056.734619
2195.645508
6286.364746
2958.293213
1738.622925
1477.177979
2811.040283
2101.939941
3576.445557
4975.11377
2996.797363
2111.487549
1982.40979
7155.624023
2045.661865
2282.040283
2213.297363
1685.686401
2678.236084
1958.300415
2195.161621
3199.841309
1539.881714
1400.992432
4198.087891
3675.348145
2441.450439
3140.304199
1887.705933
2236.505127
2689.18335
1882.342041
1380.571411
1968.38501
1677.220337
3064.533447
2278.138184
3585.925537
1571.301147
1967.34729
4112.835449
2298.20166
2757.574707
1961.878052
1652.886108
2193.442871
4418.842773
2442.143311
2384.479492
1656.514648
2696.848145
2111.480713
3012.794434
2044.147583
2015.763428
2394.458252
2731.573486
2198.172119
2419.297119
4102.083496
2086.532227
2298.670654
2210.56958
1656.388916
2043.911621
1803.860352
2461.729736
2744.25415
4153.311523
1647.37207
2293.410156
2442.412598
3082.483154
2593.020508
3829.072266
1944.257202
2751.320313
3109.118652
2200.366455
2758.801758
3228.304199
4146.023438
2369.490479
1192.598389
3367.809814
2129.06665
2649.012939
2593.17041
2218.891357
2621.829346
1836.676025
5983.915527
3029.112305
3647.037842
2541.525391
4595.4375
1707.229858
3423.380127
5472.867676
1893.816895
2912.13501
3763.925049
3902.836182
3144.440186
4333.123047
2580.329834
2649.573486
2004.289551
2897.289795
3099.37085
4074.080078
2219.083252
5231.876953
3149.768799
2331.884277
2116.830566
1981.438843
2039.37146
1830.777832
2423.577881
2513.192871
1688.392822
3631.5
1750.374023
1872.633911
2231.816406
5119.187012
2340.729736
1896.493774
1806.861816
5748.102051
2143.221924
1743.470947
2702.141113
2541.656982
1469.570679
3001.460938
1833.668945
4054.618896
2856.015137
4264.02002
2273.8396
1611.441895
2155.522217
3565.133789
1736.009888
3531.557861
8384.888672
1927.814453
1940.469116
2515.496582
2885.961426
1949.201782
2400.601807
2886.819824
2161.868408
1636.506836
1913.056885
1759.14502
5282.273926
2576.415283
2367.779297
2867.616943
3970.336914
2440.746582
1588.562256
2281.541504
2525.166016
4915.032227
3521.381104
1950.207642
4050.386475
1766.280518
6434.37793
1983.299805
2815.751221
4357.667969
3968.494385
3351.856934
4021.023438
2407.825195
1806.44104
3242.245117
3545.743164
4063.447266
2174.738037
2252.186768
2602.192383
2480.068359
2182.964111
2575.020752
3746.519287
2118.873535
2988.321045
3124.793945
3353.961426
2984.030762
2501.997559
4506.437012
1941.978394
1794.051758
2496.678467
1897.397339
2514.216309
2911.425049
1884.847046
1956.374146
2178.698486
3938.781982
4120.025879
3298.006592
2106.880615
1940.071777
1889.181274
2492.948242
2278.180176
3677.432129
1872.324341
2094.888916
2257.092041
2384.657959
2054
5633.242188
1842.845703
1961.247192
3156.943848
3467.295898
2280.449707
2055.637695
2443.061523
1860.808228
1654.03479
1935.054443
5847.975586
2123.157471
2405.370361
4476.285156
2839.531494
1952.489746
1709.537476
2031.245239
1954.468384
1750.305298
5545.831055
1730.486328
1796.394531
1519.068604
1789.841064
6047.219727
3173.031006
1803.874023
1989.351074
1808.647827
4368.080566
1605.383179
10836.183594
1736.604248
4027.627197
1977.777832
2120.345215
1731.50293
1471.354858
2711.118408
3744.258545
1600.115112
2619.608398
1841.812256
2547.834229
1974.717896
2051.725586
1879.783325
3615.795898
3028.702393
2161.647949
1892.261719
1670.757813
1805.006104
2035.759155
2796.943848
4536.279297
2047.970337
1811.062622
2329.533203
5979.509277
5259.390625
1902.811401
2037.851563
3472.967285
4095.719971
3581.017578
3766.43042
4358.18457
1497.414185
3000.577637
6211.3125
2631.128662
1694.057617
1843.118286
1688.510864
1850.532715
3933.295898
3363.955322
1990.431152
3023.681641
2609.84082
2324.860596
1411.073975
2133.410645
2383.258057
1670.974976
2190.436279
3365.288086
4236.662109
1313.313599
8533.546875
2017.785156
1884.129272
1989.800781
1712.068726
1695.885254
3660.748047
4376.291016
3177.966797
3301.408691
3965.604492
4466.555176
2269.272705
5619.095215
1770.551758
2481.793213
2063.824707
3984.947266
6814.921387
1548.504883
5661.661621
6328.799805
1870.739868
1965.647095
7087.1875
2414.625
1692.866699
2153.652832
4908.384766
2308.430664
3249.6875
1696.662964
2367.080078
3970.777832
2543.407471
2184.169434
4051.803711
3991.008057
1959.873535
6288.066895
4654.837402
8227.194336
3912.080322
2352.383057
2586.833984
5367.366699
3067.098877
5576.416992
6163.870117
2464.144043
2063.250977
3683.239258
5035.32666
1911.091309
4352.762695
2594.269775
2409.927246
2333.293701
2183.764648
5032.927734
1522.837402
5183.856934
1323.862061
7497.490234
2203.987061
2524.513916
2943.78125
2887.953369
2166.012695
2562.727295
2126.983643
2843.697998
3218.360107
2142.512207
1720.346436
5305.208984
1648.863647
4118.67041
4220.651367
2325.739014
1711.076904
1748.14917
3772.487793
2874.768555
2548.571533
2979.797119
3055.183838
1776.666626
3190.307861
2497.696289
2237.071533
2457.516602
4419.554688
3620.619141
6943.302734
4262.643066
1825.678101
2580.4104
3267.901611
1859.195923
2013.925903
1826.476196
1673.321533
2546.056152
2036.736816
1903.652222
3303.450439
2320.330566
2018.787354
4548.617676
2689.000977
3875.624023
1729.17041
6836.004395
1835.92981
1795.895874
1880.515625
2540.783936
5258.135742
2506.406982
6246.285156
1739.984741
2950.221191
3469.881348
4987.500488
1943.972412
2295.472656
2863.520264
1715.230225
2373.955322
4864.862305
2085.008301
1660.539429
2779.102051
4667.390625
1834.251587
3091.364502
2000.543579
1689.976074
1873.256958
3692.971436
1828.059937
2873.525635
2624.361328
1546.880005
7966.069824
5096.055664
6130.375
4410.729492
2219.018066
4347.508789
1965.935425
5424.867676
4566.793457
2452.325928
2769.043457
3309.073242
1950.769287
3617.600098
4145.743652
4248.709961
1681.515747
2171.156494
2808.27832
3058.694336
1892.5177
1592.363647
4082.969482
2394.495361
1819.441895
3397.704346
2194.390869
5673.666504
1940.521729
3509.052734
4800.905762
4017.593262
1877.210571
6099.333496
4549.981445
5974.34375
2929.443848
1997.615845
5700.786621
4130.706055
3412.704834
3844.956543
5234.617676
3018.009033
5331.211914
2551.838623
4699.641602
4514.647461
7431.615723
3845.407471
3750.283936
4188.433105
4376.040527
3359.526367
1964.261719
2427.547119
4910.510254
2552.078125
3520.840088
3542.654785
2992.721191
2305.399902
1365.386108
2145.949463
3021.562256
3460.054932
3902.857178
6097.324219
7844.989258
5823.419922
4582.248047
5922.92627
2061.413574
3960.06665
1693.233643
1791.076904
3406.672852
2503.361328
4485.333496
4050.794678
2343.751465
2733.419434
1482.666626
2489.841797
2269.178955
2300.175781
5559.326172
4468.194824
2823.305664
4265.081055
2622.995117
2843.475342
2906.96582
4470.094238
1999.359985
2911.890869
3945.29834
2044
4623.067871
3808.712158
3961.600098
2342.133301
4505.341309
3090.793701
3395.82373
5174.887695
4519.20459
2764.734619
1946.823486
4695.84668
2104.088867
9391.542969
1693.387695
3096.941162
2460.386475
4543.152344
5376.597168
5772.239258
2837
4809.813965
2685.858643
2179.270996
6357.699219
4886.047852
3000.478027
1805.071899
5400.98877
8975.386719
6183.109375
2997.907715
3097.180908
5451.838379
4177.57959
1433.157837
3452.605957
3142.597656
4001.572754
4805.121582
3643.477295
7246.953125
5077.729004
5315.507813
2644.32251
2308.600098
2091.435547
3528.514404
3641.600098
5253.351563
2297
3570.496826
2704.700439
4196.089844
4425.234375
4002.546631
2406.280029
3265.680176
4505.081055
1964.115601
7783.808594
8196.910156
4614.028809
1495.661011
7440.216309
2207.904297
1342.733276
1431.272705
5186.805664
2494.346436
2373.743652
2363.616211
4519.181152
3028.093018
7003.046387
2421.976563
1871.384644
2439.947754
6032.411133
2555.447266
3999.278076
1896
6391.004395
1810.055908
1966.348389
2616.15332
1982.744141
1770.031738
2000.189697
3394.958984
2616.711182
3970.647949
1773.858276
7507.473145
1906.836304
1574.9375
4234.395508
1665.493286
4762.575195
2793.421631
1879.588257
2206.085205
2612.302734
4275.364746
5039.845703
2105.523926
4816.839844
2702.720947
2483.213135
5073.975098
3026.512939
2797.645264
4794.887695
2147.85376
4928.596191
3800.375488
4354.046387
4025.860352
3798.383789
6154.806641
3727.118896
5311.416992
2839.540527
5272.984375
2413.523926
4887.37207
3138.531982
1784.967773
3967.452148
3423.918457
4145.30957
2695.706787
7008.962402
4382.202637
2962.63501
4040.715576
4429.5625
4187.184082
4184.081543
2235.957031
3651.269531
2039.440918
3976.593994
2920.38501
1809.177612
4766.313477
5146.828125
5617.898926
3080.593994
5873.77002
2948.413818
2119.931885
2970.75
3249.889404
3189.230713
2347.234619
4473.153809
5225.970215
4945.168457
2554.037842
4122.225586
3585.906982
3692.800049
1642.666626
4036.87793
4847.186035
2042.243408
4438.775391
1717.300415
1788.481445
3925.341553
3409.641113
6704.37207
2226.215332
5710.098633
3822.19751
8212.039063
1419.75415
4289.15332
6339.244141
3220.017578
2312
2892.47998
2198.731689
2542.199219
3050.29541
2284.556396
3783.412109
7021.741699
2175.078857
1359.722168
5755.392578
2173.067383
5519.140137
1947.701538
2671.44043
3798.115234
4047.235107
1594.096558
2495.631592
2257.575195
2616.334961
1411.945923
5067.814941
3343.75
5445.123047
4726.730957
4322.914551
3200.467773
4950.725098
2445.764648
3826.507568
3470.242432
6130.585938
2700.222168
5150.244141
8079.359375
6551.708496
7679.943848
4784.131836
5108.852051
4358.45166
1905.467896
5674.083496
6789.853516
4668.453613
3416.737305
2588.204346
6819.394531
2812.121094
2403.334961
4893.642578
2048.793945
1891.913086
2172.430176
6103.068359
1879.953491
1863.041504
5669.476563
5905.341309
6708.193848
5748.137695
1816.723145
3196.616455
3605.196045
4837.661621
2788.713623
1797.945313
5639.166504
2405.422119
2647.774658
4870.853516
3226.486572
3844.053223
3261.333252
5202.700684
2158.577393
5248.23877
7457.941406
5412.12207
2034.417603
6300.465332
4145.629395
4396.590332
1467.560425
2305.333252
1504.262329
4691.209961
2481.729736
3028.314697
3174.009033
6576.821777
1932.382813
3737.183105
4075.801025
5436.56543
3574.134277
4726.890137
4731.541992
3681.642578
1821.574463
6024
2019.002808
6048.956543
4746.916992
1779.034424
1584.36731
6131.774414
2552.505859
4695.364258
3201.608154
2149.167236
5310.963867
3785.567139
6413.01123
1784.255737
3990.874268
1911.020386
2091.089355
2629.142822
6235.990234
2336.041016
2537.520752
1490.355835
6632.264648
4207.381836
2081.755371
4043.949707
2773.048828
3512.719482
3803.23584
3277.622314
1291.544922
2331.598877
6222.502441
4885.346191
5361.228027
2145.654297
6601.795898
4412.852539
2731.656494
2833.376465
4827.030762
3054.669922
2260.263672
3941.108887
2011.882324
2006.314575
3437.673828
2373.018066
6304.820313
2742.370361
2175.445801
6606.358887
2656.979492
4543.194824
3513.46875
1880.373535
3758.583984
3824.845703
2280.679932
1947.544678
5188.830078
5521.169922
4901.733887
1909.967896
2738.860352
3978.582764
5390.661133
2079.281494
2078.427002
6082.606445
3192.555664
1831.060059
6476.776367
2888.108154
1846.51062
2658.817383
1972.908325
1906.684937
8199.134766
5444.257324
4752.739746
5993.514648
1777.175781
1987.534912
4260.698242
3406.018799
7482.655762
4402.365723
1180.871338
2165.21875
1675.708862
4457.911621
2171.737793
1931.664917
3645.49585
2392.308594
4955.871094
1945.869751
4098.79541
2666.741943
2167.233398
4504.634766
2432.422363
3015.069824
4571.968262
4069.9375
2502.736816
5442.390625
3427.801758
2247.362549
7766.919434
4349.888184
3038.040771
5367.448242
2249.45459
4387.435059
4489.615723
4660.20752
6435.659668
1740.609497
2196.631592
3303.720459
2225.966797
5843.687988
6236.171387
5408.15625
3041.980957
5290.727051
4170.492676
2483.295898
7286.678223
4833.22168
1853.03125
4435.286621
2295.550537
2038.905518
5753.444824
6196.374023
3029.714355
4927.922852
5392.491211
3599.494141
1885.354126
3182.827637
3176.727295
4935.631836
6615.233887
2069.320313
3282.281006
2325.065186
7014.195313
2052.283203
2031.729492
2195.950684
3044.440186
3826.794678
3641.174561
3033.94873
3153.250977
4499.959961
3842.102051
2229.486572
5314.728516
2821.09082
3671.475342
2284.383301
6135.782227
2223.492432
4063.776855
4120.362793
2288.225586
3535.165039
5188.502441
5207.770996
3708.487061
2170.459961
5159.075684
2716.366211
4810.601074
3097.793701
5872.611328
2134.58252
5290.60791
2223.015381
3898.204346
2115.171631
2316.010986
3731.648438
3830.388672
3501.046143
1859.003662
2214.018066
4007.660645
2436.297607
2863.462646
2721.062988
2783.29248
4856.224609
2529.421631
5458.983887
5168.169922
7938.778809
3141.502441
3824.871582
2177.49707
4926.421387
3426.633301
2217.684326
2063.447266
3327.901123
2126.878174
2590.617676
4428.984863
2384.586914
1955.337402
6541.353027
2082.689209
3216.712646
4770.532715
4301.586914
3025.593994
3800.975586
6032.72998
2433.984619
4028.453857
1886.96582
2885.337646
1972.828369
3234.197266
7052.151855
2405.283447
2732.25
4424.636719
3662.715332
4453.26123
4406.294434
3845.604004
6188.31543
6279.452637
3248.779053
2687.635742
2149.627197
4342.561523
4183.483887
3352.421143
2452.782959
2910.827881
4761.186035
1959.797852
1897.612183
1927.026367
1971.958374
3140.601807
2054.950928
5047.472656
2809.832031
2689.722656
2570.678223
4059.641113
4728.270996
4096.54541
1977.354858
2158.15918
2093.285156
1433.584961
2794.40332
1388.188721
4137.85791
3808.030029
3081.401611
3171.024658
3811.905762
3950.405518
1667.395508
4936.223633
4869.625
4124.666504
2071.250977
7450.123047
2186.450439
3214.913818
4897.282715
1730.817261
3209.398926
2973.959961
1670.725708
3176.179199
3908.12915
3870.378906
1661.9552
4074.837891
1804.099487
4817.600098
2271.220459
2818.697754
1837.671265
2375.373779
1713.031494
2709.134033
1817.02124
2195.702637
5195.102539
1972.105225
7269.129883
3943.775391
2875.806396
4883.210449
5870.134277
3053.932861
1834.746826
4954.624023
2985.116943
2204.733154
2317.378418
4210.971191
4171.54248
1932.716797
4483.749512
4289.447266
2612.346924
3209.394043
4021.812744
3272.687012
3512.76001
2882.522949
3198.064941
5034.735352
3797.226074
6238.181641
2914.478027
5131.915527
4198.69873
3718.125
2930.636719
2209.747803
3988.168457
5750.602539
2122.158691
2059.766113
3728.891602
4325.281738
6672.973145
2518.467529
2351.59375
2881.689453
7370.62793
2629.890625
3967.108154
6487.393555
4966.244141
2964.024902
4423.125488
4252.65625
1997.662964
2218.31958
14612.579102
3002.169434
5551.285645
2402.986328
6425.009277
4308.753418
3425.337402
1775.741943
2365.501709
3494.037354
3061.62793
3087.671875
2002.947388
2129.923828
2084.805664
2107.237061
3136.4729
3491.618652
3283.025879
1919.221924
1749.095337
2972.993652
4643.417969
4120.956543
3934.043945
3257.620117
2263.655762
4976
3777.757324
4531.700684
5378.86084
2962.391113
2245.260254
6581.848145
2281.78418
2808.752686
2660.260742
3538.193115
3314.877686
4697.881348
1837.501709
3755.486084
3564.446533
1678.445068
2856.797852
1334.764526
3435.652832
3717.632324
2106.004883
3073.182373
4678.5
4321.887695
3303.936279
2666.277344
3421.825684
3141.002441
3088.727295
4311.408691
3999.871338
2029.72583
1555.703735
3853.350342
2081.128418
5975.346191
2678.149658
1873.473022
2353.099365
2080.579346
2315.404053
3254.020752
1949.325684
2576.55957
2060.166992
2980.395508
2022.819946
1799.724121
1591.316772
1812.279053
2275.116211
4200.240234
2128.393066
3220
1742.18042
5121.801758
5161.659668
1712.9375
4437.867676
1844.552246
2064.530273
4968.841309
1833.606201
5509.100098
4727.258301
4600.428711
4272.82373
2628.334717
6360.378906
4655.908691
2119.330078
3122.461426
3953.206787
1622.520386
1746.529175
4807.213379
3368.661133
3093.422607
2149.635254
1924.331055
2484.635986
5527.075195
5372.006836
4412.393555
2725.854004
1808.19104
4648.333984
2783.051514
5477.092285
2764.379883
3732.052002
3647.57373
2745.263184
2377.443848
4095.179932
2413.90625
3825.223877
3311.434326
1868.735352
5217.768555
1913.333374
5456.524902
2488.048828
4073.125
4851.168457
2741.520264
1903.805542
2080.830566
3865.546875
4345.116699
1692.041504
3167.370117
2139.692383
3164.693115
2247.255127
2049.857178
3337.217285
4374.918945
7013.420898
1332.982666
2876.842041
1586.849365
3019.791992
2255.327393
3057.116943
1825.078979
4298.796387
1885.749146
2217.204102
1974.795898
4589.727051
3061.974365
2381.467773
4321.972168
1775.569214
2892.840088
7828.783203
1920.762939
5001.95459
2800.239014
2958.475342
3259.880371
2235.108643
4436.185547
4058.525635
2148.245605
2128.150146
3349.252197
1429.703247
2419.31543
3239.480225
3438.605469
2807.94873
3008.66333
3658.779297
1971.533325
1667.577637
4079.289795
2065.010498
2996.234131
2841.986084
2997.344482
1912.470581
1768.062988
5782.938965
2650.098877
2207.549805
2169.312012
6941.286621
1875.009888
4317.68457
2569.212402
2984.034912
4498.285645
3590.140381
5524.396973
1706.147217
3980.787842
1994.687622
3630.623291
2770.029541
2540.389648
5443.351074
2735.587646
5517.239258
1909.514648
2154.62915
2269.760742
1856.584839
1940.313477
4044.802979
2745.107422
4841.720703
2271.983398
1927.28479
1803.552612
4902.491699
1719.949829
3490.05127
4246.617188
2010.540771
5359.966797
3013.499023
3403.37915
2040.988037
1809.695435
3479.105713
2067.859619
1645.011475
3255.842285
3888.514893
5084.73877
2269.827637
2565.207031
2205.185303
2164.555664
3472.383545
1619.571045
2872.031982
3682.217773
3404.416992
6443.336914
3912
2274.628662
2623.89502
4324.438965
3293.777832
2392.467041
4706.262207
2531.92749
1908.771606
1740.966309
1852.184937
4359.085449
1875.863525
4586.578613
2653.452148
3916.083008
3316.694336
2788.066895
2214.414551
3343.639893
2398.96167
2969.647949
2220.581299
2966.086914
2086.890869
4220.300293
2098.18457
3845.736572
1943.40686
2878.571045
3558.520264
2575.115234
3150.89624
1943.587646
1978.88562
1862.71814
6484.947266
2570.453613
2740.755127
2021.716675
2517.273438
3843.013428
7852.571289
1521.704224
2160.785645
4575.365723
1720.828247
2515.426758
5039.572266
2906.45874
3346.019775
6307.009277
2271.467773
5336.260742
3232.44165
1876.243896
2936.689209
3570.891357
3411.203125
1700.962646
5124.164063
5806.949219
3484.807861
6920.798828
2076.528076
2032.566528
2660.105713
2662.951172
2076.92627
4579.200195
2169.362305
5095.244629
3459.534668
4156.186035
6829.856934
4387.958984
3045.5
3013.263672
2820.172607
1699.315308
2849.805908
2001.243042
1854.52002
1624.816772
4762.005371
1755.674438
4260.916016
2339.614502
1587.549072
2339.141357
3925.784668
3562.806152
3757.333252
3582.769287
4617.906738
1704.123657
1730
1895.076904
2103.364502
3400.401611
2373.568115
3972.551758
2817.01416
2128.975586
3879.863281
3059.301025
4057.002441
4984.868652
1978.064575
2996.538574
2339.271484
2994.770752
5197.452637
2925.576416
4512.516113
1973.450806
2933.678955
2639.37085
2240.896484
2506.666748
5219.421875
4144.852539
1808.644409
2029.880859
2855.371826
2979.707031
2040.310669
2544.445313
2075.554199
3110.54541
4791.079102
3688.624756
3043.768311
2212.320801
3198.649414
2261.101074
2860.640381
6566.332031
1874.711548
2507.270996
5152.297852
1770.774414
6459.103027
1805.881836
2385.142822
4458.376465
4929.291504
8144.45752
2109.865967
1763.31665
4395.637207
6185.783203
3853.99292
6274.4375
1779.914917
3247.258545
1990.536377
2126.200195
4832.199219
5194.375
5506.560547
1795.041382
3990.7229
1987.105713
1738.45752
3324.060791
5028.663574
2990.102295
2247.00293
2107.797119
3835.150635
1944.431152
1899.384033
2174.697998
4405.191895
2369.610352
3965.087402
2921.119385
5817.254883
3372.562988
2080.792236
