# Supplementary material for: Distribution Analyzer, a methodology for identifying and clustering outlier conditions from single-cell distributions, and its application to a Nanog reporter RNAi screen
Source: BMC Bioinformatics. 2015 Jul 22;16:225. doi: 10.1186/s12859-015-0636-7 (PMC4511455; doi:10.1186/s12859-015-0636-7)
Supplement: Additional file 1: Code S1. — R source code and sample data for distribution-based high-content screen analysis [file 12859_2015_636_MOESM1_ESM.zip › DistributionAnalyzer-1.1/Plates/files10004/E21]

4680.123535
2362.151367
1911.304321
4871.512207
3418.097656
3509.09082
1938.441528
2036.294067
4316.762695
1752.428589
2991.29126
3821.498047
5194.229492
1967.183716
3627.859619
3273.552246
2295.904785
2274.064453
2192.564697
2359.142822
4700.235352
4713.333496
5451.297852
1943.724121
3077.57251
4299.043457
5842.861816
3636.867676
6086.09082
3624.388916
5371.80127
1868.970093
4838.922852
3030.417236
2861.814697
4832.717773
3469.554932
3043.973633
3594.616211
3728.027344
3328.636475
3601.26001
2817.174316
1786.959961
3081.037109
3840.646729
2426.769287
3317.915527
3397.495117
3046.278076
3231.354248
3119.423828
4743.909668
4064.634766
3221.882813
1742.940674
2656.919434
2866.155029
2664.161377
6653.581055
3703.241211
2826.497559
2857.936035
1891.968018
3930.072754
3268.310791
3529.108398
1662.909058
3245.322021
4541.299805
1702.717041
1926.281738
3328.897705
3774.564697
2807.471924
2489.038086
2170.356934
2847.851807
3983.842529
2089.579346
3252.547119
5313.53125
3644.860352
2464.043945
2005.045776
3963.310303
5827.975586
5872.778809
4900.219727
2335.278076
2474.135254
1522.752686
2453.362549
1745.526733
3636.52002
6909.492676
4704.623047
3418.706787
3700.672607
5114.856934
4927.941406
3271.763916
3321.958008
3928.057861
5836.149902
4781.412109
7614.679688
2568.340332
4383.905273
3704.995117
3505.01416
2880.296387
3415.785645
2237.671387
1982.946167
4080.356201
6148.055664
12571.299805
4436.512695
2503.409424
2979.681396
8018.475098
4234.028809
5363.774414
2375.619141
7551.463867
2830.19043
3426.05127
3791.897461
4732.23291
3623.630371
3331.841064
3016.223877
4727.950684
3859.158691
4501.962891
3324.779785
5915.837402
2065.381836
7281.932129
7497.102051
2875.688965
3521.622803
4538.21875
5052.832031
2224.056396
2549.898193
3899.469482
2997.383301
2065.827148
4209.890137
1991.954468
2790.259521
1818.442139
3390.684326
2101.028076
3620.766357
3090.317383
2007.093018
4477
2558.536865
1724.215088
4183.430664
2564.225342
4461.404297
3544.243652
3594.887695
2064.705811
4824.43457
3364.616211
2895.918945
3961.689941
2072.040039
3942.432373
1918.985962
2429.671631
4175
5337.549805
2300.490234
2848.813232
1956.676514
3717.271729
1911.78064
2551.485596
1516.247803
5852.538574
3120.921387
2605.847168
4916.399414
2771.0354
2040.097046
5514.692871
3353.091797
4154.509277
2647.936035
4353.024902
2590.148926
1992.838379
2417.79126
3920.254395
3859.587646
2899.167725
2075.845703
3717.217285
3599.04248
5284.666504
2087.741943
6155.536621
5166.522461
3886.696045
4141.549805
2445.970947
3422.133301
3629.217285
4401.655273
3380.540527
2314.963623
5132.854492
5614.766602
3732.498047
2758.650635
2696.292725
4710.700195
2602.765869
1524.895508
2101.662354
2849.462158
3680.541504
3515.764648
2911.689209
5923.068359
5288.599121
6122.833984
5952.67334
5122.666504
6282.739258
2800.918945
4894.750977
2490.439453
5499.303711
4019.079102
3665.864258
5340.020508
4835.495605
4393.560059
4128.049316
2883.226807
2612.363525
5978.203613
4035.716064
4343.525391
1874.666626
4728.435547
3455.645996
2650.44165
1972.337402
2762.445068
2881.403076
3853.214844
6319.240234
4461.298828
3871.033936
5362.490234
6938.006836
2370.464111
1999.970215
2785.673828
6701.57373
2972.488281
2530.26416
1878.75
1549.02478
3166.334229
2955.70459
1871.029419
1648.229492
2572.100342
3839.756836
2106.161621
2350.896484
2947.641602
3183.894287
1756.988647
4215.13623
3083.705078
1666.416626
3888.635986
4597.893066
2593.966309
3813.026123
2377.224609
2075.666748
2846.407471
2093.450195
1963.112671
3072.711182
4744.675293
5336.296875
3124.712402
2567.768066
3759.459229
2321.155518
2743.507813
2038.283691
1868.887329
3312.304688
1775.924438
1806.182983
2894.069336
2651.061279
2293.14917
2508.578125
2855.469971
1692.264648
2457.168457
2371.678955
2010.839966
2602.956787
2497.61377
3236.231934
3121.699707
4311.089355
2816.90918
4419.547363
4207.818359
2218.580566
3634.714844
2530.576172
5316.436035
4946.789551
5136.235352
5799.111328
3120.841064
3181.946533
2521.544434
1779.903564
2448.975586
3739.362793
5207.325195
4444.328613
2908.188721
2852.726074
6563.152344
2290.593018
2257.876465
1866.549438
4770.565918
4134.45459
4136.025391
3635.564941
5057.734375
5783.250488
8898.671875
4161.289551
3404.484131
5066.487793
8106.262207
2386.88501
3591.697998
2617.866699
6269.394531
2333.866699
5809.283691
1911.043091
7496.90332
2692.070801
3931.327393
2695.491699
6942.416992
4627.031738
2799.877686
4231.027832
3698.383301
3319.892334
1896.666626
2379.75708
2583.177002
2651.816406
4383.111328
1988.533325
1967.576782
4990.396484
2295.660156
3205.0354
5406.511719
3145.195801
2162.597412
1533.128174
4781.283203
2130.248291
4051.495117
1766.117676
5584.794434
3508.247559
1280.269653
6311.864258
2038.471924
7442.083496
2034.608643
1802.208008
5761.210938
4742.654785
1574.315796
5183.393066
4313.037109
4688.567871
1781.061279
6786.750488
1289.199951
1251.461548
4576.753418
2205.95752
1575.151489
7586.728027
6494.951172
5866.373535
1453.984741
3196.090332
5465.787109
1895.058838
3940.868408
2315.962646
2600.21875
2253.159912
1258.260864
5497.318848
7531.870605
5606.342285
4602.871582
5170.138672
2140.491943
4647.854492
2152.669434
6362.34082
5513.148926
4879.114746
3585.487549
3176.329102
5845.393555
2608.512207
3604.126221
2138.321533
1655.196289
4772.487793
2448.570068
4617.925293
7830.291016
2004.314087
2466.806641
4378.543457
3894.831543
3305.501465
3328.793457
4726.260742
4352.082031
2440.236572
2960.651367
2459.194092
5611.721191
3948.435547
6368.804688
3877.433594
3807.890625
6704.848145
3369.095947
3219.833252
2878.988525
3006.414307
5158.350098
2768.824707
2413.509521
2489.369141
5095.55957
3045.837158
4441.426758
5686.651367
4372.83252
6312.758789
5290.522461
6479.587891
7982.828125
2354.781494
4395.900879
3841.280029
2519.074707
2473.210449
4699.149902
4115.8125
2410.936279
2746.481689
6875.200195
3494.857178
3699.926514
2690.323975
5390.124512
5455.477539
6248.0625
3336.424316
3942.211182
5275.867676
2550.884766
2492.116211
5690.364258
6060.878906
1975.105713
2184.447998
1649.63269
5342.702637
4266.943359
2247.680908
4389.818359
4082.96875
3721.784424
5038.822266
4259.439941
4354.710449
2997.905518
2639.739014
3038
2807.80957
4631.569824
2358.258789
1715.109131
4647.569336
4247.67627
3116.542725
2144.064697
3656.101318
2188.672607
5184.193359
5531.506836
7488.790039
2588.972168
5365.424316
4543.802734
3457.781006
4458.281738
5322.085449
3163.336914
2570.171631
1620.172729
3997.880127
2325.254639
1619.610107
1562.397217
1284.055908
2872.336426
3275.307373
3140.857178
9055.825195
3914.903809
6494.429688
2390.22583
4037.670654
2238.035156
2466.700684
2501.93042
6106.069336
3412.0979
5671.038574
7667.601563
4715.806641
5100.005371
3391.612305
3034.893555
4550.361328
2788.272705
7486.132324
3402.270996
2210.268555
2040.495728
2509.237061
1828.217773
4027.991699
4652.686523
2024.236206
3819.105957
2109.478516
4105.138184
2853.619873
3034.426025
4672.862305
2438.84082
5667.876465
6987.740723
6144.348633
2623.36377
3886.86084
3359.399414
3950.924316
2283.843018
5994.762695
2685.970947
3741.554443
7612.598145
6323.65332
4058.32251
3420.87793
3466.412354
2786.710205
1986.043091
5161.724121
1936.445679
2197.937256
3282.602051
2813.893799
9822.881836
3688.149902
3077.370605
5834.105469
2855.79248
2800.727295
7382.601074
2403.468994
2225.939453
3262.872803
3807.018555
5080.768555
2178.18457
5549.561523
4132.521973
3484.657959
5710.899414
1460.315796
2313.325928
1916.619995
9733.196289
5276.445801
2908.829102
3323.062012
5691.246094
4488.818359
3938.644287
2065.320557
1706.197876
4847.535645
1975.410767
1828.321411
1766.822144
4440.895508
1581.601807
1665.026978
2582.107178
1765.649292
2418.585938
1649.034546
2427.172607
4282.701172
3883.848877
2488.196777
2656.907227
1953.58728
3620.488281
3721.249023
3239.167725
1563.097778
2373.083008
4201.97168
2770.508301
2230.890137
3866.07251
3603.395752
2439.940918
2913.736816
4612.151367
7527.418457
1911.223877
2187.217773
3906.236328
5334.428223
2208.370605
3162.585449
2011.486694
2391.036133
1967.906982
2249.425781
1790.582275
6151.046387
2771.362305
2617.668457
3570.455322
7636.13916
2568.744629
2369.121094
4066.206299
4268.272461
4978.893555
11558.487305
2401.078369
3761.773438
2493.934082
1808.078979
2192.384521
2955.034424
2668.438721
4307.424316
9310.011719
3914.832764
1923.133545
2821.863037
3489.805176
3150.658691
2917.755371
2833.127686
1744.901855
3139.0271
2963.354248
4154.166016
5719.654785
2984.29834
2916.679688
3290.480225
3695.232666
8787.405273
6853.40918
2327.486816
3164.327881
3176
1758.199585
2508.712158
4029.580566
3828.273682
2894.115234
6764.625488
3908.263428
2416.040039
3309.766357
4772.236328
3023.534668
2072.039795
2528.638428
4700.281738
3974.171387
2408.286621
2972.583496
2888.649902
2685.860596
2327.626709
2862.825195
4283.753906
5621.581055
2005.949829
2154.340332
3413.191895
4018.985107
4246.003418
2948.052246
2343.040039
3966.809814
2692.417969
2559.393311
3311.853027
1650.21814
1805.470947
1436.878662
2211.489746
5070.501953
1761.568237
3435.953125
2352.177734
2004.154297
2126.604248
2867.784424
3034.028564
2602.407715
2324.550049
5070.440918
4866.181641
4245.636719
2508.454834
2467.053955
1927.718994
2303.930176
2478.449951
4925.749023
1692.775757
1842.462891
3455.148926
3919.697266
1744.307129
1896
4596.351074
2111.383057
4968.281738
1929.954224
1982.976563
3988.593262
1268.703125
4996.186035
2798.892822
1960.076172
4527.280273
3050.98999
3102.748779
2036.273682
3268.186279
5347.441895
2866.912842
1872.038696
2938.350098
5316.57959
2108.520264
1827.591797
5522.881348
4881.091797
2302.199707
4779.746582
2151.650391
3347.283203
3327.922607
4764.899414
1855.225098
7763.327148
1834.458862
2277.316406
2349.712402
4473.70166
12547.922852
1971.016357
2452.005371
5785.994629
2771.929688
3487.241943
2813.70752
3224.081055
2930.002197
2347.932861
4422.399902
3554.86792
1995.884155
2106.54248
7446.35498
3203.666748
5772.596191
3091.838623
2299.8125
6348.327148
5092.368164
5093.057617
2503.270508
3374.618896
2636.17334
2381.75708
2118.561279
3240.65918
3205.801514
3727.556152
2036.933838
7390.570801
4122.583496
4263.236816
5612.008301
3143.430664
2227.566162
4142.446289
3818.104004
1786.85144
4159.753418
4210.599121
3480.779053
3533.481934
6454.283203
2250
2187.921631
2667.521484
2626.616455
4656.45459
2424.316895
4051.878906
1570.305298
2144.574463
2220.779785
2541.177979
4908.019043
3325.270508
2379.345215
1883.136963
2660.567627
3163.678955
2027.609985
1918.483765
2559.124023
2101.9375
2738.403809
2265.925049
1630.046265
1775.399536
3791.739014
1770.798462
1939.873413
3016
2508.644775
1908.95752
1967.017334
2175.46875
1884.759644
4110.971191
2224.096191
1608.542969
2086.647217
4089.630859
1803.383911
3273.874756
2591.634521
3760.355469
3028.834717
2611.631104
1810.077515
4264.455078
1967.966797
2550.588135
1975.372559
3349.215088
1807.861816
1756.04895
2291.939453
3561.472412
5790.78125
2715.813965
3521.167236
3366.780762
4500.874023
8061.257324
2591.713623
3756.030762
1840.860596
3949.360596
3664.637695
3571.128174
2948.67041
3514.523193
3521.995605
2316.539307
4065.072754
3737.401855
2536.489746
3034.193115
3292.621338
3908.717773
5074.537598
1962.052734
4894.581055
8657.198242
5468.44873
3247.080566
2404.765625
3364.24585
2293.52124
5533.122559
4948.92627
4001
3182.359375
1579.980835
2200.291504
4866.533203
2915.485352
2571.883057
2503.842285
2446.426025
1856.241455
3563.723877
1849.568848
2219.506104
3249.724365
2606.333984
2844.301025
1865.664795
2022.626709
1696.296509
1852.239014
3575.703369
8164.003418
2157.660156
3570.986572
4416.493652
4711.503418
4336.53418
4146.749023
2238.759766
2317.097168
4212.854004
1976.258423
1758.341309
3096.972656
3922.109619
3254.934082
1745.847168
4844.725586
2382.030762
1757.144897
3942.454346
1860.024048
2461.561279
3341.258545
3198.66333
2238.460449
2881.483643
4517.141602
3603.133057
3113.307861
1651.730347
2965.530273
3422.168457
2072.651855
1994.840576
3171.185547
2187.192383
1972.11145
4447.055176
2490.829834
4803.798828
4088.258057
4825.256348
7513.189453
1648.543579
3975.088135
2264.746582
2250.385986
1579.377808
2567.17749
1832.595093
3047.48999
2560.73999
1914.477905
1858.666626
6065.518066
3808.426025
1838.330444
5480.101074
3131.838135
1686.526367
2125.345703
6278.765625
5186.913574
4054.492188
4278.727051
3422.351563
2595.960449
3128.220947
5027.471191
2662.817139
4128.16748
2414.455566
3403.320801
2237.960693
2071.360107
4083.121094
4263.192383
3698.966064
1752.365356
3385.335449
1850.755249
2939.472656
4756.583984
2769.06665
3218.425049
3115.373047
2218.30127
3295.366699
1713.692261
2628.474121
2779.840088
4232.817383
5543.594727
3563.482422
3849.777832
2096.543945
5043.976074
2727.113525
4999.27002
3269.215088
3347.306885
3229.201904
6369.041504
2685.146973
3209.953125
5144.362793
2463.332275
2434.196045
1905.407959
3406.219482
1812.307739
2344.706787
2390.218506
1919.132568
2923.817627
4611.327637
2565.126465
2780.996338
2446.959717
2600.623291
3935.19165
1825.511353
3250.074707
1914.723755
3423.673584
2099.440674
3332.795898
1894.378784
2837.268311
3616.648682
3942.262451
7608.864258
2303.175293
2100.571533
2875.723389
1910.753906
2745.985352
3499.034424
3334.805664
2047.823975
2560.30835
2059.556885
2953.083008
2947.439209
2184.750488
3213.938232
3473.162354
2479.295166
2917.755615
1287.399414
1896.431763
3426.767822
1815.421875
1808.724365
3011.896973
3958.340088
1815.197021
2842.340576
3322.718994
3776.424561
1794.703735
2083.320557
1886.029419
4268.052734
1604.423584
3044.899414
2330.517334
2337.319336
4900.739746
4825.310547
4629.929688
2380.924805
5429.455566
3181.357422
3777.523926
2244.691406
2095.561523
4250.312988
2521.290039
3662.317383
3688.373047
5260.341309
5006.646484
2008.064941
3781.88501
4672.112305
2486.532471
2948.800049
1691.507935
3160.653076
2690.527832
3508.318359
2402.390381
1967.146606
2276.666748
3560.917969
3255.697998
3432.523438
1636.253174
3240
2871.272705
1960.733276
3809.666748
2862.601318
3407.506592
1606.123413
2901.117188
2874.013184
1657.094727
2798.628662
2622.22998
5842.792969
3286.520996
2699.755615
3228.52832
3996.071777
2501.834961
2467.115723
1771.657104
1558.93335
2413.176514
3736.51001
3771.551758
2134.821289
1450.260864
2846.730713
1527.483887
1631.831543
2172.215088
2360.971924
2624.676025
2804.828857
1983.929199
3453.777832
1993.440796
1769.916626
4348.323242
3793.580322
1716.326538
2439.147217
1878.265015
1896.859619
1826.279297
2489.485596
4208.795898
1174.431396
4400.410156
2127.862061
1928.388306
1810.456665
5813.439453
4490.936523
2672.240723
2446.05127
4355.598145
5022.340332
1763.481445
2543.835938
3680.573242
2243.828125
3471.106689
4507.496582
2250.536621
2663.519531
4039.908691
1771.702148
3545.0625
2530.181885
6770.712402
3728.327637
2177.722168
5261.818359
5709.894531
1966.653809
4991.487305
3600.251221
3292.405762
1646.222168
2039.853638
5129.375
3828.637207
4834.972656
1820.547729
3448.282471
2035.770142
2323.906982
3645.842041
1703.123291
3702.368408
4124.345215
4060.588867
1485.483887
3498.533447
1896.592651
3362.424316
2862.773438
3173.808105
4750.310547
1796.382935
2341.413086
4569.07373
4900.025879
4203.478027
1764.400024
4320.628906
3057.064209
1549.894775
1445.714233
2143.82373
4245.137695
1549.432861
5825.476563
6008
1442.764648
3442.530518
3097.030029
2352.052979
2948.987061
2173.256348
3161.118896
1325.657104
2290.950439
2693.125732
4238.813477
1695.565186
3315.344727
2818.123535
3007.711426
1778.471558
1615.776245
2612.367432
3687.849854
4743.813477
3110.419678
2144.899902
6964.995117
1511.688354
3308.5
2129.741211
5781.827148
2057.428467
1988.374512
3321.275879
2392.967041
2918.45752
4493.90918
2169.333252
4140.058105
4899.625488
3435.458252
3661.410156
7246.888672
4638.811035
2250.480957
4381.532715
4181.21875
5073.03418
1793.37146
2046.696533
2900.752441
3081.942139
2796.746338
1714.763672
1969.31189
3494.69043
3305.974121
3812.472656
3400.958252
1596.300537
2797.729736
2133.520508
2977.940186
2042.547729
1652.071045
3048.067383
4749.40625
3615.364258
5159.14209
2310.800049
2626.477051
3967.867188
6137.351563
2921.293457
3634.237305
3384.9729
3167.294189
3795.650391
2288.615479
3637.733887
4352.322266
1841.314575
2932.659424
2863.391113
2299.116211
3014.380371
3749.95459
