# Supplementary material for: Distribution Analyzer, a methodology for identifying and clustering outlier conditions from single-cell distributions, and its application to a Nanog reporter RNAi screen
Source: BMC Bioinformatics. 2015 Jul 22;16:225. doi: 10.1186/s12859-015-0636-7 (PMC4511455; doi:10.1186/s12859-015-0636-7)
Supplement: Additional file 1: Code S1. — R source code and sample data for distribution-based high-content screen analysis [file 12859_2015_636_MOESM1_ESM.zip › DistributionAnalyzer-1.1/Plates/files10004/E22]

1940.207764
2236.996094
2514.881348
2266.934082
2903.571533
4651.59375
1921.827759
3112.24707
2626.053223
3861.972656
2735.953613
2042.657837
3638.786621
4243.687012
2008.719971
2438.583984
4440.925781
2061.742432
3528.499023
6513.998047
2562.531982
3866.498779
2897.393311
1965.505127
4168.959473
3837.991699
3491.346436
1324.217529
4012.495605
3015.32666
3949.738037
3088.370361
4330.029785
2254.164551
2117.969727
3448
2714.543457
4948.834473
4330.633301
1720.954102
2108.540527
2625.015381
3747.397217
2735.12915
2496.89502
2948.944824
2536.030518
2116.052734
4390.010254
2690.520752
3502.365967
3470.739746
2529.081055
2020.160034
2260.82959
2672.930664
2294.95459
1898.590088
1932.041016
2320.14917
2863.692383
2255.786133
2258.8479
2739.514648
1872.191528
3878.280273
4783.761719
2046.329102
2367.979248
2441.023682
4608.268555
2060.741211
3737.226563
2653.724609
1827.474976
3337.578613
2467.861328
2461.545166
3986.598389
1586.771484
1809.599976
3204.112305
2967.05127
3328.025635
5435.473145
3345.160645
2827.503174
2318.534424
3138.388672
1965.257202
3088.995605
3661.015869
6012.641113
2333.915527
1926.906616
2915.398438
3394.990234
3542.098389
1788.58606
2183.708984
3480.110596
1927.282959
2310.23291
2123.966309
2494.352051
4035.688721
4375.713379
4319.30957
2509.496826
4171.324219
1970.279541
4003.667236
6816.353027
2016.903931
2009.925537
4660.226074
2072
2393.824219
3332.163086
1797.590088
4019.491943
1379.717896
2515.147217
2716.902832
3259.775879
2102.592529
2732.590088
3135.339111
4920.05127
4568.046387
2087.350342
3305.513184
4567.586426
1994.100952
1977.116333
2370.449951
7498.108398
2087.986816
2641.608154
1771.265259
3641.033447
5156.764648
2007.966064
2153.120117
3564.106445
1901.952637
2438.770264
1858.737183
2237.506592
2480.454834
3774.476807
1874.617798
1927.042236
3622.257568
2225.694824
2082.046875
2440.958252
2022.395874
2133.249512
2935.60791
1951.442749
2212.300537
2417.877197
2537.419678
2775.495361
3801.988281
1892.671387
2048.387695
2029.125244
1779.576416
2657.153076
5669.052734
3279.293701
2013.403564
2893.345215
2555.265625
2073.57666
1826.403442
1743.432739
3827.591553
4094.343506
5475.347168
2988.760742
1652.729004
3180.972412
4333.967285
2008.208252
4216.147461
1939.402832
4025.468994
3687.193604
1466.294312
2089.620605
2491.506348
1436.669922
1942.95813
3029.055664
4055.166504
2170.974609
1972.461182
2577.333252
4347.484863
4065.961914
4550.152832
2030.583496
4495.369629
3180.056152
3215.463867
2260.60498
2767.74292
2102.874023
2241.868408
1771.85022
2313.422852
1814.03418
2080.027344
2058.914307
3035.114502
2904.043457
2185.948975
1765.254517
3239.514648
1769.145264
2503.553711
3618.432373
1967.50293
1775.018188
1986.780151
2655.322021
1863.32605
2621.168457
1819.317017
2162.639893
3897.289063
2262.088867
2344.484863
1467.950562
2111.053711
3853.151611
3500.77417
3921.23584
2200.679199
4960.151855
4875.145508
1588.941162
5700.327637
4410.75
7159.354004
1920.412354
3329.923096
2205.692383
1878.574219
1704.366943
3051.497559
4259.568359
2104.854248
3092.016602
2559.544189
4595.347656
3795.477295
7288.802246
4640.411621
1934.112305
4013.896973
4722.708984
2033.458862
2457.860352
4742.634277
4321.333496
9427.18457
3049.272705
1671.227539
3600.341064
5087.69043
2546.326172
3600.430664
5721.404297
10176.405273
3005.641602
2449.619385
3701.868408
3811.309326
5295.203613
4166.180664
2634.265869
1978.374756
5110.730469
3264.327393
3555.702881
2769.688965
5118.424316
2405.451172
6071.411621
3704.628662
4023.276611
4034.080322
2681.236572
4855.439453
2739.658447
3538.717041
2626.383057
4189.894531
5154.546875
2322.442871
2996.02417
3680.826416
3239.513916
5116.016602
2028.282227
2877.686035
2157.386719
5844.022949
4001.38501
3230.096191
3010.643311
3951.412354
5169.45752
3798.837891
7343.493652
2685.425293
2101.008301
2402.84082
5898.104004
1826.199219
7218.793457
5434.993164
3298.44751
2636.093018
2483.845703
4981.830566
5482.060059
2543.863037
4304.33252
4720.894043
3620.809814
3207.054932
4872.311523
2154.253174
4823.804688
3272.475342
3399.232422
5225.084961
3268.025635
2138.910889
3725.472656
3265.117188
3869.043945
3501.115234
2954.86377
5146.555176
5373.821289
2266.151611
3315.857422
3980.302246
1868.704346
5997.029785
3988.520752
3860.231689
2499.92749
2082.246338
1978.522827
2119.286377
1662.674316
4054.599121
1719.726929
2315.242432
3980.886963
2052.130615
2379.746338
2046.514282
1916.126465
3181.192627
4366.709473
4531.104004
1416.580811
1752.242798
1903.280396
1863.667725
2463.988037
1997.520752
1795.840942
1601.013306
5080.171387
2290.182617
2036.682495
4419.665039
1677.730713
2581.724854
2202.025635
3897.579346
2465.786865
2084.398193
4066.231689
2708.126221
3609.778809
2089.05542
2593
1914.952881
2573.228516
3697.476074
3425.191895
1731.69458
2163.677002
3568.867432
2679.969727
3166.134033
2780.845459
1750.572266
3484.644531
3331.866211
4046.534424
2668.081543
3362.509766
4457.491699
1480.599976
1678.480957
2213.882324
1808.851074
1900.371094
3321.674316
1481.725464
1887.339478
2860.286621
2123.687988
2225.243164
1606.440674
2107.972412
3858.310059
1376.466675
2295.384521
2524.11499
2681.54834
3584.444336
1730.390747
1436.571411
2674.26709
2262.824707
3908.596436
1647.922363
3296.435547
4700.067871
2285.674316
2381.761963
2764.192627
1684.244385
2524.07373
3004.098633
1800.694336
1837.310791
2264.351563
2239.346924
2250.121338
2152.325439
2083.17749
2134.335205
2710.867188
2201.011963
2068.276611
3114.860107
2262.306152
1869.754395
2907.296143
1979.800049
4422.896484
3774.408447
6797.51416
2276.062012
3518.353027
3827.866699
4667.296875
10183.408203
1661.234619
1435.358032
3139.181885
5909.776855
2813.640381
3061.936035
2186.197266
8514.456055
3676.115723
3252.452881
3657.019531
2292.130615
3193.166748
9584.84082
3015.846191
3962.073975
4113.206543
3101.165527
3820.369873
2380.042969
1883.805786
1925.777832
3193.572754
4441.975098
3269.890869
3899.580322
1971.555542
2800.176514
2211.102051
2864.874023
4284.660156
5828.678223
1579.914917
2670
2054.841309
4139.200195
2608.677979
4770.137695
3602.379395
2375.242188
3224.727295
2078.927734
2083.31543
3963.270752
3636.755127
2663.535645
4237.707031
2907.581055
2715.632324
2028.521729
3954.674805
3688.067139
1887.680054
1824.079956
3626.876953
3094.753174
3380.682861
2543.288818
2672.313721
3254.55249
2912.721191
4363.927246
1520.224243
4116.914063
3678.109863
3327.783691
3184.76709
3469.01123
2085.568115
2425.607422
3799.428467
3532.378906
3378.167236
4264.763184
3416.914307
3949.075928
4426.548828
1894.461548
3152
4323.15918
1606.385986
2843.908447
3478.765381
3371.058838
4313.311523
3768.588135
4006.437256
2685.714355
1512.068359
3335.532227
3474.491211
2793.113525
1850.491821
4522.67334
3712.592529
2206.600098
10080.55957
3697.239502
3585.901367
3990.276123
2611.482666
2488.157471
3371.371338
4408.546387
3922.788574
2922.594482
2792.045654
4459.573242
4542.382813
3673.360107
2903.979004
4896.273926
4658.541016
3701.504395
2534.081299
2876.643311
4547.238281
2230.259033
3287.904297
2498.748779
3313.726807
3101.415283
1707.733276
5428
4967.5
3420.363525
3039.146729
3063.463623
3194.639893
2847.623291
2636.363525
2485.372314
3186.746338
2940.143311
2821.09082
2346.656006
4334.214844
2598.840576
2034.476196
2134.747559
3110.095215
2333.083008
4168.950195
2881.528076
2128.47998
1753.324097
1940.839478
8574.792969
1749.126709
1338.853149
1983.06543
5133.174316
4646.666504
2469.267578
2755.530518
4584.939453
3194.08374
1648.222168
2489.589111
1949.737427
3479.726318
2426.203369
2844.377441
3498.484619
5562.134766
3474.406982
2925.395996
5194.938477
1861.964478
2602.602051
2086.418701
2303.978027
1944.442261
2257.529785
5169.120117
5429.053711
2638.873779
7503.852051
1957.315796
2980.983154
1357.960815
2685.299561
2621.94873
2620.11377
2197.646973
2333.442871
3822.829346
2319.63916
1541.118042
3347.405762
5088.597168
2303.866699
4040.990479
3505.672607
3721.102295
5417.835938
4056.700439
3135.775879
1597.367065
2315.443848
2518.436768
2728.586914
2861.343262
2313.467041
3943.773926
2477.856201
3183.540771
4120.199707
3692.707275
2628.385986
2852.647705
2359.397949
2582.906982
3186.075195
2931.888184
1380.731689
2604.993408
2526.080078
2303.463379
1541.721191
2469.253418
4217.617676
3238.709717
3932.822998
1979.209595
2071.560547
4041.251221
3983.033447
2012.023682
5667.402832
1938.085083
3462.482666
3322.43042
2118.548584
1710.765747
2186.537109
4717.304688
2318.098633
5912.178711
3044.220947
4417.865234
2585.976807
2528.04126
4106.386719
2349.081787
3983.348633
5427.031738
2554.639648
5076.045898
3075.018066
2163.41626
5002.528809
2691.919189
5437.188965
3816.415527
5560.927734
3002.262451
3310.249023
2108.943359
5342.591797
2251.803955
1980.212769
1569.234009
2550.294189
3229.047119
2451.43335
3322.930664
5493.09668
2653.233643
2576.770264
5083.541504
2678.145996
3952.693604
2873.673096
5910.430176
2920.633057
4328.983887
2664.435303
2872.297363
4348.116699
3499.624512
2824.3479
2675.616943
2309.561035
3519.406006
3469.264404
2241.234131
4133.98584
2267.30127
2475.612305
4948.185547
2940.553467
4669.120117
3845.4729
3705.192139
1849.419922
3422.508545
1796.483521
2166.538818
2822.471436
2714.956543
5417.689941
4405.112793
2898.496338
2769.756836
3959.86084
2887.241699
4124.574707
2339.722168
1260.890991
4710.219238
4286.410156
3045.362549
2953.355713
4409.182129
2112.731689
3715.408936
2412.297607
3413.423828
2269.039063
4676.30957
2802.093262
3122.398438
2673.791016
2455.141113
2269.768311
2703.433105
2795.469482
2500.860107
3017.806396
2679.437988
4119.080078
2048.860107
5986.172852
3681.630615
2275.813721
4859.08252
2236.603271
3682.995605
2648.603271
1930.944824
3162.372803
2611.54126
4072.937988
1757.901245
3973.288818
3359.702637
4388.158691
2938.781738
4001.962891
1839.841309
2871.793457
5014.815918
2676.146729
2070.331299
3882.077393
1949.810303
4144.693359
1794.051758
2437.562256
3209.366211
2041.9552
4895.09082
6149.377441
2570.654785
4642.920898
2459.598633
3725.3396
2635.135498
1873.112671
1860.950195
2131.786377
3519.923828
3053.604736
3384.041504
3697.125977
4041.890869
3533.676514
4511.05127
1739.613647
2494.544189
3481.513428
1708.245728
4093.146729
3342.304932
4436.904297
3852.823486
4527.908691
1742.993896
4651.799316
5030.891602
1961.4646
2628.830811
3833.146973
3629.287109
1952.414795
1940.416626
4008.47876
4086.483887
2244.946533
2303.193604
