# Supplementary material for: Distribution Analyzer, a methodology for identifying and clustering outlier conditions from single-cell distributions, and its application to a Nanog reporter RNAi screen
Source: BMC Bioinformatics. 2015 Jul 22;16:225. doi: 10.1186/s12859-015-0636-7 (PMC4511455; doi:10.1186/s12859-015-0636-7)
Supplement: Additional file 1: Code S1. — R source code and sample data for distribution-based high-content screen analysis [file 12859_2015_636_MOESM1_ESM.zip › DistributionAnalyzer-1.1/Plates/files10004/E23]

2901.723145
1825.462402
4749.007324
1766.872192
2162.906494
2575.498535
2384.911621
7277.603516
1976.9552
2186.848877
1884.85498
3739.183105
2058.253906
2337.836182
2707.738281
1602.086914
4490
2512.539795
4757.560547
2784.071045
2950.169678
3165.576172
1899.182495
2557.657227
3099.304443
2144.520264
4562.358887
3936.436279
1952.292236
2090.615479
3094.648926
1953.381836
3691.934814
3367.631104
3431.539063
1956.126831
3703.165039
3118.715332
2806.45166
1746.781128
1961.719482
2536.577637
2220.462891
3693.313721
4751.949707
3522.140381
5747.638184
1607.336548
4872.871582
1954.737793
1753.567993
5148.793457
3944
3028.351807
1828.209229
2103.511475
3319.367676
3067.627686
3699.149414
2636.409912
1874.87854
1618.366211
3501.046875
3659.496338
5118.344727
2217.588379
7279.337402
1613.097656
1755.290039
3057.564697
3276.636475
2299.292236
2983.191895
1865.660889
4270.901367
3579.571045
2343.661621
3853.031982
1892.480835
2131.677246
7083.205078
1733.741577
1539.479858
2091.428467
2701.921631
2920.661865
3883.455078
2955.037354
2179.892334
2013.214233
2072.281494
2678.279297
3049.896973
4678.320801
4012.630127
2404.979248
1897.047852
1940.564087
3958.294189
3977.546631
2804.715088
2315.87207
3666.526367
1730.37146
1919.957642
2926.646729
1732.167236
2871.137939
3333.540039
2123.655029
3151.12915
2956.204346
1782.680176
3144.206299
2547.855225
1799.646729
2653.648193
2144.43335
1817.489502
4751.936035
1602.57959
4051.615723
2463.306152
2513.509766
2700.62793
2946.090332
3344.01416
2192.083252
1810.823486
2752.510254
1843.947266
3482.743652
2071.412354
1809.894775
2335.419678
1670.476196
2151.635254
2360.620605
5260.973145
3319.934082
2724.523193
3854.889893
2472.602783
3894.979248
4812.397949
4196.494629
1940.973022
4670.280273
3919.477783
2807.289551
3416.727295
3500.488525
2008.273071
2171.017334
2290.28418
2876.361572
2021.720947
2999.092773
2742.107422
3027.731201
2500.834229
3262.357666
4980.130371
2106.563965
1744.980103
7279.302246
2626.696533
1560.199341
2066.523926
4861.318848
3085.700195
4462.074707
3834.250732
1829.016724
4537.209961
2767.465088
3525.310547
3412.461182
1910.389771
2579.140869
2431.102783
4304.658203
5252.632813
1830.641113
2730.666748
1970.144043
3991.913086
1833.581787
1768.286621
1620.800049
3632.8396
1946.567871
3095.855469
2098.043457
1628.849121
2000.097534
4258.070313
4498.436523
2478.602051
5323.696289
1631.380493
2994.114258
2105.179932
2116.643799
3173.159668
2247.168945
1838.293335
1883.538818
3548.137451
2791.501953
2675.888428
3363.460449
1855.821045
4924.845215
1838.15564
1930.737793
1951.067017
1990.823853
3908.665283
1831.762817
3034.200684
1729.05127
2209.49292
2199.140381
2720.914307
2211.138184
1934.415405
1706.727295
2749.233398
2162.052246
2584.177246
1901.800293
2203.875
1812.251953
1822.098511
3845.406494
2342.988037
1964.070923
1567.199951
4230.769043
2261.073242
1589.152588
3667.133545
2525.302246
1862.813232
4042.410889
2948.344971
2361.42041
2459.22168
2297.38208
2061.914307
2833.724854
1656.321045
2149.894775
1929.079346
4037.871826
3642.387207
2194.77124
3893.080811
3063.784668
2107.064697
3497.681152
1803.348145
2865.842041
4278.782227
2234.466553
4221.081543
1897.350708
2105.706543
4747.241699
3989.983398
1837.964966
1912.404297
4855.271484
5221.01123
3165.669678
1934.004517
2407.337891
3542.581787
1778.603638
1798.310059
1927.610596
1978.497681
2137.299072
2914.523926
2141.333252
4495.569336
1660.427002
2219.644531
1970.302612
2022.98645
2225.603027
1786.2229
2381.141846
2345.109131
2875.989746
3195.503418
1729.683228
2087.111084
2547.520752
2244.340332
2783.625
2898.023193
2005.922241
3603.842773
3042.013916
2282.737793
1938.493042
1295.369507
5130.693848
2511.366699
2016.955444
2568.992676
1915.961182
5370.790039
1599.470947
3638.393555
1793.857178
2352.942627
4723.462402
1989.264404
2914.627441
4882.487793
1720.761963
2026.935669
2616.327637
2007.705688
1975.042725
3807.447266
1690.869873
3239.098633
2600.837891
2102.833008
1790.453369
1710.412842
4412.26416
5405.333496
1787.383789
3721.744873
2787.535889
1811.365601
1674.352905
4486.722656
1952.141724
4225.006348
3849.936768
1921.34436
3165.19165
1925.442505
1910.47937
4725.636719
4285.859863
2830.077148
4546.260742
3881.416016
2874.906494
2419.318359
5007.635742
2640.150635
3876.817139
3925.130371
1983.688965
1606.798584
1996.956665
1801.490234
1738.463989
1753.88147
1584.380493
2723.764648
1381.406738
1564.305542
1827.972046
3232.922363
2130.625488
2197.858154
3945.311768
2050.873047
2082.036865
3580.926758
1854.493164
2088.776611
2020.550415
1895.14502
3293.402588
2883.148438
2216.954346
1862.213013
2869.751221
3740.353027
2598.48877
4446.612305
2529.22583
3738.924805
3324.47998
1612.631592
3034.526367
3554.296387
11650.15625
5109.600098
1630.480957
2100.961914
3905.983398
3695.422607
2049.243896
1949.482544
1584.5
4363.5625
2142.736816
1538.963013
1771.160522
1522.434814
4465.556641
1914.039185
1679.036133
1768.871338
1985.522095
3451.49292
4063.313232
2367.950928
2923.54834
3871.319824
2771.094238
3722.785645
1454.54541
2902.505615
1989.804443
6456.572754
2534.972412
1834.044434
3872.591553
3962.029053
2712.5
1803.720947
2561.58252
2719.241455
2026.263184
3422.04126
2939.946289
1725.679443
4549.547363
4857.16748
1667.368408
2498.454102
2900.067871
3043.948486
3299.199951
2292.705811
2583.417236
2976.408936
2473.312744
3730.974609
4668.788086
2201.320313
5070.201172
6591.086914
2578.826904
3146.825684
3961.333252
5654.26709
2542.911133
1426.568848
3368.460449
2914.992432
5368.470703
2438.299316
3841.600098
2187.787354
2288.062012
1931.654785
3034.582275
2756.02417
3555.055664
4350.871582
2884.3396
5850.537109
2379.108398
2644.061523
3252.888916
2861.256104
3246.489746
5361.421387
4047.632568
3145.482666
2553.588623
2073.421387
1710.169434
4278.195801
5529.71875
2411.616455
3705.932373
3788.54834
3153.373535
2545.415039
8540.584961
1768.800049
2840.743164
1718.989868
3052.713623
3208.949219
3461.32251
3352.253906
5106.009766
2861.040283
3522.841553
1921.025635
1352.210571
1988.391357
3566.362793
2006.048828
2187.949463
1976.800049
4117.705078
4606.538574
1252.558105
2715.929932
2767.884033
1343.01123
1856.230713
2068.149902
2010.979126
1708.340454
2710.618164
2171.020996
1422.75
3119.630127
2071.150391
3290.422119
2374.422607
1328.587158
5745.682129
1744.752441
1865.676147
2959.111084
3618.129883
1831.327148
2692.425537
1387.142822
1616.5625
4961.514648
2034.72937
4533.10791
1780.986328
2536.533447
1727.72168
4821.409668
2054.683594
2028.290527
3552.104492
1844.810425
1895.401367
1947.480957
2555.860352
1864.641357
2006.329712
4307.342285
2173.056885
3294.712646
2832.393555
2247.57373
1824.063965
2683.9646
3472.355469
2089.168945
2307.857178
1740.859253
4116.140137
1827.875977
1971.138428
3827.679199
2575.377197
3496.285645
4024.914307
2560
3884.6521
2444
2896.944336
4667.371582
1449.432861
2123.674072
3092.263428
4336.391113
2561.411865
3727.728271
5252.373535
2357.675781
4916.684082
3483.611328
2546.246826
2277.395264
3064.695557
2634.343994
5086.146484
4552.776855
3288.089355
3788.424805
1970.205933
2390.957764
1838.602417
2340.363525
3695.778809
4008.157471
4794.145996
6901.498047
4663.211914
2575.481689
4911.355957
2896.694092
3309.850342
4847.243164
4411.68457
2366.127686
2124.02124
3891.657959
3330.434814
2936.931152
3169
1790.473633
2442.090088
2509.153809
2548.145508
2977.860352
3545.014648
1960.349976
6012.90332
1650.849365
3066.62915
1454.695068
2198.636475
2324.761963
1892.931519
2515.644043
2833.757568
3003.564697
3034.722168
1782.757813
1832.789429
1599.163452
1321.858032
3729.291992
1946.919434
2764.873535
3447.854492
2781.126953
4472.936035
4002.093506
4447.958984
3296.364746
2381.287598
1412.186035
6388.768555
1825.742065
1694.125732
3682.304443
2375.755127
3857.612061
2375.520752
1783.72522
1581.25
1272.359497
4697.237305
1738.033325
1830.384277
4064.586182
1741.75
5451.875
3584.891602
1662.37439
3317.061523
1819.148193
2675.818604
1271.005127
4109.758789
2426.388916
1974.941528
1959.129883
3459.653809
2973.11792
2374
2559.146973
2666.137207
1686.696777
4446.928711
3117.009277
2657.289307
2530.40918
5115.615723
3852.049561
2594.150391
4239.933105
3705.936523
1841.614624
4838.016113
3590.372803
5431.259766
3355.05835
1609.418701
4241.264648
1783.5
1623.341797
2355.341797
3486.578613
2466.566895
4541.250977
1823.336304
1996.80835
4628.696777
2115.282715
3371.88916
4725.702637
3154.163086
3350.194092
1886.020996
3444.17334
4540.803223
4190.45459
1634.232544
3063.258057
4418.39209
2270.700928
4044.134033
3485.233643
4716.74707
1759.909302
4660.845703
2438.990479
3330.057129
4324.058594
2559.873047
4352.900879
1843.076904
1862.760986
4241.45166
2523.156982
3048.379395
3948.235352
3252.316162
4307.451172
1931.606689
5048.543457
1894.132324
2059.829834
2047.290283
2369.522461
1891.286987
2358.315674
2249.931152
2896.873779
1742.153809
2022.525635
3212.51709
2444.936279
3054.230469
4017.898682
3141.604004
2305.180664
1431.963135
3793.339844
3915.708496
2937.674316
1980.730591
4789.077148
3043.231689
2091.712402
1894.5
2370.197754
1468.421021
4741.016113
1715.774048
3009.424316
2141.364258
3319.193848
4300.467773
2073.552246
4395.731934
1864.764893
1601.829224
2915.520752
2217.39209
3331.720947
2452.098633
2942.376221
2553.59668
2584.128174
4861.703125
2628.557373
2603.836914
1757.540161
1726.158325
3167.67334
1597.140503
2592.027344
2417.539063
3098.593506
1803.535889
4557.358887
1763.163818
1343.238037
2897.442871
2729.456543
2454.319336
2273.177002
4700.450195
2467.175781
2891.927002
4080.882324
2924.083252
3418.559082
4011.049072
3232.606934
5127.116211
3094.431885
1725.512939
2815.137207
5470.55127
3878.554932
4311.791992
5016.797852
3711.791504
2711.190186
1773.356567
3246.057617
1534.76709
2474.514404
2096.963379
3185.286377
3663.067871
4423.246582
3854.202637
2763.920898
3169.600098
1768.15918
3825.963623
1497.11438
5190.3125
2820.532227
2980.557373
1774.207397
1957.503418
1563.55127
3840.520264
5697.273926
3147.72168
2131.701416
4794.36084
2040.450684
2611.238037
1544.82312
5562.818848
3070.775391
2565.296875
2808.459229
2241.213867
3400.329834
2842.627686
2014.304077
3129.640137
4572.234375
3772.117676
5124.851563
3056.042236
2309.197021
2243.111084
1939.129272
2882.466553
3062.024658
1314.360107
2854.282959
2501.666016
2237.707764
2115.531982
2900.53418
3051.825195
2232.254883
1670.050171
2074.110107
1813.636963
1781.06665
2462.279053
2401.12085
1944.407715
1786.29126
4752.530273
3126.48999
3562.769287
4215.884766
2723.609863
1859.52124
2740.921387
1718.158813
1904.947998
1721.65332
1343.574707
1804.872192
1903.778198
1601.672729
2894.626709
3393.417969
1867.394409
1835.298706
2591.404297
2837.794189
1969.76416
1277.384644
2542.812744
3692.645752
2526.463135
2523.550537
2346.397217
1924.637085
2488.953857
2524.058838
3512.8396
2622.972656
2493.957764
4024.501709
1626.659302
2650.31958
4204.007813
1962.10144
2022.587524
3971.333252
2653.44043
3560.624023
2126.641602
3403.256836
4874.530273
2072.693115
4216.40918
2503.624512
3052.863281
4356.03125
2091.0271
2048.19873
1985.097412
2481.514648
2992.760254
1666.836914
3607.986572
2485.402588
2252.866455
2737.509521
3511.933838
1977.085815
2745.4729
4266.617188
2068.998047
4077.226563
4738.162109
4595.82666
2405.780518
2053.147705
2504
3533.467773
1851.638672
3724.167236
3158.884766
1869.286865
2003.588135
4918.354492
2781.784912
3283.355713
2852.581299
1887.816284
4182.278809
2812.964844
3239.431885
2908.659668
2705.5896
2312.126221
2711.722656
2749.832764
3266.883545
3754.980469
2941.320068
4135.414551
2653.333252
1798.757935
1821.791504
4480.491699
5333.878418
3226.685547
1841.439453
2225.035645
1772.858887
4251.460938
1648.402222
4008.353516
2175.6604
1684.317505
4028.201904
2914.022705
2004.676636
1664.727295
1904.897827
2170.466064
3334.949951
1965.751343
1649.834473
2027.533936
1677.281982
3381.609131
2487.587646
1660.878906
1739.406982
1941.817017
1854.785522
1597.771484
3131.739746
1727.741943
3158.260986
1254.757935
3941.757813
2270.998291
1496.015015
2008.567505
2274.512451
2934.22583
3343.096191
2325.800049
1725.11499
3681.781982
1490.036621
2492.137207
2910.762695
2048.607422
3592.374268
1677.478394
2775.491699
2278.674072
2271.74292
1764.39624
3184.884521
3731.450928
3725.604492
3075.902344
1582.745605
2163.780762
2131.225098
1655.328247
1801.857666
2386.758057
3681.026123
4038.832275
3609.493164
2538.937256
2674.551514
2079.132324
1721.750854
3023.158691
2283.524658
4624.826172
3378.977051
4610.888672
3440.437012
2015.717041
3841.123291
4041.935059
2755.636475
1786.423584
2212.839111
1713.490845
1662.962036
1914.193115
2000.975586
5484.661133
2422.083008
2908.959717
3422.381836
3110.044922
4263.687988
4272.947754
3360.685791
3396.681885
1745.898682
1702.040405
3168.539795
2971.925293
3655.001709
5773.333496
4841.942871
3427.126465
3004.817871
4656.397949
1642.540283
2723.718262
1963.251343
3571.813477
3913.234619
3831.809814
4950.962891
2376.230957
2259.669678
2200.361084
2553.79834
2198.096924
4807.111328
1567.037964
1679.655396
1819.62854
3937.787842
1925.573364
1478.018433
2858.069336
1830.408081
2662.870605
2613.219971
3897.862549
2066.707275
2363.720215
3582.761719
2813.666992
2389.26001
1667.542847
2392.864746
5271.085938
2706.466064
2909.616943
1987.897461
1979.230713
1589.873413
1783.619019
7861.519043
2152.087402
1490.963013
2242.864258
1979.315308
1700.947388
2683.916748
2538.285645
1426.635254
1753.720459
2868.581299
1768.341919
4727.867188
1906
2939.384521
3743.746338
2062.604736
3557.046143
3807.9375
2111.067627
3424.54126
4461.495605
2485.76001
1994.429932
1989.657104
3139.983887
1549.872314
1911.48938
2744.294678
3158.5
3138.825195
2349.906494
1278.103149
2867.900879
1729.69104
1408.646484
3910.164551
3899.860107
4212.87793
2149.631104
3385.106201
2760.60791
2769.763428
3744.182373
2977.91626
2684.959717
2760.159424
2554.748779
1756.216919
4557.54541
1965.659546
1635.940308
2387.87207
4443.90918
2221.144531
1635.126465
3362.226563
2726.456055
2944.7146
3462.067383
5572.376465
6359.610352
4854.366211
1800.677002
2594.352051
4517.558594
4542.303711
2025.995972
4091.142334
2112
2227.90918
3539.956787
3521.352295
2453.611572
1919.347412
3580.403076
2379.308594
3935.508301
2675.979736
2775.240479
3342.471191
2763.93457
1608.537598
2491.529053
6075.903809
3480.406006
1942.770508
1972.327393
1997.460693
3211.772461
2013.783569
3519.987305
2990.199219
4299.205078
2243.839355
2797.493408
1749.529663
2940.483398
2887.866699
3033.57666
2806.351563
2659.395264
1566.823486
1855.341187
1718.688477
2006.898804
1776.776733
2959.411865
3166.399902
3000.274414
2356.555176
4125.354492
2882.577393
1748.963013
3016.540527
2880.021729
1578.348633
3029.361816
4266.41748
1244.509033
2058.977539
1618.242432
2255.868408
3346.192383
1561.657715
2405.757813
2429.812988
1639.857178
3750.234131
5069.569824
1220.421021
1486.805176
2056.239746
3389.937744
3465.583984
1386.666626
1497
1949.860962
1661.119995
3377.119385
1836.434326
2646.850342
1855.740234
5509.885742
1502.015991
4932.215332
1923.508789
3003.660156
4862.054199
2067.614746
5260.825684
2021.123047
1931.76123
2377.893799
2097.0625
1795.468262
2566.387695
2112.600098
2712.637695
2387.184814
4422.025879
3845.452148
2805.092041
3861.397705
1797.70166
2430.639404
6046.160156
3969.276367
2498.053711
1796.19397
1763.213379
3075.445801
2911.348389
2333.439209
2533.760742
4647.796875
2296.890137
3014.984131
3188.118164
1873.368164
3930.108643
5053.957031
4124.657227
3279.731445
5527.933594
5009.626953
3478.855957
2718.06958
5827.591797
5183.922363
4785.481934
2061.226318
3367.869629
1631.51709
2565.549316
1902.433105
4824.462402
2823.568115
1782.986328
2460.147949
1936.089966
1843.266479
4563.861816
6704.046875
3633.021973
3326.953369
3398.066406
1944.051392
5190.443359
2521.323242
2489.357666
2141.540039
2523.365234
3236.958008
2600.797119
3833.003906
4566.778809
3652.938721
1931.446655
1263.398438
3457.749023
2685.85376
3344.6521
4507.353516
4211.47168
2087.25293
4358.165039
3970.776855
4877.807129
1279.942871
5237.78418
2512.624512
3063.386475
1318.638306
1394.212769
2894.101807
2164.847412
4655.487305
4978.34668
2245.841797
2691.250488
3408.765625
1690.409058
1924.063477
7269.490723
1336.533325
3854.681152
5345.56543
5288.197266
3556.599121
3354.684326
3463.989258
1541.116699
2255.238037
2790.276855
3321.721924
5580.929688
1606.146362
3424.172852
2139.122803
1796.380981
2446.827637
3359.399658
2181.732666
2300.250732
2327.096191
4281.098633
1804.182373
1830.320435
2157.892578
3284.166992
2853.464844
1608.982422
6924.956543
1895.340698
2331.935059
1900.457153
2751.731201
5365.434082
1974.045776
3096.137207
2351.336426
1800.222656
3896.045166
1931.174805
1949.427856
3077.822998
