# Supplementary material for: Distribution Analyzer, a methodology for identifying and clustering outlier conditions from single-cell distributions, and its application to a Nanog reporter RNAi screen
Source: BMC Bioinformatics. 2015 Jul 22;16:225. doi: 10.1186/s12859-015-0636-7 (PMC4511455; doi:10.1186/s12859-015-0636-7)
Supplement: Additional file 1: Code S1. — R source code and sample data for distribution-based high-content screen analysis [file 12859_2015_636_MOESM1_ESM.zip › DistributionAnalyzer-1.1/Plates/files10004/E24]

2156.209229
2448.195801
2179.389893
1599.262451
2246.179443
2015.168335
2129.23999
1791.672119
1298.191772
2532.860352
2358.579346
1874.560059
2217.0354
2232.751953
2089.89209
2141.494385
1728.833374
2394.589844
1597.949951
2120.143799
1906.062866
2109.532715
1914.01123
2006.538086
2287.130371
2289.871582
1818.243896
1701.527222
2379.739746
1586.826294
1601.724609
2126.714355
2202.285645
1916.065063
2411.019531
1697.369385
2430.233398
2141.589844
1594.863647
2227.217773
2244.805664
2710.25293
2239.61377
2073.075684
2277.050781
2215.501953
2324.663086
1986.375488
2018.678101
2232.907227
1905.065063
2053.900635
2463.446533
1866.191284
1778.419922
2062.459717
2318.406006
1899.5
2026.464478
2369.879883
1708.261719
1921.648071
2401.199951
2419.193115
2684.612793
1575.393311
1657.764282
2566.399902
1601.147827
2155.791016
2289.298828
1845.775269
1932.685669
2087.541504
1921.106689
2249.107666
1789.104248
2234.806641
2110.089355
1372.506592
1877.119995
1629.22583
2133.144531
1407.080811
1818.736206
2090.089844
2347.72876
1879.212769
1961.876587
1988.948242
1982.468506
1681.206177
2092.311035
1718.272705
2400.377686
1763.351318
1662.021484
2023.36084
2436.125244
2400.210938
1883.5448
1939.078613
1740.275024
2137.508545
2220.699463
2002.112061
1871.837524
1795.655396
1827.412964
1742.364624
1939.983643
1794.608276
1717.32666
1990.974976
2697.032227
1839.210815
2052.930176
1759.428589
2397.211914
2195.710205
1830.859985
2187.994141
2050.873779
1245.103027
1767.268433
1910.480591
2205.88623
1943.212402
1633.607788
2240.586182
1970.748291
1964.525391
1773.984619
1456.624634
2579.670166
1935.045288
1516.734253
2251.226807
1874.150146
2216.883301
2354.186523
2269.81958
2365.58252
1883.800049
1500.03418
1759.219482
1772.942383
1918.135742
2061.41748
1851.119385
1955.846191
1595.628296
1895.179688
1718.185181
1924.497681
909.810364
2059.008789
2022.855957
2163.933105
2192.525391
3486.683594
3836.86084
2678.230713
2861.871826
2489.567139
2137.428467
1773.968262
1316.585327
1580.780518
1910.93811
2713.960693
2057.90918
2288.269775
2560.840088
2879.232422
1957.546021
1839.155518
1473.462402
1402.808472
2292.477051
1917.777832
1772.948486
1507.95874
1778.248901
1368
1425.599976
1215.085693
1880.914307
1544.523315
1960.192017
2373.828613
1835.793091
2447.384521
2292.790771
2018.8479
2100.970459
1924.773071
1816.486938
1699.517212
2281.762695
2315.50415
1294.281006
1395.40979
2244.102539
1450.666626
2051.902344
2134.321777
2374.109619
1327.50769
2544.594238
2186.5
2635.824707
1455.333374
1420.848511
2213.219482
2015.215698
1519.836792
1849.929077
