# Supplementary material for: Distribution Analyzer, a methodology for identifying and clustering outlier conditions from single-cell distributions, and its application to a Nanog reporter RNAi screen
Source: BMC Bioinformatics. 2015 Jul 22;16:225. doi: 10.1186/s12859-015-0636-7 (PMC4511455; doi:10.1186/s12859-015-0636-7)
Supplement: Additional file 1: Code S1. — R source code and sample data for distribution-based high-content screen analysis [file 12859_2015_636_MOESM1_ESM.zip › DistributionAnalyzer-1.1/Plates/files10004/F01]

3780.975586
1755.297852
1501.491333
1515.833374
1399.925293
1914.890991
2024.469238
1401.848267
2934.895508
1831.17688
1602.941528
1446.356201
1551.928833
1691.141479
1486.243408
1492.583008
1381.574219
1699.135132
1466.321899
2149.947998
2004.544312
1515.680054
1464.807861
1578.679443
1980.879639
1686.97229
2471.011719
1590.475342
1632.701416
1644.041504
1588.494873
1630.699951
1782.941162
1287.063232
1457.942139
1648
1740.794678
1344
1255.050049
2138.49707
3042.757568
1641.867065
1390.820801
2725.989014
1485.292358
1058.355835
1673.206787
1535.804932
1464.800049
1447.893799
1280.457886
1594.645996
1619.24231
2812.937256
1624.490601
1174.314575
2041.928345
1354.241943
1256.825928
1498.047119
1490
1788.059326
1388.860718
1663.866699
1383.354492
983.354492
1533.649414
1604.998047
1578.291382
1610.759277
1519.764648
1460.465576
1167.184082
4747.799316
1405.489014
1807.799316
1408.690796
1473.849365
1629.540161
1615.763794
1799.637451
1930.691528
1474.893188
1621.769653
1453.626831
1564.187622
1743.786377
1522.100342
1586.291382
1422.689819
1437.268311
1780
1463.276123
1144.804199
1998.408569
1256.042114
1408.574707
1284.113647
1224.884277
1578.855835
1244.307739
1458.62561
1762.299561
2081.739746
1565.882935
1171.025391
1498.152222
1488.694092
1649.986816
1465.669922
1364.201294
1614.772949
2481.161377
1446.024902
4110.731445
1559.166382
1771.72937
2492.053711
1261.529419
1349.86792
1573.163696
2767.148438
2025.38269
1631.493652
1634.453369
2240.384033
1744.543213
1880.554077
1031.076904
1338.974365
1410.329102
2071.613525
2861.615479
2650.487061
1212.900024
1204.199951
2453.374512
1309.728394
1228.068115
1620.632202
1954.520386
1557.567627
1709.163452
1467.710693
1547.234009
1574.685181
1388.633423
1277.616577
1900.247314
1800.705933
1315.57605
1602.96106
1450.505859
1543.779297
1555.166992
2935.883545
1671.324463
1476.046021
1522.186035
1596.881836
1742.953613
1532.186401
1426.255981
1497.400024
1544.857178
1712.792358
1254.528198
1420.539673
1429.040894
1217.010742
1636.115601
2546.094482
1383.709473
1389.187378
1726.157349
1472.579712
1616.162231
1079.704956
1647.624268
1570.322144
1632.128052
1505
1760.579346
1501.588989
2345.801025
1852.609375
1416.049072
1520.690186
1549.789307
1421.859375
1466.827148
1440.939453
1864.789307
1427.235474
1482.140381
1811.599976
1918.148438
1636.517822
1451.903564
2825.5
1406.731689
1319.024414
1313.927734
1869.988037
2025.129395
1554
1603.517212
2127.727295
1926.697632
3933.089111
1306.758667
2123.374023
1938.966309
1860.735352
2108.12915
1840.995972
2338.86792
2757.170654
1050.166626
1880.715454
1642.530273
2349.777832
1109.27832
1342.350464
1927.587646
2084.60376
1152.242432
2157.399902
1253.306885
1348.705933
1473.394531
2760.79541
1494.524292
1543.384644
1591.005615
1362.769287
1169.752441
1926.917847
1495.009521
1357.96228
3042.179199
1664.07666
1695.474487
4317.568359
955.364502
1102.803711
1130.317749
1529.644897
1342.711914
1384.296265
1899.939087
2291.96582
1516.45166
2207.567627
3152.430664
1732.749023
2003.923584
1887.734619
1357.586182
1778.951904
1728.444458
2166.598633
1347.034912
1590.766479
1558.320435
1712.798706
1278.634888
1501.039063
1561.951538
1517.396606
1500.437744
1569.567627
1436.377563
1930.103271
1477.918579
2445.914307
1586.838257
1449.48938
1540.871948
1433.480347
1583.413696
1563.574707
1613.158081
1335.614624
1453.420166
1292.178345
1317.384155
1592.307739
1205.346191
1416.256836
1856.241211
1504.977905
1788.063721
1560.309937
1427.218018
1516.242676
5023.375977
2039.825562
1642.133301
1723.374146
1248.45166
1448.660522
1998.10376
1251.653564
4191.75
1763.375
1442.815674
1275.906982
2120.682373
1056.061035
1351.633545
1569.804565
3165.55835
1929.588257
1163.199951
2050.729492
1336.770386
1616.272705
2457.389893
2650.439453
2805.347168
1709.521118
1423.246338
2196.98999
4893.858887
2933.35498
1668.019165
2492.993896
1203.314331
1664.243896
3614.047852
2143.367676
1754.675293
1965.441406
2829.060547
1670.099487
1301.387695
2145.843018
1754.340088
1665.048096
1616.712891
2466.314697
1124.832275
1967.06311
1887.09436
1407.894043
1722.755005
3266.790771
1608
1971.684204
2334.905029
2952.176758
2547.381348
1796.696777
1425.290283
1506.410278
1528.871826
2337.622559
1280.971436
1358.326172
2016.010132
1392.476807
1930.57019
1345.863525
1474.927368
1630.874878
1452.444458
1614.681396
1690.780151
1475.803711
1561.910156
1825.429932
1670.868774
1289.368408
1785.393921
2097.720459
2175.658691
2094.579346
2032.099365
2435.949951
1501.770508
1308.352051
2657.625488
1906.208496
1969.217407
1324.883057
1328.550049
1345.902466
2115.898193
1250.077393
1991.278198
1734.331787
1721.416626
2132.168945
1696.219971
2004.437988
2190.046875
1747.026245
1644.054321
4293
1626.554565
2206.430908
1772.418457
2347.755859
1774.816284
1802.737549
1808.169067
1779.733276
2667.436035
1594.539307
2244.302734
1970.606445
1661.980347
1819.359497
1773.251465
2606.329102
2073.556152
1665.953247
1743.619751
1437.173706
1517.534546
1420.578613
1885.629639
2870.387207
2377.685791
1958.199951
2570.920654
1426.781128
1844.077393
1547.814819
1278.331299
1842.291626
1044.993896
1907.47583
2229.26416
1633.149658
1376.761963
4787.704102
1785.950439
2080.189453
1875.633057
2362.848145
1836.950684
1969.988403
1877.834839
1797.741577
1767.678101
1238.942505
3023.588867
1761.86377
2635.417725
1739.208984
1453.152588
1666.860352
2586.045654
4937.293457
1041.406616
2131.927246
5436.009277
2115.333252
3647.25293
1736.765503
1649.627075
1377.112305
1653.920898
1847.831543
2482.865723
2453.142822
2419.926514
1692.601563
2643.25
1666.979614
1844.653076
2347.111084
2472.636719
1715.025269
1908.127808
4875.230469
1895.160034
2349.606934
1876.402588
2114.801514
2194.53833
1676.280762
1927.13623
1792.055054
1643.60437
1939.249146
1753.880981
1788
1676.821411
1620.399048
1820.43689
2053.192871
1658.389404
1747.298462
2091.428467
1744.07666
1673.756592
2264.734863
1733.018311
1902.636719
1532.843262
1822.624023
1558.165039
2264.833496
1822.723022
1725.776489
1701.4104
1759.854126
1652.087646
1901.594727
2172.94458
1703.460815
2035.906738
1601.439209
1668.718506
1900.553833
1707.488281
1861.657227
3096.908691
2243.355957
1334.710938
1664.446411
1896.618164
1381.425781
1192.666626
1764.058594
2156.853271
1577.199951
1848.370117
2307.455322
2369.834717
1623.62793
1611.264526
1344.552979
2388.394287
2632.491943
1924.925171
1584.479248
1896.411011
1975.881958
2171.802734
1958.462402
1855.861084
1867.119263
1953.22583
1712.586182
2098.439697
2101.907715
3636.423584
1482.484009
2117.685059
2180.199951
1745.828613
1512.903809
1903.513672
1568.214233
1735.678589
2164.553955
1923.631348
1386.912231
1461.263184
2142.288086
1862.811279
2148.616943
1612
2150.532471
1711.572021
1305.551758
1679.584473
1809.030029
1810.845947
1590.576294
3764.972656
1705.361694
1645.428589
2764.389404
1418.033936
1764.474854
2362.666748
1589.039795
1697.657471
1644.101074
1538.091309
2045.915649
2125.479004
1624.586426
1180.566772
1943.412231
1589.791748
1590.551147
1663.697754
1491.546143
1659.853516
1650.786743
1929.71106
1389.0625
1864.693604
1573.657715
2023.220459
2019.810791
2203.423096
2097.624756
2908.166748
1732.75
1961.340576
1970.51062
1923.41333
1713.9021
1386.45459
1230.981323
1177.647949
2582.86499
1740.378906
2962.658447
1996.621582
2697.590576
1098.162964
1790.225708
1459.808105
1695.770142
1730.289795
1587.60144
1573.676514
1491.295654
2468.876221
1556.463135
2746.739502
1698.452515
1850.546021
1646.241699
1860.012207
1620.373657
2077.525391
1846.377441
1674.071899
1546.359741
2723.574951
1536.302368
1469.989258
1635.542847
2105.552002
1730.88147
1695.923096
2453.044434
1804.982788
1616.220825
1474.142334
1785.796387
3078.310791
1888.146362
1616.846436
1985.266235
1592.965576
1515.153564
1428.528809
2051.93042
1634.30481
1463.973145
2875.195313
2546.657715
2346.881592
2148.187988
1478.21106
2494.914551
2859.153076
2084.421143
1801.553223
1692.241089
2328.907227
1875.128296
1581.671509
1687.0896
1994.110474
1837.959961
1455.974976
1669.436646
1783.016724
1579.88855
1719.471436
1594.349243
1909.433105
1603.289185
1246.825684
2127.058838
1630.747192
1085.106323
1648.319336
2412.746582
1844.333374
1588.012085
1603.622192
1501.975952
1435.152222
1539.079956
2420.455811
1520.594116
2293.184814
3107.08374
2330.022949
1325.799438
1543.729858
1577.917236
2953.05835
1679.769409
1771.139526
2247.035645
1615.139526
2062.79248
1783.978149
1499.287354
1927.155762
1749.633789
2358.988037
2391.011719
1623.656128
1627.008545
1877.394409
1504.672729
1613.835693
1366.692139
1446.442261
1615.593262
1597.362671
1424.898682
1860.864868
1882.817627
1820.444458
1794.264404
1611.901733
1620.743408
1502.767578
2033.963379
1681.813965
1564.697021
1705.41272
1746.870239
1839.61145
1839.951416
1666.341431
2036.388672
1699.970459
3069.183838
1705.352173
1575.886353
2218.911621
1982.920776
1597.372192
1725.164185
1461.55835
1355.327637
2444.937988
1509.814453
2095.282471
1475.065063
1724.85376
2607.278076
2268.331787
2654.734375
1767.003906
1560.117676
1911.183105
2095.418213
1562.56604
1717.422241
1556.016968
1813.322754
1508.796143
1582.303467
1600.890259
2260.983643
1545.159668
2323.88916
1444.636719
1442.614014
1671.547729
1621.947876
1437.159424
2149.35376
1451.69873
2455.779297
1851.485352
1955.397095
1777.468506
1549.230225
2577.727051
2033.645752
2754.625732
1754.42981
1717.669434
1711.94458
1998.16394
1459.135132
1689.923462
1817.490723
1752.129639
1793.466187
1516.481812
1523.255371
2090.811768
1507.773926
1860.575928
1845.072266
1951.717773
1616.579956
1545.279297
1596.564453
2011.618652
1541.709839
2056.639893
1570.069458
1589.445313
1827.391357
1938.696167
1527.82666
1483.078857
1593.913818
1933.457642
1532.10376
1262.922729
1636.262451
1825.736938
2477.62085
1581.9198
2653.356689
3076.521484
1313.101318
1575.279541
1777.887451
1921.692017
1847.75
1686.444092
1485.122803
1645.800049
1516.698853
1527.168091
1531.918823
1514.040894
1945.187134
1872.773315
1657.641724
1782.858643
1442.151367
1562.464478
1525.585449
1513.560059
2170.68335
1582.602173
1508.535767
1582.914673
1510.294922
1929.437622
1657.747192
1452.813232
1743.316162
1564.849976
2985.41333
1305.777832
1888.239258
1325.898071
1841.755127
1775.364746
1731.470947
1560.581421
1726.876099
2215.879395
1773.87561
2749.103271
2109.597656
1459.438232
1444.498169
2278.73291
4302.384766
1235
2490.173828
2140.009521
1249.52002
1629.629639
2714.949951
1543.348145
1243.453247
1300.671143
3102.297852
1344.866943
1360
2128.455566
1805.280029
2042.783203
1656.849365
2112.501465
1638.844238
2568.271973
2032.019775
1854.845703
1675.260376
1757.546631
2107.07251
1587.047607
1245.629639
1292.390259
1988.965576
1440.867432
4335.266602
1786.296265
1149.458862
1463.069824
1098.232544
1389.609253
1353.379272
1387.596924
1097.244385
4231.70752
1211.182739
1359.092773
2373.594727
2162.61499
1404.153809
1112.666626
2345.052734
1351.353516
1508.079956
1644.990112
1976.235352
2374.469482
1589.381836
1066.26416
1103.47168
1362.3125
1240
1825.263184
1394.370361
1611.346436
1597.50354
3801.246338
1795.053101
1453.981934
2273.615723
1178.357178
1736
2183.008789
2045.818237
1278.105225
1464.842163
1780.170898
2407.695557
3148.54248
1567.589722
1331.487183
1262.666626
1543.389771
1505
2066.515381
1600.423828
2689.546631
4029.566406
1537.758301
1620.283447
1225.070923
2396.952393
1736.625
1265.221313
1894.796997
1344.240601
1259.104492
1340.947388
2693.432617
2049.371338
2273.127197
1740.939575
1466.934937
1693.186157
1232.869507
1526.043213
2002.62854
1941.107544
1233.315063
1387.549316
1635.890747
2050.879883
1525.142822
1825.158569
1779.199951
1565.768677
1080.864868
2424.401611
3141.744873
2111.494629
1390.54541
1438.641479
1039.493652
1698.533325
1110.088013
2074.706787
1190.757813
2991.822266
2660.32373
1688.780518
1929.789917
1728.384033
2187.104492
2367.688232
1826.272217
1801.185181
1570.814087
2102.603271
3500.738525
2266.920166
2096.540527
1616.123047
1727.410889
2069.679932
1822.914429
2180.049316
1559.762329
1690.531616
2473.753418
1536.642578
1132.77417
1951.124146
1727.269531
1450.641846
1083.744629
1254.297852
1961.27063
1575.529419
1944.981079
1110.366455
1744.892578
1916.056885
1349.839966
1787.909912
2068.028076
1889.781494
2058.704346
1557.888306
2081.647705
1504.160767
2304.154297
1519.482544
2042.419922
1900.679688
1876.935059
1700.360474
1953.329102
1615.616821
2147.034424
1499.733276
1616.398682
1193.427246
1270.392578
1602.976685
1517.172119
1864
1577.823242
1681.637207
2848.625732
2018.320313
1592.793335
1624.345215
2047.354858
1835.392212
1046.278076
1673.142822
1903.301147
1190.62561
1820.463135
1727.216064
1683.47168
1324.120117
1524.960693
1853.114746
1614.434814
1577.072144
1838.254028
2991.926758
1901.771973
1705.355469
1618.276123
1674.423218
1531.432861
2211.212158
1566.800049
1701.913086
1598.56665
2117.08252
1348.462769
1783.390381
1734.70752
1602.226807
1603.968262
1461.014648
2095.083496
1624.967773
1597.891113
1333.343872
1360.736572
1632.434082
1941.714233
2083.012451
1404.348389
1471.54834
1862.096436
1647.235107
2263.125
1889.176514
2384.63623
1811.719971
1894.015625
1741.533813
1406.883667
1746.765747
1591.702637
1897.230713
1737.360229
2060.011475
1405.800659
1487.219482
1488.843628
1816.652344
1590.260864
1450.411621
1512.439819
1428.504883
1605.777832
1768.131348
1692.666626
1319.378052
1620.233765
1368.979004
2017.634521
1569.146851
