# Supplementary material for: Distribution Analyzer, a methodology for identifying and clustering outlier conditions from single-cell distributions, and its application to a Nanog reporter RNAi screen
Source: BMC Bioinformatics. 2015 Jul 22;16:225. doi: 10.1186/s12859-015-0636-7 (PMC4511455; doi:10.1186/s12859-015-0636-7)
Supplement: Additional file 1: Code S1. — R source code and sample data for distribution-based high-content screen analysis [file 12859_2015_636_MOESM1_ESM.zip › DistributionAnalyzer-1.1/Plates/files10004/F02]

4014.444824
2041.125732
3181.700195
2731.21582
1674.746582
3212.487793
2849.644531
3390
3512.482178
1789.592651
3413.216553
3934.004883
2191.801025
4256.671875
2799.679932
4398.883789
1688.361816
2217.737549
4391.144043
2401.780273
2741.37793
1772.75
2038.590576
1121.880005
3980.565674
3889.422852
1934.336304
3998.550049
1589.991577
1521.8302
3904.586914
3993.061279
3545.068848
1994.244629
3349.644043
1900.819824
1658.247925
1623.745483
2324.477783
1783.64502
2473.756592
3344.137939
2384.198975
2373.376221
1661.322876
2661.827881
2542.54541
3308.5
4490.768066
3826.302246
2196.410889
2200.970703
3982.29541
1532.543701
2852.46875
8279.617188
2589.35791
5305.953613
1543.320313
4434.468262
1851.763184
2494.37915
1848.520386
1750.098633
3184.192871
3592.239014
1599.634155
3762.866211
2273.817139
2754.980713
1515.692261
4711.100586
1464.546753
2945.457031
2433.185547
1800.419312
5554.517578
3525.029297
3838.633789
1545.64917
1363.811279
3002.820068
2520.533447
2097.300293
1987.111084
2843.478271
1617.788574
2291.976563
1860.342041
4085.015869
3101.637207
4116.757324
1480.259277
2099.290039
3394.646729
1129.54126
4212.439941
3356.200439
1824.202759
2001.959229
2242.698486
1174.009277
1680.463745
7045.100098
1644.457153
1963.091553
1746.533325
3061.333252
2845.010254
4512.819336
1718.977173
3229.203125
1514.145508
3500.29541
2696.516113
1467.9646
4794.011719
1101.873901
4496.359863
3757.192627
6227.942383
2107.353027
5355.183594
3255.459717
2491.857178
1737.296631
2695.939941
2477.451172
1595.440308
1130.062256
1782.619263
2307.644531
5231.814453
6125.799316
1856.960693
6090.04834
2774.399902
1759.314331
1492.743042
11428.991211
3952.554443
2599.681152
1993.726563
1547.528564
3485.476563
1830.279297
2025.752686
2455.659424
1780.307739
2078.076172
2463.897217
1662.265015
2024.264893
2306.901367
2336.798096
1714.979492
1408.224609
1904.477661
1373.582397
3193.921631
3852.596924
2667.905762
2840.026855
2056.635498
1439.813232
1605.115845
1464.87915
1751.71167
1560.622437
3556.087646
3652.928467
7707.40625
4402.897461
2736.696777
4305.401855
3193.475342
3809.307861
1552.9646
1756.359863
2652.264648
2597.132568
5756.934082
3734.166748
3432.020264
6204.819336
6576.245605
4581.051758
3083.199951
1976.055786
2314.58667
2659.338135
2104.548096
1723.823364
1866.852661
2332.080566
3041.28418
1770.106323
2142.920654
2763.285645
2577.27832
2027.78125
1735.445679
4203.655762
3848.29541
2381.117188
2473.772461
2211.151611
1909.420166
6525.439941
2892.134521
1662.736816
1606.229004
2761.686279
4037.450195
3850.050781
2166.447021
5460.681641
2174.670654
1707.646729
3828.87207
2021.045776
1737.894043
1809.877808
2251.257813
3036.22998
3269.153564
3895.243896
3091.608643
2463.145752
1927.432251
2813.309326
895.525696
2061.968018
2091.218262
1648.094849
3511.826904
2649.784912
3925.190674
4310.844727
2191.890137
4809.648438
2011.929565
1557.453491
1496.116821
4552.026855
1610.560059
1534.724609
2232.561768
1446.348267
1599.086548
3914.338135
5151.031738
1630.166138
3187.19043
1651.483521
2607.753906
1857.633789
1896.554199
4850.609863
2414.655762
2861.594971
2118.562744
1866.657593
5571.569824
2136.462402
1724.317505
4875.169922
1522.264648
2392.528809
1165.521118
1841.364136
3070.916748
3419.749512
1566.478516
1954.349609
1670.44397
1626.368164
1766.479492
1671.163818
4776.805664
3505.299561
3241.856934
1603.944336
2128.339355
1500.869507
1564.248535
2894.534668
3839.87793
1448.982422
2283.199951
1866.352905
3269.366455
3768.500732
2771.884277
2586.330078
2449.608643
1987.738403
4613.414551
3520.552979
3417.120117
3873.645508
3321.88501
1714.216919
1780.03894
2023.610962
2105.310059
6412.88623
4315.395996
3476.774658
2097.295898
1706.504517
1723.006226
1618.894775
1571.605225
2958.985596
4184.365723
3994.930176
2108.637207
2914.828125
5096
1841.530273
3541.1521
1463.181763
4001.415283
1377.035645
2048.419189
2477.985352
1107.339844
4547.149414
2677.400635
2282.955322
3819.02417
1552.3125
1916.585938
1976.948364
2978.781738
3112.179443
3848.62793
1436.356079
1804.078003
1492.826904
1578.240601
1759.122559
3729.97168
2834.180664
1900.427612
3431.050781
1722.37561
2939.378906
1637.76416
1767.217163
1435.310303
1326.699707
5631.316895
2181.786377
2613.280518
3933.932129
1274.317017
3134.551514
2594.133301
5958.967773
5882.956543
2127.684326
1423.263184
5236.677734
2967.588623
1710.939819
5008.805176
3776.619141
2062.095215
3639.45459
3839.484619
3746.71875
4810.838867
3349.907715
3945.45459
3827.378662
1870.765137
1523.256958
2914.616455
3014.887939
1700.276245
1556
4368.652832
1615.722656
1899.683472
1887.504883
2004.930542
1892.841309
4536.796875
3423.312988
3376.55249
4202.59082
1663.651001
1617.024536
1599.981445
2205.964111
2829.09668
2619.286865
1606.817749
2027.049805
2562.245605
2330.513672
3153.451416
1407.816406
1962.781616
2445.152832
5545.224121
2317.246826
2476.42041
1825.627075
2387.913574
2496.227783
4608.196777
3739.706299
1757.417603
2306.631836
2330.931152
3314.542725
3879.047607
2444.833252
1700.144409
4740.399414
1839.014038
1757.920044
3510.190918
1500.029907
1207.821533
1703.319824
1526.473267
1791.177979
2896.824707
1982.752441
1704.571411
3898.287842
2061.458496
4875.062012
1656.047607
2079.207275
4437.843262
1951.573608
4834.5
1592.888916
1629.300049
2449.384521
4067.533691
1630.099976
4795.090332
1744.651123
1366.099976
2501.394043
1116.938232
3454.99292
1512
5188.117676
1996.682983
2000.629272
3340.224609
7966.40918
6498.135742
2647.510254
1121.714233
2009.23999
3814.883789
3767.60791
2256
5553.821777
2397.841309
1740.684692
1534.083374
2006.983032
1609.333374
2626.686035
2033.592896
5480.102051
1504.735596
2269.746582
2310.107422
3334.29126
2935.710938
2128.08252
3436.341797
2388.560791
3283.653564
3075.306641
3493.220947
3215.600098
2888.266602
2820.521729
2478.967773
1648.719971
1328
4490.441895
6080.650391
3584.25
1903.117676
2576.080811
1833.744385
2585.35376
4381.041016
4669.958496
4506.1875
2705.434082
1682.236572
6330.052734
3387.882324
3352
2539.058838
5232.658203
4629.438477
4183.037598
1597.993164
3784.45166
2992.020996
4458.481445
1774.416626
2399.670166
3669.736816
4050.562012
2698.876465
2217.5625
2843.641113
1746.666626
2081.449707
2480.390137
3801.605225
1480.979614
1709.601685
3167.588135
1783.676758
4473.905273
4267.726074
4917.303711
4873.874023
1836.042114
5598.775391
4486.890137
2638.506592
2271
2579.733398
2433.518555
2442.294678
3594.475098
1214.126099
1231.083984
1755.241821
5680.40332
1934.01416
1557.946899
4773.3125
3833.798584
3327.026123
2917.049316
4583.272949
1990.788696
2544.205078
1911.525879
4502.84375
3480.899902
2312.354004
5011.053223
4643.057617
4239.928711
1981.049194
2452.388916
1759.040039
4189.077148
1792.290161
1226.616821
5432.952148
4419.376953
1682.411011
3297.043457
2971.538574
4165.308594
6547.236328
1817.533325
1873.984497
4038.893066
4479.820313
3807.385742
2949.600098
2504.337158
3063.552979
3247.526611
1358.400024
5081.852051
5863.672852
2974.304688
3932.807617
2669.486816
1898.524048
4192.712402
3806.020996
1737.202637
2067.988281
2312.294189
3810.218994
2097.49585
2725.833252
1714.108521
1492.24353
2756.230225
2721.070313
2506.8479
4824.393066
1545.559326
2793.387451
3390.457031
2660.516113
1468.758667
1476.896606
2097.839111
1107.760742
5718.222168
3280.240967
3689.043457
2121.72876
1724.533325
2048.633057
2305.008301
2923.973389
4841.528809
5452.503906
2095.820801
3358.117676
4267.070313
6763.992676
2125.23999
3199.812256
1920.331055
1540.437012
3704.126953
2169.420166
1904.868164
2095.849121
5317.230957
1548.533325
5952.47998
5534.60498
4398.689941
4588.011719
2115.630859
1807.337036
6633.680176
1411.85022
2241.210693
6266.673828
4044.32251
1719.207886
3773.872803
1556.346436
2498.293213
3119.811523
1824.484863
2006.072998
3983.212402
3444.967773
2740.587158
4222.647949
2823.185547
4535.843262
2386.98999
2167.936523
921.460327
1736.380981
1663.380615
3065.142822
1803.188354
2591.129639
2411.941162
1936.64209
4304.043457
1891.663208
2864.834473
3889.694092
4500.610352
1414.201538
1913.718506
3626.470703
3881.439941
4256.839844
5535.11377
1572.773438
3481.291992
3074.261963
3607.911377
1391.57251
2412.375
5032.28125
3695.057373
2386.38501
4433.81543
5939.151855
1633.764648
1463.705933
2187.053711
1961.213501
1617.082764
4450.473145
4007.600098
2974.896484
2827.169434
1586.226807
2617.189453
2487.630371
3118.206055
3404
4615.651367
4627.328125
1332.597046
2302.228271
4617.333496
1662.523071
4522.491211
1402.251831
2604.272217
2125.51123
2205.808105
3717.519287
5834.219727
1407.539551
3168.303711
2583.458008
4254.213867
4032.062012
1788.685669
4414.241211
1788.442139
3768.938232
6502.530762
3390.052734
4094.696777
5256.190918
2543.782227
1706.740356
3261.517334
4246.307617
1617.220337
1446.342896
2961.555664
2208.036865
3947.903564
1806.909058
3870.315186
1467.130493
3666.468506
3989.21167
5555.319824
3377.403076
3858.385986
1704
2950.443359
3391.671143
2475.763428
5522.413574
1180.587402
4469.262695
1760.506348
4197.578125
1910.195801
5346.829102
2121.3396
5702.685059
2049.892578
5353.820313
3121.258057
3898.310303
3023.170898
2430.466797
4555.509277
2607.378174
1644.529663
7794.087891
4907.63623
4933.604492
1994.230713
3790.726563
3122.890137
2982.115479
2083.23291
4086.685547
2510.870605
3024.894043
6986.42334
2374.644531
3513.409424
1294.918945
3441.572754
5044.444336
3659.747803
5891.277832
4727.143066
5152.360352
3290.084229
5216.8125
1747.319092
2007.906616
3651.242188
4272.073242
1133.333374
4442.126465
3152.174561
3289.576416
2087.940674
4669.132813
1922.175781
3723.390869
1946.043335
1713.07312
5629.337402
1314.801636
1832.575195
3888.313477
2176.337158
3659.932617
3436.393555
2991.278809
2861.924805
2598.391602
4059.958252
2657.951172
1814.723877
3333.482666
2151.797363
4592.196777
2341.052734
3549.563721
2219.180176
3286.574463
3124.472656
1612.102539
2525.452881
1446.035767
2129.914307
2505.907471
1804.208862
4033.216797
1813.348511
4420.138672
1869.827759
4384.463379
6268.633789
1673.599976
2094.461426
3879.115479
1570.746216
2530.666748
1939.44751
4153.253906
3249.388428
1650.059448
4033.68042
1984.068359
2862.648926
3082.88208
1554.503784
2416.14209
3664.966309
4177.936523
2016.653809
2306.493896
3033.16748
4826.987305
1823.860474
2466.018066
2012.31897
2422.93335
3214.796631
4951.164551
1972.120361
4073.160889
5323.127441
1938.008057
2597.359619
2378.907471
4381.955566
4453.041016
5581.45459
4055.283936
1415.043823
1578.230103
1525.68335
4608.368652
3939.955322
1557.108398
2353.673096
3783.633545
1301.253052
4245.555176
1404.35083
2055.375
2071.377197
2119.418213
3379.295898
2881.29541
2569.938232
1759.952637
3283.789551
2987.102783
9575.010742
3169.157715
7536.46875
2084.439941
3156.884033
3183.762451
2008.680176
2893.822998
3381.101807
1650.754395
3516.521729
4984.158203
3054.683594
2011.652222
3303.506104
4575.871582
2352.446533
2244.695557
2791.700684
3837.744141
3571.893311
1765.495972
2328.355469
2096.638184
1737.020386
2826.533936
2630.132324
1896.724731
3703.018799
3674.90625
2076.842041
2164.157471
2629.106934
6300.526367
1896.493408
4877.113281
2657.624268
4244.272949
2455.280029
1484.792603
2441.59375
3625.121582
1875.685913
4400.91748
2959.447021
2999.15332
3145.046631
2819.5979
1627.838379
3027.455078
3660.692871
2288.075928
2963.092773
3184.83252
4864.402832
3091.967529
4326.431152
1599.492065
2136
3192.523193
1834.808105
2396.062256
3616.705811
1991.748413
2878.049561
2871.93042
2412.415283
3030.680908
2680.133789
4044.907471
2323.103271
3109.818115
5692.260254
4081.587646
2354.982178
2794.094482
5204.38623
2436.793213
2987.640625
1983.860229
2700.444336
4399.586426
1420.615356
2573.795166
1813.450928
2289.452393
1694.260864
2546.858643
5979.902344
4175.686035
3497.078125
3818.338379
1646.794556
1838.810303
2809.951172
2552.341064
2177.057861
1896.90271
2050.312988
2756.607178
4354.352051
1756.19397
3396.382324
1832.45459
1704.539063
5600.314941
7309.104004
2161.9375
3243.390869
1863.108276
2313.604248
6889.933105
2404.408203
1630.354248
3353.86377
3611.151855
4724.905762
1700.53064
2198.5271
2349.344482
4836.996094
3999.323486
3079.258057
3314.839844
1981.822266
4172.058594
9480.880859
1419.183716
3027.171387
1594.290405
1211.711304
1577.094482
4259.975586
5278.27832
2446.333252
2279.177246
2547.265381
3274.277344
7442.871094
5075.563477
1603.714233
4011.360107
2622.184326
2425.576904
5430.663574
3708
1204.915039
2817.157959
3966
3649.950439
1258.899292
2557.897461
3521.890869
1711.448242
3859.080078
2992.765869
4106.62207
2274.738037
2210.304443
7656.833008
2151.617432
4492.735352
5645.779297
1501.397095
3835.533447
6335.839844
1234.904053
2337.844971
2468.865967
1996.733765
1860.179077
1689.770264
3746.857178
2304.57373
1975.181274
2237.554688
2359.333252
3823.328613
2417.151855
4520.817871
2187.206055
5306.125
2551.953125
2661.081299
1557.880737
2706.432373
5540.974609
2664.101807
3825.572998
1242.54541
3617.470947
5361.72168
2245.604248
2478.323486
1676.289795
6982.281738
5327.03418
4888.101563
4725.635742
5977.021484
4015.116699
2801.700684
2113.939453
1807.855835
2815.76123
3373.270508
3885.543945
1956.8302
3150.15918
2034.866699
3025.132813
5092.706055
3033.899902
2183.168457
6378.853516
3626.90332
4258.92334
2925.737793
2569.403564
3517.150635
5857.777832
3380.712891
3114.078857
2786.329102
4719.077148
8619.005859
1382.054077
4050.280273
4766.643066
1416.216187
3884.489746
4805.61084
3620.732666
2843.546631
5350.487793
3763.020508
11136.954102
3105.581055
3440.60498
2869.812988
4651.728027
3698.39624
3509.892578
1446.245605
1849.841675
1267.75647
4254.964844
2737.724121
6050.425293
3242.25
1240.275879
5416.082031
3038.782715
2385.479736
2987.573242
1822.935913
4565.163086
3592.696777
1934.312378
5194.008789
2758.619385
2039.252563
2902.404053
4895.737305
5307.563965
6632.875488
2063.138428
3404.411133
1251.024902
2538.448975
3882.523193
1419.617798
1888.938232
2852.92749
2351.10376
2182.893555
2177.990234
3148.571533
3676.57959
4006.614258
3159.603027
3773.169189
3758.666748
4532.137695
5313.315918
3769.917725
4390.233887
1875.380615
1806.260864
3381.064697
2168.928223
2480.576904
3758.166016
2990.208496
1891.268799
2390.783447
4732.053223
2100.294922
2692.08667
2831.5979
4025.794678
3891.985352
2745.849365
2850.898438
2090.467285
1959.395386
4862.993164
2653.540527
2034.080566
2719.360107
3272.057861
5277.88623
4484.465332
2961.946045
2057.186523
1897.849731
5979.432617
1978.34729
3527.431885
2261.947266
2925.682861
1807.929443
4604.115234
3033.680664
1378.285767
2547.351318
4665.646973
2919
4237.231934
2241.06665
4560.690918
3455.395508
3513.5
4570.293945
4431.490234
2930.988037
5289.841309
4600.271973
3236.040039
2988.407471
1428.393433
4761.907227
3184.289063
3098.366943
2535.784668
3950.19873
2128.503906
4765.023438
4966.331543
3197.41626
1749.416016
5731.339355
2736.222168
2065.281738
1764.484863
3844.84668
5515.054688
5526.317871
3301.333252
2972.422852
3778.772705
3488.564697
4205.834473
3649.06958
3333.821777
1932.295776
4999.485352
1427.3125
3538.75
3557.253174
4922.560547
2013.350342
1984.93335
2239.007813
5530.998535
3752.152344
3291.057373
3580.40918
3076.38623
3340.685303
3143.23999
4256.162109
3481.092773
2902.622559
2506.272461
2209.142822
2862.103516
3972.720947
2240.546387
2603.022217
2412.164307
2340.858398
2328.433105
1112.467896
3820.742188
3637.616943
2069.751221
1957.071655
2396.842041
1785.1698
3413.10791
3907.673096
4545.694824
2055.099365
9876.358398
1878.349243
1944.796509
3205.519043
3088.975586
1957.988525
3253.993652
2647.038818
3199.27417
2487.480469
2964.866699
4076.37207
2542.682129
2471.217041
1879.975952
4698.27832
1656.536255
1841.384644
1808.65625
4083.39209
1567.106201
3433.108887
4194.157715
2772.245605
2270.491211
3384.844238
2157.585693
5759.8125
2206.399902
1366.57019
1278.217407
1783.768799
2769.634033
2289.64209
1805.168701
2333.522217
3243.726807
3387.883301
5852.555176
4555.42627
4533.462891
3649.691406
3560.01123
3138.355713
3305.243408
3605.118652
2720
2442.597412
2976.235352
2805.208008
4739.692383
3440
3140.800049
3176.036377
2643.32251
6490.047363
3335.859619
2425.260254
3285.385254
2607.333252
2768.829346
1815.255859
3902.294434
4442.162109
4932.529785
2083.97168
3799.27124
2478.895508
3402.644043
2735.351318
5639.525879
2081.217285
9251.618164
1494.01416
3399.405029
1359.884888
2968.380859
2234.456787
3685.854004
2412.324219
2477.075928
2558.743896
3839.872314
4829.072754
3125.570801
2885.969482
3515.217773
2604.090332
2895.274902
4464.695801
1822.222168
3422.421387
1244.957764
3730.037109
4678.674316
2179.060791
3771.043213
3166.834473
2685.445068
1820.660522
3016.631104
2682.321777
4526.731934
3107.715576
2367.638916
3157.304688
6862.158203
2630.067383
1290.096313
3963.653564
4960.391602
4061.163818
3587.82666
2730.321289
2352.91333
1763.792603
3967.509766
2358.72168
1573.164063
1437.719971
2095.83252
3952.433594
2407.601807
1455.234009
6076.398926
5652.958008
2481.02002
6875.239746
1933.149658
1774.112793
5728.059082
1382.117676
2377.424561
1331.789429
4160.801758
4276.876953
4533.609375
3086.904541
2967.053467
1164.541626
4113.016602
3785.464355
2345.709717
3527.571533
2750.630127
3982.262207
2173.811768
4231.029785
2163.333252
2654.152344
2420.385986
2232.885742
2140.215576
1830.564087
3759.079346
5144.240723
6438.817383
1434.166626
6739.413086
3074.347412
3891.294189
1431.055542
2499.523682
1595.365479
2412.777344
4413.397949
2181.506836
1351.263184
1572.328735
2051.551758
5799.53125
1826.082153
5859.451172
3415.373291
1802.05127
3695.60791
4689.978027
3909.934326
2657.430176
2130.255127
1210.918945
2287.349854
2803.216064
3524.090576
1255.892578
4991.414063
1683.199951
4620.084473
3475.576904
3402.885254
3506.217285
2007.613525
2400.787842
3624.679443
2667.762939
1849.760742
1880.419067
3130.814697
3745.584229
3500.134033
4084.172363
3973.65332
12605.859375
3881.269043
4073.353027
1656.866211
6976.104492
3798.359863
1670.337646
2227.938477
2043.377808
1485.298706
3836.478271
4640.590332
1288.106689
1336.426636
2167.625
4240.275879
2118.671143
2365.800049
1559.300049
2298.430664
1810.769287
3718.117676
1100.476196
4154.36084
1973.395386
1569.941772
3946.186279
1902.202271
5211.160645
1886.181763
3297.291748
2457.837402
1338.105225
3630.538574
4829.143066
1582.103149
2093.306152
1538.612305
2020.055542
1273.568604
3026.87085
3120.401123
4403.325195
2330.229492
2318.612305
2805.575684
1459.481445
1667.539795
3440.038086
3263.134277
4900.955566
4333.783203
1362.620728
2087.452881
2486.006104
3093.398682
1274.93335
3617.043457
2517.484619
1030.064575
1738.569336
3788.806885
5376.732422
5551.942871
2448.366943
5844.916504
1831.848145
3071.355469
2694.55127
2049.946045
3962.960938
2256.675049
1313.235352
4607.242188
1083.856079
1553.935425
1560.672852
2144.915527
3726.860352
3929.634033
2446.848633
1956.349854
4310.353027
2544.9729
1157.105469
2840.450928
1939.495483
1579.568115
4605.088379
2831.481689
2500.549072
1774.421997
5005.714355
4864.804199
1808.915161
3883.111816
1811.423218
1842.049316
1587.55188
2606.490479
2389.505127
2438.233398
3064.447998
2501.031006
2423.789551
2201.083984
3460.822021
4243.76709
1399.21875
3963.918945
2208.601807
1861.076294
2603.879883
4945.819824
2486.108643
1817.875488
1927.428589
3326.276367
1617.1698
4075.966064
2741.851563
1352.132202
1680.313721
3284.1604
2801.020752
4406.490234
4303.33252
1692.037354
5140
2954.888184
3465.155273
1779.391479
2137.900391
3827.25
4385.243164
3821.102051
4468.830566
2173.980713
2584.658936
4343.80957
4503.384766
4286.111328
2602.957275
2976.614258
3412.217773
4386.297852
1772.598999
4440.572754
3919.42041
3730.55249
3635.910645
2709.818115
3203.352295
2856.164063
1763.400024
3253.398438
1618.385132
5220.584473
2753.889648
3738.457031
4417.759766
2946.033203
3165.517334
2953.224854
2303
2944
9133.367188
3516.850342
3769.011963
3000.362549
3722.425537
3265.729736
2254.280273
3468.600098
3149.407471
3111.517822
3313.446533
6824.533203
3549.542969
4414.416504
3219.937256
3756.057861
3648.055664
4593.59375
3372.523193
1857.934937
1635.571411
2865.24292
6099.834961
4756.816895
1490.428589
7293.270508
2503.291016
1263.053223
3654.324219
2284.243896
2203.850342
6860.381836
2196.197998
2726.324219
3646.285645
5495.10498
4444.342773
1839.536865
3207.415771
3217.325439
1860.597656
2762.424316
3518.214844
2031.771484
4366.736816
3285.466064
2015.706787
4685.548828
4588.532227
3184.749023
2589.047607
3993.770752
2956.480957
4713.018066
2658.961914
2161.277344
6150.474121
2514.666748
2506.630127
2003.977417
2262.857178
4542.657227
2021.921509
2215.091309
4067.27417
3700.664063
2825.08374
2454.595215
3010.6604
2046
4842.422852
4087.218018
1803.689819
1810.694336
3051.459473
4557.745605
1868.869507
1827.10083
2698.411621
2286.299316
1368.387085
3016.574219
3573.86792
3443.416992
3097.744141
3337.717041
3279.151611
4309.909668
4685.411621
1762.142456
2708.038086
4335.592285
3621.711914
4290.022461
4934.486816
3040.625
4838.956543
2373.018555
1588.013062
5047.582031
3572.867432
1412.969727
2185.196045
6626.688965
6451.344238
2084.185547
5311.585449
2586.892822
4395.507813
3281.140381
1432.169434
4614.326172
3276.763672
4269.431152
3169.316162
2456.815674
3296.877686
4862.947754
1624.692017
1486.084473
2052.016846
2354.602295
1746.357178
1740.585327
2973.241455
1916.465088
2400.179688
1669.754883
2647.405518
1695.101807
1830.629639
4579.323242
3154.822998
4283.725586
2537.210449
4161.22998
3066.686035
2935.522949
3813.544189
2752.05957
3837.061279
3263.416992
1998.878906
3561.818115
3250.631348
2546.462646
5177.16748
2616.277832
3724.106689
2963.826172
1987.368408
4405.549316
3211.294189
2395.182373
2988.04248
4147.901855
4687.699219
2854.538086
3228.984863
3772.475342
1980.293823
4756.422363
4864.354004
3362.626221
1864.227661
1510.936401
2642.23584
3499.774658
1805.333374
3773.024414
5049.82373
4088.275391
3688.733887
2143.718262
4137.38916
4363.98877
5058.811523
1883.652954
3277.527832
4863.530273
2138.979004
6674.634766
2033.932739
2857.890869
3441.369141
3857.920898
2477.32251
1390.734497
3100.866455
3966.041748
5015.572754
2670.105225
3385.673828
4859.968262
3197.610352
4778.272461
5781.040527
2893.588623
4805.03418
3583.188965
3942.357422
5787.842773
1981.059326
2943.920166
3017.155518
3184.641113
7967.077148
1253.5
2835.375488
1722.54541
2797.836914
2082.540283
1869.99353
4245.881836
1779.324219
3788.529785
2676.458496
3094.539551
1211.781128
1757.501465
2623.210205
1990.748291
1723.644409
2008.956543
3114.483887
4147.47168
2688.966553
1795.24231
2352.770264
1227.009521
1936.610474
2284.702881
2691.701172
2089.123779
1239.214966
1792.481445
2939.216797
2596.015869
1599.79126
2997.347656
1342.684937
2730.096436
4437.616211
3927.427734
2570.710205
1451.891846
4344.700195
4214.171875
3498.48999
3454.818115
1947.189697
1965.133545
2554.984375
2446.575684
2593.796387
3004.874512
3226.308838
2514.777832
1988.430786
5028.248047
2309.133057
2846.540771
2005.667358
1633.460205
1726.185913
2061.052734
2679.05542
2518.654785
1197.871216
2991.512695
1369.333374
3210.711426
1974.412354
2682.449219
1583.306396
4234.723633
4287.617188
1721.307129
2486.010742
1586.522827
6423.163086
3623.888672
2989.622559
4977.116211
2360.516846
3096.627441
1604.826416
1575.279419
4315.301758
2765.172363
1133.311157
1911.228394
1517.650513
3131.16626
1450.22583
1351.922119
3980.462891
3664.228027
5845.711914
2281.374268
1966.880005
1983.154419
1602.6875
3238.712646
4240.466309
1299.303833
3715.455078
2690.604004
3750.651611
1777.009766
2009.452148
5642.241211
3548.159912
2294.32251
2235.560059
1873.817505
2033.861938
2444.372559
3346.657471
1478.809692
1589.468384
1807.262573
2945.719482
4743.547363
1457.50647
2109.253174
3259.018799
3697.820801
3057.843994
4800.69043
3435.239014
3222.605469
2370.348145
4146.432129
2796.783447
3802.541016
2053.825684
2189.916748
2537.725098
5806.354004
4953.460938
2468.127686
2514.270264
2245.80249
5116.304688
4711.180664
4164.845215
3764.115234
2013.382446
2078.996826
2999.085693
1431.295776
5840.266602
3146.637695
4894.161133
1604.284546
4720.927734
3529.146973
4497.618164
2740.019287
2207.064453
3905.849365
4783.519043
4328.531738
2899.58252
4117.612305
3174.085205
4171.451172
3152.921387
4078.096436
3372.140869
3860.253662
3963.022705
1863.972534
3931.432617
4575.864746
3050.160156
3050.034912
2820.822021
1524.749146
5643.830078
4019.283447
6582.162109
5093.151855
2026.354858
2261.321045
3223.369629
2553.387451
3611.01416
3043.209717
2564.896973
2106.354004
2682.937744
2788.4729
2406.699951
4801.929688
4859.431641
2695.221924
2317.787354
3492.438721
2008.467163
3218.525146
2444.361328
3348.455811
1712.48877
2214.020752
4176.683105
2518.4375
1907.002441
2108.068115
2398.592773
2875.938965
1711.163452
3336.430176
1461.128174
4318.121094
2848.359619
2880.487061
3418.581299
2377.585693
1742.419434
4307.775391
2093.325439
4378.59375
4013.150879
2054.538818
2778.511475
2862.630371
2110.275879
4126.479004
2155.72998
4238.190918
5391.182617
3093.750488
1733.235596
1778.285767
3371.656738
3124
2597.154785
2614.197266
4549.247559
3131.388672
3330.074707
2399.237061
2015.070557
2068.068115
2100.713867
1580.206909
3400.368164
1619.422729
2037.688843
4446.25293
1520.571411
4052.471924
1152.147705
1439.523315
2850.765869
1851.97229
1683.061523
1650.726074
5344.414063
2627.320313
2303.977539
1678.681885
1955.726196
3343.099854
1520.18811
2970.011719
2829.182861
1332.304443
1496.25647
1572.290039
2280.278564
1911.621216
2075.007324
9338.459961
1409.647705
4420.105469
1545.452637
2558.133301
3705.551514
2333.150146
1452.893799
2107.095459
1306.770142
4232.202148
1763.772339
3134.782227
2134.938965
3728.712402
3236.491455
1435.360474
1315.86438
1846.386597
5587.703613
1766.927368
2183.780762
2240.848145
3652.530518
3831.709473
5499.758301
3272.416748
3157.977783
1755.219727
5505.80957
2795.376221
4545.774902
3469.519531
1466.330688
2298.031006
4480.018555
2196.75293
2272.937744
4032.487305
4555.330078
5571.02832
2720.704102
2662.773926
1482.006104
1424.373535
1675.042236
4642.488281
1377.612427
2237.702148
3257.416016
1746.476807
2225.624023
2757.628662
2150.818604
1457.273193
1671.299438
6158.277344
1630.515137
3373.949219
4383.471191
1407.278198
1591.106201
2378.46582
2530.391357
2313.218018
5106.358887
2989.617432
1627.549438
1879.542114
2114.174561
1238.57251
2692.255859
4035.270996
2170.946289
4874.152832
2079.474854
1399.685303
2273.380371
2838.77124
2018.314331
2250.229492
3238.808838
3381.90918
5930.459961
2280.664795
3313.60791
4923.48877
1858.963745
1967.397583
1784.685669
5582.479004
2007.925537
3799.853516
4272
2167.043945
1907.190796
4664.944336
5276.40918
3974.991943
2563.862793
3754.397461
3025.075439
5657.731934
2554.956055
4423.712891
3751.788574
1512
3879.379639
4069.931396
4860.667969
3772.120605
1487.308228
2745.119385
3054.598877
2136.104248
4665.521484
1711.099121
2194.353027
2069.885742
3731.510254
2348.620117
4252.967773
2182.783203
3214.367188
2715.047607
3647.354736
2455.503662
3212.025635
3836.662598
1693.981934
3046.404785
5002.251953
5071.698242
5300.15625
1524.3396
3587.462402
4691.494629
5883.685059
2314.203613
7853.937012
1714.226074
2779.868896
3422.174561
6410.745117
5531.14209
3762.028076
3519.487793
5033.980957
1936.031006
1598.350464
1882.030762
2248.036377
2174.928223
2525.338135
2045.777832
1790.020142
3542.965088
2742.308105
1646.052368
3213.136475
2996.080811
2025.988403
1396.759521
1641.183105
1346.285767
2004.322998
5186.48584
1498.423706
3653.497559
3150.863037
1894.160645
2255.66626
1513.155151
3777.174805
2888.14209
1346.477051
3254.811768
2844.599609
2168.617676
1763.479492
2522.690918
1820.754517
1937.80957
1908.520386
4518.166992
3052.967041
2002.32666
2526.847412
1984.45459
2540.330078
3479.241699
6242.013184
3631.504395
4218.086426
3722.760254
1444.099609
5410.746094
5451.682617
1887.076538
2944.959473
1902.299561
3303.32373
3424.358398
1338.169434
6476.20752
5128.660156
2134.550293
2076.820068
3787.549072
1273.604492
1800.958252
3240.438477
3242.082764
4333.160156
1889.956543
1560.087646
1616.021362
1642.095215
2178.703369
1630.26355
4039.699463
1677.345337
3398.501221
1672.304565
2056.374756
4177.899414
5018.516113
2011.9198
1334.346802
5003.532715
1741.242065
3034.932129
1657.490356
3450.440918
2079.778564
1608.078247
3377.830322
1916.137939
1361.112915
2008.938477
1744.130859
2063.400635
1881.005737
1610.339111
3610.906738
1765.559082
3134.565918
1247.1875
1736.144409
1593.355591
1748.576538
2554.111084
2308.224609
3750.324219
3913.19873
3736.189697
1534.580933
2335.835693
1710.464233
3333.479492
5195.581055
1496.561646
2986.911133
1832.370361
1427.130493
3250.482178
1722.383911
3543.942627
3986.844238
1547.372314
2159.878906
2127.629883
4323.646973
2311.937988
2643.455078
3383.911133
1788.968384
1577.946411
9559.958008
4118.712402
5340.758789
1412.737549
2499.612061
3744.871338
1342.727905
1809.041992
1782.514648
1475.183105
2094.259033
2501.797852
2844.34375
2605.125977
1344.888916
1538.042603
4051.701416
1462.970337
5539.278809
1804.646851
2290.435547
5489.644043
1661.869141
1722.826538
3580.26001
3588.896484
2828.506348
1335.946289
3807.354736
2390.176514
2548.941895
2596.919678
4366.723633
2131.253418
1418.328735
2769.13208
1564.514893
1482.377197
1337.76001
1909.355591
4900.212891
3391.449951
1425.976074
3062.980713
2559.818115
1769.854126
2312.322266
1889.858765
1732.52832
1656.516846
2323.227051
5009.187988
4765.866699
4237.376465
2926.95166
2862.539551
1870.23938
5392.744629
2617.572021
4576
3507.361084
4186.221191
1973.529785
2931.631348
3060.938232
4687.970215
2784.06665
3901.978271
5159.050781
3684.984863
2180.48999
3292.085449
3053.550537
3065.010498
4747.090332
3644.226318
3639.52002
3244.319336
7095.064941
1654.926392
2180.909668
2667.136963
3598.653809
2520.668945
3884
2060.620117
2897.397705
5824.535645
5113.304199
1920.905273
1692.612061
1784.716064
1505.721558
2764.129883
1824.972168
6713.35498
3180.218994
1675.829834
3584.713379
3929.465576
3629.153564
5453.135254
1653.088013
1665.574463
1525.598022
2856.948975
1695.094116
1239.959717
1806.696167
1966.891968
4768.503418
1628.334595
4221.0625
1274.104248
1416.439941
1600.380005
2609.561523
1328.256836
1168.393066
3836.977783
1543.533691
2101.803223
1648.411377
1609.938599
1716.407715
1771.55127
1640.356323
1746.090332
3135.060059
1835.486328
2362.165039
1982.130493
2556.776855
3065.745605
2688.952148
1532.551758
3165.569824
1237.692993
1790.906738
5310.224609
3238.996826
1590.985718
4852.0625
2183.306396
1656.391479
4822.796875
1753.487671
1449.152954
2542.385498
1635.843628
1581.346802
4221.270996
1846.128418
1635.035522
1639.59021
1811.266235
3450.450684
1871.818237
4458.279785
3762.368408
2419.982178
3433.835938
2077.537598
2356.173828
2338.585205
1869.702148
2663.416016
2330.912598
1233.414795
1490.408081
4627.791504
3327.381104
3071.457764
1467.848877
1689.964233
1585.545288
3738.484619
1603.199951
3645.963867
5636.043945
2161.494385
1925.732178
2482.7771
2549.863037
4891.743652
5257.722168
1667.900269
2243.012451
1448.198486
3536.133545
1683.511719
1422.707275
2974.377441
1917.4646
1345.873901
2275.826172
3271.383789
1393.294067
3521.934326
2082.272705
2145.029053
1757.814941
1546.381714
1302.606445
1962.864624
2168.42627
1381.694946
3686.884521
1302.522339
2667.687988
3371.204102
3125.147705
3164.213623
1340.651733
1815.417236
3155.186035
2921.609619
2351.168701
1522.116333
4220.755859
1345.791748
1638.27356
5431.305176
4319.131836
3480.266602
2811.214844
2795.169678
5456.022949
1636.22644
3810.428955
4431.753418
5238.341797
4896.625
6550.80957
2994.215088
3944.599365
4441.719727
3544.866211
1924.892944
2342.063965
4252.998535
3478.73291
2357.073486
3148.086914
3569.714355
1937.861084
5490.21582
4679.572754
4975.637695
5515.506348
3080.03418
3033.343994
2730.797607
1722.337036
3493.036133
2196.499023
4817.855957
5312.54541
2797.421387
2748.452637
2532.105225
1560.643677
2689.209229
2362.597412
6058.991211
4730.595215
2795.074219
3886.186768
2851.7146
4640.146973
3174.620117
4314.916504
4903.609375
1300.123047
2874.629395
3910.184814
5023.05127
2139.235596
3492.272949
1801.885376
4756.206543
1222.68396
1863.490356
2822.674561
1639.231445
6811.526367
3375.452881
1513.15625
1600.16272
1835.32666
5577.447266
1826.887939
2929.860352
1269.344482
3154.422852
1735.340942
1743.764648
2321.035645
5992.008789
1100.875977
1407.689941
2102.271973
1729.341919
3537.250977
1476.775879
1657.889526
1691.170654
3214.894775
2077.884766
2312.222168
1496.411011
1659.865723
2153.131348
2849.258545
3596.865967
2522.56958
1514.347534
1555.99292
1885.654541
1647.84021
1274.994995
5008.331543
2737.411865
2411.349365
1756.960449
3548.304932
1639.108032
1719.828003
4583.110352
1561.729736
1768.722168
3636.55957
3185.006348
1413.772339
1689.270142
3027.165283
1221.954468
1543.412598
2033.942993
3811.892578
4121.693848
2301.176514
1433.232422
5669.027832
3035.248291
2675.914551
1797.75415
1378.435669
5060.327637
2808.835205
2900.283691
2379.680176
1919.949951
1847.562378
3620.106201
3950.797607
4678.034668
5189.427734
3127.419434
1839.791138
1911.390015
1914.279419
3627.933838
4013.882324
1605.276611
2866.199463
1190.763672
6016.647949
1528.249268
1642.298584
4526.709473
2333.173828
1663.576416
3713.875244
1672.792236
2244.599121
1779.402954
1786.37085
1848.754761
4231.249512
2856.478516
1541.907349
1398.427734
2380.947021
1872.701416
1976.550415
1612.497437
1426.063721
1604.125244
3004.320313
2619.692383
2020.418091
1751.08374
1227.2229
3137.607422
2318.125244
1934.916138
1705.666138
1353.050537
1718.348511
3980.64209
4348.147461
3754.619385
3159.105469
4482.814453
2780.321045
6101.561035
1682.248169
4806.88916
4164.533203
2640.643311
4177.94873
2185.792725
4300.414551
4656.370117
1752.716064
5279.219727
4533.91748
3737.978271
4649.772461
2699.433105
2503.918213
5168.013184
3804.735107
2866.351318
3643.412109
6399.792969
2768.683838
5164.725098
2923.575439
5082.82373
2132.414795
2664.5
2259.280029
4269.968262
1894.028931
4227.555664
3392.943604
1399.045654
3139.286865
4109.634766
5181.76416
2638.342773
1621.777832
1862.951416
3554.354492
1886.660522
2804.591797
2521.135498
3291.256592
2652.432861
4516.612305
3290.469238
1961.058472
3185.234619
4024.949463
1814.088501
2256.460449
3952.525391
4755.430176
1897.68042
1568.19458
1448.326782
1397.991211
1961.658203
2139.677246
3225.692383
3261.971191
3549.241943
1382.541992
2038.343628
3398.811768
1407.23938
1597.235352
4396.656738
1467.905273
1993.372681
1503.275513
1622.164307
1245.836182
1664.619629
1525.625977
2075.832275
1659.696777
2027.355835
4044.495117
2068.124756
2808.823486
2107.08252
1701.369629
1975.434692
5924.632813
2310.285645
1273.246704
1569.142822
2607.884033
3071.036133
3665.736328
1913.333374
1996.410278
4285.731445
1253.688843
5315.230957
2537.981689
1807.797485
2670.302979
1752.050049
2757.836182
2478.278564
3992.897949
2697.333252
3221.733398
1617.467896
2204.656738
2288.340332
1713.07312
2167.397949
1408.780518
1774.981079
3808.787109
2943.406982
3295.970703
1874.991333
1578.654541
2035.012939
2566.009766
1320.267456
2003.211304
3242.375488
4382.371094
2770.702881
1379.536377
2508.45459
2410.327393
1783.72937
2257.395264
4165.564453
1963.860352
1565.938477
2136.621826
1548.834717
1678.041626
1854.559082
2754.621338
3317.20874
1590.45166
1960.623779
4027.9646
4667.231934
1505.711914
4131.806152
1244.571411
1580.362305
4085.62793
1489.320801
2969.727051
5397.681641
6784.739258
2559.782959
4639.835449
1277.74353
3217.743896
2880.549072
2781.693359
1980.74646
4170.799316
3225.623779
1438.725952
1585.060791
3157.127441
3227.0354
6495.116211
1986.375977
4255.027344
4909.487305
1796.712769
1565.137939
1906.7948
3437.317383
3974.097168
3119.579834
2832.819092
3185.089355
1818.649048
1812.219727
3107.48877
3648.076904
3529.834229
2567.783203
2530.827637
3232.412598
5749.044922
3919.699951
3770.710938
5364.043945
1943.256226
1943.016846
4134.585449
3102.719482
2780.365479
3556.483398
3747.787598
5694.632813
1895.111084
4701.048828
2548.41626
2946.716064
2111.743164
1612.088013
4108.234375
5754.252441
5322.181641
2136.419189
1756.174683
1720.317261
1970.231323
3891.046875
1721.042725
2630.125732
3253.372314
3996.618408
5034.260254
3812.94873
4171.307617
2961.612549
1471.733276
2358.774658
1548.670288
3139.763672
3775.637207
3731.733398
1993.489136
2792.340332
4694.900391
3317.348877
2128.055664
5216.557129
6412.381836
1119.904785
2695.139648
2792.088867
2931.854492
1545.292969
955.047607
1854.666626
5780.874512
4222.137695
4043.880615
2069.953369
1559.160278
1525.953491
2380.404541
2614.140869
3728.533447
3978.601318
2690.399902
1440.787598
962.574707
5045.767578
4909.050781
2717.808105
2760.439453
1561.797729
1965.769287
1462.473267
3426.715088
2248.860596
2010.833984
4884.157715
5266.835449
3176.109619
3906.357178
2935.75
2314.694824
1242.021973
3723.19043
1163.340698
2386.787842
1097.739136
3091.702881
5664.130371
2014.875977
5099.447754
1109.247314
1787.410522
1757.813354
6125.255371
5318.773926
1709.64209
2664.816895
3735.712158
5333.939453
2207.689209
2033.75
4255.036621
4914.022949
2035.513062
2958.685791
5243.964355
3741.837891
1716.914917
5500.75293
1404.45459
1947.523926
1865.370483
1258.77002
3080.384766
1229.45459
2882.375244
1853.865479
2183.733887
3379.446533
3594.131104
1648.164429
3107.683838
1527.943359
1328.296997
2206.350586
2033.806885
5304.891113
4140.640625
1522.465698
2871.19458
3635.651611
1671.205322
1741.460815
3242.068848
3275.270264
3603.327637
2665.079834
1851.130981
1943.415161
4575.84375
2109.047363
2788.46167
2825.446289
1558.924805
1755.338989
4490.155762
1381.740479
1671.018066
1806.049683
2779.499023
1247.054688
1495.17334
2369.961426
1733.544922
1373.793579
2384.328369
1527.376953
4042.419678
2862.503662
3254.668213
2684.340088
1469.893433
4033.832031
2859.818604
1590.988037
1653.867676
2792.019531
5959.918457
2361.627441
1920.439575
4907.779297
4172.476563
2825.289795
1671.394287
3122.871338
5365.724121
1845.673828
4133.586914
1924.715088
2931.966553
5028.054688
3811.083984
4764.729004
1776.153809
2332.034424
1623.180908
4668.441406
2504.238037
2857.440674
2428.760742
3605.769043
4087.712646
3584.068359
1888
3426.597168
1534.529785
2777.588135
3446.414551
2775.500732
3886.027832
2308.771973
1717.487427
1901.879395
3944.478516
3790.658936
6741.26416
4239.288574
4999.438477
5171.924316
2309.912842
3298.602295
2217.29834
4145.000977
2278.438965
1513.068115
5213.617188
1874.750488
1762.99585
3485.931885
3099.856445
2394.953125
2215.188232
3079.453125
2378.411865
1592.079224
2134.928467
5692.307617
2257.432861
1538.775513
5778.037598
1357.252563
2112.186035
3560.888916
1416.558105
3130.986572
5421.062012
2263.609863
1603.120361
1735.932251
5370.727051
2059.319824
3314.27002
1281.725464
1931.733276
1852.627441
4571.60791
4087.076904
2996
4199.804688
2129.18042
3250.1875
4100.078613
2786.650391
1169.218994
2819.147461
2762.484375
3499.41748
2053.088867
3009.797363
1363.887817
5709.341309
5032.327148
3705.714355
3711.081543
3658.569336
2743.608154
2449.230713
4736.481445
1953.192261
2052.523926
3839.810547
3237.880859
6448.046875
2206.035156
4674.291016
3537.787354
1898.623657
1845.301758
4260.606934
4346.222168
4566.318359
3052.666748
3885.5
1297.13623
1763.574463
3884.425537
2016.733521
1388.425171
3596.644775
3274.894531
2586.167236
3222.563965
3151.993896
1544.627686
1451.184814
1613.350464
2725.571533
3302.208496
2847.429199
2179.094482
2922.2771
1280.136108
2148.039551
1679.957275
2097.318359
3333.201172
3152.303223
6448.311523
2156.929688
1572.262573
3375.867432
1502.20874
2882.577148
1727.30896
3461.680176
2839.641113
2993.54248
1231.22998
1583.317993
1563.502563
1692.892212
3481.998047
1915.250366
2715.25293
2711.851563
1768.071411
1802.525024
2229.108887
1568.688721
3753.329834
1675.308228
1255.700317
1255.06543
1149.014038
2689.668945
1837.212646
2508.516357
1856.498413
3669.741455
1365.202148
1685.455566
3066.26709
1718.226929
2127.61499
3550.133301
3623.479248
2079.552002
6047.35791
1914.410522
1797.593506
2300.439697
2358.732422
1701.311768
1872.924927
1603.980713
3680.833496
2793.742188
3591.412354
3953.287842
2081.097168
1747.294067
1992.413574
4403.235352
3359.366699
4934.651367
2573.754395
6718.254395
4716.717773
3243.898926
2182.435303
2025.304688
3208.143555
3422.623047
2364.378418
4182.981445
3801.876953
2420.727539
2870.925537
3397.568359
1419.789429
2802.073486
1814.087769
3147.255127
1759.255005
3045.354248
2385.272217
2704.416504
1788.245605
1690.95105
3195.180664
2002.218262
2434.147949
2743.095703
2843.438721
1743.869019
2945.252197
4926.656738
3597.33667
1499.190796
2660.524414
3372.904053
3132.193115
3068.961914
2245.309814
4142.922852
2291.291748
2158.302979
3811.282959
2345.465088
6938.918945
2546.560059
2082.567139
1483.199951
1797.196533
1402.504395
2250.361328
1438.539185
4105.044922
3002.387207
1891.517212
4158.631836
1320.275879
5339.192383
4451.845703
2394.601563
2261.062012
2186.115723
6332.411133
3934.564209
2089.06665
4727.21875
3180.110596
2812.766846
1883.59729
2776.923096
2992.932129
2858.915771
3710.9375
4001.556641
3687.868896
4196.151367
2566.285645
2200.637939
1618.020508
3114.848877
4265.67627
3770.385498
1854.930176
1836.088867
3275.020508
2350.360596
1274.557373
5325.277832
3179.017578
2746.365234
1563.902466
2968.52832
2170.333252
1304.260132
1055.219482
4409.222656
1780.737915
1738.612793
2642.184814
1482.039917
3025.417725
3920.718994
2853.94873
4858.211426
3118.989502
2514.767822
2513.904785
2330.516846
2610.159912
2592.888916
2333.217285
2923.513916
1606.769287
3710.263916
4028.1875
3216.759033
2743.644531
1742.199951
1388.641968
2550.988525
2225.882324
1836.083374
4096.615234
4368.715332
2889.20752
4374.476074
3931.820801
11137.234375
2194.576172
2424.173828
3045.592285
4480.266602
2748.800049
3215.287109
1622.095215
3949.866699
4596.20459
2885.310303
3447.325195
1809.333374
3180.210449
3614
3184.868164
3636.571533
3531.02832
3121.942871
1749.425293
4945.57373
2986
3594.893555
1521.74707
3121.75
2884.346436
4433.358398
4154.75
2409.6875
2208.959961
1758.317261
2018.627197
4366.209961
4493.621094
3617.442383
3488.342285
2307.269043
1923.80896
1715.409424
3416.277588
5098.682617
1635.119873
3856.969238
3915.594727
1597.228516
2704.903564
1894.253174
5467.740723
3055.29541
3875.559082
2580.088135
1691.19104
2139.595215
3804.442139
2674.44165
1152.258057
1842.598755
4859.317383
2429.317871
4865.169434
2976.699463
7292.926758
7374.489746
3304.112793
3248.434814
4342.791016
2787.68457
1650.763672
3121.249023
3915.268799
2667.860107
2295.506104
2538.210449
1159.076904
2969.476074
2234.844482
2906.108154
1725.872803
2572.661377
4151.414551
1229.939453
2634.292725
5187.512695
2354
4709.15918
5232.242188
2188.049805
5020.907715
3022.206543
4146.786133
3830.753174
5331.956055
3589.995605
4058.103271
4044.033691
4933.007813
1965.228394
1223.124146
5037.875488
3017.816162
1610.959595
3973.522217
2730.721924
4235.191895
2742.300049
1580.62854
4780.79248
2153.870117
2762.723145
1673.621582
3678.910645
4780.870117
4466.82373
2000.205078
1892.452881
1555.692261
4439.633789
2130.87793
1726.593384
2074.852783
3405.068604
4388.044922
5072.097168
2850.47998
2100.317383
5376.196289
2607.706543
1652.559082
7758.071777
2798.693848
3249.730713
3337.313477
2910.384277
4969.286621
4721.536621
7689.728516
2258.666748
3138.157227
2313.684326
2373.122559
4383.399902
2412.352051
2548.828857
4526.825195
1873.649536
5382.972168
2844.215576
5659.53418
3810.139893
3982.266113
5245.388672
4726.898438
1879.192627
3991.006592
4750.86084
2971.806152
3384.704102
4841.038086
2343.840088
6815.394043
6328.35498
3688.200928
5389.303711
5368.888672
2713.600098
4913.103516
1728.511963
4625.339355
1664.220215
2144.068359
4875.092285
1568
4926.288086
