# Supplementary material for: Distribution Analyzer, a methodology for identifying and clustering outlier conditions from single-cell distributions, and its application to a Nanog reporter RNAi screen
Source: BMC Bioinformatics. 2015 Jul 22;16:225. doi: 10.1186/s12859-015-0636-7 (PMC4511455; doi:10.1186/s12859-015-0636-7)
Supplement: Additional file 1: Code S1. — R source code and sample data for distribution-based high-content screen analysis [file 12859_2015_636_MOESM1_ESM.zip › DistributionAnalyzer-1.1/Plates/files10004/F03]

5705.170898
3738.907715
1710.504395
2158.201904
3079.101563
5640.344238
2102.307373
3065.135254
5994.436523
1601.723633
4353.154785
3843.965576
5053.259277
2698.832275
1496.931763
6880.872559
4575.245605
1846.202637
5716.504883
2655.095459
2992.665771
2599.314941
5064.688965
2482.828125
2392.304443
2653.070801
1683.307739
5004.493164
3260.181152
7956.880371
1747.824829
2345.700684
3683.382568
2581.73584
2785.770264
3545.933594
2732.080811
4600.633789
2491.1521
3785.555664
3038.075928
3967.94043
4913.575684
7156.830078
1821.139038
4969.190918
3135.360107
3778.14624
3484.03833
2402.32959
1592.521729
3457.961182
6395.784668
2115.068848
2231.170166
2861.477783
2661.794189
2942.325195
2666.918457
2165.922119
1478.36145
2903.840088
3935.100098
1609.927734
1192.289185
5413.202637
3377.094727
6053.935547
1017.428589
2027.953979
1619.142822
2613.04541
6517.734375
2413.763428
3747.583252
3159.472412
2245.408447
3841.25
5673.470703
4539.55127
3367.911133
3392.373291
3162.23584
2689
8029.478516
1746.362427
6463.800781
2934
1581.894775
3701.052734
3282.261475
2682.653564
4645.643066
5516.913574
5445.635742
2819.81543
1409.634399
2977.939453
6167.586426
5568.0625
2176.582764
5850.832031
2498.399902
4764.811035
1572.916626
1036.800049
8651.713867
2640.623291
3215.510254
2142.983154
2191.941162
1341.203857
6166.420898
1025.959229
2405.062256
2590.803711
2004.708862
4551.252441
3359.006104
3347.648438
2140.697266
1644.83667
2935.564941
3353.258057
3276.571533
1556.955811
5771.172852
1965.73645
2655.905518
2059.468262
4289.607422
2567.101807
3066.481445
3350.168945
3697.198486
4770.345703
5602.95752
1694.951172
4511.333496
2444.891602
3453.9104
3360.477295
1840.255005
2316.105713
6892.070313
1862.977051
5293.981934
3448.595947
1683.966431
6658.165527
4368.179199
1372.767334
1489.191528
2194.289307
2487.465088
3293.960938
4470.835449
3594.163574
3726.356689
2915.144287
2207.772705
3765.049316
2735.279053
2708.995361
6319.322754
3579.767578
1722.461548
2223.939697
4193.264648
6344.786133
6149.941895
2744.622803
2554.026611
2750.961914
2618.179443
4958.447754
4028.77124
4791.208984
2061.631836
3271.072998
6702.163574
3736.304688
4902.352051
2613.459229
2597.843506
3962.019775
7079.063477
5132.279785
4263.342285
4616.983398
2826.867432
7055.839355
6826.282227
1385.533325
4880.936523
1355.728149
3083.497803
5634.154785
6622.634766
3795.5
5861.255859
4856.274902
4192.938477
2814.377686
7471.959473
2871.409912
2001.218994
1538.212036
4032.727295
1623.428589
1741.555542
4951.620605
4023.485596
4296.839355
5702.772949
1282.766357
3065.901611
1571.642822
5700.879395
1517.233643
3278.140869
4797.953613
4855.141602
1145.703735
6020.855957
1835.816528
3569.048584
3945.849365
4200.93457
2292.235352
4521.940918
2071.553711
1500.878052
5814.334961
2034.222168
5096.31543
2443.798584
6737.04248
1515.675659
4961.838379
5752.04248
1991.126831
4354.710449
2957.983398
2240.076904
2060.050537
2994.23999
3815.117676
5856.046875
2585.380127
1615.787842
10228.186523
1740.977783
2313.287842
3478.669434
5798.102539
3483.120117
1411.575073
1753.375977
1802.39502
2090.26123
1186.603149
4072.287598
1071.462402
2157.407227
4570.451172
2158.568604
2223.70752
3594.671875
1834.917358
4374.48584
1347.103394
1611.130493
5383.946777
3383.656982
2164.926514
2053.97583
1989.973022
3865.002441
5732.799805
4994.260742
3262.161621
4170.093262
4347.227539
2133.760986
2725.608643
1218.181763
1161.390015
1504.061768
1713.48645
2946.336182
1297.348633
3853.842773
1658.850586
2152.859619
2680.524902
2961.578369
3631.682861
2063.039307
4657.840332
4037.488281
3985.557373
1090.142822
4708.50293
1282.265503
1232.849609
2434.086914
1932
2593.979492
1323.428589
2287.05127
5138.285645
3980.924072
2839.397217
1361.672363
1837.83252
2207.582031
5276.942871
5461.451172
4222.952148
2029.390015
6279.585449
4642.685547
2374.018066
4656.996094
2151.496094
914.940186
1824.571411
6924.410156
4954.384766
5607.662109
3134.120361
1903.521362
5220.171387
2709.253662
1512.421021
1975.640869
4982.058105
1633.050049
993.466675
1361.800049
2753.798828
4450.430664
1864.264404
3392.737305
1925.444214
6455.851563
4558.260254
2415.130371
2469.633789
2983.379883
1704.129028
2575.062012
3850.028076
3799.152832
2666.526367
4467.791992
4852.737305
2647.697021
3122.294434
4194.5
1913.362915
1980.675781
4886.219238
5401.487305
3176.1875
3424.875977
3977.551025
2573.167236
5766.701172
2452.216309
2564.786377
2613.450439
3800.074951
1549.362305
3033.357422
2306.537598
2181.266113
1696.599976
1841.578003
7048.605957
4736.92627
2358.828613
1628.875977
3828.177734
3279.324219
4349.033203
2379.183594
1281.044678
3102.48291
1431.19751
5758.758789
6064.939941
2429.971436
1268.489258
2730.495361
3998.083252
2326.698242
2926.737549
4234.758789
3851.567383
6632.907227
2225.149658
3827.313965
1468.702515
2045.651489
4678.048828
2229.51123
5948.710449
4785.909668
6166.093262
1840.270874
1772.950439
2038.514526
1599.08313
1482.210571
3518.91626
2579.727539
3753.007324
3444.148926
3209.675537
2381.938721
2931.089355
1785.527222
1526.113403
6867.568359
1395.962158
2301.644775
1315.38562
1585.810059
1969.37854
1956.035645
1887.183716
3693.813721
2922.935303
2060.250732
1049.259277
3021.136963
2575.491211
2619.700684
1606.250732
4020.512451
3834.210938
4471.06543
1719.415405
4256.921387
4497.975586
1268.513428
1258.637329
6830.472168
5499.129883
2416.254883
3405.726563
1370.074097
2291.886963
1948.852417
2991.748047
1191.209351
2083.49292
1920.082153
6161.562012
1779.260742
1685.272705
2522.761475
1953.666626
2074.136475
3248.568604
1769.485352
4821.030273
1737.634399
2430.41626
1568.558105
1524.93811
1845.585205
3032.894287
2975.823975
3663.879883
3330.536377
1702.254517
2218.099365
1344.332397
1326.227905
1966.84668
1947.380249
6148.914551
1386.619263
1545.168823
3129.805176
1696.579712
3969.546631
3475.574219
3761.388428
2048.067139
1255.418213
2708.638428
3273.344727
1613.954346
2366.607666
1188.165771
3805.623047
1121.839844
3667.720215
2046.864258
3756.712402
2472.134277
6887.734863
1802.064941
1244.937012
1587.788574
2183.758545
4322.196777
1765.035889
1792.921753
1583.063232
1373.74353
3216.160889
1256.63208
3242.818848
2194.482178
1849.606201
1367.496338
2601.76709
4311.24707
4780.285156
3135.491699
2871.733398
1917.941406
1551.980713
1490.744263
2778.695557
2270.313965
3770.800049
3759.07959
1485.267944
4179.566406
1866.478027
1468.55835
1375.776245
2145.134277
3849.311523
4139.064453
3864.963379
3365.16333
1875.843628
6826.969727
1750.993164
1412.757202
2203.360107
4116.562988
2739.037354
4466.208984
3995.538086
6310.559082
1659.236938
1967.345215
2154.025146
1740.495239
3662.381836
3626.223633
2497.600098
1825.359741
1508.1875
3321.220459
1405.117065
3126.064209
1756.186768
1306.297241
2360.309814
2734.257568
4933.023438
4258.348633
2541.363037
2662.211182
1639.512451
2016.710449
2449.108398
2542.746582
4186.731445
4201.748047
5455.248535
5574.365234
5447
2321.620361
4187.796875
1618.592773
3284.561523
2632.8479
2153.966797
1254.509766
1795.869385
3693.026611
3793.123047
3282.894775
1158.658081
1491.677246
2561.270752
5089.01709
3478.610596
4771.541504
4305.665039
3974.018066
2250.165039
1287.25
3804.719971
2374.958008
4390.666504
4528.490723
5571.042969
3009.169922
6695.446289
1902.25354
5256.327148
3314.142822
4445.791016
6770.873535
4505.401855
3583.473633
4814.269043
6148.044434
3105.510498
4976.765137
1531.042236
2531.692383
1512
5049.944824
6814.797852
1521.808228
1997.46936
1808.17395
3401.106445
4024.16333
4789.469238
5311.757813
4141.609863
5741.543457
1788.39502
1404.787842
4895.718262
4030.617188
3702.946289
5270.466309
2523.622559
2841.154297
3542.979492
5964.178711
6300.148926
3590.266113
4146.464355
4509.558105
2839.323242
5879.152832
6360.356934
3978.373535
5287.961914
3649.577148
4055.448242
3242.255127
5987.89209
4283.79248
4878.250488
4711.787109
4526.235352
2531.603271
3405.646973
4456.743164
3893.164551
6300.437012
5995.678711
3549.126953
5411.767578
6001.63623
5388.358887
4270.879395
1714.629395
2936.663818
4739.340332
4003.068604
7481.146484
2067.106689
2400.165527
2686.065674
4457.125977
4724.903809
4617.143066
4162.382813
3917.94873
4185.46875
2033.2229
4638.557617
3603.316162
6019.428711
2673.398926
5141.559082
3596.086426
5217.443848
5271.955078
4958.426758
4707.017578
6891.605957
8296.316406
2666.522461
2879.689697
2879.463379
5435.320313
2712.34668
1265.608643
16721.855469
1890.935425
3718.940674
1458.827881
3641.323486
3386.508789
5713.363281
4379.250977
4732.492676
5818.34668
2989.818115
1868.948242
4698.506836
2476.981934
4891.413574
4661.53125
4284.966309
2153.782227
6282.915039
2186.705811
1011.146667
4161.893555
1399.359985
4590
3360.31543
1018.17218
3892.639893
6222.692871
2020.186035
2033.562256
4473.928711
3796.489014
1984.888916
4738.666504
2254.627441
4033.109863
4544.166504
3493.812256
4630.470703
4953.112305
4319.296875
4664.285645
6654.194824
3342.789063
1984.900024
4069.81543
3381.380615
1751.295654
3743.685303
5842.356445
6183.069336
5733.614258
3950.238281
2555.87085
3603.263916
3770.899414
2684.459961
2082.5625
2355.708008
2420
3163.121094
6313.444824
4469.726563
4265.888184
2203.374512
1756.401489
3453.333252
1638.206299
4604.460938
1884.046509
5130.59375
4323.191406
3544.996338
5356.216309
5951.785645
4327.939453
5078.941406
4880.581543
4550.514648
4471.414551
3087.626953
1782.104004
4394.022461
4099.096191
1298.713501
2827.555664
2545.096191
5423.185547
4240.59375
6085.655273
3892.600098
3307.033691
3744.233398
4937.016113
2994.057129
1668.097534
3778.64209
3732.304688
2448.215576
2293.97876
5271.338379
5766.327148
1848.243896
3358.433594
3209.465332
4165.041992
5019.720703
5077.95166
2108.555908
3301.931885
1599.469849
5250.625488
4265.473145
3832.695557
5836.220215
5190.192871
5683.553711
5126.268555
3547.98877
2571.972168
1912.55603
2676.438477
5505.28418
3785.379395
6805.13916
1066.130127
4270.835449
5086.384766
2647.764648
5545.686035
1956
6400.399902
1616.642822
3788.67627
3384.120117
5096.350586
1990.594604
4872.527344
4300.95752
1917.599976
6033.666504
3052.926758
4254.489258
2205.046631
3292.554932
5528.372559
3436.19043
2680.625244
2317.995117
2733.505127
4377.645996
2145.230713
2565.543457
1647.025146
4439.141602
2155.203613
5671.31543
2588.579346
1401.854492
3919.157959
2494.032471
2568.369629
3088.881348
2788.051025
2869.530762
4398.628418
1942.277832
1550.779663
1586.882935
2569.763184
2666.762207
1582.157104
1718.091431
2800.111816
6798.84668
2841.333252
3763.621826
3377.85376
2593.142822
4030.859863
1280.400024
2407.772461
3428.021484
2915.648193
1877.783081
5838.143066
2477.627686
5923.666016
3561.995117
6653.302246
4167.720215
4222.459961
5513.254395
4288.660645
2314.293213
3190.935059
4499.50293
1008.908081
2485.802246
6240.898438
2723.488281
1862.539063
1808.08252
3009.654053
1957.01123
2465.806396
1985.212769
3867.345459
3790.641113
2724.79541
1989.300049
2109.378906
1514.277832
2315.314697
5837.5
1879.359985
5128.070313
3858.659424
2254.817627
1359.111084
3205.466309
4118.013672
3872.333252
4067.355713
3056.988037
4462.761719
6362.730957
3689.797119
2031.349976
3712.853027
3881.303955
5905.694824
2676.453613
3504.355957
3347.848145
4596.012207
5122.643555
4581.860352
2450.567871
1734.335815
3897.862305
2065.005127
4377.941406
1945.330444
4303.305176
4779.046875
4109.287109
3753.482666
3814.117676
1194.804077
4598.172852
4159.601563
911.466675
2454.399902
1417.813354
5033.234375
7293.228027
3276.10083
2299.80957
1841.155029
4972.506836
2390.609863
4463.061523
1802.060547
2248.964355
1205.640991
3087.515137
7041.039551
3884.017578
2086
4392.672852
5871.931641
4637.631348
5197.260742
3828.135498
1996.909058
1041.699951
2886.275879
1521.5
3274.610596
5758.526367
4261.166504
1845.763428
5550.268066
2478.656494
1515.315308
3678.900391
1747.712036
3047.533936
4937.311523
5927.962891
5566.943848
2039.90625
2895.251465
5228.444336
2848.179688
2510.959229
3039.441895
2235.469971
3668.742432
4956.139648
2903.367676
1240.163208
3960.746094
2106.256348
6178.856934
3594.577393
3525.965332
2231.28833
1905.643799
7324.808594
1687
2684.715088
1747.0979
2573.82251
3087.664307
2029.162231
3023.932617
1142.359985
3001.280029
1341.134277
2696.403076
2056.114502
1779.787842
2522.638184
4261.157715
1809.844238
3185.79541
6153.729492
3670.862793
3660.795166
4264.098145
2653.23999
3497.635742
1985.940186
3457.456299
4030.089355
4097.507813
3074.86499
5064.655273
5083.856934
2041.098022
4537.098145
1736.487793
3321.045654
4867.529297
2487.199951
4388.474609
1127.769287
2193.04834
2893.138916
3240.990234
4658.410645
2044.634399
3369.796143
2965.446045
2153.439453
3016.72998
3027.814697
1539.282715
1966.728149
2223.355469
2212.646484
1526.384521
3601.47583
1996.227295
2024.481812
3032.776367
2189.790283
1816.700684
3953.362061
4156.263184
2791.792236
4288.754883
2939.397217
1741.959229
2092.344727
2521.563232
3093.218994
2704.088867
2877.858643
4928.941406
5516.983398
1775.949707
2125.781006
5606.112305
3651.75
1434.823486
2224.307617
2015.296753
3353.772217
1627.442993
6061.166504
4851.149902
1964.389404
1975.80249
1087.308594
6680.101074
3304.196289
1440.588257
3866.093506
1419.705322
3327.71167
4930.844238
1386.105225
1585.927734
1802.827026
5409.200195
2353.395264
2393.008057
3848.91626
1837.914673
5198.204102
1478.626709
1648.27356
1513.115845
3346.852539
1663.903076
1934.520874
4980.344238
1677.808228
2442.249268
2455.953125
5637.074219
1761.598267
1469.798828
4914.711914
1953.386108
4850.424316
3723.263428
2603.364258
2772.965088
1219.602905
3075.205811
3330.288574
1793.389771
2455.898926
4366.391602
1723.65271
1189.818237
2683.89209
2985.205078
5406.195801
1502.641479
4093.570068
1716.252075
6272.181641
1720.334473
1130.280396
3594.432617
2541.566406
1354.963623
3749.230225
1596.789185
2277.981201
4024.023438
2448.798828
3673.94165
1256.248901
2463.51001
4831.289063
3569.494873
1708.692261
6609.770996
2184.114746
2683.503418
1785.859619
2561.04248
2995.161865
3076.494385
3945.987549
2822.37915
2239.288818
2512.551758
5106.604492
3670.222168
1330.776855
1602.976685
4283.448242
1168.837158
2952.092529
3171.87085
2315.155029
1214.896606
3735.434326
6124.416504
2150.841309
5245.701172
1131.325806
3480.654541
1898.285767
4056.491211
1768.473633
2308.217285
1458.808472
3018.449951
2497.300537
5011.316406
2650.217773
3099.789551
3054.008057
4334.42627
4040.055176
3584.559326
1683.376587
2248.8125
2767.793213
1112.260864
3042.609619
2574.69165
3929.919922
4762.487305
3408.04248
1428.948486
3659.25415
2133.5
3629.045898
2546.646729
2035.139771
4071.875244
3875.720947
4457.327637
3185.29126
4197.575684
5264.906738
2639.521729
3275.843506
7129.775391
1639.938965
4544.460938
4848.675781
1190.585205
2746.577637
3720.075439
2692.842773
4351.483887
1487.080811
2858.852783
1445.521851
3772.973389
2047.333374
3261.562988
1747.960449
7619.188965
2531.741699
1949.935791
3258.615723
1894.584351
1500.473877
1726.912964
1959.235962
3068.242188
3119.294189
1368.223877
1900.389404
4126.442871
3504.12793
1852.983154
1316.17395
1654.168579
4696.124512
1212.636719
5857.73877
1977.246582
1217.749146
1344.547485
1620.656738
5041.240723
2614.7771
3409.068359
2965.451416
1773.664673
4857.130371
3584.709229
3556.192139
1456.168823
3033.12793
1588.318848
1844.638184
5096.023926
1693.984741
1200.765259
3171.826172
1509.033203
1184.15625
1237.091919
1845.199097
4026.797363
1615.268921
2429.514648
4966.318359
1296.888916
1736.565674
2463.431641
4712.262207
4493.001953
2573.76001
2790.833252
4367.292969
3495.111084
5798.901855
5481.316895
1307.058838
2008.666626
1664.30188
3361.795898
5226.765137
3524.428955
4483.338867
3412.534912
3853.714355
3822.992188
3727.428467
1563.153809
2160.943848
4455.183594
3903.111084
4138.697266
3193.45459
5032.430664
2268.492188
3095.45166
3987.068604
5308.19043
1218.317749
2020.204346
2387.045166
6025.522461
3669.9646
3724.519775
2288.880615
3571.25
2936.29834
2880.33374
4349.102539
3983.619141
1602.920654
3123.860107
2613.527344
1229.163696
2588.059814
2613.390137
4580.356934
2131.546387
2555.714355
1360.072021
5861.402344
2842.144043
3482.142822
1544.594482
1567.52002
1616.224609
1430.298218
4575.063965
9045.085938
2159.703613
1238.631592
1560.181763
2135.252441
5011.447754
2503.644531
4734.788086
1729.772461
3322.63916
2017.52063
4379.009277
1791.009521
1400.975586
4963.459473
1907.382568
2534.857178
2955.302734
2679.515137
1795.84314
2438.657715
1711.042725
2428.37207
5943.411621
4404.45459
2130.018799
1742.33667
3412.406738
3206.44751
2088.487061
1396.943848
3342.841064
2300.923096
3148.559082
3283.259277
3298.202881
2075.904785
4584.807129
3883.947266
5383.475586
1981.06665
2572.600098
4979.074219
5962
2497.644775
2661.22583
3384.861572
4914.580566
4597.975098
4631.791504
4197.01416
1690.243042
4136.095215
4133.415527
2626.203613
4678.592773
3658.731689
3385.430908
5600.533203
4883.207031
6298.588379
5942.112305
2940.438721
6727.169434
2782.172852
4928.400879
5767.313477
3095.043457
3873.694092
4817.143066
2216.399902
5264.586426
4586.053711
1985.813721
4445.217285
3143.717529
4081.393311
3275.545166
1185.504272
2259.193848
4428.217773
2958.929688
3130.216553
5362.36084
5457.804199
3743.847168
2440.248047
4781.588379
2636.628662
1348.027588
1753.040649
4624.935059
4166.744141
3787.750488
7279.68457
2971.684326
2212.266602
3049.615479
5395.121094
3854.229492
4854.820313
5028.771484
4394.475098
3831.290771
1433.57373
3456.378662
2311.630859
4308.870605
3897.986572
1978.813843
3804.489258
3340.416992
5026.210449
1413.19397
5749.987305
3089.106934
2664.529297
4735.183105
3614.666748
2286.150635
2411.946777
2208.859131
4470.588379
3578.755859
4983.705566
4167.595703
2021.851807
3563.107178
2626.56958
2409.918457
3831.870361
3175.407471
3724.155762
1987.874268
1927.208374
1797.078247
1619.103394
2654.628662
2566.713623
2503.398438
6915.758789
2188.907471
10050.646484
3176.717041
3373.654541
2654.133301
2726.040771
3735.346191
4163.983887
1476.258057
3438.829346
3340.19751
4195.914063
2207.016113
3345.705811
6763.935547
3952.554932
2105.417236
4752.36377
4981.251465
1684.145996
3757.558594
4578.912109
2796.213623
5354.067383
1366.139526
2962.27124
1902.45166
1676.071411
1318.121216
6750.366211
1749.85144
1830.970337
3917.403076
1314.865723
4204.481445
4170.881836
2638.757324
5377.365723
4358.806152
3495.232422
2596.626953
2715.114502
4224
3094.129395
4068.771973
2865.624268
2553.187012
2611.522461
4460.95752
3318.015625
4522.528809
1366.375
4304.837891
2269.309082
2817.57959
1053.085327
4433.644043
2930.100098
2420.571533
1485.449219
7668.4375
6268.693848
1426.936768
1844.5
3024.86084
3648.98999
1333.190796
1537.465698
2351.043213
2627.543701
3343.003174
4489.21875
1801.717285
3248.268555
1259.548828
2370.879883
1966.252319
2927.089844
4753.245117
1853.82312
3853.02832
5919.499023
3336.937988
1614
4933.505371
4823.06543
4829.862305
6059.126953
3282.058594
2065.963379
3438.503174
3657.40918
2681.735352
5719.646484
3524.54126
4973.56543
2266.762939
3053.114258
6621.360352
2798.372803
1339.094849
2122.860107
3124.611816
5204.275879
6037.200195
3613.449951
1819.687988
3200.08667
3514.379883
3020.478271
3112.833252
5331.510742
3171.821777
3275.52002
4499.439941
2596.906738
1375.564575
1861.400024
4733.828613
3206.199951
2249.208008
1481.244385
6270.680176
3891.475342
2866.01123
3817.45459
4819.708496
1809.890137
3464.800049
2087.895508
2534.839844
4452.710449
5329.138672
3816.198975
5890.179688
1907.674683
4340.065918
5099.750488
3115.717285
3310.447021
4683.490234
2529.605713
3233.803467
7536.946289
3099.47168
2730.77417
2877.307617
4380.076172
3302.115479
4436.365234
4300.223145
2076.295166
2361.890381
2565.858643
4877.616211
2215.040039
3611.415771
3609.444336
6032.069336
5611.09668
2756.939697
5306.341309
3435.821289
4017.234375
5443.436035
4097.109863
5390.933105
2711.223389
2104.700684
2361.439941
1910.845825
4611.424805
2947.835693
2181.815186
3346.54541
2454.115723
2233.340088
2124.887207
5673.105957
6557.697754
1766.674561
1401.02124
3194.894287
5529.480957
4250.316895
2343.762695
4794
3169.345459
2897.333252
1679.472046
5324.759277
3732.094238
2863.843018
3302.722656
3910.99292
3235.348877
5455.435547
4641.811035
3975.845703
3324.897461
4235.895996
2104.318115
5706.117188
5682.421387
4643.297363
3267.290283
3124.380859
4821.737793
3086.048828
2986.371582
4244.729004
5370.887207
5440.140625
3861.114014
3941.625977
2631.269775
2985.600098
2103.605713
4617.328613
1947.887329
2586.034912
4801.900391
2980.399902
1701.127075
4647.672852
3721.574219
5783.182129
2481.089355
1890.977173
1901.05835
4008.909912
3315.860107
4943.886719
4022.498535
3539.005859
5312.341797
1745.901611
3328.765137
6128.828613
1832.719116
2135.444824
1502.171387
2238.823486
4243.549316
4120.577637
4894.736816
2852.271484
2007.015747
3260.453613
2860.973877
2075.746582
2334.443359
3459.660156
1806.56665
2913.216553
2755.974609
3602.394531
4055.046387
3855.483154
3231.410645
5579.741211
2047.839966
4025.535156
2394.107666
2334.62207
1914.140869
2425.345703
1805.137939
2451.806396
2860
5184.970703
3652.588623
2087.247803
2600.77124
4910.25293
2184.302002
2257.127441
1276.324341
5611.432617
3798.852783
3178.464111
4390.23291
4531.683105
5046.712402
4238.87793
2629.29834
1849.160034
3015.12915
2015.103149
4680.036133
3132.54541
7822.848633
2499.230713
2516.196777
4159.407227
3110.280029
4278.52002
3243.245361
1661.574219
3329.882324
5043.509277
2512.129639
3220.290527
5654.34082
5839.203613
5435.538086
2734.488037
2873.442627
7427.752441
4016.484863
5347.356934
1376.359009
2606.92749
4387.058594
4575.428711
3404.416748
2922.99292
3625.780273
3694.733887
3145.391357
2184.227051
3455.556641
3758.562988
3893.027588
1627.10498
1408.392578
4307.615723
1435.60498
1763.565674
5179.929688
5419.984375
2948.692627
2637.597168
4237.105469
4328.771484
4855.159668
4824.091309
7759.797363
1725.113037
3061.006836
3794.968994
2420.495361
3303.259277
1640.168701
3183.286621
4102.480469
2737.818115
2354.23999
2826.598145
3920.798828
4197.919434
4982.442871
1533.5
1887.875488
4084.741699
5004.015625
4237.878906
4478.32373
3455.95166
1636
1762.133301
2029.519409
2561.342041
1980.543457
2233.385742
1711.122803
2282.8125
3049.515137
3428.439209
2208.382813
3367.177979
5482.751953
4769.01123
4261.143066
2467.004639
2352.087646
3580.359863
2465.579346
3961.4646
2151.923584
4067.5
4569.515137
1602.485596
3808.286621
2080.932129
4768.87793
2226.763916
4493.59082
3091.078857
3378.674805
3627.150635
1749.288086
2346.666748
4539.581055
1711.187378
2724.699219
1512.709229
3814.984863
1494.679077
5321.567383
2361.460693
2582.469482
2807.749512
2060.421387
1526.568115
4233.220703
2246.87207
1677.420288
2603.126953
5803.092773
1688.284546
2453.581055
3077.589111
1295.079346
3104.772949
5003.449707
1796.611084
2572.875977
1345.710938
1321.438721
1436.381958
3385.329346
5914.787598
4761.283691
2036.40332
2465.568115
2897.667725
2393.144287
2428.530518
2155.456055
1772.108765
1416.17749
1970.558228
2244.48291
1847.086548
1755.625977
1094.610596
1680.534668
2485.879639
1837.076538
2890.922607
4856.441895
1004.658569
2358.164551
1453.669556
4243.75
1195.933594
1216.448853
4407.703125
1636.806274
1785.324829
1798.809937
4084.786133
2951.466553
2051.600098
2621.31543
3854.620605
3947.608398
1729.99231
3224.490479
3897.24585
2070.505615
1828.689697
1684.363647
3898.40918
6271.507324
3019.880615
2740.578857
3965.400879
4613.245117
7541.668457
5009.76123
5327.867188
2359.408936
4408.192871
5294.918945
3709.671631
1211.19043
1285.164185
2063.76001
1731.223877
4797.016602
3172.067139
1424.378662
2161.784424
6488.037109
1518.391357
2219.270508
5022.755371
4406.783203
2439
2515.481201
4890.627441
1946.204956
1747.829834
3488.07666
4785.357422
3545.554688
1232.497192
3742.843262
2846.618652
4690.922852
2254.59375
2341.933594
2815.318604
2125.431641
3466.905273
2265.538574
4733.854492
2129.617432
3433.989746
4666.599609
3783.283203
2043.204102
2651.022705
1982.168701
3947.435791
1666.107056
2132.981201
3164.150391
6173.837402
6204.811523
3081.289307
1798.809082
2446.216553
1542.494751
1562.354736
3223.051758
3172.516113
3448.678223
3400.213379
2003.188599
4817.716309
2064.936279
2970.730225
4094.457031
4598.314941
2041.548828
2846.893066
2296.79541
1812.011353
2035.814453
4597.904297
1854.56311
4285.62793
2845.905518
3752.631592
3477.511719
2384.400635
2586.897949
1883.569214
4254.668945
3028.613037
3830.974854
1806.208008
4121.84082
2425.835693
2053.229736
2406.473633
1832.120117
2859.078613
3069.594482
2812.634521
2633.600098
2477.882324
1884.348755
1900.684692
2009.849365
5539.842285
2525.39624
2344.252686
1369.333374
3756.673584
1309.602417
2893.283447
2506.569824
1928.561646
4041.020508
1409.725464
1490.772339
1620.038574
1803.260132
1327.96814
10894.083008
2560.263184
1760.228882
1313.250488
1160.757446
4143.069824
4700.817383
2945.223633
1309.333374
3694.03418
3200
2507.894775
4559.382813
3708.654541
3981.877441
2303.529297
1803.199951
3406.258301
5445.281738
3150.121826
7103.823242
1834.306274
2510.196045
1981.586182
3832.90332
3000.692383
4275.627441
2043.119507
3873.45459
4458.873047
1445.538452
1977.967163
1320.869507
3444.899902
4142.270508
2873.95752
4141.660645
4813.12207
2259.70459
4177.036133
2820.335938
4608.489258
1790.849976
2157.278809
1585.411743
3064.27124
2403.125732
1681.090942
3228.436523
1953.391968
1214.575928
2030.861572
2172.619629
3107.23877
2094.145264
4427.888672
5151.741211
1509.631226
1960.477661
6146.391602
1260.324341
5831.526855
3301.367432
2228.83667
2401.922363
5111.30127
3150.814697
1606.320435
2703
2057.171387
3848.050537
3757.225098
2996.195801
1561.039429
4115.279297
3053.333252
4536.538574
2292.115234
3411.758545
2106.432861
1905.201416
2904.945557
1048.521729
6338.098145
4259.982422
4559.327148
3065.159424
1577.297241
5174.809082
1766.06897
2956.533447
2135.008545
1468.120117
3733.814941
2188.178467
7349.219727
1516.186401
1752.925903
3304.732666
4768.421875
3296.315186
3327.49585
3965.882324
1574.409058
1842.49353
2370.032715
4487.083008
1460.97876
1624.822876
2570.817627
2044.876587
1930.528564
4777.355469
3359.421631
6834.960449
2172.085205
2671.261963
3671.758789
2170.329102
1885.973145
3024.178711
3574.91333
4332.226563
2877.489258
1552.962158
3367.756348
2432.358643
3238.424316
3968.728516
4252.242188
3521.646973
1793.525024
5434.541992
4277.613281
3503.744629
1705.146118
1891.172363
5073.633301
5012.870605
3485.052734
2739.4646
2154.470703
1871.58374
2544.0354
2169.056641
4099.759277
2158.556641
2387.676758
1614.243896
3852.699951
3653.284912
2469.42334
2808.927979
5527.480957
3162.570068
1472.734741
6255.719727
4639.404785
2475.6521
1759.557617
3463.313477
3203.504639
1726.005981
2488.075928
1745.647583
3333.333252
2483.015625
2379.037109
4567.200195
5697.85498
5329.263184
1848.483276
3026.201416
4095.469727
3177.259766
3347.387451
1865.49646
3849.45752
1646.785767
2503.575195
1971.976929
3160.921143
1505.182617
2360.930176
2518.206787
3623.575195
3183.645508
2617.415039
1837.983765
1381.090942
2382.414063
1930.007446
2390.803467
5410.691406
2390.496338
4409.079102
4270.217285
2997.553467
5037.452148
4743.067871
1973.945923
2537.124512
1451.275635
5407.250977
4325.569336
1917.705444
1422.556396
1325.00769
2113.265137
5195.224121
2115.294189
5602.48291
3522.160889
1886.360962
1616.383545
3990.769287
3894.030762
1929.483398
5949.283691
3144.139404
1839.405762
1909.803955
3993.078613
3448.918701
5271.359863
1672.037354
4598.437012
1621.806396
3261.965332
3952.848389
5517.772461
1644.230347
4852.397949
5883.686523
5110.280273
2243.272705
2326.666748
4912.611328
4796.744629
4329.708496
3296.324707
5675.759766
2207.777832
3717.144531
2555.04248
1930.567139
4778.582031
2992.975098
1715.936523
3418.931152
2971.475098
3556.76416
5947.525879
4641.749023
4421.276367
1410.175781
3556.661621
1807.492432
2788.067383
2451.954834
7287.416016
1444.316284
3940.509766
3655.272705
2746.116943
1963.277222
2452.641602
4601.372559
4151.87793
2760.785645
1542.251221
1606.045166
5434.376465
2370.866943
3125.07251
3970.691162
5499.121582
1675.844116
1889.615356
2189.882324
2357.458008
3309.09082
6940.208008
1420.722534
2928.663818
2903.96875
5222.305664
3781.473633
2345.393555
2364.06543
3004.459717
4391.41748
2462.773682
4305.766602
2326.189209
2170.838623
1941.74646
1586.070557
3232.577393
4412.57666
1973.082031
6495.398438
1857.91333
2117.982422
4145.612305
2307.845215
1964.373169
1972.318359
2106.313965
3064.285645
1589.928955
2542.754639
2310.192383
7265.92334
6325.336914
1714.931519
3203.113525
2882.695801
1559.837891
5037.623047
1917.529175
2035.428589
2006.255493
4690.836914
3626.151367
2250.695068
3921.136719
1796.664917
1991.146606
1944.592651
2414.823975
5097.543457
4099.862793
3756.435059
1639.929077
1959.352783
3385.001953
5160.085938
1965.512573
2178.13208
3950.38501
1786.609741
2745.462646
3540.121094
1897.184448
3109.316162
4253.759766
2905.563232
3204.447021
3760.432373
2742.349854
2140.438477
2216.395508
2275.547852
2923.544922
4714.870605
4620.512207
3800.567383
2681.320068
5266.347656
4753.143066
4624.308105
3165.156494
3471.816406
3966.736816
4685.803711
1879.045898
3484.6875
2781.48877
4553.708984
1803.146484
1432.39502
2978.797607
2110.232666
5205.63623
2400.968506
1836.91626
1660.621338
4264.224609
1666.744141
1756.158203
1935.253296
4326.513184
1739.934082
2337.199951
1696.723755
2920.745117
4227.849609
2425.165039
3331.234863
2623.569824
1708.99646
1884.756714
4549.185059
3705.288818
1843.255371
1866.50647
2853.527344
1929.400024
1939.628662
4107.783203
3730.066162
2939.114746
1810.852417
1682.36731
3847.327393
1787.302368
1682.391724
5267.416504
2812.343994
5891.289063
3285.489014
3280.162109
2935.529297
1364.616455
3272.066162
3733.186279
3281.487061
3986.710938
1520
3399.210938
1738.092285
4611.223633
1711.549316
7007.325684
2273.67627
2797.182373
5044.737793
3227.415039
3424.584229
3433.897949
1825.133911
5212.564453
4739.70166
5433.461914
1578.574707
2200.083252
4593.717773
2160.057617
2704.542969
5141.368652
4859.250977
1691.970093
2832.829102
1852.13916
2028.683716
4333.467285
2183.623291
2530.897217
1848.361938
3263.550781
3688.669189
5277.565918
4155.700684
4941.210449
3651.887451
3288.90918
2060.761963
1790.881714
1843.782471
3058.088379
2410.620605
1700.537354
8252.712891
1396.419067
1741.452881
1634.934937
2203.716064
2119.125488
2935.783203
3249.516602
4403.830566
3063.755615
2252.575684
2433.256836
1861.612793
1677.158325
1507.305542
4634.748535
2572.756104
3805.418945
3324.415771
2104.261475
2379.155762
2375.013428
2066.477295
2191.88623
3667.755859
6014.925781
2503.352783
1837.164673
2915.934814
1343.162964
4003.316406
3537.877686
2977.020508
2028.80249
1722.603394
2262.103516
3289.169189
3220.313232
2148.057617
2098.886719
1760.163818
3615.725342
4408.541992
3201.015137
1799.133057
1842.700684
2287.750977
1465.45459
1464.738037
2416.7146
4406.008789
2720.607178
2913.562744
1894.796387
2415.518555
4357.873047
1985.671509
1792.679321
1748.276123
1937.985962
3115.992432
1732.376099
3242.463867
2117.040771
3499.787109
1859.230713
1950.79187
5600.951172
2041.261719
3361.011475
2655.115479
3220.19043
1645.407349
3551.477295
3247.046143
3978.455811
5282.018555
1932.71228
2287.2854
1927.621704
1752.788696
1771.395996
2306.009277
5012.331055
5964.195313
1627.658325
3817.537109
1717.491699
1661.8927
2279.290527
3764.388184
1851.884766
3734.04541
4817.107422
2011.527832
1612.258667
5802.55957
4035.588867
2575.856689
4436.504395
3675.820801
3992.514893
2207.813232
4310.406738
2939.464111
2136.217285
6064.989746
2581.511719
3884.560059
2267.299561
4062.011719
4671.585449
3756.828369
4204.509766
1740.268433
5811.664551
2539.888428
1194.452881
2239.728027
1795.199951
3438.218262
3939.856201
2263.697754
4929.818359
1561.550659
7873.893555
3105.618652
2735.765625
1291.719238
2195.954346
3631.127197
5310.584961
2629.415283
1080.623413
1401.374756
2497.440674
1616.567627
3058.647461
4845.236816
5077.501953
3637.296143
3651.899658
1934.903809
1627.622192
3448.144531
4369.818359
3715.160645
2920.39917
3661.044678
3223.609863
3937.192139
3058.540039
3827.499268
1478.36792
4695.412598
2478.892334
4332.844238
1535.092407
3729.232666
1439.281616
3149.620117
2659.19043
2835.005371
1899.930908
3252.878418
2980.850098
3645.175293
4268.121094
1794.830322
2153.659912
3201.423584
3179.415283
1914.354126
1899.525024
1713.338379
4839.962402
2432
2607.493652
2153.366211
5448.336426
2162.078857
3160.714111
2694.294189
4497.926758
2689.878662
1829.137329
2798.278809
4852.925293
3808.150635
1476.571411
2718.054932
1955.697998
2622.876465
1777.630859
3323.101563
1734.961304
5106.39502
1722.37439
3716.027832
1864.105225
2400.138428
1837.768921
2044.975586
3409.245605
5062.130371
5386.333496
2882.399902
2307.28125
5106.972656
3404.249023
4654.586426
1793.401855
3927.797852
2803.61084
1340.017578
2440.018555
3986.461426
1735.577393
3716.963867
1906.39502
1634.272217
2028.60498
3708.567871
3179.730713
2915.928711
3645.137451
2488.103027
1930.631592
2314.572266
1496.585327
3179.035889
2500.236328
1979.514282
4252.837402
1544.59021
1906.022583
1859.507568
5026.364746
1684.824951
5514.304199
2629.315674
2142.813721
5616.599121
2390.099365
3352.539795
4503
3393.548828
7728.344238
1522.149292
2175.570068
2107.863037
7726.638672
2496.454346
1751.074341
2297.924805
1351.096802
3693.010986
4379.443848
1410.773315
2817.603271
1951.0448
1596.972168
3355.050293
2014.939453
2055.004395
2966.765137
1995.705444
2853.46875
4534.301758
1755.210205
4122.5
2687.122559
1563.705933
5084.904297
2469.731445
4003.321045
2664.640625
3960.0271
3734.442871
4539.043457
5586.793945
3804.82373
2167.186768
1423.86792
1411.06665
1557.446167
2380.890381
1401.942139
2159.143799
1269.670532
1492.747192
4125.193359
2967.428467
1717.536133
1671.121216
3653.944092
1631.607666
2773.255371
2242.422852
2440.905029
1829.90271
1980.318604
1544.779053
2833.573975
5162.188965
3593.512207
1632.466675
1604.562988
2895.533203
3421.051514
5268.995117
4526.18457
1621.982178
1720
3579.021973
1698.37146
1742.135376
3594.495117
3638.146729
1532.421021
2269.876953
2967.168213
2597.648926
1562.702026
2606.169678
2372.47168
5046.809082
3757.042725
3509.126465
3398.954102
4518.885254
5077.812988
3038.664063
3895.85498
3243.637939
4247.742676
4546.116211
1545.660889
1898.473633
1813.895996
5192.058594
2962.907959
5652.73584
2562.726074
2527.940186
2526.913818
2862.776367
1607.318604
2893.035645
3717.727539
2918.493164
3883.562988
3047.453125
1830.761963
1801.892456
3084.759521
1824.504761
2053.869629
1840.018433
2344.157227
1771.349854
1814.484863
7536.090332
2231.38623
4596.331543
3856.266602
2014.430908
2484.131836
2321.321045
2551.855957
3520.211182
2589.69165
2977.611084
1935.678833
3336.684082
1836.993164
1617.634399
4398.188477
6441.276855
1697.205444
6587.074707
2432.921875
1357.591431
2864.218262
6627.515137
3312.036865
1706.166626
4115.670898
2750.582275
4273.867188
3511.368896
3242.821045
3149.321777
1613.638916
3403.06958
3112.797852
2504.218262
1610.285767
1935.163208
1622.756592
2631.533691
2186.207764
1287.867798
4615.086914
1410.343994
2968.223633
4210.476563
1512.623047
1333.848267
6962.714844
7500.713379
1714.17981
2030.049805
2179.505615
3893.831299
3636.907471
1640.824951
1713.071411
5147.337402
2616.632813
3477.519775
1979.05835
1844.74231
1559.540527
1639.640015
1701.365479
2697.789795
3236.677979
1878
1500.321289
2298.760986
5223.086914
1855.930054
2082.219238
2273.827881
4018.492188
1696.033081
1673.184326
4048.51001
6829.405762
1755.835327
2464.209473
2095.787354
2346.383057
2229.823242
3871.483887
1819.920044
2212.273193
2520.862061
2292.842773
2024.708862
3445.98999
4234.398438
2388.817139
4626.10791
2469.77124
2170.570801
2211.238037
2919.004395
4741.780273
1814.892822
1982.363281
1793.22937
2963.687744
4731.263672
1738.533936
3500.966064
3957.441895
1636.440063
2040.647583
2782.745117
1949.640503
4381.872559
1393.837158
1485.34729
2773.818115
3898.256836
4459.677246
2604.685303
3597.709961
4297.320801
1813.758301
1758.606934
1581.47583
2994.180176
2743.808594
2493.118408
2001.246338
2621.712158
1930.49707
2468.85376
3153.754639
1647.232056
1563.634399
2886.974365
1834.07312
2696.925049
1318.046265
2797.114258
3460.9729
1486.528442
2233.38208
5856.930664
3368.427002
4545.731445
1474.805176
1871.022339
1744.231079
1189.023804
1940.698364
1692.282349
4207.421387
2886.578613
1440.792358
2828.152832
3829.890381
2228.294434
3375.683594
1764.836182
1563.369507
5305.467285
1637.748779
3389.925293
4891.229004
4073.900879
1505.509399
2878.083984
1706.240845
2169.389893
1087.550049
1863.331543
5073.419434
3941.626709
3034.289063
1595.373535
3312.98291
1535.951416
2040.508301
2370.852295
1765.420044
3919.960449
2393.105957
4435.729492
1344.660522
1764.082764
1722.394165
1519.833862
2286.129395
4288.956055
4731.483398
3249.980957
3946.423828
3591.165771
4203.733398
3369.774414
3284.481201
2266.793945
2116.493164
2700.847656
3960.789063
1570.841919
4386.541504
4142.077148
2123.244141
2004.193848
4059.876221
3078.93335
4199.986816
2768.83667
1666.812988
2049.198486
2390.51123
2402.246094
2393.071533
2140.405273
4124.605957
3274.796631
1648.834351
2271.155518
2098.558105
1812.671631
3860.768799
2621.695801
3772.980957
2118.645996
3228.394043
4558
2657.151855
5279.385742
1770.575195
3852.75415
5364.588867
2569.088623
2081.4021
2040.856323
2062.193848
3866.620117
1769.458374
2018.238037
1893.348145
2181.460205
3538.40625
2217.860352
1662.427246
2983.014648
1474.932983
3045.29126
5052.187988
4446.839844
3233.780273
2852.162109
2719.131348
2945.564941
3260.608643
1979.108521
1929.299194
5661.513672
4715.178711
5277.615723
2164.481689
1309.016602
1146.07666
3065.901123
3621.724365
4048.853516
1777.943115
1990.877197
3913.87915
2392.826172
1628.651123
1755.041382
4002.560791
1750.363281
1452.047974
2293.037842
2821.700684
3248.331055
3311.939941
3131.122803
2047.581909
2468.48584
2097.178467
3874.443848
5681.573242
1655.115479
1998.095825
1640.234741
3178.673096
1865.829956
1252.894897
3085.979492
1690.562622
6350.611816
3795.530273
5783.362793
2047.113159
3694.136719
3961.600098
2618.576904
1533.298706
3032.411133
4463.492676
4067.494629
3046.286865
1388.941162
1564.412354
5065.116211
1185.219727
2920.71167
1808.187378
