# Supplementary material for: Distribution Analyzer, a methodology for identifying and clustering outlier conditions from single-cell distributions, and its application to a Nanog reporter RNAi screen
Source: BMC Bioinformatics. 2015 Jul 22;16:225. doi: 10.1186/s12859-015-0636-7 (PMC4511455; doi:10.1186/s12859-015-0636-7)
Supplement: Additional file 1: Code S1. — R source code and sample data for distribution-based high-content screen analysis [file 12859_2015_636_MOESM1_ESM.zip › DistributionAnalyzer-1.1/Plates/files10004/F04]

2168.795654
2033.909058
1567.45459
4137.355957
1822.083374
1786.924683
3570.330078
2895.591309
2270.350586
1636.869507
2303.063721
4764.834961
1814.185547
4853.920898
1666.947388
2005.779053
3005.662842
4643.503906
2384.444336
2001.108398
3290.989502
1642.543579
4571.100098
1615.551392
1979.45459
1924.477051
1818.981812
1508.800049
3200.808838
1337.214233
3463.865967
1488.620728
3356
1584.93335
3489.442627
3590.911133
3450.48877
4177.213379
3501.265869
1638.015015
4213.008789
1958.95813
5051.650391
1437.953491
2624.442383
5524.926758
5070.879883
2944.607178
2183.9021
4236.775879
2219.390625
3514.75
2734.410889
1698.285767
2042.461548
3435.22168
5171.188477
2580.141846
2288.337402
5030.521484
4753.993652
3902.238037
2364.249512
2134.939209
4657.456543
1915.432861
3359.167236
2409.366455
3471.06665
2976.133301
2824.593506
1922.135498
2376.244385
3844.177734
1926.937012
2690.944336
2912.133301
3927.668457
2750.389893
3361.793213
5521.679199
1930.701294
5194.710938
4244.232422
3704.615479
2225.290283
2140.669922
2927.625732
2081.481445
1806.769287
3504.441406
2863.251465
3591.031006
3712.770264
5222.049316
4272.134766
4853.026855
6501.669922
6300.162109
2823.945801
2181.082275
1739.111084
5997.74707
2404.691406
2729.763672
2693.733398
3015.444824
3676.637939
1687.408813
2996.382813
2850.75
4179.210938
2961.547363
3195.344971
5276.461426
1863.942871
3260.040771
2070.69873
3699.618164
4303.578125
4446.037109
1250.49353
3914.165771
2931.993896
4250.427734
2173.333252
2399.580322
1376.560547
1687.5
3119.315674
4698.181641
4102.62793
1775.706787
1572.662598
1456.770386
3378.428223
2933.147461
3156.354736
4762.874023
2153.092285
5074.835449
4435.474609
3288.266602
2586.116455
3714.040771
2138.93335
2484.75708
2548.399902
3725.918213
2661.364258
3148.493652
6076.237305
5695.118652
2396.444336
6153.689453
3129.724854
1890.640015
2139.054443
4202.376953
3688.103516
1772.322632
3126.914551
1756.531006
3755.06665
4791.306641
4079.955811
4990.078125
2918.022705
4395.373047
2311.9104
2754.293701
2638.598633
2244.219238
2868.604004
4409.538574
1811.724487
1641.627686
2265.159912
6046.937988
3328.866943
5405.855957
4046.292236
3509.459473
8660.677734
2641.557617
3191.125
4218.091309
3169.491455
3299.051514
1882.130859
3947.290771
2769.836182
4780.881348
3935.455078
2626.835205
4768.278809
3778.157715
1945.637817
2243.083252
2780.756348
4120.416016
2893.395264
3211.406738
2422.719971
2394.172607
3491.115479
1122.936768
3075.646729
4104.608887
2565.061523
2490.564209
3751.561279
1846.352905
2093.49292
6953.70752
1571.480225
2165.982666
4421.570801
1835.22583
1537.333374
4261.423828
4089.921387
3264.320068
3156.925293
6256.130371
2946.846436
3312.554199
1912.636841
2259.764648
1911.582886
2166.172852
4709.516602
1649.481445
3404.425537
4101.071777
3084.826904
1770.331421
4360.830078
1829.160034
2685.813965
4032.980469
4481.288574
1817.03418
1725.993774
1616.873413
3091.750488
2034.501831
5207.491699
4074.393799
3008.120361
4904.634766
1817.391357
4729.589844
1814.153809
5125.93457
2974.643799
2969.248535
2163.838623
1488.340454
2502.974365
2277.632568
2688.741455
3086.081787
1879.968262
2067.502441
2839.350586
5083.043457
3132.354248
2919.144287
4272.911133
3326.623291
1765.104736
3183.741943
3511.551758
2115.010498
3163.557129
1994.553589
2756.767822
3017.216064
1774.625366
4122.564941
1717.659058
3097.699951
4415.062012
1986.834229
2791.543213
2002.119507
2218.929443
2037.373901
4675.426758
2650.742188
2259.381592
2631.031494
7153.615234
1355.020386
2415.657959
3297.259033
3963.332275
1725.447266
3100.490479
1880.316162
2033.190063
3927.424561
4852.724609
4348.289551
3462.704102
4229.98877
2486.081055
4045.656006
2290.068115
1498.666626
3849.422119
3698.026855
3139.776611
4705.359863
1858.638916
4484.631348
3525.427246
2436.20459
2996.360596
2674.453613
4369.45459
4206.626953
2678.191406
2215.142822
5099.581055
1919.923828
2070.990723
4858.183594
3295.689453
5738.39209
1789.441284
4505.786621
2698.006104
3229.386475
2667.042236
6436.679199
2082.036865
3222.105713
2186.311035
4284.348145
2680.844971
3393.28418
1611.569946
3235.464355
3555.853027
4148.880859
2163.88501
2696.530762
1767.124146
2944.412109
2873.818115
3890.645264
5031.553223
2633.494141
4505.632813
3177.831543
1547.657104
5508.986328
4657.777832
2994.090332
3754.324463
1928.308594
1884.658936
1795.535522
4139.452637
2471.447266
2087.413086
2003.79248
3864.242432
1849.490723
2530.003906
6014.51416
2156.020264
2173.319092
3528.238281
2247.07373
2075.504395
2092.840576
1873.098389
2827.899414
4272.019531
3752.730225
3137.292725
2672.578857
2213.577393
1713.263184
2533.488281
5104.821777
3484.259277
1780.588257
1760.016724
3988.424316
2044.561035
2617.730713
3089.45752
5360.192871
2681.996826
2752.730957
1884.2229
1977.831909
4193.110352
4340.164063
1938.731689
4233.661133
1948.428345
3619.306396
2143.304443
2117.362061
2779.052246
1823.446777
2144.636719
2129.343994
4035.126953
1734.644653
4362.706543
2347.338623
2595.744385
1999.495361
3855.218506
4935.433105
2738.53418
2657.303223
8210.818359
2654.583984
3756.363525
1637.889771
2436.679199
3867.361816
2309.581299
6430.956543
1871.342773
3483.373291
4071.324463
1690.996338
2770.373291
2906.157227
3115.32373
5042.433105
3978.91626
3939.918457
3047.53125
3638.006592
2905.339355
3941.633057
3091.369629
4760.827637
2583.324707
3439.776123
3954.653809
2455.5
2416.802979
2262.338867
3961.561523
4084.895264
3338.34082
2183.27002
1807.91748
5233.714355
4144.491211
5360.509277
2224.9729
3143.94458
1677.969238
2881.988281
3235.5
3603.593506
3065.434082
3250.600098
5131.161621
4431.407227
1882.326538
3386.429443
4115.093262
1736.663452
3922.481445
2466.977539
3454.175781
1925.522583
2872.866455
3214.388916
2102
3161.079834
4110.215332
5488.195313
3888.637207
3642.496094
4992.315918
4573.906738
4851.655273
3638.574219
4416.51709
4094.993652
4750.05957
2996.425537
4906.285645
2314.829346
2913.110107
2732.639893
4840.528809
2454.205566
4762.444336
4555.692383
1292
1420.744141
2053.220459
3056.156982
1265.116333
3660.782715
3509.25293
4294.666504
3969.821045
5742.912109
1393.181763
5127.395508
4992.056152
4139.590332
4342.693359
4462.063477
2928.731934
3277.725586
3900.854736
2626.694824
2638.108154
5052.833496
5260.911133
2576.9729
3237.270508
3140.342773
5288.976563
1753.527222
2141.387695
3420.247314
4835.180176
4190.163086
1596.260864
4226.90918
6168.670898
2625.9104
4868.35791
2553.587891
4728.331543
3999.667969
5747.933105
3405.904297
2367.212158
1677.558716
5090.725098
2020.423096
2174.914795
3329.791504
5715.535645
2419.610596
2750.693848
1656.583374
2512.074463
5568
4013.480225
3046.377197
1849.008423
2260.159912
2213.950439
2374.73291
3773.117676
3870.206299
4480.085449
1840.411743
2167.459473
2657.899902
2513.73291
3812.056885
3533.609131
2060.018311
1686.661621
2050.409668
4343.936523
3144.819824
2757.873535
1778.960327
2753.359375
2977.718018
3547.233398
3382.307617
2057.626465
5626.763184
3085.893066
3196.309326
2234.318848
3616.900635
2264.938965
3794.170654
2373.792725
3381.951416
1839.319946
3379.980957
1762.146362
2281.338623
3300.133301
2339.389893
2781.60376
1669.419312
2895.320313
3813.84082
3644
4200.434082
1275.319092
2920.723389
1426.893677
1794.723389
3870.754639
1662.905273
3568.830078
3074.876465
3239.432617
2302.05835
2159.916748
2080.333252
4092.939209
2489.947754
4640.37207
1819.772949
5618.771484
1240.08252
4039.594482
2226.980469
5783.646973
4836.04834
3016.28833
1463.346924
5281.477539
5287.011719
2559.280029
1789.306152
3264.621338
8066.660156
1547.968018
4532.652832
3038.212402
3569.45459
3912.695557
3716.598389
4190.516113
3075
4926.204102
3683.283691
5732.986328
4234.129883
5556
3296.914307
3523.826172
1569.242676
2831.936523
3482.503662
3142.302979
4166.74707
3834.920166
5374.29248
3100.19043
5195.049805
2925.451416
3817.381592
4427.772461
5662.79248
3680
3124.695313
5065.575684
1626.979736
1844.75415
2164.471924
2461.085693
3792.617676
2469.310059
2397.054199
3400.353516
2812.127441
4490.67627
5351.937012
1967.239014
3671.116699
2035.005249
4436.181641
2856.363525
3078.824463
1692.835205
1679.619019
2582.137695
2407.222656
3001.702148
5113.143066
2337.246094
1737.379272
3385.032227
5751.501465
4130.245117
1909.903931
2241.348633
5059.887207
2484.559326
2061.967285
3610.384277
4451.459961
5075.272949
2014.846191
3275.358887
4039.04834
5928.793457
1762.465942
3766.354492
4844.428223
2190.237793
3054.452881
2128.249023
2098.278564
5236.660156
2261.299805
3368.360596
1642.530273
1736.508423
2962.74585
4486.423828
2872.236084
1948.95105
1619.335693
2196.796143
4308.226074
4884.977051
2082.647705
2072.498291
2192.300537
2424.88501
1834.316284
3503
4611.035156
3944.443115
1310.633179
2187.851807
6083.886719
2770.570557
1326.736206
1665.960815
3362.210449
3366.022461
2417.212158
2380.042969
1352.853394
1512
2996.335938
1751.151489
1337.813354
2571.5
3631.894775
4204.745117
4553.106445
4646.42627
3829.862549
2374.706543
6698.333496
4228.732422
2356.563721
5105.637207
4904.322266
5521.567383
2097.766113
3966.756836
4233.308105
3535.629639
3732.388916
3485.300049
4465.992676
2272.149414
4553.481445
3079.485596
3118.364502
5773.714355
3629.845215
2252.347168
2799.901123
3095.064941
4384.459473
2275.058838
2242.111084
2749.617432
1851.541504
4364.624512
4285.30127
5558.688965
1710.046509
3068.468018
2047.885254
2959.015381
5511.330078
2504
1619.692261
5567.810547
5075.109375
3077.682617
5215.557129
2015.931152
2000.536255
2644.923096
2285.565186
4244.302734
1810.372925
3355.361572
5773.807129
4196.412598
2248.146973
3290.03833
1664.537842
2191.541992
4342.07373
2232.257324
1592.233276
1353.607178
8305.46875
5275.405273
1682.181763
4472.40332
2949.507813
2247.405518
5948.431152
4168.151855
1795.163208
2842.21875
3172.245605
3331.88208
3324.88501
1671.449341
2188
4547.025391
1599.400879
3483.467773
5117.954102
4584.98584
4158.726074
2305.443359
4398.867188
3153.963379
1851.194092
2089.756836
2055.726318
2705.973145
3997.859863
4738.980469
2781.425781
1650.921753
2203.582031
3045.384521
2749.647949
2212.658691
1979.678101
2197.393799
3822.549072
3396.533936
1431.342041
3520.183594
1579.220825
4145.435059
3668.300537
3767.544434
3252.659912
2438.926514
2576
3395.286621
2529.501465
3202.596191
2044.532227
2053.950439
4107.691406
2495.475586
2387.335449
1315.418823
1776.400024
1941.769287
1774.359619
4984.814941
2408.303467
3118.97583
3232.302002
3674.268311
2589.502441
2395.60376
3567.067383
1800.847046
1596.658203
4772.862793
2839.976807
4873.51416
1761.230713
3664.843018
2115.739746
1693.650757
3856.932373
5167.739258
1802.254883
2008.035522
5765.234375
1514.72937
4094.601563
1901.27478
5191.756348
1652.887329
2165.661133
3278.749268
2840.654297
4362.589844
2563.522217
3080
3895.471436
3598.784424
1974.55896
3947.521973
2610.178711
3893.003906
5600.586914
2900.332031
2562.450928
3763.679688
4633.896973
3460.532959
5170.558105
1901.908081
2064.506104
3019.622559
2571.038818
2202.007324
2560.988281
2152.747559
2977.680664
2108.871582
4519.789063
1781.036987
1485.877563
2059.412354
3851.530518
3345.531006
3650.067871
2001.587524
1847.164673
4302.149414
2819.88208
3775.48584
1749.726074
4083.725098
2683.005371
2328
3054.956543
1578.762573
2850.387695
4186.837402
1777.076416
1495.11792
1864.022217
1673.103394
2752.106445
4115.945313
4785.775391
2253.532471
1877.81604
2110.048828
2703.981689
1597.880737
2095.907227
1728.29187
3122.455811
2442.521729
1901.98999
2670.575684
2982.562744
2752.506348
3164.688721
4197.552734
4637.611816
2865.175781
2509.616699
1979.90625
2201.777832
2609.571289
3546.013428
3430.882568
1673.561401
2245.282959
2740.176758
3536.162354
1435.84729
5263.219238
3076.767334
3537.231934
4551.365723
2767.925781
3080.538574
2571.958008
2441.850098
4454.299805
3138.666748
2057.869629
1716.278198
3380.744873
1756.936157
4655.306641
2029.056396
3507.550781
2553.405518
1747.214111
2437.666748
3727.500977
2088.880371
4158.684082
3169.374756
4026.612793
4091.019775
1624.195679
2181.562012
1753.982544
3042.59668
5294.419434
2691.269043
4675.630859
2205.251221
1669.576416
2114.428955
3142.706787
1446.807251
1826.121582
1885.27002
2339.001709
2218.682373
2185.980469
2244.207031
3739.516602
2767.317383
5109.136719
4322.100586
2329.841797
2186.235352
1472.372803
1645.06604
3775.189941
2174.036621
2625.848633
4240.742676
5774.67627
2750.333252
3088.131104
1534.561035
2027.959961
1832.912109
2065.977051
4489.147949
4823.456543
2341.966064
1907.606689
3342.762695
1710.713379
1865.92688
1749.861816
1659.305786
2265.069336
3700.756348
1919.777344
1763.067383
2964.810059
2430.727295
4618.413086
3023.053711
3775.539551
2673.294922
4690.337891
5068.607422
3887.572266
2036.537598
3346.776367
4757.181641
3054.670166
2709.083252
1696.851563
2568.40332
1749.833374
4278.571289
2742.666748
2123.576416
3140.571533
4518.760742
1771.740234
2921.132813
4809.316406
3410.133301
5586.647461
2624.397705
4668
3122.121094
3338.115723
2614.722168
1695.179443
3434.573486
4151.661133
1980.909058
1842.195557
3421.323975
3911.183594
3318.172852
1761.300049
2922.285645
4724.061035
4328.481445
2717.488281
8055.192871
1314.074097
1832.210571
2130.094482
3108.5
2041.103394
4633.430664
4902.320801
4312.342285
1444.048218
1441.349365
3166.341553
4528.078125
3849.674316
1474.72522
3789.669922
4149.10498
2972.071533
4216.837891
1959.057739
2861.880127
2676.157959
2613.587646
4671.334473
4387.594727
4807.931152
1769.150024
2203.3479
1652.641968
4783.228516
1491.906372
2262.143555
3993.53418
3545.293457
5046.859863
3022.361084
1692.390869
1539.807739
5563.36377
4348.885742
2341.425781
2915.592529
2973.550293
4411.150879
1546.921021
1835.610596
4518.948242
3774.29834
3499.634521
1748.390747
2320
2225.651123
1972.957764
4676.864258
2756.009521
2390.411865
4310.989258
1625.697998
3676.859375
3842.303711
4100.776367
1647.117798
3313.494141
2231.213867
4509.544922
1691.616211
1733.338379
1585.019409
1750.344849
3905.545654
2409.615967
2375.251221
1863.885742
4640.050293
1596.607544
3790.062744
8001.223633
1960.769653
1942.274536
2227.082031
2655.881104
2772.622314
3916.277344
2497.578857
5441.184082
3972.705811
2847.139893
2242.584717
3412.198975
2900
4070.125
2028
6553.959961
3201.757568
3582.90918
2947.733398
2837.891113
4120.822754
2186.916748
1859.860107
2767.199951
4672.985352
3653.281982
3642.934326
2547.97998
3530.722412
2738.961426
3474.654297
3027.5
2878.01001
2436.208252
2843.281982
1909.479492
2260.5354
2552.561768
2518.130371
1831.428589
2359.914063
4796.571289
5610.659668
5026.568848
2002.938721
4951.111328
2033.118286
3416.651367
2598.896484
2898.564941
4275.161133
2494.468018
1832.084229
2713.170166
2023.379883
1810.694702
2284.291016
1895.935425
2165.052734
3034.023438
3630.091797
2512.095947
2997.605957
2856.306885
6350.869629
5121.932129
3456.427979
2127.379395
2168.983887
3846.524414
1949.523438
4499.907227
4429.771484
1666.613647
3650.319336
3609.176514
6341.848145
3377.895996
4199.603027
3941.428955
4329.888672
2150.567627
1618.738037
3432.92749
2499.149902
2398.71582
2746.466553
3569.787354
1947.18103
1898.234863
3678.655518
5663.711914
3906.821533
3735.921631
2964.968506
8705.060547
2369.709961
3206.393311
2688.010498
3785.037354
2061.697021
4933.871094
4433.584473
1561.698975
2654.632813
3182.341064
6707.334473
3165.158936
3647.956055
2097.238525
1361.100342
2148.004883
1901.640991
3509.18457
3818.161621
3207.445068
4002.435547
2654.945068
2795.225586
1645.391357
1963.843262
2694.367432
2003.184448
2050.26416
1924.227661
3031
3785.295166
3831.315674
3941.247803
5803.524902
3043.428467
4468.356934
3434.444336
4205.836426
1943.344604
7227.690918
3199.668945
2788.396484
4387.147949
3142.956543
4142.270508
2293.584961
4430.72168
3157.555664
1541.902954
1799.650024
4712.779785
1864.533325
3500
2016.316528
4911.038086
2789.126953
2438.605957
6432.228027
3646.313477
3101.045654
2423.663818
4156.117188
2832.578369
2103.55835
1960.071411
4805.047363
4216.708008
2256.444336
4478.252441
5224.545898
2721.06665
2547.09668
5623.285645
4249.644531
1789.781494
3913.70459
4858.276855
4694.315918
4429.080566
4530.205566
3093.635254
2484.751953
1813.214233
3489.983154
2142.354248
3811.606445
1688.27478
1689.237305
3044.060303
4082.40625
3012.955811
3116.206787
1892.097046
2401.219727
2037.972656
3699.013184
2951.886719
1555.157837
2438.790039
4414.948242
2164.305176
1633.853271
1560.991943
7296.592773
1943.407349
1761.001953
2365.615479
2022.360352
3766.641846
1509.13623
4764.07373
2763.469727
4170.86084
4126.910156
1780.615723
1512.354858
2009.648804
1859.65332
3746.990967
3154.499268
2053.516357
3791.343506
2745.757324
1512.678711
1852.941162
3600.649414
1799.30127
2990.193115
2937.074951
2513.094238
1305.816284
3307.058838
2631.945313
1761.276367
2660.975098
3745.475342
3030.786377
3372.402588
1716.168457
2427.723877
2073.726563
1636.104614
2401.147217
4087.669678
2276.977295
6846.468262
2661.705322
3075.173096
2022.485229
4626.710449
4570.42334
1712.421021
3850.156738
3001.394043
6746.362793
3189.61792
2933.563721
3272.345459
2709.390137
3388.955811
1676.444458
2597.094482
3041.849365
3486.781982
3468.044922
3475.758301
2092.530029
3281.219971
3242.605957
3554.744141
4293.727051
3908.017334
1988.244141
3088.508057
2032.060181
5642.520508
2451.317139
3082.904541
2549.748535
2795.366699
1587.676758
3864.479492
3156.083252
4475.021484
1804.031006
4144.025879
3197.371338
4125.26416
5682.813965
3369.509521
1933.210693
3694.432373
1983.138428
2545.728027
3954.548096
2196.440674
2274.508789
4147.231934
5594.74707
5641.113281
3658.870117
3437.191406
1721.333374
4216.978027
11003.487305
4041.29126
3424.165771
1466.641479
3569.512695
4674.231445
2436.161377
1615.845093
1870.689819
4584.441895
3419.124756
2289.439453
1604.422607
2512.912354
1943.952881
1923.489502
2407.135986
2241.818604
3835.422852
1474.602417
2357.508057
1914.69812
2219.145752
2708.833984
1981.973389
1801.061157
1648.757935
6147.024902
4015.050537
4832.768555
1861.479614
2559.442139
4314.146484
4241.978516
3101.81958
3532.447998
1806.084717
1851.036133
4122.145996
2659.583496
2601.591064
5805.921875
5012.804199
1496.7771
1743.020142
1653.053467
2624.93335
1531.462891
1636.747925
5082.789551
2347.609375
2281.542236
2038.147705
1939.542847
1582.032227
1722.762817
2112.923584
4415.369141
2301.284912
4760.703125
2436
4704.166016
4483.983398
1679.349609
3620.139893
4427.743164
5925
4798.740234
5121.92334
3355.739746
4013.299316
3311.829834
5827.836426
1566.251343
4463.524414
2414.059814
5941.570313
2036.326904
4090.32959
3712.536133
2759.471436
1926.182861
1720.781372
2603.684326
2887.640137
2400.581787
1979.151489
6247.450684
1306.181763
2900.208496
2977.879639
2061.787354
3714.855713
2381.086914
1685.617065
2754.448242
5133.333496
3630.121338
4478.266602
4040.354248
4574.129883
2546.280518
3119.846191
3711.01123
3530.285645
2139.891846
1877.350342
6011.883789
3197.369141
1885.232178
3494.493164
5446.692871
4099.45752
4820.165527
2518.924805
2722.718994
2228.123779
2901.776123
1910.829224
2103.282715
2663.240479
5001.213867
2667.571533
2084.834473
2366.246826
1745.03479
3685.989746
5045.559082
3160.931885
3888.536621
2130.536133
4317.681641
3696.754395
1496.122925
4606.171387
2275.925049
4261.62793
1558.450439
2756.30835
1740.945068
3935.653564
1662.463013
4181.951172
1938.534058
1759.335205
4001.892578
1808.115234
2330.256592
3718.688232
1501.551514
1550.70874
1827.86499
4988.53418
4926.385742
1746.701294
1456.555054
1509.661133
3149.847168
5827.920898
2473.726318
3883.912354
1499.276245
1764.013062
2113.188965
1671.962524
2605.268799
2117.654541
1814.265747
1762.424805
2930.829346
2261.330078
2742.432861
2197.698486
2306.343262
2014.959351
1337.894775
2683.0271
5997.783203
5592.772461
1855.108032
3689.319336
5298.843262
7898.681152
2754.9104
3835.311768
2029.062988
5154.313477
1804.256592
4503.619141
4336.312012
3792.433105
4322.321777
2443.208008
2905.428467
2498.873779
5079.956055
3688.678955
2024.651123
2448.232178
4829.958496
5070.604004
1928.571411
3314.316895
2034.803101
6131.941895
2586.397705
2306.703613
1531.680786
2769.375977
5736.352539
1477.665283
2661.621582
4178.958984
1647.5
2220.365967
3580.016113
4812.109863
4799.802246
5448.958984
5581.759277
4233.645508
4938.429199
1619.439209
3681.133789
1744.368896
3125.882568
3165.585938
2548.095459
1575.188965
2100.363525
4085.797607
5481.950684
2342.654297
3006.928955
1507.572144
6194.961426
4907.933105
2309.343018
1903.283569
2559.791504
4106.22168
1907.305786
4362.80127
1802.633179
2271.747314
4271.395996
1885.894775
2698.285645
1657.882324
3431.938232
4794.766113
2966.869873
3270.473389
5787.679199
4216.735352
2088.593994
5787.97998
3131.334229
2297.537109
5690.327637
4894.943359
4568.625
2827.933838
5816.0625
5383.005371
2886.105225
3477.568359
1940.509644
3009.888184
2260.842041
4981.339355
4435.191406
2874.43042
1468.666626
2128.504883
3177.759033
4531.206055
3803.279541
3629.504883
2723.431396
3712.533447
2570.824707
1831.695801
1987.714722
4643.583496
5770.383789
1978.035889
2843.952148
4747.970703
3802.704834
2080.027588
1745.713013
1330.305664
2168.605957
2841.39209
2769.297363
3036.952393
1442.216431
1802.131958
5326.313477
3537.277832
4997.402344
3052.517578
1746.980347
4348.086914
5592.407715
1685.154419
1884.660156
3465.922363
4091.038086
2659.324463
5395.021484
3640.560303
4105.40918
1901.921021
4350.423828
4037.247314
4163.04248
1306.440674
3514.97998
1348.050659
4667.213379
1653.227905
2718.733398
2370.969727
5718.849609
3288.62793
4209.983398
2193.135254
1326.928833
4467.100586
2340.032715
3126.219238
3791.381104
4944.298828
3028.897217
2924.862793
3624.601563
2364.226318
1988.813232
2944.905762
4328.159668
2966.95166
2699.693848
3744.751221
3757.767822
3164.410889
1367.374512
1445.975952
3604.552979
2155.074951
2774.20166
5479.765625
3822.399902
3177.015137
2099.167236
5338.085449
4784.664551
3610.189453
4829.233398
1638.409546
2899.740967
3101.594482
2551.595703
2646.017578
5894.869629
3218.822998
3340.63623
4885.938965
1565.545166
3191.196045
5352.748047
5194.339355
1642.126587
3269.810303
3591.446777
4846.259277
2497.273193
2729.247803
3369.392578
1601.877563
4058.520508
3406.721191
4654.935059
3648.957764
3784.137207
3079.371094
3265.45752
3487.676025
3608.942383
4313.242188
6074.150879
3630.692871
4157.806152
1630.24292
1815.272705
1836.317505
2846.331055
3735.969482
1915.922607
1575.538452
3496.510254
1575.626465
5035.755859
3793.082764
2319.343262
6595.861328
2868.448242
1719.366943
5149.890625
3985.992432
1794.223267
2311.470947
3100.396729
4497.32373
1823.423462
5172.905273
2099.199951
2573.524658
2924.963623
4529.08252
3355.700684
1626.703125
2485.275146
1791.761597
1866.341431
3739.418213
6194.671387
3495.681641
2238.566895
2374.658691
2735.478271
2820.623535
1925.818237
3369.713623
3463.875732
5637.408691
1910.219849
4631.71582
3732.94165
3450.53418
2371.263428
3278.555664
1993.60437
1869.324341
3937.803955
3443.682617
3980.47998
1568.795288
1939.312012
2042.453003
4454.642578
4204.452637
3626.20752
2761.068604
1575.137817
1748.675537
1660.977783
3361.685059
2972.345215
2472.320068
1508
1713.728271
5895.965332
4485.270508
1684.750732
2951.713623
3201.849365
5558.762207
1738.058716
3392.375732
3113.42334
1534.837891
3815.845215
4015.530518
2512.720947
2142.533447
4494.67041
3490.452148
3008.534668
2541.303223
3597.087158
2860.473877
4235.719727
3874.732666
1597.20752
2826.85083
2798.250732
2773.916016
3280.21875
2188.135742
3672.126465
4526.464355
4588.29834
2137.782227
2255.945313
2681.890869
2380.86377
3119.459961
1341.5
3710.165527
2042.632446
1754.243408
3473.34082
4833.580566
3215.117432
1940.651611
3722.103271
1741.182495
5767.984375
2204.385254
3733.40332
2017.412842
2285.985352
4285.375977
1541.87915
4181.051758
1988.896606
4376.524902
2308.692627
4034.318604
4001.270508
3302.759033
2504.651123
1855.090332
2346.158936
2051.712891
4032.282471
2189.348877
3149.625977
3923.855713
1584.262329
4457.788086
3150.73584
1845.733643
1616.623413
6108.594727
1941.262573
1837.803223
2655.514404
1629.774292
1902.096436
3682.848389
5307.980469
5275.252441
1775.055908
1804.72168
2328.958008
4067.221191
1956.823242
3838.765625
4981.548828
1624.090088
2163.837158
5898.945313
4442.85498
1929.29541
1729.00415
3003.162598
4861.996094
4031.30542
6166.654297
1898.141602
1717.254395
4464.766113
2425.158447
1980.172729
3644.735352
2297.558105
2059.110107
3027.353271
3507.720947
3891.037598
2927.935547
1770.288452
1984.180176
2312.288574
1987.959839
2450.852051
3137.181641
1797.002808
2973.92749
3755.386719
3681.687988
3298.563721
4437.324219
2746.269287
1567.76123
1533.663696
1604.307739
3360.106201
1888.689697
4375.755859
4782.807617
3111.030273
3662.733398
3107.939453
3133.708008
3925.673828
2793.076904
3234.370361
4378.754883
5351.570801
4736.045898
5620.380371
4536.767578
2876.273682
3454.412598
2040
1390.091797
3146.006592
4100.717285
4653.010254
4745.67627
2917.583984
2650.271484
5884.442383
3182.969238
9750.592773
1883.142822
4165.638184
4476.961426
1542.330444
4160.520508
5603.058594
3758.356201
3308.285645
1899.681396
4920.46582
2929.290283
5681.88623
4388.267578
5508.135254
6031.677734
1312.140381
3118.485107
4062.509766
1780.17395
2872.751221
5967.227539
3477.128174
3125.147705
2907.946777
1812.531616
3083.031006
6071.258789
3116.193604
3117.758057
5141.581543
2619.517334
3393.311523
1845.053711
1924.82373
2137.44043
3931.876221
2019.137207
3436.375977
1545.656006
1931.776123
1758.906982
4826.32373
1798.16394
4691.389648
3540.116455
1911.609741
3499.276611
3357.312012
4238.720703
1522.644409
2497.098389
2117.737549
1613.160522
2467.282471
1827.588867
1973.99646
3287.571533
1717.973145
2186.943115
2079.206299
3446.417725
5083.04248
2359.813477
4109.084961
1645.733887
1721.087158
7373.035156
2617.833252
2650.968018
1863.685181
4136.13623
1593.755615
3180.184326
5682.880371
1645.418701
1530.143188
2221.924316
1521.925903
1817.248169
7039.910156
3909.721436
1446.404297
3047.307129
4036.413818
4071.021729
4158.574707
2702.981445
3551.14624
2275.608643
1806.071899
4772.306152
3061.205811
6927.403809
2205.880371
5580.030273
5914.443848
4918.490723
1911.453003
3826.954834
4042.711914
3571.155029
4349.856934
4420.460449
2611.882324
1370.847412
3912.607666
4034.637939
4168.083496
2054.825439
1752
4317.614746
5288.759277
1553.851563
1937
4109.505859
1944.733276
1925.06665
1161.733276
3517.496094
3260.837158
1590.306519
5312.684082
5288.727051
3337.187012
4341.463379
1478.622925
3746.108643
3494.029053
5908.339844
3145.493408
1460.065552
3502.012695
3913.136963
1802.767822
3588.091064
2584.042725
3009.38208
3275.973389
3148.901855
2543.438477
2099.54834
1884.735474
6849.754395
7210.660156
3983.518066
4232.035156
4923.570801
4181.617188
2451.72998
4128.3125
3642.204346
3201.285156
1649.658569
1492.25
3705.638184
2243.859131
2010.17334
3582.286621
1866.029907
1884.27478
2189.745605
2279.215332
4490.944336
1814.460815
2422.11084
2168.242676
2868.705322
2542.907715
2093.712646
3623.712646
1936.595459
1942.51062
3977.898438
3951.828613
1723.253784
2105.844238
1664.144287
3739.491943
4188.888184
4237.519531
1720.463989
4522.518066
4538.919434
1919.417114
4123.212891
1718.323975
4153.408203
1906.739014
4568.034668
3027.703613
3146.887207
2155.773682
1665.167847
1488.101929
1394.866455
1438.579468
3158.147949
2233.287354
1870.315186
2013.218018
1399.851563
3375.203613
1849.746216
1451.836914
3246.86499
4990.185059
5151.930664
1795.297363
1746.039551
1704.335327
6531.469238
3653.559326
2995.716064
4469.375488
6229.745117
2685.955566
3322.980469
2330.633545
4500.865723
6083.546387
3358.914551
2098.986572
5329.606445
5326.575684
3898.80957
4742.337891
2369.142822
2647.550537
5631.054688
4063.756836
2695.925537
5555.820313
1279.317871
3206.444336
3571.217773
3049.317627
4786.875
2018.280762
3054.422607
3187.504395
2241.549316
2017.494507
4018.509766
3975.076904
2330.981445
1479.577148
3113.792725
2402.163574
2431.594971
6452.73877
5413.647949
3246.3396
1849.485718
2769.970947
2432.811279
2873.913086
2802.86084
1806.273438
5473.42041
3225.248291
5124.178223
3635.141602
2741.560303
4212.19043
5161.202637
2200.426758
3843.004639
3017.06665
2103.177979
1930.458374
1508.525146
1907.229736
1853.389526
1446.103394
1702.940674
1868.452881
1713.732056
2390.417236
2152.429199
4319.643066
2020.310913
1480.867432
3594.458008
3106.616699
2004.307739
2619.578613
3534.274902
1656.25708
1507.453491
4774.569336
1547.969482
2352.445557
3033.996826
3158.892822
4104.103516
4549.723633
1862.377075
1826.984741
4210.369141
1471.37439
1580.223877
2946.592773
1425.07666
1768.066162
1692.449707
3394.852051
3668.513184
2012.200928
2824.282471
1736.442505
1743.702881
1603.356201
1408.932861
4565.910156
1438.769287
1632.820557
1348.900024
2096.391602
4871.726563
1686.709717
5205.810059
1943.036133
4047.518799
1497.238037
3829.587402
5821.038086
1986.850586
2643.711914
3323.286865
3211.970703
5594.585938
2621.27417
7184.729004
3816.880615
5854.970703
4826.205566
5265.814453
3469.076172
1696.231934
5138.306641
2042.911133
4919.6875
3569.540283
4070.601074
5874.762695
3965.612061
3595.786377
3548.440186
1566.484253
4033.792236
4400.139648
3838.455566
3325.661621
2052.734619
1898.509033
2832.693359
5279.512207
3567.739746
1673.013428
2930.202881
1300.732422
3892.221436
1755.774658
2496.19751
2855.453125
2678.362793
4957.577637
4412.643066
4360.644043
3696.062744
2219.768799
2533.063721
2948.776367
1673.734253
5419.276367
4629.848633
4873.477051
2064.477783
4452.647461
5580.199219
1631.445557
2512.761963
1622.880005
5537.483398
8110.163086
2189.296875
4201.006836
4396.617188
2202.467041
5558.319336
1471.296753
5077.321777
5564.651367
1655.111084
2019.839966
3478.827637
2120.566406
2818.614258
1383
4693.508301
2891.849121
2765.185303
1685.93811
1868.273926
1885.224487
2528.544678
1566.666626
2600.457031
2977.148193
1828.065552
1906.074097
1498.237305
4334.904785
3142.077148
2155.513428
5644.906738
2121.620361
5058.219727
2091.60791
4451.822266
4531.925293
3807.054443
2700.957764
4929.184082
2065.810303
1683.030273
1917.323853
1788
4028.873535
3259.564697
1859.104858
2064.687744
3213.438477
2904.5
1908.280029
1683.464844
1998.4552
2733.473633
2328.424561
1918.201904
2184.331787
5693.203613
3735.129395
3025.6875
4486.098145
3114.313232
3302.681396
4128.751953
2785.925537
1752.228516
3545.616211
6840.915039
2690.224609
4066.326172
4167.281738
4832.391113
2752.743164
8160.130371
3200.162354
2441.695313
1784.670654
5346.138184
2820.790771
4735.37793
2939.483887
3014.887451
2039.593262
3915.931641
6054.501953
3830.663086
2454.565186
4295.003906
1943.807251
4791.515137
4343.875
6688.731445
3385.479736
1772.426392
2020.378174
2396.604004
3672.938721
2719.574707
1279.947388
5800.013672
2313.679443
2521.358398
5085.557617
3915.588379
3302.830322
4334.749023
4293.958984
4808.058594
2971.480469
4582.591309
5724.966309
4687.419922
4924.784668
1664
1730.45874
3940.575439
2627.890381
3723.02832
2827.588135
8223.861328
4122.474121
3067.578125
3685.017334
5893.62793
3429.730469
4931.200195
1919.737061
2398.80957
4680.717285
4730.871094
1783
3251.081055
3595.562744
3763.674805
3386.492676
4531.004395
4361.626953
2319
3138.119385
4485.981445
2054.821533
1863.641846
5402.679199
4806.027832
1985.777832
2130.815918
1352.063477
1620.325195
3392.675049
3183.277588
5065.721191
1480.648682
2613.609375
5068.818359
2174.466553
3255.515137
3395.536621
4573.797363
5498.163574
2026.181763
2622.655762
1484.261353
2033.47168
1723.012573
5112.122559
2120.627197
3553.411865
4164.040527
2978.398682
2405.141602
6437.311523
2741.333252
2876.111084
2817.94165
1577.616577
1319.561646
2888.742188
3437.836426
1529.472778
4874.647949
2741.810791
1814.511597
3529.547363
1787.839966
1388.855835
2209.305664
3810.841064
2591.147949
5457.541992
4015.482666
2411.419189
4111.169922
2012.819336
3005.030273
6187.145508
4263.900391
5513.409668
1204.506348
8468.543945
4587.853516
5166.078125
1533.43396
3155.78418
1388.679199
5192.931152
5299.143066
3755.450439
4862.82373
4989.948242
4271.119629
3364.800049
1384.900024
6103.938477
4114.861328
2041.049805
3022.869385
2161.333252
3589.911865
3055.468994
3321.447998
3611.728271
1659.841797
2055.520996
2392.989746
5109.006836
6466.032227
1702.024658
3060.246338
6003.511719
2377.263184
3442.437744
3613.841309
2728.991455
2497.227051
1798.282227
5359.002441
4157.201172
2340.217285
4516.155762
4568.266602
1715.248535
6942.081543
1912.909058
2855.329346
3304.800049
1879.073486
2231.208008
4687.741699
3690.328857
1955.062988
1326.459229
1987.709106
4259.89209
2664.370605
1882.963623
3343.373047
1891.510376
3209.67041
3154.969238
3820.949951
3641.767334
1920.505005
3174.492432
2031.262939
2307.216309
2127.197754
3028.864258
2993.571045
1284.334717
2583.28125
1822.37439
2771.893555
2143.947754
2413.333252
2122.209717
3287.311035
2609.00293
1866.714233
1662.488892
7334.487305
2395.007813
3301.598633
4215.975098
3443.807861
4671.809082
1643.978394
2724.317383
1681.11499
2599.241699
1701.617065
2155.75415
2124.927979
3140.018555
3291.763428
2091.465088
2292.16333
4277.099609
2926.201172
2953.978516
2126.495605
2413.141602
1943.162598
5697.238281
1740.664185
3566.960938
4704.879395
4213.272461
3950.7229
4194.0625
3490.91748
2603.705811
1704.123657
3198.907959
1873.743042
1595.268799
3585.75293
2248.711914
4051.261963
4632.077148
2205.636963
3350.99707
5452.50293
3779.022949
5805.404785
2594.502686
3758.461426
3053.563232
4937.898926
5069.535156
3364.08252
3600.304688
4468.433105
3229.2229
1922.271118
5080.489746
4334.149414
2020.346802
3626.018066
1712.69873
1780.393066
3561.917725
3228.151855
2193.113525
1544.117676
3986.958252
5759.182129
3522.859131
2937.344482
1797.518311
3085.08252
3545.9375
4266.782715
1766.598877
2821.881348
1754.762329
4604.786621
1980.812988
2609.387695
4202.138672
1414.099487
2653.051025
1734.904541
1793.438232
1624
2813.448242
2506.917236
4503.854004
2014.888916
2952.71582
1774.695679
1976.259766
2402.666748
1703.13208
2403.723877
2167.748535
4308.018555
4420
2746.218262
2488.88501
1611.672119
2057.378662
2178.925293
1755.329468
2093.674072
3831.447998
2528.552979
3837.825439
1646.978394
1714.804321
3602.471191
1853.393677
2544.853027
1592.055786
1745.766479
1480.655762
2308.263672
2690.169922
2689.336426
2167.397217
2541.337891
3996.057129
1772.849731
2010.575806
3178.907959
1872.949585
3608.338867
3611.265625
1893.177368
2292.858887
3315.071289
2163.424316
2299.380371
4119.162598
2198.526367
3980.670898
5062.404785
1698.429443
3548.195068
3535.956299
1751.462158
4771.144043
3198.753906
1622.68335
1845.582275
1807.18689
3291.733398
5715.743164
2883.303223
1872.811646
3934.518555
2560.318359
3940.454102
1262.844482
1855.07373
4587.366699
4944.671387
3590.691895
4880.101074
1815.561646
4119.452637
2040.884155
1837.680664
3542
3295.819092
1898.538452
3779.633301
4483.080078
1988.796631
1854.513672
1956.823853
2494.268311
2307.205566
1657.137939
3491.935547
3621.077393
5592.529785
5797.341797
5976.913086
2781.658447
3823.916748
5127.876953
3019.15625
4309.104492
3051.78418
2738.226807
3510.053223
1567.224609
3022.462158
1671.603027
3107.837891
2830.698486
3280.587646
3796.405762
3589.437256
1533.719971
5323.777832
2092.931396
5029.070313
1778.497314
4418.879395
3363.080811
3943.511963
1185.599976
5563.216797
3109.677979
2980.940918
2520.442383
4088.360352
1904.985352
2939.112793
5602.809082
4367.214355
3326.913086
6217.64209
1295.434082
4035.301758
3240.772461
4465.55127
1650.113647
3334.540039
3345.213623
3572.4729
2286.444336
1970.127808
3035.811768
2073.481201
2549.435791
1751.732056
4148.5
1594.773193
1898.629272
2332.432617
4975.715332
3689.751221
2768.484863
3570.617188
3171.504395
3337.516846
4448.109863
3713.536133
4296.757813
2964.938721
3234.549072
2963.335693
3780.296387
2922.437256
2232.296387
2324.178223
4651.983398
5354.853516
5503.148438
5159.675781
3745.867676
2758.501953
1802.466919
4760.498535
2072.5271
4785.876465
5601.712891
5181.891113
3139.62915
1759.381836
2672.640869
4284.125488
3108.974121
2115.140137
3476.964355
2803.98999
1671.328247
3068.138916
1478.150757
2840.99707
2209.427979
3802.742188
3098.654785
5533.669922
2838.518555
5007.222656
4421.027344
2612.119873
3698.263184
2764.712891
6068.666504
3595.764648
1496.477051
1898.968872
3677.315674
2008.618408
4305.384277
2074.881836
4112.286621
