# Supplementary material for: Distribution Analyzer, a methodology for identifying and clustering outlier conditions from single-cell distributions, and its application to a Nanog reporter RNAi screen
Source: BMC Bioinformatics. 2015 Jul 22;16:225. doi: 10.1186/s12859-015-0636-7 (PMC4511455; doi:10.1186/s12859-015-0636-7)
Supplement: Additional file 1: Code S1. — R source code and sample data for distribution-based high-content screen analysis [file 12859_2015_636_MOESM1_ESM.zip › DistributionAnalyzer-1.1/Plates/files10004/F05]

7361.933594
2833.751465
4132.688965
2691.364014
4853.507813
1957.475586
3125.918457
1650.758667
2491.705566
2821.10498
3349.591064
3452.037354
2599.574951
5128.598145
1743.752197
1731.516724
3373.226807
1955.733276
5160.725098
4959.163574
3780.138184
3911.125
1781.125488
3144
2444.527344
7109.545898
1409.03064
7009.951172
2976.41748
3009.953857
9185.293945
3304.53125
3277.767334
3265.142822
3154.825928
2380.625
2763.50415
2916.773682
1444.962524
4286.466797
2242.037842
2641.444336
3365.701904
2088.183105
2986.353027
3731.872559
4284.71875
3520
5465.34375
2396.438477
3923.721436
3334.984131
5782.594238
3494.54248
3342.227783
3906.08374
3776.884277
4773.358398
3470.846191
5542.720215
4523.793457
3417.162109
4210.636719
4860.410645
2180.579346
3956.089844
1674.503784
5620.843262
5159.272949
1955.060913
4609.321777
3983.905273
4122.756348
5997.522461
3360.540527
1584.081665
2689.491455
3496.666748
2059.600098
4964.013184
2267.81958
2041.333374
5940.706055
1675.722778
1541.569214
4832.818848
5430.46875
4861.202637
2260.504395
3215.416748
5215.87793
3779.94751
2994.274414
2198.588135
2192.745117
6076.689453
3802.614746
5901.482422
1572.116455
2312.735596
3649.309082
2509.6875
5908.344238
5033.555664
4296.162109
2599.058838
3388.421143
3078.569092
4084.765381
7638.924805
4012.474609
2208.6875
4143.724121
1689.056641
2344.793457
4535.426758
4971.503418
2339.586182
9318.772461
1815.07373
5365.814453
1628.53186
1554.944946
3011.589844
1546.347046
1928.515503
4003.319824
3064.536133
4438.196777
3575.392822
6036.311523
3005.78418
1554.755981
2648.618896
1998.841309
5426.34082
2595.992432
4539.780762
5610.285645
3058.399902
2634.864746
2068.398926
1655.184448
2826.5
3854.065674
3263.800781
1949.002441
1393.310791
5278.343262
5177.554688
1780.258789
1425.306152
2976.763428
1982.067871
2986.065674
8485.208984
2167.854736
2495.439453
1486.251709
1892.912231
1688.85022
1574.064819
4738.521973
1322.714233
2865.161621
1933.177612
1932.832642
3929.881348
1671.81665
1967.562134
2696.852539
4612.005859
4249.893555
4115.90918
2168.941162
5920.720703
1794.733643
1741.6698
2647.107666
2733.42749
7457.628418
6285.787598
1656.581055
3542.376709
2735.552002
2143.314209
2221.383789
3065.989746
4674.461426
1761.863647
2295.625488
5169.896484
3445.20752
1480.467896
2450.549561
1677.448242
5909.849609
2066.391357
2927.973389
4248.818359
3431.078369
2422.791748
1518.465088
4436.87793
3796.392822
3547.211426
1581.250977
4726.868164
1504.772705
4245.466797
4339.282227
5392.171387
1748.367554
5099.553223
3343.922607
1957.071045
6661.09082
1713.46875
4954.435547
3229.655762
2728.718506
5412.982422
4484.561523
4647.753906
3700.628662
5114.70166
4639.582031
2122.841797
4207.844727
1639.410278
2486.268066
4203.475586
2703.714355
3946.020996
4238.450195
5260.960449
3162.880859
4802.446777
4148.106445
2871.401855
6879.312012
5857.741211
1672.857178
2175.229248
2301.754395
3751.193848
6431.298828
1270.618164
4030.93335
4547.87793
10617.362305
2380.349609
3114.25
4006.131348
3987.410889
3663.515137
7477.818359
5449.226074
7487.380371
1834.748413
4371.657227
4933.461914
7065.726563
2151.521484
4785.77002
3075.389893
1886.523315
3886.830322
5628.47998
4715.784668
3201.754395
3225.113037
7341.398438
4148.086914
7749.453613
2783.433594
4448.258301
7124.408691
5902.753418
8537.735352
4371.97168
4261.767578
4887.402832
5733.625
4479.070313
1293.463379
2740.18457
2994.699951
2101
1735.942505
3587.383545
1318.137939
2408.645996
2128
5934.189453
4103.82373
3903.350098
4546.467773
1580.739136
2170.025879
1760.777222
6150.20459
2354.459229
8784.013672
1808.710083
1728.299316
6246.192383
2759.571533
1595.560547
3738.983643
5118.723633
1634.757935
1801.514404
1797.285156
3964.468262
2252.158691
3194.236816
6191.412109
1690.589233
2187.445801
4500.739258
1951.151123
1873.159668
1716.181763
1659.142822
4350.060059
1754.68689
2910.692627
1929.599976
1396.245361
1936.534302
5179.79541
1913.504761
5747.424805
1399.49292
3161.22998
4529.973633
1865.677368
1567.899292
1960.697876
2732.321289
2910.680176
3882.912842
3409.382568
2233.434082
1973.925903
3689.922852
2085.321289
3198.458496
3313.704346
6218.28418
1313.316406
2709.184326
1189.979858
4225.130859
4493.007813
1995.918579
1722.433716
4579.540527
3538.331055
7068.233398
3522.550293
2550.757568
1637.720459
2750.646729
1908.482544
5622.117676
2260.950439
5299.416016
3624.31665
4723.364258
2573.987793
3374.270264
3687.22583
1825.185181
6675.73877
3772.915283
4332.845703
3134.869873
1345.582886
3187.75708
4560.312012
5290.208496
3978.56958
2359.669434
6043.344238
5436.431641
2331.525146
2355.041748
2437.231689
4289.321777
2015.302856
2129.05835
2955.125244
3610.878906
3410.334473
2300.620117
3507.778809
2162.099609
8230
2321.205811
5376.320801
3904.027344
3548.122803
4824.608398
2270.34082
3136.753418
1455.446777
2977.562012
3816.897217
4799.244141
4030.074463
2986.383301
2740.357178
3164.419678
3644.738281
6177.099609
4538.559082
4958.326172
1680.056763
2703.018311
4917.922852
3494.23999
4629.17334
2534.604004
5114.92041
3836.487061
7532.284668
3890
7650.130371
3283.955566
2710.769287
4051.409424
7657.045898
2176.461426
1814.38855
1316.231445
4087.121338
6406.249023
2106.861328
3461.619141
3678.153809
4058.491211
6342.462891
3062.69458
4103.552246
6025.044922
2052.266602
2193.852051
3425.861572
4891.542969
6723.521973
2062.537354
2377.32373
1893.218628
2435.779053
3818.690674
7035.31543
5035.692383
4205.077637
3323.54541
1824.979614
1815.150391
2128.266602
4582.10791
4032.165771
5430.025879
4734.598145
7008.819336
3549.26123
3835.377686
5687.441895
3004.645264
1668.759521
5982.322754
1586.158447
3791.198242
5010.358398
2088.124023
1668.059082
3964.869629
4955.599121
3312.106445
7017.516113
4044.587158
3225.603027
2087.094238
4066.863037
5745.993164
3532.944336
1651.001709
2066.119385
4806.362793
3708.471191
1827.125854
1757.809937
3451.220215
1777.616333
1883.495117
2406.444092
2017.005859
4017.138184
3342.443359
5465.261719
3564.749512
1820.797363
3766.912842
1424.973877
5961.657715
1990.504883
2657.780762
4782.455078
1840.647461
2694.719971
1879.324707
1484.952393
3962.696289
1459.203247
2740.78418
2160.950684
1190.629028
2848.402588
2848.006348
1605.863403
1625.779419
1977.448853
3135.247803
1863.953857
1498.855225
1905.294556
2657.093262
2035.856934
1832.202881
2511.381592
2796.9021
5013.404785
2417.579834
3423.658691
4717.333496
2057.690186
2945.226563
2702.685303
3712.822021
2328.60498
2250.195313
6324.376953
6194.992676
5927.807617
2520.493408
3166.399902
3474.005371
2653.460205
4391.902344
5544.994141
3973.635742
3685.531494
2270.966309
2335.92749
3666.617188
5151.160645
9618.654297
5951.131348
1744.519287
3322.948975
12447.879883
2302.285645
5460.261719
4912.365723
1989.775757
3134.008301
6065.887695
10096.295898
2009.809204
3003.52002
2657.126709
3659.915283
9354.006836
3997.843018
2359.471191
3665.361084
2182.294678
4440.380859
2354.852539
4116.711914
2711.445313
2373.421143
2772.926025
4878.110352
3438.330078
5825.283203
1883.036011
5522.4375
4520.799805
1367.757568
2296.648682
2331.811523
8117.210449
3279.131836
3393.609375
4914.433594
4989.021484
7168.702637
2377.600098
1864.491577
3706.605713
4447.774902
1889.158569
1983.374634
2747.225098
3235.851807
3963.316162
5352.022949
3124.320068
2864.161133
4160.651367
4713.900391
4680.075684
5136.647949
3512.086182
5878.728516
1824.23645
5408.826172
1250.844482
1517.451904
4910.750977
3083.32373
4230.782227
3638.19873
4813.380859
8052.927246
4614.508301
2836.693848
3487.959717
3173.061768
3553.498291
7320.742188
5947.262207
1546.637329
5573.431641
5298.489258
1530.569336
1518.481812
2110.532227
3693.62793
4689.185059
1624.418335
1864
2628.673096
5992.256836
3085.563721
3921.600098
6233.279785
2733.439697
4848.75293
1813.602905
2116.043945
1873.996704
2386.386963
1512.123291
4285.975098
1687.629395
1522.60376
1492.401367
1530.29126
3321.522217
3501.233643
2019.643799
5279.539063
3820.266602
4991.36377
3737.089355
1920.903442
5389.970215
1926.688232
2990.724365
1586.674316
4167.589355
2047.274414
3808.807861
3291.072754
1845.329346
2398.727539
1893.971191
1683.060425
1714.971436
1976.82251
3402.926758
1842.806885
1291.123535
1734.130371
3274.220459
1245.152344
3275.818848
3532.014404
3791.984131
3144.983154
1818.005005
1276.778809
2063.260742
1921.505493
2882.415039
4151.588379
1887.667969
2950.352295
1926.033325
2862.02002
4437.992188
1615.160156
5592.080078
2947.08252
3383.44751
3566.116699
3592.760986
2489.394775
1646.728516
3365.75
3071.23291
2575.561523
2607.105713
1424.466309
3593.54541
4091.570313
3384.037354
2081.528076
4548.526367
3208.428467
4940.16748
2898.996338
4166.517578
4322.734863
2531.311523
5651.359375
2197.363037
2187.575684
4475.299805
2716.577881
1772.351807
5810.496094
4238.874023
1627.510498
6515.624512
1929.828613
2599.643066
3814.616455
5521.414063
2458.37207
2384.663086
3162.5
2414.059326
4416.428223
2713.725098
4185.921387
2507.6521
1574.153809
2450.086914
1857.640991
2152.435059
3970.0979
2054.427246
3072.121094
4214.621582
4333.868652
4855.758789
2743.073242
3414.79248
2521.909424
2050.753174
7831.509766
4669.202148
7494.705566
4969.202637
4700.221191
2277.128174
3779.960938
2289.481445
3637.473633
3292.358643
1687.946289
4818.070313
6178.29541
7358.783691
1967.031982
2818.926758
3702.040771
2540
1712.140381
3632.285645
5426.561523
5634.78418
4875.375977
3276.923096
5094.786133
5597.463379
5542.019043
2147.428467
6510.387695
6185.869629
2727.011719
8527.844727
4679.29248
5661.270508
1569.828613
1535.671265
3819.072754
3675.032715
1118.585083
3162.884521
1600.426636
1973.952026
2036.912842
4693.136719
5116.791016
4279.07373
4396.890625
3084.758789
4313.95166
2562.800049
2076.656738
5623.335449
4681.388672
1905.263184
3331.433594
3013.637451
5113.393066
4684.673828
2709.245361
4510.94043
1691.237183
6077.01123
1903.900024
1887.963745
1610.146362
2935.507813
1464.177734
1668.980103
1771.797974
1340.584229
5700.541504
2120.945557
2476.413818
1997.059814
2048.355469
2625.09375
3536.453369
3397.157959
2386.390137
2159.942139
1844.810181
3770.337158
2996.546387
1670.518555
4678.860352
3053.189697
1684.108154
3269.100098
2308.102539
2153.358398
4041.051025
4109.932129
1957.882324
2279.432373
3624.298828
4088
1985.266235
3790.196533
1489.024048
1571.842529
2472.58374
2806.929932
2969.056641
3522.466553
1516.656738
1893.109985
1534.604614
3026.033447
4415.910156
1443.751709
2898.951416
2891.589844
1874.748901
2827.636475
4397.700195
4542.364746
2003.178589
2238.643555
4122.107422
4404.853516
2608.796631
4029.151123
3609.378418
2138.751709
2520.743164
3297.11377
3474.5979
8145.22168
2355.902344
3645.523438
1962.529419
3083.591064
1512.467163
1458.198486
2790.309082
2225.60791
2927.388672
4592.251953
2086.14917
4066.867188
3020.80542
3526.482666
5243.814453
1485.05603
2843.40332
3067.793701
3238.872314
6447.548828
3801.438232
2604.614502
3644.155273
4915.032227
4412.446289
3963.533447
4563.262207
2007.738159
1661.162109
1732.901245
3907.917969
4233.236816
1506.361084
2259.435791
2683.746338
2734.308594
3768.634033
3046.125244
4078.110352
3899.144531
3697.848389
5749.172363
4336.073242
3759.565918
3287.321533
2959.975586
1666.883667
1735.772827
2962.285645
1977.521851
2277.153076
3049.777832
4336.339844
2016
1650.020996
2461.88501
5379.039063
6133.062012
3534.752197
2926.783936
6123.677734
2594.195313
3208.262207
3856.946289
2425.864746
6990.259766
2537.877197
4051.250977
2736.279541
3302.438965
3172.311768
3824.304199
2887.507568
5297.447266
5205.400391
4979.674316
3888.87085
5121.648926
1403.779175
4900.336914
4847.735352
2852.119141
1528.32373
3544.830566
8013.660156
2896.462402
3924.937256
1983.81543
1645.62793
5060.78418
3017.839111
2508.071045
3429.50293
4289.812012
2467.261475
5907.908203
2074.214844
4337.75
1616.466064
2158.625732
1463.647827
5806.279785
3800.278076
1769.466675
4764.638184
3728.677002
5656.770508
3933.757568
1880.853394
5523.315918
3829.202393
5903.910156
2277.897705
1778.466919
4105.629883
2328
5207.010254
2228.510986
2775.771484
2713.740234
3539.593262
2273.357178
2086.450439
3420.459717
2034.653076
2639.460938
5030.26709
4048.764648
1620.444458
3874.413086
2951.082031
4083.928223
3871.239014
1552.842163
2021.188232
2337.445801
3377.269531
3039.587402
3391.255371
3351.904053
1961.258057
2076.644531
2512.267822
2888.453613
2115.065186
1499.564331
2962.918945
5634.568359
4467.376953
2755.399902
3051.350342
6150.524902
4412.244629
2546.401611
2407.5
5654.666504
5781.285156
4478.099121
2698.136963
2968.26416
2377.462646
4076.441406
3441.623535
2377.273438
1887.827026
3091.205322
2606.377197
2666.513672
2626.70874
1940.121216
1744.650879
3936.668945
3780.015137
3807.043945
2184.968262
4512.679688
3346.479492
1898.771118
2224.06665
7080.537598
3085.243408
4674.980469
4656.827637
1889.848999
2923.715576
4190.315918
2267.679932
5307.368652
2417.851807
4402.508789
2982.813232
3090.120117
2513.866211
1658.397583
2818.453125
4127.563477
2022.156494
2924.46582
3768.258789
3514.994873
2334.234619
2994.117188
5974.78125
2551.976074
1768.446167
5067.649414
4895.478027
2680.484375
3713.414795
7356.528809
2221.5979
2068.370361
3135.823486
2712.95874
3524.612793
2526.573242
1572.275391
2760.324951
1691.954346
2047.071411
2127.532959
4762.480469
3558.918213
4217.838867
3354.423828
1595.854492
3640.34668
1472.582397
1527.513062
3986.057129
2374.706055
2855.008545
6071.874023
5464.211426
3123.0979
3794.434814
8186.123047
5905.740234
4658.393066
7036.803711
2898.682617
5582.84375
3259.717285
2466.09082
4214.307129
1612.546509
2090.378418
1953.237061
3261.220459
5460.525391
1966.618896
3596.424805
3097.353027
2697.919922
5198.255371
3022.088135
4647.59668
4241.630371
4173.381348
2318.432373
4417.23877
3806.082764
3708.5
4910.569336
1666.642822
4423.230957
2629.936768
2649.866699
2101.485596
2198.888184
2607.977539
3445.453125
4788.856934
2928.698486
1718.967773
2072.470703
5858.47998
3487.39502
3812.440918
3297.573242
2974.902588
1851.633911
1889.939453
5321.387695
3689.525146
4474.647461
2124.854736
2874.28833
1695.747314
2286.507813
1493.557495
1736.921753
2143.067383
2732.525146
4589.923828
3344.792969
4294.820313
6272.95752
2994.898682
6007.46875
3449.857178
2812.094971
1447.097778
1926.800049
3191.309814
2157.994385
1879.052246
3237.444092
3029.835449
2183.75
2981.976563
3521.714355
1816.809204
2093.939697
5077.436035
3759.17627
1910.29187
2484.777588
2461.823975
3084.833008
3261.812256
5286.43457
3462.129639
3776.055908
2871.253418
2335.108398
2445.548096
4363.491211
1835.820923
2218.353027
2271.441406
1754.50354
1767.50647
1877.453003
3248.286377
1922.738037
3365.212402
2908.229004
1874.746704
4520.166504
1848.756714
2181.452881
1325.642578
4675.631348
2814.258057
2547.243896
5421.592773
2958.7854
5982.351074
2946.728271
3546.847412
4821.364746
4387.149414
3820.366211
5074.871094
7024.249512
2520.543457
2161.351807
3484.647949
6260.989746
4693.690918
3979.869873
3305.552734
7912.130371
4294.105469
3941.787354
4012.483398
6346.382324
4396.141113
2186.186523
2357.21582
3196.03418
2917.031738
2673.514648
6806.106445
2593.043457
5291.096191
4610.329102
5741.926758
3321.208008
1713.010864
2658.119141
3354.204834
5693.47168
5389.956055
2255.69873
4049.338867
1739.682007
2972.731689
5745.681152
3694.408691
2503.614502
4890.148926
3850.898438
4180.349121
6206.524414
2177.727295
4230.297852
1882.029419
2879.445801
2285.253662
6842.433594
2803.725342
2545.595459
3748.908691
1876.895874
4848.219727
3546.219238
6361.427246
2412.531006
4596.304688
4494.107422
2430.54541
2219.321045
5239.677734
4065.744141
2044.948486
2326.893066
1854.612427
4887.802734
4152.237793
2002.880493
3249.590088
2035.763672
6091.600098
3988.532959
1666.501099
1602.119873
4140.833008
1781.155518
1737.618164
1811.47168
1766.790527
3190.456543
3307.491455
2519.598633
3186.878418
2521.5271
4204.188965
2668.845215
2485.608643
2831.754395
5319.303223
2692.28125
1618.609375
3695.031982
2456.63916
2625.153809
4395.852539
5303.003418
2460.771484
2715.42627
2700.208496
6090.918945
2392
4058.489746
4557.660156
1996.785156
1751.491333
3395.465576
2115.959473
2600.210449
2012.160034
7566.354492
1536.959961
3338.956543
3053.054443
2725.218994
3934.583496
2370.834717
3391.011963
3562.29541
5288.064453
2199.787598
1480.588257
2856.09375
4803.973633
5215.48584
4124.430176
1656.761963
5474.279785
2244.036133
6629.630859
6686.830566
10614.891602
4916.988281
2328.243652
1322.209229
6333.853027
3075.801758
1991.111084
1956.334473
4035.012451
3731.555664
6975.244141
3877.382324
2841.394043
1222.466309
1624.461548
6163.51416
2812.787842
4671.016113
4659.196777
1770.626099
3933.490234
5776.561523
3576.732666
3367.660156
2813.042969
3599.935303
3600.512451
5269.764648
2049.576904
2344.363525
3444.619873
4713.972656
3802.69873
3608.330566
6956.604004
4846.953125
4215.719727
2669.186523
5609.120117
5469.633789
1922.416626
5919.272949
5656.807617
6066.806152
2748.521729
3518.730225
5414.87793
3986.868896
5168
5227.95166
2261.432129
2347.77002
4149.935547
1307.897461
2440.444336
3638.730957
2874.178223
2134.851563
2900.773682
1421.265869
2445.291016
3377.571533
3316.235352
5993.833496
2222.605225
3838.526367
2267.753174
1774.871826
2128.384521
3249.295166
3923.41333
3587.169922
1258.92688
7185.595215
3434.562012
1793.941772
3868.895508
3408.930176
2499.25415
5698.222168
3773.168457
6285.882324
2820.529297
2059.590576
2913.88916
2949.374268
2449.45459
3726.892334
4584.088379
1446.19043
4275.869629
2078.537598
2392.782715
4694.123047
1973.55188
4332.482422
4120.928711
5392.527344
3610.687012
1988.521729
1485.395386
4124.644531
4260.03418
1695.612061
3871.727295
1939.536377
1485.226074
2468.853516
6092.119629
1722.957397
2063.924561
3306.21167
5913.833984
3469.515869
2946.102295
3749.224121
1577.100952
3283.658447
3629.748047
4867.501953
3631.467529
4240.851074
3531.418457
4186.819336
2568.848145
1793.904785
1777.071167
4387.148438
2302.681641
4644.047363
1654.829834
3088.858154
4538.143066
1911.055542
1821.859131
2279.625488
1974.676636
2805.256104
6293.578613
6550.907715
3828.946289
2964.422119
2226.033936
5804.261719
2877.391357
1830.906616
3260.47998
2153.484131
3287.327637
1254.3396
3795.528564
2293.924561
4187.866211
3437.063232
1588.28833
3453.570801
3059.046631
3447.072021
2125.519287
5233.56543
1623.161255
2421.354492
5176.834961
1855.709106
3635.722656
4693.557129
3532.923096
1833.435913
4315.764648
3516.778564
3360.495117
1883.728149
4895.5625
2875.127197
5340.271484
2857.20874
4618.420898
1254.45459
2679.398926
5140.20752
4571.736328
4410.255371
4366.740723
3958.157227
4563.493164
3550.685791
2473.47583
1964.484131
2784.332031
3803.701416
2271.026123
1887.311768
3278.409668
4352.568848
2167.111084
2840
1600.514282
2420.222168
3756.348633
4866.232422
3950.539795
1725.277832
5190.030762
2001.968262
3148.787354
2021.637329
1804.973022
5140.274902
6061.45459
2000.128418
4435.138672
4483.348633
3396.313721
3388.01709
1518.421997
5253.550781
4201.508301
5542.67334
5114.654785
6489.785645
6697.535645
2456.808105
4178.767578
3002.310059
2325.779785
5404.157227
2745.503662
2789.483398
2225.860352
4689.824219
2213.294434
3251.873291
5136
1874.293823
4818.64502
3688.553711
4101.257324
1872.024902
3038.695068
1637.703979
3104.840088
2686.212402
1745.82019
7062.093262
2173.838623
2528.480225
3671.727051
2601.538574
3571.36499
2851.869141
6346.353027
2918.155518
5580.262207
3436.671143
6278.219238
1561.870972
1972.937988
1453.416992
3113.081055
2625.767334
4048.834229
1727.5979
5547.390137
1739.221191
5201.36377
7169.266602
3989.384033
4937.02002
5011.8125
2218.211426
1615
8169.517578
2036.060425
4219.761719
3950.394043
2616.406006
1995.877075
1648.985352
5914.22168
1753.631592
5179.114746
7423.708984
2182.973877
2231.05127
2439.865479
11116.398438
7717.547363
1960.310669
2369.613525
5574.937012
3557.128174
2154.800049
6642.122559
2782.191406
1350.846191
4558.911133
3530.302246
4407.444336
2009.536011
2860.342773
2390.692871
3016.9375
6743.337402
2298.682373
6719.347656
3265.443359
7708.486328
3622.375732
4717.32373
1489.307739
2422.878418
3752.666748
5016.096191
1486.098389
6006.816895
3526.561035
3491.442383
3999.71582
5454.130371
3337.714355
3114.621582
2486.655518
3679.578857
7425.69043
7397.463379
2788.360352
2612.689697
4414.891602
2404.709717
2147.929932
6109.405762
3392
4101.935547
2300.6875
6679.451172
5373.770996
2955.851807
4275.324219
2136.912842
2724.97876
3585.540771
4975.976563
2515.776611
5624.044922
4294.134766
1366.206909
4910.974121
3549.919922
3369.762695
3432.897705
5648
2037.356201
4155.416504
5496.734863
3068.744385
5120.506836
4283.016602
4199.493652
1532.351807
1939.607422
1948.852417
6405.557617
2000.660645
4726.175293
1992.72998
2028.682495
4184.541016
2792.79834
4741.126953
3210.685791
3666.666748
3273.95166
2027.187622
6677.67334
2095.914551
3125.232178
3702.114258
3249.562744
1272.975586
1788.533325
2477.414551
3073.553711
4551.652832
4906.241699
3258.647705
6266.96875
2109.018066
3370.666748
5090.475586
2843.705811
4292.524902
8693.152344
3217.563232
2541.192627
3421.600098
5265.955078
3983.417969
1484.701782
1672.918091
2049.255371
2259.410889
7695.9375
7566.337891
2309.114746
1692.648071
5223.418945
2840.566406
2987.39209
1870.584106
1792.727295
2023.803711
3523.275635
3107.252686
3819.276123
6348.137207
3537.514648
1649.8396
1803.157837
5677.494141
3928.173828
2291.291992
4959.661133
4918.197266
2277.76001
6010.373535
4678.550293
3361.1604
4205.397461
5272.759766
3795.555664
5724.489258
2876.017822
5964.433594
2181.057373
4727.688477
4831.596191
1446.456177
2078.600098
3104.041748
1857.648315
5400.414063
5034.619629
4516.600586
1739.653564
3942.967773
4571.80957
2226.950439
3377.732422
5082.517578
2504.937988
2719.764648
3013.379395
1599.800049
5358.365234
2712.185303
1379.599976
3341.08667
2042.193604
1725.685913
3988.455811
3846.417969
4156.54541
5405.67041
1622.393921
4659.037109
3843.269531
3593.649414
2844.671875
2260.256348
2710.410645
3536.481689
3927.642822
4520.268555
3812.138916
1700.301025
1662.026001
1863.27002
4210.166992
2168.302734
1715.73999
2853.979004
2250.575439
3019.832031
3938.91748
5594.557129
2265.246582
2372.629395
2227.805908
7836.911621
1856.572876
3179.014404
2548.274902
1777.943604
1403.864624
1907.597534
1497.880737
2914.950928
4521.130859
3536.617188
1874.379272
4972
5825.556641
1833.594727
2585.60376
4576.949707
4454.680176
6019.578613
1894.379517
1913.968872
4187.803711
4520.972656
3128.848145
4440.575195
2091.09668
4825.962402
5528.856445
2161.357422
2249.771729
5139.182617
4696.823242
4142.679688
1515.348145
3366.690918
2734.415039
2201.589111
2214.191406
5242.827148
1265.495972
6506.392578
5741.251465
4229.475098
2145.563965
1541.758423
3391.157959
2867.247803
4051.294189
4931.527344
2772.551758
6251.416992
5789.05957
2667.897461
1724.171997
3945.461426
3987.656738
2152.212646
2371.881104
3031.401611
3597
5020.126465
4323.550293
3153.06958
3146.666748
1501.757568
1782.5
3900.09082
4112.843262
4296.314453
2579.708252
2884.673096
1767.068481
2205.245117
2974
2734.879883
2073.941162
5504.029297
7493.753906
5560.979492
6139.260254
5118.535156
2164.431885
4324.560059
5108.487305
5473.752441
4569.405762
3331.086426
2734.177734
3446.836914
4930.280762
5826.720703
4294.280273
5662.819824
2527.41333
5325.036133
3248.303711
2428.28833
3066.120117
4688.958496
2874.546631
1570.029419
3345.311035
3086.222168
1633.937744
5043.088379
6740
3140.177979
3262.728516
4424.90332
1938.858643
2644.256592
2117.315674
6812.377441
4008.752197
2372.036133
3307.918457
4071.667725
1355.784912
1897.782837
5688.343262
4598.708984
4529.806641
1673.069336
1930.867188
3991.575195
4318.118652
1917.378784
3948.453369
4899.34082
2365.709961
3866.016602
3249.718262
2007.917358
5586.394531
2211.399414
2295.88501
4352.092773
1742.262817
4967.634766
1714.721191
2703.120117
4563.760254
1455.099243
2906.050049
3908.797119
4321.02002
1331.388916
1632.631592
4153.114258
2167.246338
1456.56189
1909.800049
5860.394531
5092.643555
3846.029785
2972.830078
3531.75
5995.956543
6252.169922
2153.862549
3823.914063
5403.888672
1591.88147
2719.142822
1901.023315
6520.070313
2177.690186
2170.784424
4652.741699
5403.59375
4466.066895
1186.452515
6141.262695
2728.54126
3142.684814
4118.698242
4022.888916
2777.104492
6433.946777
3256.019043
2111.144775
3047.555664
3216.602783
3950.956543
5159.004883
2771.671387
3453.476807
3961.064209
2443.046631
1501.812988
3825.974365
3305.220947
3918.530029
4641.09082
3347.44751
2467.029297
1627.64917
6315.032715
6710.960938
5175.894531
4293.802734
2965.571777
4780.99707
2235.452637
3420.41748
3356.740723
3612.872803
2385.72876
1838.101685
4133.007813
10701.076172
2875.260986
1670.973022
1815.838013
2652.556885
5692.965332
5697.137207
6891.126465
2607.789551
8180.187988
1307.740234
5782.037109
3462.039307
1981.063232
4025.237061
6496
5234.792969
2924.67334
2760.935059
5620.706055
3800.105957
2339.87085
5802.856934
2520.855469
6438.32666
4372.705078
3273.333252
4113.12793
3906.963623
8258.115234
2077.579834
2973.748047
6291.017578
2434.173828
1985.775391
1817.369873
1788.026001
4350.742188
4135.921875
1950.478149
5729.59082
4596.86377
7283.039551
3275.178955
4182.733398
3507.169189
1902.222168
4108.439453
3121.8396
1534.890015
4708.936523
4249.155273
5396.271973
3246.216797
3178.554443
2373.535645
3185.92627
2368.686035
2986.045654
3434.544922
1618.163574
3403.219727
1934.93457
3128.187256
3434.974365
1811.797607
3210.744629
3870.004883
4997.876465
2283.862793
5961.609375
2129.83374
2322.2146
3905.635742
3357.297363
2944.867188
1724.882324
3306.258301
1653.815918
3789.904297
3680.041504
2750.317627
1975.054321
3062.805908
1990.679199
1374.17627
5824.161133
1671.151855
4419.887695
2862.706055
2986.560303
2149.784424
3994.992188
1966.674561
4269.262207
3232.382568
5505.641602
2520.766357
1533.130981
2491.231201
2623.034424
3207.405518
2812.310303
4419.688965
1815.341187
1652.432373
2406.382568
11282.837891
5885.183594
2376.341309
2437.6875
4510.990234
2483.684326
7842.947266
6250.150879
3333.213379
2970.387451
2665.089111
1966.18042
1864.428589
3960.649658
2838.476074
7860.171387
4896.032715
7151.647949
4661.56543
3887.012451
2490.285645
3992.592529
3519.879883
3310.562988
7820.984863
5640.21875
3670.062256
7089.895996
2706.678223
2805.295166
4733.339844
4409.723633
2112.816406
2681.650146
6380.889648
3070.705322
3143.915283
4703.32373
3797.341064
4371.188477
6975.287598
5977.337402
4117.569336
4930.498535
2475.840088
4163.655273
4485.907715
3593.333252
3777.709961
2393.281982
5896.525879
4376.959961
4745.227051
3785.826904
7719.84082
3016.930176
2446.800049
1870.083862
3850.682129
1276.476196
6005.425781
7028.134766
3734.333252
3277.45459
3925.922119
5515.007324
2142.557861
3533.071533
3910.527344
8940.945313
7858.281738
5592
3653.417236
1372.873535
5990.244141
3535.492432
3073.022461
3023.157959
5782.32959
1991.823486
2094.181885
2271.192627
8102.299316
5379.161133
4946.478027
4637.361328
3676.372803
1749.010986
5418.085449
2738.380127
3281.213135
1217.846191
1737.741943
4699.92334
4608.590332
1602.059448
1810.816284
1707.739136
2447.716797
1375.304321
3838.341064
3862.127686
5916.05127
3689.8125
6602.899414
2384.467041
2592
4906.784668
1558.497192
2799.725342
2198.513184
2358.835693
3574.136475
3523.791504
6611.654785
2398.518555
4379.601563
1991
1533.625
2187.491943
3841.465576
4795.597656
1923.298218
6431.470703
1888.481934
3746.600586
3771.617188
3181.875488
2845.138428
2301.195313
3129.13916
2041.974365
1686.879272
1822.108521
5011.34668
2495.821533
3200.988525
2760.99585
1961.580566
4656.271973
2582.65625
2505.790771
2861.670898
5493.84082
1767.283203
6433.233398
2095.510986
4561.131836
2031.753418
2072.032959
1986.35083
2133.601807
1698.642212
1867.871704
4133.154297
3646.195557
5222.836426
3208.353271
1666.988647
4069.748047
2704.319092
1916.065063
4181.993164
1838.125
1943.878784
3963.810791
2591.654297
2252.892822
3819.487061
2364.480713
2642.181885
2477.165771
2111.622314
3856.121582
1416.628052
3124.087891
1772.092285
3176.64917
3707.230713
3641.631836
2913.343018
1644.220459
2985.102539
2203.186768
1746.922485
4381.19043
2253.99585
3968.848389
2083.861572
1719.674561
1796.164063
2825.791504
2579.949951
1892.387085
2352.319092
4016.172363
3383.291016
2921.032227
6328.415527
2838.693359
2819.869629
2610.265625
5641.846191
2041.558716
1680.345703
2291.025879
2237.173096
2768.717041
3836.201416
2407.595947
1644.219238
3600.117676
2250.32251
2674.580078
3256.663086
9463.129883
2030.806274
2105.621582
1759.067749
2340.479004
3512.417725
1618.847412
2241.142822
1754.480957
2749.879639
2510.257324
2327.563965
1961.172607
1721.969604
1550.358276
2191.841553
1819.88208
1611.971802
3003.628906
2117.278809
6081.604492
2176.839111
3347.60791
2089.744629
2234.213867
3969.49292
1682.535034
2960.624512
3362.985596
1912.926514
2158.485596
3365.391357
3845.891602
2555.408691
10127.552734
2181.680908
2518.463623
3178.276123
1982.726929
1686.320435
1788.458252
2834.404053
3098.966797
3649.416748
2560.129639
1860.710083
1827.485352
1706.246704
2066.461426
2233.956543
2171.478271
2123.555664
3364.573486
6189.687988
2685.413818
1609.857178
1897.163696
5557.182617
2662.084229
1783.621094
3364.480713
4218.324219
3454.218994
2873.22583
4475.724121
1791.228516
2076.147217
3016.248535
2959.840332
1946.772827
5468.915039
3877.328125
3347.565674
3429.871338
4607.822754
4889.437012
1887.78064
2375.222168
3463.424805
1355.254639
2517.145508
2482.996826
2147.232422
1745.162842
3831.311035
3351.540283
1870.57312
6605.820801
1838.168701
2135.265869
2786.22998
3615.08374
1872.625977
2325.880371
5626.537109
1651.410156
1791.575317
2440.847168
2158.096436
2298.977539
2044.030029
2058.57373
2287.622559
4229.666504
2967.32373
1830.837891
3551.043457
1342.091064
3152.332764
2471.654785
2021.180542
2487.112305
2173.818115
4381.666016
1662.197998
2925.291992
1874.900879
2312.141602
3245.712646
4291.658691
2499.224609
4290.504395
1843.098389
2579.654541
1875.406494
2401.305664
1921.280273
3905.892334
2530.822754
4524.422852
2095.633057
2552.82373
5607.84375
3055.71167
4139.043457
2776.320068
2004.942627
5118.605957
1766.579956
3197.256104
1850.244141
2336.907471
2419.124756
2451.335449
2926.609375
2490.914063
2889.132813
3259.035156
2885.794434
2862.863037
1991.438599
1570.550781
9028.0625
1787.060913
2556.724121
2747.994141
5210.952637
3680.537598
4237.308105
3573.592041
3073.4729
2113.308105
4099.319824
2088
3515.311768
2562.572266
2157.794922
2926.561279
5303.675293
3187.07251
1971.010132
1592.615356
4353.84082
2932.796387
2213.605469
3381.886719
2681.131836
3027.959961
3390.521973
3886.754639
3658.393066
1618.828247
1801.013306
6110.516113
5421.353516
1642.515015
1519.168457
2185.604492
7064.50293
2138.495361
1584.241699
3406.582031
1970.223511
2211.270996
1728.664917
3585.570557
1741.273682
2422.623779
3851.570068
2277.730713
1789.231934
2109.009521
3787.153076
3106.161621
2621.708008
2805.730713
2213.020264
3332.639648
2943.702148
3322.947266
2537.565674
7399.779785
6512.758789
3009.02124
2845.211182
1561.251343
3757.351563
3789.831055
3309.504395
5128.526367
2704.085938
4649.182129
1709.883545
1585.626221
3604.473389
3067.571533
2187.967529
3868.803223
4531.425781
3566.4104
3790.094482
3614.963867
2382.583008
1967.88147
2479.626953
1336.255859
1489.476196
1520.800049
4952.46875
2781.705811
3328.386963
3500.115723
2790.254883
1942.100586
3877.864014
3044.503174
1947.870972
2108.760986
3258.7854
5198.344238
2434.753174
2111.085693
3643.536133
5326.643555
1939.737427
1433.045776
1463.327148
7187.006836
2151.032715
4617.906738
4651.919922
7330.775879
2982.743164
4995.79248
2756.919678
6615.410156
1878.74353
3150.089844
2549.968994
2152.07959
4349.079102
4481.078613
2104.762451
1962.964844
2715.47876
3311.441162
2611.958008
2950.387939
2128.189941
5606.011719
2229.627441
3157.614502
2859.341797
1697.556152
5732.59668
2866.415527
6338.063965
1829.704102
2827.250977
1577.264404
2464.588623
2158.652832
2364.322754
2986.009277
3095.760498
2950.981934
1781.508911
4224.45459
4477.38623
4614.568848
2377.946533
1545.939453
12052.504883
3826.497314
2345.270996
2259.816162
1429.508423
2857.772217
3182.41748
2002.979614
7638.047852
4798.149414
3725.917236
2399.178223
2346.780518
2066.614014
2937.480469
1578.019287
2890.119873
1611.818604
5233.807617
2675.182129
2273.614746
4352.018066
1905.577637
2020.747192
3682.30127
5767.478027
3800.124268
2367.635498
3582.487305
2965.885254
2810.965332
4115.290039
5744.827637
1508.021118
7987.306152
7201.48291
5864.07959
2983.154785
2145.614014
2624.312988
2231.568848
4787.888184
5282.21582
1628.244141
3916.675537
1717.560547
3387.117188
4767.45166
6749.071777
3717.163574
2375.977783
1513.307495
5169.418457
1475.960938
3105.078125
1507.907349
5171.861328
2182.424561
3534.509521
4257.805664
2501.885498
4784.651367
4361.229004
4633.549316
1368.064331
1913.659302
2068.413818
1964.652954
3091.143066
2781.209717
1760.269653
1924.233643
4621.633789
2178.093018
3040.163818
2980.285156
3231.884766
1813.661499
4769.443359
1339.624146
2046.276245
1459.494019
1751.247803
3086.372803
1708.229004
4428.19043
2687.939941
2396.556396
6264.211914
3812.156982
4635.426758
5441.319824
1710.188354
5024.938965
3104.5625
1655.913208
2668.345459
2056.322998
1527.035767
1582.745117
3484.089355
4525.115234
2652.685791
2958.491699
1802.813599
1569.352295
3465.689941
2596.862061
1592.460205
1874.670776
2118.250977
4573.4375
2888.950684
1794.304565
1817.255127
2991.073975
4606.07373
2892.27832
1971.343262
4605.601074
2954.027344
5050.600098
3394.061279
4751.752441
3726.912842
3276.994385
1934.460449
1414.315796
3908.901855
3025.133789
1879.169434
2153.951416
3961.36792
1834.650635
1882.75354
2019.82666
7407.337891
4891.69873
4181.025879
1733.8302
5270.785645
3897.188721
3644.519775
3863.935059
3625.635742
3127.874756
1855.272705
2826.82251
4529.713379
2259.342773
4088.218994
2672.855713
2923.417236
3875.342285
3014.935059
3762.675781
2255.217285
2417.25
1452.811523
1534.647339
1706.792725
3784.327637
5734.04834
3777.911621
1643.302368
1930.603516
1509.057007
2246.70874
2149.274414
2112.408691
3077.489258
6674.266113
2614.190186
5509.64502
3918.676025
2160.919434
2255.696289
1384.157104
1780.257324
1769.852905
1922.169189
1817.848389
1664.822144
1828.811157
3025.817139
1327.712769
2152.02002
3642.799316
2531.454102
1937.91272
2872.5
3225.324707
2700.750732
1842.384521
1965.666504
3005.328125
1692.587036
1951.840576
1530.751465
2294.633057
1907.164795
1872.521729
2373.578857
4273.356445
1740.690918
3486.060547
3844.5
1972.70105
1369.086426
4151.337402
3819.730957
3642.24292
1968.525513
7879.09375
4413.162598
4167.675293
2991.449707
1604.761963
1829.139648
1520.186035
14588.222656
2168.677979
4810.285645
1880.898926
5146.856934
2028.709717
1393.688843
13628.701172
2621.189209
3432.383301
2759.180664
2799.703613
1849.263184
2937.306152
2940.266602
10559.236328
4297.016113
4353.80127
4286.033691
2100.293701
3272.38623
2638.467773
4656.54248
7881.846191
2049.908203
4652.144531
1902.164673
2265.646973
5834.890625
3632.598145
4331.092773
1971.11499
1771.679199
4079.936035
3415.76001
1631.218018
2926.141846
16372.71875
2021.693726
4196.033691
1402.400024
4049.851563
1851.792603
4523.279297
2226.405029
1818.537598
2075.968506
1554.736816
2379.977295
2788.779297
2801.321777
3728
2320.756836
4220.758301
4356.825684
3263.294189
2342.8125
1856.455322
4279.739746
3375.935791
3435.631104
1934.199951
1893.911133
3084.086426
2528.842041
3443.245605
2858.492676
2957.407959
12395.833008
2340.083984
2025.751831
5613.975586
3013.836426
2344.310059
2778.608643
5300.376465
2764.943848
3810.463135
1794.269531
3183.949707
2678.972168
2090.256348
2415.462891
2742.381348
1891.72937
1815.800049
2176.787598
1881.949097
2306.787109
2672.361084
3182.371582
5198.410156
1677.464844
4242.416992
4214.714355
4219.722168
4671.702148
3140.470215
3429.770264
2219.906982
1428.755249
9455.821289
3602.808838
1474.5
2884.224121
1624
4592.928711
2256.606689
3306.018311
1612.085083
3370.34375
3596.016846
7106.871582
2895.722168
3871.001465
2431.076904
5090.013672
4676.29834
4015.195313
4632.597168
3207.12085
1999.029175
1783.022217
1597.515503
2026
1836.512817
2796.847168
3170.057129
4607.114258
3873.514893
3540.413818
3762.099121
5226.508301
1813.884888
3316.430664
1762.385986
5448.396973
1437.556885
2221.09375
4396.944824
5064.346191
1950.098389
3957.042969
6141.372559
2175.168213
3815.071777
4273.776367
2158.71582
6937.082031
2367.94043
2275.125488
1437.199951
2783.545898
4642.885742
3001.416748
1612.560791
2756.942383
