# Supplementary material for: Distribution Analyzer, a methodology for identifying and clustering outlier conditions from single-cell distributions, and its application to a Nanog reporter RNAi screen
Source: BMC Bioinformatics. 2015 Jul 22;16:225. doi: 10.1186/s12859-015-0636-7 (PMC4511455; doi:10.1186/s12859-015-0636-7)
Supplement: Additional file 1: Code S1. — R source code and sample data for distribution-based high-content screen analysis [file 12859_2015_636_MOESM1_ESM.zip › DistributionAnalyzer-1.1/Plates/files10004/F06]

3067.335449
2724.170166
2067.774414
2569.657715
3927.064941
1768.125732
2338.928467
2610.473877
2176.679443
3880.0271
6815.020996
4349.094727
2426.395264
2779.079102
4250.253906
5105.156738
2211.453369
1369.976807
2909.68042
2438.300781
2625.589111
4179.501953
4437.395508
3567.007813
2070.248779
2614.981934
3315.707764
1372.764038
4059.580811
2212.977783
1738.501465
12225.666016
2408.438721
3913.279297
1817.131592
3469.394531
2139.392334
2431.341553
4748.009277
1794.193237
2784.5
4460.111328
1544.673706
5434.595215
1868.745728
3915.197021
3038.152832
3999.629639
2678.92041
1659.470459
4515.179688
5583.208984
3964.492676
4239.655273
2637.054443
2426.408447
2356.535156
5719.586914
4595.396973
2597.226563
1446.804565
1958.994507
1800
2198.882324
2606.334961
4209.077637
1631.456787
2251.746338
4024.462891
1905.029785
1460.787842
1706.393921
2525.770264
3088.160889
2307.071045
2899.206787
3575.593262
3495.727539
2109.244141
1943.94458
3127.543457
2906.700195
2065.731445
1749.550415
4183.559082
2184.30835
1791.3927
4291.868652
2106.591553
1876.659302
3348.979736
3050.444092
3656.260986
1995.167114
3339.46582
1976.818848
3391.319092
2038.393677
1837.676392
3003.657227
4695.70459
3017.810547
2086.679688
3821.932373
1802.227905
1666.419189
1397.925903
5331.68457
1757.409546
1821.419312
3497.057861
2827.456543
1428.286621
1409.272095
1948.098877
4522.513672
6327.737793
2605.452393
2076.733887
1667.724121
2447.294189
4059.18335
2155.894287
3661.300781
4360.285645
3119.919922
2074.438477
2845.693604
2870.797852
3249.03833
3978.005127
3706.951172
3819.418213
1604.163696
9447.262695
4339.102051
2577.974365
1990.036621
2225.600098
2854.510742
3170.844971
2139.98291
3386.03418
3212.671631
3682.281982
3805.333252
2538.671875
3287.411377
1817.05188
4393.744629
3696.079834
6057.341309
4241.962402
4594.041504
4570.833496
2053.176514
2955.671143
2877.929932
5259.356445
3892.648193
1685.204102
6682.745117
3665.874512
3666.607422
4176.549805
3216.786377
5455.308105
3276.750977
3240.494141
1268.387085
2155.02417
4505.494629
1729.271851
1863.824951
1962.705933
4640.17041
4768.864258
2010.764893
2506.705566
1887.255249
3273.087646
2205.677979
2902.345703
1967.925415
5279.672852
4686.82666
3532.021484
8615.361328
2018.690186
1764.455688
2761.240723
1672.460449
2415.30835
4280.995605
2371.321289
1704.785889
1956.334106
2326.603271
1341.905396
2626.666748
3772.237061
2267.80249
4765.400391
3718.313965
2757.824463
1963.121582
3351.616943
3589.563232
3505.826416
1964.23584
3977.806885
7336.084473
6329.330566
3237.101074
3543.762939
5305.417969
1749.147583
3639.163818
2638.053223
4315.153809
2131.632324
3776.996826
1951.965576
2894.998047
11546.509766
1703.953979
2479.449707
3401.448486
4431.556641
6040.952148
2194.671143
5544.842285
3579.132813
3175.354736
2106.884521
3156.109131
2383.923584
2000.494873
3051.505615
6489.44873
5709.712891
2136.404053
2066.083252
1530.490601
2219.390137
1747.050659
3602.413574
1419.959351
1879.446411
1725.714233
4536.957031
2851.515137
2282.107666
3464.380371
1692.857178
2859.21875
1882.297729
3003.786621
2386.979248
1698.479858
2941.586182
4300.90625
4328.381836
3568.846924
3470.989502
2612.806641
4411.26709
1673.595825
2379.772461
1892.529053
2329.029053
1713.571411
2861.141846
1892.196533
2269.959717
3468.11377
1727.644165
1595.478271
2240.148682
3150.807617
1660.440796
1794.065186
1804.959106
2177.167969
1598.164917
2095.149414
4609.229004
3236.538086
2066.22168
1769.111694
4641.458984
4166.732422
1410.299683
1933.635376
2145.060547
2699.426514
3485.984131
3760.72998
2772.120361
2090.576172
2593.671631
3994.64502
4451.421875
5029.213867
3156.139893
1856.035034
1415.129517
2554.279297
1681.444458
5060.773438
1505.896851
1802.5
1824.110718
1971.151489
2872.747314
3088.514404
3876.571533
3736.640625
6068.404785
1824.029541
3821.942871
4052.664307
1235.939697
4415.59375
2637.393799
5124.32666
1770.700562
1831.629028
4809.694336
2071.72583
2658.463867
5178.998047
2360.691162
1921.07312
1788.034546
4276.883301
5016.930176
4550.119141
1911.238037
2108.747559
4160.172363
3690.474121
2938.964844
1689.679688
5144.526367
3862.537842
3421.751953
6672.750977
1670.2677
3452.639404
3267.820313
2337.035645
1536.594849
3023.587646
2241.218262
2080.913086
1658.414673
2634.915283
4518.285645
3029.735596
4065.659668
1681.913574
1809.553833
1605.253784
2244.681641
2317.037354
3059.779541
2512.563721
2908.528809
3121.295166
5957.95459
2215.288574
3266.513916
5720.697266
1753.992065
3840.052734
4146.316895
6167.118652
5800.687988
2536.822754
1677.45459
1648.687378
1502.711548
4521.250977
2248.942627
2941.03833
4228.316406
3061.285156
5877.514648
2136.04541
1821.245483
2187.457031
2289.220947
6128.962891
2466.500977
1761.503174
2701.896484
1673.975952
1954.721436
1334.228516
3186.614258
1463.73877
1593.96228
4321.328125
1778.348633
4178.269043
3997.937012
4679.214355
2335.51709
2008.736206
3064.824219
4482.938477
3374.726318
2869.45166
1648.293213
4381.866699
2272.212158
3335.371582
3824.509033
1676.213989
2901.674072
1230.586792
2156.649658
5100.498047
2582.963135
2645.445557
2146.135498
2781.476074
3669.368408
1448.608154
4291.53125
1897.647095
1608.554443
3126.345215
1888.24585
1759.437134
5241.785156
2592.799072
1877.4729
2098.906982
2386.360596
2093.994385
5848.731934
1989.06311
1929.678101
4702.538086
3086.915283
1460.599487
1931.250488
2899.137207
2101.739502
2980.809082
3565.981934
2626.170654
2596.668213
1971.145752
2212.771729
1499.346313
1830.801636
5133.862305
3351.123535
2330.684326
1681.318237
3533.35083
1834.257324
4031.845703
2058.866943
2272.870605
2651.072998
1788.892212
2557.628906
1683.455811
2307.538574
2055.243164
2242.573242
3209.858887
2805.646484
2297.48291
3283.286377
3734.178955
3488.686279
2563.665771
2585.149902
3250.698486
5484.936035
2017.025635
2743.263672
1675.324219
4101.406738
2917.063477
1865.555542
2874.607178
2186.145752
1822.227905
3087.881592
2777.600098
3476.095215
1780.098389
1705.108643
4556.853516
2703.713623
2151.848389
2109.278809
1538.701782
2044.293091
1657.085327
2871.374268
2262.462891
1673.615356
3008.77002
2051.627686
1778.247559
1914.005737
3032.531738
2695.666748
4623.069824
3764.3396
3825.064453
2262.675781
5408.446289
2527.369629
1849.51355
2746.826172
1552.740723
1525.718262
4680.191406
4903.854004
1960.378296
4564.038574
1685.170776
2068.737305
1807.137451
2672.03125
3268.324951
3613.932617
1631.689575
1975.752686
3085.560547
1629.818237
5589.986328
2822.011475
4595.964844
3074.718018
2858.280273
3399.439453
2075.449707
3357.184814
1541.80188
1889.579102
2583.571045
3276.818848
3398.213379
4788.644531
1805.583496
1599.350708
2317.121826
2787.561523
1994.285767
1788.896362
1605.644165
1917.317139
1477.031128
1606.739258
5270.00293
3770.227783
3735.865234
1996.893677
2831.591309
2968.485352
1889.280029
1974.676636
1715.266602
1871.89209
2379.163086
1860.676636
5261.389648
1879.414673
3081.130615
1527.167969
1923.139282
4733.09668
1701.923584
1690.166626
1464.63916
2180.969238
1759.473633
1564.766846
2174.278809
2192.761963
2921.698486
3878.726318
2098.662842
3619.0979
3688.452393
1409.684204
3251.576172
1600.576416
2516.810547
2309.965332
2118.023438
3205.517334
3617.646973
3293.851074
2044.411133
1598.903687
1746.931519
1767.589233
2365.883545
3310.138184
3237.437988
2837.367432
4782.226074
1870.806152
2784.94458
1246.983032
2883.466309
2795.469482
1462.588257
1504.236328
2561.502197
2703.72998
3229.264893
1766.700195
2868.569336
3056.971436
3525.183594
1976.845703
1970.016479
2464.593506
3603.373535
3626.18042
1880.612061
2394.248535
2695.199951
5501.696777
2400.571533
1388.996216
2922.727783
2023.236816
4725.121094
1635.264893
2032.582397
1968.371582
2988.200439
1739.341797
2684.219727
2661.221924
3571.215576
5024.512695
1742.006836
1992.367798
2523.4729
1675.209351
2513.337646
2307.980225
4350.587402
6496.99707
3867.168701
2741.584717
2591.072998
3770.461426
1926.733154
3233.473145
2056.781982
6114.981445
3414.518555
3384.305176
3744.135498
1899.769897
2785.465332
2031.600952
4083.262207
2260.661133
5781.351563
2335.419678
3833.652832
2457.039063
5807.058594
1667.616455
2386.604736
1976
2119.208008
2209.254883
5565.362793
4259.457031
2818.695557
5194.610352
2154.201416
5486.336426
8821.206055
1889.351318
2527.666748
4146.395508
3321.917236
2934.110352
3714
4089.818115
5202.119629
2154.219727
4472.64209
2225.50293
1773.75
3516.241943
2861.149658
3326
3014.468018
5036.310547
1730.666626
5113.986328
3177.762451
2555.076904
3024.458252
3624.148926
2261.833252
3425.006104
1402.056641
1544.115723
1982.861572
3403.195557
1985.839722
1739.419556
2094.674561
2756.824463
1668.017212
1621.762573
2149.655518
3372.513184
3193.248047
1799.505493
2349.270264
2448.286865
3110.608154
2455.108398
3195.911865
5735.444824
2348.923096
1713.119995
2498.474609
1506.273804
2739.987305
4063.776367
2117.401855
1517.211182
5426.541992
2671.837891
4135.78125
3361.82373
4026.857178
3633.213623
4058.119873
1971.619019
1566.010254
1859.53064
1707.192505
1947.61438
1658.283203
2778.226563
2034.617554
2125.554932
2105.525879
2158.571533
1957.383545
2838.200684
3795.819092
3557.096436
3697.402588
3008.57959
1397.10144
3279.222656
1620.612671
2206.189453
3299.147217
4726.699707
1615.250366
2528.449951
3539.029785
2900.230713
1742.726196
1998.854736
3570.650635
1628.331543
4366.948242
3774.17749
2607.58252
1941.390869
2688.84082
1445.571411
2047.311768
3085.183838
1597.111084
2917.94751
2252.924805
4524.066406
2160.202881
3602.572021
1477.443604
3486.225342
2047.906982
1894.030029
1813.949829
3251.903809
2973.532471
5399.040039
1997.316162
1938.272705
1635.945923
2263.030273
3418.867432
2354.685547
2630.88501
2615.849365
3624.264893
1795.178101
1872.220337
2043.543091
4277.146484
4826.528809
2133.758789
2472.836426
3193.767578
1729.636841
3158.030273
1504.699341
1525.351929
2463.668457
1722.194336
2054.274414
2003.768555
5894.4375
1529.154907
5418.59375
3972.033447
1747.530029
2042.348755
5469.618652
2423.102051
1831.609741
5147.159668
3694.344727
3778.285645
1829.189209
4753.728027
1751.626221
4762.546387
3796.543213
4105.09082
2998.338135
2212.734619
2213.164551
2661.473633
2476.253906
3628.428467
6353.13916
1391.053711
1569.325439
1880.781982
3826.512451
6827.714844
2681.273926
1788.765991
2604.038086
3304.648682
3735.851807
4406.797852
3437.714355
2822.192627
1861.5
4517.478027
3170.506104
3770.820557
6384.693359
1692.04126
2443.827637
1963.920044
2558.992188
4588.180664
1547.040039
2784.739502
1867.672974
2658.959473
2289.533447
1987.237183
5546.066406
4413.614746
2992.228516
3638.477295
4935.262695
2107.937744
3910.802246
4410.083008
3399.566406
2245.844238
4220.980469
1746.055542
7368.072266
2919.978516
2344.771484
1712.96106
1766.763428
4902.14502
2322.868408
1621.984009
1898.07605
1531.788696
5015.336426
3138.081055
1555.100098
1775.704712
2006.511963
2494.900146
4360.376953
2031.640747
1601.51355
2686.588135
2175.762207
2280.072754
2708.390625
2161.833008
3269.505127
1571.074463
2042.9021
2169.718994
2691.138916
3005.263916
3013.01709
1910.659302
2177.770508
1965.607666
1752.221313
1618.839966
1831.685059
1911.358276
3120.742188
4217.943359
1917.151245
1701.565918
1971.436768
2184.8396
2352.196045
3688.055908
1826.640015
2524.045898
3903.922607
5626.387207
4175.870605
5145.027344
1388.476196
3111.311523
1723.111084
5082.850586
2833.023193
4339.624023
2004.800049
2621.426514
2541.305664
3317.318848
4123.809082
2293.301514
2729.699707
1998.434814
1806.614014
4316.27832
1853.141235
3404.962402
2538.319092
1783.253662
1855.818604
3041.591064
2301.904053
2000.920654
1771.614746
5381.910645
1631.090942
1629.48938
4751.738281
2622.276611
4130.165039
1948.446411
1546.551392
2249.478027
2314.982666
3497.717529
3394.832275
1664.840576
1842.552368
3543.919678
1482.794922
1825.498657
4692
2019.725098
1497.968872
2266.672363
1954.583984
1882.375977
1946.452759
2147.960449
1588.463989
1606.666626
2679.929932
3638.341553
2842.772705
1764.421875
3581.887939
1929.292114
2899.932861
1577.422241
4554.861816
2375.369141
3657.41748
2826.593018
2150.505615
2270.366699
1439.390503
3759.044678
3155.534912
5607.316895
2298.536621
3493.421387
3431.391846
7104.733887
5099.271484
1968.258057
1746.337646
1731.588745
2568.483154
4399.275391
4515.196777
4363.772461
1946.592651
3760.537842
3963.527588
7612.015137
3019.724121
1809.398926
2045.70813
2784.761963
4059.646973
4589.613281
3193.481445
1828.606079
4005.5
1757.217407
2047.86145
3235.316162
1885.040405
2895.875732
3812.35083
4089.981201
3954.666748
1935.083984
2922.95752
4360.55957
2243.49292
3131.865234
2929.470215
3377.98584
4290.92041
3328.078369
2336
2628.800049
4587.846191
4891.772461
4386.742676
1965.265015
2166.881104
3005.910889
2483.254883
2953.133301
3186.32959
1984.139526
2151.930176
1121.199951
2246.018555
2804.761963
3236
3632.350098
2464.085205
2890.98999
3944.230225
1819.346436
4188.928711
1240.333374
1611.625
4367.373535
1841.405396
1634.117676
1327.515137
2472.93335
2596.090332
1450.588257
3264.193115
1806.415039
1860.206909
3282.229492
3721.736328
1979.82605
1431.135132
3287.405029
1584
1382.584106
1260.800049
1517.843506
6403.732422
3646.22583
1495.529419
1555.89917
3519
2053.666748
3359.55249
1261.223145
4964.084961
1409.290283
2770.594482
2364.585938
2261.947998
3272.191406
2173.206299
1856.045166
4737.289551
5344.037598
5167.82959
3223.019531
5124.619141
3139.374512
4084.703125
2013.503784
1571.135132
1486.360229
5705.870117
3941.377441
1928.145508
3954.552246
4510.269531
3531.697266
3864.197754
1567.047607
3406.337646
1714.379395
2213.825439
3117.848145
2148.194092
2079.842529
1913.786621
1860.123413
1459.398926
3714.321777
2038.823486
6422.961426
3783.720703
2816.462158
1342.455322
1712.065063
3427.991699
4603.054199
1656.939697
2107.353271
1762.705688
1848.875244
4891.77832
1434.167969
1741.838989
2627.599365
1867.529053
1941.126709
3849.353516
5053.005859
2121.780762
1905.516235
1872.602417
1806.425537
1895.859009
1843.852295
2002.452026
3248.708984
2641.967773
3167.788086
2186.038818
1654.19165
1838.635498
2103.004639
1709.7323
1899.950195
2380.749023
1602.362793
2795.641357
3109.247559
2170.696289
3014.659668
1604.023804
4459.950195
1839.447754
1769.241699
6063.909668
3048
3843.215332
1706.864868
5155.608887
1763.670898
1876.626465
1582.611572
1766.746216
2223.414551
4525.808105
2930.358398
3516.181885
2012.852417
2580.402588
2686.130615
4922.642578
2093.093262
2708.67334
1856.392456
1477.496216
2535.795898
2174.864014
1351.677368
1389.161255
4236.211914
1709.875
4138.729004
2417.481445
2797.586426
1873.078613
3347.561523
4233.0625
3179.358887
3161.418213
2498.302979
3182.438965
1978.953003
3293.697998
3284.625732
1586.526367
1682.80603
2280.7771
2324.109619
1715.709106
1698.808472
2121.21582
4492.764648
5866.443359
4849.092285
4367.310547
2935.067383
5044.271484
2333.54541
1795.023315
1864
1301.774414
6076.268555
4920.958984
2215.105225
3794.984619
4524.36377
4858.253418
4484.565918
1531.740967
2626.094482
2795.573242
2501.802246
5230.864746
3496.855713
1962.140137
3328.88501
3709.885742
2405.483154
2759.018311
4552.112793
3931.079346
1707.622681
2236.597656
2509.259766
3866.917725
2249.74707
2615.428467
3083.126709
2407.337158
3595.490967
2611.12207
3420.869629
3737.427002
1607.082764
3138.878418
1777.135498
5119.752441
4675.779297
1447.282104
2841.341064
4106.272461
4258.729492
4902.354492
2638.16748
2670.624512
2470.540771
2473.558105
2568.649902
4423.404297
2537.897461
2905.198242
2531.464355
2270.878906
3023.39209
3445.465576
5333.562988
5238.669434
4010.798096
2614.30957
3198.080811
2639.669922
1875.861328
3514.675049
2037.309692
3933.80957
2484.732178
4360.815918
3360.734131
2388.569336
1592.966309
2416.050781
3683.59082
2244.169434
1690.099243
1697.298096
4612.799805
2722.111084
7136.455566
2771.747314
3067.410156
2559.741211
4047.50415
5854.285645
1686.199585
4780.58252
4043.526123
2309.538574
2641.879395
2334.701172
2012.344482
1921.75415
1676.280029
1586.949463
1698.774902
1595.424194
7679.481445
4112.13623
1979.78479
1779.358521
2033.451416
1706.777832
1576.839844
2079.913086
1356.006836
3349.718018
1799.321411
2456.696289
2781.439697
4042.648926
1537.03418
2876.644775
4035.896729
2995.070313
1656.654785
1954.034058
1728.287842
4693.861328
1812.29126
1643.172241
1750.476196
1805.592651
3434.86792
3142.457031
1785.142822
2716.184326
1698.074097
1755.329956
4160.966797
5246.862793
2530.733154
1997.435425
3440.883789
4617.709961
2490.726318
1696.642334
1471.649658
3774.551514
4939.447754
4934.806152
1814.954834
5346.419434
5159.666504
2598.611084
4224.037598
2580.655273
2864.277832
3617.428467
3899
2545.969971
4294.938965
4194.961426
5001.325684
2788.187988
2185.183105
2685.460693
1594.53125
1254.309814
6937.177246
2651.392334
5171.889648
3967.162109
2795.741455
2657.018066
2752
3479.753906
4102.647461
3244.503662
2443.978516
2407.100098
4698.513184
3480.588867
1549.135742
2843.383545
1527.231812
3637.156494
2613.158691
3217.540283
1490.040283
4921.341797
1671.648315
3058.666748
5025.660156
3088.324951
1839.466675
2767.682617
2919.111084
5062.259277
5698.675781
2014.936523
1753.339478
1761.806396
2398.233887
1955.338867
4481.258301
2465.831055
2774.057617
4655.233887
3271.763672
1793.619385
3813.766846
1559.466675
4337.066895
2814.276855
3000.906494
2424.861084
2444.555664
1855.211792
4762.265137
3415.381104
2331.021484
2698.637207
2489.676025
1892.782349
2546.835693
2975.849365
2274.960449
3727.648682
3005.563965
2364.261475
5068.590332
2030.802979
1931.680054
2048.473633
1193.843262
2700.715088
3663.025391
6221.257324
3615.026367
4796.283691
3052.044922
2568.523926
4295.862793
1742.446289
3101.039063
1993.978149
3370.222168
2775.322021
1828.082764
1983.077515
2467.755859
2814.247559
1980.585815
2153.281006
6662.651367
1874.065674
2977.939697
1590.640015
3579.202148
1848.850464
1624.281616
1708.845947
1996.389893
1794.254639
3692.615479
1843.38562
1679.489136
1745.357788
1655.009888
1476.489136
1697.185181
1784.234741
1872.567871
1435.870605
1753.016602
3208.198486
1583.201538
3160.883057
7773.135742
1597.688843
2066.577393
2055.426758
2241.814453
1653.424927
5100.255371
4959.881348
7761.529297
1854.961792
1680.947388
4360
4177.319336
2902.869629
6155.222656
1779.019653
4665.143066
4327.313477
4633.175781
1584.296265
1916.594604
7830.842773
2818.064453
1367.036133
3296.316895
2906.902588
3175.368408
4327.030273
4096.57666
4434.79541
3019.365967
3831.783691
3391.846924
2904
6004.633789
4629.631348
4056.059814
2940.424561
5381.526855
8022.507813
6533.102539
3702.480469
3936.452881
2675.655518
3284.939209
3376.942627
4464.5
5379.708008
5475.522461
3794.713379
4003.467773
2880.120605
2260.465088
2132.114258
2879.347656
3106.580566
2980.319336
6783.481934
5231.55957
4906.464844
2027.813965
2324.618164
1635.982544
5080.44873
11295.740234
4858.638184
4369.894531
4239.218262
6231.07373
4056.024414
1677.560059
2330.349121
2218.264893
3621.19751
2039.318237
1850.834229
3666.231934
2025.652832
3859.14502
2924.45459
6584.519043
2974.875732
3676.085938
6162.196289
4539.28418
3383.696777
4285.561523
2932.122559
2748.473389
3361.443115
3438.942139
3196.33252
1761.633789
2063.115967
3457.380615
2954.993652
2566.088135
2495.800537
3246.874023
4438.589355
1837.151978
2161.034912
4812.527832
2753.714355
4260.207031
4657.385742
2402.410645
1917.218506
3716.90332
2394.875
4380.461426
3740.558838
2004.866577
4216.561035
3338.17334
4228.522461
2095.635254
2920.317139
2400.881836
1956.134888
2773.361084
3058.730713
4381.805664
2267.636475
6127.442871
1817.110352
2059.763428
2128.994873
3719.661865
3665.432129
3533.476318
5717.033203
3678.386963
2022.690918
4222.29541
2114.451172
2679.36499
2060.081055
3277.357666
4589.751953
5283.28125
3738.279541
5434.660156
2510.638916
2043.115967
2487.349609
2158.939697
3096.078613
2101.237061
1998.523682
2073.751465
2812.601563
3057.75
2597.049072
7847.59375
3873.911133
8008.457031
3858.769287
4297.513672
5354.118164
1553.511108
5762.08252
4367.118164
6158.039063
2906.695557
5833.205566
4808.975586
5914.644531
4258.901367
4147.55957
1647.920776
3629.849121
2804.396973
1282.694702
3957.843262
6264.052734
4215.662109
3057.384033
3985.292236
3019.125732
6818.032227
1568.145508
5987.450195
5287.555664
4758.23291
1472.880005
2085.648438
5216.191895
4349.629395
5277.740234
3084.091553
2732.135986
3079.058838
3808.380859
3201.240723
5663.971191
3693.132568
2145.605957
4851.0625
7736.460938
2985.791016
3910.603271
3595.703613
3030.778564
6354.020508
4763.423828
6428.312988
2557.041016
2422.575439
2417.983398
3032.478516
6593.751465
1401.45459
3464.453857
5603.414063
4870.460449
2812.900391
1966.977783
1813.215454
1936.822388
1727.88623
4604.490234
2989.343506
5224.894043
3473.086182
2307.899902
5458.94043
4138.453125
4196.250977
2050.285645
2745.515869
3366.470947
2457.811279
5291.520508
5551.04541
2017.206055
2054.707275
4339.879883
3915.234375
3892.977051
4749.481934
5543
4042.459961
2351.77417
3528.962646
2144.849365
1932.935059
3071.412354
2869.333252
4480.595215
1693.901001
2110.762207
5024.39502
5950.406738
2558.90918
3303.248291
5500.981445
4461.594727
2816.418213
2400.864258
3271.565674
4004.231934
2344.968262
4229.596191
3048.839355
4590.326172
1734.786499
5197.093262
2662.506592
2760.176514
2811.213623
3521.804199
3385.784668
1668.719116
1660.064331
2367.791016
3245.659912
2991.57959
3416.258789
3245.025391
1903.268921
1302.938721
2292.895752
1883.516724
3771.483887
3979.643066
2202.472412
1800.61731
2210.505615
1834.983032
2864.456787
2743.180176
3079.530762
2018.398682
2657.479004
1879.724121
2435.366455
3129.124268
3248.900879
1983.071045
1802.250488
2050.283203
1930.398315
4836.319824
4611.893555
2672.883789
1915.062134
2292.159912
2070.263672
1668.762451
1989.956177
2045.771362
1824.067627
3371.14624
4822.951172
2451.712646
1868.379883
3078.083008
1958.759033
4329.404297
1933.170898
1895.426392
1746.251953
2278.43335
2688.504639
2541.304688
2118.838623
2811.50708
2061.921875
2026.375
1545.796387
2276.062744
2286.598877
5538.57373
4026.708252
4106.723633
3201.396729
4916.139648
1953.599976
4845.128418
1657.006958
4253.484375
1560.851807
2557.859131
3064.483154
2632.882324
2685.290283
7258.84082
1546.803467
4877.818359
9313.989258
1698.641113
4440.113281
3557.26416
2522.057129
3006.387451
4241.59082
4089.370361
2446.811768
4810.766602
2691.163818
2884.604248
4940.025879
2117.26709
6837.483887
4141.296875
2424.205566
5749.611328
4070.236084
2851.840088
6362.080078
3964.605957
3567.77002
5512.374512
4394.37207
3798.390625
5031.772461
3821.06665
2158.777832
1315.908447
2623.3125
1902.159302
4077.964844
2378.758545
1729.578247
4493.20752
4265.447754
3372.307617
3423.733398
4273.043945
3846.706787
3254.444336
2680.898926
3919.00293
2393.592285
3987.329346
3191.079834
2906.024902
1956.8927
2159.810059
4037.431885
1686.293823
5696.953613
1646.660522
4592.068848
5012.868652
3139.109131
3163.630615
6348.558594
1924.161133
2383.668213
2868.970215
3449.003662
2652.056885
1672.394653
2254.278564
2628.236816
3868.872803
2387.739502
1996.790405
4089.40625
4443.510742
3403.401611
2735.020752
2864.449219
3952.933594
3053.138184
2655.662354
2816.680908
2663.967285
2530.402832
3255.72583
2840.380859
2219.739746
2137.102539
3645.995361
2770.611572
1777.567139
2387.834717
2245.056885
3241.253662
2262.695801
5312.339844
2625.916748
3439.689697
3230.236572
4088
2725.264404
2524.322266
2156.564209
4559.553711
1981.063721
2065.674316
2570.887695
1792.068237
1733.484619
5132.913086
2446.315674
3966.891113
1850.407104
2055.436279
2128.9375
3370.243408
1911.202515
2052.037842
1623.681274
1688.794189
2751.510254
1645.60144
1642.348755
2665.284668
2878.659668
3102.364746
1903.39209
1975.107544
2988.790527
1825.053833
2035.069336
4738.602051
2968.861816
2416.459473
3491.410645
2054.810547
2881.287109
1782.03418
1711.543335
1954.881226
3017.945557
2072.441406
3182.275146
2789.903809
4328.644043
3759.9729
1992.942261
2713.898438
1772.29248
1694.865112
2796.971924
1729.884888
2946.711426
2598.812988
2054.286621
2521.992432
2617.200439
2637.792725
3288.463379
2159.123535
3982.898926
1640.091797
1845.961304
3344.352783
2396.905029
2095.346924
2679.294189
2543.244629
5248.736816
1669.62793
4242.599121
3890.923096
2657.690186
2887.946045
1320.179077
8696.113281
2699.43457
2547.567871
6009.595215
2097.093018
6203.86377
2322.421387
3667.165771
3570.949219
1548.431641
3557.833252
2860.025879
5012.105469
3504.285645
4734.733398
3085.227783
5862.983398
3055.914795
1942.542847
2938.210449
4020.529297
4607.228516
3835.701904
2923.171143
5058.083496
3976.474854
6449.525391
4017.012451
3647.572266
3105.375488
7106.916504
1412.800049
1824
2934.064453
2834.90918
1860.269897
6211.302734
2040.08606
5815.751465
3980.712646
3660.599121
6319.783691
3839.74707
2527.561279
2415.589844
3785.824463
2552.480713
1605.574463
5415.489746
4631.365723
5329.008789
4545.333496
2657.723877
1853.580444
3066.110352
2193.351318
4462.399902
3012.561035
3380.268799
2594.857178
2110.643799
2605.081055
5510.838867
3907.319824
3524.872803
2325.810547
2675.360107
4245.782227
3168.864258
1769.534912
2352.356445
3831.94458
1849.13208
1937.452393
1755.108276
2679.64209
4153.752441
2296.161377
4573.940918
2254.086426
4800.535156
4953.840332
5484.868652
3230.966797
5013.003906
3307.320557
3233.85376
3096.631592
1556.093872
2187.422363
2190.839111
2605.67749
2385.311768
3117.784668
2656.783691
1696.425171
1479.613525
3830.873291
3982.86377
2011.109985
2609.196533
2465.102539
1796.467163
3704.694824
4039.594971
3105.181396
1854.117676
2772.94043
1675.415405
2582.922852
3331.682861
2981.765381
1947.52417
2134.739014
2505.787109
1906.070068
1539.484497
3124.467529
1719.069824
2666.879883
4998.98291
3414.692383
3204.800049
2040.444458
2458.03125
3181.365967
3593.295166
1773.146851
4298.754883
1605.925903
2017.27063
3606.01123
5036.057129
1555.219482
1370.095215
4327.740234
1727.908081
3021.097412
5602.734375
2544.79541
2623.003418
1523.153809
1917.714233
1666.247192
2920.785645
2136.273926
1780.613159
1807.571411
1426.408569
3623.678711
3972.734619
1434.608643
3086
3608.727295
5227.12207
1636
4059.536865
1571.461548
3424.336914
2375.502441
1673.226318
1600.743164
2356.928223
1865.983521
4127.855469
3833.79834
3030.173584
2240.417969
3568.114014
3701.320068
3989.515869
5207.916992
3829.034912
2194.692871
4630.540527
3120.864746
3051.498047
3017.689941
3702.848145
2503.501953
3279.224609
2323.352295
1655.481812
4759.731934
4893.438965
3702
4817.941406
4552.816406
3837.459717
1689.221069
5003.16748
2214.705566
6869.926758
3340
7405.020508
16699.759766
2782.693848
3548.162842
2518.144287
5235.662598
1729.43335
3813.052734
1703.645142
3402.206055
2812.300537
3086.727783
4915.415527
2725.923096
8580.079102
4117.910645
4105.689941
4771.242676
6367.911133
2389.932373
4362.92041
2321.952637
2944
3819.753418
6690.666504
9724.46582
3384.345459
4257.349609
1977.880005
4414.571289
10077.300781
5021.881348
3551.494385
4159.303223
2884.909912
3426.885254
2998.827148
3104.47998
4071.070801
3046.63501
3231.522461
3055.341064
2827.160645
2584.716064
2412.793701
2645.479736
2192.94043
1682.490601
3692.721924
2564.659912
3709.725586
1918.12207
1720.675293
3841.058838
2720.930908
1512.951538
3849.091553
2217.105225
1744.777832
3803.973389
1602.947388
5850.78125
2023.823853
2300.165771
2428.258057
2303.644775
4285.222656
5158.984375
2675.675781
4746.762695
2865.083008
1893.458618
2484.887939
3266.647949
4287.665527
2583.461914
3511.141846
3299.167236
2394.032227
5724.276367
4297.532227
2322.342529
2543.182373
1805.637695
3468.678223
1679.28894
2221.68457
2729.827393
2190.677979
4458.339355
2946.101318
3320.042236
2090.370361
3318.31958
1936.065552
3871.929199
1528.907227
3966.952393
2564.694092
5008.224609
4207.942871
1205.737427
3929.751465
1551.69519
3903.195313
1463.727905
2409.833252
2085.75293
1414.666626
3870.315674
3576.909668
2599.401855
2712.216309
1543.769287
3845.74585
3168.291748
4115.678223
1558.45874
1863.320801
1620.10083
3770.424316
3807.726318
1431.407349
5083.711426
3936.705811
5896.104004
3079.927246
1665.614014
1895.876953
1463.06311
2081.285645
5540.867676
3378.837646
5280.842285
3145.740967
6038.30127
2586.711914
3989.709473
3770.98584
3509.218994
2162.711182
5790.605469
4296.571289
1897.974487
3226.699707
3810.854736
2390.684326
1799.694946
3742.10376
3182.99292
2514.245605
1794.406006
4714.814453
3181.594727
4293.113281
2992.625244
2532.440674
2004.193359
4966.614746
3271.04248
4388.982422
2655.294189
4348.853027
4005.538574
3168.305908
4420.12207
2285.638672
2427.955078
6094.561035
4298.490723
10662.021484
3676.257568
2626.729736
2520.203369
2872.080811
4158.804688
3331.355957
3343.258789
2995.276123
3719.540283
4072.077637
4052.503418
2139.514648
3300.381836
2111.210205
2350.857178
4485.382324
2892.105713
2387.516113
5690.515625
4049.812256
3659.06543
5801.01709
2093.378418
7685.467285
3167.074463
2985.539795
4147.957031
3641.600098
2130.133301
6504.523438
3378.434814
3542.368896
2405.738525
2860
4581.151855
2285.829102
2165.976074
3169.676758
3984.28833
5490.944824
3787.985596
3200
3840.874023
1789.061279
3824.927002
3806.504395
1609.749146
2801.933105
2404.510742
1781.856567
2919.370605
3193.678955
3841.914307
1903.80835
3336.238037
6232.570313
4219.004395
3150.756836
3501.669922
2072.583984
2332.588135
2947.782227
1856.620361
3291.272705
1537.766235
2214.174561
2210.472168
4016.290771
3702.170898
2629.730713
3616.031982
2045.551636
3576.081055
2898.524414
2262.147705
2674.498291
2290.786621
2956.884033
4891.61377
1905.390015
3952.035645
2165.171631
2674.542236
3804.192383
1947.702515
3344.751465
3309.404053
3443.57959
2324.387207
3612.450195
3920.193359
2121.738037
3488.434326
2134.370361
2981.807861
1537.071167
2531.312988
2049.760498
3627.199951
2129.813965
3307.757568
2652.163574
3531.819092
3498.09082
1749.374512
2609.367676
1491.533325
4749.808105
5558.132813
1325.355347
2003.314941
7733.17334
4929.325684
2612.78125
12162.611328
3405.107178
3195.679443
3247.626709
3564.952393
3247.594971
1324.651123
1752.830933
2948.314209
3561.151611
5276.054199
2546.562744
3124.108154
3079.922363
3007.317139
4281.249023
2406.560303
3423.295654
4781.401367
4659.700684
2874.790771
3202.337158
5401.313477
3497.159424
4066.666748
3377.863525
2370.977783
2767.343506
2049.76001
2617.974365
2509.012695
4055.92627
3779.539063
2492.31665
3688.581299
3345.724121
2054.502441
2512.236572
2706.315674
2526.463379
2741.594971
4179.945801
4173.945313
3551.125732
2224.987061
3210.658691
3269.134766
3036.428223
1753.659058
2203.410889
3771.627197
4674.64209
7223.600098
1821.637573
2620.225098
4377.710938
2620.161377
3523.095703
3618.696045
3006.280762
5250.824707
4871.101563
8422.81543
1792.10437
1846.017334
4937.908691
4408.941406
4620.919922
2081.237061
3417.328613
2943.269775
4259.18457
3030.871338
3399.103027
2916.435059
1962.883423
2022.950317
1701.129517
2047.701538
1828.735107
3476.844238
5696.852051
2166.488281
3602.929443
3079.169189
7198.944336
1509.729736
3003.733398
2569.187744
2088.231445
2357.572998
2155.439697
5271.501953
2141.562988
3426.947266
2476.113037
1767.857178
1685.031616
1787.392456
1763.154541
3077.135742
3006.90332
2780.236572
1668.132568
2846.043945
2450.360107
3298.401611
3165.168701
3323.472168
4408.450195
6266.32373
2330.292236
3653.751465
1446.456665
1898.456543
1569.286255
4519.895996
2870.637695
3286.374023
3708.272949
1443.672119
1797.126587
2218.657471
2014.316895
1968.214966
2722.881592
6271.54541
1959.435791
1792.307007
1871.630493
1956.977173
2951.235596
1668.159302
2500.867676
1656.75
2086.517334
4773.244141
1895.665527
1456.286865
4674.562988
2933.97583
4603.113281
2004.993408
2489.383057
3602.766602
1704.421021
4097.917969
1850.680298
3276.561768
2014.766968
3110.453857
1869.45459
2260.150391
2436.929443
1464.6875
1856.092896
3174.806152
3080.041748
7188.017578
2277.523926
2383.957275
3828.528076
3218.222168
4864.962402
1987.785889
2431.544189
2985.003174
3181.096436
5139.392578
4119.9375
1364.462524
2712.08374
5027.63623
2529
1383.946289
4032.608398
3243.644043
2166.482666
3582.52417
1264.373291
3382.088135
3559.529297
2121.25415
2489.682129
4895.225586
3752.210449
1455.267944
2022.650635
1241.610352
3467.511719
2909.961426
2251.973633
3130.466553
5250.810059
1860.849365
3970.871338
4451.865723
1709.734985
2315.217773
2823.141846
3566.455566
4763.463867
4878.091309
1979.983154
1804.043945
3714.615479
3604.348877
2815.01001
1235.874268
3603.863281
2380.308838
1249.38269
3959.333252
4245.019043
1598.599976
2008.735352
3040.036377
3412.25
2135.080811
3031.282959
4636.147949
4118.89209
3242.206299
3102.644043
2288.919922
3158.872559
1781.679565
4302.79248
3677.494141
4118.441406
1269.754395
2361.881348
6043.11377
4237.741699
1383.86084
7426.346191
1457.758667
3239.056396
2649.225586
3654.97876
2997.266602
2641.630859
3230.789307
3398.415527
10324.637695
4284.632324
1785.912476
2484.020264
3411.791992
4781.644043
2660.943359
3040.229248
1841.00415
9035.206055
2219.453857
4347.51709
3159.95752
5758.230957
8747.147461
2149.459229
4054.235107
5867.082031
2386.556396
2602.634277
2881.099121
5452.455566
3672.89502
5195.257324
1798.203491
3861.602539
6522.923828
2844.854004
2201.007324
2365.560547
6870.705078
3644.421143
2844.681396
1837.621582
1711.885254
5159.413086
2537.703857
3287.333252
1595.189575
1972.026367
5183.330566
3684.705811
