# Supplementary material for: Distribution Analyzer, a methodology for identifying and clustering outlier conditions from single-cell distributions, and its application to a Nanog reporter RNAi screen
Source: BMC Bioinformatics. 2015 Jul 22;16:225. doi: 10.1186/s12859-015-0636-7 (PMC4511455; doi:10.1186/s12859-015-0636-7)
Supplement: Additional file 1: Code S1. — R source code and sample data for distribution-based high-content screen analysis [file 12859_2015_636_MOESM1_ESM.zip › DistributionAnalyzer-1.1/Plates/files10004/F07]

1378.077881
1961.62439
2233.802734
3651.436035
6911.505371
1154.736816
2559.285645
2158.861328
2229.862793
3741.795166
5476.605957
3427.804932
3659.487793
1234.329102
2884.695557
1330.835449
5049.791992
3699.12085
5902
3452.144531
2936.168457
1656
5618.915039
2634.265869
1764.019531
1789.654175
2751.941162
3602.137695
2893.378174
2427.01001
3971.410889
3320.8125
3820.398193
4333.908691
1471.658081
4847.108398
4662.371582
2026.076904
3085.039307
1745.492554
4839.946777
1962.616821
4155.084961
4364.625
5163.17627
4342.469238
3547.049316
1903.052612
2638
3942.923828
3512.176758
2423.209961
3115.835205
1839.481445
3034.387451
3882.714355
3450.830811
3924.810547
1396.110107
3159.284424
1995.388916
1381.890869
2086.375
3392.61792
3570.928467
6961.34668
5269.611816
1547.145264
6909.240723
1600.254028
1387.060913
4004.656494
5952.140137
3788.544434
3876.533447
1923.627319
3526.971436
3268.539307
4478.64502
1431.62793
2488.6521
2789.069336
3543.510254
1390.117676
3826.705811
3105.191406
6449.098145
2366.27002
1575.669434
5206.15625
6024.429688
1985.793457
4183.98584
4157.759766
5661.788086
3618.905029
5165.09375
4995.101074
2550.49292
3293.145752
1568.903198
2261.197021
4812.533203
2329.496338
5154.563965
6206.263672
4581.960938
3497.682373
5674.912109
1547.365112
4934.970215
4637.416992
5531.3125
1587.652222
3784.516113
6262.095215
4242.026855
2728.555664
4139.315918
5516.123535
5548.739258
3901.809082
2261.478027
2881.526367
2949.241455
6628.271484
4094.0354
5990.498047
5382.413086
4211.200195
3727.024414
1967.585449
2427.655762
2138.185303
3621.348389
5062.164063
3187.663818
4728
5096.748047
2097.85376
6627.029297
4917.85791
5556.195801
6457.685059
3218.048828
3004.078369
3135.205322
2354.583008
3576.114746
3157.591553
4405.254883
6111.783203
4579.980957
6054.240723
2743.955811
5375.569336
3667.532959
2369.009033
3028.679199
1523.813965
1756.571411
3565.551025
2755.583984
2582.4646
6541.503418
1026.696655
3223.456299
3288.490479
2045.7323
4403.00293
7508.843262
5005.604004
2561.433105
4952.283691
4072.882813
2551.631592
5489.973633
1134.260864
7231.314453
7232.126953
3915.590088
3310.414307
5901.373047
5032
2710.033936
6184.725098
2607.838867
2561.873779
3325.889648
3628.952393
2375.008301
1535.587646
4807.117676
2581.093994
3843.676514
3948.649658
6750.266113
2038.079956
3011.50415
4733.942871
1290.560059
2557.600098
1344.160034
3236.633057
2854.510742
2383.06665
2161.80835
3496.738525
6051.70752
7971.489258
2398.012207
4370.126953
1931.707275
2133.323486
4752.6875
1708.506104
1805.166626
4534.199219
5954.218262
3120.829102
4295.664063
5708.831543
6520.583984
2038.063721
7696.652344
6127.183594
4484.928711
4422.231445
4901.299805
2899.238037
2730.641602
2682.99292
2253.029785
4322
2763.12793
1764.717896
4725.333496
6943.805664
5906.242676
4492.197754
3463.741211
7688.043945
3677.422852
2886.19043
5819.882813
2049.642334
4105.333496
3456.354492
2656.507324
4596.571289
4077.949463
4831.304199
4032.853271
5805.324219
2421.258057
4282.770996
4984.949707
4874.767578
6700.150391
5765.085449
11226.834961
4795.930664
3854.380371
4591.830566
3830.54126
4294.068848
3763.636475
1714.266724
4738.554199
4168.071289
2570.757568
2524.64209
2349.859131
6790.134766
4266.720215
4159.236328
1493.848755
3996.371094
1795.822266
2718.032471
2584.838623
2385.760254
1741.322388
2527.583984
1666.793945
3426.696045
1461.036377
1888.245483
1740.635864
3513.438721
3804.206299
4869.651855
2284.955322
3428.883057
1654.123291
3377.287598
2935.567139
2887.696777
1610.504028
5700.308105
1950.677856
2245.531982
2180.851318
1559.15686
4690.251465
1659.26001
2085.529297
2261.097168
1982.924927
2038.166504
2514.158691
4550.422852
1591.654785
1654.301758
4788.540039
3281.981689
3281.913574
1607.302368
1606.775635
1792.930176
3328.339844
2981.121582
1972.652466
1842.542358
2909.451172
3241.832764
5541.556641
3719.296387
1540.702393
2492.193848
2533.833252
1758.005249
3948.005615
1835.294067
2053.271484
1531.096191
2977.385742
2625.116455
2569.996338
1748.392212
1797.123657
3584.474365
1934.581177
1852.732666
6014.710938
2799.597412
6212.971191
3013.872803
2787.134277
2666.204834
3107.35083
4566.602051
2943.176758
2451.081299
1776.959961
1517.706177
1881.030762
1807.744995
6527.321777
4428.558105
1857.880493
3928.09082
2134.755371
1466.883911
3754.509766
2833.583008
2948.409424
3045.560303
1500.546387
2365.650391
3101.02002
1563.111084
4282.597656
1712.801392
4208.255371
6825.647461
2702.862793
2185.2771
2099.157471
3442.283447
3111.61792
6030.341797
3862.942139
2245.169434
3980.003906
3564.085938
5026.373047
2799.831543
1929.674316
3233.768311
2497.591064
2045.171875
2788.320557
1379.852539
3471.13208
1837.98877
1789.76001
2113.751221
4871.788086
4641.55957
4041.014404
2215.374756
4008.137695
2007.827637
4749.19873
3380.662354
1936.760986
3291.101807
5545.687012
3215.555664
3500.177734
5201.398926
5132.89502
2794.109863
3273.491455
3720.481934
4733.39209
3369.666748
1920.309204
3057.378906
1657.664185
4485.597168
1920.377197
3418.703369
2202.425537
3924.950439
1778.235718
1815.022949
4646.133789
3799.04834
2148.415039
1781.782593
4592.127441
2702.625
2864.770752
2666.839355
2246.428955
2917.720459
3227.648193
2113.572998
1823.662598
2513.56958
4292.221191
3379.203125
5234.071777
2228.294434
5526.714844
1798.898071
2109.158203
2698.473877
4273.655762
2115.099121
4847.861816
2393.836182
3809.291992
1776.265259
3509.116211
3279.219727
3878.026611
2987.714355
3123.983154
3745.047119
3755.739502
5071.544922
1589.244263
2973.510254
2311.25
2019.851807
4028.499512
1784.839722
3511.38208
2039.555542
4423.443848
6730.38916
1896.981567
5707.401855
1854.355591
3388.074951
4206.821289
1763.09436
2173.686279
5247.314453
3538.359863
2130.975586
3048.223877
1761.27417
3333.260254
4093.311523
1706.993896
3538.458008
1964.4375
5168.138672
3791.223877
2999.879395
3036.585449
3129.562988
5041.42041
4717.943359
3596.679199
2604.803711
3730.083008
1824.032104
2200.373535
5489.262695
3008.737549
1850.487183
2956.523193
1633.564087
4060.874512
3359.325195
2935.937256
2794.443359
1947.844604
3340.068848
1935.494385
2683.080322
3552.923584
2278.956543
1797.42981
1648.050049
2783.426514
1480.436035
2788.437256
1684.728638
2350.426025
2824.32251
2155.612549
1861.630249
3738.705811
2050.714355
1667.829956
1970.177002
3900.317871
2036.858398
2502.648682
1704.105957
2661.874756
3421.410156
1824.24292
2410.528809
1510.337036
1631.525513
1520.571411
4248.436035
4668.21582
1828.053955
3982.257324
1503.0896
2076.42627
3676.299805
1885.495117
2973.564697
1719.015137
5110.201172
2460.93335
2710.678223
2882.46875
2326.325684
1659.907715
2564.313965
1721.017334
3276.559326
1669.319702
3287.376221
1863.049316
3299.41333
1492.125488
1384.739014
2491.872559
3048.010254
2153.878174
2738.02002
1105.28125
2464.942871
5363.467285
1615.949341
4699.405762
3152.754639
4402.807129
1861.571167
2167.189209
2166.373291
6291.339844
3450.060059
1807.724121
2942.851563
2983.112061
2712.712402
2525.759033
4136.229492
8478.06543
3029.927246
2101.82373
2021.183716
1751.008057
3696.143311
1653.951172
2212.059082
1732.731323
2190.246582
5635.808105
4961.166504
3432.879639
1645.942871
1985.928711
3147.976807
1869.654175
2177.236572
5570.522461
3622.330322
4151.339844
4067.460693
5599.870117
1959.357788
1857.611816
4411.881348
3061.065918
5843.575195
3278.81958
2536.982178
2556.933838
3392.35083
3953.875
1861.793091
1715.932983
4149.385254
1818.757446
3298.788818
1902.117676
4318.378906
3148.911865
3402.412354
4513.563477
4517.900391
3167.736084
2831.122559
4953.351074
2486.948242
2766.085938
2671.702881
2270.797852
3349.273193
3752.018066
2747.270752
3530.637939
2357.186035
2477.024902
1688.476929
3412.500977
3321.64209
2581.788818
6056.369629
2128.737061
1879.326782
3160.414551
4527.661621
1965.559814
1948.155151
1852.37207
2189.011475
2560.557861
4320.396484
5329.614258
2740.390625
1408
2661.163574
1814.141235
5189.110352
1828.27478
3236.998779
1880.120728
4547.513184
2301.844727
2490.294189
3789.578857
5100.618164
1924.312256
2501.116699
3753.07666
1798.047119
2094.150391
2147.108398
2566.733643
2135.511963
3699.429932
1813.596558
6413.394531
2538.290039
2530.407959
2114.157959
3363.400879
4875.742676
2044.760864
2391.294189
2779.800537
3998.860107
3966.128906
3749.80249
4280.14209
1854.132935
1658.320313
6068.65332
2277.206787
3792.049561
5048.365234
1831.027344
2309.447754
1764.045288
3654.01123
3713.703125
1772.014526
3347.379395
1632.473267
3025.519043
2223.143799
2309.965576
1546.203613
2159.925293
3749.313721
3627.156982
2430.664795
1794.155029
6231.219727
6075.933105
1578.893921
3055.747803
1623.602173
3632.98877
2040.271729
2068.310059
4189.617676
2768.343262
1622.932373
2471.036133
3943.002197
1796.333374
1636.159546
2890.508301
9077.337891
3385.02832
1923.451904
4605.874023
1985.733276
4219.64209
2458.903076
1864.443848
3161.492432
2581.084961
2092.938721
1672.802979
1826.148071
2107.320801
3455.303955
2205.767578
2089.473389
1487.127808
2455.092041
1618.436035
1722.767822
3054.724365
2495.145752
1475.896729
1920.564575
2710.797363
1528.837524
4405.42334
3657.995361
1549.036621
1554.967773
3725.873047
2282.926758
1742.602417
3685.42749
1430.988403
1449.583862
5770.903809
2563.544434
1638.593018
3281.566895
1702.299316
3486.25293
2715.67334
1578.75708
1449.636108
1408.864502
2576.110107
1405.473633
1446.733887
1679.515625
1847.790405
1572.011963
1899.814453
2681.181152
1522.736816
1865.894775
6376.066895
3218.47998
1315.532471
4449.559082
2060.814453
3046.48877
2961.727295
1879.23999
3522.630127
5787.019043
1620.300049
4004.912842
1783.439941
4195.777832
4189.127441
1581.561035
1991.609741
1666.987915
4008.123047
2999.538574
1845.824585
1795.030273
2365.77002
1535.255859
5457.413574
6027.28418
1738.580688
1647.727295
3419.447266
3587.448242
1809.793945
2701.398193
3838.125732
2884.68042
4028.228516
2602.90918
2193.873047
2618.299561
2962.295898
5085.942871
1702.742188
3911.006104
4209.165039
1198.905273
2585.538574
3420.748779
2171.617432
3731.199951
4813.477051
4268.813477
1799.287354
2090.399902
2170.325928
4062.918945
1966.285767
2774.383789
1877.333374
3721.977051
1772.031006
4611.126953
11089.450195
5433.97998
2563.821289
2613.22583
6232
3784
4154.111328
1943.959229
2390.524902
4694.727051
2763.180908
6661.011719
4337.492188
1630.903198
2322.924072
6623.907715
5579.478027
3879.253662
4229.278809
4883.174316
5143.57373
11109.605469
2166.494629
4904.987793
4937.507813
7917.925781
3305.911621
2506.399902
3753.236084
7350.98291
3339.678467
4058.717041
6639.811523
1652.695679
4662.647949
5412.192871
4524.093262
4544.956543
3466.820068
1317.862549
17217.066406
6490.666504
3551
3250.723389
3902.674805
2488.054443
5219.816406
4880.037598
3337.555664
7566.257324
5678.104004
2156.342773
2806.389893
3789.055908
5826.96582
1958.46814
3945.099609
5603.580566
1772.524902
2060.821289
2007.703247
2855.945313
3413.618408
1342.262329
2971.782227
2401
3754.954346
3120.762451
2361.760986
2692.045166
1529.291626
3181.796387
4394.248047
4388.783691
2616.929688
1637.956177
1670.375
1537.792725
1670.776733
4433.938965
1505.842163
1480.957886
1436.071655
1533.118408
3725.301514
4396.057617
5338.351074
3959.170166
2549.591309
1828.006714
2616.831543
1931.835449
6300.125488
2539.13501
3179.672852
1574.181763
2162.024414
1783.043213
5533.669434
1600.933838
2002.957764
1591.559204
4585.487305
3444.163818
4009.96875
2209.775391
3673.301025
1886.026123
3153.185303
2540.864258
3958.709717
4768.252441
3655.219482
1675.210205
3737.500977
4173.083496
1737.76001
1961.980225
2349.22876
2766.413818
1933.176514
1934.104248
6537.631836
1544.461548
3836.497803
2038.158325
1832.925659
4070.90918
3301.054688
2071.044678
3889.02002
1905.125
4296.5
3632.56543
5220.837402
2099.542236
2607.539307
5462.29248
2009.521729
3518.532471
1431.787598
3241.909424
3155.690918
2129.166016
3280.20459
2924.331299
3590.734619
3268.447754
3161.009766
4025.450684
3635.326172
1831.206055
1778.137939
2821.324219
3488.751465
3684
3172.020996
1685.367065
2649.983887
2791.871582
1870.641479
3153.39624
3369.050049
4703
2288.450684
3545.410645
1992.793945
1451.596924
2461.183105
3028.414307
1429.870972
2206.876709
2020.103638
4108.571289
3433.682861
4512.955078
3262.957764
3140.571533
4617.374023
2305.827393
4054.709717
6097.664551
4931.65332
2305.197998
2279.361328
2907.177002
5014.933105
2691.508057
2276.547852
1971.109131
2466.653076
5587.227539
1917.76001
3076.600098
4126.360352
1395.631226
2189.315674
1373.730469
3926.559814
2281.717285
4001.233398
3480
3264.029297
4301.069824
2618.796143
2526.920166
4693.975098
7186.155273
1618.805176
3831.798096
4913.567871
5770.185059
1461.793091
6283.778809
7013.349609
4234.513184
3806.702637
3683.748291
6142.568848
5638.874023
4151.716797
5570.945801
4502.455566
3395.793701
2702.523926
2314.621826
2481.702148
5379.600098
2129.866699
4870.974121
9150.175781
3440.134766
3085.919189
4623.07959
4175.682129
1561.743042
2802.656738
6095.746582
5841.297852
3902.846436
4814.94043
1989.384644
3341.754395
3535.533936
1793.769531
5878.388672
3556.14502
1462.518555
1889.818237
3052.489746
3094.996094
3270.99292
5813.98584
7663.088867
1815.824219
4051.741943
2257.177734
2235.54541
1914.637329
2712.064697
3342.57666
5886.709473
3667.297607
4808.523926
2654.728516
2196.045898
4623.869629
1796.134888
1241.818237
3385.029785
1495.909058
2851.340576
5631.815918
2684.111084
4491.647949
3665.152832
5597.039551
2092.078369
1889.9375
4478.318359
1652.17395
3544
2429.354004
2375.935547
3430.831787
2202.450928
5607.111328
5318.580566
1941.37146
3120.421143
11145.834961
3433.458008
1744.222168
3691.727051
3344.417969
4291.552246
4650.602051
4441.257813
5042.20752
2365.087646
2305.404053
4793.457031
4014.948486
1571.06665
1292.861572
2231.034912
4402.43457
5722.589355
2901.297852
2695.257813
2518.192383
4922.098145
2611.925537
3697.06665
3703.503906
4068.81958
2053.538574
1406.676636
1963.042236
2102.387939
2753.960449
5037.10498
3604.147461
2955.307373
2861.525146
4534.643555
3338.818604
3070.57666
4029.549561
2442.913574
3756.013916
1897.333374
2578.464844
2011.043945
1890.251099
2873.092529
2677.018555
2951.393311
2396.373047
2125.12085
3008.55957
5804.653809
2968.031494
3406.535645
5106.140137
3308.02124
3938.185303
1604.105225
2196.399902
2255.06665
2780.172363
3033.697754
3423.758545
3750.097412
2630.315674
3712.601807
3271.492676
3276.019043
2766.804932
2182.106201
2533.51123
4813.368652
3107.570313
2465.848145
4694.696289
5005.383789
6629.650391
4014.875244
4398.871094
3502.871826
4958.648926
1953.97937
4043.570313
3696.282715
3587.616455
2282.752686
1775.38855
2513.972656
1659.404297
5250.51416
3199.663574
1589.585815
2694.484131
1376.666626
1759.516479
4796.091309
4622.971191
7557.983398
2988.852051
4308
1601.54834
2649.523926
3082.106934
2726.381592
6686.491699
3203.733398
3178.741455
3436.148682
4661.631836
5163.796387
3863.779053
3862.968262
3422.779541
5611.328125
1723.978149
4370.570801
6701.313477
1870.15686
2694.822266
3226.195557
3534.160889
2266.385498
6478.282715
3534.909912
4814.873535
2561.113281
1772.275879
4868.426758
3633.625488
4089.716309
3331.135986
2630.54541
3489.615479
4582.373047
4532.985352
5644.71875
3851.906982
4395.232422
1888.37793
4610.149414
2626.089111
2432.969727
3411.843506
5672.87207
5035.694824
4115.348633
7491.465332
5430.464355
5767.006348
2468.521729
4827.869141
5051.279297
6469.753906
2722.049561
2624.955322
3087.860352
3181.333252
1822.378418
6573.258789
2202.857178
2192.703369
2899.364502
4327.288086
4918.253418
3715.545898
2028.5448
1464.598145
4385.058594
4192.151855
5438.399902
1967.96167
2922.512451
2785.846191
5943.044434
4247.513184
3748.874268
1613.830566
2032.596313
4274.769043
2891.304443
7305.936035
4366.950195
2426.477783
5754.562988
1902.410767
3469.637695
5030.384766
3526.967773
5656.946777
5621.755859
2414
2512.474121
1658.194336
2553.06665
3161.185303
2887.071777
1516.923096
3175.772705
2357.463379
2354.377197
6225.41748
2808.447998
3830.976074
1969.08667
3062.016113
4889.744629
3307.636475
2761.594727
2170.224365
2907.02832
1838.862183
1777.156128
3243.115234
2754.598877
1929.874268
5012.558105
2340.698486
5140.132813
2152.612549
3617.819092
2026.11853
3357.690674
1966.366455
3434.342041
3980.209229
3216.768311
3140.38501
2775.106689
5211.55127
3454.794922
3505.043457
2413.493896
3106.067139
2202.921387
2198.064453
3113.578857
3048.82251
7810.501465
3766.906006
1643.859619
1850.821533
2731.510498
2845.591309
4656.069336
2810.215332
2652.282715
2813.026123
2461.43042
3233.510742
2264.523438
3251.888916
3297.191406
2079.184082
7151.881348
1650.212769
3790.174805
3153.302002
1941.305298
2322.740723
4648.839355
4548.12207
6523.353027
5466.79541
3623.449219
4439.241699
3299.593262
2381.111084
4192.640137
4959.96582
5406.571289
3501.509277
3380.150146
1240.161133
5878.79834
6016.02832
4820.191895
3362.929932
5054.897461
2818.482666
2909.333252
2561.226563
1789.875488
3845.37915
1780.275391
2718.285645
1932.412598
1832.909058
2148.808594
4615.251953
1750.666626
3120.098145
2012.857178
5322.53125
2183.675537
2608.183838
3288.450439
4302.935547
4192.339844
1952.635498
6051.541016
1924.843018
3370.966797
2862.009521
3882.911865
5238.538086
1156.658203
4827.39502
2415.133301
5270.913574
3086.022461
7005.076172
1801.449951
2883.441895
2748.706787
3415.728271
3268.273438
4023.766113
3409.893555
1564.171997
2041.170776
1980.653198
2570.220215
3550.066895
4733.828613
2564.526367
2159.262695
4176.533203
1551.583374
4460.586426
1256.290894
1953.991211
3659.527344
5204.69043
5053.286133
4682.109375
3276.28418
6630.258301
2764.657715
6146.012695
2261.873535
1601.194824
2179.952393
6437.596191
3404.703613
4215.647461
10312.717773
4282.864746
2273.595947
2962.237061
3253.744873
4305.473145
5004.023926
2936.59082
5080.729004
6199.925293
3266.04541
3628.327881
1789.318848
3063.679932
1464.7771
2346.556641
3840.967773
2544.409424
4201.806152
2489.093506
3636.571533
2823.195801
3337.106689
5851.273438
3763.960693
1512.949097
2345.880859
1453.572998
5166.960938
3307.194336
3115.354736
3890.635986
1712.350342
4535.325684
3169.483398
3677.215576
2974
2184.827637
3497.967285
3127.311768
4159.907227
3274.523926
3120.84668
3634.342285
3576.581299
4967.024902
8327.347656
6133.128418
2116.659912
5684.307617
4695.013672
4071.635254
3248.995117
1843.854004
5379.012695
1399.272705
5874.370605
5412.844238
6682.121582
4231.65625
2068.645264
5375.369629
5240.945801
7942.344727
3424.806396
3507.563721
3670.81958
2041.494507
3947.565186
5821.060059
2153.718018
2177.472412
1643.38208
7503.430176
3398.248779
6094.674316
2209.871338
4095.111084
2420.134766
3971.208984
5477.766113
6489.446289
3078.391602
5068.535645
3368.205811
1748.322266
6039.952637
2629.100586
2033.541504
3201.25
1983.931396
1962.782593
2060.116211
4001.406738
3953.522461
5665.733887
4628.509277
3668.297119
3705.034668
5348.567871
3079.02832
2406.299561
5165.744629
4197.140137
1963.301025
3264.817383
2368.937744
3124.411133
3014.762939
2923.69873
2980.863037
3068.246338
2134.062744
2668.78833
1903.045166
1863.712769
2278.648682
4096.145996
1945.387695
2500.88501
1828.453247
4925.866699
2525.168213
3441.287354
4633.258301
1990.313843
4201.848633
3485.623779
3286.990723
4485.280762
2762.237305
3547.163574
4753.554688
1423.495117
3846.510986
3212.822021
2762.299561
3030.117676
2491.642578
5136.228027
4130.524414
2440.776123
2310.14209
4386.035645
5527.106934
3125.742676
1869.128784
2109.108154
4123.760742
3799.802002
4530.928711
4910.008301
3523.283447
3213.772461
4123.625488
3744.891846
4697.91748
3260.221191
6737.633789
5555.385742
4169.786621
4077.823486
2803.153809
5217.333496
4151.400879
7989.221191
4905.638672
2109.688232
6246.535645
4197.018066
3556.203857
2645.585449
6066.356445
1794.913086
6658.103027
2310.69043
4449.259766
3650.878174
5573.724609
2868.138916
3798.32373
2554.068848
6541
3299.5
5861.663574
6495.693848
3519.811279
3293.777832
5017.63916
3998.433105
4980.799805
4834.169434
6368.858887
2320.164551
3125.73291
6895.197754
5364.937012
2617.314209
3641.495361
5356.944824
3717.017822
3528.321289
2964.72583
1528.486206
3476.938965
1947.221191
2713.697021
3701.222412
3982.719971
4662.88623
2989.129639
5851.881836
4836.77832
5704.842285
3510.615479
3966.092773
5495.014648
3233.65332
2309.451904
1654.25
5856.583984
3031.66748
5994.624512
5871.702637
1735.971924
2693.286377
4847.413574
2823.239014
2874.673828
3170.750977
4477.62207
2335.81543
3021.180176
2749.809814
3000.69873
1948.804321
4831.601563
3305.333252
2806.547852
4319.268555
7840.482422
5425.02002
2049.121826
5465.671875
3928.529297
2638.996338
2405.162354
5954.45166
2654.321777
1872.51001
3996.409668
4715.605469
5699.569824
5478.399902
5244.496582
6412.481934
4516.302734
2451.451416
2300.030518
4241.76416
2196.132813
2331.216309
3477.151367
3912.115967
2211.394775
4869.550293
3850.438477
5525.704102
4709.822266
5792.219238
1336.755859
4132.90625
3705.414063
3617.915527
4835.213379
5822.504395
5474.200195
3154.325684
8407.886719
4405.650391
6545.679199
3135.29834
2413.723145
3612.210449
2696.298584
3748.121094
4093.060547
3755.335938
1984.129517
7636.701172
2545.263184
2274.788818
4548.663086
3124.512939
1789.714233
3637.718262
1433.185181
2419.199951
3625.381592
2544.040283
1735.647095
3420.656006
4975.495117
2144.716309
7082.955566
4236.48877
3960.051025
4343.631348
2333.83252
4985.084961
5343.146973
1736.805786
2533.74585
2444.662598
3388.235352
5259.793945
2878.153809
3311.214844
6519.726074
1917.5
3724.472168
6481.710449
4567.173828
1664.44751
2272.275879
2058.92334
1789.540771
2482.404053
1702.510742
1630.460083
4293.37207
1716.169312
1914.827881
3631.623291
2457.072754
2629.657227
1995.11499
4060.735352
3334.107178
3475.466553
1454.356201
2028.847046
2166.562744
3285.467041
2265.731201
2499.789551
3523.263428
2367.288818
2444.245117
5645.656738
2548.506104
2086.513916
3524.419434
4348.135254
2491.601318
2445.527832
1713.31604
3598.558594
3923.28125
3485.518311
1968.412598
2672.464111
1794.24353
1773.574463
4018.492676
5379.753906
3780.39209
1736.743286
4135.256836
1819.692261
2227.741211
2105.177979
3308.863037
2072.187988
2509.59375
2310.496826
1751.400024
1720
2059.112793
3386.412109
2473.480713
4533.520996
2579.312988
2970.36792
2483.555664
2065.509766
5197.621582
2756.123047
2364.022705
1778.380615
5540.962891
2957.494629
4402.213379
2522.333252
3337.657227
2861.730957
1943.718628
4575.317871
2409.97168
5879.086914
5233.560059
4986.144043
7097.34668
4070.023438
7348.843262
4018.304443
2291.217285
2598.324219
4864.485352
3717.80957
5066.242676
2665.763428
4935.629883
2423.315674
2966.90332
2095.191406
2582.764404
3215.701416
6832.072266
1946.297852
1624.276855
1641.404297
2679.04126
6327.442383
2986.329834
5400.067383
1699.242065
4005.865479
1525.571411
5158.315918
3641.743652
2739.894287
2007.468872
1705.895752
2992.746094
2028.228516
2803.84082
2499.134521
1838.054077
2675.649902
3606.246582
4182.292969
5150.508789
1147.487183
1866.498291
3264.883789
1965.710327
2910.460205
4286.165039
2350.30835
4514.757324
7233.011719
1702.274536
2582.359863
2486.627441
4082.599609
3199.449463
4536.808105
6251.908203
3045.480957
1583.709595
2623.310303
2447.379883
5515.37793
3599.421631
4864.495117
4842.273438
2687.630371
2917.133789
4246.035156
4056.690186
3595.04541
4753.154785
2297.739746
4260.264648
4206.230957
3334.630859
3747.203613
5147.275879
2210.52417
3330.037109
2590.308838
4100.029785
4442.801758
2002.947388
2661.263184
5384.660156
5337.058594
3488.904297
1503.663574
1659.476685
2610.0354
5426.773438
5260.568848
4030.8479
2920.322266
4462.586914
1538.502319
1287.810425
3758.358398
5311.075684
3923.056152
3469.514648
4577.255371
5877.98584
5379.75
2265.631104
4097.846191
4003.644043
3049.112305
2444.734619
5220.494141
3040.738525
1537.444458
3154.42627
1926.990234
3646.717041
2177.439453
5870.617676
4932.756836
3242.78418
6264.285645
4095.051514
4263.869629
3550.236328
4750.062012
4429.380859
3711.860352
1895.471924
3368.641602
3327.105469
4595.65332
3566.042725
4781.308594
3976.140381
4264.456543
4194.697754
2026.764404
3743.707275
2326.686523
9646.09082
3518.255859
4972.943359
4630.359863
3936.47998
3221.26416
4668.861328
2666.901123
6617.73291
2363.283936
2392.026123
4595.969727
5606.681152
4208.513184
2381.142822
3861.904053
3524.472656
1241.341919
2889.600098
2520.323975
3128.480713
2287.766602
1962.335571
5031.45752
2186.973389
2892.895264
2016.947021
1759.289307
3571.060303
3270.35498
1849.166626
3039.009766
1966.54834
4200.339844
2031.341187
3578.021484
1765.611084
2470.879395
5113.212402
2170.335205
1843.111084
3638.766357
3814.219482
2120.018555
2311.695313
3540.317383
2477.787354
2420.915039
4734.538086
1812.471069
3793.604736
3585.661133
4173.27832
2536.040039
2753.09082
2220.757813
2176.481201
2684.43335
1966.749023
2471.347412
1982.331787
1926.932251
1841.583374
2206.704834
1415.05188
2870.422852
3514.147217
3795.123779
2551.121338
2442.374023
1866.080933
1972.541138
4032.949219
2050.045898
3465.004883
2655.35791
2256.27417
1676.130371
2925.244873
1994.739746
2268.681396
3188.071533
2705.797607
2156.944824
4480.564453
3431.255859
3325.686768
3556.571533
4949.218262
5183.710938
1709.770508
2831.428467
2260.312988
4857.841309
1805.42981
4477.580078
3428.602051
3216.475098
3108.767334
2297.571533
1794.069702
1516.752441
1981.226196
5358.433594
1842.866211
5251.265137
3501.665283
4527.656738
3911.859375
1838.144897
2619.312744
1867.955078
2312.581787
3851.641357
2801.854004
3701.681152
4340.105469
4077.727051
3268.829346
3591.554688
1101.245239
3230.536865
3473.218018
3078.98584
2940.772949
2577.975098
4665.018066
2223.296387
3692.773926
2956.047119
4564.70459
5798.230469
3260.786865
3648
1718.484863
2982.249023
4617.541992
1983.448242
2333.192627
3880.21582
1989.014893
2522.953857
1708.390747
3131.624512
7035.940918
2386.492432
2975.626221
3144.681396
1414.148193
2308.151367
6988.963379
5460.932129
3607.708008
2225.127441
3294.616943
3355.940674
1973.647095
3797.133789
1723.677856
4061.176514
3347.963379
5619.03125
5016.37793
6086.978516
2140.45874
4594.599609
2365.742432
1638.35376
2487.135254
4488.206543
2396.575684
4036.800049
5205.48877
3502.102295
2393.281006
3212.637939
4215.039063
3864.256348
7709.91748
3417.293701
3495.394287
3344.370605
1683.220459
1617.18811
1853.800049
4688.443359
3977.123291
3247.845703
4424.782227
1371.004395
4515.749023
4769.666504
2711.072754
4695.772949
5238.650391
3426.045654
1615.90979
1565.206299
4683.446777
4032.560303
2196.990234
4018.471436
2577.323242
3456.838379
2394.895752
4730.35791
4324.753906
4334.28125
4866.095703
2971.076904
1807.576416
4219.017578
4669.942871
5085.714355
4374.540527
2512.153076
4998.73877
2806.479736
3482.186523
4868.182129
2404.444336
4758.128418
4230.134277
3370.777832
5273.255859
5235
1807.369507
3896.897217
4096.946777
2298.206055
6623.436523
4125.800781
2392.669434
6616.709473
3275.256592
4678.65332
2361.271729
3036.90918
5737.882324
2675.947754
1840.355591
1795.628906
3464.127686
2026.792236
5425.577637
2076.584961
3917.398193
6684.5625
5723.139648
2589.168701
6985.54248
3531.184814
7611.882813
3927.536133
4954.458496
2568
5480.081543
3993.58667
4471.414063
5617.726563
1558.466797
5244.498535
1926.104004
2346.825684
1920.885376
3634.158936
3937.331543
6621.888184
2239.095947
1998.575928
2094.652588
1599.432373
3400.804688
2365.668457
2687.479004
2146.904785
2155.606201
3734.803711
2702.108887
1740.11792
2122.7229
2308.057373
2077.378906
4642.724121
2336.643555
2691.280518
2870.030518
3371.799072
5449.282227
1843.98938
2210.438965
4264.519043
1765.825562
3851.327393
2554.343262
1901.043457
2154.506592
2233.709473
4624.29541
2833.749512
2780.919922
2467.770996
1726.985352
1623.932251
3259.385254
3553.378418
3241.393066
2439.102783
2727.988525
2676.761963
3910.29541
5174.128906
3870.946533
1909.576416
2539.30249
6220.113281
2181.22998
2173.086426
3047.621338
2400.989258
5407.971191
1703.254028
1738.407349
3634.389404
1956.910522
2436.876953
3173.594238
3526.086914
3703.841309
2101.697021
3799.331299
3447.055664
4837.564453
3014.783936
1803.842285
5308.052246
1893.448242
1479.890381
3326.760986
4081.662109
1545.625
2099.425781
3322.881592
6075.910645
2937.978516
3322.252686
2288.59375
3112.388672
3022.015625
3066.712646
7449.841797
3083.615967
3117.740479
3352.596924
1999.347656
3943.64209
5179.632324
2750.461426
2369.799561
2985.774414
1830.167236
3850.125
7775.237305
3055.070801
4324.59375
3649.532959
2364.558838
2507.504883
5617.208496
2083.482666
2347.281738
3181.172852
3128.44751
5566.279785
1819.137939
2883.439941
3064.454102
6764.241211
2543.218994
5134.981934
5342.235352
5538.113281
1807.84375
2575.873047
2949.09082
2330.801514
4738.296387
3098.93335
1667.652222
3175.093994
2310.784668
3506.787598
6409.354492
2452.347412
7819.475586
1448.806763
2683.080811
4414.21875
2486.755859
2899.901123
4367.384766
6761.463867
3483.119141
4006.661865
3942.216553
2112.574707
4433.069336
3029.025635
4806.692383
2631.539551
1795.071411
1969.333374
2502.654053
2102.833252
5399.060547
2131.584717
2833.757813
3313.10083
2020.409912
4487.459961
3735.306885
1521.296509
2313.120605
1674.079102
1872.536011
2716.601074
4546.790527
3348.898682
3504.575928
1917.882324
4200.205566
4487.143555
2146.318359
2064.032715
1642.084351
2006.467041
3303.121826
1433.701172
2983.626465
3663.234131
3558.857178
2743.747314
2822.414063
2955.699707
4365.210449
3309.279297
4296.828613
3562.009277
3541.888428
3452.206299
4818.830078
3324.04248
6758.060547
1864.145996
2944.037109
2812.593994
3139.756348
4214.884766
4241.793457
2644.93335
2424.538574
4042.491211
3787.684326
2357.800049
5412.744141
3176.993652
2189.732178
5324.712402
3459.133301
2112.313721
3784.5354
4070.450684
7515.668457
2611.113525
4916.717773
3484.18042
5107.431152
4237.524902
4756.878906
2933.34668
2000.065552
4819.664063
2252.405762
3005.694824
3409.814941
1863.398193
2444.039307
2160.755127
2027.770508
4241.089844
2889.057129
2394.659424
4259.92334
5159.203125
2224.417969
1810.515503
4457.5
2078.134033
4433.816406
2126.308838
1691.044189
1520.775757
3965.857178
3723.414063
1783.066162
2923.400391
1947.909302
3682.666748
1716.415894
1947.887695
2788.944092
5768.616211
3384.192383
2208.406982
2099.285889
3074.647217
1874.379028
3112.232422
3034.409424
2911.807373
1839.615601
4142.561523
4205.402344
5409.203125
2003.252319
1970.43396
2587.834961
2296.345215
3391.227295
3740.342773
2713.452148
1572.378174
3002.756348
4936.834473
2463.446289
2508.993164
5543.549316
1637.483032
2281.513916
2997.951904
1665.740723
2731.371582
3085.223877
2701.352539
2838.577148
2935.73999
3903.151611
2934.56958
3731.300049
2843.845947
3271.691162
1833.856201
2182.378906
3085.931641
2567.895752
2343.875732
7314.81543
5138.221191
3120.284668
2502.997803
1541.479004
1445.38916
4322.123047
3597.726074
5802.86084
2095.199951
3149.587158
2777.819336
2817.990967
2854.318604
1929.655884
4030.564209
3159.556396
2596.091553
1572.653442
3194.439697
1757.03125
2390.937012
3479.697021
4109.609863
2831.048828
2698.531006
5705.462891
3245.645508
4350.30957
2575.324463
1997.250977
2166.97876
2752.226318
5457.530762
2375.220215
4080.696045
6095.964355
3132.699463
4010.734863
1801.476929
1674.733765
4518.5
3037.938965
3285.658936
5218.558594
2110.356934
3030.3125
3488.170166
2455.783203
3628.676025
1811.71875
3080.050781
5552.503906
3652.896973
1543.035034
2339.121582
1900.269165
1837.845459
3305.259766
3462.379639
3945.935547
1324.108154
4230.039063
2903.395752
4218.634277
2110.151611
2418.065186
4059.520508
3618.907715
3147.645752
2559.867676
2352.73584
3950.854736
3659.842041
1597.564209
3872.868896
3482.390869
4724.273926
3364.369141
1282.857178
2001.022217
1346.486938
4991.98584
4164.544922
5136.891113
2017.70459
3923.448242
2266.049072
2202.548584
1845.244751
1854.341797
4320.299316
1760.502808
3994.553223
3125.700195
4532.374512
4970.390137
3372.202881
4197.443359
2110.110107
3213.075195
3671.820313
2508.95166
1720.096558
2445.381348
5001.922363
3622.466309
2175.916016
3747.875
2854.754395
8802.74707
1793.561523
5288.035645
2173.68457
3073.377686
4454.928223
4564.945313
1593.031494
3112.066162
5192.100098
2423.355469
2808
3082.866943
4280.631348
5514.539551
5168.032227
3291.89502
3434.772461
1848.550415
2304.874512
1593.185181
1836.561401
4164.501465
2309.197021
3175.502441
4429.637207
3658.234863
5403.009766
2862.745117
4627.941406
3792.243652
4394.34375
3741.384277
5712.358887
3031.147949
5030.885742
6909.724609
4106.898438
4541.428711
4364.935547
2480.912354
2722.973145
2290.998535
2873.080078
1995.517456
3907.524902
5350.525391
3510.562988
3449.027344
4281.237305
3426.47998
2211.552246
2561.011963
2716.446045
4255.575684
4863.728516
4260.961914
5318.361328
2014.724609
2362.845215
3025.119385
2337.797363
1488.796387
2323.956543
5602.419922
3253.031982
14937.136719
2103.253418
1992.885254
1820.319092
2091.67627
2053.951172
3337.816406
3378.320068
2001.641357
1512.186035
1756.619263
5105.22998
4630.223633
2206.160156
1801.138184
3192.296387
2230.753418
2397.532959
3135.554199
2666.495117
1724.384644
1837.975098
1759.535034
1812.139771
2179.408936
2236.793213
4405.408691
1704.481812
4646.277344
2496.088867
1755.111938
4783.459473
2628.448486
1912.598633
2450.615479
2665.639648
2111.558105
2644.89917
1723.71106
1507.315186
1998.650269
2045.963379
3648.425049
3572.008545
1616.861084
2011.296631
1777.019165
2326.94165
2804.585693
2293.236328
1750.870361
2599.154541
2159.101074
2297.323486
1722.479004
2721.212402
2189.799561
2778.200684
2410.61084
2505.707031
2195.257813
1878.123047
3588.945068
3470.110352
1508.738647
5913.574707
2973.972656
1416.334595
3194.54541
2979.120361
4137.356445
4911.063965
4654.371582
4896.313477
5830.716797
1902.322998
3108.343262
1597.041504
1644.189331
1543.642456
1740.11377
3520.039307
4861.44873
1851.891846
5630.17334
1532
3166.997559
3343.620605
2114.995605
1518.907715
4659.378418
2225.135254
2754.656982
3352.199463
4975
2905.480225
4084.374268
1994.361206
2046.142822
1989.463379
4401.292969
4531.405762
1527.91272
3401.628174
2336.513672
2725.182373
4034.894287
2176.190674
2659.445557
1793.584961
5358.54834
2170.077881
2894.259521
3259.233643
1466.954712
3496.857178
6242.638672
4598.560547
1400.944458
3466.937744
1492.893188
3145.45459
3010.559326
4275.663574
3816.762695
3771.088379
2534.749512
2137.376465
2567.21875
2191.185303
3969.639648
3180.092285
1829.627197
3281.196289
5929.96875
3558.092041
4967.760254
3064.693359
1789.038818
7468.02832
2786.810547
3100.349609
3782.112549
4045.349121
1810.808838
2335.948975
1703.765991
2814.180664
3267.657959
2094.179199
3642.517334
5822.291992
3253.230225
6246.194336
1963.301147
2085.053467
5090.725586
1582.68457
2843.20166
2952.905518
1970.822144
2419.741699
1652.625
2514.958496
1594.691406
3525.576416
2631.406006
3457.597412
3992.53125
4463.901855
2791.655762
3121.631836
2734.263672
3217.399902
3183.657959
4193.595703
3658.387695
1917.150879
2090.02417
2540.398682
4087.608398
1905.802246
3499.515625
4822.59668
1662.308594
3712.498047
1989.569092
4999.599121
4277.209473
1814.385498
3286.412354
1849.61731
4781.364746
2235.343994
4553.694336
4546.801758
2781.107178
4083.888672
2160.993164
5836.543945
3749.436035
2461.263672
6892.430664
3224.523193
2972.571533
2017.435059
3649.476074
4736.439941
4484.751953
2663.575439
2496.423096
4357.558594
3749.147705
2614.251953
2620.035645
1815.287842
2552.881836
2021.980591
2237.950439
3297.562988
2673.702637
2803.380371
5375.805176
3667.81958
3288.686279
2793.156982
2977.964355
4997.430176
6627.95166
3807.419434
3308.601807
3734.035889
5235.503418
3395.739014
2947.002197
5631.411621
1961.129395
3478.688232
1775.321045
3760.40918
2218.044922
1819.640015
3856.89917
2696.912842
6605.822266
1401.493286
1694.614502
1745.672729
1627.263184
2105.142822
1436.947388
1973.958618
3598.503662
3150.616455
4091.877197
3333.444336
3555.811523
1844.025146
6526.654785
4051.018799
2628.87793
5436.113281
3640.510742
6379.893555
4139.399902
1670.304321
3433.900879
2570.413818
1476.740723
5393.143066
5769.686035
2593.006592
1787.103394
6718.613281
5656.95166
1857.209351
1350.19043
1915.780762
3362.807129
4536.476074
6688.041016
3628.675293
2085.780029
11909.584961
3955.071533
2021.465332
5878.535645
6640.675293
3139.705322
3571.199951
1384.54541
5431.930664
1711.095703
3108.210449
1601.826782
4507.162109
5753.426758
3051.76001
2801.892822
2647.053955
2753.911621
2928.556152
5206.605957
2829.808594
2489.575439
2046.389648
1900.654175
1877.609009
2218.822266
4116.101563
1972.070679
3465.591553
1112.538696
1908.230591
1881.988525
3237.80835
4962.59375
1718.535767
4806.099609
1938.113525
4783.890137
2667.828125
2757.539063
2674.947266
2346.32373
2057.071777
5359.70459
2096.881348
2289.973877
2326.075439
3408.110596
1767.334961
2573.264893
1720.455811
2295.150635
2137.149414
2378.75293
4664.450195
1545.71582
4227.277344
2237.197266
1379.897461
4175.452637
4053.053223
2025.292725
3234.262207
1504.050903
3626.546143
4197.19043
3099
1708.909668
4090.666748
2498.642822
2140.013916
2616.236816
5831.455078
2783.506104
1651.790894
3952.986084
4085.266602
2072.405762
1617.376831
4308.390625
1991.709595
2064.851563
2904.115723
5321.929199
3783.905518
1952
2299.017822
2801.351318
3596.375
3018.67749
2759.496826
4411.936523
2339.937012
2752.155029
3335.468018
2132.308838
3695.936768
2168.282471
1513.354248
1782.724365
3890.822021
6435.407715
1762.63269
1555.162354
3722.570801
6091.246582
2020.373291
5868.108398
3069.90918
1547.596924
2616.173096
2794.841797
3101.611572
1475.020996
5404.34668
4910.483887
3319.074463
2249.168701
4968.069824
2426.007813
3431.770264
2817.600098
2405.741455
1664.069214
2113.654297
2232.227295
1877.456299
7831.710449
1793.783081
3299.349365
1754.947388
2764.725586
3894.755859
3669.931396
7316.220215
2080.496338
2508.73877
3167.932861
3224.926758
4887.477539
1761.470581
4118.82373
2697.142822
1831.880249
2844.751709
2299.206299
4230.864258
1971.611938
4856.583984
4935.018555
2603.428467
3344.398682
3933.275635
3200.126465
2095.752197
1779.448242
2155.934814
2448.523193
1772.647339
4896.826172
3028.033203
3852.428223
4821.727051
3825.574707
3177.724854
3461.144531
2516.782959
2327.542236
5335.780762
2577.706299
3336.048828
2253.94458
2079.266113
1956.951172
4121.40625
3542.826416
3929.339355
2124.875
3813.421143
1994.594604
2473.040771
1841.230713
1915.657104
3416.664063
4971.612305
2273.438965
2754.074951
2349.380371
4508.943359
2465.125732
2194.57666
5118.820801
2501.111084
4348.521973
7521.591797
2976.54248
3243.207764
2462.311035
2298.56543
4680.25
2839.971924
2726.105225
3575.304443
3806.551758
4836.760742
2974.03418
3791.630127
2731.669678
5292.992188
2450.860596
3211.527588
2018.909058
4051.289795
3789.887939
4763.627441
4939.091797
1587.28418
2051.212646
4052.989258
5259.100586
3267.047607
2579.4646
2957.966797
4262.153809
1328.412354
6113.036133
6135.42041
4785.856445
5700.875488
1729.5354
4279.375
2832.193604
7185.20166
4176.243164
4797.374023
2538.709229
2051.481934
2775.350098
3859.840088
1605.381836
3296.70166
3856.663818
4681.821289
5371.103516
3245.588135
4541.578125
1322.615356
1994.761108
3416.580566
4113.222168
3058.067383
4454.88623
3472.598633
5188.748047
4397.582031
1742.854858
2497.855713
1755.563843
1583.555542
3255.658203
1960.502441
1816.079834
2548.411133
5166.281738
2322.674561
1667.121948
5226.049805
1973.051758
2470.399902
5286.170898
1597.634399
1884.468872
3508.753906
3278.053711
4634.957031
3233.992188
2992.220947
1512
1824.86731
4858.902832
4553.698242
1843.572388
2569.627686
2152.945557
1455.299683
2696.657227
2385.200684
4914.379883
2206.71167
2175.422852
2245.144775
1336.723022
1705.137329
2062.430176
3795.564941
3538.748779
2198.856201
2612.75415
1556.130371
1508.303223
1872.674927
1545.344482
5035.049316
1856.273315
3811.479492
3224.630859
1897.219727
1986.860718
5121.799805
2244.274658
3651.80957
2925.379395
7782.399902
6461.272461
2488.429688
2933.213379
3017.700684
2177.085938
1750.021973
2648.208008
4171.75293
3940.796875
1737.114624
2218.179688
3569.174072
1749.522583
2362.122803
3689.940674
5434.942871
2271.287598
4046.753906
2858.282715
6126.279297
1999.280396
2352.346924
4742.828613
4237.732422
3032.746582
2847.933105
2359.47876
2825.44458
5406.664551
2176.833008
2579.713623
4742.180176
6585.855957
6394.442871
3200.518066
4169.578125
1918.053345
5802.919434
8280.214844
2679.419434
3618.00293
1556.891357
1839.326538
2317.111084
1558.48938
2013.009766
1558.793335
1650.831299
2312.547852
3229.862305
6406.910645
2718.596191
2435.509277
2664.936768
3184.045166
4166.188477
5374.445801
1591.148315
