# Supplementary material for: Distribution Analyzer, a methodology for identifying and clustering outlier conditions from single-cell distributions, and its application to a Nanog reporter RNAi screen
Source: BMC Bioinformatics. 2015 Jul 22;16:225. doi: 10.1186/s12859-015-0636-7 (PMC4511455; doi:10.1186/s12859-015-0636-7)
Supplement: Additional file 1: Code S1. — R source code and sample data for distribution-based high-content screen analysis [file 12859_2015_636_MOESM1_ESM.zip › DistributionAnalyzer-1.1/Plates/files10004/F08]

3734.614258
6650.240234
2323.439209
5482.34375
5865.904785
2495.296631
5636.87793
3082.875488
3528.462891
4738.156738
2006.959351
4022.114746
4234.1875
5932.604004
2304.180908
2910.708008
3541.797119
2594.315674
5987.580566
1939.33667
3021.38623
2227.864502
3026.311035
1320.439575
2402.367432
2605.632568
2454.208008
4893.67041
3858.109131
4156.086914
3791.188477
2674.538574
2500.019531
2880.768311
3846.982666
5373.928223
3689.363037
4195.67041
4423.874512
2636
3593.962158
2074.101074
4183.607422
2953.929199
2552.583252
1960.496582
2472.140869
1719.366333
3863.87085
5895.111328
4600.335938
6185.689941
2758.653564
5095.808105
2501.612793
2525.80127
2772.425537
2291.658936
4675.393066
4522.053223
4687.935547
3918.485107
3850.434814
5120.444336
2127.099365
3227.286865
5416.125488
3854.89917
6938.399902
3691.906006
5134.946289
3241.193359
3263.923096
2832.865967
5416.868652
3549.005371
2695.047607
1887.505127
3747.098877
3235.352295
5440.854492
5524.697266
6098.009277
2250.424316
4211.16748
5259.035645
1979.450928
1976.25647
5723.516113
4670.870605
4879.118164
3893.540527
2930.969971
4350.699707
4092.196777
1945.725464
4194.181641
2390.685791
1979.029175
1870.352905
2616.621338
3345.486816
6559.069824
6353.017578
4279.856934
4691.453613
3869.109863
2603.748047
2226.514404
7319.963867
4045.678955
4550.299316
5071.242188
1858.654907
1640.732422
3838.996094
4526.864746
4569.036133
1608.224243
6887.822266
5247.17627
4480.895996
1717.624268
3331.78833
5134.642578
1430.532104
4280.804199
5074.888672
1737.174316
6990.126953
2486.371582
4386.333496
3447.835693
3200.250977
2012.268799
3948.095947
5138.891113
7049.989746
4041.411865
2446.503174
2903.095703
3053.565186
5249.432617
1360.792847
2112.20166
3585.290283
2619.708984
2940.380859
7872.102051
4135.128418
4708.671387
4839.461914
4366.081055
5752.101074
6009.670898
4927.696289
6176.62793
4835.688477
2663.042236
2633.132813
3495.502686
5564.426758
2458.991211
6762.015137
6613.980957
3364.181885
2997.25
3077.704834
2679.933838
5423.474609
3590.248291
3882.429688
2838.553467
5337.202148
2271.295898
5026.656738
2937.311035
3840.941162
4071.482422
2311.962891
3860.089844
5220.026367
1720.05481
3902.482666
3492.49585
2780.635498
5400.833496
3111.9104
2333.266357
3732.539551
4024.067627
2728.912842
4677.593262
5916.157227
6085.868652
1259.72876
4491.830566
2920.564209
2537.321289
5783.349121
4542.260742
3825.556152
2930.873291
5468.12207
2400.399902
6309.180176
4746.302246
3271.021484
2715.533447
3044.170654
5119.220215
1353.733276
1322.06665
2686.695557
4062.848145
4965.301758
2686.577148
7288.971191
5903.04834
6101.460449
3573.587402
6977.358398
2071.867676
4004.90918
1266.819702
4912.924805
6273.030273
2456.756836
2386.3125
3973.14502
3459.883545
4340.771973
2616.800049
4965.82666
2321.651367
6019.119141
5264.796387
2382.884521
5605.449707
4265.78418
3641.55957
4414.187012
2590.088135
3356.983643
4015.952148
5499.562012
4077.27002
4377.407715
4115.022461
8471.206055
2498.149902
1792.507935
4832.947754
7064.54541
3326.389893
3854.501709
5067.458496
1264.692871
5441.888672
2442.157959
3398.490479
2517.963623
5138.355957
2949.646973
1815.536255
5184.368652
3710.045166
5991.719238
3361.045166
3568
1785.245239
3439.486328
4448.565918
8077.975098
3474.344727
3515.06665
4210.237793
5029.077148
4322.750977
5565.005371
3114.639893
2967.090576
1666.388916
3086.222168
3571.378418
3030.409668
2311.631592
5188.752441
6550.488281
5445.582031
2525.072266
6475.010254
3511.152588
3210.821533
2305.556641
2437.162598
4000.995605
2431.222168
3861.128174
4351.863281
3354.408936
6514.597656
2759.561279
5096.208496
2523.75
2724.825928
5051.134277
4764.42627
1770.400024
4473.105469
1788.746216
3677.209229
4763.65918
1855.123291
4705.835449
3465.57666
4230.289063
3444.527832
5014.734375
3832.224854
1374.803101
5392.180176
2568.4646
4079.641357
3975.591797
4526.040039
2137.4375
2175
4548.844727
6845.704102
4634.133301
5018.621094
8110.843262
2769.846191
4077.645996
4882.739746
2465.600098
6393.959961
1959.346924
2650.746338
3986.622314
2064
5762.399902
4647.52002
4643.569336
6452.977051
6705.846191
5493.17627
3541.294189
4276.465332
8976.700195
2661.049561
3330.721191
4459.757813
3436.666748
3109.093994
3061.425293
1983.73877
2198.511719
5290.291504
6681.270508
1857.724731
3108.914307
6123.432129
2880.267578
2815.766113
4952.096191
3216.11499
2321.070313
4659.547852
5384.051758
2216.283936
4036.848389
2610.884033
5222.666504
3438.473633
5188.326172
5193.448242
5185.730957
1705.48291
3819.231689
2087.58374
5611.456543
6245.296875
6113.573242
5533.929688
3912.682861
2483.640381
3541.434082
4116.427734
3645.655273
5131.826172
4703.452637
2752.735107
3623.216309
1890.1073
2351.705078
4021.686035
4194.161621
1650.340088
6656.85498
2851.742432
4124.565918
2097.785645
1790.879028
4549.603516
1878.45459
3960.884521
4332.717285
3793.512207
4214.436035
2714.541504
1779.148193
3556.938721
3773.404785
3340.532715
4072.580322
4879.958496
2569.509521
3187.882324
4366.959473
3830.839355
3906.176025
1665.540405
4753.446289
2454.645264
3627.233154
6250.949707
4062.484863
2494.085938
6096.946289
3845.316406
6651.945801
4613.663574
3272.964355
2456.98877
2635.546387
4133.416016
2076.946533
3838.296387
3293.302979
3075.501709
3294.90918
5364.301758
2318.923096
3332.231934
7454.458008
2914.285645
1977.574829
1892
2709.726318
4826.92041
4878.867188
5722.330078
3263.75
5061.143066
5997.058594
4616.198242
2801.589355
2301.300049
5392.980469
3676.857178
7214.745605
3232.228516
4426.541992
4059.243164
5138.277832
3287.474854
1874
4070.649414
5269.09082
4151.473633
4451.42334
3947.816895
4917.39209
1848.950439
4837.647949
7343.355957
2635
3423.12085
3331.106689
4171.318359
1402.752686
2515.967041
4641.268066
4765.775391
4805.813965
6872.605469
1983.908081
3076.387207
2110.039307
3875.209961
3500.140381
5149.681641
5450.125
2194.229248
4120.415039
1725.544556
1593.599976
2001.900513
5297.724609
2094.486816
2206.863525
1492.560303
3983.376465
3626.23291
3442.048096
1585.052612
4103.49707
3726.056152
4124.52832
5909.580078
1619.599976
1869.333374
4155.661621
3491.415771
2441.900391
1588.097534
2639.058838
2513.873779
2757.538574
4202.125488
5825.327148
3964.784424
2262.486572
1333.057495
4811.644043
1169.636353
2165.493896
4111.208984
5110.780273
1470.945068
3729.041016
2356.936279
2400.372559
1534.181763
1461.849487
2099.474854
2639.466553
1985.567017
4157.53125
5378.234863
3954.939453
3963.38208
2003.1875
3511.549316
1861.185181
4306.411133
2231.411865
2732.571533
1659.101318
1945.752441
2107.527588
4471.419922
2970.48999
1975.021606
3728.800049
3944.041992
2077.099121
3843.227051
4569.914063
2331.899902
2468.671875
2409.906982
4520.832031
4179.002441
6244.550293
4741.666504
1700.74231
3613.486084
5028.371582
4574.123047
2708.635986
2486.30835
2894.94043
2038.87146
1988
4247.111328
16485.900391
3766.487549
3740.385498
3903.4646
4046.456543
4395.775391
2374.866943
2570.526367
4025.398682
2228.057373
3946.45459
3419.128418
2637.980225
4777.851074
2075.100098
1788.615356
6724.743652
5703.01709
2396.653809
3519.118896
6608.353027
5025.686035
4053.968262
3706.451172
4103.647461
3981.114258
2988.879883
3416
4261.726074
4376.830566
5798.077148
2790.611084
4611.620605
4130.320313
5347.75
3482.175537
6326.910156
3770.176758
2995.951416
3397.798096
2088.016602
2979.408936
1818.202026
1819.060913
2430.774414
3334.168945
2997.665771
5342.304199
1707.057129
1675.18042
2220.399902
2865.419189
2541.030762
4320.82959
3848.703613
3730.606445
2813.480469
1675.914429
4854.469238
1561.358154
3212.372803
2562.776367
3289.493408
3344.950439
2616.598877
3048.02124
4271.787598
1943.643555
3101.050293
3033.917725
2501.714355
3317.539307
1489.408447
1638.568604
1976.157104
6107.122559
2917.447754
2582.087646
1813.562134
2339.768066
2409.158936
3698.118164
4743.131348
4591.004883
2610.187012
2787.759033
1689.309448
3967.765625
2026.931641
6318.878906
5535.019531
4015.249023
4452.285645
3663.135254
2299.234131
6676.77832
5190.175293
6210.455078
3833.844482
4147.39502
3800.311279
5959.481934
2137.407471
2037.14856
2885.587646
4559.180664
2954.364502
3666.824463
3444.194824
2769.699951
2763.356689
1910.584961
3541.600098
2858.762451
2444.22168
2666.361572
5791.345215
3371.674561
5856.396484
3619.196289
3538.870605
4672.338867
4027.668213
6099.040527
3041.74292
5351.334961
1871.394287
4692.081543
2916.136719
2849.259766
4426
4257.64209
2874.837891
3148.86084
3259.993896
3124.408203
2168.033447
4497.031738
1411.139648
2530.924316
3904.780762
4194.702637
1879.734985
4720.05127
3263.740234
2620.74707
3268.021973
3152.734131
6014.658203
2656.112549
1836.094116
2610.43042
3870.622314
3266.982666
5277.438965
2797.461426
3658.959961
4662.020996
2970.659668
2836.958984
1802.957031
2285.193604
3929.48999
5958.404785
3929.473145
3006.970459
2173.667725
4379.883301
3239.131104
2088.461914
2438.745605
3870.515137
6817.019531
3535.930908
5924.297852
3247.857666
3228.565674
2269.98584
5656.096191
2626.509033
4785.549805
5499.452637
4544.099609
6285.575195
3338.036133
3595.120361
2536.460938
2197.499023
2814.505127
6005.024414
2219.617188
2364.771973
1692.986206
4589.314941
4900.506348
4544.710449
4121.137695
3377.541748
5274.313477
2762.765137
2129.142822
4106.977539
2467.662109
1558.615967
4515.577148
2938.986816
2225.630859
1816.50354
2046.87085
3459.73999
5036.010742
5041.840332
3189.969238
3012.261719
6041.742676
2917.490723
1813.632324
2116.029785
5731.884277
5868.368164
4210.961426
2850.443604
2988.501953
2867.914551
3089.406982
1867.619019
3684.601074
3506.181885
4268.937988
2453.600098
2139.307129
2988.19751
1963.014526
4168.538574
2157.16626
2614.162842
3918.962646
2018.143677
1670.370361
4026.172119
4088.607178
2810.134521
5122.866211
2446.773682
3204.883545
1798.270264
3661.096436
1974.101318
1887.384644
4246.958984
4467.933105
4631.511719
1618.976196
2000.907349
2971.098145
1949.48877
1655.714233
8594.885742
2184.976318
1716.974976
4913.664551
3968.395996
3000.200684
1748.649536
4148.608398
4916.152344
3798.376953
4076.677979
2379.300293
1663.088135
2860.116211
1945.051392
3203.847412
1663.748413
2277.297607
4771.110352
1744.042236
3101.357422
3603.939453
3766.497803
5065.452637
2882.189453
6291.438477
6483.222168
2900.790527
1843.862061
1777.070679
1913.855103
1891.61084
3010.099365
2657.170654
2184.965332
2022.02002
3900.459717
3237.870361
2205.449463
2786.893555
2178.003662
2477.645508
4524.274414
4020.297852
1835.903687
4035.12085
3903.173584
1882.864746
4624.63623
2408.086182
2416.318115
1930.076538
2135.208496
1861.179321
2419.637451
2370.091797
1649.552246
2621.142822
3060.813477
3461.186523
1583.74939
2682.341064
1780
3286.124023
2433.2771
4534.941406
4201.685547
2178.894043
2553.995117
5512.358887
3399.626709
5721.547852
2746.672363
3724.983887
4771.265625
4093.996826
6210.812988
2247.128906
2437.16748
2723.937988
4665.674316
1997.595093
3398.487793
2565.550293
2819.251465
3510.527832
3574.762451
5514.748535
3106.343506
3285.861572
3760.927734
2703.32373
3676.825928
2266.812012
1748.280151
1742.701782
3883.499268
2645.127441
3530.696045
4175.293457
2224.869141
2196.553711
1873.566406
1706.992676
2566.909912
5610.285645
6104.785645
3076.973389
2306.856201
2860.209717
2072.106445
2022.109619
2591.676758
2063.106934
2230.467285
2705.627197
4060.821533
2410.127441
2349.529297
2931.162842
2355.112549
4709.54248
3544.744141
3092.132813
2499.286865
3306.801514
2779.406006
1780.376831
3486.21167
2632.598389
3150.449951
2357.476074
3418.364014
4993.580566
2352.608887
1829.468506
1974.332397
3657.549561
3981.311035
4391.894043
1942.519043
4595.908203
2517.182129
5493.239258
3338.365479
2261.621094
3007.287842
4822.068359
3976.119385
3320.49707
1784.367798
6172.841309
2771.126221
1630.603149
1921.327393
1945.404785
4859.890625
1996.894165
2689.50293
4757.428223
2069.403564
1917.201172
5499.18457
2887.547607
5230.632324
1949.356079
3265.296143
1688.427002
2811.764648
3238.829346
5424.74707
2965.175049
2028.298828
1845.909912
1845.906372
4603.28125
1636.942505
4654.567871
4215.663574
3937.199463
3127.094971
1750.57605
5454.677734
2651.884033
2042.264893
4940.782227
1904.701172
1598.133789
2424.740479
1805.053711
3351.886475
2764.978027
1912.129272
3449.02002
2107.746826
2887.827393
3115.789551
2207.489258
5049.636719
3122.826172
2136.283203
1876.178589
5237.036133
3396.107178
1850.494263
2704.313721
5104.569336
5276.577148
4139.606445
2375.164795
7195.29834
2576.835938
1951.768799
1862.030762
4320.085449
3108.15332
3267.086182
2442.218994
5966.709473
3349.64917
4209.35498
1887.858398
2270.87085
4297.157227
1774.56311
3267.714355
1631.721436
3820.101563
4173.987305
1436.423584
4172.444336
6673.313477
5633.647949
1840.102539
3536.808838
2702.818115
4093.921143
4673.46582
6319.129395
3908.444336
4974.09668
2338.312256
3304.881592
2808.516846
2094.571533
4783.293945
4129.705078
4875.949707
4892.526855
4705.986816
5129.942871
4463.791992
4843.150879
5273.879883
3550.266602
4926.245605
3202.172363
1441.467896
1768.918945
5017.600098
2342.5
2087.891846
2986.733398
5925.120117
2571.64624
5490.922363
2384.343506
1877.67395
4318.489746
2413.519287
4814.92627
1565.877563
2987.365723
5212.604492
5918.289551
2735.949707
4199.912598
1877.288086
3705.519043
5311.236328
3978.015381
2298.311035
2962.657959
2512.934326
1910.741821
2390.304688
3568.702637
1600.962402
3832.705322
3193.87915
3473.050781
1737.505249
2765.484375
2243.686279
2346.429688
3359.054932
3598.285645
2292.613281
1248.583984
2445.274658
2579.428467
4952.654785
3950.103027
1718.795166
1831.083984
4583.25293
3352.085938
5596.399902
1843.807251
4305.017578
2946.437012
2206.255127
3593.197021
3789.954102
4319.65332
4293.212402
2270.883789
5522.662109
4061.829346
5307.589355
3203.836182
3140.779297
3921.662109
2830.450439
5917.60498
2036.459351
2109.484619
2607.904297
2298.891602
5575.975586
5551.554199
5257.773438
3334.513916
4807.305664
4959
2457.67749
1367.509155
1746.071655
3592.365479
1825.503052
1974.198975
3972.765869
3665.720459
6189.383301
1917.544922
5963.226074
4681.50293
2049.003418
4169.987305
2764
2777.142822
2207.672363
4918.77832
2431.8396
6009.101563
1541.46106
2859.463623
6179.521484
2750.913574
4933.269043
4314.839844
4226.84082
2401.720459
4297.138672
2985.777832
3807.538574
3411.010498
4460.533203
3079.089111
3594.887207
5164.415039
2194.488281
4222.502441
3098.010742
5905.272949
3449.712158
3005.45166
3047.973389
5195.551758
6975.053223
3931.834717
3146.823486
4551.381348
5501.099609
2273.924072
4803.63623
5186.285645
3396.137939
6108.279297
4244.558105
3763.445313
3696.252686
6179.097168
4078.988525
3873.384521
1939.902466
3293.517334
2440.304688
1951.916626
5420
1958.647827
4438.717773
1721.111084
1676.536133
5488.192871
6486.69873
2186.585938
5792.722168
5424.761719
2981.901611
2643.906982
3834.82666
3238.280273
2416.275879
2565.446777
3667.306641
1990.079956
2015.582397
2767.477051
2055.157959
3609.94751
5626.087891
5187.797363
3099.650391
6699.555664
4944.101074
5345.271973
5142.515625
3469.137695
3522.285645
1782.243896
4401.121582
3845.828613
5979.95166
2567.629639
5149.216309
5725.579102
2993.017822
7226.986816
1583.457642
2124.359863
2551.448242
2064.125
5348.09375
4905.21875
5738.398438
1307.706177
1699.560059
5408.299316
2050.130859
6276.825684
3577.90332
4083.480469
5363.111816
5290.272949
4383.939941
4049.90332
4926.352539
1834.299072
5759.314941
4468.226563
4218.929688
2123.199951
11337.103516
4701.09082
4710.53125
8865.802734
2846.77417
4404.353516
5344.804688
6596.383301
4952.143555
4997.28418
4315.316406
2170.117432
4307.681152
1969.315674
4318.326172
2334.989014
4840.843262
5804.467285
3193.773682
5491.708984
2957.754883
5907.735352
5430.833496
5020.411621
4980.394531
4685.157227
3798.204834
2646.729248
4556.72998
5053.033203
1347.589233
2611.913574
10048.841797
4571.404785
1423.248291
4117.145996
3327.014404
2339.475342
4069.781738
3755.11499
1733.917358
2390.806885
3788.260254
3852.844971
3418.115479
4935.967285
4971.493652
1647.055176
3920.393555
2162.587646
3846.117676
4107.770996
3555.731689
2326.423096
5884.066895
4512.49707
1768.354004
2828.578125
1740.31897
2369.879639
2201.917725
3967.61084
4536.200195
2522.666748
2215.24707
1730.523682
1838.692261
4569.447266
3177.142822
2658.730225
3684.151611
2295.719238
2300.404785
3581.255615
5071.32959
3509.97998
4840.259277
5458.780762
2841.503662
4426.278809
5687.485352
3330.510254
1889.254028
4383.297852
2687.779785
2825.124023
4117.083984
1737.113892
3014.114502
2229.737305
3255.803955
4653.824219
1742.678589
2971.733398
3388.020752
3322.37207
2962.450684
7152.303711
2176.280029
6748.977539
1945.964966
4947.154297
4500.367188
1659.251343
3555.924072
4342.240723
3165.614014
5361.437988
2812.057373
3136.27124
5184.475098
7117.16748
2269.421631
3734.120117
4379.200195
4329.041016
4198.706055
5521.365234
3752.956055
4195.489258
3201.369141
4369.950195
3743.476563
1961.036987
6695.675293
1911.018188
1754.744019
3967.699463
2946.928467
5327.397461
5444.185059
3667.289795
3909.821045
3482.432861
1776.233032
6042.32959
3522.32373
2595.104004
1840.355591
2240.103271
6752.740234
1849.45459
4765.540527
3429.806396
2558.044434
3854.477783
1513.005493
1880.455933
2966.317139
2226.143555
3138.184326
2166.399902
2832.877686
3855.958984
7398.730469
2820.438965
4111.092773
3960.158936
1891.414063
6338.508301
3917.898193
1817.906982
3143.23291
1338.880005
5152.54248
1992.719482
5286.748047
5896.923828
4348.790039
5833.237793
1887.846191
3944.941162
3370.666748
4386.238281
2415.049805
2903.656494
4637.171387
3970.296387
4543.489258
5914.431641
3466.479248
4038.87793
5326.313965
4186.379395
1917.43689
3424.855713
2181.625
2264.627441
4304.32666
4242.763672
4963.271484
4128.944336
3951.47583
3656.87085
3542.717529
2739.470947
4602.553711
4359.460938
5315.664551
2233.655273
2427.785645
2597.87085
4495.088379
4882.20459
5649.944336
2719.234131
4470.399902
1646.702759
4344.554688
2071.206299
5056.327148
4212.947754
5771.544922
3404.215088
3576.791504
3924.122803
3892.273682
4655.234863
4659.435547
2471.668457
5748.728516
3285.209961
3179.6521
4778.186035
3694.263428
7688.34668
5067.288086
3545.611572
7421.049805
3558.421143
4705.675781
1366.730103
1647.215698
5544.601074
5547.084961
2983.760986
3875.967529
4585
5868.497559
3026.119629
3673.989502
3870.885254
2231.604492
4265.323242
4025.164795
5409.193359
4736.280762
1716.571411
4312.399902
2915.502686
4371.856934
4955.114746
2862.714844
5416.40625
5932.320313
3120.314941
1641.806396
5225.744141
2523.541748
2787.279053
2918.574219
4833.969727
3518.055664
1704.986328
3156.530762
2526.666748
3825.030762
1629.489502
5660.168945
3657.697754
5191.978516
3855.505859
2351.853027
5318.852539
3873.216797
3317.781006
2544.637695
2567.548584
3136.530518
2161.017578
3411.665283
2994.175781
1619.791016
3070.803711
5916.595703
3601.87085
2243.228027
3253.964111
2293.475098
1161.734009
3067.769287
2105.962891
3384.571533
3590.838379
3113.288574
2777.639893
3060.115479
4750.878906
3321.621338
3780.59668
4218.084473
1738.801514
3456.046875
2772.251709
3883.196289
6392.144531
3174.790771
2836.809814
2393.639648
3391.776367
2883.730225
4737.145996
2985.030518
1163.345459
5538.771973
1922.425049
4126.97998
2948.429443
2889.518311
4066.57666
4311.609375
2329.321777
1917.694946
5480.428223
5260.241699
4417.968262
5842.682129
2171.737549
2957.381104
3294.600342
3064.665771
2796.932861
3457.003418
2146.896484
1613.31897
3178.101318
2287.926758
4269.040039
3579.133057
2631.261963
4345.341309
3042.578125
5965.031738
2874.911133
5049.918945
4486.501953
2038.248901
2903
6651.492676
6760.063477
4420.978516
1852.557739
2228.025879
2628.008545
4003.801758
3422.327881
2623.717285
4916.690918
2902.912354
4214.54541
3554.333252
1920.265869
2688
3399.205566
2947.63916
3846.365967
4028.158936
4527.520996
3977.619629
1765.118652
2127.967773
2460.710205
4449.578125
3746.708008
2616.885986
3269.403076
4559.117188
1655.731689
3871.437256
4485.161133
2481.559082
2475.926025
4208.426758
4338.644531
4268.946777
1787.170532
4971.759277
3139.475342
2250.969482
3431.820313
4140.429199
1726.285767
2064.523438
6807.585938
3606.077148
2448.695557
1532.266724
6074.316895
5244.716797
7694.239258
5844.19043
4092.724609
3960.036621
1715.779541
1977.06665
3927.945313
4131.743652
4502.709473
3687.894775
3370.397217
5421.570313
2826.81958
3618.496338
1839.067993
2637.009033
2491.555664
3510.727295
6390.632324
4062.912109
3570.814697
4683.914063
5225.947754
4238.45459
5676.036133
4392.675781
2665.793213
2030.985107
3603.5
4076.251709
6372.252441
7379.132813
6118.387695
3020.489258
3804.981201
5818.115723
5186.518555
4474.886719
4609.190918
3196.028809
3400.90332
4588.225586
4697.432129
4568.70752
2672.986328
5921.59375
5916.42627
4606.197754
1271.40979
3759.345703
1979.012329
6306.90918
4249.339844
6617.743652
5643.324219
1705.380737
2868.544678
5522.833984
2462.231445
3051.204346
2610.442871
3604.664551
3873.645996
3615.158936
2553.626221
2233.061279
2710.86792
5237.718262
2708.052002
5228.873535
2140.931396
3280.516113
2108.984131
1896.507935
3072.394043
1519.503662
4373.552246
5105.047852
3887.334961
3527.593262
4353.319824
4987.67334
6276.431152
4169.896973
4530.253418
1734.509033
4583.193359
3611.029785
3782.278809
4072.354004
1992.942749
1833.35791
2638.458252
2706.584961
4672.433594
2508.428467
5181.51709
7256.232422
4415.26709
1613.060425
5139.107422
4511.722168
3449.0896
1730.60376
4446.169434
3642.072998
1819.873047
3136.888916
3560.084961
4376.282715
2571.213867
2448.487061
3956.609863
4165.265137
3446.060547
3814.61084
3686.801758
3189.00415
1655.402954
4076.814209
2354.967773
5651.62207
5258.094727
2266.564209
1913.861206
2426.245361
2242.817627
2405.473633
2624.769287
4911.231445
3541.672852
3655.67627
3213.469482
4047.33667
4663.206543
2370.816895
2650.885498
4305.428223
2056.559814
3530.229248
4293.09082
3109.161377
2894.557861
1748.659668
5673.750488
2453.548584
3970.38501
3027.681641
2703.44165
2844.641357
1838.135742
4602.105957
3597.012451
4761.923828
3632.064209
2758.030518
2040.936768
2522.384033
4385.600098
1442.553223
1924.688599
3737.819824
3727.813477
2401.629639
2244.097168
2296.457031
2091.692383
1701.699463
4718.47998
3188.090088
2510.835449
5727.716309
2580.096924
2462.800049
2292.150635
2431.443115
2099.97998
3402.146729
1738.816528
3485.050293
3832.334961
2019.972656
4646.561523
5444.166992
1972.095215
4215.092773
3727.479004
2948.969727
5194.373535
2563.880859
4139.374023
1808.850586
2868.648682
3595.868164
2625.705811
3638.302002
2124.940674
1806.647827
4946.838867
4708.010742
2857.326416
5455.972168
2365.672363
3592.815918
4563.126953
2559.87915
3853.263916
2035.671753
3341.868652
5677.584473
3475.697998
2792
3684.141113
4671.597168
3974.229004
2764.679443
2200.936279
2096.224121
3745.506592
4516.447754
1956.07605
2101.564453
1628.380127
5630.219727
3374.838379
4915.447754
6015.688477
4799.15918
3856.837891
5696.432129
3724.800049
4874.21875
4584.296387
3809.07373
1885.723633
2183.739746
4093.786133
5340.625
5612.799805
3507.773682
1931.240479
5725.347656
4362.854004
4204.819336
4780.671875
3017.476807
3471.086914
4777.234375
4181.547852
5489.081055
2319.724121
7810.53418
3996.875732
1280
4431.050293
3965.328613
7099.012207
2543.816895
4422.705078
2888.684326
4655.945801
2983.375244
3114.540283
3523.560791
6906.897949
3747.928955
4893.123535
3912
3505.076904
5927.890625
3230.247559
4409.565918
5024.070313
5688.853027
3807.762939
2704.812744
4545.722656
4674.565918
5716.056152
1827.982056
4373.494629
6180.085449
4576.152832
4260.824707
2951.288818
2719.038574
3535.078125
4100.230469
3053.801025
3183.925537
4796.377441
2906.12915
4218.308594
2375.61084
5427.689453
4615.763672
2619.615723
4864.018066
4034.881348
3038.700928
3532.279297
2519.835449
2906.557861
2279.276123
5405.881348
1901.62439
3668.733643
5601.936035
2570.928711
3383.131592
2905.556641
3205.71167
6059.146484
3916.614502
5245.091797
6146.131836
3910.481689
2962.450195
6146.095215
2717.542969
4314.230469
2699.955322
3833.870361
3760.138916
4610.040527
3431.188965
4595.895996
4375.074707
5755.115723
1604.485352
4568.464355
2719.58252
2074.043701
2189.848633
3707.336914
5926.060547
3224.207764
2804.543213
2160.782959
3643.213135
1803.105225
5903.79541
5477.845215
3511.681396
2563.110107
4693.806641
2782.861816
6167.700195
3784.587891
1971.229126
2432.923096
5034.06543
1978.005981
1551.149536
1863.847778
3752.694092
2188.9646
4349.543945
2509.787598
2256.125244
2244.630127
1685.287842
3232.211182
3751.115479
2107.230713
1772.852783
2400.415771
1688.412109
2131.009277
2922.028809
2443.672363
4111.359375
3114.164551
5115.90625
5276.189941
2474.587402
2179.177734
4603.416992
1807.683228
2737.460938
3284.177979
3104.824951
2892.575195
4192.634766
2769.926758
3440.111816
1701.055664
2252.007324
3362.302979
2827.803223
5294.02832
2485.352051
2076.921631
2515.508057
2436.166992
2862.975586
2060.366943
1916.321411
2526.463135
5100.269043
2386.865479
2027.488281
4242.893555
2993.112549
3048.581787
3921.773193
2515.859375
3775.00293
7141.914063
4739.035156
2377.76416
3652.411865
3300.244629
5882.916504
3477.849609
2115.289551
2485.65918
5123.023438
2021.761841
3810.763672
2581.162354
2168.396729
5267.389648
4426.015137
5572.617188
2814.352051
2882.75708
5454.741699
3295.064697
2595.342773
4718.948242
5146.450195
1912.185303
2319.294189
4316.734375
4174.137207
4049.810303
2234.266602
5265.435547
3746.90625
4352.254395
2891.796143
2197.407715
3210.267334
3003.316162
7035.64502
2191.352539
2598.673828
3964.115723
2933.375
3692.595215
5017.594238
3693.365967
2016.731079
2088.466553
5475.963379
2558.374023
1762.153809
2957.726074
1924.228271
2874.285645
1957.703247
1899.143799
2977.139893
3438.897705
2501.135742
4092.744629
5994.680176
2574.583496
3705.276367
4265.584473
3664
4176.258301
4000.769287
6425.306641
5302.946777
4932.925781
2973.041016
5306.163574
5332.548828
3685.628662
2443.776367
2353.159424
4249.645996
4806.253906
2881.766113
6283.047852
3195.982422
4424.179688
3782.060547
4836.404297
2298.877686
4186.929199
5437.98584
4101.688965
4890.309082
3784.952393
3047.688232
3488.487793
5408.373047
4049.333252
3190.153809
5323.555664
3664.758301
1964.652466
4684.472656
5784.892578
5509.166504
4822.560059
2181.182861
2704.966553
5517.37207
7695.532227
5699.193848
4262.022949
4633.803711
4483.062988
2962.926758
3293.761963
3012.490479
4804.413574
3375.547119
2785.317139
4475.936523
4284.314453
4610.485352
5723.062988
5198.992188
1793.460571
2130.343994
7494.450195
3725.881348
3444.192627
2683.841309
4229.871582
5110.5625
2366.722656
2351.600098
1969.746582
4128.781738
3610.648682
1707.492676
2199.034912
3838.177246
6525.056152
1471.761719
2163.9729
1899.459473
3245.864258
3230.811035
2067.928223
1650.886963
1720.591309
4769.476074
5762.69873
4173.611328
6215.666504
1972.817505
5628.831055
1796.962036
1985.601563
11475.506836
2881.184082
1894.047241
5798.821289
2706.327637
1824.830811
1704.486328
5224.352539
2063.914307
2439.532959
3329.198486
2245.826904
2152.238281
2918.20874
3259.321289
4831.553711
4472.955566
4419.058594
4139.296387
6455.718262
2942.317139
2508.728271
2265.23291
3777.354736
2105.261475
2112.550537
2924.338867
2152.546631
2557.422852
1818.145996
1797.622192
2568.465576
2107.00708
4407.92041
1944.449341
1835.695435
1776.717163
2048.519531
4227.461914
1595.96167
2394.595459
2859.892822
3215.043701
2439.751221
2097.370117
2027.244873
4119.702148
2380.489746
2034.990601
4494.248047
1681.866699
1785.502808
3986.281494
1901.709595
3946.154297
4203.843262
1960.160767
1828.78064
2675.493896
1619.282959
5183.66748
1737.288574
4015.674072
3626.437012
1720.588013
4626.845215
4316.366699
2699.176025
2748.056641
3466.164307
2428.017578
1941.109375
4100.245605
1957.44043
1762.637207
2622.262207
4230.866211
1892.49585
1802.738525
2379.054688
3636.776855
2018.848755
2457.176514
2788.157227
1946.92981
2888.383545
4075.372803
1801.369629
7581.810547
2230.757324
4315.208008
3478.573975
2588.057617
6146.864258
3402.231445
2098.118652
1897.146606
3152.249023
2842.490234
4212.633301
3196.341064
4119.929199
2031.745361
3221.259766
1814.450562
3202.343506
3672.617432
3291.277344
3356.245361
3018.201904
2934.117676
3110.37915
2867.846191
1825.438843
3235.720703
1560
3219.376221
4774.596191
4953.103516
1630.130615
2785.444092
3116.192871
2682.5354
3041.762207
3349.65332
4855.004395
4352.19873
2033.112061
3744.263428
2818.511963
3455.562256
3544.595703
2749.32959
2908.057129
4622.654785
4877.70752
4772.304199
6264.397461
2039.204712
2788.083984
2232.941162
2593.242188
4009.811279
1897.838501
1969.559937
2068.363525
4571.469238
2892.316895
4504.51123
3341.407715
4884.737793
3485.048584
3643.290039
3110.110596
5128.682617
4396.971191
4191.864258
5058.340332
2378.455078
2850.634766
6558.105469
3679.518066
3435.490234
4626.074219
2198.828125
3959.044678
5551.763672
3252.906982
4560.039063
3219.982178
4981.212402
6245.115723
5182.69873
3219.597656
3136.5
4207.871582
6166.280762
1365.987061
4077.859863
4313.803711
3674.752197
3037.565186
3245.751709
2503.84375
4752.433105
6878.488281
3090.93457
3599.965332
2018.974121
5258.098145
3927.608643
1545.559692
3415.702148
4033.48291
3567.666748
4571.34668
4053.213867
4268.447266
1918.583374
3368.044678
2693.219238
3118.716553
4801.587891
1886.889404
3569.393799
4047.702148
1982.131836
4038.941162
5850.088867
1404.674927
3489.671143
2716
3119.816895
3840.725586
4541.905273
3694.954834
4184.366699
3353.043945
4037.411865
2580.253174
2619.626709
1897.687256
3487.644043
2231.582031
4742.739746
5026.271973
2778.705078
3851.356201
4853.180664
2662.103271
5295.663086
6630.388184
3468.634521
2907.768311
4835.931152
4974.143066
5438.715332
2536.581787
3080.687988
2127.632813
1763.722168
2032.566895
3494.327393
2224.411133
5731.427246
3101.981934
3078.913086
5560.63916
2140.044434
1714.372192
1732.493164
1783.886353
2983.401611
1943.482544
3406.338867
2671.920898
1938.828247
4826.834961
2694.946777
5011.286621
1784.652222
3625.024414
3958.477539
2700.727783
4433.404785
1944.233398
1889.608398
1777.213989
3736.993896
2940.681396
4948.095703
2256.226318
3571.990967
1655.024902
2973.87085
1840.995483
4804.077637
2905.497803
2417.901611
2291.073242
2564.214844
4009.619385
4816.833496
2309.451416
4301.508789
2384.753174
1847.09021
2653.35791
1850.78833
2405.280518
5333.295898
2745.979492
5319.583496
4430.279785
3123.278809
2178.919434
4142.467285
2517.380615
1294.129883
3678.701416
4164
3254.78833
3861.600098
2485.485596
5423.240234
5211.583496
3880.070557
2397.353271
2509.186768
2178.070557
3876.033936
4202.958984
4272.641113
7269.833984
3169.970215
1626.900024
4877.866699
3631.366699
3889.565186
1524.345703
4766.308594
5672.540039
2590.058838
3271.260254
4703.813477
2485.5
2405.634277
2729.564697
5424.893555
1610.233276
4028.29126
2530.952637
3454.431641
8359.668945
4451.027344
2816.525635
3575.481934
2082.456787
1568.467529
4005.494385
2631.45459
1595.460327
1723.381714
6335.881348
1606.394653
2791.225098
1786.394775
3247.422607
2901.423828
5357.07666
5808.045898
3314.332031
2238.717773
4284
1711.968018
2408.880127
4413.67334
3250.059082
2420.711914
2754.021729
8131.946289
3762.259277
1688.984253
1850.603027
1986.148438
5772.963379
2917.536865
3334.890869
4690.922852
2268.432129
4118.006836
2340.822021
3251.057861
3535.732422
3733.908203
9269.958984
3477.003906
2381.473633
2103.808594
4877.979004
1718.358032
3072.813477
7379.84375
2468.5354
3060.170166
3772.590576
1680.527466
5619.856445
5593.108887
1843.144531
5122.447266
2234.592285
4063.199951
3558.399902
2057.716797
4113.229492
3520.062988
5335.17334
2306.984619
5103.440918
6158.658691
5361.808594
3377.781738
4592.39502
3780.132324
4418.554199
3801.102295
2977.261475
2024.612793
4039.878418
3286.191895
6913.258789
3520.060303
3927.89917
3198.690186
5713.037598
1352.090942
1935.591797
1860.224365
5048.984375
1982.051758
5165.08252
4268.183594
2424
2336.295654
3758.059814
2768.0354
5476.420898
3550.274414
5840.145508
4569.449707
3315.418213
3803.237305
5584.53125
3675.310303
1915.497437
5488.338867
2129.480225
2304.879883
2026.956055
1672.056763
4231.661621
1678.085693
4848.536133
4203.543457
5909.682129
3109.152832
4190.795898
2000.680908
3101.274658
2182.264893
1530.329468
2430.643799
4691.162598
3554.133301
5008.956543
2856.206543
3460.752441
4666.917969
2976.597656
1770.473633
3275.872559
3520
4019.536621
4948.968262
1681.440918
3037.61084
5095.097168
2953.844238
2546.692383
5619.936523
1967.558594
5528.673828
2615.405762
5192.08252
2618.208496
6966.520508
4303.034668
5097.729492
4428.245117
4244.271973
4599.433105
2213.631836
1837.788086
1711.548218
4045.907715
2462.55835
5535.622559
1646.220215
3953.583496
3538.563721
5706.515625
2476.383545
5859.619141
5953.795898
3562.776367
2916.058838
6316.790527
2730.714844
2297.365967
5187.927246
3813.210938
4129.819824
4058.372559
2755.21875
1754.778931
2578.795166
1671.61084
2514.409668
3583.191895
2477.916748
1598.521729
5789.486816
2222.148438
2451.813965
2368.095215
4716.269043
3386.472656
5328.367188
2184.800049
4741.461914
5449.496582
4694.40918
3106.645264
2313.615723
4568.881836
1635.294067
2177.20752
2852
3643.300049
2261.782227
3840
3994.374512
4695.705566
5716.820313
6717.818359
4544.338867
2419.364502
5323.053711
4343.182617
2152.897949
3615.597168
1790.588257
2255.708984
1410.549438
3848.76416
1549.130493
4012
3477.109619
4638.355957
2303.714355
1361.720459
1739.146606
3061.774658
4287.656738
2306.381592
3035.815918
3429.561279
3316.825684
1780.425537
2322.007324
3741.443604
2374.411865
4639.836914
2011.154297
1737.105225
5705.814453
5597.763672
2658.069336
1780.207397
1684.811768
5793.640137
2527.120117
2735.607422
4068.749512
2197.143555
3280.988037
3503.023438
2567.88208
4088.535645
3639.197021
2532.734619
3602.917725
2349.749512
2129.502441
1887.450195
3437.36499
2762.827148
1939.41626
2614.283936
6819.859863
2280.433838
2853.970703
4857.839844
2983.94165
2260.601074
2074.904541
1775.093628
2526.046631
4582.456543
5139.481934
3412.046631
1873.894775
4476.161133
4141.90332
1674.263794
2516.408447
5428.605957
2664.454346
1930.156372
1987.981689
2634.983154
3493.468018
1952.462646
2625.187744
5163.152344
2180.61377
3617.006104
4310.694336
3506.406982
3363.450928
1705.656372
2544.7854
3324.721191
6325.98584
5151.871582
3807.699463
4351.156738
4247.828125
2737.567383
2433.894775
2817.743164
6015.369141
4370.51416
2208.662598
2810.859619
3471.968506
3665.588867
2871.231934
2913.434814
4088.851074
6255.274414
4715.837891
2382.355225
4724.722168
3452.996338
2857.837402
4593.10791
4535.967285
3658.507568
4018.145508
3174.54541
2810.666748
3676.653809
3224.067139
4823.387207
3775.594971
3099.709961
6123.34668
2034.400024
3495.074463
1949.060059
3593.579834
6418.825195
3239.802002
2206.984131
4048.958984
3670.538818
2081.100586
2469.711914
2178.904053
5112.82373
5984
4725.964355
3239.873047
3445.663818
2148.988281
3679.416504
4960.765625
2777.812256
3340.903809
2337.990479
1838.442871
1380
2119.338135
2727.855469
1540.873535
3952.145264
1619.066162
1381.136841
5355.460449
5535.246582
3962.254395
3614.984863
6633.058105
1467.120239
4649.336914
2640.91626
4201.160645
4336.123047
2102.848145
3108.769287
5027.315918
3784.932129
3643.245361
3119.778564
7736.6875
3577.584961
2044.30603
1476.677368
1704.748779
2178.872559
2487.656494
1604.971558
3319.793701
4086.626953
3596.324707
1662.976074
3631.388428
3444.462646
3707.768799
2511.375732
4933.686523
5408.751953
4013.875
6229.210938
1627.140625
2204.469238
3814.753174
3114.41333
2042.637573
4342.513672
2262.415771
3994.580078
3974.59375
3310.331787
5542.650879
5513.187012
1737.811279
5067.582031
3659.263916
5373.495117
3372.390869
4303.114746
3406.923096
2405.028564
4041.943848
7000.732422
6540.285645
4347.19043
3600.514648
3401.814453
1995.755127
2872.349609
3916.506836
4345.183105
3737.820313
3000.484863
4706.167969
3225.947754
3551.712891
2686.433594
4740.54541
3478.440674
2923.255615
2373.600098
5411.125
4154.762695
4033.197998
3078.919922
5314.220703
3661.01001
7186.11084
2236.911377
2478.342285
5653.555664
1806.973022
1998.019043
4664.444336
3781.790039
3661.355469
1671.846191
3751.329346
2693.527344
4430.833496
2655.226807
2153.510498
4142.714355
4840.708496
2447.172363
4729.827637
1420.52832
4388.169434
3916.959961
3732.181885
2192.544189
3191.619141
2989.430908
1738.871826
5660.086426
4109.267578
3531.01416
1909.886353
4319.383301
3397.613037
1638.051025
4251.623047
3351.988037
1650.582275
3280.905762
2244.91333
3053.93335
2236.044189
2351.508545
2511.856201
4836.997559
1761.224976
5467.328125
3884.615479
1893.602295
2527.500977
5099.053711
4550.626953
1676.200439
4703.611328
6174.063965
2290.469727
2693.296387
3959.930176
2264.670166
2478.306641
2236.474854
3906.168213
1897.228394
5610.237793
3347.983154
3089.329102
6149.347168
2456.529785
4088.840332
2200.084229
1789.003052
4086.290039
1713.050171
3856.255371
1868.149536
3308.041992
3003.684326
1982.727295
3216.109863
2230.076416
3331.277588
1680.263306
3214.86792
1470.369385
3910.401855
3464.064453
5638.347656
3880.840088
2222.101074
2055.731201
2124.311523
4348.163574
4242.238281
4547.101074
4923.243652
4920.913086
1848.89917
3807.718262
2109.750732
2761.260254
2365.945557
5812.984375
3606.769287
3623.407959
2138.491699
5540.644043
5215.544922
5735.831543
6621.81543
1854.920654
4007.679932
5032.861328
4376.626953
3167.051758
9276.274414
5437.436523
5641.71582
4732.668945
2072.322266
1990.713623
4274.734863
3594.555176
4617.608398
2570.303955
4179.463867
4049.574707
3491.692383
2481.522461
4622.456543
3701.913086
6758.374512
5378.762695
4427.623047
2016.343384
6052.607422
6560.143555
4309.450195
7157.196289
3429.933105
4715.937012
1759.4198
5887.542969
4827.697754
3677.694336
3275.272705
5852.180664
3082.959229
1733.936157
2298.257324
3002.419434
1613.462402
5524.12207
4778.870605
4466.215332
4442.277832
4045.409668
5815.094238
3405.928467
4868.600586
1431.045166
1440.722534
3064.607422
4309.859375
1658.564575
2310.040283
2995.537598
2992.578613
4625.15625
1775.515137
5069.395996
6016.958008
3628.564941
3181.773438
4778.04541
4520.22998
3664.673584
3048
4756.250488
3321.478271
3504.923828
2615.716797
4737.924805
3927.888916
2353.942627
3750.493896
3791.029785
3364.092773
1679.513428
4250.393066
2024.677124
1668.685669
4476.687012
3478.312988
3056.699219
5449.661621
3444.231934
1672.491089
1965.402588
5935.008789
4124.05957
3034.568115
2623.137695
2448.089355
6145.722168
7573.245117
3539.795654
3250.444336
5525.165527
4919.728027
3748.879883
2673.126709
6967.163574
5770.506836
1393.467896
3725.741943
5419.007324
1837.051147
5220.143555
3933.648682
2800.421143
3966.67041
4565.912109
3660.123779
2158.846924
3180.971436
4915.356445
6041.25293
1808.5
4006.366455
4404.70752
3584.053467
2608.397949
4719.510742
6560.895996
2127.72876
3632.306396
4368.586426
6883.117676
3212.279053
1930.888916
2630.689941
4405.402832
2039.393066
2683.444336
3729.051758
3630.086914
4417.621582
2861.312988
1935.202271
4659.915527
2047.5
1905.329224
4101.525391
4081.341064
1416.558105
5072.235352
2025.65686
3220.015625
7234.827637
4950.773438
3970.979248
5280.535156
6626.003906
2183.217285
4100.288574
3286.616211
2124.276855
3757.598633
5873.04248
2810.224609
2718.167236
2751.131836
3380.988281
2254.494141
3285.161621
2449.100342
4495.599121
1575.437134
2694.957275
1984.891846
2883.592041
1717.202759
2070.527832
2858.584717
3212.131104
2351.434326
3428.406006
1728.967773
1960.860596
1901.859619
1960.964966
2306
2382.364746
1605.915771
7971.369141
2725.512939
5028.760254
2858.780273
1805.149414
4907.062012
5222.40332
2613.213379
3553.25
6885.4375
4215.697754
3576.913818
2169.549561
2935.955322
1598.749268
3847.781738
4245.633789
2180.658691
1872.627808
3527.09375
4117.854004
1824.568481
1935.530151
3146.295654
2334.458008
3176.561523
4741.593262
2233.254395
5577.09082
4255.306641
5422.323242
2080.449463
4208.15625
5442.132324
3012.219482
2918.091797
6204.67334
8058.452148
3629.726318
3747.772949
2120.846191
4916.986816
2193.525879
3270.965576
3494.603271
4367.79834
4631.030273
1750.56665
5932.086426
4194.30957
1968.68396
3106.296875
5243.336426
2569.718262
7319.572754
1512.90564
1833.185791
2671.661133
2731.4646
4265.218262
4058.713379
3881.705322
2735.538818
3088.613281
3203.494141
2744.619385
4764.499023
3164.326416
2893.42627
5165.312012
5359.55957
5626.370605
5202.660156
2317.570313
4503.453125
3380.910889
3535.592285
2698.209229
3400.359131
4614.138184
2945.83252
2116.44043
2402.373291
5866.441406
2648.461182
2578.220703
1920.535278
6084.246094
5527.598633
3206.084717
6832.450684
3779.185059
2481.53418
3521.156006
1581.148682
3657.060059
1670.696533
4464.309082
3613.051758
2967.240234
2312.951904
1693.859863
2495.697998
5276.625977
3926.325195
2209.19873
2388.7229
1540.696045
2294.088379
3146.758301
1798.802856
2005.96167
3399.241699
2280.660889
2991.34668
2568.936768
2476.686279
2487.3396
2270.903564
2314.540771
2659.397217
1918.881714
2280.611084
4899.477051
1492.444458
6050.569336
4334.018066
5815.004395
2238.390137
1995.06958
1809.628784
1870.388062
1934.03894
5404.945801
2515.47168
3129.41333
2375.927979
5234.938477
1871.206787
2071.894043
2306.588867
3941.946289
1718.62793
1726.077393
3203.474365
5891.383789
3691.217041
2450.502686
5628.449707
1656.124023
5025.991699
6118.391113
3712.69043
2408.461426
3709.037109
2121.697021
2830.848389
3956.104004
2527.511719
3152.637939
5522.234375
4642.291992
2668.827881
1887.93042
3837.733398
3627.620605
2799.123047
3031.957275
3712.364746
2384.800049
5892.058594
3173.90625
3065.17749
5534.796875
4113.763672
3304.281738
3017.271973
5880.69043
3955.878906
3716.065674
5082.511719
5196.799805
5817.098145
4110.769043
2143.345947
2208.351318
3795.976563
3648.804443
4647.925293
5296.630859
1823.562866
5838.874023
3131.012939
4369.033691
5451.153809
3820.589844
2747.303711
2683.190674
3215.654297
4443.925293
2889.452148
3024.993164
2348.629395
4522.572754
4842.125488
3311.195313
2190.541748
2561.49707
5637.15625
4222.280273
2764.988281
2226.051025
1700.04895
2554.986084
1715.975098
4925.688477
3690.639893
3022.506348
3274.283691
2925.904053
6199.199219
5822.930176
2707.209229
3107.122314
1979.303467
3296.684814
5738.955078
2942.591309
2314.497559
3920.855225
3775.936768
3094.735596
2587.168213
3057.017578
3120.334473
5405.883301
1561.928345
4507.11377
3926.406982
2624.742676
3981.300049
4473.813477
6539.635742
2964.360352
2873.793213
2831.302002
4101.633301
2320.052734
3408.68042
4577.321289
5593.733398
2831.790283
1899.86377
2164.967285
1920.843872
2459.123779
4477.183105
5129.520508
1789.203003
1621.386108
3038.244385
3875.367188
2549.86377
3101.405518
6872.329102
2865.824219
6498.605469
5832.654785
3218.798584
2312.432373
5774.264648
3921.884033
1836.605225
3931.209717
6590.775879
4088.570557
2692.666748
2299.887207
2291.990234
2927.537598
4361.87207
2818.166016
1849.383423
2035.253784
2195.861084
2686.73291
1832.969727
2762.41333
2611.877441
5222.788086
3265.76001
3925.800049
5520.962891
3990.126465
2584.913818
4869.51123
2894.694336
8012.297852
2082.007324
5280.083008
7223.820313
3527.58252
5974.813965
1831.933838
3389.098877
4083.758789
4759.255371
4111.34082
5003.075195
3502.839111
3250.962891
1889.487183
4151.427246
2314.373535
4687.521484
2741.442627
2850.94165
3702.285645
4736.146484
3088.135254
3728.986328
3848.592529
4080.855957
2102.10791
1785.06665
3953.114746
2426.589111
4774.513184
2524.86792
2667.486572
3521.972412
1548.088501
4465.568359
4710.83252
3956.506348
3390.134033
2114.488525
4233.85498
5128.704102
2037.662598
1874.731689
6172.055664
3490.911133
4096.998047
3214.102295
2252.315674
5578.947266
5590.096191
5701.701172
2444.468506
6613.753418
1592.740356
1821.474243
2503.827148
4325.91748
1618.861084
3971.230957
1950.061523
4047.937256
1641.729736
1747.580566
4302.292969
1921.423584
3708.020264
3522.646484
3010.145752
1740.526001
1724.555786
4065.823486
1974.057129
4331.556641
4397.079102
3511.501221
5562.495605
4337.807617
3723.281006
4162.719238
1713.581909
5430.296875
4755.499023
1825.721313
2828.106201
2069.880615
3302.608643
5238.509766
4668.13623
5753.726563
5356.932129
3051.52002
3768.895508
4249.649902
3473.781982
6032.26416
3158.262451
2270.919922
4984.387207
2578.387939
4182.143066
4726.927734
6082.291992
4156.670898
3901.052734
3812.741699
2810.817627
3414.460449
2372.375732
3874.739258
6343.191406
2691.632568
5137.830566
3230.69458
5109.83252
4817.552246
4703.390137
4158.453125
2331.597656
2767.098633
6075.70459
5909.782227
5146.795898
3074.280273
2775.874268
4372.42041
4300.694824
6862.327148
5023.70459
1238.944458
3293.5354
3817.756104
3664.891357
4799.16748
2138.827881
3467.89917
2487.312988
3108.937988
3590.77832
3757.113281
1584.551758
3904
4269.644531
3666.497314
2243.977783
2451.567383
2470.268311
3326.931641
1478.617798
2155.092285
6092.763672
3290.983643
2607.333984
5481.317871
1973.369873
1969.10144
2037.897827
2199.137451
5958.023438
1753.019287
2422.772949
5786.544434
3488.865967
4617.25293
1937.445435
4383.615723
1747.463257
3466.225586
3157.23291
2869.134033
1795.334351
5640.90625
2626.945801
2315.906982
2438.276855
4263.772461
5586.088867
1758.755981
1841.741333
2705.670898
2557.52417
3518.21875
3581.039063
4509.196777
2463.453857
3583.514404
3102.130127
1741.11853
2124.083252
1852.410889
1759.363037
1741.348511
4056.594482
3747.435547
2808.034668
2565.139648
4538.234375
2861.192627
2425.802979
4658.503418
4142.254883
4389.850098
3610.583008
3132.711914
5831.564941
4428.453125
6439.6875
5050.671387
3848.550781
5926.950195
2029.72937
3963.373779
2931.722656
2156.765869
3954.004883
3939.326416
2826.119629
3017.182861
4950.608887
3489.864258
5120.561523
4731.819336
4751.977539
3336.104004
1582.983643
6008.722656
3636.456787
3895.533936
4744.47998
4225.058594
2225.612549
3504.756592
3460.506348
1819.872803
3673.645752
2852.956543
2455.764404
2608.230469
2030.060059
4599.756348
2213.30127
2094.487793
3382.203613
2354.9646
2397.141846
2268.654541
4077.00708
4433.763184
2755.561279
3731.79126
2466.066895
2695.524414
2602.542969
3214.055664
1784.763916
2552.283203
5177.364746
1913.277222
2175.266113
3751.979492
5833.578613
2092.149902
2017.940063
3765.855713
2336.54248
2871.050781
4953.775879
3370.624756
2614.503174
5847.740723
4296.870117
1660.72937
2634.72583
3250.428223
1774.143555
1681.413696
1767.090576
2291.236328
1884.157227
1991.854492
3702.891602
1700.961914
2004.636719
4314.59668
2073.3125
2023.539917
1897.146729
3010.766602
1726.411621
2914.773682
1617.731201
2230.967041
3867.337402
2827.76416
2658.409668
1985.839355
2359.751953
2730.343262
3178.730225
5474.332031
1433.028931
1614.537476
1607.178833
1600.68811
1808.865723
2407.634277
3010.263184
1754.072266
2463.647705
3923.692383
1792.401489
1842.237183
2017.299438
2590.675293
2718.002686
2232.054199
1565.478149
3156.600342
3612.647461
