# Supplementary material for: Distribution Analyzer, a methodology for identifying and clustering outlier conditions from single-cell distributions, and its application to a Nanog reporter RNAi screen
Source: BMC Bioinformatics. 2015 Jul 22;16:225. doi: 10.1186/s12859-015-0636-7 (PMC4511455; doi:10.1186/s12859-015-0636-7)
Supplement: Additional file 1: Code S1. — R source code and sample data for distribution-based high-content screen analysis [file 12859_2015_636_MOESM1_ESM.zip › DistributionAnalyzer-1.1/Plates/files10004/F09]

3395.755127
6146.591309
3361.509521
4633.856934
3211.833252
2445.50293
1336.533325
5583.228027
2055.656006
3748.473633
1724.487793
2361.973389
3971.966309
2926.023438
1569.756104
2220.854248
2236.09082
4168.922852
1817.953491
5238.060547
1256.102539
2829.877441
4383.092773
1300.050659
4775.591797
6028.862793
2526.622559
1955.352417
4605.722656
4640.533203
2340.722168
5630.764648
2223.412842
3472.655029
4532.31543
2014.866821
1890.247192
8951.889648
1941.268311
2574.986572
5140.477539
4141.757813
2950.349121
1717.333374
1689.904785
3002.968994
1293.714233
1646.46814
2990.477539
1866.176025
4793.710449
1675.478271
4515.878906
2356.073975
5241.52832
2059.028564
5255.388184
2785.272705
4756.916504
1882.456177
4367.324707
3167.010254
2713.486816
4836.097168
4237.570313
2222.757324
5437.220703
4095.512207
4570.799805
1591.391357
5687.493164
3384.8479
5296.444336
4480.560547
2055.505127
3579.615234
4927.402832
2973.739502
2825.954102
2116.301025
2325.418457
4501.685547
5573.935547
2463.638672
4533.01416
4444.019531
1472.416626
3770.920898
2388.986572
2456.050537
3308.760254
3104.717529
5054.686523
1662.969116
2616.944336
5027.100098
5861.623047
3321.694824
3792.226074
3809.567627
3475.171387
2936.3479
3909.40918
1716.514893
4558.103516
2241.686279
1585.731323
1626.007935
1768.975586
3035.641357
4357.379883
2261.529297
4014.3125
3561.280029
6896.39209
1781.528076
2908.585938
2665.786133
3503.931641
2714.529053
2877.281494
3682.780029
1689.461548
2890.926758
2034.432373
3680.786865
3105.42334
4055.926514
2586.24292
2782.187744
5348
3037.210449
3813.563232
3471.181152
6202.637695
1952.880737
4089.835205
4582.252441
6044.444336
4269.613281
2306.706787
1841.087402
2466.130615
2864.620605
3204.594482
3713
1887.155273
4348.305176
1448.212402
3796.807617
3468.205078
3974.904053
4269.691895
4078.188721
3392.92627
3603.819824
3893.701172
3797.915039
5273.060547
1937.678345
5125.928223
3937.464355
5584.285645
2889.471191
2550.792969
3608.553223
1772.447266
4206.64502
4633.402832
4209.343262
3484.277832
1350.847412
4830.043457
5808.113281
1858.218506
5165.589844
2239.963135
2340
5336.049805
2547.936035
4734.196289
2060.9729
3436.19458
6874.006836
3236.145996
3185.026611
3328.231689
2986.640869
4125.703613
4034.169434
5898.894531
5352.11377
4418.963867
4525.230957
6172.696289
2275.87085
5245.602539
2613.61792
2750.479248
2130.458496
4960.654785
2806.057617
7071.200195
4847.768555
3195.068848
2770.162109
3408.040283
5069.799805
2712.253174
2749.083496
5922.614746
3875.150391
1732.304932
3646.522217
2173.971924
4606.383789
4336.402344
3478.361328
4643.024902
3630.763428
3486.300049
1871.685059
3012.144287
4048.621094
4158.911133
2619.837402
2954.156006
2900.132568
1781.802856
1974.473877
5173.225098
2861.523926
2672.486572
2621.898682
2464.142334
1780.261108
4820.456543
4827.54248
4433.73584
6639.635254
3924.64624
3469.17749
1932.842163
3512.844482
4902.100098
4826.67334
2918.586426
3138.873047
4342.120605
3566.898682
4281.547852
1674.248413
4208.203613
4493.525391
3908.925293
6175.644531
4311.583008
5877.360352
4243.421875
4210.922363
1777.518555
4626.512695
1950.204102
6083.652832
1942.17041
1375.020386
3084.428467
4125.663574
3319.75293
2578.227783
4348.36377
2974.936523
5078.489746
2107.207275
3736.024414
2947.524902
3468.254395
1755.741333
4169.691406
3746.977051
2809.65332
2641.608154
2548.539551
5403.744629
4033.070557
3161.192871
4534.39502
3157.333252
3517.614258
3803.324951
6870.46875
2684.160889
2911.071533
3786.078369
2932.811768
4828.731934
3349.270996
1401.106934
1440.805054
2348.503662
3721.169434
4208.512695
2226.283936
2202.609619
2250.565918
3276.328125
4421.73584
3299.421875
2451.530273
3357.639404
3539.863281
3263.168457
1918.857178
2168.883301
1642.209229
2774.602295
1821.263184
2604.72998
4997.475098
4450.690918
2232.533447
1539.490967
3824.972656
2037.404419
2358.817139
4440.991699
4985.751953
5941.540527
4694.783691
1936.99292
1874.280029
2115.25415
2318.714355
3127.542236
3489.09375
5631.348633
2550.935791
3342.861328
3008.186035
1922.568848
2483.296143
3201.694824
2817.75708
4227.049805
4835.776367
3082.039307
3961.172852
4257.306152
1940.829102
5531.897461
2776.075928
5629.318848
3908.05249
2258.04248
2489.404541
2885.220215
5029.88916
3672
5080.253906
5249.160645
1685.241333
4162.036133
2649.299561
3439.705811
1964.746704
1736.266724
3404.480713
2280.761963
5319.780762
3932.263428
4940.425293
3068.450684
3322.455811
4028.700684
1808.884155
3131.612793
1925.10144
1986.512451
5597.133301
5873.542969
4213.875
2099.893799
5702.926758
4173.182129
2989.745361
2599.953369
1812.800049
3459.209473
1472.149536
2939.010742
6068.355957
2701.284424
3059.076904
4586.680176
4409.058594
2731.140625
4851.894531
5182.700684
1600.654541
1877.180908
5043.787598
3919.031738
2116.876221
3247.032227
6452.089355
2571.365967
4091
1790.21936
3620.947998
4046.224609
5236.630371
3308.628662
4112.910645
5136.121094
1492.285767
3176.357178
4568.165527
3490.948242
1668.893188
5306.948242
2843.031494
3046.114746
3089.898193
4820.143066
3014.916504
1992.904663
3091.319824
1944.111328
4147.132324
1835.570923
1811.538452
2281.984131
1816.209595
2025.563965
5840.475586
4809.075684
3265.947021
3006.696045
3899.316406
1830.733643
2871.340088
4622.787109
1710.799072
4336.311523
1789.540161
3864.623047
2186.230713
1959.690796
2337.15625
1687.091797
3057.195557
2829.936279
1590.06897
2340.169678
2707.61377
3543.636475
1869.264648
4248.297363
4828.265137
5164.328125
1865.03186
3474.799561
2752.255371
5051.239746
2470.497559
2585.241211
1781.17981
1902.722412
1991.327759
4317.523926
2604.008301
2120.858154
3307.460938
1928.480835
1690.935303
1801.927246
2646.068115
2044.327026
2044.927979
1729.716309
5050.38623
1839.733276
3360.794434
4032.078369
2282.231934
2959.043457
5293.052734
3598.979492
3432
3857.729248
3083.866699
3029.785645
5586.445313
2538.801514
6233.646973
4706.949219
3356.022217
4694.983398
4056.77002
4809.071289
1999.136353
1799.214233
3160.498291
1856.45813
4435.943359
3583.84375
2503.316895
3010.797119
2278.781494
2408.286377
3079.457031
3525.988525
2885.081787
2092.164307
2232.694092
3399.352783
3125.035645
2525.508789
2192.483154
2892.9729
2467.571045
3630.155518
4570.072266
4797.878906
2800.501465
2818.530518
3453.074707
2804.107422
3094.393799
3043.505859
3604.5
5134.805176
2033.102417
3543.882324
3753.672852
7636.061523
2199.62793
3281.633057
5602.699707
3225.837891
3725.17041
5346.538574
1925.695679
2456.112061
2249.612061
4634.222168
3039.256592
4159.233398
3020.399902
1913.560425
2350.149658
3024.561768
4551.630859
1554.666626
4602.843262
8037.484375
2157.391357
2929.463135
3785.58252
1542.647827
1383.539551
1514.82019
3537.326172
5223.753418
2343.942139
2862.030273
5235.325195
3242.389648
1946.035522
3144.243164
4773.085938
2248.378906
4094.399902
2497.018799
4552.368164
7026.335938
2288.689697
2292.367676
2014.090332
2134.95166
4973.610352
2659.828369
2403.491699
3052.899902
4804.36377
2837.016846
3327.438477
3995.692383
6237.140137
3666.199951
2546.717041
2674.571533
3608.137207
4600.024414
2167.253906
5709.851563
4254.602051
2176.310059
2532.223389
2727.922607
2933.361816
5121.234863
2442.78833
2605.179199
4738.940918
2558.184326
5231.389648
5388.216309
3470.746338
4181.92041
4385.600098
2316.22583
3860.307617
4043.907715
3243.774902
3071.653564
4113.988281
3458.210449
4180.09082
2329.233887
1652.666626
5156.305176
2270.897461
2031.78833
4667.166992
2289.28418
3776.882324
5236.585938
2880.606201
4610.36377
5741.087402
4382.012207
3576.331787
1895.506226
3744.046631
1869.615723
3355.405029
5266.526367
1977.517212
4131.493652
1736.453857
2657.949707
2478.554199
4809.844727
3973.223389
3212.247314
3867.751221
3220.135254
5075.172363
5059.922852
3110.818359
5741.993164
2175.418213
3473.306885
3975.509277
2230
3661.054688
2239.513916
3894.0271
2668.085938
6476.602539
1963.303589
1848.504883
7705.16748
4354.385254
4491.51416
1609.300537
2113.720703
2907.773682
3861.645752
2183.162109
5344.890625
3651.947021
2876.746826
2367.925537
2053.750732
4254.362793
6271.215332
4002.656006
3942.612793
5852.157715
2480.041016
2146.681396
4711.51416
4787.915527
6068.55127
5064.035156
3654.01416
7998.5
2229.048096
3664.878906
3667.219971
3797.835205
8218.96582
3836.30127
4084.262207
2482.962891
6168.227539
2740.207275
2103.861572
4570.450684
1745.476563
3658.096191
2260.275391
3542.648926
2222.166748
2109.809814
4448.970703
3888.145996
2751.380615
3861.250977
5111.887207
3193.503418
3425.751221
4530.227051
5143.840332
2328.116699
4598.171387
3015.926514
2213.990967
3548.873779
3722.615723
3274.766113
8018.307129
2590.376709
1845.161865
3518.896484
3472.39624
4659.56543
2876.800049
1923.804199
3016.727295
2941.600098
5464.192383
4538.437012
3736.803223
4405.382813
5651.279785
2861.952393
3150.977539
7655.875488
2479.717529
1768.297485
3119.260254
1672.535889
2151.258545
2440.668945
3812.866455
2222.196289
4731.993652
1871.111084
3917.508545
5132.093262
2268.810547
4161.383301
2835.31665
4352.07959
3189.641602
2873.193604
3349.424561
2164.407471
4953.063965
2901.67334
6694.54834
6303.795898
3602.539795
3155.859863
1937.053711
5454.347656
1982.993164
3822.439941
4467.763672
3839.778564
2353.495361
2317.333252
3459.611328
5543.053711
2837.958984
3796.637207
5556.447754
2476.20752
5005.988281
6701.077637
2152.315674
3056.449219
1854.723877
2914.656006
2960.283447
2664.649902
2328
2503.526123
1544.6698
3384.399902
2196.704346
4189.540527
4610.415527
4400.04541
3568.742676
2565.681152
5379.721191
2550.966553
1930.893677
1849.886475
4022.125977
3581.61792
3861.734375
2240
3680.273438
4547.084961
3036.267822
2577.703857
1914.062378
2704.316895
2071.960938
2711.099121
9311.222656
4244.263184
2333.314941
2254.486572
2120.914307
3323.407715
5229.64502
2824.777344
2705.9729
4877.59082
4516.352539
1967.425171
2621.81543
4756.889648
2196.163818
4124.759277
2312.800049
4278.899414
2339.224854
1969.915527
2642.162109
4620.711914
1856.630859
4707.430176
2918.835693
4879.333496
2322.80127
4825.722656
4101.669434
4102.411621
6634.299316
2632.790039
4406.614746
1984.841309
1841.15625
2508.759766
2125.445068
5144.441406
6517.456055
1509.259888
7062.928223
2186.987305
4271.414063
2019.040039
2132.558105
2307.369873
4481.385254
2972.277344
2102.069824
4076.641113
2339.716309
2570.660645
2157.97876
4037.683594
3242.729248
4067.166992
2571.334961
4053.341064
3733.036377
2004.689087
2407.603027
2535.102539
2609
2860.461182
1842.177612
2424.668457
2869.459717
1584.422607
1689.646484
1680.863525
3277.365234
3146.635254
4202.250977
1750.625366
2367.24585
3528.030273
4879.487305
3756.634033
3460.290039
1679.628418
3156.343994
4877.189453
5939.12207
9062.953125
4034.00708
5861.758789
2141.502197
3948.450928
3577.063721
2098.797119
2247.270996
1644.624146
2661.007813
5866.187988
1845.231812
8606.266602
2524.794678
2221.493652
1894.329956
1788.312012
1935.5
4486.916504
2454.398193
3118.78418
6048.431641
2856.747314
2675.49292
3127.324463
2318.385498
3576.731201
4237.502441
4545.288086
4478.330566
2113.010986
3746.135986
2782.011475
5656.96582
2159.285889
2924.489746
4537.64502
5674.547852
3576.846191
5373.666504
1732.809814
3077.210449
2647.681885
2578.337158
2215.14502
3968.471924
3156.19043
5643.01416
2654.019531
2411.498535
2422.95874
3143.566162
5708.90332
2370.395264
2621.550781
2745.893311
1774.349854
4804.079102
2135.346436
1729.756958
5834.708984
3842.347168
1800.291382
1925.289917
4149.323242
2218.070557
1842.501221
2564.962891
1859.850952
1849.865723
2347.09668
7412.356934
3697.315918
5178.458496
2056.923096
4584.477051
1852.359253
2184.687988
2892.523193
2658.047607
5396.862793
2974.121338
1898.925293
1707.783203
1832.237793
5187.058594
2866.348877
2025.941895
3798.075439
2172.027344
4029.557617
3028.757813
3505.872803
3097.669922
4685.706543
1818.434814
1811.07605
3092.700928
2506.555176
3056.638428
1965.62915
3364.654297
2448
2286.360107
1975.923584
1741.601074
1979.368408
5076.60498
1787.269897
2157.05542
5449.723145
3892.887451
1662.495972
3114.783936
2669.467529
6334.11377
2696.854736
1825.984985
2257.256592
2665.962646
3106.373047
4971.743652
5290.249512
1674.948486
3870.866699
2831.5354
1678.477173
2669.298096
8480.525391
3246.224365
9285.757813
3519.91626
3522.324463
4609.550781
8445.569336
1855.842529
3912.133057
2191.49707
1642.187622
2431.664551
3842.752197
2281.582275
2064.572998
3153.01001
3710.557129
2614.364746
3496.97583
3055.932129
2672.756836
3023.464111
1920.192505
4143.796875
6024.299805
2187.276123
1848.5
8218.663086
4550.310059
2065.659668
2773.20752
1789.363281
2725.479492
1696.731812
4309.899902
1855.583496
3717.896484
1898.125854
1691.401245
3365.264893
3591.507324
2846.17749
6426.251953
2202.967041
1999.35437
3750.544434
2371.564453
2988.647705
2220.171387
2236.725098
2481.195557
1860.900024
3468.881592
1782.867554
3034.998047
2396.831055
3273.954102
1949.169189
1701.297974
3266.438965
3132.133789
3084.536621
1777.790771
2044.444458
2525.477539
3114.770264
1928.029297
1754.046143
2619.115234
1791.404663
2674.754395
4267.408203
2040.343506
3051.111084
2394.920898
2074.335693
2264.123535
2988.150391
3905.871338
2154.303711
1886.762695
4998.844727
1666.541748
2391.170166
4672.856934
1720.853516
2523.648438
2525.286133
8005.407715
2392.701416
1857.982666
2393.161377
3876.777588
2833.222168
1923.681641
1966.16626
3024.736816
8643.982422
1886.330688
2736.354004
3143.376953
4096.839844
3592.797363
2417.181641
3628.965576
3189.662109
2910.502441
4417.120117
2008.640015
1814.452637
5330.355957
3373.818115
3742.232666
4734.898926
1435.005493
4441.263184
3145.428467
4690.19873
1597.082886
2675.193848
1757.920044
2997.849365
3369.387207
1838.447754
1477.714233
2280.228516
2080.834473
2097.158203
2128.90918
2621.963379
4072.475342
2109.889648
1820.404907
4886.638672
3213.356445
4427.155762
3347.477295
1747.415039
3740.405518
4668.824219
1737.714233
3313.783691
6027.155273
2031.223022
4796.894043
3911.427002
4396.087402
3288.554199
4027.138428
2066.987305
3423.194092
3032.713623
2558.955566
4479.324219
3408.975586
2469.071045
3860.64209
1951.867554
1678.359009
2927.25415
3942.79834
1815.22583
4434.5
3412.019043
6469.435059
1943.388916
1761.105957
4413.233398
3102.735107
3237.384521
6079.368652
5129.54834
2062.019775
4609.321777
4976.672852
4474.849609
4701.703125
3315.111084
3942.132324
2415.62085
1889.590332
5061.122559
2508.815918
2921.342773
3472.142822
2603.865234
3401.23877
4262.871094
2485.891357
2221.513428
4018.136475
1915.5
2760.655762
6388.73291
4236.968262
5945.976563
3139.177246
3313.410645
4194.654785
4544.768066
3519.739746
3355.161377
2818.516113
3153.222168
5058.112305
1340.608032
2127.925293
4734.331055
9396.168945
4053.76001
1780.352051
3593.416992
1770.318848
4834.083008
4012.175781
5122.292969
2638.696289
5725.551758
3277.052734
2371.847656
4909.905273
3370.589355
3550.289307
1816.452271
5629.694336
4205.13623
1785.641968
1724.414185
1834.868408
1777.897461
4394.630371
3637.565186
1762.726807
6042.250488
2069.144043
1993.402344
3781.463135
1797.473633
2649.705566
4183.472656
2113.528809
2635.816406
2239.812012
1840.243896
2017.195435
4758.620117
1951.777344
3331.831543
1821.359619
2605.786621
1741.102539
4137.305664
3183.378662
4349.244629
1977.777832
1880.4552
3822.673828
3063.003662
1764.937622
1833.911377
4235.072266
2069.911865
2768.155029
2316.456787
2136.615479
1862.503296
3475.77417
5146.029785
4825.442383
2047.950073
2678.430176
4447.658691
4492.174316
2505.129395
2020.348389
3902.201172
3654.814697
9473.105469
1883.614868
1580.58667
3444.58667
4275.57959
4009.342041
3621.654541
2064.416016
4997.86084
2195.143555
4706.78125
7380.850098
1870.699707
3669.653809
3472.45752
3637.505615
2108.444336
2912.401611
3666.5
4268.600098
1794.93103
3717.383301
3073.522705
2955.819336
3675.734863
5070.888672
2421.686035
2645.723145
4713.35791
1774.171387
3515.914063
4720.54541
4528.822754
2410.31958
3692.658447
4236.370605
5434
1987.389771
4298.754395
6011.238281
2672.351074
3308.946289
3220.82251
2560.721191
4587.320313
3011.225098
4250.023926
3580.022949
2201.414063
2783.670898
6541.867676
2688.187256
3171.943848
2866.4104
3836.827637
2611.366211
2057.341064
3464.233398
3858.893066
4615.943848
4022.22583
3205.396729
1942.33667
3076.195068
2062.3479
3407.187012
2219.162598
3776.350342
4962.681152
4396.77832
4102.749512
1914.626465
1646.76001
1902.928589
3592.285645
2157.311523
3783.225342
2348.185791
3543.907471
3737.605469
4922.645508
3000.215576
2289.292236
3584.62915
2113.108154
4249.612305
3820.498291
4690.27832
2810.602783
2187.597168
2622.186768
3302.492676
6352.930664
4419.812988
4062.03125
3029.307861
3294.592041
1860.028931
2584.424561
3136.827637
2100.696045
1534.635132
4793.621094
2527.721436
2622.554199
1913.49585
5917.132813
3102.134033
2442.231201
4052.501221
5499.466797
8504.246094
2585.371338
3644.615479
1705.026367
3787.368408
3740.337402
2060.376465
3889.301025
2216.385254
1951.467773
1849.625854
3897.687988
5179.763184
4710.443848
3721.029297
4420.077637
4205.967773
4376.884277
2517.145752
3456.912354
2197.974609
3810.04541
5470.040039
4650.110352
5264.457031
2386.431396
4311.203613
2355.928223
2207.138428
4998.326172
5406.302246
2473.131104
2131.733398
3588.868164
2971.480469
2914.318848
2979.77002
2913.125732
3491.424805
1634.607422
4027.601563
5290
4146.825684
2902
3053.702881
3276.813965
2111.914063
3303.00415
3958.679199
3661.815186
3930.614258
4891.311523
6112.767578
4224.878906
4656.779785
5424.229492
2070.007324
2933.242432
3684.776123
3267.71582
2132.14502
5062.55127
6184.453613
4797.169922
2644.752441
4156.72168
4157.522949
4535.447266
5707.977539
2714.475098
2378.112305
2068.171875
2247.741943
4423.208984
5074.526367
3810.886963
4151.164551
4491.753418
6380.145996
5563.521484
1476.512817
3388.948486
1687.22583
4559.819824
2705.868896
3680.655762
1964.0354
5163.177246
4355.410645
2203.600098
3685.531982
2814.887451
2282.951416
2196.065674
8374.069336
3411
2142.679688
2968.279053
3016.298584
5161.546387
4959.783691
2773.353271
3577.045654
2571.889893
3284.531006
3239.008789
1931.4823
3919.489258
5000.816895
1841.199951
2550.377686
1719.813965
2770.234131
2863.157959
3720.251953
1456
4443.240723
5654.045898
2473.181396
2562.666748
5526.267578
1685.51355
2324
3138.800049
5210.714355
5128
4969.727539
5384.550781
1497.5
3473.93335
3281.089111
2668.482178
4286.427246
2466.488281
1922.362427
3139.781738
2078.031006
2586.481445
4260.956055
1876.468384
2857.793701
4349.918457
1906.185059
2919.677979
3229.042969
2550.021484
2304.330078
2228.311279
2211.292236
3059.485107
3426.817139
4322.238281
3682.370361
2412.37085
2958.499268
1740.914307
2722.925049
2599.184082
2090.125
4980.013672
3055.924805
2489.092529
2514.54541
2724.304443
6370.479492
2270.454346
4703.708008
2957.968506
3160.380859
4739.772949
6235.90918
2486.06665
1913.317871
2103.572021
4120.682129
3944.426514
3759.926025
3057.986328
2345.85083
4474.632813
2461.068848
5017.208984
2731.377197
2219.093506
3972.656006
2042.96228
3789.694092
2098.440674
4280.419922
2219.557373
4511.501465
2145.368652
2294.514648
5177.27832
3782.896484
2716.584961
3695.939697
2074.573486
3106.294922
2283.959229
3067.032715
4826.37207
3682.118408
6404.245605
2715.086914
4062.259277
2802.991211
4978.691406
2018.956909
3441.44165
3712.497314
1722.315186
3405.661621
2092.90918
5889.146484
2133.071777
1874.845825
3348.787354
3253.204346
3374.878418
4335.984375
3651.134521
1666.406738
2469.453369
3835.927734
3824.95459
1986.533325
1806.626709
1806.415894
1778.588257
3365.538574
4907.743652
4481.971191
4628.650879
3404.304688
4220.5
3568.320068
4511.300781
3675.375244
1780.60083
2565.664307
1793.230713
5206.989258
5065
2769.952148
2990.947266
3532.491943
2716.487305
2066.234375
4050.790283
3294.549805
4752.305664
2605.230713
2355.094971
3879.716553
2501.161377
2067.974854
4296.688965
5482.832031
2999.75
4349.405273
5584.252441
2040.830566
5094.638184
5108.367188
3219.383789
4214.25
4292.54541
4023.376953
3417.661865
3347.929443
1872.836182
2163.168701
4245.270508
5755.282227
4320.056152
5120.489746
3449.240723
4668.799805
4019.507813
5367.697266
4074.113281
2349.578369
3513.767334
2496.452881
2222.863037
3157.423828
3731.900635
3714.566406
3679.132813
2174.476074
1880.349731
3623.299072
3661.45459
6720.902344
4639.51123
2287.959961
4422.883789
3549.137939
2795.331543
4658.057129
3056.942871
2996.404541
4736.733887
2798.418701
2276.791504
5219.789551
1981.762695
4060.602051
5312.259277
3493.659668
2065.266113
4186.382813
6942.464355
2065.304932
6590.591309
2617.230713
4649.298828
4191.015625
4587.188477
2475.130371
4259.220703
2579.345459
1760.258057
2062.366211
3164.194092
4003.304443
2166.308594
4144.724121
4053.148926
4567.007813
1813.578003
3332.177979
4244.8125
3927.153809
3975.938477
4593.230957
6114.930176
2447.489258
3734.583984
1742.039185
1938.989868
4352.344727
5022.384277
2483.562988
3662.414307
2790.572998
4963.838867
4478.993164
4246.047852
4489.402344
3983.384521
4474.439941
4329.366699
3827.050781
2886.189453
1948.897949
4076.992676
2269.567627
3505.420898
5978.722656
2817.828613
3341.405518
2491.75
5097.120117
2410.474854
3931.347412
2434.365479
1703.687134
6100.887695
4546.036133
4184.22168
5693.891113
2642.020264
5232.498535
3912
1950.713257
2966.034912
2732.83374
2600.776611
2698.251465
3360.391113
2174.724365
4389.48584
2185.324951
3227.595215
6461.378906
2711.831055
2832.022705
4477.400879
1913.406006
2449.536621
3374.308105
3339.64917
3146.569336
4812.109863
1728.477417
3094.124023
2100.095459
2383.013428
2093.848389
5506.975098
2333.15918
3539.955811
4014.081543
5300.652832
2617.373291
2126.74585
5320.308105
4793.614746
6819.105957
2940.749268
7442.63623
1862.809204
3938.092529
4597.489746
5048.959961
4430.688965
2705.789551
2766.308838
6154.270508
2465.950195
2607.923584
3287.367676
5639.641602
5301.064941
3516.15332
2988.633545
4013.581543
3105.177979
3750.796387
4747.848145
3378.425049
3655.856689
4041.355225
3964.771973
4103.269043
3325.296143
5249.708984
1706.243042
5143.456543
1744.44751
3286.275391
1565.224487
1847.591431
1654.956543
4815.975098
4026.574463
3569.322998
1625.147461
2926.187256
3782.176025
1810.589722
2465.120117
1909.723389
2497.71582
1856.27478
1982.28186
3892.974121
3482.299072
4108.718262
4063.563232
4029.463867
3911.331299
2943.706543
1591.604248
4206.581055
2523.497314
3289.112793
5393.626465
3497.293213
4261.852051
2137.684326
1945.952515
4268.784668
3410.598389
2572.99707
4132.719727
1728.151001
6853.185059
3462.281494
3482.921631
2921.666748
3530.981934
1972.550049
4868.514648
2513.874756
1488.547485
2123.566162
2812.418945
3532.35083
2068.643799
3681.038574
2236.237793
3161.839111
4058.249512
4151.190918
3892.696533
2301.255371
2216.365234
3491.72998
5623.364258
4165.234863
1882.666626
4172.150391
4404.661621
3465.555664
3484.7229
2973.541748
4719.393066
4145.398926
3928.627441
4417.30127
3691.244385
2230.52417
2847.687012
4252.505859
3565.131104
3688.811523
2575.124023
5708.360352
2547.972412
3562.603516
5256.606445
2680.074707
4307.987793
2114.583008
5553.269043
4975.390137
5648.827637
3343.970703
4803.822754
1896.162109
5061.925293
2651.605225
4842.054688
2665.181396
5182.869141
2465.936523
4336.524902
5292.10791
2319.54126
2796.365967
3688.822021
4446.528809
4185.777832
4016.066406
3740.532471
1830.831055
4340.483398
4365.114746
1692.723755
4053.228516
3479.399902
3991.685059
2283.641846
3171.678223
3239.664307
3536.162109
2582.699219
2511.668457
4501.831543
2090.214355
2302.803223
3333.725586
1790.052124
5725.846191
4110.969727
2727.634033
2408
5701.491211
5164.257324
5783.955566
2664.181885
3791.296387
3695.328857
6730.318848
7190.57959
2293.729492
3348.647705
4048.517334
2341.458252
2647.234863
3790.917236
1541.380493
2098.383057
2829.212891
5247.091309
5158.249023
5733.143066
3442.630859
1945.947876
5339.514648
4500.727051
3790.383057
3527.474854
4047.869385
2097.295654
5153.268555
5576.801758
5507.643066
4463.708496
3753.196777
3827.342773
3795.403076
4889.609863
4200.474609
4003.883301
5983.673828
3911.670654
4036.268066
4490.625977
5263.756348
2566.415527
1999.813965
3212.171875
3361.411133
2314.051758
2793.148438
3676.150391
1922.734131
4311.645508
3762.288574
1922.75354
2728.283691
3382.101318
2275.292236
5889.427734
3207
2194.721191
4827.091309
3046.1604
2710.900391
2124.883545
1914.646606
4071.348633
5120.921875
3571.979248
3313.481934
4341.307129
2365.48291
3259.64209
2093.415039
4318.414063
2214.327148
2132.061523
5367.635742
2409.873779
3117.445801
4018.764404
1974.551514
4372.646973
2107.902344
2363.860352
4718.916016
4109.635254
3242.385742
2685.989746
6157.770996
1556.339966
1890.718506
3691.755615
3630.166016
1951.792236
3567.660156
5860.938477
2905.752686
2600.614258
2134.302246
2935.065674
2164.938965
4046.971191
3720.224854
2621.420166
2062.630371
1793.721191
3187.945068
2284.17749
4002.673828
1309.513062
2751.084961
2485.453613
4424.476563
2487.403809
3579.164795
6145.54248
2946.749268
1740.924683
2143.915771
3569.213379
1912
6105.246582
3029.646973
4925.061523
3232.388184
2843.199951
2324.84668
1924.434937
3301.739502
3007.3125
3232.487793
2957.696289
3496.622559
3764.041992
1739.161255
2484.233887
3919.862305
4925.310547
2091.54248
4709.177246
2420.900635
2512.06665
1967.864136
5732.335938
1713.092041
5513.739746
4153.880859
1771.884521
2218.550537
2610.598877
2060.373047
1552.961182
3108.736816
3041.463379
1919.222656
2993.315186
3396.295654
4414.94043
4754.706543
1576.449463
3843.341064
3748.061523
4880.922852
2624.149902
2344.243896
3010.37915
5389.035156
4056
3147.775635
4877.850098
5419.25
1930.135864
3224.763184
5077.140137
6060.027344
2101.379883
2441.543945
1646.696655
4676.025879
4783.282715
3902.79126
5214.841309
5515.72998
3497.536621
4962.558594
2448.010498
1802.585815
3541.139404
2372.773682
2275.067139
3600.224365
3948.501465
4887.214844
3452.661621
2873.318604
1905.678711
4486.376953
3653.265381
2756.513672
3186.852783
2811.086182
3995.144043
1611.584717
4938.402832
4110.270996
4917.391113
4140.258789
4805.058105
2290.128906
2400.683105
1596.104736
2814.259033
3028.496826
1507.640259
4604.116211
5918.075684
1972.224731
5843.458984
4745.311523
5475.132324
2220.800049
4426.536133
5479.053711
4977.533691
3631.955566
4332.973145
1880.4729
4460.434082
5007.690918
4085.858643
3340.321777
3951.089111
2941.410156
3324.536865
7359.639648
3159.095459
2299.320801
5152.705078
4494.97998
2486.656006
2198.295166
2380.322998
4092.643066
4565.386719
4553.803711
5326.972168
3730.793701
5968.297363
4680.779297
2694.657227
5504.683594
2993.298584
2921.289063
2620.800049
4134.706543
3616.663086
5339.161133
4542.108887
5067.346191
1577.75
6553.416504
3729.741211
3946.1604
3469.777832
4666.433105
3426.666748
3744
4729.56543
2606.326904
3659.588135
5184.141602
2607.20752
1749.978516
3355.546875
1654.302124
3590.019287
4190.193359
3536.883057
2045.457886
1823.652832
1918.733521
2524.215576
5228.59375
2314.134277
3445.432129
1831.959473
2522.87793
3642.88916
2118.812988
3225.312012
4541.902832
3240.618652
5717.012695
4002.474121
5787.522461
2751.705322
3837.152344
4961.956055
2113.914307
4407.25
2299.153564
1791.720337
2099.097412
2548.124023
3058.395996
1963.854126
7268.958496
1620.227295
2190.906494
2675.126953
2174.643066
2412.069824
1883.553833
6807.740234
2051.977539
2444.208008
4652.860352
3899.684326
1887.785034
4373.503906
3871.399658
3928.587646
5364.925293
1811.099731
2724.316895
2195.189453
3420.206055
2209.213623
5490.851074
5070.105957
4074.645752
2363.28833
3696.271973
3705.277344
3715.6875
4083.172363
1720.287354
3087.174072
3347.918457
2929.932861
3316.126953
4756.566406
1735.554199
1721.430908
3930.961914
5285.971191
1856.638184
3575.312012
5093.431152
3806
1848.744141
4079.709961
4800.277344
2075.640869
1669.643066
3364.779297
4619.72998
2308.34375
3057.019531
3719.839355
1548.653076
3538.825195
4657.325195
5056.288086
2350.282715
1744.682617
1829.467285
2466.879883
3155.837158
1768.845581
2391.623047
2099.017822
2415.744141
1788.455688
3319.865479
1623.306641
1819.971069
1898.815063
2824.866455
3122.348877
3293.647949
7233.847656
4694.928711
5141.327637
1921.061646
1863.761475
1867.692261
4518.699707
3138.364502
1613.307129
2244.708252
2488.402588
2097.244385
4293.494141
2767.13208
4415.359375
1960.854004
3269.313965
3762.487549
3910.893066
2266.055664
7120.129883
2127.835693
3801.293701
3250.490723
2115.733398
4241.242676
2886.783203
4238.552246
3910.445313
3503.134521
1965.020996
3057.179199
3488.888916
2420.081543
5240.724609
4431.59082
4481.312012
2985.311768
4441.884277
4521.960449
2437.907715
3663.075928
6528.522461
2043.805298
4735.947754
4031.630127
2244.204834
2408.664795
1994.52002
2308.153809
2131.073486
4090.810791
1947.958984
5223.895508
3864.988525
6661.535645
2837.382813
4142.52002
1651.841431
4598.600586
2669.356445
2402.838623
3620.157959
4256.94873
5266.712891
4864.233887
2278.436279
2901.75708
3370.7771
2826.119385
2642.726807
4171.661621
4920.520996
2026.328369
1647.083984
1954.75
2279.525879
2692.164307
2908.093994
4660.64502
2088.979492
5329.230957
5543.227051
2482.90918
2164.173828
6942.310547
4352.487793
3907.527832
4121.212891
2098.804443
2225.323242
5395.555664
4933.814453
2443.49292
4042.691895
4962.30127
5788.300293
3229.729736
4557.038574
2660.251709
2512.580566
2980.088135
5946.212891
6651.382813
3496.422607
6450.084961
4631.958984
4944.583496
6269.977051
4578.706543
3012.552734
3307.117676
4306.069824
2326.663574
3856.037354
2725.060303
4805.415527
2648.172852
4310.370605
3860.75
5344.77002
2045.109863
2448.423828
5065.839844
4852.724121
4971.86377
1949.873413
2941.080566
4148.584961
5130.659668
6876.739258
4905.025879
1571.199951
5161.80957
2901.804688
1852.111084
4953.049805
3783.216064
1834.890991
2379.331543
2213.907715
1668.079346
3720.43042
1812.705933
2648.103516
2851.259766
2509.387207
2172.517334
5702.432129
1985.593506
2948.939697
1699.665649
5970.148926
2684.635986
2384.54126
4788.660645
3038.60376
3187.827148
2210.921875
4054.650146
2146.509521
3949.101074
1778.670288
4422.396973
3866.67749
2067.727051
3284.816162
3663.655762
2785.656494
3372.13208
2259.771729
3336.821045
3647.191895
3373.830322
4897.056152
3732.491699
1903.103271
5641.537109
3698.714111
3206.760986
3472.975586
2203.909424
2699.434814
4712.219727
3391.102539
1687.849365
1876.400635
2737.407715
2267.612793
3544.758057
4204.951172
3499.199951
4039.726318
3781.337646
2124.392578
3282.835693
2310.383545
4031.9375
4341.678711
1940.589844
3234.096436
4990.504395
2135.423828
1963.636353
3870.771973
3759.616455
4098.471191
3111.052002
2026.082764
4187.803711
2565.608887
2096.293213
2315.53125
3167.730225
2014.012451
2079.163086
2472.047363
3391.42627
4799.896484
1738.197144
2022.860229
4308.944824
1551.485352
2726.239258
2442.258301
1751.189331
3718.076172
2241.577637
1896.823242
3907.052979
2588.041992
2128.685791
3865.34082
1872.752563
1959.453125
2603.081055
2107.321045
2319.751709
3538.494385
3844.19043
5535.805664
5029.585449
5195.200195
2022.758301
1669.119019
1691.959839
5822.698242
1968.936401
3496.18457
4292.101074
2384.482422
3236.648438
3223.046143
2529.111084
2875.276123
2230.039063
2680.164063
3931.493408
1954.245605
4479.632324
1844.847412
2295.691406
3685.90625
7230.638184
3568.681396
3227.390625
2491.047607
3513.559326
4307.762207
3559.593262
4134.82959
2905.268066
3066.666748
3648.06958
2037.53186
2036.43335
3894.773438
2606.92627
4362.958984
3492.298096
4801.491211
5657.953613
2971.269043
2296.356201
2180.330811
2584.251221
4014.960205
2444.725586
4235.644531
4667.368652
2594.31665
4896.539551
8574.102539
4243.787109
4118.586914
3701.871582
1676.571411
3533.671631
4477.23584
2253.310791
3446.043945
6063.324707
2436.708984
3482.245605
2076.27417
7824.314453
4835.85791
4474.826172
3579.421143
4009.916748
2584.5
3361.088379
1327.375854
7929.669922
3863.299805
2447.088623
3464.650635
3217.078125
5897.034668
2056.213379
3319.958496
2251.699463
4414.071289
3698.172607
4255.611328
2628.526367
4864.437988
5351.932617
3635.353027
4258.521973
3167.834229
2944.679932
2947.671387
2665.610596
2201.424561
4321.866699
6847.015625
3323.489746
3289.993164
1742.789185
2868.061523
2332.654541
5389.930664
4149.697754
4398.70752
2734.54541
2555.686523
2236.202881
1903.418213
6213.818359
2618.837646
4500.422363
1814.675537
1473.748291
2229.509766
2982.937988
2602.637451
2525.516357
2189.955566
6752.717773
3704.142822
4761.242676
3527.800781
2988.890869
5737.075195
4052.204834
3255.497803
9008.518555
2378.073975
6030.353027
3264.073242
3378.370361
4129.017578
3629.260254
3214.463135
1787.071411
4198.214355
2376.209717
4564.407715
2238.841553
3847.111084
2578.317383
4393.264648
2380.607666
2360
2265.899414
4352.36377
3859.718994
2262.774658
2585.234131
2867.548096
2169.758057
4208.37207
4894.356445
1908.438477
1906.715332
2957.333252
2018.867554
1830.470581
3982.332275
1864.409058
2235.281982
1971.682861
4998.601563
1862.785767
3037.851563
1811.269409
4923.702637
8823.285156
1843.746948
1794.109741
2818.120361
1819.189819
2889.715332
2587.026123
2581.836182
2620.768066
4419.811035
2582.142334
4104.418945
3612.050781
5761.64209
2064.796387
4587.987793
3019.799316
2836.699707
1719.079834
2426.986572
2385.658691
1678.222168
6215.655273
2086.494141
2833.251709
1770.50293
1899.994019
4274.821777
3187.456543
1940.604004
3478.792236
5680.808594
1701.105469
4232.873047
2032.788452
3592.521729
4401.16748
4479.022461
2639.932129
1627.260864
1755.005371
4442.763672
3544.342773
2731.778076
1647.787964
1875.681885
1683.099487
5052.661133
1647.552612
2500.188232
2083.687744
1805.300171
1866.734497
3105.379639
4773.118164
4139.063965
4037.800781
1857.035645
5320.924805
2041.30835
1547.703369
5275.313965
2039.099609
4596.644531
1720.931396
1825.27832
1859.909302
2549.477539
3443.260986
5643.577148
3075.219238
1663.206665
1717.204224
4360.894531
2977.083496
2068.058105
2175.126221
2455.433594
1975.359985
1605.321777
3631.202881
4238.607422
3245.035645
3094.980225
3162.595703
3842.767578
3276.915283
4593.887207
2802.040039
1822.974365
2214.394043
2283.049805
3976.195068
2073.838867
5850.294434
2571.312744
2678.666748
5151.947754
2428.521729
1660.444458
5097.740234
1944.550903
1844.655029
2928.623047
4469.68457
2515.056152
6923.379395
5869.60791
3782.905762
2839.721924
7724.365723
1691.916992
4057.638672
1968.015381
3816.160889
5198.354004
4501.858887
2159.380371
2273.042236
2476.130615
2079.446045
5119.432617
4616
2256.40625
2596.312744
3857.121582
3718.72168
10077.424805
1935.173096
2260.531982
3664.891846
4358.728027
2589.051025
2453.147705
5161.012695
3745.422119
4378.802734
3933.688965
4633.241211
3209.686035
3220.183105
4336.063477
4469.510742
5380.910645
5082.812012
2360.134766
3141.054932
2499.764648
5071.783691
3623.67627
3336.104248
1655.643311
2635.896729
4370.039063
3961.340332
3351.588867
3330.076172
5389.842773
4306.666504
1764.025146
6217.93457
3767.43042
3347.875488
4549
2313.707275
4050.477539
3479.772705
3999.044189
5168.28125
6514.695313
5931.60498
3941.63208
3989.620117
2853.047119
6619.527344
2064.564941
3434.778809
4139.35498
4493.911621
3547.918457
1731.5979
3165.019043
1879.533081
2458.195068
3597.225098
3920.390137
4147.231934
2507.812988
2575.867188
3830.719238
2462.162598
5000.17334
4928.85498
2084.611328
4433.671875
2253.142822
2827.637451
1767.00354
1944.705078
1841.633911
6540.557617
2664.868408
1712.517944
4839.630371
4207.285156
2567.724609
2290.817383
5868.093262
2039.416016
3105.764404
2995.325439
2674.766113
1585.297241
1853.819702
4296.65332
1976.791138
4121.403809
2374.656738
7069.56543
2103.615723
2007.241333
1907.553833
1905.584473
6260.869629
4106.40332
5710.800293
2482.557373
1828.430176
4692.967285
1931.755859
2148.206787
2684.094971
3969.298096
1882.696289
1928.035156
3376.445068
3551.445313
4799.890625
3023.754639
1988.286133
5398.46875
1820.850342
2221.224121
4628.064941
4352.633789
2230.399902
1662.831909
2789.487793
3358.596191
5674.551758
2524.99292
4355.76123
4015.342041
3257.298828
1764.918945
4876.652832
3788.233887
5080.393555
2112.749268
1921.557495
2755.601563
1708.149292
1857.825562
1830.364868
3560.937012
2000.396362
1754.073608
1845.931519
2610.330322
2609.925293
1794.276611
3082.862549
3256.078369
5664.725098
6055.682617
1745.058228
2668.497559
2210.269775
1772.231934
1739.730835
3432.892334
2496.446045
2283.510742
2412.391602
2938.932373
3594.283691
1875.116333
4294.549805
2353.383789
3850.945068
3508.868164
3435.056396
2084.424805
2456.473633
3198.39502
5356.86377
2751.830078
4625.54541
2267.017822
1498.578247
2069.862549
2589.657471
1595.717041
2612.46167
4094.47168
3566.848877
3349.853027
2240.647461
4189.496582
1844.975586
2138.531738
1768.832764
2551.170654
2125.958008
1958.956543
4478.889648
2234.497803
2836.369873
1874.526367
6098.766113
2121
1790.532959
4430.333496
1885.972656
6399.508301
2841.563477
2713.628174
1790.29541
1794.469116
4767.234375
2046.356445
1785.599976
4052.323242
3995.555664
2550.548584
3787.743652
1825.479614
1775.398315
2558.00293
2151.820557
3732.788818
2039.885376
3484.784668
1794.352905
3222.538086
4685.085938
2058.764648
1915.745605
3412.083984
4757.850098
3820.474609
3746.604004
1797.77002
3767.495361
3400.708252
2055.355713
3367.589111
2495.297363
4801.370605
3093.115967
3886.810547
3105.133301
2142.407227
1874.952393
4303.908691
5368.035156
2195.286865
1983.591553
3924.580566
6826.318848
2462.607178
2504.926514
4024.69165
3968.717041
5118.817383
4325.569336
2630.186035
3393.407471
3919.361328
7296.503906
3847.851807
3791.612549
3761.048584
3669.924072
2769.171631
4427.178711
2753.632324
4587.125488
2875.443604
3117.768799
2599.280273
3909.949463
3509.682617
2870.424805
2976.573975
3828.047852
3843.281982
7544.827637
3731.944092
1730.984497
2850.834961
2703.01123
2524.3479
3546.585938
5348.870605
3120.032471
3780.061523
2207.700928
8727.93457
2455.506592
3308.537354
4945.557129
4531.87793
3976.90918
1845.302368
6304.119629
2550.824707
5533.689941
3769.593994
3599.513184
4239.422852
5181.637695
5771.784668
3911.164551
4376.49707
1742.019775
4823.296875
3207.042236
2470.564209
4804.994629
2414.957031
3351.131348
1990.949097
2112.021484
5688.092773
1888.519653
3454.66748
2665.142822
4629.8125
3418.188721
1634.453369
3604.394287
4099.45752
3634.42627
3580.086914
2518.852539
3099.100098
2668.487793
2196.155762
2593.802734
4683.384766
4260.453613
4769.919434
1547.589722
3616.75
4240.790527
2146.666748
3143.700928
1765.975952
2417.166748
2384.199951
2396.837158
2433.484619
3612.790039
6236.532715
2222.747803
3951.384521
10411.235352
2092.833252
1853.925903
2408.470703
4362.933105
3044.329346
5950.872559
3767.91626
4480.900879
1934.804565
5121.847168
2825.190186
1968.392212
2986.416992
3822.421631
5060.73877
3067.156494
2383.919678
3773.243896
4775.532227
2677.58667
5712.875488
5425.822266
4421.913574
2351.428467
2667.387939
2002.264648
1818.673828
2424.163086
5348.352051
3674.375488
4937.003906
2006.550903
7720.651855
2102.543213
3419.155518
2294.366455
2482.094482
2561.27124
1727.586182
1857.62207
2016.21167
3671.051025
1705.886841
1997.675415
1660.578491
1654.788818
1686.301514
3791.438965
2910.97168
2233.02124
1830.265259
1795.643311
1780.231201
2096.517578
3890.606201
1582.915283
1878.582153
1877.86377
6268.919434
3209.531494
4547.895508
2683.638672
1948.382813
1833.59668
1699.15918
3970.559082
1693.588013
8971.020508
1735.89856
1916.470581
1912.276855
3479.899414
1720.317871
2299.119141
2912.539551
1906.165527
1742.688477
2046.446411
5012.007813
1867.984497
1592.736694
4097.835449
3380.12915
4642.812012
2324.660156
1760.891235
1378.762573
5140.741699
4022.753174
2191.843018
5027.442871
3498.263428
1816.11792
5339.011719
4745.605957
3946.994873
1823.117065
3741.24585
2960.248779
2921.779785
2564.605225
2404.101563
4984.443359
4103.848145
4255.318359
2444.062744
3300.338379
4289.088867
2124.145264
2588
1764.897949
5454.311035
3995.666748
5351.782227
1867.526611
3764.626953
2993.349854
5240.349609
5733.72998
1745.503662
2242.059814
3952.528564
1641.556274
3016.388672
2442.263184
4620.591309
5031.825195
1830.057373
2158.57251
4904.095703
4447.524414
2019.940918
3939.57251
3079.987549
1803.505615
3564.084473
5114.521973
1877.821167
2256.14624
3300.42334
3786.243408
3519.242676
3366.992432
2719.689941
3403.908691
2541.313477
3909.430176
2671.324707
6686.46875
2165.419434
3118.706543
3856.611572
3050.32959
5021.46582
3638.481445
1981.013916
1942.967773
3234.90918
4445.203125
4007.978271
2366.834717
3672.394287
6085.600098
3061.968262
3495.527344
3913.255127
5058.147949
2376.806641
2336.793213
5585.458496
3421.394531
2679.874512
2655.198486
3884.337646
3601.498047
2481.766113
2860.899902
3851.175781
7435.664063
1977.150024
7865.331055
1963.299316
3248.357178
4322.67334
3179.32251
3039.891357
5057.634277
4391.557617
4885.762695
2086.078125
4791.498047
4042.080078
2502.047363
3853.047363
2508.385254
3127.540039
4366.907715
2816.512939
3828.428467
1538.260864
1787.053467
1685.236328
2212
5021.872559
2476.126709
3200.666748
2303.619141
5708
1662.035034
4764.869629
1554.823486
3104.196777
3594.573486
4503.63623
4725.319336
3208.287842
5528.481934
3024.849609
6099.63623
1630.429443
4292.444336
3696.378906
2015.673462
4100
3881.729736
2125.592041
3172.751953
4811.969727
4550.83252
4735.241211
2564.366943
1720.260132
3168.947754
5077.393066
5400.419922
3241.846191
2589.933838
1672.077637
2599.094971
4553.942871
1268.923096
1962.275269
3983.763428
2794.32959
4411.420898
3503.240723
2307.582031
2369.75293
4021.945313
4739.113281
2967.179443
5760.027344
1943.146118
2318.541992
5707.594727
4582.850586
5374.933105
2228.477051
3520.296387
6334.699219
1721.623169
3962.331787
1869.880493
3936.537354
2263.514648
4027.704102
3431.123047
2133.207275
2705.695801
2029.864136
4661.886719
2714.602783
1694.830078
2918.733887
1729.683838
4956.577148
2117.596436
1798.970581
1800.282959
1581.723022
5368.181641
4626.5625
1934.550293
3078.135742
1708.699219
2176.550293
5682.34082
2808.801025
2807.421143
2214.815918
4154.54541
5057.217285
6297.09668
2337.777832
6617.32373
3962.048828
2827.272705
2404.58667
6285.371582
2019.307739
2490.399902
3981.426025
5103.815918
2284.368896
3760.07959
4792.596191
2962.962891
3567.529297
4644.035645
2813.428467
5422.54541
3153.118164
4496.091797
6604.089844
3951.320801
6837.839844
4352.064941
5517.826172
2403.678223
3243.404297
3243.737305
1844.713745
2570.95874
4975.375977
6174.919922
2869.914795
1797.853271
3996.578125
2175.294922
3660.120361
1981.437622
1925.612915
4423.441895
4366.072754
1726.32605
3835.459961
4143.8125
3496.818359
2476.285645
4539.433594
2076
2714.258545
6528.608398
3550.284424
2020.242188
2092.220947
4167.157227
3638.499268
4625.638184
3368.156494
2604.056152
2849.276855
3234.644043
4097.990234
1968.740479
3042.320557
2069.621826
4231.531738
1885.438232
3581.32373
4299.299805
2444.082031
5629.650879
4849.319824
1841.610718
4133.13623
4501.810547
2784.997559
2830.085693
2916.088623
2698.092529
4365.670898
4206.709473
3331.334961
5247.187012
5256.736816
3438.194824
4315.193848
2637.439209
4374.11084
6695.146484
2945.989502
2969.75
4103.07373
4419.131836
3612.08252
4886.219238
2028.47998
2973.485596
2876.597656
5107.279785
4809.303223
2787.821777
2634.337646
4772.720215
2794.838623
4257.392578
3260.78125
4953.719238
3359.068115
2778.466309
2509.818115
3392.472412
3484.369629
4251.833008
6246.699707
2002.765015
3827.594238
4170.737793
3333.041992
4237.588379
5082.576172
3792.304932
2944.588867
3626.335693
3006.330322
2150.335449
3552.031006
5583.717285
3582.048096
3529.021973
6894.45459
4297.677246
2165.233643
5091.431641
3238.300293
3752.279785
1879.248779
5147.589844
5251.024414
4039.70459
5583.941406
3744.658936
2029.206299
2512.786377
3352.967041
6880.374512
4340
3256.341309
2752.048828
2992.68335
2207.952393
2562.461426
4854.705078
5658.942383
2146.010498
4296.155273
2743.821289
1586.049561
2435.060791
2730.645264
6306.36377
4990.035645
2226.938721
4454.427734
3412.680176
2064.45166
1858.646606
2305.344727
5483.591797
1454.622925
3226.77124
5282.21582
2070.299561
2173.152588
1599.193237
1798.507446
4374.09668
2411.12207
4296.597168
2679.637939
3596.055664
5975.310059
4563.291992
2446.44043
1834.211426
4296.709473
5302.34375
3351.199951
3905.504639
2079.377197
2455.733398
4745.072266
3251.733398
2575.472412
2244.565674
2323.80957
1924
2616.417969
3147.25
3192
2190.473877
3802.38501
2144
2071.076904
4456.487305
4956.041992
1893.605835
2708.271729
6200.52832
3051.969971
2366.634033
4309.734375
2027.206055
5533.185059
3458.504395
1867.410889
3815.167725
2766.789551
4134.791992
5811.748535
4287.206055
1509.302368
4244.128906
4971.034668
2555.887207
3208.950928
3647.81958
1907.261597
3042.758545
2868.97168
2312.716309
2207.492676
2722.840576
1621.106323
5940.395508
3760.629883
2377.523926
2831.092773
3772.088867
4862.582031
5251.466797
1898.021973
1304.79126
2263.290039
3389.052734
1971.251343
5590.369629
3826.734131
2367.384521
3527.083252
4205.754395
3443.591797
2452.866699
3923.544434
4613.620117
1986.105225
2146.222168
7949.321289
6107.608887
1917.551025
2714.047363
2821.317139
4347.175781
2713.188477
2439.220459
2724.736572
1866.800049
5433.876465
4630.073242
2058.790771
1997.982788
2377.231934
4124.865234
5703.106445
4288.96582
2010.422974
2420.346191
5586.99707
2569.530762
2448.057861
2254.526123
1809.19751
2523.193604
3404.981445
3488.409912
2004.558472
4812.342773
4393.45459
3425.26416
3353.956787
4328.621582
2360.793945
1786.529541
3495.275391
2877.701416
2050.673828
2038.895386
4060.388916
4148.736328
2213.208252
2376.667725
4137.398926
4474.893555
4055.803955
4120.734375
2997.498291
2099.064697
4212.097168
1753.218262
3998.837646
5102.702148
2700.709229
1985.232056
3578.705811
2095.227783
2533.82251
2332.700195
5065.879883
1931.122803
2472.354492
1882.935913
3680.738281
3370.925781
2349.525635
2049.606445
4263.721191
5600.05957
3453.535156
6154.428711
6514.29834
3282.700928
3912.735596
2389.094727
2012.098389
4610.005371
6507.576172
2443.657227
6076.691406
2005.967041
4804.217285
4913.874512
3989.705811
1681.137817
2705.300049
2779.42627
4636.228027
2256.649414
3977.831055
3131.428467
2656.120361
4380.174805
2490.879883
1812.768433
3841.813477
3848.273193
3858.21582
2313.138672
4244.696777
3129.743164
3178.202637
4386.565918
4235.862305
2833.176025
2918.454834
2275.061279
3708.664551
2466.963623
3612.111816
2961.161621
6121.229004
4765.22998
2730.672607
2873.943604
3413.297363
5142.760742
2387.386963
2506.453613
6522.546387
4547.094727
2148.380371
3051.829834
4608.738281
4290.170898
4765.127441
3185.389893
2876.831787
