# Supplementary material for: Distribution Analyzer, a methodology for identifying and clustering outlier conditions from single-cell distributions, and its application to a Nanog reporter RNAi screen
Source: BMC Bioinformatics. 2015 Jul 22;16:225. doi: 10.1186/s12859-015-0636-7 (PMC4511455; doi:10.1186/s12859-015-0636-7)
Supplement: Additional file 1: Code S1. — R source code and sample data for distribution-based high-content screen analysis [file 12859_2015_636_MOESM1_ESM.zip › DistributionAnalyzer-1.1/Plates/files10004/F10]

6195.48584
2935.252686
5383.212402
5654.870605
3741.989746
2661.669189
3670.328369
3189.894775
4669.775391
4658.766113
2962.729492
1932.993286
4576.92041
4087.816406
1909.935425
3083.959717
4839.089355
2980.155762
2387.588867
2192.70752
2105.376465
4015.903076
3215.940186
2856.461426
4464.508301
3349.434082
5756.429688
2654.265625
2621.485596
4291.141113
1686.400024
5836.289551
4688.941406
5182.537109
2146.157227
2714.556152
2803.06665
3762.886719
4214.624512
2937.032959
4646.36084
4296.25
4347.746094
2430.454102
3782.892334
2840.185547
4971.036621
4898.174805
4213.080078
1495.595947
4442.335938
4096.90918
1704.235352
3111.868896
1760.160034
3073.756104
5130.244141
4637.763672
2512.320068
2542.636963
3416.16333
1890.93335
3954.411865
5977.874512
1632.987671
4147.675781
4930.233887
4311.195801
2704.137939
3056.101318
2842.612305
2056.118164
3838.06665
1591.804932
3179.969971
3219.967773
1927.855835
3844.75
5116.037598
2427.064453
3139.662598
3800.081543
1703.162842
4359.62207
3582.940674
2208.098877
4257.6875
3633.904053
3493.469971
3644.182129
2297.540283
1890.732666
4567.70166
6603.074707
5006.276855
6471.328613
4214.342285
2182.628662
4955.959961
5086.496582
2067.555664
2750.901367
3544.971924
2464
3208.615479
4098.683105
2774.494141
6512.685547
2666.066895
2769.103516
6871.735352
5085.399902
5869.052734
5569.108398
4928.083984
1693.302368
1704.744141
1898.850586
4128.751953
3700.968018
6218.970703
2438.339844
5451.112305
1802.024536
2635.820557
4245.05127
1899.748169
6191.249512
5468.280762
1530.627319
3765.080322
3932.277832
3152.762939
2492.957275
4543.859863
2253.064209
3509.692383
3049.60791
2058.496582
2057.329834
2890.53125
4444.825195
3611.210205
3772.927246
3908.873779
6747.359375
3879.741943
2252.43457
2905.429688
2886.656738
2956.334961
4807.605957
2368.497803
3469.594238
3382.455811
1349.881592
2136.910889
2011.786377
1891.336548
3795.912598
2511.560059
3325.928223
1785.700195
4163.366211
3495.137207
3028.961426
2142.820557
6286.364258
2794.372803
2720.752441
2739.156982
2499.603516
1860.823853
2493.47583
4215.387695
1949.480713
2787.92749
2512.619629
3598.696777
3945.837646
2542.334473
2403.302734
4456.253906
1919.345703
2710.225342
3924.209229
2961.747803
4944.238281
4220.768066
4040.118408
4264.045898
1820.949463
3231.264893
3748.247314
7052.581543
4587.391602
2407.169922
3538.54541
3644.649658
4895.010254
3500.54126
5229.81543
2661.925293
2197.013916
2724.896484
3510.160156
4200.323242
1827.9646
1821.076416
2446.877197
2356.316895
4100.85791
2717.363037
1874.482788
5393.339355
2231.632568
2174.377441
2205.100586
4129.777832
1993.376343
2366.243408
3400.458008
2340.636963
3000.095703
4076.112305
2259.77832
3588.789063
3431.069824
2117.697754
3620.852295
6040.837402
3515.213379
2013.642456
3282.215088
2989.438965
2565.283447
3087.732178
2094.454834
5371.351563
5210.501953
3481.592529
5652.587891
2419.936035
4183.614258
2719.258057
3382.471191
2984.079834
2188.968262
5193.572754
3535.913086
1844.849731
1922.943604
1889.737671
2626.801025
2734.580322
3990.606445
4573.611328
6204.439941
5379.716797
3872.313721
3832.307617
2474.010742
2489.738281
3888.942871
2907.768066
2613.989014
3834.732422
2991.738037
2416.561768
3343.743652
2875.513672
3498.187744
1897.06897
2724.891602
4442.313477
2317.455322
2395.975342
2614.129883
2952.610352
2199.871582
2174.556152
1991.242554
3484.483887
2482.677734
2355.567139
4476.73877
2193.012451
4408.67627
1695.557617
3683.576172
1856.746704
2989.25
3067.095459
3176.206055
2733.882813
1979.726929
4303.408691
2653.006592
3529.058105
5893.489746
3171.228027
2537.245605
1672.274658
3033.325928
2534.950684
3417.142822
1986
3336.619385
4680.450195
3630.825195
2048.764648
2745.221924
2899.44458
3617.651611
1801.363647
2155.410156
4043.195068
6572.799805
3859.563232
5135.692383
4805.615234
2581.574463
3323.14917
2726.735596
4662.624023
3894.260986
4168.817383
2190.663574
3036.073486
4872.685059
1802.356567
6278.112305
2204.240723
3838.921875
2001.9823
1797.986572
4407.813965
3955.778809
1856.718262
2810.870605
4281.833008
4237.519043
1777.354248
4957.510742
3627.62207
3540.454834
2469.755615
1782.448853
4754.602539
3355.068604
2054.996582
3570.106934
3044.437988
4638.285645
3246.274414
2345.702148
1798.033936
2778.948486
2273.345703
4439.421875
2678.984375
3172.21167
2256.220459
3816.245605
3818.340332
1661.43042
4001.636719
2001.222656
3032.740723
5130.630371
2347.108398
3382.624023
2800.981445
3856.131348
5178.506348
2030.554443
3864.45166
1901.024048
4704.549805
1953.275635
1862.861694
4328.65918
8804.573242
2834.211914
3521.333252
2468.655273
1953.956055
4315.944336
1906.133301
3299.745361
3770.747803
3478.891846
4177.637207
2871.211914
2092.248779
2242.489746
5634.395996
3057.52124
1740.62793
3152.493408
1410.544312
2140.90625
4079.665771
5601.13916
2367.095703
1958.688232
3137.886475
3867.642578
1888.913696
3410.493164
3464.331787
2277.846191
1885.768555
1909.697876
3308.412598
3302.59375
2825.535156
5023.727051
5083.300293
3142.930176
2790.031494
1801.579346
4803.084473
2079.891357
1639.099976
1893.28064
3383.176758
2115.159912
4191.094727
6496.958984
2460.888916
2006.376831
5023.369629
2589.490723
2721.561768
4696.023438
1877.906494
4856.419434
2043.162109
2394.098389
6285.07959
2466.220459
2964.675781
2515.62915
3438.113281
3067.749512
2791.417236
1893.581421
3427.040771
2768.671875
2141.441895
2033.644897
3006.560059
3194.310059
2499.62207
4347.345215
1518.445313
3349.589111
6312.571289
2406.14502
1983.748535
3701.213867
4065.223633
2709.66748
2187.703613
4702.614258
6047.365723
3147.247314
3094.161865
4230.632813
3441.90625
3065.463623
3349.166992
3071.840332
2012.489746
4283.835938
3178.544434
3851.561035
5237.900391
1818.622925
2747.295654
2782.285645
3639.022217
1738.280518
3140.911865
5009.685547
6011.362793
4846.054688
3392.337158
5800.215332
4901.962891
3492.27002
1754.121216
2271.799561
2442.211426
2595.563721
3409.75415
2843.014648
1777.928589
1915.763062
3935.350342
4086.594482
3410.181885
2124.592041
2299.050781
3913.632568
2969.281006
3092.199951
2924.933838
2024.810547
3811.372803
2100.553955
3756.660156
3401.516602
1644.035034
3675.255859
2387.267578
3528
1856.771118
2915.815918
1638.614746
6796.685547
2705.869873
4615.746582
4495.040039
2441.979004
3918.123535
3274.778564
1783.159668
1860.326782
2249.580566
4598.360352
1777.293579
2277.200684
2278.626221
2024.493774
1815.661255
4815.749023
1709.403931
3680.396729
2871.733887
1913.336304
3912.03833
4415.075195
4706.119141
2972.235352
3432.657227
1967.324341
3232.300781
3228.62207
5948.026367
2724.120361
3193.759766
2424.789307
2052.277588
3549.507324
5198.896973
3267.534912
3682.536377
2495.408936
2306.385498
2129.553223
2835.939453
2476.665771
1652.679199
1784.055298
2054.81543
3069.201172
1508.061523
2966.013184
3846.977539
2242.544434
2611.108398
3278.353027
3806.93335
2975.473633
5543.083496
2294.722656
3937.395996
3623.796143
1887.588623
2158.48877
3544.653564
6818.396973
1796
2610.691895
2142.806396
1632.93811
2346.55127
4419.603516
2077.370361
4121.567383
3555.291748
1799.718384
1656.815918
1902.893311
2597.0896
1841.791626
4818.92334
1697.528076
1843.391357
2180.9729
2694.592285
1880.892822
4928.592285
1827.775879
1778.739502
2146.70874
2371.16748
1838.151245
2219.447998
2724.862793
2745.66333
1820.689697
2000.120728
2978.848389
3534.791992
3838.793701
3358.177979
1939.985352
2658.657715
4066.448242
4483.884766
1942.109985
3205.165039
2458.047363
3827.202637
4873.657227
3918.990234
2290.982178
2976.318115
1999.151001
1672.785522
2174.681396
3284.291504
3486.490234
3191.483154
2410.047119
4096.248535
1948.914307
4080.80249
4818.262207
1806.298218
2093.747803
3599.264648
2124.5979
1665.355957
3184.681641
2880.406494
4011.131104
2653.215576
1864.172363
2729.425781
2686.702148
3946.313965
2928.720215
3249.84082
4179.67041
3234.976807
4072.133301
2648.551758
5259.619629
3763.232666
2410.767334
1870.539795
4988.32959
5830.437988
2166.010986
2010.078979
2042.007324
1854.927002
3470.700684
3051.376709
2157.115479
6186.583984
2142.23999
3427.582031
2370.485596
2520.799072
3927.438965
3628.039551
2262.047363
4520.716309
1944.254395
4652.374512
1763.492554
3946.679443
6024.758789
2631.621582
2534.055908
2568.27417
3826.151855
2565.740967
2557.810547
4767.496582
4427.962891
3871.521973
4833.61377
3021.202148
5361.242676
3940.490479
5696.514648
3070.487305
2560
2943.256104
1802.817749
1819.527832
3692.689697
3570.274414
1895.472778
1947.933838
1924.332031
3345.17749
1773.771851
2240.800049
3521.032227
4867.567383
2040.899658
4668.315918
4898.710938
2033.291382
3761.286865
4686.052246
1866.915894
2852.072266
1925.762085
3412.258057
2351.018066
2990.328613
4764.293457
4986.907715
2688.314209
2225.718506
3003.428467
5021.805176
2989.062988
6269.270508
3932.468018
2289.936768
4605.568848
3422.888916
6081.081055
2384.769287
2132.231934
4933.379883
2033.814087
2506.967529
2234.005127
3478.85498
2237.866699
3829.967773
1799.373657
2536.487549
3687.945557
4524.95166
3346.569092
1506.86853
2470.682373
4505.888672
1954.647705
2802.517334
4277.708008
4315.929688
7090.097656
4831.908203
1772.699951
3035.536133
3324.563721
3292.81543
2169.106201
4861.654297
3252.072266
2433.48584
2597.737549
1866.17395
1687.530762
3603.399658
4166.947266
1945.923218
2354.467529
4338.786133
5315.548828
4972.871582
4459.208496
1806.465698
2103.647705
3921.064209
1803.982666
5558.249512
2645.900146
5205.4375
3169.067871
1912.075806
2472.273193
2106.446045
1923.936035
2487.548828
3660.637695
2313.589844
5049.210938
2072.494385
2785.02417
3536.770752
3753.188232
2482.713135
2854.662598
6146.470703
4486.146973
1901.292358
1985.297974
1991.921997
2418.262695
1726.202515
5340.82666
1807.585938
4854.376465
1755.964233
2366.58374
2624.036865
1857.956665
2067.634277
4565.317383
3927.986328
3565.404297
1847.534668
2772.621826
1945.193726
3265.014404
3448.011475
2155.88623
2311.077637
6049.845703
1724.889771
2798.827881
2613.560547
2184.84375
2247.020508
2764.015869
2892.866943
4017.877686
2413.96875
2342.91333
2729.839355
2426.773193
4564.010254
1758.295776
3899.195068
3565.529297
5424.941406
1891.292114
2196.888184
4344.551758
3366.926514
1867.712158
2351.573975
1780.608154
4186.724121
1672.781494
1991.620483
4298.663086
1985.970581
2157.876709
3574.455078
1930.179077
3153.272217
1807.844971
2073.736084
1769.960327
3200.048096
2327.530273
1907.273438
1912.035889
4535.848145
3800.388916
4793.198242
2639.047607
2265.112305
1749.703613
1981.58728
2779.668457
2541.897705
1671.230713
3005.481201
1683.991943
2882.863037
3610.010498
1797.338257
2976.029541
3273.281006
2674.643311
2370.942383
4930.875488
2495.085205
2232.208008
1643.496704
1878.548218
2511.38208
2657.525635
6799.592773
4178.301758
3538.099854
3428.420654
2810.933838
3128.325439
2788.119873
2521.130127
5127.160156
1910.050171
3458.259277
1993.379272
1958.857178
2186.277344
3349.188721
3214.939453
3354.253906
2637.245361
1710.236328
2278.790527
1645.697632
1930.723389
1961.192017
2089.048828
2049.239746
5381.831055
2360.120361
3215.70459
3961.311279
2911.557129
1809.876831
1700.966431
1936.143555
2015.228516
1762.63855
2994.427246
2514.199463
2186.552979
2471.562744
1669.119995
5541.805664
1985.653564
2619.717773
2083.989014
3013.233398
2877.016113
5687.216309
1621.859375
2022.390503
2483.62207
4143.197754
3115.374268
3394.434814
3985.209717
1663.71521
2996.722656
2563.446533
3668.529785
4344.399902
2837.26416
2160.296387
4930.572266
4935.509277
1898.05542
1785.222168
5949.896484
3388.635742
2445.918457
4225.635742
2185.916016
3173.4729
2765.93335
3137.50293
1994.536621
2314.240723
4747.713867
4608.978516
2112.333252
3701.154541
1838.515991
4960.651367
2180.298828
2701.22998
2525.903564
4943.512695
1814.437988
3261.258545
4119.62207
2720.708496
1752.440186
3158.940674
5220.369141
1849.881348
4050.181885
2429.067139
4490.689941
3373.940674
2013.836792
5098.771973
1643.62854
1621.069336
5564.194824
2698.12793
2423.12793
2081.84082
1799.475464
6245.806641
3862.032715
2067.279297
1817.113403
1719.875854
3526.578369
3467.525391
3179.79248
2201.690674
2215.213867
3721.226074
5203.527832
1953.675049
2048.501709
1965.579224
2142.716309
2263.887939
3262.271729
2816.702393
3320.343018
3575.509521
3042.917725
1950.732788
3357.002441
2092.747559
1900.758423
1965.55835
3321.645264
1832.6875
1944.693604
4506.674316
2273.16626
3706.654053
1838.503296
1768.730469
2351.895996
1617.391357
5937.914063
1772.768799
3552.893311
2323.263184
4922.978027
2298.337158
2442.416992
4439.623047
1740.182251
2288.910645
2394.87915
2870.649658
4975.942383
2336.722412
4602.752441
1995.783569
3053.370361
3545.081055
1845.912231
3897.742676
3264.306885
4504.284668
3937.245605
2236.057129
2422.081787
1823.151733
2405.252197
1828.898682
2456.848389
2307.531738
4191.875488
1998.515015
3984.517578
4001.685547
3164.065674
1912
2371.669922
3791.807617
1563.741943
2317.7771
3246.806641
2591.675781
2466.414551
4048.150879
1809.704956
3256.247314
2881.32666
2476.014404
1858.720825
2928.432129
3496.217529
2720.856689
3137.667969
2523.707275
3333.942871
3016.473633
2491.557861
2033.044434
5144.381836
2280.385498
4516.779297
4970.069336
1789.419922
4847.78125
1607.317017
1972.615356
1562.869263
5003.143066
3640.15918
3977.226563
3739.723389
2859.846924
4275.479004
2940.248291
3087.986084
2002.533569
6877.181641
2202.153809
2061.251953
2707.628174
2558.258545
1516
1820.081665
1936.274658
2915.652588
4310
2001.480103
2993.706787
1895.60376
3180.936523
3683.065918
3713.709229
2329.016602
5810.561035
3549.927979
3692.581787
1796.832886
2038.299316
1948.115479
6493.279785
1908.951294
1875.171143
2382.181152
1796.819092
3350.78418
2224.365967
4612.17041
2977.303955
2730.852295
5575.414063
2399.570557
1825.546997
2641.167725
3527.724609
5363.084473
4140.336914
2385.298096
3815.807617
1738.452759
2533.668213
3234.022461
2001.010254
4395.504883
2523.791748
3683.911133
3048.493652
4536.319336
5238.103027
3595.657715
5935.98584
2835.437744
3329.262451
5143.893066
2948.154297
2005.018433
2157.982666
3714.285645
5897.539063
1938.139771
1746.625366
1962.150635
3848.560303
2409.703613
2912.642822
2243.773682
3318.852783
3650.084229
2447.117676
2809.885498
2356.379639
3882.092773
4857.729492
5096.567383
3641.002197
1956.691406
2014.136963
2097.714355
2907.039063
2189.196777
2722.546143
3774.371582
1526.866455
5132.863281
2237.517578
1906.317871
1943.049805
4227.981445
3519.404541
1831.787109
4893.240723
2047.714844
1942.07251
3372.565674
1797.175659
1872.894653
1737.110596
4068.261963
2339.79541
2505.92627
4029.22876
1996.049927
3200.907959
1789.577271
7082.237305
1948.547363
1779.792358
4307.607422
1648.600464
4180.574707
2045.891602
2799.676758
1396.404053
1849.086792
3959.15625
3985.109863
2708.961426
1590.880005
2206.644043
2089.666992
1759.353516
3526.327393
3622.80542
4057.260254
2396.224609
2007.805298
2297.847168
2024.366211
2146.885986
3717.686523
5207.467773
2900.944092
3253.030518
3843.470215
2688.086914
2692.745605
5782.586914
2484.951416
1918.661499
2386.671143
5353.586426
3758.504395
1589.74939
1902.196777
1860.926025
1724.676147
3203.788818
1832.648315
1975.372925
4062.07666
2548.160645
6061.933594
1813.791992
4711.224609
2581.858643
1799.170288
3273.829346
1839.352905
4097.195313
2001.660889
3497.604492
1819.60376
2043.050659
3643.45874
4203.538086
3675.826172
3882.789551
2599.388428
3145.727539
1984
1703.243896
2196.65625
1927.915527
3598.104248
3802.391846
1941.573975
3637.051514
1871.444824
3790.431152
1641.75061
1674.11499
4117.884766
2292.564697
2210.114014
2252.619629
3514.522949
4096.069336
1819.886353
3653.299316
2149.980957
1715.841919
1861.580078
2894.461426
1790.744019
1812.183105
1897.894043
1741.445801
2035.624146
2041.975098
5296.599609
1934.877197
3516.431152
2752.430176
3281.424561
3578.978516
3584.333984
1688.590942
3472.454834
2255.241211
2575.925781
5051.491211
2393.480225
4274.481934
2589.221924
3596.168457
1829.472168
4119.213867
2008.859131
2909.129883
5576.47168
1959.985352
4436.471191
1688.045288
2514.307129
1795.914917
2905.699707
1908.234009
2208.445557
4226
4236.585449
7538.853516
4360.380859
1979.699219
2592.665283
5139.174316
2813.609863
4243.378418
2345.016602
3182.822021
2311.105469
3628.966309
2860.475586
2753.140137
1857.92749
3920.526123
3724.731689
1855.893555
1690.865112
4903.005859
5352.17041
2227.666748
2939.673584
4016.800781
1570.109497
4307.895508
3409.845459
3258.655518
2074.676025
2313.209961
3569.477295
1849.536133
1820.50769
3847.929688
3672.150879
2888.756104
1832.739502
1722.588745
2114.485352
2543.045898
1789.27478
3135.188965
2188.010986
2114.490967
3646.029785
2809.296631
3445.446533
2555.963867
4235.065918
4315.356934
1801.493286
1817.654175
2367.694092
2032.95752
2162.787842
4035.518555
1715.018066
2418.104736
1768.354736
1744.9552
3278.749512
3722.806396
4786.464355
5389.063965
2799.153564
2953.145752
4124.307617
2490.333252
4659.276367
1615.066895
1872.537231
2208.387939
6189.04834
2230.093994
1661.224731
3711.903564
4004.687988
2026.184082
2331.972168
1871.906738
2202.6521
1651.948486
1999.826538
1930.683594
2498.122803
4049.313721
4862.955078
1777.386841
1777.018677
4840.797852
1799.421387
3406.603516
5316.74707
3565.508301
1942.577393
2233.179443
1802.714722
3928.357422
3503.554199
1708.377563
1710.76123
3262.557861
3892.281006
2516.506836
1966.277466
1854.22522
4534.808105
1635.497559
1962.82959
2394.609619
4654.86084
4042.315674
3083.56543
1675.422729
3994.899414
1875.763916
4520
4096.658203
2868.864502
3343.182861
5357.104492
2036.548828
2352.615479
4008.111328
1738.341675
1749.522583
3893.094482
4152.409668
1759.389282
3681.212402
3011.624756
1679.102539
3160.351318
2587.589111
1725.828003
4372.238281
2765.954102
2455.159424
6493.053711
2515.210693
2686.5
2667.167236
4648.565918
4764.400879
1687.669434
1781.62915
4510.103027
3143.966064
3635.85376
1981.939819
4414.438477
2679.869385
5294.115723
3625.747803
3150.530518
3128.619629
2215.23291
3657.205078
2398.854736
1725.747192
3311.123291
2579.914063
4608.009766
2139.303223
5298.135254
2449.584473
4652.129395
3562.011475
3292.152832
5235.250977
1895.407349
1629.476074
1857.303223
1911.249512
2658.542236
2182.9375
3987.894043
2469.605225
1695.706909
4097.723633
4426.739258
4336.172852
1738.168335
1904.221558
2648.70166
3886.898926
4861.056152
5045.896973
2760.404541
3747.75415
3437.12207
1959.740845
4268.237305
4005.036377
4576.612305
2065.401855
4744.894043
2917.845703
3095.740967
1858.966553
3888.548828
6495.114258
6575.717773
4025.360352
4593.070313
4261.619141
1898.109253
2189.982422
3093.083984
6363.438965
2987.851318
1852.367065
2548.032715
3625.616943
1964.038574
2668.573242
3499.905029
1844.484741
1734.602051
3703.909668
1825.588989
3736.630859
4136.641113
2661.740234
2326.338867
3052.52002
2082.957764
2670.462646
2693.160889
1952.380249
2340.650146
1987.864258
2238.549072
2268.300293
2112.089355
1902.43042
2856.140625
1771.083374
2288.955322
3757.868164
1791.901733
4810.907227
3006.873535
1714.82605
4515.269531
2524.616699
4888.981934
2363.851074
2623.502686
3123.283447
2132.202393
3980.944336
3958.960938
1709.677856
2049.883789
2553.619385
2868.533447
1754.407227
4928.895508
1694.632935
3840.831787
1784.226929
1527.913818
2356.735107
4290.765625
3117.500977
2101.59668
1757.698975
1836.893433
3357.028809
2462.512451
1852.040039
2864.3479
1641.949341
1623.290527
1983.264282
1841.937622
2004.498413
1563.281738
1761.808716
3824.526123
2331.794678
1748.851807
1656.112183
5331.286133
2575.082764
1984.857666
1696.175781
1577.220337
4896.452148
5301.325195
3252.583252
5239.081543
4308.433594
1785.467651
1814.057617
3665.966064
1689.807129
3904.977783
3927.457031
2436.382568
2572.588623
3511.578857
2540.563721
2375.045898
2133.199951
2860.962891
6045.603027
2862.461426
3615.63916
4705.691406
2087.280029
3532.543213
2762.766357
2811.669189
6636.582031
5630.713867
3231.534912
4080.27124
3643.869629
1983.55835
3945.977051
2136.236084
4201.187988
3309.513428
3346.381836
1648.344849
3413.777832
2697.791992
4401.226074
3881.165527
3310.765137
2790.80957
1558.26416
6310.161133
1861.106323
4245.672852
1936.448608
3614.807129
4241.211914
2292.378418
4806.751953
2157.395264
3592.825928
2851.058838
6125.34375
2848.289795
3800.693115
4443.737793
4838.311035
3268.303467
4895.911133
2828.331299
3204.646484
2955.987061
4379.896484
4604.869629
3642.473633
3378.231201
1456.581787
4280.17041
2176.509033
3466.282715
2624.985596
2056.598633
2939.529297
5251.874023
3000.991211
4810.842773
2787.942627
5489.40625
3663.560791
2705.827148
2814.858398
1641.934692
2918.299561
5000.538574
3878.953857
3504.70166
1893.761963
1595.52124
2675.636475
4564.149902
1482.518799
2121.411377
1825.54541
3719.73999
3873.368896
3673.649414
1770.645386
1780.052368
2224.950928
1882.943726
4403.452637
3043.259766
2174.567871
5209.825195
2203.11377
3054.972656
3107.572998
2890.068604
3010.533936
1725.922852
3154.017334
2171.524902
2496.362549
2350.362549
1808.630249
1984.372681
2867.919189
2545.054932
1982.12439
4468.532715
2445.261963
1763.630981
1810.448975
1783.294067
3830.434814
2278.315674
3476.5896
1712.210571
3811.846191
5853.44873
1706.666626
2693.561279
3566.627441
1737.246704
1975.367798
1870.326538
1658.454102
2391.764404
3196.296631
3699.958496
1772.271118
6851.616211
1617.100586
1696.600952
2016.48291
3154.530518
2114.541748
2323.532227
2416.487305
2266.996826
1858
1819.587646
2575.509033
5179.946289
4456.198242
2820.902344
4201.310059
3978.42041
3338.366699
3542.122314
2518.141113
2317.000977
1764.483643
3330.144287
3685.31665
1828.572754
3785.488281
2615.946777
3736.623535
1789.238159
4247.331055
3820.734619
7959.398926
2616.220703
1823.254272
4138.319824
3541.852539
3506.42041
3666.230713
1788.358154
1862.688477
2811.41748
3080.5
1804.284302
3787.336914
5026.187012
4243.148926
4378.681641
3444.242432
5192.57666
6801.420898
4010.50708
2017.310791
2515.721924
5524.870605
3011.581055
1972.636963
1772.923096
1285.74353
2608
6048.537598
2894.399902
4002.725342
1649.599976
3836.843994
4390.066406
2595.300049
1940.800049
4972.617188
3530.434814
1939.368408
1725.465332
1986.828247
1795.070679
3224.750977
2396.565674
4753.026855
2028.305908
2782.390137
5308.010742
4823.399902
5073.855957
2094.821045
3833.1875
4726.230957
2738.112061
1419.45459
3877.960693
1820.272461
3212.369141
3063.285645
3301.9729
4071.179443
2873.254883
2703.262939
3203.323975
3285.990479
2280.685791
2404.444336
2989.419434
5217.259277
2607.711426
4731.187012
2459.629639
2243.391357
2916.610107
4212.106445
4345.239258
5652.84082
2367.496826
1181.191528
5542.54541
3422.42627
3611.111084
5605.740723
2597.06665
4317.45752
1944.047852
2084.059814
2053.18457
5234.677246
2869.99707
4185.30957
2747.25708
3000.109619
2053.473633
2940.775391
4411.833496
3502.50415
3038.075928
5198.592773
3052.508057
3990.787109
7299.465332
4089.302246
5550.583984
3543.938965
4873.964844
3950.027344
2072.206787
4928.655273
3569.655273
6053.084473
1800.783203
3971.034424
3452.304932
2401.466553
3714.644043
2847.953369
6497.827148
2597.023193
3452.615479
1752.406738
4003.582031
3996.925049
4879.608887
5522.646973
2660.401855
5575.111328
5493.213867
2410.457764
2033.199951
3694.166748
2674.218994
2841.987549
3563.188721
5148.729004
2795.149902
5306.092773
3285.727295
2807.170654
3785.322021
3993.777832
2514.324707
2652.377441
1378.769287
3299.508301
3353.103516
2675.536377
4400.814453
3297.54541
2635.142822
4836.93457
1399.898682
4772.086914
2935.705566
1639.045898
3336.144043
2807.431641
2679.811035
3172.292725
4704.111816
2576.800049
3923.829102
2677.236328
4827.914063
2119.767822
2193.572021
7147.333496
6779.351074
5665.755859
2149.136963
3124.410156
2242.305908
5945.354492
3588.252197
4035.104736
3853.5
3379.386963
3489.592529
2511.266113
2527.348877
2487.719238
3373.76123
2999.030273
4666.623535
7910.28125
3248.058838
3666.73584
1729.230713
2440.633301
5511.895996
5353.508301
3114.333252
5575.09668
4840.382813
6634.458496
5174.849121
1561.478271
1958.82666
5003.066895
4310.623047
4078.384277
1869.372314
1654.066406
7627.578125
4214.756836
3223.421387
3606.067139
3171.333252
2271.399902
3745.213135
4254.723633
2138.226807
2499.867432
1474.341431
4495.246094
1378.095215
2187.555664
3205.159424
3388.037354
2903.917969
1260.285767
3925.777832
1910.151001
1903.93103
4280.118652
5218.841309
4037.346436
3833.280029
2020.060547
4743.210938
2694.615479
1892.355591
4175.658691
3008.597412
2230.827148
3688.328857
4656.839355
3300.646729
3721.043457
2502.181885
3125.258301
4647.314453
3366.22998
3228.427246
3024.662842
1444.659302
2831.287598
3280.071533
4096.246094
3021.874023
1864.606079
1754.17395
4246.508301
5062.193359
4215.019043
2384.971436
2672.547119
4433.888672
1448.344116
3554.793701
2504.301025
4920.447266
5804.908691
4733.527344
2511.938721
3784.789795
3700.820068
4046.92627
2217.928467
4090.913818
5433.125488
2567.646973
1922.230347
3907.222168
1955.680054
3636.529297
3143.614502
1767.366333
4417.364746
1492.705933
7043.626953
3497.70752
3262.912109
7452.67627
1806.990234
2240.245361
3299.276123
3382.452637
3212.137939
1556.30188
2034.261475
5195.49707
5203.803223
3636.083984
3876.043701
4794.333496
3294.484863
2132.800049
2470.573242
2879.272705
3046.54541
3560.302979
4122.80127
1992.426636
2570.782715
1884.357178
4658.62793
3640.108154
3268.857666
3706.41748
6037.739258
4263.170898
3635.880615
5913.777832
3238.063721
4696.274902
3934
2495.950928
2486.255615
1482.736816
3132.161865
1871.470581
2049.029297
2772.070068
3762.149658
2593.130371
3179.938721
4756.141602
3405.814209
3905.871582
4514.50293
5325.507813
3987.768066
4134.212402
3826.848877
2512.225342
4684.916016
4136.685059
1995.380249
5210.925293
2300.210449
5248.290527
4051.191406
4929.290527
4405.215332
2063.62793
2347.566162
4488.925781
2053.482666
6437.307617
1767.184937
3100.682861
5795.734375
2024.106201
3279.679932
3441.338379
4030.583252
5186.961426
2433.473145
4342.103027
3984.315674
4815.309082
2891.285645
3889.038574
2645.85083
1982.334229
3986.570557
5307.953125
3576.26001
3420.726074
2043.529419
6401.063965
4695.481445
3262.764648
4726.659668
2830.439941
2338.837646
1967.430908
2416.256592
3233.014648
3860.847412
2990.208252
3286.413574
5571.701172
1853.555542
5129.068359
3493.858154
2672.18457
3984.947266
3472.143799
1885.64209
4323.30957
4791.934082
3734.55127
5075.773438
4063.170898
2798.744141
3690.120117
2358.648682
2338.49707
2777.747803
2107.428467
7128.990234
2050
5976.820313
4000.89502
4198.057129
8019.864258
2406.234375
5012.704102
1941.414185
3009.358398
7405.766113
3434.982178
4064.338135
5027.5
3010.666748
5930.076172
4699.933105
4216.11084
4467.619141
1850.772217
4543.572754
6284.683105
5868.137695
4142.325684
4351.466797
2062.755615
3492.645264
1873.373169
2966.210449
1635.703735
5048.270508
5861.933594
4188.3125
3302.294434
3578.070557
6169.130371
2343.476074
7552.232422
2233.347412
2451.314209
2660.112061
2265.856445
5548.571289
1877.910889
4304.106445
8014.280762
3268.285645
5200.23291
1675.837402
4716.975586
3507.659668
3038.025879
4163.734375
3317.375977
4095.643555
1361.153809
6579.092285
12352.267578
4904.475586
3016.065674
4650.089844
4513.537109
3406.946045
3098.719238
2239.172363
1800.790161
2851.785645
4879.779297
2942.642822
4806.09082
3024.44043
4276.94873
4161.309082
3415.235352
3088.598145
4319.95752
4268.657715
1896.233887
5515.061523
4799.192383
4341.968262
3775.482422
2572.580566
3775.407471
3089.670898
2406.325684
4356.320801
3421.142822
2844.580078
3960.061768
4474.788574
3854.517334
2525.904785
6083.237793
3563.775879
2851.250977
1750
3496
4900.022461
4772.968262
2729.30957
4726.588379
2144.519531
2403.733398
1964.738647
3758.787842
4395.431152
2560.627441
3628.328125
4102.485352
3388.941162
4094.346191
3252.552734
1622.733276
5009.428711
3206.055664
3836.350098
4344.361816
1545.851196
1911.065918
1663.672119
4595.462891
4834.32373
2058.491211
3785.770264
2463.160889
3601.54834
4426.553223
4171.875
4874.816406
7834.701172
3641.906738
2616.115967
3452.472412
1693.7323
1912.938599
3878.100342
1836.263794
2006.96106
1716.027954
2043.828369
4223.916504
2647.055664
4220.588379
2883.81543
2542.32251
1882.04541
2020.946533
3849.325195
2941.68042
1873.281738
2119.379639
4330.901367
5245.75293
4540.703613
2353.166016
1587.529419
4830.351074
4997.374023
4810.216309
3425.190918
4757.516602
4177.178711
3435.982666
5095.379883
2102.108398
3386.354736
3222.288574
5206.399902
3595.730713
3460.243164
4739.217773
4002.474121
4072.421143
3914.90918
6369.188965
4361.899414
1879.478271
2922.728516
3613.219482
2385.126953
4920.900391
3831.438477
3038.744385
4150.772949
4088.848145
2422.268311
1973.928589
1866.964478
2043.489136
2714.32251
2108.179688
5740.610352
3098.333252
3883.064941
4242.59375
3308.342285
2503.365967
3429.156982
2996.734131
2499.372559
5696.356934
4811.117676
3175.839355
3118.185303
4433.941406
3870.37207
3607.085693
2795.275146
2757.312988
2266.896484
3329.166748
4140.024902
2757.071045
4655.046875
2094.266113
2527.241455
2497.306152
4632.664063
1865.161255
3442.712402
4435.200195
4651.385742
5382.262695
2756.356445
2747.523926
4457.256348
2426
3485.199951
3886.753174
5291.885742
2870.655518
5000
4290.614258
2467.0625
2509.017822
4812.539063
4186.843262
3789.260254
2922.764893
2637.751953
2304.084229
2915.723633
4498.702148
4130.654297
4520.553711
2840
2103.700439
2426.782715
2153.233398
4670.183594
3184.247803
3319.885742
3769.815674
5501.060059
2483.640137
1829.880371
3633.975342
3848.680908
2259.296387
3280.888916
5116.035645
3902.512939
2378.993164
3705.052734
2242.538818
4107.958008
2685.595703
2117.894775
2507.318359
2319.278809
2721.531006
4223.844238
2794.641602
4732.763672
3753.033691
2985.533691
5260.721191
5424.543457
3526.473389
2250.624023
3700.748779
4538.34668
3949.157959
4069.659668
2749.916748
4505.044434
4405.503418
3082.440186
3127.230713
5990.728027
1922.400024
4787.847168
2835.305664
7349.38623
2376.077637
3615.619141
5583.641602
2835.625
3925.761963
3608.235352
4995.125488
2948.077881
1619.138428
2180.117676
3057.984863
1976.872681
1838.41272
2603.982178
6757.95752
1511.478271
3278.847656
3020.830078
4374
4274.265137
4967.695801
3584.995361
4375.714355
3989.568115
4653.773438
2221.422852
3250.837891
2600.966064
3303.150879
2117.676758
5171.569824
1668.879395
2505.645752
2971.292236
4095.719971
4828.604004
2630.93335
3921.512695
4560.272949
3451.923828
3389.876465
2118.821045
3801.094482
3229.974609
4487.12793
5125.506836
5577.29541
1563.884033
4121.057617
3016.761963
3900.687744
4326.243164
2138.108154
2932.994385
1868.116455
4542.340332
1409.142822
2913.600098
10742.229492
2312.492188
2603.589844
3600.963379
2721.655273
3921.849365
3594.776367
2688.96875
3229.029785
4727.076172
2121.07251
6044.05957
2902.468018
5641.681641
3301.458252
3087.204834
2548.276611
3716.045898
3443.931885
3914.336182
7564.571289
3836.430664
4933.008301
2464.908203
4764.791504
3103.748779
2399.287842
2069.538574
3999.589844
3583.910156
4218.046387
4450.846191
9990.40625
3272.4729
4126.933105
3036.029541
3800.508789
3519.147217
4083.841553
1851.398682
6320.88623
3806.12915
2061.858643
2853.0354
3141.767334
4249.213379
4186.763672
3305.747559
4168.405273
5580.48877
4350.898926
2235.173096
3940.567383
5024.9375
3282.585449
2416.853027
2976.905762
1954.255249
3493.827148
3216.666748
4484.391113
3725.446045
4805.593262
2557.585693
2472.939453
2473.017578
5373.95166
4360.019531
5417.361328
3427.982422
3137.794678
2876.313477
1994.891113
2022.459839
4324.293457
2425.390381
4422.608887
4840.97998
4808.014648
4391.640625
1959.019409
6352.09082
3695.426758
6540.783691
3420.988281
4514.971191
3835.719727
5312.842285
1627.872559
2148.840088
2631.887695
2464.260986
2500.881836
5420.727051
1649.28894
3489.729736
4827.428711
3377.230713
4705.431641
5000.904785
2813.811768
3088.522217
4325.304688
3360.544678
3896.03833
4030.240479
3466.056396
5805.665527
3140.472168
2171.039307
3574.32251
1960.425537
2873.977783
2772.611816
5102.45459
2708.243896
2963.961914
9707.498047
2207.786621
5540.793457
3486.577393
2923.48999
2848.145996
2727.233643
1882.342529
3053.333252
2341.470703
2415.834961
2240.300537
2352.512451
5663.861328
4642.285645
4023.756592
4312.829102
2819.092773
5395.685059
1826.608643
2019.278687
1867.45459
4564.23291
3935.258301
5984.145996
1933.599976
2049.072266
5148.290527
5453.15332
3430.803711
4001.835693
3332.967285
2306.447754
3335.803955
5155.489258
2426.428467
2286.204102
6507.13623
3080.059082
1673.885376
3734.399902
1827.655396
3146.01001
2349.570068
2066.550049
1657.333374
3277.507324
1792
3668.493408
1872.319946
3335.584473
2908.399902
1480.575562
4593.077148
3536.661377
1525.199951
3348.90332
2559.868164
6053.431152
4674.016113
4074.275879
3915.624268
3609.782715
2868.627441
3193.777832
3838.35083
3576
2326.483154
4093.532959
3790.6521
1946.206909
4011.277588
3819.231445
4485.087402
3602.7146
3661.984375
5030.618652
2201.651611
2935.731445
1847.561646
3945.448242
2758.42041
2785.859375
1983.148926
3904.82666
1980.472778
4087.309082
1477.208008
6094.881836
5483.842773
5112.148926
4055.483887
1440.317871
1766.684204
4398.243164
3464.740723
4189.965332
3713.478271
2399.310303
2504.567627
3743.961182
5282.312012
3237.913086
4572.344238
3969.160645
3265.734863
1855.392456
4647.480957
3532.199951
2922.158691
3977.050537
2127.125977
2401.45459
5112.896484
2136.520264
3242.769287
7633.42627
3894.306641
3235.937012
4743.439941
2575.384521
4010.187744
1923.223267
4069.568359
6778.302246
4479.972656
2533.620605
1806.050049
2663.311035
2504.966064
3952.666748
5562.345215
3672.064697
4227.135742
2098.209229
1925.720703
1413.036987
1940.075928
1930.627319
2628.447266
5544.355957
3458.956543
4629.563965
2156.960693
1877.237061
2028.880737
2502.01709
4294.037109
3438.473877
3997.530762
3048.118164
6196.387207
4525.020996
4296.07373
1983.891846
2860.987793
2681.396484
2438.906982
3276.805664
3204.921387
5004.260254
1787.639526
3752.94873
3124.834961
2821.719727
3791.544434
1790.272339
4679.479492
2256.445557
1651.356323
4608.558594
2779.537109
2378.742188
2614.336914
4430.885742
3698.444336
2837.277344
3308.119141
3860.932617
4432.428223
5127.084473
4652.266602
2065.554199
2709.501953
2576.425781
2633.633057
1728.421021
6015.238281
4358.216309
4042.0354
5366.222168
3972.963867
3764.5
3885.087891
4039.712891
2549.134277
2721.024902
4215.112793
1659.928955
3578.351318
2500.907227
4027.337646
2561.554199
1909.5896
2260.867676
5390.342773
2845.272705
2570.38916
3719.294922
4239.645996
4029.093994
2155.28418
3204.31543
3315.884521
2536.143799
2618.273438
4819.928711
2798.704834
5331.129395
4401.424316
2583.61792
2798.510742
4836.996094
4517.839844
2442.206543
4781.286621
2808.838379
4994.952148
3801.442139
2409.426025
3619.670898
5277.217285
4703.890625
2149.583252
2162.086914
4102.010742
2975.532471
2439.897461
2212.968506
3909.584229
6853.041016
4854.728027
3769.233398
4858.598145
1976
2484.166748
2669.719971
5064.981934
2048.451172
4687.244629
2189.281006
3049.858643
1909.883545
4718.41748
4010.026611
6526.230957
2459.739014
6426.131836
4907.231445
4241.391113
2634.070557
3576
4546.733398
3078.552734
1874.188721
3437.595947
2885.151855
3732.0979
3771.4021
3589.473633
1550.53064
5430.641113
2832.742676
2098.864746
3805.387695
2041.614624
1747.65564
2913.606201
2113.341309
4678.219238
3351.166748
4432.041016
1852.533325
2737.63501
2037.227295
3456.866211
7696.853516
4520.56543
4599.152344
3251.380371
5390.605469
3656.466064
1404.496704
1903.86438
5500.661621
6241.662598
2838.489258
4949.858887
2822.893555
2150.674805
3770.979492
2121.861572
4498.125488
4251.539063
3136.266113
2456.618408
1922.732666
6082.291016
2182.714355
3659.031494
1863.330444
4517.405273
5153.791016
3818.805908
5297.567871
3117.841309
3276.397705
3135.943359
3822.123535
2464.572754
2348.539795
2026.012329
6035.975586
4366.155273
3005.02002
3442.866699
2593.477539
4107.888672
2673.07666
4633.741699
4229.343262
3385.023438
3515.421631
3084.852783
3977.929932
3953.002441
2418.512207
3952.333252
1579.11377
2302.996582
1631.2323
3910.989502
3659.603271
1911.384644
4368.289063
4463.018066
2405.122803
2546.05835
3626.302979
3809.229004
3514.692383
1924.469482
3128
5252.871582
2855.093506
4541.179199
3700.178711
2262.696777
3223.138184
3057.138428
5369.65918
2083.807617
5439.466797
1912.840332
2534.217041
4362.70459
3832.013916
4074.18457
3430.716553
1845.293579
3992.300537
2584.868896
2640.505371
3275.710938
3865.443848
2220.219238
2442.666748
1785.906738
1849.783691
6673.184082
3637.196289
3988
2169.994385
5469.544922
2440.967529
3208.068848
3153.741699
2598.71875
3526.083252
3526.825928
4439.307129
3638
1525.37561
6439.89502
2412.527832
2389.101074
2453.075684
3106.730957
1984.065796
1831.530762
5439.080566
4156.05127
2610.647705
2914.987061
2320.866211
4258.354492
3955.57373
2142.969238
2582.23999
4754.828125
2896.543945
5904.152832
1543.025391
3711.299561
4030.651855
7476.13916
5369.103516
3451.5979
2630.972168
4278.804688
2621.192627
2012.332153
4884.649902
2372.308838
4352.21875
5863.930176
2029.384644
4199.40918
2456.631592
1714.550171
2956.017822
4969.667969
2905.403564
3739.231689
2890.638184
4469.325195
1711.886841
4496.259766
4788.59082
5910.641602
8019.04834
2897.880859
4432.524414
5220.797363
2224.724365
1864.686523
2736.375732
1907.917847
3908.417236
4922.558105
3785.279297
2427.191895
2867.857178
2111.958496
2872.175049
3215.967529
2794.597412
4168.194336
5447.236816
3226.818848
6756.709473
5731.592285
2880.773438
3175.925293
2009.848389
1817.904785
2351.286133
2502.779541
3032.43335
1973.627319
5365.553223
5219.072754
3561.291748
5402.253906
3639.25
3192.137939
2019.502686
2192.779297
5763.05127
1976.292969
2791.549561
3855.181396
3269.922363
2956.23877
1836.427124
4229.489258
5826.244629
4839.001953
4189.973633
6056.414063
4491.444824
3776.483398
5994.067871
3557.634766
3828.212646
1983.777832
2042.307739
3514.054688
2748.753418
5745.143066
4354.61377
6327.347656
5724.395508
4654.052734
4549.747559
3488.112305
5287.617676
1740.37854
3454.104248
3019.133789
1467.371094
4740.342773
3568.14624
1984.634155
2372.824463
2757.566162
4131.856934
3259.35791
4089.365967
3670.905029
5327.433105
2218.271484
2423.300537
2961.30957
1772.708374
1755.15918
2365.43457
4654.661621
4120.136719
2465.106445
2185.23584
2342.558838
3839.781494
3868.099121
2400.399902
5197.280762
2619.132324
3084.752197
4082.818359
1930.930176
3758.389893
3366.399902
4119.712402
4416.816895
2420.691162
3176.120605
5297.335938
3367.738281
2382.333252
2025.370605
3341.22168
3881.371338
4274.356934
2029.586182
3725.142822
3660.083252
3466.451416
2180.212891
5042.856445
2177.635498
3946.738281
3849.075439
2735.193604
3137.114502
3385.292969
5285.709961
2899.346436
3775.814453
2400.05835
2542.710693
4091.104492
2929.77002
3807.009033
3321.491455
3873.850098
6161.546387
4564.691895
2815.057129
3023.594482
2661.333252
3643.523193
3846.727295
5298.569336
2122.979736
5151.709473
2490.538818
3742.028809
5048.326172
1629.202148
4017.709961
3165.350342
2780.536865
1893.277588
5682.822754
3568.788086
4209.436523
2527.384521
2584.446777
2442.185059
3512.430664
3684.709961
2234.747803
5180.205078
3075.275879
2389.829834
1940.79541
2699.826904
3976.655029
5810.738281
2597.065674
4331.532227
2182.097412
4158.538574
1437.410645
3310.087402
6182.42041
4495.143066
3081.558838
4452.64209
5232.46582
7933.75
7276.405273
5508.054688
5787.262207
3282.998047
3183.527344
5177.088379
4009.980713
3307.551758
4219.249023
2830.296875
1783.580322
3336.998047
3470.960205
1949.790527
4157.742188
6727.293945
2846.949707
2583.19751
1743.461914
3611.26416
3743.778564
4643.194824
5990.898926
3654.918213
4472.187012
2007.640869
3374.94458
4840.508301
4826.357422
4728.472168
3206.011719
5840.561523
5215.051758
4731.022949
2490.135986
3526.163086
3434.039307
2640.316895
3365.589111
3296.081055
1604.389771
2379.555664
3276.48877
2404.61792
3502.275146
2477.404297
6209.543457
3365.609131
3053.71875
5297.044434
2359.435059
2689.741699
1932.669189
2011.252808
3372.800049
4165.968262
3593.103516
3461.85498
5493.649414
1937.445435
2731.27417
4573.71875
4026.516357
5163.55957
3019.468018
3314.956543
3418.696045
3835.65332
2938.95459
8045.854492
5452.90625
3798.965332
3499.808105
2375.445068
4473.089355
1652
4670.802246
3214.326172
4664.302734
3610.035156
3762.110596
3572.342773
2447.969971
2596.227051
4150.617188
5001.384766
1883.985718
1770.10144
5892.893066
7722.615723
3506.012207
2612.356445
2746.859863
6373.299805
2008.373413
2729.62207
4167.380371
5000.283691
2409.75293
4921.952637
3345.102295
2411.769531
2568.159668
3871.763916
3964.764648
3889.714355
2818.753662
4454.165039
7248.338379
1730.222168
2763.014404
2148.800049
2528.791748
1858.635864
11813.763672
2348.177002
2349.907227
2885.041748
1996.876953
3164.109619
2407.540527
6325.964844
4154.805176
3521.706055
2879.721436
2182.648438
2373.404297
1647.483887
4049.287842
1614.727295
3073.942871
1376.361572
3747.895752
2189.358398
4782.329102
5795.727051
6526.993652
6167.862305
2003.106323
2759.196289
5835.965332
3565.008301
4230.206055
3540.268311
4781.109375
3150.807373
5681.221191
2495.215576
4633.468262
4390.275391
4484.055664
2666.220947
2263.330566
5183.577148
3097.633545
5587.289551
3117.188232
5768.719727
6424.344238
4878.757813
2908.745117
2710.122559
2759.901611
4011.014404
2719.411865
1865.787476
3240.99707
2513.835449
3772.138916
2156.285645
4333.314941
2776.114014
3060.080078
3172.905762
1442.226807
2820.571533
3412.756836
4214.866699
4599.200195
1718.400024
1671.387695
2989.186768
2470.96167
2921.942627
3161.586426
4910.807129
3095.496826
2752.592529
2535.751709
3762.879883
1639.151489
4049.587158
3619.851318
3603.730225
1854.552368
3381.357666
2576.518311
4048.421143
3662.322998
5052.418945
3770.835938
1926.189331
3500.212158
2902.971436
5902.641113
1501.269287
5851.847168
4976.899414
3121.82666
2313.348389
3733.451416
1665.157837
4131.858398
2726.543945
1965.977783
4320.308594
5279.533691
1978.338745
3448.361328
1970.705566
3620.557861
4610.239258
2754.333252
4850.798828
1931.129395
1698.3396
1498.116577
3018.438965
1944.882813
2679.302734
1850.700928
4959.916016
2869.074707
4067.916016
4219.161621
2441.541504
4970.297852
4515.661621
2829.017578
3530.196533
4454.527344
2184.258057
2107.060547
2005.512451
2066.380859
4512.743164
4265.669434
4094.399902
4693.126953
2091.471924
3293.835693
4449.876465
4431.583984
1992.651123
2215.919434
4121.143066
2269.399414
3881.703857
2290.14624
3650.312256
2928.335693
2728.985107
2283.385254
3214.604004
3942.169922
2120.920898
5554.781738
5384.977539
2600.071777
1806.325562
2291.601807
4617.854004
2957.772705
4372.240234
5773.379883
2157.300293
5128.333984
1925.797363
4684.788086
4493.56543
2893.421875
3761.876221
3489.442139
4181.792969
4983.083008
2016.812866
4572.755859
5118.92627
4977.958008
2399.568359
2500.444336
2965.13208
2343.590332
4831.195801
5814.881836
3370.124756
3247.459229
3331.853271
3572.049072
2145.243408
2710.246094
5204.745117
2806.855469
4299.726563
6812.61084
2217.698975
2968.320068
5423.989258
5476.199707
3981.291992
3041.687012
3910.841064
3792.812256
3260.387695
2148.414551
2558.774414
2501.462891
2559.020996
3110.765381
3334.799072
3069.503906
3111.701172
2733.970215
3056.51001
2871.047607
4348.27002
4280.32959
2267.869873
2239.857666
1485.406616
1981.186768
5767.14209
1973.369263
3604.541016
1826.42041
1969.408203
4689.089355
7912.159668
2944.888916
3594.276123
3667.236572
2839.800049
6738.068359
3790.062012
6923.152344
1650.666626
3847.496094
3376.241455
5692.134766
4623.20166
3885.501953
5584.169434
2120.4375
2075.236328
2948.659912
4168.105469
5622.4375
5803.126953
1923.431641
2462.652344
6033.686035
2318.577148
2356.338379
4106.123535
3885
2533.169922
4402.184082
6020.209473
3013.494629
4606.653809
4767.898438
3081.101807
3785.894775
5225.65625
6124.956055
4488.428711
2551.900391
1308.285767
2470.905518
3002.046875
2438.828857
1713.281006
3669.938477
5435.547852
3910.907959
3297.828125
2278.361084
2101.942871
2003.695557
4704.403809
2964.336182
4984.018066
3119.689697
4437.141113
2579.393311
4267.624512
4029.126465
6073.394043
2746.925293
6064.367676
3292.866455
2102.571533
4596.285645
3308.80957
4459.114258
2728.636475
1939.612915
5552.491211
3575.774902
2429.729736
5290.447754
2873.200928
2266.05835
2045.793091
4899.482422
4076.284668
2752.133789
3053.146973
2373.986816
2763.511719
1514.41272
3057.120117
2024.061646
4331.440918
4057.299072
5667.807617
3930.916748
3274.508789
3427.731689
2606.586426
2313.120117
1765.322998
5346.308594
2873.022461
4256.768555
3207.582031
3380.20459
2728.786377
2379.262451
3669.678955
4141.486816
2825.986572
3681.522461
2567.714355
2966.218994
1998.106812
6379.981934
2018.798706
2239.021973
1823.715698
3599.778564
2374.450195
3542.123535
1939.299805
4526.512207
2638.364746
2296.493652
2606.813965
3309.196777
3850.841064
1757.260742
4144.253418
3009.627197
3841.958008
4063.831543
3217.791504
3833.090088
3364.146484
1886.105957
2230.409912
3079.688721
5685.491211
2918.88916
1627.206177
3668.579102
2752.858887
2130.444824
5222.04248
2760.660156
3553.556641
1926.030273
1857.176514
2735.953125
2693.753662
5237.162598
2268.030762
3196.922363
4863.456055
4043.312012
7752.78125
3598.555908
2385.247803
4134.853516
3449.24707
3553.788574
1924.6427
5238.395996
5056.047852
2404.723389
3765.469482
5278.647461
2204.806396
