# Supplementary material for: Distribution Analyzer, a methodology for identifying and clustering outlier conditions from single-cell distributions, and its application to a Nanog reporter RNAi screen
Source: BMC Bioinformatics. 2015 Jul 22;16:225. doi: 10.1186/s12859-015-0636-7 (PMC4511455; doi:10.1186/s12859-015-0636-7)
Supplement: Additional file 1: Code S1. — R source code and sample data for distribution-based high-content screen analysis [file 12859_2015_636_MOESM1_ESM.zip › DistributionAnalyzer-1.1/Plates/files10004/F11]

4736.248535
2395.45459
4012.767578
2021.408447
2146.639893
1689.904785
2259.368408
2682.053955
2022.649292
3753.983887
3694.725342
2257.936768
5016.825195
1577.185181
2222.539063
2165.061279
7018.26709
3169.103516
1707.839966
9674.517578
1574.168701
3248.357178
6199.646484
2308.557373
4149.42627
2276.355469
3107.665039
2015.186401
3854.383057
6656.371094
3854.814697
2703.783691
4853.925781
2204.399902
3464.397461
2106.189453
4547.439453
4965.878418
1855.569946
3581.722656
2109.272705
4628.42627
4279.103027
3045.584961
3278.723389
5193.81543
3169.73584
2480.679688
5963.35498
3773.956299
4118.055176
3546.277832
3203.470703
3341.600098
1873.811279
3359
3519.340088
4426.745117
3714.918213
3222.676758
5085.958496
3741.270264
2651.438721
3753.565186
3887.583008
5274.90918
2302.579346
2833.584961
5458.461426
4450.433105
2970.879883
4316.930176
2950.588135
3543.39502
4276.761719
5859.875
3228.713135
3105.770508
3337.605957
7335.94873
2585.218262
3535.132568
2960.857178
7407.490723
4244.161621
1759.644409
2701.706299
3285.028564
5686.46582
6639.623047
3218.008057
4863.04834
1986.117676
3791.936035
2455.657227
3810.977783
1907.761597
7422.348145
1680.897217
6549.394043
2641.242188
4703.432617
4650.092285
5188.90918
6051.080078
2708.411133
1800.149048
4319.25293
2370.142334
2618.645752
5992.068359
1645.142822
2177.371338
5481.954102
3755.969971
2854.233887
3213.137695
6718.082031
2833.73584
1552.842163
4690.504883
5695.379883
4708.016602
8161.352051
3603.053711
1854.612305
3614.90332
3988.47998
2252.855957
4185.64502
4495.356934
2896.270264
3943.593262
4241.777832
2326.429932
2181.252441
5386.577148
4009.443604
4261.809082
2728.490479
2569.668213
4377.15332
4803.898926
2933.614014
7321.969238
4408.615234
5009.739258
6395.407715
4244.104492
2764.346436
4764.983398
4259.86084
4359.419922
3951.552734
3784.366455
4955.282715
1757.582397
3363.053711
2078
4787.156738
1848.967773
4730.307129
5159.010742
4129.013184
1737.703735
5669.821289
3691.055908
4769.300293
2646.231934
4278.527344
7201.786621
4326.910156
6244.032715
3292.406738
4579.863281
3271.280273
4675.216309
2071.634766
4331.3125
5776
3065.119629
2994.741943
2136.953369
3776.22583
1770.610474
2431.536621
5653.882324
4950.101563
4109.020996
3237.021484
2495.044678
2325.955566
4445.398438
2847.189697
2277.848877
1906.119263
2604.993652
3457.846191
2571.160645
2104.98999
2456.287842
1916.02002
5405.281738
3519.598633
1739.638672
3619.900635
3397.004395
2266.792236
1982.121338
3595.408203
2310.122803
5505.229492
1892.68689
3778.335205
1951.12561
3587.021729
3223.793701
3018.173096
4597.45166
2372.481445
2759.095459
2944.06958
5645.995605
2402.379639
2198.736816
3646.087402
2663.899658
2823.860107
4907.748535
2927.060303
2584.998047
2538.717041
2316.90332
2977.781738
2764.587646
3275.214844
4469.722168
2617.351318
1936.43335
2849.344971
3225.830322
1870.845337
1879.630371
3444.986572
3105.415283
1978.812012
3613.960449
3247.056885
6066.048828
3250.440674
3381.691895
2537.98291
4958.526855
5099.641602
6492.48584
3985.142822
3739.174072
3524.788818
5340.020996
3467.799316
2859.39209
2862.841553
4198.188477
1899.203369
4385.71875
4258.265625
2948.07959
4306.441895
3224.284668
1741.385254
11926.925781
4385.863281
3021.691406
1692.5
3171.892578
4204.192871
1478.353882
1927.269897
2763.473877
5663.92041
2061.384521
3890.495605
3076.375977
5978.163086
3320.275635
4569.119141
3618.937744
2979.980713
2057.003174
2746.885742
2292.702637
1975.5
2807.969482
2847.598389
2219.747314
1713.873169
4378.442871
3154.986572
1878.318359
3606.023438
2722.942627
4308.396484
10048.484375
3655.296875
3171.428467
8272.587891
4602.953613
3763.526611
5293.866699
7563.084961
2446.420166
1663.199951
3557.592285
2158.088867
2971.669434
2507.431641
5320.151855
4574.935059
2633.160889
3238.194336
8636.229492
4188.330566
2429.732178
4788.514648
5271.407227
3626.486816
2809.381348
5186.519531
2072.743408
5704.928711
1868.580933
4463.682617
5645.488281
3621.902832
2867.820313
5467.617676
2768.495605
3012.507324
3427.651611
3104.601807
2874.666748
1887.95459
3532.604492
3053.686523
2073.147705
7042.530762
3886.084473
7595.89209
3654.188721
2866.690674
1871.774048
2264.95166
1767.199951
1553.857178
15915.789063
5474.293945
4319.846191
2443.348877
2982.447754
3049.273926
6163.584473
4489.796875
3380.285645
3336.539307
4710.471191
3366.981201
3264.738525
4504.352051
6226.350098
2226.741455
2209.832031
1898.320313
2906.156006
2682.294678
4121.251465
2644.289795
5509.510254
5914.219727
2845.797119
2216.944336
3170.149658
6018.968262
6261.823242
3348.203369
4346.420898
4414.65332
1860.231934
1931.328491
1943.900757
4952.596191
3427.052002
1991.261597
2466.169434
2589.934326
1600.941162
3991.549805
2751.123779
5000.168457
4118.111328
3708
3787.06665
3095.265869
7995.588379
2264.681396
4350.317383
2032.19751
2649.251709
5475.864746
4105.07373
3350.266113
2526.39502
2767.927002
3916.469238
4527.695313
1988.142822
4222.696777
4791.666504
6112.911621
4010.23291
2179.419678
3197.601318
4367.172363
3723.51709
1747.321777
3574.643311
3900.895508
1606.046875
1850.122437
3030.708252
2134.005127
8903.770508
6256.964844
4742.045898
4769.846191
2236.805176
1986.857178
3373.013916
3649.715332
2031.102051
2290.666748
4645.598145
4420.314941
2667.69873
2770.768799
2756.63501
4106.122559
4850.800293
3364.100586
3156.619629
1675.062744
6245.910645
5167.422852
2361.522461
7303.542969
6581.967285
4251.341309
7117.442383
1784.290161
2073.396484
3570.552734
1718.462524
3014.663574
2155.837646
2260.325195
3558.461182
1591.620361
1954.219482
2160.189697
1681.286743
2437.668213
5579.845703
3943.188965
4237.811523
3567.973389
2879.978271
4637.493652
2076.578857
2351.551025
1702.412476
1870.155884
3221.637695
4026.977295
1946.383423
2575.813477
2455.269043
3435.958496
4495.243652
3566.404785
3638.512939
4980.965332
1885.744995
2768.931396
1753.300537
3283.050049
4673.735352
2225.974854
2009.944946
4958.743164
2340.729248
3168.922119
2030.396973
1914.513306
3439.246826
2548.464111
1955.688477
3013.78125
1787.315918
2990.898193
3826.693604
6267.042969
2029.127563
2776.836182
6802.137207
4024.401367
2121.744629
3400.488281
4508.581055
3828.194336
3213.25415
6713.79834
4112.353027
3530.26709
2297.836426
1873
2236.996338
1814.018555
2881.951904
5081.625488
5154.337402
4190.234863
2303.82373
4402.96582
4043.791504
3922.496094
3262.746094
2263.983154
5136.069824
3351.046631
3827.493896
1689.936035
2079.284912
1838.793335
3696.689697
3658.362793
2360.17627
3256.330566
2012.088379
2437.395996
2191.700439
4752.77002
6599.833984
3032.777832
7102.949219
2365.232666
3162.905762
4587.63623
4965.626465
3752.901855
6325.237305
2061.621582
1881.758301
1994.493896
3504
2060.564941
3768.662109
2294.597412
2845.063721
3123.847412
1729.48938
2007.961914
4839.700195
4812.837402
2780.756104
3307.682129
1910.273682
3726.713623
1745.407715
4668.676758
3868.056641
3715.349365
2663.111084
2799.206055
1896
2594.48877
3614.070068
5097.181641
5061.196289
3436.644043
2616.366211
2286.52417
1583.874023
2367.540771
5723.695801
2492.631592
5433.513672
1406.193604
4529.793945
1808.77417
3424.486572
4278.583008
3828.963867
3789.989746
3834.263428
2612.616211
1885.183105
2116.478271
4891.975098
4254.24707
3220.177979
2034.588257
3188.266602
3770.072998
3343.944336
3502.231934
6527.580078
4141.166504
7202.80957
3109.103516
3585.006104
5148.214355
4539.489746
6000.991211
4677.546387
2409.135986
2798.278564
3224.291504
5990.03125
4880.029785
4057.29834
4768.973145
2455.398438
4045.904785
3981.405518
4010.135742
3564.291016
3305.199951
1687.050049
5330.336914
6684.752441
2849.34082
5701.580566
4339.329102
4051.620117
3075.947266
5293.397949
2775.068848
5808.496094
4563.924316
4234.226563
2085.775635
2591.609863
1905.18689
1570.666626
3157.78125
6037.825684
4424.861816
2698.487061
4237.88916
7229.596191
3291.695068
3344.747803
5347.426758
2110.287842
2456.89209
3769.701416
3075.025146
2608.560791
1561.912476
3190.816406
3699.261719
2816.133057
4009.533447
1648.240845
2709.896484
2646.663574
4040.769531
2386.224609
1809.994141
1709.326294
1696.422363
1669.714233
1745.957397
3590.13501
1872.598389
2465.186768
1693.325317
3819.730469
1730.038818
3970.408691
3131.076904
2339.646484
1721.24939
1621.281494
2307.645264
6194.649414
5432.322266
2055.44165
2819.833984
1713.615601
6969.78125
2923.129639
1918.553711
2835.55957
3434.390869
5152.770508
1647.439453
3233.797119
3818.084229
4672.474609
2050.609863
2647.65332
3440.970947
2934.232178
1876.134277
1775.090942
3822.26709
4679.220703
2207.415771
2319.692383
3825.844971
1996.96936
4980.814453
2077.811768
1803.288574
3178.744873
5050.434082
1984.046265
2401.018799
2976.245361
1666.857178
4186.255859
2358.117676
1822.142578
4781.521484
2534.870361
4935.097656
1993.798096
5059.075195
3768.069336
3205.601563
1965.077393
4099.152344
2928.959229
2012.344849
2204.435059
1959.6875
1726.542114
1636.855347
2969.416992
2090.149658
4749.598145
1751.057007
1572.039917
2811.729004
2222.230225
3230.666748
1829.453125
1824.021973
2309.088379
2423.57959
3284.072021
5000.724121
1967.474976
3895.65332
4090.150635
1863.479492
2201.525391
2860.880615
2865.900635
2949.44873
3320.312256
2184.533447
3734.202881
3047.535889
3120.977539
5544.061523
2141.30835
1786.648438
1706.181763
5278.149414
3336.945801
2062.429688
5615.666504
4260.666504
5859.428711
4558.70752
4686.731934
3543.538086
3068.683838
3690.25293
3627.75708
4481.751953
1669.850342
3411.622559
3574.594238
2216.261963
5465.920898
4576.364746
2905.921143
3471.484863
3536.665527
3584.269043
3395.644531
2605.288818
3919.595703
1994.76001
2965.946777
5148.791992
1659.568604
4395.422852
2329.740479
2024.891235
8292.817383
2753.730469
4745.431641
3632.509766
1681.105957
1668.413818
7218.666504
3977.337891
5124.093262
1953.415161
4204.174805
2517.432129
2237.986572
4006.726074
3642.05127
4123.788574
1916.048218
2292.481689
5949.606934
3020.491211
5138.481934
5668.254395
2795.97583
4707.211426
5777.348145
2706.631348
3474.682617
2944.392578
5449.322754
3633.874756
2469.079102
2132.571533
3605.762939
5745.00293
3203.281982
4582.524414
6331.302734
3063.199951
1941.727783
3234.123291
9343.485352
2928.974609
3060.959961
2556.800049
3647.658447
4935.283691
2567.638672
6228.435547
2579.678467
2199.330322
5408.573242
4950.969727
4183.782715
5996.609863
4415.322754
5504.061523
5769.20166
3940.573242
4390.47168
4219.282227
6557.623047
5044.059082
5144.840332
5698.550781
2384.769287
2695.351318
5781.733887
4265.76123
6120.431641
2188.871826
2836.848389
3738.774658
4184.102051
3515.26001
2913.586426
2237.774658
2935.9375
5034.70166
3248.125488
5594.317383
2816.067139
2168.361572
2483.457764
3401.688721
1686.607666
1739.780762
4109.968262
3431.40918
3746.277832
1937.099487
1802.153809
2210.557373
3506.856445
3049.557617
1770
4042.569092
1674.954956
2362.84668
3179.724854
1687.325439
1966.83728
4653.020996
2939.140625
3194.009033
1856.296265
4564.763184
4743.287109
2906.425293
5880.752441
3580.02417
5079.62793
1673.129395
3647.519287
5326.972656
1722.171143
2525.227051
1643.362793
1886.173584
5288.983398
5709.945313
3420.221191
5215.905762
3236.108887
2473.965088
2827.619141
1729.5
1593.893799
1680.512451
3803.918457
2807.673096
1929.764404
1625.834717
4277.719238
5126.61084
3465.095215
2026.380493
1894.803955
1954
4046.171875
3969.720459
4159.623047
4702.156738
3461.071777
3657.667969
3196.344727
5614.402832
3596.01123
1836.303345
3526.0271
2764.45874
4043.913818
3436.569824
3359.034424
4071.782471
4835.89502
2022.456177
2822.09082
4452.695313
3417.268555
1898.271362
3869.009277
1557.324707
1943.919312
1726.716064
2286.886475
3183.143555
12740.31543
1875.644409
2376.37207
2253.769775
1684.249268
2436.08667
3280.691406
2383.727783
1778.938721
3556.209961
2356.449219
1677.870972
2926.973633
3797.229736
2071.257568
1687.495117
3669.596924
2798.203369
4748.395508
1646.877197
2974.212646
4943.367676
4310.321289
1969.485107
1838.859619
2751.981689
6950.009277
5565.20752
1890.288086
4091.069336
3914.068115
4221.399902
3133.976563
4459.687012
6189.255371
2073.233154
3114.727295
2962.6604
4685.308105
5052.708496
3642.934326
2951.297363
5323.369141
2692.253662
1843.864136
3052.314209
4038.423096
3642.364258
2778.171875
3817.320557
2274.249268
6078.61084
3580.938721
2451.463623
1990.677979
2358.016846
3065.310791
1908.37207
3258.623291
4543.96582
3004.159912
3875.237305
2742.327637
3896.862549
3087.474854
4487.652344
1867.003296
2158.889404
4668.396484
3724.692383
2144.127441
7990.304199
3797.991699
4970.542969
4796.869629
2834.437988
1768.039063
1903.796143
2246.638184
4445.890625
4269.182129
2755.314697
5359.419922
2648.073242
4025.802002
1917.574829
5325.100098
2836.069092
4357.231934
2025.429932
2332.759521
3390.932129
2545.230713
2406.65625
2248.554932
4120.67627
5113.848145
2955.976807
1685.301147
4200.370605
4436.513672
5178.005371
6159.914063
4780.467773
5838.522461
8323.837891
2818.666748
5350.45166
5031.166504
5364.912598
2661.280518
2614.121338
1994.619751
4025.793701
5697.938965
5602.433594
4410.074219
2208.508057
2729.376465
3428.387451
2060.235352
5741.382324
1893.608887
2048.283936
3834.26709
4831.615234
2948.694336
3626.910889
5540.786133
6181.42627
5285.647949
2387.767578
3997.693115
1759.916626
2552.325928
2818.873535
3946.090332
4865.631348
6816.222656
4305.728027
6394.770508
2093.70166
4039.022705
3973.968262
1845.589233
3284.850098
2430.848633
2946.47876
3344.365967
1784.531372
5257.810547
6217.695313
1706.021484
1989.351563
1906.269043
3621.150391
2202.054443
2370.121582
4510.460938
5599.529297
1952.058716
3308.586426
2076.076904
2520.993164
2048.730469
1872.768555
2170.31543
2478.588135
4072.149414
1825.869873
1796.204956
2073.243652
2451.206787
2822.106201
2003.291626
1754.133301
2228.512451
1953.597778
2148.097168
1600.087158
3545.171875
1931.329224
1792.157471
4315.315918
2578.552246
2058.869385
3841.483154
2803.974854
3656.718018
2770.069092
3086.294678
2678.584961
2101.774414
2004.925293
2031.809937
2449.037354
2169.194092
2259.983643
2717.7854
1854.682983
1926.150513
5629.975098
3325.802979
2433.128662
1887.424561
2193.100586
1981.147827
1821.819946
5080.183105
3588.271729
3004.727295
3308.341064
6550.634277
1983.647339
3654.630615
5269.553223
3973.121826
1716.542358
4089.055664
1767.282104
2179.542969
3351.136475
4470.673828
3431.662842
4546.321777
3897.142822
2024.875366
1580.586426
2504.25708
2425.717285
3723.227539
2359.625
2108.926025
2622.06665
5627.951172
2925.092773
1642.661377
1714.836182
1740.58728
4694.670898
4671.947754
4182.334473
1664.694092
5976.114746
2499.640625
4174.560547
2084.270264
5668.952148
2015.52771
4343.542969
3772.087402
2082.565674
1599.958374
3270.705322
2990.868408
3219.832764
4226.879883
2746.136475
2353.387939
8094.191895
5096.133301
2305.803223
2519.890381
2148.471191
2419.52002
5351.068848
5167.040039
2630.946533
4044.834961
2485.419434
5503.091309
2984.657227
4584.580078
2222.226807
2866.757324
1706.948853
4753.638184
2581.585449
4697.645508
3122.685303
1945.030029
3347.642822
3108.011475
1923.658936
3340.491211
2403.472168
4242.630859
1812.276489
4190.282715
2166.69873
4908.480957
4656.57959
1896.464111
2933.643555
5012.010254
4419.659668
7516.622559
2787.159912
1699.787598
4844.51416
4878.728516
1828.28833
3830.344238
2711.368408
2492.621582
1668.618164
5390.537598
6025.424805
3611.602783
5239.436523
3334.114746
3988.533447
5755.327148
4043.149902
2776.725098
1928.496582
2710.614746
3873.205566
2570.832764
2458.257813
5492.729492
2293.142822
4953.726074
3523.707275
7468.608887
3617.793213
3412.115479
6328.607422
3049.88623
3527.408203
3455.508301
4841.05957
4238.085449
3843.02417
5245.978027
2754.601563
4011.992188
4022.853516
3394.07251
3421.870605
2657.414063
4640.666504
2394.798584
4780.088379
2694.532227
4852.242188
6513.549805
4989.17334
3897.360596
1462.177734
3434.30127
3620.633301
4119.472168
3784.603027
4360.748535
3321.180908
2011.409302
5077.272949
2357.692871
3460.777832
3708.081543
3394.495117
6221.010254
1547.71582
7136.668457
5295.890625
2610.052246
4032.98291
4425.123535
4183.433105
2333.307617
2279.05127
1979.106812
3952.712158
1796.956787
4577.172363
3662.158447
3900.122559
4872.839844
3540.64209
4653.147461
8488.851563
2330.517334
2893.465576
2396.178955
2990.381104
4723.10791
1623.580933
3317.876953
3576.827637
3474.166748
2994.957031
1908.517944
2003.648071
1803.805298
3840.217529
4038.456299
4156.808594
4520.569336
2628.065918
1989.838135
3086.13501
1778.318481
3411.374756
5170.724609
2238.128174
1779.472412
2552.183838
1904.025635
3454.527832
3879.445557
3507.959229
3142.492188
3179.199951
3358.141357
2222.092285
2512.796875
1874.5979
3275.628418
4567.891602
2895.237549
2379.342285
4685.450195
1797.53479
3406.567871
2611.401123
4296.615723
4080.022705
2532.530518
1755.037231
2367.712158
2526.90918
1851.557617
1836.19397
1662.0448
4667.724609
1912.832275
2084.812012
1705.292725
4386.308105
3526.435791
3455.400635
1832.179565
3800.829346
2894.179688
4530.623047
2279.758789
2092.037109
2121.090332
1815.893555
5084.079102
3255.532227
2044.613525
1998.6604
1722.684937
6511.075684
1979.043945
1766.833008
4340.87207
3460.164307
2124.581299
2885.2854
3169.233154
4065.759766
2996.625244
2388.659912
4474
2585.397705
3560.959961
4185.684082
2087.189209
2067.055908
3862.974365
2358.800049
5209.214355
2044.688354
3097.190674
1946.455322
4431.822266
2896.634277
2192.671631
2566.769287
3219.668701
2916.770752
1741.19165
1919.520874
2206.970459
2019.217163
2816.837891
4252.0625
2116.856201
1949.615356
1996.656738
2821.567627
2271.733643
1997.144653
3751.265625
1889.460083
1997.699951
1846.493042
2783.549561
5499.934082
4358.099121
2804.609619
3614.461426
4474.803711
1827.044189
3571.713379
1803.625366
2088.273682
4021.493896
2382.647461
3080.37207
3728.936768
2782.175049
2638.917236
1875.357788
5437.823242
2864.772217
3614.44873
9114.405273
6010.058105
1961.122437
2486.976074
1642.447021
3240.273193
2701.809326
5125.208008
2786.648438
2344.078369
4747.750977
2800.493164
3674.819092
2666.850586
4505.003906
3025.553223
2154.681396
2137.341553
3903.560303
2672.445557
3589.703369
2050.861816
3977.715576
3233.645752
2311.85498
3621.311279
3138.64624
4970.243164
2678.32251
2075.615967
1830.355347
1838.042114
3351.293457
3350.438232
5648.658691
1676.25415
3274.175781
4470.324219
3754.790771
2570.829346
3058.87793
2409.91626
3202.93457
4185.86377
2399.869629
4488.037598
5938.60498
6676.879395
2352.473389
4827.493652
3314.721191
4208.075684
3085.538574
6157.086914
3609.904785
2260.483398
1867.357422
2982.869629
5164.017578
4704.445801
3155.116211
2377.122803
2022.315796
5374.071777
1763.204712
2479.910645
4896.943848
3016.17627
2584.444336
3766.183594
5954.26416
2027.774414
3917.604736
4665.491211
2930.124756
4616.916504
2424.538574
4134.822754
3032.050537
4947.860352
4417.146973
3259.497559
3386.519287
4992.997559
3523.09082
1942.285767
2553.736328
2590.047852
2193.799805
5576.351074
1758.22644
3188.689697
5008.104004
2642.830811
4161.868164
3383.964355
3190.231201
3576.333984
4769.067383
3966.102295
1736.825806
1716.458374
2764.354736
2632.306396
5134.32373
2931.472656
1995.432251
3432.678223
3414.320313
1982.365967
1790.328979
2867.641357
2699.87085
3951.84082
1653.265869
6390.935547
2906.123779
1520.300049
6073.290527
4384.103516
1753.801758
4823.042969
1817.5
3056.880615
3387.786377
2776.504395
3028.525146
4085.087646
6980.649414
4029.106445
2666.248047
2934.961426
2950.114746
1962.252441
3092.122803
6434.930664
4322.285645
3453.674072
2474.719971
2666.425781
2094.873291
4935.789551
2420.231934
3493.55835
1529.488403
2707.591797
3752.723633
2045.894775
3345.204346
4692.885254
2895.218018
4936
4012.28418
1574.181763
5278.054199
1813.333374
1816.692749
6157.080078
2958.74292
3335.856445
5256.599609
2719.121094
3861.818115
4944.408203
1888.502808
1604.262817
1692.776123
2488.00708
1869.17041
1866.484741
4318.763184
4274.241211
4941.188477
3035.869873
5259.327637
3024.558594
2891.618896
1956.881958
4200.944824
1977.580078
3682.359863
2663.473145
1866.046509
2561.711182
4520.737793
7644.768066
6530.687988
6220.956543
2308
5924.986816
2241.191406
1657.411743
1795.906982
5002.42627
4464.731934
7509.867188
5660.410645
4417.770508
3054.779541
3250.953369
3914.609131
4396.36377
2122.616455
3916.444336
1854.400024
2212.783447
2017.777832
1780.915649
3165.686035
2998.431396
5825.222168
4784.813477
1606.814819
1817.377808
3919.831543
2209.360596
3812.46582
1879.584717
1740.830566
4982.538574
2503.202148
5889.215332
4507.77832
1783.4729
1979.329956
5535.158203
3990.850098
3965.679932
2320
2914.324219
3967.757568
3129.244385
2759.753174
2705.782227
4546.255859
5522.54541
2628.579834
3661.855469
3546.358887
1879.376221
4556.519531
5521.852051
2107.802002
2107.635254
1823.47229
2218.860107
3761.644775
2931.876221
4069.264893
2441.346191
6435.224121
5653.688477
2791.197266
2431.4104
1781.618774
1869.449219
3574.391113
2070.173584
5527.123047
4921.511719
6195.041992
4683.527832
1702.792847
4727.036133
2082.102783
2251.23584
4239.333496
3419.634521
2667.507324
5180.671875
5424.33252
6182.077637
4128
2669.123047
4724.26123
4968.10791
4875.639648
3515.30835
4647.764648
1710.717529
4556.46582
4018.419189
3416.593994
7580.250488
3263.25
3268.989014
3946.251465
5608.234375
3477.398438
1418.713013
6476.43457
5888.683105
3109.756836
2128.060059
6933.026367
3437.56958
3626.588135
2610.86084
2497.367432
6629.200684
3145.540283
5759.15918
2698.394775
5420.642578
1986.953247
3144.852783
4468.780273
5053.672852
3562.130127
1719.238037
3348.533447
2933.386719
4105.609375
2698.644531
2642.5625
2027.028198
1789.19751
4097.31543
3133.612793
3533.503662
4982.987305
2728.592529
6043.428711
4409.305176
3939.188477
3456.915771
3498.718018
2263.949951
1821.012695
5821.714355
4052.625
5121.28418
2130.580566
3889.420166
2596.241699
5457.442383
4674.720215
3052.615479
5625.893066
1281.142822
3290.232666
5980.090332
1747.478271
1930.740723
4312.19043
6748.477539
3712.055908
2388.595703
3815.656738
3175.743652
3566.51123
2844
3961.244385
2212.840332
4015.787598
1487.175293
5157.033203
6716.824219
2009.132935
4729.588867
3983.895508
5296.931152
3712.90918
6284.368652
3896.629883
2720.073486
4871.304199
4112.575684
4782.72168
4007.127197
3893.376953
6171.15332
1707.857178
4862.414063
3879.298828
2107.199951
1799.215698
2388.206787
4014.574707
6494.96582
3652.695313
4914.897461
3364.939697
4713.32373
3382.214355
2814.704834
2296.914307
2921.924805
4129.674316
6697.942383
1730.92688
6733.228516
2105.292236
4446.963867
1679.209351
3725.44165
3760.580811
6055.416504
3328.385498
4878.236328
4749.364258
3606.736816
5673.600098
8981.883789
1974.764648
1722.952393
2908.222168
5643.87793
2937.084717
8673.385742
2281.246826
5271.047852
3065.633789
4080.262207
5409.13916
6422.702148
5546.318359
3259.672119
1888.406738
1894.38562
2448.69043
5861.783203
8132.240234
1827.924561
7384.613281
2227.226807
2197.007813
5766.01123
1481.54541
5425.447754
3651.805908
2098.037842
4062.939941
3084.201904
1858.157349
4555.80957
5362.789551
3924.926758
3124.879883
2332.906982
2355.85498
6547.961914
4613.186523
2326.864014
8153.053223
3120.959961
5940.47998
4514.141602
4731.009766
2121.986816
2909.314697
3564.019775
2410.311035
3486.306885
6860.946289
5745.72168
3719.292725
2288.252686
3899.577148
2561.518311
2611.303223
1823.412476
2507.445313
1627.590576
4983.432129
4702.0625
3799.386475
1672.163208
2302.477295
3386.025391
1779.42395
3330.033936
2952.644775
4255.282715
2356.788086
2570.541748
3441.395264
4138.827637
4082.498779
1823.758545
2904.191895
4443.625977
1918.193604
1917.562134
2347.178467
4815.952148
4104.877441
2056.314697
2057.446045
3374.405029
1860.650757
2300.247559
2280.033447
2910.874268
2933.991455
2820.061279
6924.106445
2169.769531
3294.304688
8122.250488
5144.993164
1611.796631
2974.262939
2776.913818
2981.696289
5223.348633
1857.188477
2598.868408
2220.698486
1842.616333
4081.79248
6694.618652
1677.714233
4626.26709
2689.664795
1834.053711
2304.21167
3519.670654
3429.507324
4452.25
4431.241699
3414.098633
2016.615356
2854.17334
6029.289551
3173.059814
1429.606323
3135.466553
2579.773682
2886.550781
2354.882324
4406.290039
2107.162842
4852.563965
6136.64209
4744.120117
5297.528809
4403.171875
4900.70752
3213.076172
4824.714355
3449.52002
6940.77002
5745.512207
4730.854004
5652.178711
5254.299316
3394.666748
4341.731934
3737.451904
3715.361816
1481.244385
5191.545898
7242.084961
6426.290527
2287.506104
5089.40625
4204.957031
2752.337402
3601.133057
4407.379883
4450.303223
1964.136597
4647.707031
4770.98291
2944.171143
3379.827148
5303.177734
3562.666748
2248.867432
6668.272461
2056.881592
1952.520874
4572.077148
2085.146484
4543.21875
2452.99585
4429.115234
4595.361328
1671.185181
5306.611328
2966.17334
5730.262207
3669.491455
3988.419678
3568.28833
3209.253662
2164.072754
5321.192871
4985.292969
3680.761963
3531.404297
4123.370605
2680.384033
3469.413574
1734.753296
3295.359131
4442.030762
2730.54248
4495.587402
3594.920654
5581.333496
4297.709961
4935.725098
2277.398438
3275.251709
5110.428711
1837.932007
5020.668945
2289.073975
4129.178711
3974.647461
2590.950928
3126.651611
3217.108643
2151.550049
4699.5
5613.903809
6416.419922
1630.427368
1963.348877
2886.971436
2597.027344
2832.690674
3213.834961
3692.244873
4344.269043
2876.695557
4927.116211
7018.412598
4278.625977
5368.306641
2012.46814
4007.0271
4874.306152
6371.423828
4218.442383
2688.676025
1748.202881
3618.076904
2272.495605
6031.869629
4897.666504
3536.95752
3199.840088
2069.620361
8489.166016
1867
1839.934448
3392.741455
4839.564453
3145.818115
2802.629395
4241.061035
3355.586182
2122.272705
5233.748047
2571.529297
3435.213135
6099.650879
4884.989746
2525.30127
2478.040771
2226.849365
6960.717773
6000.919922
2208.081543
5782.224609
5409.937012
4040.234619
3646.61084
4795.55957
3718.625
2615.923096
2208.54541
4030.55127
3326.644043
4736.168457
1900.023682
3507.005859
3799.7771
4392.744141
4587.804199
5735.858398
5546.782715
3626.349121
6448.071289
2656.645264
5337.138672
4189.547852
2705.714355
1829.541626
2046.123413
3422.490479
4287.163574
2460.437988
3177.856201
3217.134766
2111.910889
5224.041016
3079.786621
2589.14624
4133.959473
3461.326904
3109.670166
4287.688965
2654.868408
1931.709839
2044.027954
6406.51709
1881.148926
2471.427002
3253.714355
2048.984619
4151.121582
4634.925293
4930.243164
4071.694092
2345.215576
1894.347778
2128.188232
2349.452393
1893.109741
2620.621094
3636.117676
2822.061279
3152.292969
3508.92749
5308.824219
1692.703003
7650.876465
1839.346436
2565.760986
3141.378418
2295.944092
4569.268066
1987.430176
3336.641602
3386.855957
3561.876709
3675.770508
3869.600098
3912.215576
1876.861328
2001.296143
1640.618774
1789.490234
3278.273438
2139.584473
2154.547607
2039.858398
1949.235474
1831.336182
2010.188477
4488.510742
1888.507324
3428.768311
4384.22998
5363.591309
3830.775879
4751.118164
3602.589355
4315.186035
1657.57959
4378.044922
3821.780029
6320.825195
3844.213135
3902.619385
2401.27832
5690.660156
1665.048218
4071.80835
3116.50708
3307.378906
3368.533447
1759.4823
4107.680664
6450.885254
3384.53125
3462.761963
6280.663086
2298.543945
3213.333252
2735.562012
3800.507324
2823.638184
3734.485107
2049.795166
2522.308838
2857.241699
4887.062988
2174.452637
2920.193848
2065.4729
5694.650391
2279.195313
1827.863403
3846.171875
6329.696777
5680.560059
3956.513672
3232.497314
2350.894775
2066.351074
5233.053223
4842.654297
2463.188721
5392.826172
6211.802246
3916.333252
2488.571533
3516.169434
4334.411621
4043.477539
4848.230957
4281.00293
4502.194824
3505.67749
4791.051758
5468.280273
4600.833008
6592.361816
2859.946045
2234.325684
3130.399902
2687.044678
3240.958008
2510.843262
2958.956543
4069.508301
2232.207031
2785.584229
3457.208252
3116.682861
4331.207031
2274.04126
4137.856445
2483.333252
2048.914307
3984.862793
3472.123047
4304.684082
2907.508789
2606.226807
5813.359375
1896.613037
8341.705078
2827.722656
5224.656738
4729.847656
5198.191406
4949.223145
3450.185791
3135.10498
2948.055664
2066.759766
4341.293457
3545.853027
3770.597168
4362.237793
2310.93335
7568.408691
4118.648438
5643.575195
3655.145752
2475.291748
3512.66333
3154.983154
3578.697266
3654.683594
4281.564941
3070.427979
2142.592529
4277.673828
2335.726807
2708.87793
4039.114014
2395.816406
3043.764648
4996.537109
4460.521973
3888.596191
6424.670898
6818.053711
1816.822388
2870.95166
3199.22998
1804.340454
3487.552734
4151.094238
6232.29248
6432.385742
2001.369385
3443.674316
2684.77417
2843.723389
6443.602051
2208.062988
3083.764648
2289.284912
4993.285645
3844.926514
4103.131348
1845.317383
1779.530273
2687.84082
3064.405518
3729.397705
6037.703125
3360.355469
2156.546875
3067.725098
4626.588379
3120
5392.156738
3110.582764
1834.112305
2087.709717
3175.075195
3784.045654
3807.206055
4780.402344
3273.823975
4556.105957
4731.727051
5094.625977
3221.734131
2038.105225
2687
6715.985352
4609.189941
3401.223145
5732.96875
3843.18042
3260.829346
4234.824707
2978.478027
1595.25769
3578.731201
1775.419922
3976.956055
1725.2948
1918.780762
2915.796875
3224.733398
3392.732178
2989.993652
2115.031738
5846.375488
1755.193237
1686.464844
2095.308594
3817.612061
1535.407349
3658.615723
2199.416992
4163.500977
5265.676758
3336.907471
2643.92334
2340.961914
2569.706299
4505.729004
2333.822998
1998.938721
6374.708496
4359.96875
1867.945679
2929.881348
4796.018555
2446.122314
1805.481079
5743.206543
3629.278809
3628.660156
1587.09436
4342.880371
2143.074463
2175.038818
2831.069092
3052.489502
3536.32373
2011.199951
4373.793457
4964.065918
4690.198242
1777.024536
2817.571533
1665.604614
2748.213623
2012.588013
6965.128418
1878.925049
2808.609131
2686.391602
3882.14624
1590.49353
3788.966797
3519.294189
5046.57959
3011.41626
4301.755859
3928.133545
5861.080078
2350.139893
5038.312988
2578.024414
3058.773438
3596.81958
2912.570068
4037.03833
8019.05127
2648.795654
6200.447754
2930.03833
4888.81543
5944.598145
1712.044678
3176.254883
3973.64624
2324.559326
7274.714844
6106.79834
5617.924805
4918.40918
3289.700195
4954.462402
3312.292725
5013.112793
2930.236572
4213.008789
8588.806641
4304.109375
4199.003906
2553.564209
2643.093018
2065.169922
5024.839844
2112.642822
3034.223145
2751.464355
2006.023315
2398.596924
6786.518555
3814.0271
4534.416016
2641.989502
4986.894531
4724.987305
3267.062744
2099.550781
4334.570313
4467.227051
3953.709473
3211.736572
1512.057129
5902.112793
6317.577148
2248.941162
4307.380859
4293.058105
4330.584961
2083.246826
4181.257324
2383.778564
3292.932129
2473.288818
2456.431152
2966.956543
4539.07959
4932.946289
2984.552734
2184.839111
3272
1962.117676
5954.09375
5561.42041
2649.588135
6354.064453
8464.09668
4075.167725
3278.710449
4300.494629
1887.675659
4964.29541
3209.419678
2796.518555
5291.90918
2091.399902
6806.540527
2527.061768
4448.040039
1837.787842
3751.953857
3770.022949
4180.367676
2801.272705
6073.523926
3820.597656
2882.82666
3302.928467
3245.249268
4178.706543
4267.174805
2183.86377
3896.582764
3914.611572
2301.562988
4651.16748
2380.448486
2468.516357
3217.54126
2344.067139
2039.550049
5391.89209
2032.932495
4668
3198.093506
3043.840088
6142.039551
4525.403809
4245.106445
4696.5
3306.634766
1666.595215
6230.1875
3098.424316
2537.600098
5188.321289
5804.73877
2840.947266
5215.80957
5120.410645
4004.810059
4963.932129
2425.710449
4839.603516
1946.218506
3661.028564
3720
5021.277344
8799.395508
2320
3875.943604
3572.67749
5116.171387
4694.374512
3998.509277
3172.505859
5529.907227
1820.958618
3580.444336
2195.512207
2286.969482
1728
4056.283691
7113.600098
1837.669312
7174.310059
2693.169922
3787.268799
2836.629883
2646.186768
2685.150146
5131.735352
4604.510742
4070.913086
1786.761475
2821.943359
7352.745605
3110.103271
6783.320313
5351.008301
2074.494385
2441.033936
3360.682373
1881.640991
2470.334961
1839.792725
4655.892578
2668.441895
1842.853394
2056.107666
2278.290527
2140.032471
2240.689453
1830.911133
1950.113281
3596.764893
2721.169434
3355.256592
2536.290527
2235.593994
4230.869141
4644.122559
3350.124512
1748.544434
3481.091797
1939.80835
1681.113281
3278.800537
1822.357544
2914.037354
2937.728271
3614.049316
1956.695068
2133.47876
2053.585693
2356.774658
4047.745117
3825.83374
4873.279785
3712.788574
2367.959717
2340.744141
3717.421143
1709.299561
2125.033203
1897.793823
2150.052246
1604.486572
3174.1521
2520.528564
6753.027344
4275.452637
3836.121094
3205.577148
1987.158447
3435.648193
2084.971436
1566.467651
5167.490723
2665.936768
4663.698242
5829.467285
1985.138916
3846.845703
1865.725464
4739.265625
4790.554199
1742.954224
4139.331543
6158.868652
3779.135986
4527.148438
8531.564453
3172.455811
2754.299805
3450.625
4153.78418
3230.050537
4110.524414
3412.158691
1765.419312
3061.821777
3457.076172
2680.571533
5118.879883
3095.371826
2907.905273
1828.186523
2742.543945
1946.744019
3675.705566
3039.006592
3553.127197
3414.928467
4208.324707
3452.192383
3178.730713
1872.233276
5976.947266
1893.199097
1964.247437
1651.217407
3305.260986
3501.818115
2245.606201
2784.394531
2171.22876
3281.227051
3220.2771
4054.317383
3899.085693
5636.735352
1754.549194
4766.604004
3604.623535
2708.469482
4564.659668
4374.740234
4819.964844
4588.555664
3584.520752
2530.608154
2383.084229
3140.292725
2965.818115
2619.192139
3314.618652
4493.562988
4468.578613
1597.558472
2242.457764
3806.262451
2553.573242
3092
4330.32666
4341.753418
2123.435059
2254.861328
6014.022949
4321.169922
5119.330566
1898.011475
4288.844238
7193.937012
2215.431885
6088.21875
2275.913574
1390.300049
3635.487549
2885.952637
2804.919922
5495.055664
5261.408691
2280.731201
2662.723389
5459.425781
3350.204834
3758.758545
4201.177246
2451.199951
1897.672363
3756.440186
4896.814453
2218.826172
5161.057617
3950.660156
2330.936279
1858.922363
4313.820801
3266.637939
1738.75415
5035.407227
2795.45874
3532.307617
6980.245605
4645.949219
3196.896484
8146.57373
3737.525146
1883.275635
4532.302734
2607.532227
3489.054932
6609.855957
3009.782715
5788.356934
3794.205078
2783.657471
2270.953369
2317.146484
3489.787354
3709.595459
3569.612061
3995.291504
3486.74585
3968.878418
2683.092529
2737.449707
5900.436523
4067.950928
2028
3960.951416
2738.699463
3659.867188
2882.517334
5994.151367
5564.33252
7103.381836
2208.824707
2324.881348
1900.540039
5568.327148
6623.200195
3518.407471
4238.317871
3724.405029
3172.221436
4804.050781
2940.440186
4261.925781
5117.280762
2712.316162
4852.633789
4119.165039
4860.399902
7144.060059
4007.557861
1996.419556
3974.838135
1570.058838
2459.004395
2768.269775
2271.649658
7121.534668
5460.828613
6220.631348
4483.044922
1706.678955
2630.468994
4134.693359
1812.709351
3902.368408
2694.807373
1978.848999
3101.209473
3479.974365
3347.07251
1915.526123
4375.878418
1634.087891
1825.323242
1864.706909
5548.830566
1807.810425
1734.871094
5101.972656
4020.32251
3720.284424
3346.422363
1656.242432
3633.120117
1757.565186
3670.250488
1843.197021
2720.460693
3599.545654
2920.250732
3826.695068
3902.562012
3005.62085
2104.308594
3582.538818
1673.648438
1736.935059
5401.005859
1537.151855
2430.755615
5414.917969
2023.230591
3057.58374
1791.196289
2490.418945
2307.620605
2176.056885
2215.702881
3522.594971
1746.585815
2379.824463
1693.882324
1881
1740.206055
4229.930664
4701.675293
1930.002319
1867.10498
2002.569458
4204.986328
1752.966675
3447.151611
6077.389648
1733.936646
5397.916504
5461.153809
3008.333008
3702.016846
1361.956543
4558.841309
3124.208252
4611.782227
3177.950439
2637.102051
3664.992432
3761.03125
6935.811035
4659.802734
3151.905518
3473.53125
5143.062012
2649.071777
2869.375
3425.936279
4506.177246
2277.758057
5450.627441
2943.475342
2319.673584
2683.253174
4738.258789
5768.375
3169.924072
2920.811768
3687.272705
6289.924805
2686.845703
1884.595093
2241.41333
5359.512695
2665.696289
2081.072754
5486.465332
3607.029053
6335.342285
2605.769287
2772.172852
2767.624268
4405.18457
3014.800049
5531.010742
7098.780762
1736.066162
4315.868652
3390.253906
2436.900391
4612.761719
2645.377441
4071.81543
4702.96582
1777.753906
4082.7771
2865.492188
3556.664551
1883.640503
2426.845459
3140.449219
3200.946777
2345.346436
3174.232666
5449.195313
3567.439697
2009.874146
4415.893555
3492.334717
2539.18335
6052.974609
6004.121582
4419.481445
3519.171875
5371.023438
3277.155518
4530.160156
3857.661865
4426.651367
3941.333252
2698.510986
3439.479736
2023.182739
5051.528809
2342.322998
5276.876953
3082.992188
3201.558838
2800.495117
2440.27124
2453.894775
2789.635254
1747.654785
5689.787598
5515.687012
2378.704346
4732.647461
3039.937256
3349.550781
4585.920898
3905.918457
1884.317017
5970.039063
2344.358154
4746.947266
3896.153076
4978.223145
4355.265137
6783.393066
2072.436768
2880.407959
4477.188477
8791.446289
3493.364746
1864.571411
2091.79834
3967.654541
2633.417236
4442.740723
7131.182617
5094.642578
2210.399902
2381.53418
2847.515137
3543.703613
2667.575928
2798.227295
2100.020264
4856.296387
7647.344238
3978.039307
3253.367676
3798.282959
3089.419434
1785.714233
5669.475586
4163.225586
5514.116211
1549.617065
5417.120605
1721.893433
4676.837402
3724.044434
3044.708008
5253.54834
3543.775391
2783.672607
2244.54126
2012.018555
6080.883789
4256.287598
2900.649902
4782.5
2768.484863
6876.589844
4546.318848
2741.15918
4898.272949
1914.710327
6078.364746
2570.567871
2201.863037
2767.984375
5377.918457
3189.424316
4090.572998
3479.761963
5602.060059
2730.64502
1946.063354
1888.834351
1469.220825
1598.623535
4078.444336
1903.830444
1617.781616
3091.715576
3761.491211
1722.821533
1725.593506
4316.056152
1909.111572
1695.306396
1926.766235
4391.655273
1615.633911
1745.125
3592.374756
2088.942139
2977.878174
3837.376953
1726.672852
2774.943604
3983.715088
4959.137695
1756.765625
4468.539551
2027.393677
2669.969482
1776.557007
3880.757568
2091.094238
2242.262695
1784.421631
2897.87793
2464.151367
3112.875732
2508.028564
1837.738281
1777.554199
2365.586182
4706.073242
2746.781006
1789.351318
2633.084229
4468.935059
1951.058228
2373.108398
3719.779297
3061.049561
1679.954956
1736.446655
2788.968506
3225.147705
1532.327393
2808.299805
1975.984131
2674.423584
2427.078857
4568.434082
3142.312012
4552.098145
7764.176758
3226.342529
1616.253418
2613.709717
2804.329102
6584
3696.336182
3921.593994
4345.744141
2633.706055
2532.286865
3720.103516
4264.009277
3865.626221
1826.703491
5343.972168
1850.884155
3061.68457
4886.93457
2287.189209
3414.138672
3592
5103.189453
2172.037109
4268.251465
3037.309326
3288.884766
2477.87915
4178.957031
2256.857178
5290.499023
3131.965332
1879.562744
1857.917847
3404.398193
6952.599609
2851.87793
4172
2366.920654
2302.550537
3913.941895
2236.80542
6952.03125
1888.323242
2294.817383
3745.970215
5932.525391
1693.643188
4456.012207
4892.387695
3439.869385
5246.989746
5072.487793
4131.637695
2515.402832
1802.416016
4407.708984
5810.736816
4745.214355
2477.922852
3884.158203
3918.956543
3898.073242
1859.379883
2659.758789
2235.356201
3933.20459
3257.451904
2674.977539
3868.91333
5441.272949
6711.018066
2437.592529
2865.823975
2442.800049
3849.290283
5027.837891
2110.552979
4705.201172
3963.823242
4683.224121
2386.037598
2166.944336
3890.181885
2634.605957
4355.757324
3149.889404
3120.997314
3815.873047
5265.463867
3287.025391
3948.211182
3553.255615
4585.406738
2210.25415
2067.199951
3186.359863
4896.647461
4848.93457
3030.185303
3624.253906
8178.053711
3444.383545
1947.148071
4764.227539
2420.666748
1836.851563
5222.435059
2162.879883
4645.852051
2487.047607
3194.814697
3028.550537
5005.46582
4505.903809
2303.288818
4722.603516
4825.130371
2076.049316
3606.063477
2084.394775
5384.417969
3993.142822
3473.430176
3211.951904
3304.755615
1755.353271
7582.27002
2183.676758
4700.472656
3236.035645
4339.597656
4065.818115
3170.250977
3245.734131
4442.260742
2551.303467
3734.692383
2318.56958
2711.474854
9676.591797
3255.069824
4047.048096
3784
9946.833984
5773.051758
2037.531372
3342.804199
1776.843872
2364.807129
3460.022217
4852.574219
7015.475586
3298.860352
4129.468262
5634.21875
1851.182373
1927.194946
2381.966797
3240.544434
3314.153809
1917.227295
5721.537598
2567.151611
7498.282715
4710.222168
2216.21875
5702.321289
3937.467773
3858.304443
5067.47998
3136.036865
3710.827148
4005.368652
2065.114014
3919.988525
3745.576904
2174.956543
4071.921387
3506.412354
1775.479736
1761.506104
1543.835205
4973.429199
5236.108887
3107.971436
3914.47876
3059.484375
2035.162231
2012.88855
3094.10791
1982.814819
3238.687744
4403.573242
1550.461914
2941.067383
3196.505127
4554.692871
3232
1938.810303
1777.707153
1568
5292.121094
5289.415527
2289.360352
3643.569092
3671.310059
2127.44165
2949.573486
2225.426025
4894.138184
6533.349609
3383.508789
3189.75293
3089.114014
3645.292725
3182.416748
1707.130493
2343.058838
1933.359985
1755.300049
4495.504883
4957.318848
2642.639893
4338.273926
5538.323242
5165.434082
16471.896484
4575.323242
4272.506348
4142.095215
5662.063477
5343.452148
1910.767822
2694.366211
2897.966309
4187.51416
1869.203613
7467.348633
4442.623535
3721.772217
2463.501953
2780.622803
3472
6313.119629
4866.129395
3249.388916
4192.016602
2328.290527
2359.986572
4300.55957
4931.085449
3650.476563
2806.874268
2571.5
4444.155762
4682.644531
3157.940186
3516.867676
2822.455811
4101.370605
2803.603271
5607.617676
1709.742188
2924.406006
3519.706055
1872.48645
2390.763184
7610.697754
4727.640137
1960.482788
4936.657715
3910.02832
10970.724609
4453.960938
4408.463379
6587.952148
4247.345215
4532.731445
3590.678955
4723.87793
3586.12793
2347.088135
5103.17334
1876.646118
4541.189941
2777.24585
2455.694824
1749.779053
2183.283691
2704.67334
2586.536621
2405.169922
1793.491089
1796.304199
3941.492432
1757.133301
1937.562256
4459.326172
1645.373169
4203.820313
3104.118652
4869.955566
5935.117188
2194.116211
1332.059692
2446.333252
4288.794922
3942.930176
5609.359863
5399.354492
2475.269043
4560.952148
1927.190063
3705.644531
5004.623047
6731.849609
4303.080078
5296.399902
2053.050293
3496.677246
3004.757568
3771.61792
5406.144043
1662.498047
4861.30957
4004.803955
3592.150879
6383.812012
4813.169434
3308.976318
2444.880127
3997.594482
4892.124512
2460.262939
2504.254639
4171.956543
4612.244141
5206.162598
3725.417725
4312.794922
2790.770996
3305.500977
4336.899902
3637.087402
5506.065918
2907.627686
2445.633057
5023.325684
7731.595215
5118.512207
4109.394043
5630.460449
5349.362305
3750.454102
10816.958008
3030.536377
2318.921875
3546.53418
4579.496582
8277
5691.09375
3726.206299
3049.263184
2188.307617
3059.257568
4256.273438
5308.977539
3819.787842
4790.029785
3052.257813
3200.877441
3069.664307
2268.402588
2364.067871
1673.014648
4854.415039
5236.028809
4841.637695
1495.656494
3054.399902
4532.345703
5188.599121
2495.49707
3401.689697
4229.885254
3681.632568
2575.581543
3420.608398
2579.280518
3577.661133
6189.171875
3318.342285
4270.502441
4761.13916
6471.128418
2727.860352
4740.531738
1497.975952
1946.823486
9071.462891
5359.230469
3462.935059
4030.630859
3089.979736
2440.822754
2593.983398
2409.80957
3860.50708
2504.619873
3341.203857
3162.509766
4592.266602
6068.870605
5569.556152
2042.243042
3272.646973
4757.566895
4259.171387
3702.970703
4989.775391
5251.421387
3796.307617
2538.214355
1548.144531
4605.527344
3322.270264
1608.888916
3252.923096
3361.983643
1840.655762
4419.251953
4238.811035
3450.376221
4192.06543
3968.727295
3619.053467
1916.95459
3224.476807
3738.040771
3804.779297
3934.279541
5627.943848
2968.1875
6694.273926
6483.345703
3707.8125
3240.408203
2989.217285
6802.222168
4123.098145
5116.262207
3764.55957
3606.487549
1942.652588
4660.354492
6132.157715
5085.382813
4672.959961
1853.779541
3390.169434
4901.370117
3680.845459
2421.142822
2709.316406
4689.712402
4871.238281
3162.32251
7531.663574
1615.157837
3522.052734
1983.412598
2854.934326
2742.662842
4078.734375
2026.732422
3527.91333
2607.331299
2576.273193
2281.17749
2447.286377
3620.139893
3895.691162
3619.841553
1980.809937
2627.875488
3625.577881
2628.327148
2780.362061
1869.119995
3551.604736
2747.730713
2266.037354
4740.378906
4281.270508
1707.040649
3037.273682
2337.089355
2444.645264
3217.105225
2721.269775
2771.477295
3824.895752
1764.773682
2632.456299
2812.340576
1814.185791
2624.427979
2486.82666
6222.337891
1819.376099
3924.469727
2728.202881
3236.937256
1786.637695
2593.995605
4354.592285
3085.234131
1776.582275
2410.966797
2566.196777
4370.61084
3211.960938
1737.953125
1976.531616
3668.018555
3456.63501
3535.018311
3273.445801
6834.475098
2477.97998
7802.349609
3695.90918
2495.416504
3277.833984
1855.364258
2339.674316
3214.641113
3834.676514
3697.82251
5439.333984
1761.730347
4995.256836
3241.439941
2171.516846
3118.416992
3212.741455
4854.04541
3043.353027
4223.68457
1801.099243
4268.919922
5271.250488
2379.199951
2767.461182
3416.964355
2527.552979
4003.261963
4224.039063
1846.110596
4302.929688
3753.627197
3316.442139
2067.14502
3711.282471
3567.157959
2457.382324
1725.570923
3277.49292
8091.094238
4678.755371
4612.396973
2205.738037
4869.411621
7728.755859
3311.384521
2320.316406
3274.151611
2337.769287
1905.475464
2066.467529
5514.019531
4837.981445
4513.193359
3036.452393
3515.334961
2779.460693
2119.369629
3151.608154
4003.810303
2017.252075
4667.692383
5774.522461
3748.481445
2679.410156
1858.926025
3181.333252
2180.848877
1870.803223
2215.988525
4724.852539
2148.934814
4440.119629
4194.151855
3228.503418
2347.737061
3193.921143
4335.589844
4219.710938
3847.893311
2997.519287
3714.579834
5560.251953
5014.786621
3998.741943
1779.455566
2440.841309
3559.959229
2992.666748
2809.341797
2749.680664
4108.128906
5118.325684
3392.058594
4584.149902
2458.30542
2990.550781
1823.706055
2693.343262
2017.118286
1949.950439
5877.797852
1991.197021
3975.478027
1964.351685
5277.482422
4740.19873
1826.321777
1808.987061
4571.164063
3657.266602
1945.296997
2300.338623
4273.315918
3704.104736
3577.527344
1970.579102
4083.373047
3483.253662
1762.92688
2319.660645
2459.640137
1546
2299.972656
5396.382813
1908.938599
1779.045532
3697.313477
3442.836426
3617.282227
2971.580566
3601.369385
4150.366211
4877.685059
4010.124756
4404.69043
1720.392456
3142.548584
4839.584473
2681.394043
4656.106445
2295.807617
1974.848145
4613.04248
2434.322266
2183.951416
2231.465332
1864.437988
1838.117676
2555.775635
1740.610596
2197.408203
3752.251221
2795.561035
2832.921875
4785.906738
2017.12085
3755.581543
2387.036865
3346.378906
1876.633423
2806.668945
3838.354004
2225.791016
3027.585205
4183.845215
4401.210938
2167.845215
1787.269531
2245.98291
3220.468262
4195.363281
4841.275879
2312.187256
3216.638184
3500.959229
3611.32373
6824.757813
2390.326416
4193.578613
3933.614014
4975.445313
6996.282227
2443.396729
2669.004639
3052.418457
2718.893555
5256.283691
1856.272705
4781.151367
4526.270996
4381.921387
5241.750977
3791.280518
4103.148438
1813.355591
3077.636719
2746.397705
4251.212402
3730.55127
3278.490479
4404.015625
7402.430664
2227.386475
4449.388672
2805.945557
2903.326416
2750.54541
3292.122559
5903.395996
5898.930664
4442.748535
3525.35083
5053.824707
3046.826904
4105.439453
2263.35791
4810.408691
3822.86499
5328.508301
3130.969482
4455.116699
4276.69043
5882.748535
2852.939209
1933.221924
5374.949219
3318.719971
5020.402344
2655.628662
4074.884033
5332.049316
4212.897461
7364.684082
3708.102539
3876.170166
5494.604492
2636.021729
2241.913818
4449.490234
4748.834473
5005.897461
5089.166016
3788.790039
4600.866699
3316.505371
6609.49707
3864
2354.656738
3737.708252
3055.693604
3327.206055
4012.44751
2450.575195
3854.117676
6704.838867
1676.437012
2622.943848
1986.23999
2411.153809
3494.594238
3794.513428
2706.623047
3203.462158
5901.792969
4616.783691
3939.212402
3872.250977
2006.899048
5951.424316
2356.95752
5027.598145
6855.957031
2706.408447
2531.586914
2004.494385
4112.142578
2603.351563
2799.895752
2042.130493
1934.651733
5186.980469
4192.70459
4805.93457
3682.572998
4575.186035
3050.605957
3312.594482
4880.750977
5614.998047
3375.111084
4355.236328
4029.266113
2686.071777
4144.104004
2489.459229
2016.033936
2024.434448
3838.792969
4511.864746
3885.865967
4077.249023
1689.959839
4695.282715
5558.220703
3752.37207
2927.232666
6128.478027
4633.874023
5229.281738
4326.270508
3701.097168
2686.321045
2073.963867
2298.053223
2044.666626
5949.658203
3109.1521
1677.38916
2748.883545
4005.747314
2946.479248
3387.736572
2523.358887
1717.237183
1929.697632
4090.906494
2083.270508
4142.72168
1890.184448
5027.711426
2659.727539
3043.744629
1597.961792
3072.800049
4072.421143
2448.587158
3805.905029
2222.33252
2786.501953
2925.662354
2058.740234
4838.333984
3866.79126
4613.231445
4426.40625
5856.327637
4204.089355
2596.540527
2888.304199
3201.581299
6976.55957
1858.174438
3913.0354
4353.814941
3933.378906
4376.938477
3399.838135
4881.066895
3725.937988
1886.042603
2149.86377
2590.773926
3000.336914
2348.322754
3194.194824
4357.175293
3414.377197
5317.987305
1705.710327
2460.691162
5799.104492
2872.859131
3898.216309
2022.09021
2450.070557
2225.931152
6127.513184
3175.932129
3663.136475
1706.277222
2240.559814
3240.507568
3763.775391
3097.171387
1895.240723
5799.507813
3419.302002
3284.794434
3792.585449
3158.603027
3975.815674
3294.123535
5467.460449
3124.047363
3485.316406
5850.036133
6463.243164
4510.929199
2585.716309
3181.843262
3892.021729
3308.630127
3621.218018
5521.223633
3808.395264
3680.389893
3191.669922
4940.351563
2618.865967
7580.876465
2878.633057
2550.07373
2173.138672
4081.487549
3025.79126
3314.705322
4221.256348
1776.619141
3189.791504
6560.668457
3327.199951
2986.059814
3340.88501
1922.558838
3622.315674
4116.234375
6079.54248
5645.53125
5824.963867
2009.938354
3071.361328
5950.077637
2798.082275
2930.741943
1973.152588
1667.973633
2230.945313
4476.480957
2749.746338
3912.466553
4832.42041
1806.869507
1972.331421
2625.820801
2230.466309
3165.773438
2614.606934
5494.692871
4888.097168
5839.94873
5277.943359
3853.505859
5717.196777
3936.441895
1762.27417
3737.643066
2552.400879
1959.184692
3854.151855
3456.622559
3414.98584
4938.505859
3011.696777
5326.146973
3717.709717
7339.784668
4558.597656
3715.77124
2724.597656
3516.111816
4055.636963
4476.849121
4116.524902
3857.828613
2090.560547
5540.65918
4203.437988
1710.992798
3859.54248
3834.650391
1940.392212
2549.461914
2205.100586
2568.633301
2867.955811
1715.98291
4503.169434
1877.301636
3760.324463
3933.022217
3110.331299
2054.120117
3972.702637
2238.405762
4589.802734
3039.170898
2593.545654
2159.030029
5533.064453
5481.359863
2044.54541
2372.984863
4678.280762
6607.116211
3086.812744
6473.143066
2516.786377
5276.275879
3999.471436
5895.928223
2486.146484
6812.74707
3269.469482
3192.936279
6334.844238
4502.231445
3689.86084
3279.127686
2987.407471
5732.589844
6041.364746
2759.830811
4849.661133
5586.196777
3364.802979
4226.391113
3777.618408
4054.250977
2445
4455.427734
3340.277832
1929.370483
2322.337646
3557.079346
2274
3610.751465
2191.91626
2581.047607
3546.987549
3485.055908
4710.571289
2313.073975
3970.415039
3218.277588
4778.570313
5739.922852
3449.532959
1728.920776
5342.23877
5115.273926
1627.401733
3935.920166
4455.366211
3875.001709
5558.097168
2797.296875
1970.568848
3348.775391
2089.554443
1662.888184
3049.466064
5279.571777
2041.868774
2155.628174
2898.140625
2987.673584
5993.830566
3483.104248
3291.071777
2131.677002
2032.571411
4503.311523
3441.294922
4928.540527
1754.436401
3355.641357
2135.172363
2733.92334
3152.150146
1755.370728
4314.146484
5363.595215
3614.383057
2031.377075
4072.074463
1844.883057
4735.060059
5141.924805
1847.894409
1839.811157
3252.856689
2105.040771
1771.677246
3824.513672
3360.646729
4720.980469
2057.665039
3235.479004
4977.942871
4776.337402
4596.494141
2585.445068
2335.492432
5876.235352
3522
3297.623779
1873.058838
2525.967285
2167.54541
2332.183838
5376.63916
1641.110107
4935.605469
3668.319824
4321.695313
4681.86084
4152.99707
3474.03833
3825.723389
3581.062744
2749.453369
2454.016113
1983.937866
3889.847168
3161.010498
5335.831055
2581.321289
1972.540039
3146.987793
3506.687256
2629.656494
1703.010742
1912.095215
3000.923096
4180.267578
3527.934082
2757.846191
3099.508057
3768.789551
3780.475342
2244.414795
2307.237061
2894.552002
5285.441895
3582.497803
4105.004395
1648.992065
1956.997437
5808.372559
4595.903809
3805.345703
2517.425293
3013.480713
1700.141846
1688.54541
1960.092896
1830.155884
1649.134155
2812.258789
2656.738525
2309.918213
2648.569092
3893.657715
2111.697021
4354.375977
5145.502441
2286.144775
5178.647461
2651.792725
1702.235352
1835.396606
3814.343506
1783.85144
1573.832031
3005.977295
2398.996582
4457.058594
4040.072998
1720.098999
2016.396362
2975.245361
3067.225098
3592.216309
2611.234863
1849.05896
2605.79248
4080.073975
2420.386719
2028.302856
4603.330566
3163.173584
1657.492188
