# Supplementary material for: Distribution Analyzer, a methodology for identifying and clustering outlier conditions from single-cell distributions, and its application to a Nanog reporter RNAi screen
Source: BMC Bioinformatics. 2015 Jul 22;16:225. doi: 10.1186/s12859-015-0636-7 (PMC4511455; doi:10.1186/s12859-015-0636-7)
Supplement: Additional file 1: Code S1. — R source code and sample data for distribution-based high-content screen analysis [file 12859_2015_636_MOESM1_ESM.zip › DistributionAnalyzer-1.1/Plates/files10004/F12]

6286.325684
2348.955322
2087.266113
3389.358398
1753.098022
7111.28418
2621.065674
13416.647461
4903.801758
1826.989014
4887.379395
4169.681152
4708.713867
6745.442383
4334.039551
4446.42627
5189.492676
6656.447266
1858
4098.015625
4607.012695
5931.614746
5391.733398
4245.844238
3040.06665
5196.276367
4700.634766
4534.085938
2099.927734
1871.325317
4965.95752
4631.263184
2123.469971
2503.472412
5589.703613
3853.141357
2457.070068
2241.816162
6057.125488
3550.707031
11811.224609
1618.917603
3803.529297
6392.807129
4808.956543
4369.801758
3428.947266
2659.010742
3588.672607
2668.282471
5222.092773
3026.139893
3428.800049
3592.272705
1967.262451
2081.85498
3714.975098
2215.175293
1946.416138
2485.075195
4789.83252
5580.495117
3047.447266
2144.165039
4252.631348
1819.734985
3265.848389
3518.693115
1912.27478
4165.276855
6884.745605
4407.728027
4285.196289
2984.475342
4418.586914
1989.539917
2433.903809
3362.438477
5151.92627
2222.660156
2415.395264
3350.645264
2375.691406
1644.337036
3789.156006
2415.118408
5815.103027
2445.666748
5552.546875
4044.949219
4165.149414
2741.356934
4159.934082
3136.979248
2920.848145
3268.455811
4787.286133
3293.991211
3180.557861
1880.433228
4730.587402
4445.620605
5205.456055
4400.871094
5274.619141
5202.62207
3406.270752
2557.31665
2111.966064
4175.663574
2304.334961
2683.359131
2208.892578
2879.941162
3187.491943
2308.196045
3829.219482
2027.127319
4657.513672
2469.489746
3713.50708
2780.352295
2006.511597
3628.420166
2472.138184
2275.456543
2037.462158
1888.050781
2349.079346
4707.884277
1773.213745
2095.505371
4150.37207
2555.540527
1989.458374
1938.297852
2944.594482
3580.387207
4578.406738
1857.530884
1833.488037
3130.710449
2957.008789
3984.278809
2513.786133
4572.959961
3532.781006
5518.232422
4890.27832
2613.917969
3356.375244
2229.194824
3397.361816
2145.716064
2699.950928
3384.046143
3205.580078
4509.49707
5706.144043
3257.247559
1875.501221
3562.789795
3385.524658
3859.541748
3102.408936
1804.093628
3779.903809
3430.171387
3950.466797
1820.272583
3074.334717
2604.656982
2599.57959
3688.410156
1932.151001
2983.426025
2293.712402
1707.975952
3862.26416
3218.744141
3068.700684
2234.059814
1315.60437
5797.006836
4306.447754
1913.450562
2496.3125
4005.019531
3778.308105
3731.846924
1923.715698
1424.946289
3645.5
5994.98291
2738.778076
3814.389893
3781.09082
3362.222168
2755.129395
3688.406006
2927.421631
6997.722656
5537.493164
3589.611084
3906.666748
6108.17627
2057.051025
3068.984375
3039.566406
2644.466553
5472.832031
3105.226318
4471.393555
1704.412354
1492.326538
3597.416992
2417.815186
2870.903076
10687.858398
1757.084106
4678.717773
2803.160156
2839.76123
3418.211426
1884.480957
4097.408203
3777.473633
3236.92041
4485.385742
1750.615356
4368.970215
2964.518555
3423.62915
2889.379395
4675.620117
15135.69043
2269.448242
3017.675049
2194.461426
3603.081543
4783.122559
5117.716797
2630.341553
5117.978516
2052.842041
4600.575195
3542.899658
2219.753174
5867
1948.095215
2396.674072
2507.443604
2760.590088
2254.373047
3492.880859
1909.410278
2375.045898
2375.333252
4394.155273
2150.105713
1655.214844
1899.348877
4610.990234
1834.342773
2295.138916
3111.637695
5411.124023
3694.147949
4492.442871
3248.637207
1822.412842
1677.26416
3155.249512
2383.132813
2060.395996
4663.466797
2016.100586
2204.696777
2294.118896
1974.985962
5629.333496
3812.482422
1647.727905
3605.554443
2368.630371
2190.964355
3454.127441
1725.638306
3953.645264
2583.142334
2282.953369
2260.759033
8988.320313
3691.931396
2073.824219
2228.345459
3804.490479
2020
2917.111572
2497.992188
1984.047974
3421.623047
4083.702148
1863.829346
1919.825684
4276.736328
2796.305908
3900.410645
4833.617188
4656.848633
5280.3125
1813.672729
2668.119629
4317.557129
2168.590332
6306.702637
2467.572266
2131.212891
2034.699707
3439.862549
3876.537842
3471.633057
1819.062744
1808.896973
2070.157959
1499.072876
3652.616211
2171.53125
3699.4646
2330.018311
2522.423096
3149.06958
3548.872559
3184.762939
4833.806641
2341.199951
4133.345215
2066.631348
2247.677979
3386.772217
4328.989258
2729.905518
2247.016846
2883.450684
2947.526123
2821.983887
3082.984619
2369.5896
3562
4286.554199
3489.15625
5555.64209
5129.055664
2271.343262
6338.757813
4278.908691
1859.650269
2465.6875
2393.528809
3040.881836
3462.771973
4227.799316
2012.081665
2851.320557
5937.279297
1954.666626
1723.446655
4845.572754
2193.9375
2940.885742
3827.062988
3108.273926
2315.645264
5640.382813
3177.300537
3836.344482
4400.428711
4247.916504
2523.459473
4544.436523
2887.883789
3526.885254
4609.056641
5711.575195
2804.252197
2485.241455
3417.784668
4366.762207
3891.40918
3965.811279
2121.327637
5181.009766
6194.491699
2640.418945
4314.285645
4442.432617
2937.164063
4428.444336
2889.339111
5088.043457
4083.86084
4521.03418
3031.147461
1589.309692
1840.677246
3837.768799
1645.310913
5639.188965
5654.720215
2406.639404
3402.520508
3798.914307
5335.319824
3847.014893
6391.178223
6577.28125
2226.458496
6349.025391
3973.528809
1778.406494
4499.057129
3868.47998
4631.968262
4206.78125
6005.885254
2560.812988
1757.480347
5506.679199
3669.552979
3881.516846
5833.569824
4784.307617
2357.333252
2796.91748
5330.53418
3528.134766
5714.395508
5907.041504
4607.714355
3432.380859
3333.547852
3893.08667
4915.086426
2928.601563
4715.100098
2027.358032
4571.272949
3434.740723
3479.755127
4233.379395
2437.76001
3022.301758
7329.712891
3165.684326
3759.495117
3061.641846
3933.768311
2721.818115
3197.913086
3454.79834
2447.413574
4100.52832
3548.800049
5702.183594
2121.557617
3209.306152
4590.429688
3223.043457
3997.509033
3470.632813
2871.037109
3353.178467
5956.081543
1995.180176
2963.094238
3366.22998
5147.124023
2120.842041
2146.636475
5787.58252
5349.723633
2182
1953.272705
5515.550781
4869.943848
2212.075439
7373.1875
4501.884766
2042.2677
6115.725586
7877.362305
2280.509033
3594.893555
5054.685547
2949.513428
2376.240967
11101.261719
5447.634277
2341.7854
4857.708008
3730.209473
4599.126953
3282.882568
2222.556152
1927.140869
5071.690918
3188.795898
2416.638428
8201.97168
4570.773926
2907.816895
3829.526611
2230.578613
2310.495361
1767.885498
3413.828125
2490.6875
5474.214355
3382.228027
3650.053467
1770.448608
3142.721191
3819.606445
3018.381592
4754.394043
2834.427002
2663.893311
3232.73291
2428.780518
2371.499268
3022.624023
2803.120117
2519.103027
3259.084961
4672.138184
2970.036621
3487.276123
2611.082275
2633.973633
2682.323975
2064.455078
2035.694214
3074.083984
2216.572998
1948.757324
2949.538574
1762.342651
2109.008545
3130.759521
2462.404053
2090.689941
5030.415039
3083.719971
2322.649902
5021.15332
6241.733398
1938.808105
3149.857178
2580.924072
2267.050781
4028.113525
3193.813721
3213.23999
3472.313477
2739.766846
2613.19458
3735.494629
3847.76001
3554.161133
2456.394043
3831.272705
2749.990723
3089.197021
3594.058594
2960.976074
2870.963623
1963.61145
2490.523682
3959.867432
3349.130127
4210.776855
2044.296997
3428.562744
1964.180786
2713.915039
2157.385254
2146.026611
2171.4021
2204.65332
2880.772461
2669.763184
3506.498535
2491.65332
3288.753174
4747.611816
1756.854858
2027.420532
2607.236328
3739.709717
4232.652344
1956.694214
3762.854004
3122.438721
1686.074097
2730.143555
3556.996338
2721.311523
3697.395752
6493.310547
2140.711426
4505.177246
3197.823242
3893.054932
1967.466675
2562.864258
2781.306641
6002.515625
2378.620605
1828.123047
5926.463379
1940.165283
2111.693359
2973.742432
4013.927734
1817.860474
3786.690186
3155.113281
1722.060547
2268.168945
2192.939697
1678.616577
2585.428467
5385.994629
3844.81665
4053.320801
3333.381836
4599.775879
4558.949707
3377.35498
1980.582153
2619.484619
1673.959229
2465.675293
3207.421631
2737.253418
2065.658447
4549.954102
3287.913574
4572.900879
2816.388916
2358.427734
6427.145508
4775.981934
3306.212646
2946.693115
3436.224121
2573.758301
5543.291992
3514.576172
1707.73584
3432.318115
3489.395752
7320.080078
2109.353027
5480.191406
5801.143066
1451.460938
4016.563721
5260.208984
3065.802734
2106.368652
5777.662109
2564.848389
2109.802246
2150.986328
5619.225586
5589.739258
2166.302979
3620.8125
5068.242188
2581.383057
6009.950195
4418.034668
3908.608643
2014.45166
3466.523926
2757.449219
2566.478027
3606.666748
1774.212769
4912.799805
2594.230957
6401.338867
2106.442139
2196.569336
2380.75
2936.133301
6022.888672
2126.113281
2014.654175
3884.149658
3107.540283
4766.068848
4535.069824
4019.353271
4397.473633
2818.889893
7220.317871
2308.677002
3034.838623
2997.133301
4228.058594
4588.289063
2516.81543
3159.724121
2948.317383
4957.364746
5215.328613
2885.742432
6159.85791
6013.731445
1938.707642
2497.391357
3681.939453
3227.925049
2934.540527
4140.819336
4699.248047
2560.186035
5447.962402
3689.796875
6571.668945
9004.391602
3840.432861
6886.940918
2212.548584
3388.417725
3422.222168
5010.515625
1648.096924
2532.481934
1811.982788
1887.744873
1828.649536
1695.290894
5150.187012
4191.596191
3375.348145
1996.25
4118.783691
1823.543457
6158.805176
3102.294678
1795.219116
3852.356934
3047.505371
4804.086914
2664.101807
2151.218262
1699.614502
2356.349609
4084.649658
1938.375244
4577.521484
2183.603271
2307.149414
2249.339844
2760.582031
3481.249023
2176.429688
1998.315796
2138.9104
3098.744385
2952.692383
2691.538574
3122.687744
2242.584717
2070.860596
3299.594482
3853.530273
3535.897461
2512.215576
2305.287598
3124.17041
2329.79248
4643.055176
3594.746338
1857.810425
4677.897461
3443.938477
4932.311523
2267.645508
2953.952881
2389.29541
1999.014038
3840.716553
5967.594238
1737.276245
3257.062988
2672.523926
1873.97168
4326.661621
2827.115723
3275.67627
1953.431274
3707.468506
2044.105469
2733.916748
2258.539063
1990.574829
2418.465088
3810.3125
1848.466309
4211.694336
4090.440918
4543.973145
3321.346436
3590
3258.608398
2012.010132
2907.433838
2338.095215
2529.141846
4541.757813
3174.492188
5193.46582
3658.160156
5247.338867
3218.57959
5505.655273
2314.981201
4169.848145
4465.774902
3233.296143
2210.070313
3803.158203
1829.341431
2108.07373
1883.985352
3228.252441
2202.323486
4760.859375
3812.317627
6132.108887
2143.54248
2056.312256
1700.119507
4822.493652
4148.516113
1977.043457
4001.838379
5864.475098
3956.210449
2483.949951
5754.525391
2919.561035
3721.506592
3504.373047
4901.625488
5061.645996
2681.466064
4963.086914
1685.149414
3724.208496
2603.510986
3593.346924
3372.934082
3950.861572
3174.368896
3917.619141
6131.814453
4175.557129
3844.085938
4528.826172
1560.814331
2139.591797
5180.755859
2307.226318
5425.521484
2408.401367
3239.874023
1847.224243
4027.295654
1680.041626
2574.078857
4533.216309
2631.509521
5585.291016
4933.766602
2603.084961
5550.681152
6951.833984
2040.78894
4749.006348
1997.959839
3031.275146
3424.846436
2812.918701
2523.01709
1886.710327
3898.988037
4067.333252
7208.118164
3745.810547
3543.247559
5647.233887
2941.900879
5807.326172
3562.691162
2034.742798
3520.205811
2935.520508
3024.341797
4963.270508
4596.287109
7067.438965
3942.677734
5317.152344
5507.931152
2756.578369
2391.571533
2038
3787.343262
5147.84375
3233.700684
3594.618652
2057.142822
3992.639893
2862.846924
3491.284668
2736.313232
2793.1875
2046.784058
5976.586914
2017.675659
5735.232422
2400.753906
3827.337158
4001.636475
4227.643555
3147.859375
4984.851074
2333.103516
5883.123047
4573.248047
2848.615479
3112.824463
4350.611328
3414.684326
3755.937744
3461.946045
2535.948975
5981.947754
3476.682861
1875
2260.456055
3322.409668
1899.176514
5363.359863
3474.959473
3267.908447
5870.841309
4071.515137
2382.399902
2548.703125
3235.058838
3841.142822
2282.978027
3234.387451
1748.116699
3836.182861
4672.868164
3017.776367
1947.585083
2237.648438
1969.05542
5339.836426
5272.032227
3050.139648
2244.712402
4472.196777
1921.190063
1807.3302
2998.982178
3502.64502
2187.283447
2805.97998
4224.477051
1881.079468
1724.15686
2240.697266
1805.873901
3220.744873
5336.480957
2517.378418
2361.120117
1813.747314
1683.755493
6816.314941
3472.902344
3856.034668
2097.401367
2182.948486
5250.890625
5972.172852
3307.625732
3625.71167
4173.099121
4527.519531
3428.472168
1671.704956
1719.920044
3280.810547
2104.247559
4048
3570.977783
3484.351807
3609.488281
2344.623535
4560.953613
2089.652832
2114.411621
3370.936279
1962.110352
1858.160278
5020.318848
1734.93103
2072.013916
2077.048584
2391.383789
4044.474365
3430.146729
2455.377441
1699.874268
2755.634277
2161.353027
3609.060791
2149.067383
2206.963623
2038.842041
3123.05835
1809.68042
3190.611572
2212.564697
2631.688232
3204.682373
4676.498535
4700.897461
1852.125977
3841.964844
1801.465332
2670.940918
3215.146484
4683.717773
1968.14978
3055.987549
2255.814697
2502.41333
6090.563965
2789.015137
3457.323242
3993.415039
3036.035645
1893.649048
2049.272949
4076.802979
3011.125244
1976.270264
4770.67041
2374.650635
4157.488281
2830.200195
2780.091064
4864.623535
3274.824463
2584.969971
3838.670898
2182.01416
2536.423584
3470.580566
3320.614014
4771.869629
3239.925293
1852.787354
2912.159912
4012.254883
1649.303345
5610.78125
3006.68042
3311.602783
5599.905762
3413.731934
5438.817383
6326.018555
3632.240234
2651.125732
3880.056396
2870.973633
1597.377075
1993.127075
10810.145508
5440.28418
5597.899902
5566.498535
6367.552734
3325.875
2871.611084
1587.329712
2957.491455
3537.595703
8414.219727
1925.314331
3194.78418
4525.557129
1490.808105
2642.813232
2169.548828
3626.297852
4361.302734
5640.080566
2201.052002
3110.158691
3115.607422
2820.195313
4577.693848
5287.901855
3502.13501
3431.611084
2176.158936
5433.012695
2449.243896
2138.627686
4217.344727
8771.395508
2489.868896
6300.70459
5709.57959
2378.944092
3107.684326
5304.381836
3250.470215
5266.461426
6604.388672
2138.192871
6833.810059
1800.842163
4121.158203
2672.687988
2419.157959
4294.318848
3661.456543
2648.462891
4046.863281
2930.518066
4631.787598
5428.097656
2318.697754
3046.04126
2190.773682
5343.794922
3942.891846
3150.938965
3112.462402
4360.644531
3390.062988
4095.694336
5067.924316
2388.993896
5735.564941
1975.278687
1935.419312
4549.730469
2815.758789
4307.179688
4970.384277
3803.75
5880.446289
2809.841797
3764.762939
2238.195557
5916.70459
3193.333252
4365.751465
3388.944336
5671.596191
4391.966309
2561.28125
2787.137207
2884.745605
5312.920898
2911.617676
3812.127441
3550.394531
7017.106445
2088.119385
5911.304199
4642.752441
2800.119385
4266.62793
3658.853271
4265.25
3741.006348
1934.929077
5190.251465
2289.982422
3835.719238
3976.524414
2516.703857
1747.105225
1611.006836
2205.011963
2566.270996
2537.66748
2748.921875
4523.70166
1921.667114
1977.222534
2249.70874
1895.128418
5164.884766
4860.708496
4983.406738
2052.897949
5504.796875
2554.071533
1693.959473
1972.53186
3022.882813
3430.281494
2655.203613
2190.141846
3443.648682
4893.69043
2395.069092
1920.10144
3705.080811
1771.356934
5279.20459
4348.417969
2015.792603
1945.949707
1762.376953
3291.223145
2427.9104
3093.553711
2087.12207
2442.476318
4665.598633
2544.771484
4962.355957
3244.8125
3728.832031
3502.668701
2933.690674
3503.647217
5275.290527
2858.569092
3270.672363
1568.393921
3101.897949
5154.977051
1740.61145
2103.713135
2071.056641
5154.29541
2036.116211
2445.972412
4176.677734
4063.240723
3806.670898
1812.177246
1755.574463
3402.20166
3702.929688
3533.350342
2069.636475
1779.532471
2391.031006
3699.296143
1733.435913
2208.183838
3237.535889
3680
6745
3322.688477
3635.431396
2375.834961
2031.529419
3135.833252
4014.11377
3788.429688
3373.565186
2240
4262.050781
3472.938477
3347.12793
1959.919189
3743.726807
3211.116943
3332.859863
2320.746582
1605
4881.265625
2384.418701
4140.321777
2298.395264
5558.640625
5178.9375
2604.076904
5406.891113
3057.494873
1934.623657
2273.684326
3711.918457
3950.573975
1411.957886
6573.085938
1537.094727
3334.800049
1669.113403
2196.081543
1889.761475
4895.632813
3392.150879
2426.526367
3983.570801
5167.922852
3980.124512
2968.375
6476.795898
4855.147949
4451.003418
3298.68335
5546.958984
3755.191895
2359.630371
4672.589355
5068.855957
5067.452637
3536.319092
5447.772949
3988.571533
4915.692383
3396.598877
2172.180908
2428.669189
2745.355957
2505.433594
4779.548828
5681.989746
1773.873413
3595.674316
3098.15625
3944.435791
2611.238037
5429.64209
2148.86084
4764.439941
2291.340332
2520.736328
2934.695068
3895.539551
4580.748535
3915.486816
6163.575684
4331.546875
5442.713867
1814.72937
6517.750488
4425.203613
3593.024658
3283.05542
2569.93335
3188.012207
4660.592773
4493.349609
1709.609985
2245.783203
2014.636353
2330.105225
3632.362549
6401.016602
5287.291016
4496.086426
4034.381104
4162.584473
6320.016602
3391.016846
5678.257813
3641.726318
3573.164307
6279.609863
2931.795898
3573.583008
4635.565918
4829.695801
2923.803223
2895.724121
4950.40625
3846.884521
6713.78418
5242.834473
4703.133789
3268.935059
4751.876465
3419.790527
5085.975098
1958.279053
3014.54541
5296.049805
4367.058594
7922.970703
3706.329102
2258.944336
5543.32373
2424.810547
2825.606689
2096.595459
4604.15918
2264.054443
5254.595703
5522.942383
4656.399902
3657.947754
2196.889893
4997.695801
1965.470947
3909.154053
2519.600098
6924.463867
2048.102539
3068.185547
3902.236328
2727.630127
2261.769775
2515.493652
5096.669434
2836.75293
3230.142822
4582.093262
2860.444336
3908.530518
3763.78125
3704.935547
2469.451172
2398.776611
2227.071045
2162.883545
3972.674072
1988.059204
2901.423828
2074.619873
1895.406982
2640.658203
2675.345215
2491.776855
2087.507324
3449.42334
3860.344727
2346.368164
2883.714355
3584.990234
2082.588379
4711.832031
1678.898071
2247.312744
4341.050293
4754.573242
2812.075439
2155.52002
4259.838379
2663.417725
1454.631592
4367.583496
4010.363525
1383.282104
1912.708862
2414.22998
3925.871582
4426.853516
4468.730957
2810.651855
1340
5878.714844
3129.634521
3958.484131
3168.395996
2712.022461
1790.757324
1729.268311
5410.647461
3191.438477
2139.636475
1594.666626
3461.813232
3568.824463
5344.640137
2849.928467
2146.746338
3895.64502
3059.63208
3207.623047
3044.748047
1498.138672
3493.365234
4667.189941
1722.692261
3789.019531
3031.928467
3204.927979
8476.455078
4446.246582
2048
6526.994629
3155.836182
5200.29541
2433.0354
3866.829102
4536.101074
2430.905273
3405.111816
3854.332031
3407.79541
4013.390137
4071.463623
2321.357178
2651.142822
3029.176514
1826.214233
5636.235352
3497.425293
2322.666748
4393.09375
7823.25293
3645.609863
5756.70752
8845.902344
3411.317139
3629.771484
2920.991943
5427.394043
1362.847412
7432.126465
3286.634033
3073.846191
1962.329468
2613.27832
2976.411865
2406.756836
4032.894287
1768.209595
3268.769287
4738.972656
3909.806396
5210.945801
5922.695313
3879.825195
1784.823975
4764.169922
4452.590332
3013.296143
3199.035156
4079.773682
5722.782715
3996.811279
4412.771484
4231.462402
2117.230713
5674.811035
4761.644043
4809.520996
3005.07251
2104.145508
3420.139648
2755.944336
5486.567383
3866.181885
2076.085205
4215.380859
6742.905762
2082.741943
3155.90918
2152.902588
3128.682861
2678.051758
4704.964844
4822.494629
5467.937012
2740.505371
4272.586426
3080.67749
6203.23584
2020.483276
4281.866699
3416.186035
2780.318115
2039.483887
4609.773438
3029.857178
3577.859375
3787.908936
5401.819336
3672.545166
5232.050781
3250.565918
3676.039551
3954.280762
5235.632813
6647.604004
4658.710938
3760.452881
2472.093018
3910.666748
3851.974854
4161.425293
2958.463623
3116.412354
5105.313965
4476.675293
3421.534424
3934.239014
2546.984375
6531.69873
2270.9646
3251.800049
3939.591797
2953.955566
3152.177002
2429.085205
4950.296875
2897.369141
3090.054932
2676.320068
2052.116455
4058.217285
3690.703613
4075.044189
4040.399902
1478.945068
4639.492188
3305.040771
3691.310303
3266.852783
4366.775391
3353.672119
2279.29248
4822.25
2682.919922
1729.787231
3896.358154
7577.238281
2820.514893
2781.876221
1873.666626
4401.120117
3328.144043
2128.9729
4055.543945
2308.730469
1935.625
3162.994141
1784.234253
2147.48999
1864.484863
5144.554688
4746.210938
2601.420166
5582.222168
4760.830078
2307.437988
4215.037598
3033.230713
2303.391357
2383.727539
5406.011719
2922.356689
3223.384521
3428.255371
4360.513184
2966.846924
2344.744141
1988
4231.399414
5307.219727
5452.493652
5604.342285
4896.67627
3972.396729
4525.210449
3462.672607
2857.545898
3866.699951
3254.921631
4329.562988
5006.904785
3224.066162
2817.397461
2840.153076
2469.720703
7371.872559
4227.896484
2818.840088
10220.071289
3762.674316
2792.108154
3384.547119
3676.617676
2081.770264
3872.851563
2071.824707
4475.005371
2260.936279
2853.908691
4654.3125
3752.536621
1917.380127
5046.095215
2296.259766
1664.114258
2010.579224
3868.88623
3658.373291
2186.102539
1866.26416
2648.54248
3423.932129
1419.068481
5450.325684
2729.720947
5538.491211
2866.121582
3522.123535
3135.26001
3208.235352
5174.715332
5360.574219
4159.561035
1993.328735
2260.826172
1846.418091
3099.152832
2741.913086
9941.719727
1771.602661
2966.776123
2936.309082
2035.648315
5149.919922
6346.619141
1749.967529
2310.849854
2905.848877
5575.032227
3840.258057
2872.403809
4157.45752
4099.98877
1648.953613
5516.181152
3407.228271
5415.132324
4868.608887
2149.005127
1968.395386
2323.657959
3160.743652
1501.299316
2276.314209
6205.947266
3903.29834
2410.285645
3786.479248
4197.788086
3570.681152
5089.194336
6970.557617
3816.177246
4166.827148
7568.234375
5078.473633
2931.483398
4066.285645
3435.045166
3106.274658
2910.123779
2888.192871
2054.115234
3316.296875
2594.19458
3522.097168
2990.197266
5562.949707
1816.599976
4381.19043
3648.793457
4247.620605
1836.664185
2076.957031
5590.100098
4446.86084
6475.98291
2090.142822
3955.062744
1924.991943
1180.411255
3085.403564
3979.502197
3178.036377
4571.093262
3653.67749
4741.950195
4691.464355
4217.955566
3768.280029
4159.03125
5966.05957
5527.376465
3151.705078
3790.636475
2461.183594
5883.5
2393.576904
2159.294189
2004.535522
2970.647949
4055.843994
1675.231812
5793.101563
3093.5
2264.155029
3639.42334
2539.262207
1924.041504
4021.520996
4165.209473
5824.249023
3217.017334
3935.820801
2260.885742
3844.441895
5255.238281
3806.158691
5999.037109
2054.658691
7139.797363
3740.924805
2411.630859
3645.779541
1967.803223
1807.591797
2865.72876
3763.977783
2470.02002
2666.203369
3251.834961
4926.373535
2139.437012
2057.433594
4938.635742
5323.764648
2725.136475
3754.666748
3309.167725
1998.181763
2627.034424
2387.521729
3983.148926
4986.408203
1667.778931
3603.683105
2617.590088
3462.657715
2001.317017
1901.420898
5080.380859
7892.671387
3856.366455
2847.956055
4364.302246
2838.893799
2205.104248
1892.492554
2194.666748
3754.501953
1720.834351
2461.625244
5236.945313
6217.344727
3588.863037
2003.658569
1827.216797
1934.769287
3003.858643
2472.581055
3305.400635
2804.744141
6123.425781
3104.438477
2222.135498
5355.553711
3848.086914
3673.358398
5076.79248
4123.384766
6091.165039
2287.650391
2016.202515
1419.555542
3525.435059
4728.314453
2349.293701
3414.218018
1694.471924
2855.78833
3493.872803
2577.275391
1849.636353
4667.621094
3106.062988
6013.333496
2779.480957
1676.363647
2742.362305
2071.101563
2555.45166
2804.549072
3616.888916
4121.825684
3816.888916
3118.370361
4868.080566
3201.313721
2856.637207
8694.072266
6669.416992
4313.885742
4156.249512
2562.461426
1836.319946
2806.021484
3429.791992
3876.711182
2017.575317
3611.049072
4951.43457
2907.45874
3806.271729
1861.959961
4493.686523
3721.557129
6015.060547
1866.480347
4220.600098
6222.697754
3024.287842
4051.673584
2902.727295
2498.481689
3538.517578
3348.942139
3418.733643
3570.509766
2296.079834
6238.523438
4627.647949
5166.684082
5146.905273
4917.864258
4253.793945
3509.964111
3195.716797
3669.267334
1929.492065
5810.447266
4099.307129
3068.404785
2573.032959
4638
2733.581299
5771.495605
3732.282471
4556.117676
4122.849609
1765.836914
3206.055176
3027.236328
3149
2842.947266
5052.217285
3816.973633
4018.592529
5204.026367
2958.19458
3929.635986
4528.172852
5424.385742
2524.458984
4753.691406
4666.959961
2818.77002
2379.353027
2208.516113
2423.981445
3242.43042
3857.580322
3593.743164
2616.274658
4398.978516
2518.727295
3851.345459
3108.992188
3207.22168
4077.262207
4296.666504
2878.981934
3795.087158
4701.975586
3693.889404
2605.079346
1845.93103
3678.662354
2059.620361
5195.448242
7760
3376.944824
3852.702393
5846.307617
1916.489258
3175.921631
2951.63208
5554.991211
3491.773193
2205.007324
4492.351563
4141.645508
2415.804199
4937.856445
3587.5979
2642.888916
4007.155762
4166.541992
4655.320801
2794.937988
2525.191406
3031.426025
3091.690918
1453.333374
2792.581299
3976.569336
8296.768555
2251.449951
4322.867188
2861.513672
4032.457031
7411.965332
4102.851563
4014.304443
3151.546387
5940.621094
2787.55127
4117.952148
2226.661377
1793.740356
5955.134277
5603.836914
4499.724121
2452.365234
3762.808838
4045.665527
1941.142822
2578.176758
6427.247559
3356.262207
6256
3098.826904
4893.384277
3874.976807
2485.577393
1959.028809
2777.818115
2689.32373
1544.15918
1921.529663
3365.654053
3493.286377
6367.167969
3167.795654
3888.838135
3544.438477
5628.397949
8035.945801
3493.963867
8798.584961
3249.460205
1593.639038
3273.710449
3096.477539
4072.813965
4378.972168
2545.793213
4005.358398
3473.733887
2445.393555
2650.106201
4395.659668
2470.995605
4327.933594
4393.5
4354.056152
4779.993164
4513.809082
3031.62915
3792.07959
4635.6875
4226.320801
2382.328857
2898.22583
3064.88623
3818.374268
4002.958984
2169.943848
3584.588623
3380.340088
4260.210449
4296.62207
6839.698242
2194.837158
3459.58252
1904.396362
3114.325195
3306.376221
3273.939453
6470.746582
4466.766113
3489.675781
6257.963379
3335.83667
3033.98877
4841.798828
4805.011719
4288.595215
3537.343018
4368.231445
4082.192627
2399.225098
3627.585205
5272.173828
3023.119629
1994.521362
2768.574463
1924.208862
3348.088135
3351.601318
4698.411621
5996.055664
4453.902344
2947.609131
5278.856934
5063.398926
6314.675781
3164.193115
3767.878174
5642.571289
4146.355957
1950.315796
3699.983643
2827.640137
4938.241211
2074.14624
2181.969482
2197.787842
2993.043457
2380.765869
2213.056396
4166.890137
3098.729004
3569.127686
4705.228516
4805.700195
2387.209229
2407.246094
3892.862793
2046.672852
3260.123291
3224.78125
4593.88916
5295.441406
2382.381592
3290.328857
4172.161621
2142.460938
3355.020508
4083.040039
4811.299805
2119.567627
3885.67749
3097.594482
3694.935547
3467.624756
3922.130859
2104.867432
2877.689209
4055.92334
2038.074097
2631.452881
2586.415771
4268.928223
4190.214844
2065.351807
4335.683594
4162.199707
2089.75708
4097.811523
3944.895508
5570.451172
1648.955933
5925.158203
2037.863403
6812.165527
2610.696045
2394.859375
2519.716309
3220.991455
2706.422607
1669.270142
3912.137451
2514.140869
4545.619629
2426.023438
3617.942139
2446.209229
6156.441406
4697.910156
4950.277344
2776.558105
1864.71106
2045.448242
4389.226074
4192.568848
4245.966797
2319.382813
2924.398438
7524.229492
1783.223633
1895.9729
3195.620117
1582.471924
4233.971191
3016.856201
3200.28418
1769.927734
3654.994141
2925.138428
2853.235596
1502.648438
3241.184326
2251.757568
2017.697021
4357.866699
3819.965576
3028.08374
9125.245117
3232.43042
4076.459473
3044.884277
3758.817627
3235.182861
2068.436768
2764.905273
1570
4703.583984
3871.656738
5013.569824
1568.089844
3653.415527
3775.122559
2390.807861
2509.673096
2079.724121
1958.624023
3080.341553
4319.081055
5867.822266
2412.042969
2222.736816
2679.982422
4474.04834
2727.345215
3536.482666
4416.708984
4274.419434
3722.453369
3427.783447
2476.82959
3667.29248
6251.341797
4949.308105
1935.838135
4619.825195
2505.696289
3646.979492
6543.732422
2002.45166
3498.270264
1930.825684
4647.430664
2199.727783
3305.028564
1811.931641
5364.84375
3323.714355
2408.306885
2294.490234
4084.326416
4734.38916
3518.603271
1925.105469
2432.085205
1954.526367
2035.331055
4463.390625
2521.054932
1862.50769
2896.497559
2364.480713
3426.690186
4010.279053
4712.595215
5256.699707
2968.167725
1881.699951
4847.69043
2325.207764
3391.428467
7578.046875
2680.121582
5755.31543
6271.606445
4907.464355
2690.250977
5522.30127
2729.36792
4663.65918
4328.804688
4328.52832
3702.439453
3935.224854
4209.956543
2931.601563
6800.629395
3853.736328
1985.355347
3959.898682
3368.064453
1950.795654
3541.977783
2613.199951
3828.831787
2445.322266
3021.966064
3719.631348
2028.588989
2702.19165
4863.481934
3621.954346
3475.494873
3735.5354
3551.788818
1835.313599
5012.34082
2346.073975
4174.112793
3037.289307
2851.190186
2920.5979
3574.511719
3239.294922
5619.991699
2702.399902
2697.240723
4136.026855
2173.244385
2641.190674
4600.459473
2437.434082
3035.254883
1972.622925
3023.024902
3416.438477
2345.645996
2038.382935
4039.752197
2651.94751
2446.91333
1790.031372
1941.426147
2743.318604
1910.384277
2172.955322
2850.811768
3057.186279
2179.237061
4289.568359
2725.041016
2056.692627
3008.578613
2522.557373
5407.959473
1819.199951
4216.906738
3010.593994
2480.558105
9040
2515.719482
2174.602783
2035.917725
3431.333252
2634.538818
3015.320557
4736.98877
2297.479492
6410.991699
4603.544434
3080.068359
1860.31897
9640.06543
2329.825684
2702.168945
2063.519043
2770.308105
2327.411865
6164.977539
2798.425781
4340.477051
2520.157715
2015.916138
3670.075684
1858.860229
2567.873291
2801.022461
2010.888916
1893.768677
4615.304688
3152.893799
6229.04541
2583.163574
3712.919189
2203.540283
2218.540771
2436.78125
2821.732178
4250.637207
2693.35083
2026.060181
4184.337891
3407.084473
2392.483643
3675.370117
6034.805176
1747.473145
2452.35083
3843.619141
4004.773682
6628.36377
3695.935791
3041.213867
2805.093994
4167.492188
3426.415527
3945.781494
4028.05249
3649.423828
4357.992188
6217.187012
1850.388062
2072.23999
7158.036621
3352.862549
4181.414063
2362.344482
6965.84375
5544.220703
2336.211914
1941.439209
5110.355957
3178.324707
3990.345703
5155.601563
4597.240723
2787.876953
4913.54248
5532.548828
5569.734863
3543.54541
3195.47168
3261.743652
2434.4375
4031.207031
3695.448242
3717.026123
2579.079102
3273.674316
2377.782471
2851.851318
7171.510254
4991.407227
2108.644531
4678.608887
1882.184692
1641.163696
2687.866211
3368.258789
2510.186279
3339.206787
5421.396973
6050.26709
1738.29834
2769.789795
3791.559326
3127.054688
1940.720703
3662.213623
3117.452148
2037.750732
2599.254639
4464.994629
5752.984375
2803.566406
4933.937012
3223.108398
2969.557129
2502.784424
2095.470215
2113.595459
2517.509521
4485.420898
2457.128174
1915.351318
4105.397461
3600.030029
2270.157471
3310.359619
3618.230713
1531.978638
1810.285767
3665.448486
3824.475586
3791.056152
3755.020752
3907.579834
2288.810547
3400.337646
3374.141113
2387.010986
5943.646973
4065.384766
2081.450195
1827.646484
4182.84668
3400.758301
3221.91626
3872.589355
1998.288574
3586.544434
2624.558105
2205.205078
3009.028564
2155.046631
3658.14502
2744.465576
2427.412842
3864.33252
1590.848022
2721.794434
5224.919922
3765.77002
4240.862305
2909.326172
2350.915283
2211.495361
3515.877197
2573.853271
2786.887939
1853.779175
3363.668457
2716.88623
2018.463257
3806.080811
3829.429688
5504.413086
2159.567627
5608.969727
1957.921265
4145.257813
2870.552734
3141.545898
4628.796387
5371.566895
2387.765625
2191.958008
1847.79187
3579.445801
2844.971191
3342.818848
2732
3645.555664
2328.191162
4169.297852
2001.257568
2798.54248
3270.074951
2120.014404
1799.088989
2239.77417
8306.727539
3157.939453
2303.311523
1945.433105
4101.394531
3696.061035
3119.080566
1706.991089
3746.013428
2089.829834
3635.340088
3188.476074
2815.413086
2957.489746
2093.793213
1944.790161
2759.083252
3232.724365
2914.755127
2318.851318
4947.578125
5121.18457
1642.947388
2551.293457
2370.703125
3033.192139
2747.458252
2102.048828
4657.619141
4531.95752
2065.93335
3749.151367
5377.253418
3886.116211
3683.213135
4333.387207
5133.400391
4987.441895
5842.48584
3959.644531
2138.165527
3914.477539
4944.29248
4648.277344
2445.261719
3699.868408
2911.234375
5644.318848
3483.003662
2097.821533
2219.498291
2809.45459
3388.47876
2090.353027
1886.230469
3122.137695
4768.63623
4374.933105
2637.198975
2365.971436
5265.18457
2373.966309
2919.672852
4044.044678
2006.70874
4556.914063
3443.232422
4729.710449
4243.189941
2254.666748
1512.928589
3503.892334
2104.468506
1952.974365
2076.063721
2631.377197
2164.218262
5757.443359
2196.900879
4938.810059
1901.826416
2594.807861
3746.244141
3207.125977
3422.312988
1768.198975
2727.893555
2638.436279
4726.854004
1870.235352
3222.695068
3986.747803
2932.74292
2173.96875
4354.755371
3150.117676
3961.812988
2743.551025
2184.238281
2726.168457
2949.810791
1917.982178
3397.548584
4119.967773
3809.656982
2246.777832
4691.782227
2345.846191
5200.458008
2042.306274
3087.721436
3863.837158
2814.197266
3577.142822
3463.193359
2739.919678
3260.354736
4711.980957
4162.938477
4179.864746
2805.5
2408.765381
2283.038574
2452.129883
4235.553223
5315.563477
3213.691895
6163.742676
3134.267578
3224.66333
2060.48584
4048.333252
3358.608643
3169.628906
2108
2864.700684
4070.924316
6355.435547
2872.088379
4471.414063
1976.618042
5054.056641
5201.357422
4835.601074
2374.758301
6006.957031
2684.519043
1689.155273
2772.721924
4123.799316
1956.026245
2309.907715
3946.469238
6305.00293
2396.769287
1958.346802
2153.834229
1985.79126
4050.845215
4115.035645
1989.567383
4776.94043
1965.009521
6270.128906
4455.291992
3257.236328
2039.897217
1935.351318
2926.019287
2697.325439
2076.68335
2290.427979
2450.09668
3666.620117
2633.435791
3009.722412
2303.468018
3958.397217
3729.782715
3696.71582
4185.731445
1736.044678
2886.945801
2379.8396
4738.691406
2436.278076
2898.539795
2516.98999
5456.257324
3325.71875
4792.861816
2109.795166
3225.572266
7744.844727
2440.268799
4535.104492
3724.877441
2239.300781
3572.580811
4235.331055
4684.489746
4830.290039
1856.130127
3123.640869
3016.925293
3675.052734
2760.876465
6171.093262
5887.129395
2355.801025
1759.127319
2071.270996
5956.632324
2170.371582
3983.721191
2931.846436
2859.751709
2960.017334
4371.333496
1822.980713
2117.937988
2045.051147
4234.466309
2411.9375
3238.589355
3930.9729
4977.228027
4930.39209
1622.639648
3628.848877
5986.742676
2433.282227
2670.715088
3611.239502
4225.518066
2993.864502
5353.286621
4313.154297
5906.422852
2009.554688
3232.073242
3273.328369
2620.344482
2081.927979
3458.398926
6467.03125
2614.182861
3432.851807
3381.859863
2979.681641
2389.196289
4837.61377
2539.958252
3949.105957
2040
2783.171631
2286.155518
2122.560059
4566.842285
2636.376709
6761.100586
3037.214355
3646.866455
5061.625488
1851.178589
3178.204102
1943.609741
3804.967285
2107.245605
2980.77417
2513.917969
1979.591431
4208.562988
2888.738037
2444.363525
3100.664795
3913.078369
3370.548096
2398.740723
4025.635742
3891.130371
4277.987793
6288.250488
1947.983398
3996.464355
2301.489746
3286.181885
4547.432129
4537.27002
6140.123047
2079.146973
3741.958008
7003.625
4627.51416
2968.25
2126.344727
4215.625
3450.399902
4568
3073.946533
3237.587158
4317.816895
3773.946045
2506.819092
4028.302002
3065.976563
3010.369629
2323.75415
4107.711914
3019.409424
2666.496338
2559.888672
3045.245605
1949.920288
4511.538086
1981.16626
2130.412109
4212.481445
2828.490234
2356.614258
3465.593506
1628.394043
1899.67041
2416.543945
7404.830566
2733.776367
1664.865356
3050.785889
2118.309326
2897.499023
2175.113525
3232.718262
2066.128174
2179.305908
2515.597656
1827.30542
2192.268066
3479.552002
3705.006836
2231.500732
2790.120605
2505.768799
3126.277832
2220.598633
4483.18457
3063.311279
2621.384521
4162.563965
3179.332031
1856.752441
1485.516479
6479.195801
1797.290649
2921.408203
3105.134277
1735.629761
2215.602539
2314.490479
2017.564941
3682.316406
4191.983398
2992.654053
3478.591797
3954.517334
1801.338379
5695.546875
1834.779907
3007.38916
2364.362549
2986.771484
3922.319336
2443.280762
2193.417236
5590.317871
2966.552002
1814.996094
3590.965088
4781.037598
3257.073242
3396.157471
5190.866699
2148.455078
4170.984863
6258.479492
2075.067139
5597.483887
3109.456543
3411.179443
1912.413086
4049.99585
1495.869385
2608.057373
6400.34375
1905.472046
2197.798584
4789.025879
4527.582031
3468.571533
1793.042603
4432.225586
5636
2858.600586
3094.901855
2951.25
2954.942871
5309.671387
2440.487793
1896.587524
2474.236816
4850.347656
3351.699219
1791.498291
3692.946777
6633.776367
2373.227783
2788.336914
5604.178711
6491.218262
2083.157959
2088.761963
4005.611084
4800.291992
3156.900391
2001.716309
4406.845215
2020.233521
3056.414795
2721.616211
3004.045898
1874.289795
3972.352783
2396.162842
4026.170654
1905.713135
3348.064941
4200.497559
2161.492432
5115.200195
4218.990723
4081.803467
2670.55542
2674.882568
6484.489746
4128.631348
2173.616455
1886.186523
4142.736816
2221.230225
3272.736572
1987.888916
5299.734863
2871.671143
2404.782471
4189.870117
2276.332031
2194.137695
5793.830078
2683.12207
3407.910645
2954.982666
6536.612305
1839.583618
2262.243408
2106.180664
4225.185059
2846.12915
3357.820313
4485.672363
3308.735596
4692.591309
4305.941406
3524.989014
3418.562988
2100.715576
5066.081543
4143.861328
4929.523926
4874.242676
1862.529175
2321.081055
3865.739502
3624.098389
1782.857178
2806.036133
3199.072998
3282.440674
1976.75
5518.303223
4048.807129
4763.236816
3253.317627
4222.606934
4149.354492
1976.561157
1792.866577
3582.429443
3412.666016
2273.705811
3454.799316
2622.296143
1927.891357
1755.978516
1816.862183
3226.007813
2592.894043
2795.071045
1983.663208
5117.605469
2337.891846
1816.863647
3300.447754
3668.546387
2880.039795
2162.938477
1598.660645
1876.40686
1814.819946
3424.063477
5169.375488
1649.990723
4094.382813
4156.706055
4146.569336
3157.47876
1960.767944
3297.102051
3878.096924
3173.116211
5872.789551
1959.571655
2061.881592
3279.030762
3712.336426
2359.188477
1714.83252
4190.639648
1814.496094
6242.887207
1824.047852
2178.319824
3478.365723
1890.630249
1993.934814
1600
2827.11084
3795.442383
2476.524902
2540.820557
4725.728516
2361.374023
5201.630371
2121.36499
3172.295654
3573.593262
4149.63623
2810.929199
2936.438721
6748.172363
3235.40625
4177.124512
3379.335693
3845.144775
3472.721924
3891.942871
2891.369629
4244.243164
3192.601074
3620.543457
6614.759277
3460.466797
7107.765625
3079.241943
5184.10498
4824.105469
3301.625732
4024.10498
4392.956055
5566.143555
2009.959229
3353.268311
3761.651855
4569.612793
5409.277832
6148.731934
3223.815674
4735.830566
1505.884644
4446.527832
3201.307617
2494.597168
5470.352539
3972.043701
2673.335693
3845.561279
4319.162109
4789.884277
3311.701172
3561.299805
3489.095947
2318.935059
2819.551514
4701.498535
2860.712158
1939.645264
3256.866943
4125.348145
3116.937256
2767.623779
3220.717529
2709.536133
4110.335938
2065.660645
3727.282715
5769.665039
6666.488281
2055.085205
4707.298828
3314.011719
3865.424561
2835.58374
3985.987793
3730.462891
2375.868896
2813.016602
3668.246826
10447.40332
3208.048096
3375.076172
8079.404785
4311.693359
3697.363525
3940.535645
3694.893066
2216.369629
2347.789551
4775.867188
5597.662109
2116.829102
2725.501221
1742.619629
3433.026855
2467.592773
1945.306152
3701.318115
1425.982666
3152.482178
1705.138062
4891.663574
2048.013916
4769.191406
2979.934082
4750.230957
4817.724121
2405.634277
2187.303711
2383.525146
2135.507324
5885.691406
3323.916504
3909.217285
3687.937988
3253.673096
5135.088867
2710.915283
3193.315186
4454.949219
2875.142822
6224.424805
2139.251465
3367.980469
4625.16748
2545.090332
4946.203613
4892.722656
2938.996338
5332.490723
2116.312988
2146.373047
4760.279297
4296.990234
4237.640625
5683.418945
2872.769775
3550.134521
3726.053955
3391.323975
5364.47998
2507.890137
4128.119629
2689.63208
1946.630493
3211.216553
2350.407959
2873.154785
4977.818848
3653.134033
4963.958008
4853.061035
2015.217896
2497.280029
3573.26416
4311.681152
1916.123047
3371.713135
4619.49707
4150.677246
2683.68042
3198.929932
3719.679199
1674.494629
2936.837158
3736.450195
4214.691895
2031.324219
7935.348633
2201.046631
2486.695801
2477.936279
3739.29834
1844.963379
2344.533447
1608.867188
2107.159668
5659.174316
2552.635498
3010.34668
4971.316895
2722.193115
2455.268555
2737.126465
6031.870117
3508.01123
1420.684448
4504.859375
2437.493652
1825.036499
2973.181396
2624.985107
2890.600098
3501.445068
2102.912354
7205.897461
4337.09375
3276.170166
3047.260986
2632.835205
2949.428467
3357.263672
5485.647949
5149.021973
1963.358765
3087.624268
2231.361328
1921.482544
2331.001953
3585.22583
3423.166016
2141.413086
4364.219238
4980.443359
2297.351807
2627.515625
3024.394531
3062.393799
3070.961182
2897.019531
3097.168457
3760.628418
4715.887207
2923.497803
5145.689453
2442.523682
4800.589355
3227.540771
7032.13623
3298.160645
3783.058838
2804.159912
5882.091797
3438.285645
5102.828125
3673.02124
3674.640137
2049.384277
2312.965576
1786.281616
6263
3236.697754
6516.932129
2152.191895
5590.078613
3215.722168
2845.109863
3487.853516
3468.626221
2099.390137
5967.072754
6087.868164
2634.912598
3153.485352
3631.812256
3374.241211
2649.486816
3254.597168
6127.579102
1745.212158
4631.308594
5597.230469
2817.192383
2012.941772
2666.494629
1890.418579
2224.737793
4698.433594
6009.708496
3584.220459
1901.239136
4438.363281
2417.29834
3256.445801
1880.99707
2258.217285
5891.350586
4964.330566
6969.308594
2863.368164
3315.220459
5231.817871
1867.730103
6684.501953
2657.874023
2204.608643
1763.066284
2140.75293
4776.487305
2008.248779
2389.843506
2360.741943
2250.946289
4547.412598
5247.725586
1467.878784
1764.912231
2686.404053
2091.722656
2951.579834
6762.161621
2053.011963
5739.348145
5584.188965
3296.587646
3851.726074
3837.333252
4172.345703
2631.162598
1856.977783
2381.446045
1775.650635
2700.911621
2639.64209
1949.333374
3599.006104
2399.894775
2344.080566
2179.620361
1703.278931
5101.109375
2405.41333
1939.804321
1948.108643
4171.958008
2405.194824
4313.396484
7499.990234
4059.491943
2642.63208
7010.421875
2373.64624
4747.884766
3340.753418
3129.551758
2182.149414
1984.398804
2738.358154
2790.773193
3136.108154
2068.890869
2073.04834
2204.261719
3265.225098
2043.409302
2587.894531
2661.084229
2521.266602
2035.667969
1953.75
2038.479492
4424.050781
3350.491699
2684.861816
2972.648193
1741.426392
2094.200684
8397.512695
1788.092651
4650.068359
4490.236328
7969.873535
3159.814453
3579.367432
2326.655762
8527.585938
5027.688477
2570.879883
2185.669434
2224.387695
2280.433594
1992.437256
3994.329102
1895.329712
2521.172119
3840.480713
4418.355469
1960.69873
2487.692871
3422.585449
4389.611816
3421.588867
2284.485596
5048
2033.750488
2016.951172
2673.331543
2429.040527
3311.885742
2590.092285
4854.243652
2354.702148
4741.878418
5019.846191
4321.82666
3711.528076
1628.099121
4875.407715
2506.958496
1931.391846
2360.07251
3632.886475
3105.38623
3274.09375
2572.539795
3873.739014
3952.121826
3049.366211
3481.430176
1691.600586
1629.078369
2060.673584
2705.775391
5555.97998
2023.981567
4594.23584
2536.938721
5831.373535
3252.531494
1823.724487
2874.968018
2388.261963
5376.192383
9034.100586
2773.787354
2220.128418
2548.036133
3475.424561
3012.246094
4163.188965
2055.425293
3967.922363
3893.782471
3390.254639
4096.270996
2472.039551
2940.900635
