# Supplementary material for: Distribution Analyzer, a methodology for identifying and clustering outlier conditions from single-cell distributions, and its application to a Nanog reporter RNAi screen
Source: BMC Bioinformatics. 2015 Jul 22;16:225. doi: 10.1186/s12859-015-0636-7 (PMC4511455; doi:10.1186/s12859-015-0636-7)
Supplement: Additional file 1: Code S1. — R source code and sample data for distribution-based high-content screen analysis [file 12859_2015_636_MOESM1_ESM.zip › DistributionAnalyzer-1.1/Plates/files10004/F13]

5320.432617
2528.444336
3496.44751
3352.412598
3197.380127
2471.199951
2628.571533
1579.956055
3601.466553
4438.422363
7155.103027
2756.943115
7841.101074
6192.561035
5427.449707
6048.994141
4347.209473
1738.039185
1816.136475
3149.888916
6051.428711
8868.833008
5867
1817.213745
2443.298584
2014.153809
3019.285645
2581.45459
2373.39209
2293.008789
3233.180908
3042.892334
7336.080078
2836.365967
7028.376465
5547.125977
8988.808594
3197.913086
4223.533203
1481.5354
3605.676025
3937.357178
1650.56604
2468.710205
2653.015869
4808.0625
3109.928955
4999.042969
5877.275391
3835.340088
1957.365234
4260.030762
5228.475098
3254.349121
7253.057617
1258.971436
5097.283203
2112.800049
2510.746338
4595.220215
4115.643066
2141.795898
2927.494629
2625.416016
7103.527832
5711.409668
4402.890137
7561.275391
4938.492676
3443.055664
2874.133301
3225.554199
2695.238037
2043.578979
2567.452881
1777.732544
3491.221436
1987.927246
3965.553711
2029.117065
1514.424194
2392
3544.647705
2838.188721
3133.621582
1603.2323
5221.54541
4010.84668
4342.442871
5098.949707
5633.758789
5435.906738
2346.705811
4235.540527
2268.5625
3486.357178
1951.614014
4620.620117
5000.601563
4931.869141
4953.259766
5917.831543
7812.958984
2159.875
5601.458496
2284.92041
4141.870605
6288.910156
2877.085205
7594.688965
5108.509766
2560.941162
4047.845215
2907.636475
7070.252441
3452.811279
6958.993164
5996.671875
3364.827637
5119.146973
3746.482666
1743.488281
4221.841797
2723.623779
4880.054199
2557.69458
1904.727295
1613.013794
2776.935547
1620.40918
2044.946899
1460.400024
4153.634766
1680.050537
2470.218018
5731.274414
3732.274414
2073.812744
2489.331055
4225.944824
2313.387207
3902.778564
3277.790039
1597.908203
4142.451172
4749.104004
1954.404175
2715.236572
3043.692871
3090.148438
5242.658203
1926.21167
4623.839844
2864.830078
2750.841797
4414.995117
3148.095459
2183.287354
2987.70459
6090.394531
1729.751709
1878.071045
2208.020508
2178.826416
2257.645508
2182.653076
1855.051758
1572.338989
4008.527832
5760.17041
4494.003906
5936.358398
3810.548828
2658.300537
3262.049072
2236.943359
5254.31543
2494.861816
4138.027344
2745.363525
4147.068359
4483.356445
5164.121094
5570.967773
3261.81543
1926.745117
4425.810547
5135.782227
1968.929077
1482.074097
4130.775391
4676.5
3170.693115
3493.706787
4468.340332
3550.805908
3208.173828
11942.926758
4369.263184
4301.591797
2858.434814
3112.12915
1808.622192
4593.600098
2220.075439
3696.931152
2941.632568
3073.320313
5081.986328
3642.041748
3457.435791
3864.330811
6654.274902
7196.442383
4036.677002
3893.128906
5217.709961
2264.62915
4328.928223
3197.517334
3324.888916
2316.714355
5989.670898
5498.650879
2317.419434
3410.624268
3455.866211
4445.148926
2860.234375
3880.487793
3754.644531
2182.891602
1714.226074
1679.91394
2673.947266
3658.666748
2928.251953
3490.383057
3828.63501
3265.223633
4365.263184
1642.333374
6382.430176
6286.598145
5890.840332
2489.371338
2989.818115
3423.559082
7216.067871
3388.735596
4292.608887
7339.137207
2005.170776
7089.74707
9195.824219
5426.169922
8200.171875
7818.574219
4171.169922
5399.153809
5075.174805
2863.692383
2993.142822
1431.93042
3105.325195
3408.081299
7932.598145
2434.75
8589.880859
4022.836426
5482.034668
7710.677734
2546.222168
4073.693604
5629.099609
4646.407227
4630.421875
5012.417969
2306.666748
5948.694336
7859.148926
5607.366699
3847.632324
2041.14917
3109.072021
4992.870117
1371.400024
3557.401367
5993.626953
5648.893066
6272.0625
7375.175293
2485.333252
4333.27002
3351.421143
5283.133789
2042.782593
3051.368408
2652.497803
3822.731689
1921.240601
3275.906982
3074.947266
2243.462646
2245.272705
2988.217041
3732.224365
3986.461426
2633.333252
4629.5
4470.675781
3404.99707
5359.434082
2468.775146
5754.186523
1761.171753
2350.475342
3903.299805
2947.272705
3716.297607
6035.72168
3474.834717
1961.507202
6706.212891
3647.028564
4876.516113
3702.689941
5367.910645
4703.674805
4898.214355
2842.39624
3106.5979
4319.858398
4610.766113
6827.220215
5547.210449
4553.024414
5464.20166
5431.401367
5690.449219
2521.594971
5823.563477
2627.428467
4036.255371
2086.958984
4598.055664
4214.135742
4040.421143
4521.425293
3794.040283
4503.208496
3157.384033
4436.316406
4098.251953
4062.254639
4716.266602
2196.512939
2498.553223
4602.072754
5034.391113
2861.392578
4541.347168
2122.070557
3804.828613
2818.472656
2003.742676
3618.168213
3304.821777
3844.861816
2189.959717
6918.603516
4612.259766
3614.769287
2901.468262
3324.255371
3230.793213
2686.076904
2840.506348
2816.716309
2439.190918
2795.916748
4404.152344
3747.049805
1789.300049
4260.625977
3007.650879
2851.904785
3413.040283
2311.097412
2955.913086
3145.178955
5765.153809
5546.48584
4891.720703
2796.077393
3233.083984
1577.913086
6702.365723
3395.368408
2397.379395
4194.971191
1661.130493
4940.26123
5097.272949
3847.626221
5152.185059
3315.929199
2053.064209
2255.058838
1723.705322
3873.496826
4740.12207
6227.963379
3430.052246
4526.503418
2498.232666
4340.605957
2286.208008
6077.794922
4542.426758
2360.207764
6974.95459
3978.453613
4290.623535
5390.720215
8345.016602
3106.440674
3327.294189
2495.595947
3548.958984
3962
4122.055664
3107.688721
4100.96875
1915.590942
2188.320068
4734.234375
2380.579346
5705.633301
3019.868164
3836.016846
5188.546875
3954.017334
4761.17334
2827.608154
7601.333496
2626.877686
2481.810303
5162.408203
3751.192627
7214.45166
3337.797119
3606.796631
8234.771484
1756.419556
3896.512451
2334.184814
4309.414063
2794.582275
4998.831543
4234.709473
6285.279297
4987.297852
4018.300049
4061.063232
1881.086914
3560
1891.387329
2240.06958
5427.018066
4029.859131
4301.129395
4153.864258
1986.005737
4221.196289
2401.800537
4103.849121
4018.753418
4313.005859
5334.882813
2368.410156
3997.872803
5409.477539
3033.646973
2700.957031
3480.311768
4631.49707
2189.82666
6965.757813
6207.84082
2188.43335
2905.124756
2669.379395
2186.571533
2546.989258
5078.373047
2586.455078
2781.561523
6712.544922
5424.817383
2565.888428
2903.024414
3098.913574
3576.983887
1191.57251
2531.250977
8503.071289
1638.484863
2915.351318
4522.189453
3075
2715.12793
2053.553955
2077.51123
7325.849609
2905.863037
5221.504395
5032.591309
2881.199951
9491.475586
3394.506104
5692.611816
2204.020508
2378.333252
3746.336182
2722.857178
8877.879883
6969.668945
1607.542847
1649.942871
3250.458496
3259.783203
3113.414063
4105.407715
7374.067383
2031.654907
6037.923828
5908.760742
4212.050293
2903.810547
3049.783936
3527.234131
2571.692383
4912.904785
2578.666748
4121.086426
3178.676025
2789.037109
2262.467529
4547.329102
4609.730957
3174.750977
3390.954346
3089.955566
2180.758057
2267.310303
1962.461548
1519.06665
4331.872559
6464.11377
3163.510498
2336.186035
2142.313721
2820.848389
4027.824707
4074.609619
3928.734131
4640.544434
4099.960938
3383.541016
2244.70874
2857.217285
4647.432129
4876.987793
4395.466797
2601.333252
4903.084473
2286.730957
4459.45166
4557.196289
2990.917969
4877.825684
2177.820801
3826.650391
6978.3125
2854.531738
5162.084473
4755
5243.072266
3373.478271
5547.248047
3428.365967
4021.75
3923.791748
2663.272705
5876.192383
4488.361328
3267.976807
5620.873535
4628.545898
6258.967285
5874.198242
2060.038574
3866.738281
2954.877197
4072.978516
2106.046631
5976.217285
3763.559082
4246.773926
4965.63623
4105.830078
3183.312256
3620.61792
3779.25708
1584.571411
5233.029297
3173.444336
1741.298706
3287.93042
2511.611572
4914.066895
5320.634277
4831.92334
3213.941162
4848.706055
2191.766357
3912.935791
4578.253906
5029.100586
1923.578979
3367.657227
3075.234131
3180
3539.481445
3243.258301
2428.775146
3500.838623
3644.628662
4368.192383
2745.761475
1782.711426
2968.048828
2516.076904
2586.355713
2041.411743
3042.318115
3643.459473
4965.884766
4600.345215
5280.337891
4266.30127
2842.491699
2030.318481
1954.715576
5530.181641
4157.824707
2432.803955
2317.945068
1699.666626
4198.725586
3373.033447
3566.399902
5496.791504
4952.077637
4033.980469
4349.583984
3226.216309
4025
4110.09375
3494.532227
3555.873779
2871.16333
5481.702148
2013.578979
2522.423096
5865.959473
4527.89209
4553.689941
10090.50293
3558.262695
3867.441895
5110.948242
3746.069824
5432.891602
3338.199219
5513.060059
4159.209961
3549.816162
7432.618164
6894.982422
3697.174805
10028.453125
4818.600098
5188.955078
2640.222168
2331.774658
3804.945557
4992.829102
3840.946045
7284.051758
2888.036621
4092.976807
3880.083252
5073.724609
5961.095215
2227.884521
4324.178223
5425.094238
3954.540527
3561.194092
3883.408936
3810.092773
3685.507568
4083.949463
4658.591309
3322.454102
4007.343018
6629.796387
3749.217285
5063.661133
2936
3501.576904
1977.688477
6308.152832
3072.294678
1367.111084
3283.337646
3095.371338
3911.349609
4210.901855
5530.461426
3264.283936
3107.665527
3011.860352
1963.582642
2947.42334
3217.010254
2050.620361
2686.897949
3871.72876
2059.628418
4244.916504
4689.837891
6070.41748
4085.055664
5089.12793
2758.411621
2000.358154
4120.873535
4150.104492
3109.014893
6147.322266
2283.25708
2201.040771
2174.466309
4646.856934
4555.275391
5851.952148
3944.185547
2494.128662
3375
2699.29126
2969.270508
2524.658203
2349.488281
3376.647705
10556.986328
2894.957275
6859.29834
6439.252441
2403.384521
1790.918945
2130.641602
3177.487793
4534.936523
2005.913086
3682.928467
5318.410156
3207.384521
4739.897461
4246.721191
2327.034912
2600.786133
2669.560303
2533.277832
6497.279785
5321.378418
4812.24707
3476.148193
2189.796631
4672.529297
2457.330078
2303.008301
5507.095215
2803.011719
2517.297363
3439.105957
2244.124512
4487.455566
5091.634766
2164.878906
3072.865967
3849.348389
3879.954102
4577.213867
2714.835449
2641.770752
1761.578979
4161.22168
2601.431885
2353.710205
3425.619141
3790.293213
1960.900635
4690.025391
4454.399902
3455.130371
3581.788574
2636.628906
2208.360596
6962.508789
2227.58374
3533.130127
2574.166748
3959.329834
2464.504883
4114.544434
4010.474854
2478.238525
3966.660889
6198.689453
4552.150391
2498.468506
3637.818115
3409.708984
1966.865234
3932.543701
3294.991699
4454.260254
3467.338623
2978.304688
2561.509521
4509.753418
2242.067383
2150.317139
4111.213867
5126.233887
4581.958496
2646.268799
1975.026123
4599.146484
3777.639893
6922.158203
3457.890869
4603.268555
3572.436768
4698.804199
2799.693848
5764.369629
5920.135742
2554.867188
3959.213135
2686.210449
5112.828613
5062.141113
5017.320313
1825.14917
4212.738281
5489.904785
5364.436523
3084.800049
2528.12207
4193.507324
2989.875
4517.993652
3850.050537
2553.266113
5617.167969
4213.89209
1491.032227
2509.345703
5964.85498
3308.736084
1993.477417
4056.110107
1835.697754
5667.223145
6508.36377
2119.828613
4001.920898
4326.906738
3688.948242
5121.026367
3923.764648
1900.970581
4465.866699
6246.80127
2810.091797
2765.795898
2029.00647
4294.537109
4469.938965
3849.181152
4622.013184
2838.653809
4494.269043
2862.010254
3894.240723
2280.13916
4482.747559
3955.047607
6348.220215
4610.723633
5236.084473
2765.931152
5061.008789
3102.280273
5600.167969
4025.371338
4596.325684
4402.441895
4449.171387
4438.771484
2986.827881
6834.680176
2930.285645
2133.062256
5782.723633
2393.762207
3222.612793
3058.800049
5474.640137
3951.15332
6067.26416
2116.549072
2624.854004
6873.489746
4610.676758
5100.282715
5274.660645
5188.10791
5296.159668
2781.333252
1567.516724
4850.290527
3258.936768
5037.936035
4629.616211
2131.578857
2210.304443
4331.555664
5083.601563
4855.139648
3122.95166
4207.730957
3204.450439
2440.511719
4529.491699
2838.568848
2624.481689
2170.883301
3258.325928
2967.943359
8357.919922
2387.581543
2369.858643
4746
3410.74585
5024.584473
2422.211426
4194.899902
4045.955078
3935.489746
1972.925659
2256.705811
1985.69165
2897.993164
2261.359131
4350.298828
3836.974854
2364.342285
3776.542725
2823.185303
1671.905151
2766.063232
2569.465088
4233.469727
4224.620117
3580.280518
2761.996338
5158.967773
2775.895752
3117.648926
4231.246582
2666.982178
3650
2591.020508
3694.720703
2838.666748
4941.123535
2698.9021
2224.920898
2066.151611
5201.568848
3400.229492
4117.17334
2787.67627
2439.899902
2265.502441
9085.538086
5823.795898
2398.196533
4889.075195
5082.799805
2352.821289
7191.296387
5398.944824
2012.251709
2737.866699
5216.317383
2040.50708
5153.474609
3355.177002
2927.789795
2867.823975
4010.624756
3721.195313
6115.241699
2754.543945
2626.807617
5796.36377
4432.641602
2691.733398
2336.908203
4512.783691
2744.421143
3767.153564
5999.743652
3864.256592
5449.333496
2577.777832
2280.457031
5162.310059
4349.913086
3941.43457
2884.089355
1994.5
4626.199219
4072.781494
4426.10791
5654.348145
3243.327393
4095.803467
3195.650635
5404.030273
2602.005127
2694.156982
2692.038574
6787.047852
3101.569092
5545.22168
3225.9729
4119.684082
5960.018555
3337.960205
2904.159424
3663.265381
2123.036377
3881.921143
2058.24292
2921.66333
3758.396729
5475.387695
4959.433105
2695.015381
6324.053711
4903.526855
2045.358887
6543.135742
4100.170898
2940.235352
3960.973389
8003.899414
4821.501465
4866.324219
3830.135254
3078.260986
5529.479004
2148.84668
1625.770996
2936.123535
4430.427734
5345.635254
4258.936523
2987.548584
2145.194092
2480.765625
3428.47168
3694.772461
3350.750977
4483.622559
4494.088867
1875.459473
4378.554688
4300.307617
6201.143066
4021.612305
3679.25708
5753.291016
7096.459961
4752.969727
3437.488281
6629.459961
3903.48291
4552.971191
4592.944336
3600.535645
3870.202637
2835.958008
2436.791504
4862.615234
1384.753662
4043.69873
5720.875488
4211.112793
2930.346191
4867.632324
3293.971436
3793.356689
3509.735352
1868.046021
2429.291748
3710.295898
4842.719238
1763.849976
3086.734375
3143.677734
5433.123047
8943.191406
3154.080078
5101.502441
3567.74292
1975.946289
4750.055664
2738.162842
4982.51709
5376.67334
4295.971191
3335.207275
2218.143555
3043.415283
5844.620117
2594.034668
2821.372803
2438.984131
2229.86377
6522.200195
3655.034912
4106
3707.976074
2997.525879
2507.901855
1950.307739
2446.814697
2374.755615
2825.884521
5592.424805
2038.878052
3275.015381
3714.831543
5127.210449
4400.87793
3245.333252
8268.448242
1942.453735
1810.921387
3403.722656
4259.008789
4708.789063
3554.8396
6184.868652
2549.707764
6935.868652
3724.562988
6763.522461
4219.422852
1915.598267
5016.89209
4871.796387
5720.686523
2455.963379
3177.635254
3375.026123
4671.310547
2283.302002
2674.26123
3583.64209
4359.174316
6516.558594
3604.741699
6728.959473
2292.872314
3273.782715
2132.092041
4450
6701.632324
5544.794434
1296.712891
1940.817627
1868.530396
2780.067139
2958.519287
3877.104248
2291.079346
3256.061279
2520.75415
3498.736084
2425.397217
2906.953125
2178.261963
1933.527222
4310.078613
3606.523926
4654.944336
6065.072266
4790.601074
2340.373047
2884.72998
3435.848389
2611.061768
2859.779785
6221.428711
2210.598877
2705.650146
3965.245117
2323.199951
2248.376221
3331.147217
1870.417236
2006.593872
6372.727051
2810.732422
1967.46106
2532.516113
4368.691895
2552.23584
4867.268066
2490.868896
2636.094482
4017.960938
4502.23877
3239.554688
9246.245117
2798.54541
4911.311523
4905.628418
7209.864258
2926.61499
3805.275879
3482.23877
3075.521484
2758.099609
5265.143066
2722.930176
6278.596191
6382.594727
4728.120117
3630.476074
3558.405762
3648.680908
5908.47998
2930.813721
2425.003906
2342.408203
2693.253662
1994.872925
4029.225342
5064.030762
3159.503174
6375.05957
2481.064453
2064.305176
3388.54541
2737.846191
2726.085938
4016.183105
3729.468506
2249.798828
3170.789795
5621.865234
4080.872803
6206.329102
5971.875977
7512.505859
7050.587402
3374.375
4172.277832
2403.844238
5283.565918
4945.02832
6311.940918
8330.697266
3289.160645
4481.188965
5647.738281
3870.429688
2796.444336
2660.062744
4334.726074
4788.61084
3928.70166
3400
5160.808105
6040.420898
4045.142822
2938.686523
3978.307129
2771.07959
5250.226563
4719.373047
4709.585938
2297.610352
2928.260986
1928.319946
5341.399902
4634.987305
7793.751953
2964.828125
5090.906738
3562.995117
4288.319824
2357.153076
3229.594727
4442.382813
4782.878418
2851.483887
2382.993408
5120.710938
2065.82959
1850.164185
2350.242432
4322.787598
4193.168945
3900.950684
3656.917236
4245.257813
2456.718018
7180.153809
2554.133301
2273.188477
3148.163086
3205.205811
5336.243652
2033.55481
3573.197998
3216.76001
4499.808105
2900.116943
1813.502319
3286.946045
5897.616699
5027.071777
3248.659912
3632.379395
3440.605469
2688.451172
4999.922852
3472
3970.401611
4415.130859
2685.347168
2741.814697
1826.731689
6446.91748
4353.611328
5100.611816
3515.289307
2148.298096
2967.538574
5903.421875
2377.842529
2980.584473
4193.631348
3479.302002
4172.367676
3441.866699
5117.296875
2828.134033
2527.80249
2159.953369
3299.849854
4321.120605
2537.846191
4904.645508
4676.310547
3165.768311
5294.235352
3806.851074
2722.414307
15660.569336
3144.103271
3066.4104
5766.75293
6567.036621
5059.077148
9206.250977
2417.761475
2928.503662
3421.432129
5896.735352
8338.441406
3398.54541
3118.664063
4268.5625
3439.816162
4127.365234
5181.19043
5283.920898
7136.231445
4932.19043
2605.286865
3448.140869
4736.291992
2969.226074
4640.411621
5060.803223
3261.346191
1980.272705
1825.526733
2168.752441
4668.274902
4788.041504
2803.415771
1512.834351
2300.956543
1961.932251
2360.809082
2660.166016
2830.835449
2181.940918
5465.217773
2906.65918
3745.108643
2280.692627
2300.961426
6649.949219
5739.777832
6273.761719
2138.735352
1951.76123
3096.405762
4117.246094
2163.960449
5349.100098
3762.619141
3115.850586
6546.924316
2152.604736
3029.176514
8649.854492
3716.941895
6140.117676
4017.056641
5295.658203
3084.307617
2959.718018
6904.907715
3287.703613
5007.623535
1784.641724
2207.330078
5702.465332
6052.98291
2207.95874
3171.32666
3443.802246
5227.969238
3721.419434
4247.783691
4393.018066
2226.289795
3137.142822
1667.530762
2702.309814
5405.562012
5142.618164
2158.741211
2324.966553
1893.536133
2671.553223
2123.443848
3081.929199
2605.278076
1830.588257
4654.047852
4260.210449
5109.860352
3786.376221
2357.785645
2263.821289
1914.409058
7475.635254
6081.360352
5059.525879
6439.073242
5675.019531
3445.450439
2053.229248
6199.776855
5570.78418
3724.193115
3286.803711
2329.082031
1928
2827.836426
3445.123535
4065.30957
5354.790039
3643.754395
3252.584473
5625.770508
2002.275879
3524.942139
7954.797363
6253.87207
2301.793213
2069.070313
4202.177734
5877.416992
2579.573975
3085.992432
3388.446045
3481.772705
4948.774902
2833.913818
2075.30249
4419.807617
2568.75
3144.150879
5273.476074
3910.174316
5396.111816
1909.776611
2807.804443
5740.807617
2505.151367
2759.388672
4359.433594
6164.18457
3266.426514
4045.572754
5072.706055
2729.425781
1858.699707
5267.560059
3995.486084
2193.911133
1561.896606
4077.880859
4143.455078
2842.380371
3883.440186
1795.238037
2908.725098
3006.582764
4816.606445
1857.443604
4430.226074
4379.838379
1737.814819
2871.711914
2821.388184
1807.250977
1898.699951
3826.100098
3304.518799
4317.148926
4425.710938
5702.107422
2619.833984
4883.339844
5254.285645
2428.521729
3047.016113
3064.505371
4361.354004
6114.734375
2269.395264
3676.835205
3492.735352
5665.119141
4566.018066
2215.135254
4779.430664
6394.404297
5305.705566
5550.005859
1828.753662
3128.272705
6475.132813
6832.899414
2759.219482
2619.231445
2822.497803
2308.374268
1841.811035
5048.804688
1787.932251
6306.26416
2136.68457
4095.403076
3637.504395
2300.159912
2868.578125
3684.880371
2527.164551
2156.127686
3487.578857
3863.967529
2762.827637
4280.317871
2053.991943
3991.669434
5350.351563
3456.344482
5249.027832
4344.283203
4606.413574
2773.762451
2320.189453
4066.902588
3103.831055
5125.42041
3232.857178
3545.346436
4934.341797
1975.24231
4447.067871
4932.717285
4685.862793
2634.213867
5710.702148
4167.115723
6133.277344
3534.528076
2267.457764
4295.081543
3447.342285
4413.788086
5303.882324
2122.252441
12389.859375
14271.303711
4502.644531
3001.869385
1923.605591
4081.451172
2033.117676
3617.121094
2261.724609
2755.268555
5186.160156
2339.77832
2826.756836
3457.111084
3038.941895
5462.338379
3047.578857
2719.851807
4784.250977
2588.947266
2875.147461
4959.625977
3746.073242
4717.995605
2931.078369
2365.630859
2792.329102
4142.656738
2921.142822
4690.206055
3189.293213
4865.617676
2531.134277
3102.92334
2165.574463
2326.156982
3733.088135
6710.016602
1969.446167
2229.687744
3099.183594
3712.332031
3424.079102
4752.144043
5526.944336
2300.016357
3164.765381
3203.686523
4806.402344
5603.117676
6411.524902
5384.126465
3754.839355
2300.697266
2492.172607
4820.747559
2204.416504
5736.064941
4357.256348
3075.215332
3295.561279
4164.040527
3954.156738
2023.168823
3130.433105
8338.760742
2943.789551
3317.920898
3656.978271
4571.787109
4469.741699
5468.376953
4341.805176
1595.851807
3619.678711
4565.111328
2139.927246
3757.443115
5473.033203
3947.730225
2466.005615
3871.489258
3588.488525
3020.957031
4244.804688
4741.743652
5388.831055
4436.813477
5571.989258
4014.592285
2541.333252
2258.235596
4941.669434
7366.842285
2184.449707
4717.63916
5500
3201.185303
3372.038574
1807.798096
3069.824463
1905.634155
3077.995605
1871.211304
3189.100098
3620.12915
5573.88916
4768.45166
2794.072021
5252.372559
3354.079102
2171.459473
3594.026611
2299.386475
3430.497314
5044.832031
3264.2229
3342.860107
4697.70459
4188.899414
2496.23877
5025.223145
5278.703613
4101.587891
4423.858398
5153.422363
1749.584961
3650.95459
2492.76001
5869.956543
4613.449707
3833.747559
2770.983398
4705.114258
4335.057129
3703.824463
4178.54541
4631.203125
2165.241455
2933.645264
3136.028564
3891.755127
3846.597656
3741.472412
2255.793701
4639.392578
2050.342041
2697.076172
4781.701172
4330.757813
2214.210449
3108.800049
3710.493652
1711.317505
5210.6875
2603.92627
2847.969727
1828.363647
2491.562988
5392.528809
3600.21167
3743.977783
5401.795898
2574.69458
3832.025635
1761.554443
3560.036133
2863.272705
4072.067139
6223.499023
3927.913086
3626.318848
3392.352295
2109.467773
3735.608154
3064.686768
4812.124512
4121.734375
6031.462891
5796.745605
3817.938477
4103.448242
3691.100098
3188.624023
1896.046875
5123.46582
2635.141113
6031.806152
2260.311035
3524.615479
4977.660156
5612.839844
3863.856445
5622.290039
2021.860107
3043.962891
3414
3990.357178
3881.82373
5019.317383
3427.991943
2150.694336
2914.158447
5130.21875
2287.541748
5198.799805
3674.989502
6084.906738
3169.268555
3123.366699
2423.168457
3815.045166
5830.093262
3358.18042
5761.264648
2314.461426
4113.383789
2113.799072
4221.706055
1436.582886
2397.5
5121.567871
4909.083496
4603.695801
3003.586914
3117.982178
2305.003174
6366.862793
1779.125
3439.585693
2636.046631
3214.444336
3754.219238
4715.983887
2084.296875
2074.750488
4288.15918
2533.664551
1732.344849
3812.488525
4004.765869
2365.249268
4671.138184
3833.531982
2607.665527
4900.035156
5433.428711
1787.501831
2630
7885.383789
4443.185059
2579.044922
1579.893799
3283.221436
3763.733398
3220.075928
2850.636475
2295.883301
2501.876953
7106.557617
4496.898438
2483.137939
3384.759766
4052.693115
2221.691162
4360.784668
4673.700684
3360.442383
2115.986328
5831.13916
2668.033203
4012.514404
7498.431152
2585.525391
5142.03418
3186.134766
2696.300049
2165.410156
4197.311523
2033.301758
3737.711914
2974.800049
3500.90625
2647.886963
2370.220703
2027.847778
3195.309326
4074.405762
2324.980713
1964.868286
4162.609375
3399.897461
3427.491943
6357.75
2055.452393
2600.935547
2109.720703
2193.179688
4144.601074
5257.162598
4024.180908
2991.849121
4038.371582
4274.934082
3500.838379
2220.3125
4451.033203
2131.183838
4070.019043
1988.548706
1832.479248
5121.821289
4624.07959
2720.629639
4369.262207
2549.814453
2533.656006
3352.29541
1888.360107
4967.845703
4188.596191
4547.530273
3285.085693
3288.46875
4270.144043
2421.788086
2890.516113
3782.681641
3338.032715
4291.376953
5702.888184
3962.285645
6810.121582
1780.283691
4684.029785
4278.533691
5034.497559
2837.493164
3094.865234
1859.330444
3131.45874
3595.466553
3277.645752
5683.538086
5429.682617
4629.506836
2722.845947
4058.831055
4197.838867
4384.98291
3590.501953
3212.933838
3984.737793
4694.86084
2184.225342
1766.5271
4362.088867
4939.86084
2240.684814
5342.821289
4041.765137
4248.445801
4409.97998
4553.074707
3863.376709
2627.373535
1888.462036
5213.430176
4838.730957
4499.960938
3751
10933.672852
1791.138916
3977.920654
3049.369141
4534.348145
3490.976807
3342.829346
1938.048828
3503.657471
2994.138184
7074.056152
6239.55957
2633.894775
2710.906006
3232.75293
2530.551025
3792.062988
2296.324707
5605.248535
2450.96875
1642.679199
2565.612061
2682.175049
4058.962891
7298.901367
6072.166016
4168.928223
3298.674072
3853.891113
2115.222412
2511.384521
3836.687256
3519.308594
5635.078125
5682.062012
2179.568359
3538.234131
5764.54248
2845.511963
1880.698853
2739.590576
5965.181152
5222.362793
3693.634277
4655.743164
2491.727539
6389.349121
2285.872314
2282.097168
3913.881104
6026.499023
3884.841309
2563.776855
3686.761963
3707.031006
1856.10437
3369.448486
2784.77417
5393.963379
2457.13208
3421.729492
3022.595947
1480.436401
2723.686523
2275.940186
2096.876709
3816.09082
2928.042236
4241.541992
1803.193115
1807.123047
6932.78418
3608.67749
6286.80957
2251.130371
1946.502319
3473.375488
3527.198242
5088.344727
1716.181763
4450.775879
4817.551758
2083.639404
5041.674805
4509.023926
3497.07251
3840.582764
1873.892456
2331.736816
3396.768066
4864.486816
2320.794434
2331.788086
3501.341553
2637.733887
2189.502197
2550.02832
3521.078369
2831.936035
3456.337158
1921.041626
3903.178223
6554.291016
4075.781982
4185.753906
1749.401489
2224
1817.942017
1919.858398
2364.567871
3617.382568
5288.553711
1925.65332
2331.663086
5290.84668
2193.030273
2133.05835
2055.651123
2226.939209
4288.679199
2109.055176
1831.817627
3797.672607
5345.536621
4624.39209
3538.797363
2187.023193
3271.806641
2234.44751
3619.346191
2673.516602
7156.394531
6935.314941
4416.361816
4497.811523
3405.536865
4506.711914
4500.465332
2353.842041
4725.299805
2704.168701
4571.937988
2361.849365
3459.071289
4393.503418
4307.974121
2736.231445
4254.958496
3084.759521
4844.231934
2803.627441
3034.759766
2934.72583
5297.505859
3693.328369
3997.298096
2218.20874
1742.638672
3621.19165
4411.291504
3133.237305
3842.822021
2710.725586
2102.133301
3654.912109
3644.578125
3120.510254
2635.180176
1724.458008
1757.486572
4491.557129
14019.300781
2722.891113
3694.4729
3089.407959
3496.971191
3106.598633
3048.737793
3433.243408
2168.54126
5843.670898
6385.092773
6695.265625
4009.347656
6325.714355
3648.865479
4843.160645
3087.162354
6344.126465
4165.360352
6139.330078
2007.907349
3179.759277
4224.793457
1869.908691
3843.524414
3324.590088
5937.680664
2020.495483
2714.469238
3074.484863
3782.612549
5314.035156
4173.387207
4583.313477
3535.55249
3250.712646
1892.125488
2080.268799
2736.206787
2701.685791
4092.404053
2361.744873
1984.574463
3388.103271
2341.908936
6048.443848
2193.027344
3310.294678
5863.953613
3783.401611
5220.096191
2040.414307
2728.433838
2981.426758
3231.157959
4426.524902
2038.889771
2514.898682
2677.555908
2504.039551
2959.043213
4159.518555
2065.119141
3011.344971
1959.570923
3729.473633
3054.857178
4282.314941
2816.348877
3049.456299
3596.536621
4046.133301
1728.496582
3722.821045
2757.827881
1892.059204
4460.099609
4369.910645
2085.672607
4249.643066
2521.690674
2420.666748
3905.209473
4594.648438
3210.788086
4428.367188
2847.011719
2407.562256
4351.527832
2924.395264
5626.59082
5054.972656
3486.202637
2922.439453
4797.468262
2843.255371
2865.645996
3808.365723
2752.842041
3470.718018
2097.658203
3269.093506
4307.692871
2795.160156
2696.356689
5697.891113
3751.319824
2157.688232
3298.321777
4120.050781
4901.144531
2998.063721
3435.408203
2857.973145
2105.474854
2842.947266
2397.245361
2301.293945
3963.066895
1843.180664
5425.566895
4515.47998
2595.503906
3942.718506
1764.117676
5840.415527
2522.346924
2640.191162
2986.006592
3450.568115
4477.560547
5693.888184
3154.874512
3054.093262
3700.655029
2157.028076
4565.984863
5360.569336
5643.944824
2801.797607
3078.048828
3006.162598
3050.557373
3640.920166
7141.141602
3263.655518
3642.724854
4951.820313
1926.321289
2460.979004
2837.849365
2029.10498
4939.552734
5414.714844
3466.416992
2546.378662
3115.685059
2832.08252
1861.259277
5104.144043
2074.277588
3093.525879
4716.897949
2671.39917
6445.249023
3707.27124
2065.283936
3251.591064
1827.760132
3141.352051
5481.950195
1825.768433
2021.799438
2467.080566
5630.255371
2383.72876
2947.133057
2349.416016
1884.370605
6217.739746
2206.635986
4019.469727
3089.367188
2180.791748
2906.101318
2524.365479
3865.324219
2057.084229
2566.966309
2347.078369
2172.122314
1582.721313
4752.149902
4678.955078
2593.646484
4868.197754
2258.576416
1637.684204
3700.22998
4247.630371
4368.166504
4314.686523
2251.126953
4812.472656
2453.059326
2206.863037
4819.604492
3757.975586
2886.767822
3385.981934
2695.254395
5180.361816
3148.574463
2316
2381.497314
2910.563477
4240.903809
3651.409424
2379.182129
3732.065918
4854.896484
3602.184326
5230.134277
1989.491089
3012.071777
3502.312256
6389.445801
3437.116943
2692.615479
2563.988281
3423.676514
1908.974731
3435.596191
1878.708252
2019.800537
4547.009766
3284.026611
2215.608887
3972.795654
3699.679932
2247.615234
1734.620728
2402.884277
5604.438965
2378.452393
5632.850098
2737.223633
2293.816162
2587.656494
5015.143066
3367.753906
3995.149414
1669.10022
1908.112793
2164.715088
5002.123535
2359.660156
4456.890625
2458.776855
2428.330566
3464.787842
5062.663574
5600.056641
2976.864746
2584
2475.302246
5588.775391
4396.807129
2074.271973
3258.047119
1412.709229
2718.632568
4174.574219
1659.577881
2180.189209
5308.054688
2031.65686
3464.183594
2276.224365
1579.444458
7841.043945
1785.263184
3490.021484
2108.446045
4223.680664
4294.160156
2788.580566
2003.85022
3872.676025
1740.286743
3926.393066
3632.312256
4641.969727
4428.444336
2682.374268
4236.368164
5173.904297
1700.23645
3309.709473
2418.666748
5472.171387
2458.053711
2434.955811
2316.538574
4635.994141
5143.425781
2748.295898
3370.260498
4815.08252
2108.285645
2177.935059
2048.342529
2304.280029
2811.471924
3387.01709
5387.032715
2695.334717
1832.875488
1872.487793
3510.005127
3357.901367
3015.562012
4198.370605
3393.25293
4173.78418
2979.898438
4184.456543
3789.030273
4555.933594
5417.447754
2101.869141
4097.470703
3252.591553
3548.254883
3894.221191
2666.894043
3634.005615
3083.753906
2506.705566
7575.503906
6175.890137
9280.433594
2462.610596
3889.606689
2741.488525
2853.4375
1945.356201
3424.915039
2037.084351
2596.281494
2868.340332
3287.145752
3049.861328
5307.526855
3768.852539
2877.185791
2915.367676
5202.674805
2754.536621
2874.696777
3700.156494
2778.05127
3518.391846
3117.444092
3956.064941
2297.286133
2322.90918
2375.548096
2219.084717
5283.994629
4450.122559
3321.199951
5836.673828
2919.876709
2802.46875
3258.559082
2805.789307
2004.396851
3420.630127
2734.618896
6383.294922
1975.444702
4692.495605
3198.888916
1961.830566
2485.702393
2379.693848
1995.867065
6299.731934
1565.055786
2740.220947
5015.229004
4115.96875
4924.396484
1781.553589
1765.044678
2812.097168
3112.182861
2206.804688
2609.727539
4262
5399.804688
2171.637939
1755.13208
2221.565186
2087.29126
2388.524658
5227.552734
7343.156738
1819.1698
2218.179199
4191.755371
3050.553223
5581.963379
6491.975586
2800.79248
5545.219238
3124.449951
2259.550537
2006.140381
4738.683594
2913.083252
4549.960449
3858.391357
2561.227539
2090.093018
2592.033203
1930.407349
6737.53125
3327.227539
3294.493408
2389.033447
2110.55127
6917.32373
4068.79248
1939.37439
4421.297852
2207.487549
2443.785889
3963.331787
2502.440918
1863.210938
4638.323242
5194.780762
2089.533447
3968.018311
1816.348511
3030.601807
2057.593018
3959.318848
3330.671387
1623.435059
2322.29541
3082.368408
3314.313965
2781.143555
4427.987793
3182.244629
4526.917969
2066.216309
2715.453369
6127.865723
4691.619141
4100.319824
5265.195313
4561.64502
4465.535156
4086.928467
3459.717285
2718.276123
3118.200684
3554.234863
4670.615723
1885.967896
3773.931152
2764.770752
2054.534912
6118.248047
4016.556885
2712.989258
2394.17334
2253.947021
3834.701172
4501.666016
6015.744141
3441.040527
2052.538574
4487.753906
3610.030029
2863.479004
6531.255859
2571.027588
1908.588379
2527.980469
1750.987549
2480.296143
4069.792236
1700.361572
5975.199219
3591.25
4560.279785
3599.024658
2358.819092
2166.724365
2587.657715
5377.816406
3731.387207
2774.019287
4163.31543
1609.44812
3388.079834
3770.42749
2585.788574
4899.276367
3764.541992
2547.05249
1869.07959
3347.382324
3953.083008
2010
2367.918213
3062.434814
3152.929932
2519.602051
1929.035278
3033.536377
2119.619141
6622.113281
2528.250732
2205.112305
4633.306641
6555.786621
2379.5
2642.964111
2854.226807
3528.167236
4278.784668
1821.154175
1870.861816
1809.422729
3321.032227
1679.440552
3223.837158
2249.12207
3652.470215
2918.923828
3650.865234
3065.050293
2195.657227
4291.497559
2532.98999
3892.840576
2088.140625
4084.525635
2836.384277
2314.303955
5206.516113
3443.199951
3759.857666
4839.977539
3722.907471
3473.492676
4079.947021
2216.699463
3574.681396
2870.832764
1796.912231
5011.408691
4270.253906
1937.835449
1701.138794
3762.87207
4194.402832
3976.642822
2084.906006
6831.436035
4333.121094
3442.797607
2069.307861
6154.533691
3009.089355
9921.806641
5144.351074
3650.455078
5120.208496
3531.854004
4468.624023
6424.72998
5359.137207
2314.873535
1924.631592
2174.240967
5166.002441
4145.75
2063.887939
2032.913696
2928.712158
2928.970459
3477.336426
4379.243652
4005.899658
2678.648926
1836.623779
5110.455078
4169.033691
1971.704834
2075.034424
4922.323242
2371.951416
4284.228516
2037.836426
1807.488647
1683.01709
2111.697754
1964.201172
2309.902344
4776.310547
1810.157837
3501.025879
4585.695801
3982.998291
2452.117188
3222.752686
1973.812744
1860.422241
1928.98291
2028.937134
3559.243896
3657.266357
4718.976074
3737.320068
3989.69751
2453.803711
3736.246582
3118.462891
1933.567383
1629.75
5533.680664
1860.233032
2738.807129
5841.443359
5761.433105
1918.504395
3167.104248
3801.500488
1929.295288
2072.010498
2729.070801
2678.254639
5256.140137
2926.540527
3147.689941
2327.455566
3388.568115
2250.019775
5462.983398
3973.942139
2041.420776
3055.068115
2032.223145
4181.32373
2407.284668
2273.87207
1673.359619
4562.842285
1318.686279
5639.90918
2299.292725
4507.05127
1412.961548
1990.334717
5506.020996
1859.302979
3374.25
2245.168945
1896.518311
2232.519043
3676.350586
4261.411133
4322.304199
6340.222168
5617.267578
4430.93457
2667.219482
2710.24585
2914.872559
3887.012939
3836.086426
3138.552734
2023.240479
1922.639404
2043.090942
2405.130371
4663.87207
4387.433105
2337.645508
3083.581787
2185.166016
2445.702148
2956.771973
3837.251221
2351.129883
4974.402344
2938.653809
3277.852295
4391.371582
1690.217651
2440.786621
12608.302734
2089.663574
1562.058472
2338.673828
2886.563477
2716.343506
2737.307617
5747.266602
6117.068359
2910.829346
1993.181152
2844.939209
4035.91626
3136.810059
5200.837402
6263.217285
3874.983398
5180.87793
4142.911133
2718.626221
5041.467285
4436.967773
4755.54834
4718.404297
4968.337402
3709.85376
1672.099976
4802.405762
5444.971191
2119.726563
3781.426025
2205.061279
3838.491455
3074.512451
1892.876221
2170.729492
4830.524902
2121.154541
4133.686523
4805.044434
2498.086914
3494.385254
3927.956787
6683.4375
5006.86377
2405.390137
8117.463867
2115.858398
4286.381348
4409.326172
2624.040283
2467.978271
4550.683105
5350.79541
3280.793701
1663.57312
3589.994873
2007.081299
4499.826172
2417.574951
6895.90332
3427.627441
2723.718994
2053.717529
2429.587158
1892.280762
2225.650879
4223.313965
3220.800049
4627.90918
3281.491211
6340.899902
4258.45459
3458.060303
4188.328613
3019.324707
4869.647949
4690.691406
2504.722412
1795.927979
1821.582275
4410.676758
8154.342285
4301.459473
1720.860596
3903.427734
3466.752441
2597.584473
3011.908447
2793.553711
3790.642822
4882.936523
1828.692627
2259.540527
2374.851563
5206.239258
4108.390137
3174.994873
6113.161133
3005.361572
3639.162842
1701.264526
2551.826172
3336.302246
1696.033936
6994.484375
2502.374512
2085.244873
1850.675049
1944.363037
2534.496094
1978.114258
1717.812622
1934.653809
1874.840332
2128.551758
5207.385254
1701.169556
2169.735107
5705.805664
2606.440918
1870.798218
3409.423096
2025.744385
3405.56958
3663.024414
3103.66333
2926.203125
3513.034912
1692.770264
1692.65979
2109.982178
5198.999023
4488.171875
1777.212158
1608.086548
2224.763916
2138.428223
1717.649902
1977.064087
2702.768799
4122.511719
2517.176025
2555.585693
2727.395508
2362.221436
4338.373047
2551.244141
1713.02356
1792.768433
6348.549316
1918.500977
2447.171875
2293.779785
3263.309326
4721.460449
3974.958984
3402.399902
3605.385254
2762.526367
6331.066895
4104.62207
2894.542236
3150.930908
2061.572021
1767.17981
1862.447998
5526.704102
2202.277344
2047.811157
4046.339111
4420.731445
2308.38623
2528.274902
1705.369019
2855.141113
2613.093262
3588.018311
2073.900879
3069.748047
2251.270996
1843.496338
1808.533325
2276.134521
3608.907715
3652.246826
8392.898438
3898.047607
8204.266602
2148.838623
2070.297852
2902.636475
5759.333496
4710.845703
6387.285156
2202.333252
6898.101074
4048.598145
5152.719238
3220.068359
1897.814453
5804.516113
6038.608887
2019.103394
2705.634521
2069.986816
9324.318359
1741.420776
4945.844238
3282.209473
6665.585449
3705.486816
10127.25293
1569.74707
1853.27063
2439.529297
1632.186035
3409.729004
5526.827148
5965.163574
5171.165039
2106.390137
2496.70874
4496.799805
3785.318604
4514.90918
7110.120605
3091.100342
4347.282227
1820.048218
4551.640625
3186.181885
2360.716309
3980.139893
3601.285645
3304.357422
3486.966553
5273.692383
2714.596436
4863.371582
2595.80957
4052.450928
2122.222168
5223.085938
4885.798828
4239.852539
2630.285645
3936.618408
4183.492188
4198.364258
7099.743164
2072.52832
2287.288818
3861.158936
4726.485352
4011.707275
6532.150391
6117.174805
3432.962402
2055.91748
5344.123535
4875.897461
7258.08252
3159.117676
7690.902344
4688.59082
4488.205078
2948.982422
5429.788086
3212.452881
2365.479492
3610.90918
3831.073975
5434.487305
6428.62207
4760.733398
3679.297363
3380.965576
3118.399902
2493.484619
1613.5
3716.118408
2556.210449
2029.724609
2227.140869
2919.796143
3144.72583
3744.226318
2482.491699
4425.796875
2049.501221
2655.615723
5470.628418
4072.513672
3948.835693
4062.072998
4239.667969
2236.294678
3890.936279
1785.827271
4148.142578
5757.139648
2055.65332
3229.39917
2531.957764
2246.54541
2387.364014
1725.462646
2350.654053
2667.385986
2167.390869
1710.241455
2576.70874
2713.432129
5957.140137
3464.703369
1975.836914
4498.942871
1792.24707
4311.865723
2468.441406
1810.577148
2700.856445
6919.648926
5768.914063
4000.429932
2751.013916
5645.539551
5564.591309
2188.304932
3246.262695
3514.343018
2467.507813
2547.914063
3601.604736
2815.603516
2669.893066
1987.801392
3355.275391
3356.278809
3732.424805
3929.134766
2760.06958
5484.253906
2740.203857
6850.910645
2037.667847
4663.38916
2785.927246
3481.157471
2987.941406
2230.616455
2418.480957
2960.673096
5572.185547
4654.153809
2551.96582
2501.384277
2273.483643
2775.81665
3161.133301
2456.012451
2854.600098
4451.470703
6239.96875
2513.086914
2475.814453
2801.551514
2841.994385
3918.831543
3679.127197
4820.021484
2557.95752
5817.145508
5999.567871
3303.345215
1938.591064
2227.779297
6196.529785
2680.659668
2198.502441
2591.22583
2807.702393
6460.225586
4900.347656
4779.17627
1850.158447
2265.710449
2551.669434
5674.360352
3357.700684
2688.508301
4187.130859
2103.688965
5661.366699
3301.928467
3107.785645
1950.06897
2876.649658
3438.898438
2597.17334
2162.489746
1859.333374
1738.639404
5462.318359
2498.825439
3059.240479
5942.530762
2427.883545
1825.51355
2427.86499
2220.309326
3214.759766
3417.633301
2694.312988
4060.331787
1982.092773
1952.650146
2842.949951
3675.615723
2043.064331
1925.55603
2973.124756
2237.729248
2477.591797
4239.135254
2425.934082
2499.507568
4736.832031
3048.88501
3798.868652
5226.661621
2770.601807
2560
7172.903809
2971.604004
2621.983887
2360.194824
2646.906738
3014.416748
6880.761719
2731.883301
4073.852783
2064.951416
3448.815918
4112.387207
3375.417236
2316.203613
2217.309814
5979.023926
1541.696533
2559.69873
4106.285645
1758.945679
5169.329102
2135.054443
2009.617676
2725.498779
2505.501465
2047.648926
2639.555664
2797.22876
4585.291504
8145.844238
4336.182617
3020.739258
2831.70874
4783.297363
4899.038574
2444.346924
3543.810547
6073.112305
2269.028564
1789.75
6571.97168
4983.390625
2019
3276.874756
1805.217407
2001.532471
3027.443115
2358.4021
2902.153809
2575.339355
3131.328857
2200.630859
2485.975342
2495.121582
3098.97583
3810.957031
1983.286133
3591.088867
4853.458984
6074.228516
2752.037354
3538.790771
2482.884521
2057.39209
3576.828857
2157.390625
3490.138916
3014.341064
1553.99292
2802.931396
1739.945557
2155.182617
2444.894531
3968.894043
6313.007813
2865.452881
2541.24707
6247.101074
1763.810425
5050.579102
2676.325684
1902.540771
5013.120117
2836.698486
1892.363647
2959.330811
2819.340576
1816.644897
2387.981934
2399.930664
4243.462891
2999.729248
2013.538452
3233.509766
3438.203369
3997.702148
2347.536621
2214.805176
2120.974121
1926.599121
2040.401001
2054.333252
7863.858398
2450.948242
3781.439453
2790.731689
3494.493408
2609.060059
2262.718994
2148.991455
2300.926514
2419.516602
1859.581665
1813.806396
2233.006348
1911.653076
4459.272949
1924.87915
2538.106445
3357.141602
4222.211426
3618.846436
6066.364258
2803.458008
4138.430176
2022.457642
2463.538818
3941.908203
2151.532715
2204.161865
2262.006348
2104.873779
1947.010132
3132.771973
1992.734863
1737.038818
5579.053223
3850.436279
4946.54248
2019.536621
3251.780762
2700.671875
2303.15918
2656.245605
2028.159302
2239.369629
2350.065918
4890.638184
1936.476196
3994.689697
2102.102783
4085.901611
2184.300049
1954.045898
2983.599609
3335.665527
2384.420654
3418.701172
1775.873291
1827.592896
3729.147949
4093.062988
3091.116211
2055.179443
3561.768066
3378.387207
1972.678711
2034.591431
3168.244629
7072.852539
1692.437134
6007.007324
3753.054932
3285.655029
5813.578613
6498.782715
1846.897583
2999.773926
2921.983154
3538.316162
1838.37854
2040.87561
1819.514282
4201.039063
4206.67041
1710.627563
1938.112671
2811.116211
3710.931885
1921.020996
4161.969238
2675.883301
2290.708252
2179.965088
3106.365967
4446.983398
1832.650024
3168.986572
3514.515381
6210.237305
2989.502441
2035.13208
2909.913086
2799.11792
2470.89502
1725.653809
4984.842285
1599.354858
2820.401123
6170.555664
6147.946289
3801.682129
2407.251709
3524.785156
5225.798828
2355.176514
2200.510986
5396.295898
2150.170654
7254.035156
3597.196777
4349.060547
2520
2107.401855
3709.806885
4684.257324
4343.525391
1975.695679
2923.187012
4112.103027
1748.840454
3173.07959
1989.43689
2144.907471
2272.515137
2504.818604
2421.101563
1940.592407
5184.448242
4064.887939
3277.198242
2147.934082
3162.221436
4696.863281
1545.072388
2017.378174
1667.587524
1623.424438
3428.929688
2694.06543
1938.901001
1658.700195
4470.567383
3029.276367
3952.617676
3055.746582
2639.240967
4345.871582
2590.630615
2465.833496
4658.280273
3272.224365
7310.015625
3848.610107
3100.880859
2307.184814
3727.930908
1686.853516
4467.275391
1862.542603
3685.661865
3107.063721
1602.069336
2481.184814
4864.89209
3979.390625
3920.797852
