# Supplementary material for: Distribution Analyzer, a methodology for identifying and clustering outlier conditions from single-cell distributions, and its application to a Nanog reporter RNAi screen
Source: BMC Bioinformatics. 2015 Jul 22;16:225. doi: 10.1186/s12859-015-0636-7 (PMC4511455; doi:10.1186/s12859-015-0636-7)
Supplement: Additional file 1: Code S1. — R source code and sample data for distribution-based high-content screen analysis [file 12859_2015_636_MOESM1_ESM.zip › DistributionAnalyzer-1.1/Plates/files10004/F14]

2234.562256
2829.223145
1798.202881
3493.19751
4410.378906
1879.011475
5155.546387
4114.016113
2329.902344
2309.170898
1438.037231
6808.726074
3637.071289
3969.930176
2942.467773
2586.894531
3391.918701
3275.742188
2277.326172
5242.308594
2924.546143
4146.81543
1835.421997
1434.783936
3187.420166
3354.27417
4304.20459
4872.486816
2694.487305
2090.597168
4375.02832
2709.893555
6251.730957
3186.124756
4070.319092
3821.980713
5559.377441
4892.696777
1824.104248
2069.463379
7314.5625
6433.870605
2009.103394
1711.666626
1898.03894
2017.227417
3449.924805
2705.088379
3807.766602
4279.021973
1912.701416
1776.695679
2073.379639
2995.418945
2919.528809
2507.00415
4902.420898
2450.845215
3392.620605
3495.772705
6228.75293
1868.260864
3852.543213
6859.915039
4324.745117
3628.023438
4160.408691
6886.766113
4532.321777
4816.901367
4990.230957
4758.751465
6178.319336
2565.435791
7214.193359
3781.628662
3534.759277
2834.488037
3497.441895
5483.76123
4909.19043
3462.601563
5953.67334
3827.890869
2856.60791
4808.025391
3350.076416
6260.590332
2690.618896
2334.031494
2853.687744
4852.852051
4494.1875
4445.46875
3934.432129
5260.864258
4748.600098
2815.808594
2939.688721
3509.302734
4275.855957
4364.145508
3937.228027
2930.959717
3419.512939
5591.706543
3399.065918
5747.415527
8082.866211
2514.127197
5633.17627
4637.641113
2723.647461
4029.173584
1659.623535
5187.483887
4119.671875
1917.51355
3963.163574
2055.987061
2600.231934
3609.23584
5144.284668
3675.263428
5367.659668
3987.187744
3499.342773
1591.061768
2112
3549.422852
2748.370361
3346.96167
2576.806641
5373.191895
4368.26123
1902.203491
4679.979004
2722.572998
2794.573242
3473.088867
2467.272705
3246.984863
5957.17627
4611.189941
4123.354004
4146.365723
3275.736816
3317.846191
3117.070313
7749.584961
3191.363525
3682.067871
5188.811035
2354.368164
2062.796143
3026.659912
3382.519531
3613.058838
1971.758057
5901.921875
3916.691895
2817.668213
2635.858643
2289.651367
5708.523438
3282.773438
8244.599609
3245.317627
3997.312744
3585.062012
3322.465088
2299.480713
3474.359375
5231
5835.571777
2255.45459
4580.909668
1966.17334
3490.722656
4963.668945
2668.713135
4009.66748
2822.786865
5313.83252
3087.454834
4212.66748
1820.081421
1785.026367
2952.474365
1953.34729
2221.087158
2105.041016
5503.547363
4030.026855
2178.889893
3687.946533
1751.89563
1773.338135
2907.135498
3821.075195
1774.842529
2612.273682
1917.859375
3187.831787
3907.531982
3807.283447
1619.964478
3535.234131
1963.120483
1782.98877
1946.159546
4518.60791
1939.81189
3050.870117
2458.054199
2454.956299
3100.672119
2055.150391
3598.733887
2252.953857
4620.254883
1951.497559
1970.279419
2136.919189
3288.260986
2766.932617
2943.262939
2321.208008
2292.147461
2648.433105
2138.644287
2749.786377
2832.199951
3407.799561
3144.344482
4913.307129
1994.706543
1943.79834
2754.126953
1914.627563
5043.500977
2918.585449
4530.388672
1642.918945
3356.725098
4114.703125
2475.712891
1562.242188
1895.561157
3397.986084
3135.784912
3339.162109
2171.572021
6951.053223
1907.321655
3033.328857
2739.111816
2217.919922
3218.949951
4077.763428
3575.341309
2199.632813
2086.061035
3365.785645
2530.529785
3248.922607
4000.190918
1938.379028
2290.743896
2353.842773
2599.041748
4723.922852
5010
3003.933594
2166.070801
3653.508789
3764.675781
2297.432861
2219.078125
2059.132324
1726.230591
4115.893066
2719.568359
3845.354736
3344.999023
4794.369141
4394.953125
5022.974121
2203.27002
3950.853027
5657.71875
2100.859375
2452.584717
1996.379272
5088.984863
2768.851563
6565.110352
4864.306641
4207.583008
3774.494141
6761.952148
6539.811523
6155.023438
1786.128174
2304.740234
4819.629395
3019.916992
4620.196289
5066.25
4735.146973
5288.04541
2240.472412
2616
4725.919434
2074.344727
5338.401855
2201.097168
2420.824463
3712.037842
5381.120605
4470.790039
2542.463379
2348.088867
3698.0979
3401.292725
4530.029297
5709.148438
2675.264648
3105.777832
2718.335205
3710.470703
3759.662354
4119.950195
3993.312256
6914.462891
3174.893555
1961.046143
3063.014404
3404.866455
2409.19873
3407.210449
1978.790039
4832.708008
5124.466797
3470.90918
1891.791626
6182.44873
7120.14209
5780.739746
3346.752686
2795.768555
5878.404297
3654.298584
2647.258789
4628.681152
6480.164063
3487.431152
5220.313477
4004.552734
1788.751831
3421.693359
2570.729492
4011.213379
1815.710815
5097.136719
5098.39502
4023.071045
2858.57959
2873.206299
3499.222168
2346.89209
5550.59668
3733.005127
4597.943359
1935.095459
2533.404785
4932.075684
3742.887207
4615.611816
2500.722168
2573.855957
4783.414551
4659.029785
2341.049072
2651.519043
3059.59082
3673.586182
5898.283203
5330.336914
7168.134277
4043.4646
2544.798096
2338.992432
2836.695557
5980.850586
2415.724609
5649.977539
2216.407227
4848.867188
2085.608154
2004.120605
2333.277344
2227.078125
2203.776855
4485.815918
1987.282104
4535.553223
2592.490967
1612.524536
1450.952393
2609.517578
2630.56543
2615.199951
3009.319824
5948.371094
2379.644043
1916.676514
3317.490479
5355.474609
3493.558838
2455.880371
2683.822998
2077.396729
1890.603027
1926.334229
3410.469971
2512.187256
2269.269287
2613.463379
3946.946777
4003.049805
1977.885498
2417.55542
3968.656006
2751.987793
3220.69165
2198.449219
3303.384521
2702.596924
3648.259033
2401.926025
2100.055176
4228.20166
2051.124268
4145.070801
3210.501221
2693.826416
3630.779297
1951.862427
2452.173828
3277.66333
2469.475098
4312.42041
2207.90918
4065.497314
3608.511963
1951.017822
3131.712891
3836.766602
1987.242798
1921.393921
2250.42334
2856.91626
2649.868896
4460.435547
3263.714355
2310.306152
2868.387451
4776.589355
2822.511719
2084.923096
1875.331177
1907.712769
4323.353027
3185.622559
2564.45166
5383.177246
2881.834961
3468.099121
4542.945801
3070.506104
2063.345703
1900.250488
2631.693604
2507.547607
1838.729492
4844.23291
1922.531372
2214.974365
3120.790527
5099.96582
4700.917969
3141.503906
2062.276855
2230.102295
2912.838867
3916.756592
1826.330933
8263.270508
5590.078125
4402.332031
2933.977051
1714.765259
3854.624756
4500.941895
2229.713135
1910.347168
2039.549316
1983.437256
4095.186523
3102.962158
1985.716064
3719.327637
3960.429443
2539.904785
4159.813965
3130.788818
2983.434082
1797.960815
2543.227783
1980.14917
3069.29541
3306.526367
4889.874512
3345.031006
4003.384521
4231.852539
2343.578125
2801.46582
3135.837402
3561.868164
4240.699219
3253.20752
1878.422485
2572.541748
3515.357666
4951.203125
4229.322754
5622.540039
1935.08728
4153.536621
1968.323242
3316.363525
3088.329834
4864.568359
5992.875977
3181.196045
2583.466553
3326.761475
3335.542969
6004.635742
5530.375
1906.823486
4234.433594
2077.808105
1857.663086
1813.9375
5601.397461
2907.380371
3177.645996
2928.114258
5023.758789
7449.311035
3312.260254
2667.260986
1753.392822
4715.026855
5133.37207
3177.381348
4007.695557
6054.958496
3230
5448.130371
4435.786621
4779.191406
4115.70752
4682.145508
2218.983398
5596.552734
1801.326782
2197.029297
3777.011719
2493.271484
2221.987061
3045.600098
3258.32251
1896.599121
3160.515137
2918.777832
4061.722168
2085.438232
4484.385254
2115.154785
5717.211914
4949.631836
2623.962891
3046.422363
2248.445068
4922.660156
5401.149902
2080.193848
2648.094238
2688.543213
2209.503662
6209.975586
6476.200195
2614.285645
3556.25415
6315.062012
4986.666504
2057.857422
4899.312012
2577.682373
1895.168457
2275.835205
2811.729248
4622.475586
7472.769043
3310.259033
2481.730713
3068.777344
5050.981934
4227.552734
7990.71582
6042.108398
5221.291992
2216.199219
2567.019043
4158.09082
2487.606689
1960.94812
2163.239258
1762.415039
4987.822266
3719.843506
2411.645508
3779.912598
2374.124756
4489.129883
2427.522949
2245.053467
3457.135986
2588.54834
6344.962402
3479.177002
4293.390137
1795.615967
2351.727295
1835.311523
3477.686523
3191.642334
3331.70166
3672.733398
3858.897705
4609.737305
1787.333374
2144.478027
2305.4021
1819.897095
2151.468506
3299.663818
2931.595703
6242.888672
4777.919922
4427.768555
3294.961426
5530.817383
2839.228027
4734.955566
4636.354004
3257.936523
1906.302612
4292.359863
2128.916992
4832.062012
2371.176514
2896.896484
1791
3518.809082
1847.984741
3177.409424
2317.238281
2566.461914
1826.026611
1629.647095
4142.242188
2075.454834
4337.329102
3295.195801
4350.367676
2668.228516
3450.99292
1877.502197
2120.6521
3490.909668
3179.697021
1822.846069
2553.412354
2843.592529
2094.98877
1878.874512
2186.969727
3734.49707
2652.264404
1918.276855
1989.015381
1689.031616
1731.166626
3364.984863
1566.58667
3721.303711
4568.974121
3251.222168
4871.639648
3011.162842
3559.913086
2888.101807
4081.206299
3278.979736
5170.331543
3421.805908
3220.959717
2164.017578
2162.552002
2807.924316
2145.118896
6999.059082
4521.353027
3869.903809
2501.926025
2080.019531
4554.538574
2727.552979
3675.050293
1788.025513
5407.317383
2410.929199
2183.693848
2103.614258
4610.587402
1954.675903
2518.301025
1949.54834
1901.397095
2104.491943
5955.757324
5462.703125
3928.978027
2493.493652
3987.917236
1583.36145
5532.380859
2893.511719
3947.91748
2326.169678
3253.133789
2258.54541
4932.430176
4804.521973
3072.277832
4878.467773
2258.485352
4236.714355
2120
4488.493652
3155.017334
2579.800537
2779.94165
4171.088867
3041.890625
5109.637695
2234.554199
4490.161621
1896.584595
1957.743164
1772.210571
3003.438477
2305.215576
2192.526611
5424.759766
5082.978027
2975.222168
2271.963867
5775.176758
2108.327881
3375.911377
3397.226563
4548.258301
1896.608521
3136.886963
2302.119629
3058.402344
1927.574463
2786.291504
2388.50415
2701.735107
2881.791016
5493.330078
2816.664795
1764.686035
2250.343018
5874.977051
2631.67627
3905.180176
2032
4730.702637
2813.668213
2173.263672
3477.675049
2055.47168
4326.529785
3726.69458
4179.771973
2056.334717
4527.047363
3113.832031
3893.85376
2695.587402
2863.458252
3064.991211
3650.434814
3857.691162
1805.893921
5442.708008
1093.785034
2583.984863
2259.494385
6499.555664
1909.475342
3566.692383
5376.473145
2633.530518
3091.687988
2181.368408
3201.394531
3598.518555
4741.623535
3510.5
4702.20166
3089.890869
4727.583496
2062.776367
1420.883057
4766.320801
3802.325684
2409.70874
4574.962891
2316.691162
4879.020996
4423.76416
5240.307617
2058.409668
2512.037109
1595.5
2175.151855
5830.991211
5109.118164
2211.547119
4870.882324
5774.34082
5289.448242
1766.554199
4035.15332
4771.208984
2295.640381
4857.655273
4819.232422
4583.908691
2532.252197
5525.200195
3397.343262
5199.596191
3537.637207
4576.789063
2394.678467
5179.330566
4113.35498
5080.387695
4541.162598
5683.29541
2154.45459
3434.404541
7521.552734
5359.599121
1949.403564
5030.266113
2485.074707
3477.393311
3732.948486
5303.055664
4116.636719
2553.595947
3164.808594
4628.830566
2290.779541
6609.867676
2617.086182
4156.564453
4513.360352
4377.012695
2059.008545
4323.938477
5378.361816
2723.338135
2082.254395
2548.835449
2913.101807
2651.488281
2521.924072
2352.511475
3624.464111
5096.087402
2170.931152
2003.936523
2076.597168
4428.678711
2951.616699
4514.046387
4430.827148
3029.644043
2732.757324
4054.498047
3176.921387
2158.238037
2065.579346
4277.438965
4769.070801
2641.302979
3883.511475
2609.19751
4886.493164
4831.553711
4121.320313
3550.37085
2612.626953
4087.938721
4315.241211
3172.19458
1995.58252
4301.431641
4854.775879
2316.173828
3944.219238
3902.960205
3162.832031
4287.654297
1693.200928
3062.989014
3523.099365
4835.335449
2203.735596
3749.009033
4775.770996
2240.059814
2241.578125
4417.862793
2094.717529
2076.374268
5573.583008
2768.123535
5291.494141
2338.550781
2114.178711
4150.620605
3475.16333
2391.732178
3424.302734
3749.464111
2349.122803
3328.807861
2530.174316
8086
3165.409912
3307.365967
2047.054688
3816.503418
2902.255615
2100.935791
4141.965332
2121.461914
7307.365234
2008.65979
4508.651855
2559.217285
4662.696777
5309.829102
7290.689453
3424.633789
2828.966309
4758.629395
3819.741699
3333.443848
2379.075684
2677.562988
3269.562744
2052.499023
2811.678467
2081.767822
2633.438965
2180.834229
2122.609375
6798.294434
2090.208984
4001.348633
2137.38501
2110.131836
2367.745117
5663.773926
6476.938477
2227.751709
4629.452637
3971.98877
2295.341064
3119.394531
2423.457031
3544.673584
4660.664551
2307.09668
5687.568359
3186.198486
2161.379395
5978.23291
4343.509766
1383.234009
2342.778564
4643.319824
1577.852661
5778.394043
3835.865234
3935.199951
2439.4375
3435.317139
3835.893799
4341.223633
3432.057129
4247.837891
2163.428467
3682.204102
4164.58252
5415.822266
4737.714355
3921.110107
4928.894531
4778.711914
1461.333374
3787.736816
5589.095215
3104.478516
3467.36084
3147.575684
3392.076172
4455.603516
2173.549561
2304.791992
4102.767578
2412.360107
7351.020508
4970.787109
2002.352905
2047.848633
3888.333252
2232.408691
1505.153809
2318.561523
2484.980225
4708.473633
4079.855957
8944.927734
6275.74707
3639.197021
5850.17041
3688.181885
1756.877319
3092.972412
4397.708984
2181.718262
5404.895508
3602.931396
3253.628174
8768.853516
3031.796387
3978.413574
2912.310059
4908.19043
2366.967285
3027.430664
1775.202881
5498.900391
2067.503906
2058.155518
2870.648682
2176.554932
2577.018066
5670.60791
3206.852783
2937.192627
2194.845947
3760.646484
1845.012329
4385.463867
4705.894531
5169.813477
2938.775391
4623.808594
4370.560547
2359.185547
3662.409668
1886.392944
3156.121582
1952.0177
3089.277588
6574.134766
4660.143066
4985.260742
4377.796387
6393.223633
4125.755371
3918.54541
1594.445313
1687.695557
2784.425293
4228.472656
1858.494873
2046.925049
3591.912109
4220.780762
2517.706299
2896.991455
3841.237549
2074.503418
4924.741699
4396.696289
2071.618164
1889.807129
2110.98877
2123.098145
5374.191895
3317.84668
2151.786865
4019.13623
2494.337402
2589.267822
3065.22168
2991.509277
2011.656372
3825.064209
2873.394287
2791.32251
3850.896973
2222.00415
3397.465088
3402.985107
2007.484375
4368.12793
1752.723755
1963.183716
2190.523682
2471.701416
1989.97876
2147.665527
2290.275879
4712.641113
5230.45752
2260.017822
4163.119141
2487.87085
4448.304199
3711.89624
2691.334717
7506.244141
2547.698975
4479.943359
4196.649902
3780.038818
5471.477051
6335.834961
6779.29541
2312.685547
3737.5
5297.616699
2011.45166
5259.487305
3675.533936
4736.388184
5444.02002
2093.648193
1904.014038
5719.299316
3629.607422
3675.241455
4953.275879
4002.52124
3891.165039
3805.428467
6684.309082
4281.420898
1554.444458
2302.082764
1517.871582
5191.703613
4011.916016
4691.873535
2870.915283
1890.594604
6246.4375
2653.450928
4558.399902
2699.49585
5310.098145
5094.143555
3289.082764
6185.274414
5923.218262
3800.068848
2338.596436
2588.241699
3802.896484
4493.806641
5651.761719
4353.041016
5237.882813
3701.6521
4208.489746
3712.87915
3859.379639
1538.035034
4868.608398
4822.272949
4942.586426
4436.821289
4193.251465
5681.945313
1949.314331
3044.058838
5263.26123
3051.164063
6217.796387
5463.005859
4000.170166
2539.2771
3486.806396
3746.155762
7743.827637
6594.936035
1345.220337
2206.129883
3823.196289
3040.482178
1626.497681
1997.592529
4779.895996
1842.074097
5603.259766
5580.11084
5318.045898
2670.950928
2554.292725
2735.686279
4210.430176
3896.949951
5187.817871
2427.706055
2713.692871
5401.425781
2257.468262
2610.768555
4124.345703
3059.218506
2504.16333
3508.824219
2011.27356
5151.78125
5056.026855
1568.395996
4073.304932
2354.070557
5896.515137
2551.513672
2513.115479
3444.813477
2502.888916
2156.695313
3271.598877
5509.304199
2648.712158
2111.97876
4361.355469
3839.427734
2492.875732
3008.291016
2136.900879
2731.364746
2952.776855
3278.699707
2771.980713
5137.802734
2771.405273
1848.907959
2562.69873
3269.879639
3025.873535
2380.130371
5125.649902
2683.783447
2176.587402
3030.478516
3267.27417
2208.880127
2569.15918
3044.240234
2136.762939
1922.553223
2307.644287
1677.960571
2386.00293
2634.554199
2208.813477
3446.904297
2321.993896
5371.20166
2682.389648
2318.260986
3661.933838
2175.025391
2046.292114
5737.830078
3409.850342
1930.364624
2388.576904
3327.966797
5042.875488
2985.185059
3210.017822
4760.590332
5632.878418
4294.1875
2210.290771
2310.553955
3363.842041
2337.349609
3133.782471
3605.236572
4495.869629
5750.933105
2826.242188
2982.595215
1925.28833
3684.049072
4472.986816
5253.568359
1772.585938
2288.476318
2734.935791
1918.530273
1959.86438
3826.304443
4739.524902
3044.250488
1893.546631
3208.530273
2301.727295
2894.516846
4011.180664
4113.739258
3733
3743.740967
2724.829346
2165.193604
1458.599976
2536.631592
5617.184082
3325.210205
4484
3918.809082
1528.727295
2553.448242
4352.318848
3059.300781
2270
3811.477295
3288.032471
2787.774658
3747.960693
2789.834229
4779.053711
3664.200195
4832.170898
4290.981445
2272.214355
5071.666504
3899.674072
2571.70459
5637.241211
2093.663818
3427.863281
3245.682861
1967.894043
4721.055176
3865.691895
3687.743652
6473.449219
3642.518555
5025.083496
3343.313477
2135.724121
4105.513672
2925.235352
4734.453125
2530.118896
3777.083984
4497.143066
2772.219482
5080.57373
2248.159668
4899.858398
3528.847656
4988.319336
4643.863281
1535.582031
5490.175781
4045.4021
6192.24707
2776.101318
4483.297363
4713.935547
5925.638672
3192.573486
1884.973633
4894.468262
1766.644043
5849.720703
2503.086182
3532.385498
5098.708496
1859.006958
2262.620117
2485.398438
5929.799316
3254.931641
4153.647949
2888.452637
3770.962891
2826.921143
1541.920898
2750.445313
3176.975098
3414.532959
2285.871826
3073.536377
3310.371094
4969.57666
2670.693115
2220.844482
3120.227783
3956.113525
3758.393066
3531.822266
2679.774902
6358.533203
4269.280273
2183.393066
1880.107544
3026.469238
4027.101563
3152.540771
2922.272461
4445.76416
3514.489014
2484.741211
4165.308594
2495.239014
3382.69873
2554.962402
2583.44458
2206.530273
3117.260254
6029.695801
4436.276367
2894.137451
2303.080566
4547.578613
3695.011963
2859.557373
4118.117676
2233.55835
2645.966064
2098.857178
3282.851074
4515.948242
4923.873535
3381.616943
2115.188721
5722.271484
2883.911133
1987.428589
5111.106445
4382.816895
4104.660645
3799.771484
1673.445801
1491.904785
1754.690308
4944.691895
1407.534912
1720.37207
2348.388916
3728.053223
2321.45459
2832.4375
2325.303467
5363.023926
5283.023926
1594.407715
4026.952881
3245.585693
5980.703613
3552.941162
2080.423584
5267.394043
4643.370605
3245.93335
3516.10083
3139.452637
1564.126343
2590.711182
1974.638306
2342.515381
4104.684082
3822.469482
2871.921143
4219.421387
3381.877441
4746.30957
5335.224609
4313.089844
5008.165527
2388.248535
14631.725586
3460.444336
2972.9729
4879.864746
2331.622559
6493.402832
4216.463379
3334.666748
4481.425293
3168.4021
2090.373535
5355.64502
2970.375732
6027.040527
2135.305908
4665.349609
4111.434082
4143.024414
9032.048828
5399.002441
2713.822754
2340.533447
5732.233887
3555.641113
3925.159912
2816
5789.227051
4710.123535
4068.405518
6249.971191
7118.073242
3868.727295
3713.591309
7638.029785
3559.811768
3516.444336
4084.088623
2835.641113
2217.185303
3332.645264
3771.574463
5232.086914
6998.228516
2591.093018
4171.319336
2970.337158
4111.060059
3221.012695
3582.724609
6976.495117
4614.26709
3414.234863
12801.233398
3311.123291
5142.456055
3862.729492
4613.345215
7641.069824
4610.790527
3160.322021
4553.790527
3677.029541
2110.331787
1913.165405
3045.906494
4451.39209
4767.497559
2005.313477
4327.294922
4153.814453
2441.344971
2152.101318
4730.278809
5410.132324
1933.076904
2389.125244
2732.934814
3662.380615
6903.442383
2090.086914
3016.677246
2304.130371
3633.307861
6305.350098
2088.064453
3414.315674
4297.291504
2611.764648
7181.595215
4482.599609
4219.066895
3327.289795
2840.140381
4363.524902
4606.798828
3911.324951
3650.808594
4480.619141
2421.838623
4178.69873
4112.789063
3635.453613
4148.697754
4147.040527
3647.814209
4480.583984
4410.120117
4212.783691
3869.502441
2540.298096
1822.348267
4458.26416
6414.11084
1783.831177
2979.197754
2041.53186
5024.192383
1755.071655
1908.634888
4309.736816
3117.274658
2706.188477
3075.032715
3013.706787
2949.32373
1680.440308
3640
4470.746094
5400.102051
3013.212158
4410.724609
2525.888916
2809.858154
4729.625
4434.381348
1932.946533
3100.58667
4421.241211
1898.560059
3279.310303
1784.342285
2637.651367
5565.243164
3460.125
2468.520508
3149.505859
5783.623047
6573.322754
3615.608398
3991.714355
2051.081787
3897.056641
5082.9375
5055.619141
4433.600098
1776.666626
2405.253662
4638.447754
3870.086182
4356.905762
4081.709473
3163.047607
4629.577148
3141.915527
2418.435791
5145.536621
3622.544189
2839.781006
4839.672363
2195.860107
4345.180176
3898.344727
3359.582031
4626.6875
6074
4617.528809
2691.682617
4894.833496
2083.452637
5278.01709
2612.35376
8037.195801
2814.297852
1305.419312
4259.224609
3656
4876.439453
6277.542969
4313.288574
5014.32959
2982.218262
3230.450684
3134.19751
5066.934082
5028.868652
6388.42334
6369.252441
4102.79248
2635.600098
2011.745117
6563.933105
3175.800049
1947.333374
3496.373535
3954.391846
5079.733398
4457.76123
2855.431885
3383.361328
3337.006348
3572.098877
4479.820313
2230.930664
3363.92627
2507.939697
3466.479492
3636.950928
3380.93335
4787.322266
3907.244385
3351.460693
3751.540283
3708.255371
3059.25708
5950.82373
2967.132568
5275.933105
4930.532715
5080.767578
3048.387939
2189.432861
3143.922607
3331.295166
1929.09375
2677.475342
2668.11377
3410.956543
2636.75
3011.490967
5884.59668
7802.62207
6560.811523
3786.868408
3629.379883
1958.310547
3073.835449
4599.776855
2752.831055
4133.946777
2177.159668
2345.925293
3839.429199
2471.315186
3801.575195
2277.610107
2190.053467
3465.992432
2317.077881
2239.974121
4708.639648
2823.178223
5501.15918
5084.547363
5334.165039
3360.793457
1966.020142
2645.304443
1932.248291
4114.461426
5783.777832
5538.100586
6621.371094
2368.888916
2106.777832
4693.80957
2000.195068
4442.758789
5786.399902
4704.208984
2523.061279
3721.417725
2547.387451
1259.851807
2703.83667
5157.562988
4114.285645
4583.725098
1829.048584
1965.10144
4639.139648
3066.712646
5469.396973
5419.260254
3662.62915
3669
2291.206055
3567.461426
5302.967773
6096.779297
3522.215332
2321.0271
6988.754883
5061.515625
2651.126465
5087.068359
3326.062012
5641.234375
2653.204346
2672.061035
3305.065674
4885.217773
1455.4375
4133.299805
2660.501953
4240.813965
6290.654785
5171.640137
3997.823486
3630.787842
2972.416016
4930.23877
4822.09082
3121.341553
3100.622803
1930.596802
5150.903809
3553.111084
2117.129639
4032.286621
5526.240723
6939.726563
1779.144287
4166.44043
5057.812988
2534.248535
3279.675781
2564.101074
4450.993164
2610.48999
4625.885742
7036.808105
4846.25
4670.945801
2445.103027
3852.312256
2814.10083
5047.84668
3223.518555
8328.583984
2640.11499
2911.335693
3265.118896
4084.122803
2133.869873
5105.936523
5642.547852
2057.608154
5938.736328
4175.052734
3064.156982
4585.529297
5556.095703
3489.949463
1608.055542
5120.637695
2623.154297
4014.813477
3703.529297
4678.368164
1868.775513
3661.775146
5069.466309
3370.034668
3012.467041
3105.693848
3102.140625
3373.899902
3816.116211
1859.322021
3897.041748
2942.197266
3977.54248
6576
3728.807373
3924.97583
4178.974121
5268.635742
2468.556641
2431.005859
2214.886963
3049.468506
3429.868896
3352.910645
2879.293457
4658.672852
3484.666748
3545.700195
3868.983154
3441.415527
4983.271973
9448.745117
3990.259277
2948.716309
2328.114746
2897.47168
4034.137695
4112.882813
2237.818115
2702.703125
2311.003906
5272.927734
4869.185547
5801.830078
4439.464355
1525.209351
2749.548096
2908.170166
2869.333252
2112.731934
6729.962402
5728.467285
3245.107422
3100.387695
2154.45459
2781.199951
5901.046387
4133.873535
2837.393311
5133.851074
3930.343506
4612.933105
1825.544556
4407.118164
4495.898926
2144.173828
3645.375488
2171.619629
6073.600098
2608.452881
6372.15625
5540.385742
4682.03125
2239.612793
3174.338379
5438.40625
3327.754639
3353.923828
3784.990479
4376.086914
2190.666748
6997.186035
2179.541016
7846.87793
3066.862793
2681.764648
2368.736816
2750.127686
5446.455566
7072.533203
6174.118652
5263.125
3804.168945
5129.633789
4858.866699
6628.63916
1896.880371
2179.312988
4444.811035
4131.981445
2964.693848
5027.87793
4503.249023
1835.37146
8008.425293
3269.333252
3328.242432
3594.717041
2869.748047
3588.128418
4839.079102
6451.119141
2797.520508
3875.341064
6701.09082
3008.990479
4172.861328
4288.670898
4189.112305
4230.867188
4728.279297
4817.738281
3133.938232
2953.760986
3647.827148
6197.586426
1784.493774
5814.20459
3058.949707
4421.252441
5516.462402
4893.249023
4886.979004
2880.854736
4382.765625
4497.556641
1776.894775
4190.976074
5023.977051
3241.686279
2552.182617
2548.577637
3985.913574
2392.931152
5488.119629
3343.211182
3449.682861
1744.888916
2530
5333.172363
2045.098633
2898.343506
3266.294922
1788.988892
1958.846191
2336.973633
7427.154297
4177.785156
2057.432129
3245.203125
2117.963623
3095.53125
3271.681885
5694.402832
2505.060303
2292.444336
3862.614746
4574.217285
4708.111816
2435.657715
4011.407959
2678.811523
6010.647461
5238.961914
2134.834717
4757.492188
1612.640869
4661.029785
3272.436768
4735.09375
2185.737793
2022.158936
3514.681396
2790.35791
4861.90332
3669.341309
3194.823486
3002.902344
3614.357178
5291.966797
2092.933594
2279.046875
5052
5492.964844
2916.312988
4142.807129
2503.73999
5695.121094
3659.860352
6732.995117
6448.414551
3007.245361
5128.59082
4676.685547
3258.333252
3466.615479
3109.710449
3747.892578
3065.400635
2373.428467
2599.136719
4464.371094
5049.57666
4403.936035
3917.402344
4884.76416
5226.227539
3159.445801
2133.47583
2118.936279
4237.054688
3682.858398
2582.70874
4093.746826
5383.436035
4305.170898
2504.731445
3566.03833
3813.128174
3293.99707
2078.36792
3143.291748
4638.076172
5302.854004
6126.11084
6618.971191
4335.26709
5654.210449
1693.431152
2681.137207
5226.273926
5044.59375
5226.704102
1484
2240.942871
2123.371338
4035.940918
4968.856934
3045.290283
3840.686523
2694.372803
4518.790527
3469.285645
4636.317383
3595.325439
2321.071777
3752.859619
4158.605957
7844.106934
2705.041748
4870.635254
2742.157959
2199.455811
5877.592773
5289.880859
2526.033936
3033.57373
2158.870117
5234.265137
2514.711914
5122.405273
3404.663818
4145.223145
4862.413086
4218.273926
4660.477051
5987.964355
2550.520996
5147.833984
3906.555664
2344.927002
4792.90918
4537.186523
2282.601563
2886.139648
3566.075195
5506.762695
3395.936035
2640.727295
3836.088623
1776.245361
2689.054199
5532.161133
4297.259766
5455.13916
4870.838379
5532.024414
2179.013672
4972.01709
1864.724609
2894.660156
3927.259277
4127.836914
2990.717285
2552.354248
4620.354004
2198.438965
4101.200195
3408.073975
4369.855957
1425.54541
2773.365967
4567.984375
4633.379883
3254.282959
3795.12207
10095.837891
3164.645264
4295.046875
3731.057617
2725.761719
3790.419189
4486.246094
2446.421631
4475.739258
3931.214844
4084.793213
9299.37793
2024.632324
4377.541504
3717.298584
3806.983887
4728.626465
3762.094238
4167.175781
4663.15625
2212.996094
3101.173096
2144.284424
4089.882324
4542.819336
3362.168213
5186.115723
4672.380859
4229.600098
2767.878906
3868.011719
3067.8125
5898.76709
2619.254639
3938.942139
1886.225586
1813.527222
5207.568359
7176.029297
2832.692627
3881.769531
6751.658691
4070.882568
3508.638184
1839.042725
5734.162598
3610.673828
4951.315918
2939.978516
4194.966797
2067.733398
4257.835449
2634.790771
3384.044434
5668.200684
2838.724609
3073.447266
2881.368408
4416.608398
3066.360107
5709.388672
6156.844727
3406.618164
2977.023682
3820.897461
4399.187012
3345.633301
1895.598511
5212.747559
5434.171387
4224.078125
3578.60376
4548.515137
4372.492676
5187.852051
3711.478271
5472.741211
4104.086426
4374.121094
3032.955322
2324.354004
5104.562012
2311.192383
5502.923828
3903.270264
2395.685303
4437.556152
3648.758545
3335.726807
4701.378418
3757.23877
3139.301514
2420.484863
3879.06665
6082.306152
4371.384277
3878.453857
2360.508057
3252.29541
6870.584473
2670.8125
5566.016602
3608.615479
2697.12085
3341.477539
4922.508789
4881.48584
2084.542969
3919.210205
3319.738525
3162.27124
2055.146973
2158.029053
3952.379639
4596.09082
4852.847168
5074.508301
4028.399902
5179.055664
1981.590332
2483.97168
4462.950195
4092.298828
4036.086426
4704.208008
4490.67627
4494.424316
5048.438965
4872.355957
4609.04248
3869.347412
2372.050049
5743.819336
4169.77002
4760.222656
7080.547363
4355.72168
4757.393555
3288.115967
2962.272461
2140.642334
2655
3481.299072
2914.840332
1822.057129
4780.399902
3668.927734
2536.050293
2768.909912
4420.755859
4183.095703
3507.312012
4672.738281
4855.539551
4234.95752
4438.53125
3221.518799
3137.079102
2702.560059
3596.748291
2675.161621
3959.748047
2580.986572
5734.991211
3967.755615
3543.058838
4525.319336
4492.44043
1779.551025
3865.494385
1895.139404
3285.783447
4593.229004
4320.14502
2373.768555
7188.027832
2131.217041
6548.234863
2489.864746
3268.162109
2667.337402
4695.354492
3465.30127
3349.250732
2985.313232
3508.304688
2536.079102
4764.189453
3090.699951
3851.578125
3519.432617
8336.500977
4269.421387
2015.481079
3097.19043
4177.273438
3914.857178
5043.084961
2462.312012
2623.601563
2575.451172
2953.681641
4409.846191
5231.162598
3121.804688
2841.399902
1440.932739
3114.693115
3839.27417
1730.328613
2951.286377
5353.328125
4096.864746
2959.796143
2742.109863
4366.856934
2697.372314
3706.891113
3690.113281
3838.113525
3472.981934
5520.134277
5638.815918
2252.639893
3478.256348
2332.839355
3606.718994
4644.842285
4251.991211
1795.438965
3023.62793
1968.738159
6954.176758
5613.848633
2062.442383
3711.980225
3656.663818
4183.275879
4755.192871
2989.616455
2643.263916
1945.048096
3103.104248
3874.090332
2563.905762
2048.383057
1863.300049
5369.123047
2626.09668
3044.561768
3926.386719
1822.614868
2128.074707
4325.55127
2074.027832
3776.329102
2573.774658
2564.504883
2605.333252
3157.435791
1905.389282
1649.951172
3724.630127
3044.1875
4490.819336
3824.83374
2162.503906
5138.06543
2340.867676
2457.34375
4589.577148
3035.531006
2123.461426
4222.222168
2394.386963
5828.048828
5286.483398
5761.250977
4303.131836
3277.961426
4856.824219
5246.87207
4696
6895.692383
7467.631348
5682.381836
5101.79834
5238.117676
6503.104004
5593.897461
2048.526367
1593.655151
4920.268555
2833.989502
2370.412598
2580.22998
4120.783203
3848.550537
5153.802246
4451.694336
3949.027344
4668.17627
2866.158203
6188.232422
2433.606445
5449.23584
2416
3307.72168
4509.22168
4275.125
3895.248291
2155.01001
2842
2665.868164
3767.337891
1756.771973
3262.128662
4933.011719
5993.773438
4522.023438
4886.91748
5169.02002
4449.070801
5692.5625
3123.025879
5759.144043
2487.537598
3226.962891
2095.281494
4342.179199
5020.158691
2265.600098
2164.71875
3347.12207
3850.657227
2660.636475
2110.437256
3458.565186
5277.251465
5285.27832
1876.517334
9693.411133
2294.694824
3003.581055
2593.23877
1902.494629
3085.905762
3186.137939
4939.428711
2326.666748
3483.353271
3827.439941
5320.824219
5944.808594
4518.509766
2629.485596
5349.946777
4091.050781
2396.684814
2231.671875
4605.717773
3626.178223
2939.68335
1837.137573
4108.416992
5331.15332
1841.977539
2568.197998
3061.714355
4413.96582
4192.372559
7235.362305
3970.064453
2583.219482
2917.47583
1421.397583
5542.739258
4671.274902
3144.601807
3072.549561
3681.42627
4426.623047
2645.189941
2580.503418
4495.131836
3350.333252
2447.030273
3178.496094
2737.743652
2565.364746
3880.748291
3409.645508
1982.962402
2439.421631
3713.063721
2654.959717
2583.386475
4725.165039
2814.137451
4082.941895
3694.445801
4041.210938
4746.392578
2125.622803
1916.720947
2671.943604
4708.355957
5242.784668
5319.192383
3342.264648
4016.551758
2274.436035
2916.692383
4518.61377
1742.716431
1974.670288
1848.317871
2272.240967
3763.498291
4162.768555
1965.652832
3046.360596
3706.522705
2163.98999
2314.685547
2033.631836
3611.640625
2725.101807
3062.105957
3013.441895
3529.892334
3409.260254
2060.581787
4106.943848
2112.024658
3022.68457
3040.026611
3622.853027
1929.188843
4117.845215
1945.24707
3771.966309
3632.363525
3770.716309
4254.34375
5581.442871
1907.350952
4267.832031
3224.419434
3654.906982
3128.977295
6577.606934
5064.081055
3319.907227
4369.834961
2185.918457
5480.884277
2345.233887
2889.630615
5175.054199
2728.231934
1793.95874
1866.126343
8090.636719
2555.299316
2993.538574
5250.71875
1928.073853
2546.552734
3158.916016
3000.182617
2934.923096
4361.128906
3717.904053
3739.71582
2813.026123
2569.797363
5171.586426
3593.69165
3299.404297
2911.19043
3892.870361
3320.419189
6023.240723
2600.317139
1929.314697
3491.165283
4904.525879
4747.714844
4428.099121
2043.215942
4058.108887
2910.588135
2411.987305
1778.488892
2087.883301
3742.917236
3910.890137
5112.186035
6108.240723
3909.117188
3484.289063
5275.894531
5318.739258
4556.706055
5055.220703
5734.702637
2130.048096
2747.843018
6484.774414
2950.666748
2219.533691
1453.333374
3092.812988
1867.420654
3950.350098
2131.111084
2152.756836
3111.376709
3917.345459
2575.517578
3607.685059
3466.623047
3271.384521
5446.250977
1701.553711
2974.42627
1893.800049
4501.834473
4161.530273
3261.427734
4539.8125
4777.54541
1793.17395
4155.847168
1563.481445
1430.518555
3312.835938
4201.841797
2125.692383
2675.898682
3812.217285
4468.405273
3672.175293
4129.361816
2595.0271
8210.058594
6077.992188
2722.005371
4843.978516
4535.007813
8568.217773
4473.495605
4325.987305
2397.401367
2080.473145
3545.014893
7526.060547
3900.62915
2337.156738
4839.363281
2007.737183
3513.561035
4216.561523
3096.302246
3772.411621
5771.759766
1650.25
4671.677246
5176.885742
3563.746338
7142.645996
3286.602051
5437.055664
5058.92627
2551.550293
2698.7771
4869.967285
4719.616211
3624.131592
6167.881348
4544.246582
2766.411621
3535.576904
3091.234863
2762.583252
6134.749023
3088.288574
2335.965576
3012.106445
4676.699219
3486.607178
4635.250977
3597.429688
2276.940674
5407.46875
4546.820313
5160.734863
5035.792969
5431.887207
2800.562988
2334.724121
3615.314209
8303.749023
2594.205322
2156.194092
3451.967041
4911.609863
2781.186035
5081.060547
5989.614258
4525.196777
2552.527588
4261.067383
3772.841797
5508.282715
2286.492188
3151.491699
2111.862061
3342.967773
2391.17041
3681.519043
4523.20166
3538.678711
5515.416016
4747.666992
3793.088379
4871.394531
2488.385254
2291.158691
1750.040039
4588.020996
1751.036987
2037.687134
3121.164795
2072.616943
4243.838379
2636.879639
2338.656738
8286.421875
3171.833984
6167.72998
2813.740723
6381.58252
2791.418213
2810.946289
4277.182617
4469.17041
5035.346191
3302.022217
1830.046265
3271.893311
5839.582031
1986.079224
3462.318359
2393.608398
2389.171875
3542.980469
1888.778687
2490.023438
2070.807861
6033.618652
2143.210205
5224.22168
2334.409668
2878.773682
1959.458618
3280.365234
2890.862305
2614.480225
2606.06665
2340.854736
5381.197266
1953.575073
2208.356201
5126.312012
2988.386475
3816.768555
4302.410645
4055.053955
2418.035156
5096.713379
2137.922607
4279.53418
2843.171387
3512.539063
4024.496094
4756.624023
2816.114258
4526.476074
4100.205078
2301.29126
2685.671631
4593.220215
3388.588623
5593.552734
2743.431885
2653.359863
3248.221436
4466.795898
3601.439697
2622.824707
3077.902344
2538.649414
2436.781006
2527.458984
2323.296875
3713.192139
2615.781006
4124.314941
3842.626953
3723.303467
2428.981934
4100.059082
2337.61377
1878.574951
2396.518555
2920.200928
2171.476807
2030.26355
3233.775146
5355.371094
2776.519043
3497.212158
2912.941162
2717.633545
5413.203613
2816.021729
4982.188477
6181.915039
2818.870361
2394.871826
4537.082031
4773.429688
3335.32666
4723.958984
5883.894531
4768.966797
3555.602051
1676.923096
4426.894531
5162.019531
4774.693359
3096.818604
7296.657227
2723.18457
3034.272705
2674.366943
4576.697754
5177.489258
3227.773682
5195.81543
6012.195313
4080.508789
4827.558594
6349.797852
4646.625488
5179.551758
3527.829834
3683.960693
6053.892578
3785.628662
5034.359863
4088.609131
3359.344971
3233.987305
6436.883789
2963.209961
5096.921875
4841.523926
6405.980957
2824.850586
4467.37207
4633.027344
4244.283203
6024.053223
2154.517578
4397.183105
5034.305176
5485.526367
2250.976807
2779.123779
5902.781738
6006.534668
1641.636353
2938.424316
2604.957764
4856.319336
2886.809082
6579.029785
1795.970337
4082.764404
3529.764648
4090.345947
8465.976563
2256.530762
4816.196289
4479.742676
2418.474854
2448.366455
1976.26123
4812.669922
2535.616943
4595.256348
4205.637207
4342.226563
2531.93042
3521.292236
3572.275879
6310.405762
1979.46228
3771.058105
2749.083984
4519.44043
3913.476074
2713.233398
5091.975098
4361.72168
4668.658203
7433.637695
1905.337402
7032.434082
3234.843506
2982.194092
2687.799316
3426.743408
3642.252686
6218.167969
3681.899414
7337.187988
2348.854736
4523.028809
4275.28125
1490.25
3739.555664
4874.875
5435.544434
2552.864746
4489.448242
3552.074707
4182.887207
3306.735596
2235.563232
2548.01416
5528.713379
4600.483887
6360.741699
5896.677734
2027.136475
2601.447754
2045.914673
4320.905273
5333.540527
3544.104248
4020.47998
4895.122559
3125.223145
4954.677734
3422.36499
4127.427246
2628.007324
3156.290527
1902.106689
1948.051147
2494.952148
3085.02002
2966.243408
3894.874756
3264.080566
1993.792358
3990.005127
3808.584473
3725.518799
2554.053955
4108.65918
4846.602539
2046.388306
4252.900391
1895.729126
4126.121582
3459.715332
4984.626465
3430.533936
3101.512207
3865.916992
2370.108643
1970.238647
2612.87915
4820.233398
3858.265625
4310.552246
1993.432007
2019.384033
1754.111572
2642.434814
4624.57959
5148.356934
3099.423828
4311.878418
1968.661377
4751.189453
4579.640137
2297.912842
4143.56543
4765.603516
1867.583496
3048.812988
4822.395508
1780.317261
4385.935059
5125.768066
4207.915527
1981.85791
2348.904785
3856.921143
5406.106934
2093.562012
3122.445801
4389.489746
2145.121582
3375.737549
7178.816406
4688.645996
2906.112549
3643.217529
3357.884766
3169.603271
2937.922119
3508.258789
2724.259033
3585.234375
2262.131104
3648.839111
2503.170654
4715.83252
4969.76709
3031.447754
5939.440918
2747.148438
3080.142334
1983.867554
4142.313477
4543.883301
9438.391602
4009.729004
2697.527588
5345.153809
4868.702148
2591.419922
3157.569336
2341.402344
2856.544922
6213.969238
4640.385742
3822.888916
2092.627197
3603.19043
5326.517578
2539.890869
2897.418701
1817.43396
5563.764648
1835.586182
2110.939697
4919.22168
5714.125977
3800.708008
1883.135742
4210.310547
2637.035889
1969.534546
2117.946777
