# Supplementary material for: Distribution Analyzer, a methodology for identifying and clustering outlier conditions from single-cell distributions, and its application to a Nanog reporter RNAi screen
Source: BMC Bioinformatics. 2015 Jul 22;16:225. doi: 10.1186/s12859-015-0636-7 (PMC4511455; doi:10.1186/s12859-015-0636-7)
Supplement: Additional file 1: Code S1. — R source code and sample data for distribution-based high-content screen analysis [file 12859_2015_636_MOESM1_ESM.zip › DistributionAnalyzer-1.1/Plates/files10004/F15]

3950.254639
5102.605469
6293.853516
4171.09668
4692.805176
2551.132568
3892.271729
5449.821777
5716.867188
5213.291504
5191.804199
3802.827637
4064.227051
1587.324707
4937.763184
4929.83252
3551.813965
4498.937012
3183.434326
1636.658203
2277.176514
3019.07251
4211.813965
3789.763672
4195.679199
5551.941406
1653.756104
3520.566406
3934.796631
2077.75708
3184.628662
3216.109619
2652.27002
1609.047607
3135.118652
7924.493164
3747.616943
3985.094971
2995.493652
1579.047607
3772.180176
3957.142822
5624.717285
2696.19043
4944.603027
5786.794434
2617.649414
3189.324219
7520.345703
3514.1875
2571.121094
5057.983887
2490.711914
5470.43457
1304.45459
3050.894775
4131.200195
2692.248291
3948.691406
2904.744141
2950.399902
2928.536865
4071.674805
3764.836426
2846.888916
4200.149414
1799.735596
4006.97583
3715.415283
2832
3212
2911.655273
2939.056641
3976.336426
2904.983154
4392.922852
2637.085693
3096.600098
4680.036621
2415.29834
3792.76709
4234.798828
3344.544189
1731.040039
4144.428711
2361.131592
4408.761719
3501.163574
3782.0625
4448.881836
4481.842285
1365.606812
1795.10791
5294.107422
3213.235352
4418.942383
2465.069336
3124.127441
2162.938721
4465.890137
4267.582031
2333.316162
1804.733276
4943.688477
1816.373779
1964.186035
5101.476563
2070.605957
3801.737549
5895.400879
6005.720703
1503.672119
3607.213867
1635.157837
2565.497314
7273.208984
4322.927246
4440.362793
3821.963623
2433.150391
3683.860107
5125.23877
3101.333252
2276.329834
3451.789551
2471.384521
2155.062988
6099.9375
5623.188477
4044.33667
4156.245117
2281.343262
5135.441895
2816.481934
4624.123535
4424.820801
5421.524902
3370.774658
4673.424805
5246.331055
4022.842041
2209.482422
3592.996826
4239.506836
2925.567627
3701.483643
4145.994629
2530.060547
2099.294189
3693.590332
2215.473633
3865.540283
2480.287842
4213.670898
5644
2528
1422.567139
2869.600098
3887.131104
1759.28894
1935.301025
2855.180664
3787.747559
5773.60498
3317.70459
4422.849609
2278.875977
2927.175293
3893.261963
3400.359375
3782.863037
3369.428467
3610.492432
4575.054199
5090.265625
1632.753662
4035.674805
4255.263672
6394.089355
3410.356934
3080
4595.675781
3324.192871
5384.774414
3215.379883
4472.601563
2775.898926
3958.666748
3404.356445
2575.865967
4427.775391
2516.296387
5561.770508
6136.120605
2821.324951
3385.241455
4358.313477
2461.191406
3762.904785
3495.509766
2754.368408
3399.450439
4111.410645
3749.107666
1729.75
1636.04126
4366.67334
3107.478271
4952.700195
4834.742676
4484.02832
3859.338623
3609.405029
2581.577881
4027.313477
2788.731689
3561.699463
1838.657837
4165.482422
1625.504272
1385.119995
3399.936035
2612.613525
4475.347168
1886.560059
1422.019775
3744.413818
5063.634766
2525.589111
2049.397461
2486.495605
7111.151367
2972.785156
2436
3010.033203
4185.360352
4114.78418
1847.964111
4234.348145
1829.560059
5166.996582
2631.947754
3541.373779
5836.541992
2219.738037
1757.784912
1963.577271
3723.096436
2338.31665
2779.748047
2213.04248
2631.548096
2718.694824
3799.284668
2256.093506
2430.549072
2667.683105
2395.855957
2834.236084
1912.332397
1948.508057
3784.47583
3975.324707
4199.241699
1864.993896
3775.429443
2030.67334
3371.836426
3727.685303
2313.109375
1793.015625
3233.811035
3399.306396
4918.044922
6718.669922
1885.008911
2584.246826
3054.905762
1767.148438
3342.448242
1815.132568
2760.367676
2337.816895
3748.579834
4011.615479
1911.592285
1934.498901
3058.465576
1934.671143
5656.147949
2525.187256
3500.355225
2444.249268
1925.133179
2886.03125
1715.774658
3924.635986
1969.955566
2542.429199
4656.842285
2175.828369
4940.061035
4282.961914
5429.365723
2044.703491
2464.382813
3260.8396
4838.856934
4059.452637
5408.662598
2210.488037
2854.436035
6517.478516
5240.842285
5867.540527
3619.151611
2980.578613
2204.682861
6333.662598
3694.743896
4987.53418
1979.44043
3949.497314
3304
2391.632813
2733.506104
4106.255859
4465.847656
4253.154297
5173.432129
5093.060547
2473.53125
2586.687012
6152.858398
4600.872559
3027.148926
4674.020508
1973.888916
2348.877197
3308.553223
3157.652344
5034.047363
4600.605957
5239.17334
2507.35083
5749.17627
4593.899414
1941.640991
2630.756104
4919.361328
2083.39209
5059.746582
5360.298828
2119.437988
5521.529297
4385.186035
9090.492188
3426.285645
4557.504395
4423.043457
3788.99707
4592.051758
6048.443359
3395.052246
5301.436523
3455.14209
3471.697754
4654.123047
3477.065918
2702.984863
2534.208984
5064.795898
5620.722656
2218.809814
3805.536621
5718.093262
4739.898926
2467.014404
6001.522461
3058.755615
2455.216309
3911.477783
2811.331055
1986.476685
3748.8479
6428.155273
4073.557617
6184.336426
2627.532471
2106.857178
2969.729004
1779.985962
5833.610352
7077.978027
2185.705811
3643.907471
4145.896484
4810.012695
4748.82373
3589.610596
4410
5287.472168
2542.218506
4608.119629
3367.037109
2905.004639
5743.032715
5148.017578
4807.244629
2215.331787
3634.695313
3843.068604
4992.441895
3672.503418
1888.92688
2888.16333
3451.374268
1674.567871
2073.334961
4960.317383
2184.645752
5259.374512
2971.185303
4384.769043
1996.256104
2669.714355
2767.251221
3259.122314
3948.217773
3531.790527
4270.089355
1807.360596
1831.673218
2195.063721
4021.093506
2081.080811
4267.536133
3382.080566
4095.55835
2392.11499
4406.343262
3292.222412
4799.219727
2538.543457
4262.871582
4224.14209
1461.085815
4111.083984
1783.868286
3500.058838
2057.694824
3338.530273
2730.782227
3638.951416
1829.96875
2430.666748
4385.149414
3735.601563
1690.009766
4069.051025
5454.76123
3887.461914
3514.90918
4562.148438
4774.511719
2401.889893
1894.271973
3511.319824
3408.541992
1868.033936
4422.990723
2347.367676
2051.979248
2838.509521
4672.39502
3804.610596
4423.821289
2662.791016
3775.188477
6366.924316
5627.644043
6529.501465
3644.663574
2543.53125
2058.040283
3647.149414
4000.977539
5756.642578
3686.548584
3604.111084
4155.486816
4250.806152
3050.761963
3622.833252
3260.47998
6166.774902
2930.219971
2042.626831
4501.847168
3977.45166
4145.219727
3057.167725
3925.885498
1705.875
4810.479004
2690.099609
3642.159912
4351.771484
3178.221191
3559.075684
5744
3005.322998
4127
3674.681396
4391.361816
5028.066895
4452.334473
4185.561523
5983.391602
4452.597168
5018.774902
5312.164063
3657.099121
1988.027954
10193.196289
2249.415283
3848.219727
2152.483887
6974.322266
4641.062012
5415.125
2115.037598
3327.018066
2730.415527
4221.17627
1887.822266
5494.713867
5414.240234
4507.900879
3721.358887
2174.623291
4066.602295
6611.279785
4593.73291
2733.474854
2001.286377
2271.568848
7486.728027
2967.965332
3387.444092
2151.608154
4470.825195
3780.016846
3170.295166
3130.938721
3144.623291
3049.012939
3859.84375
6074.628418
4435.12207
2191.706787
1741.39209
6736.054199
6220.107422
1556.407349
3459.92334
3037.333252
4804.97998
2777.769043
3092.599121
2322.626465
6156.563965
2875.51709
3019.223633
4982.975586
3198.295654
2223.384521
1934.581909
15819.107422
5161.497559
2804.294678
2162.191406
2732.809814
1739.298706
5548.262695
1733.424927
3342.815186
1951.204224
4546.561523
4132.809082
2061.48877
2392.95752
3799.553467
2298.67334
3472.156982
1646.446655
3916.662354
3201.193359
5662.240234
4675.572754
3639.166748
1816.844727
2141.898438
2746.370117
5286.188965
3058.903076
1960.702637
2771.004883
6467.838867
4796.084473
3771.689697
2386.240723
4507.085449
3081.228271
2028.404419
4579.149902
1848.263428
1715.581421
2026.666626
2799.626709
2796.172363
2180.270508
1962.413696
2230.257813
3280.598389
3618.856689
4882.86084
2835.711426
3595.905762
3422.708496
2780.906738
2000.402344
3341.822998
1937.650391
5319.543457
1989.259888
2624.981445
1593.154175
3709.176758
3825.285889
4719.84375
4390.770996
3968.100098
1507.626709
3109.531982
1511.473633
1834.285767
2468.132568
3119.244385
2533.850342
2891.105957
5461.266113
3636.013916
3085.380615
2307.92041
3779.132568
2247.229248
2247.757568
3634.098389
4649.820313
5167.121582
2045.028564
4235.065918
3040.77417
4815.540039
6452.616699
4048.075439
4655.068848
2907.322998
3520.551025
4470.42334
4320.516113
3310.291016
3699.657227
1994.249146
4414.056152
2652.695313
4301.972168
3047.173584
2084.056396
3939.976807
5661.430176
2845.161621
3280.50293
2080.653076
2598.254639
6710.527832
2401.107666
2406.936768
5014.777832
3095.048828
2593.757324
4193.720215
3159.294189
2035.377808
4264.268555
3730.83374
5713.143066
2221.752441
2067.931641
3830.068115
3782.872559
3140.930664
7070.693359
4081.531494
1988.688354
3021.753662
2549.97876
4181.757324
5250.23877
4836.064453
3209.88501
1861.644531
4642.162109
1999.965942
1973.067749
2339.040283
2429.325195
1634.310303
5222.584961
3584.04248
2372.515137
3717.542969
1919.49585
2196.314697
3986.449463
1803.984375
4568.900879
3828.431885
4075.586182
1707.161255
6474.889648
3320.036133
5813.635742
3276.987061
3588.332275
3653.734375
3925.072754
2500.016357
2211.802734
3702.063232
4519.004395
5945.603027
5972.191406
2998.312012
2615.808838
4763.723633
8155.768066
7916.884766
6867.801758
2246.881104
5623.329102
2702.266357
4620
3398.222168
3100.068115
2395.53833
5182.605957
4651.349609
2793.444336
2421.637695
3934.182373
2334.657715
3003.084473
6084.663086
2853.731201
6149.024902
2367.217285
5941.857422
1278.871826
2201.887695
3352.583252
4918.038574
3049.953369
2216.102539
1946.306274
3492.095215
5510.678223
2181.071533
2242.962891
2530.387939
2378.082764
4572.208984
4523.340332
5409.980957
5515.243164
4008.688232
4002.652832
2051.441895
5562.531738
2221.990479
1949.964966
4451.324707
2858.569336
5222.924316
2133.353271
2342.495605
2199.35791
2365.469482
3119.685059
2038.098389
6010.699707
3211.125
4806.707031
1966.260864
4824.432617
2176.734619
2405.309814
3552.526855
6470.444336
4872.600098
5169.29248
1489.697021
5324.179688
5332.202148
3102.375977
3932.262207
2358.138428
3599.25
2173.281494
2004.815552
2383.802979
4531.218262
1517.485718
1653.685303
4302.321777
2287.403076
1613.117065
2580.090332
4202.469238
2448.96167
4563.854492
3794.803711
4575.118164
5942.249512
5862.40918
3199.904785
3612.467041
4091.673828
6255.490234
5342.738281
4176.923828
2135.564941
3006.987305
2433.314209
2208.72168
2886.435791
3059.330566
4126.651367
3329.128662
2130.769287
2080.768066
3113.979004
6142.745117
3773.20459
4083.907471
2253.919189
2499.342041
3317.194824
3039.04834
7510.175293
2984.84668
2043.981689
2204.877441
6266.734375
2990.205811
2920.790771
5439.778809
4360.061523
3829.35791
4214.988281
2632.197266
2162.154541
2440.284912
4193.150879
5163.32666
2245.795166
4186.138184
3148.825928
4742.54541
6949.562012
3063.077393
3031.219727
4549.092773
2027.084839
2067.074463
2417.23291
3821.932861
2311.389404
1752.830933
2568.798096
6575.479004
4753.470703
2665.302002
3762.202637
4762.432617
2408.962158
2140.047363
4172
2024.290527
4057.188477
3732.842041
2326.845459
4493.650391
4577.405762
1954.741211
3707.974854
2193.743896
1890.31189
4552.577148
5218.689941
4606.16748
4807.557617
2004.923096
5155.871094
3168.761963
2805.348389
2004.541016
4880.702637
2917.718018
3706.979004
3176.477295
4955.960938
2203.443359
3003.874023
2796.884521
2706.783447
2949.10791
3415.742676
2785.620361
3892.942383
5162.281738
3857.495605
4582.130371
2078.950928
2947.763916
1831.30188
4813.192871
1716.536133
2257.850098
7310.427246
2490.734863
2259.180664
3822.789307
5681.038574
3150.230713
6415.068359
4201.016113
5485.36377
3217.495361
2608.191895
4110.512695
4504.455078
5209.348633
5204.623047
4212.744141
2882.75708
6228.740723
4048.275879
8400.674805
5372.460938
3280.352539
4301.862793
5913.552246
2882.586182
4442.394043
2534.383301
2188.77417
1672.3125
4649.607422
2587.571533
5391.806152
4803.521973
3613.910889
2452.052002
4505.838379
7602.864746
2293.469971
2356.032471
5182.254395
6357.261719
7670.974121
5667.09668
5429.942871
4409.833984
2566.206543
2299.891846
3578.600098
3943.380371
3738.552246
2762.281494
2413.215088
3753.777832
1712.170166
2667.251953
2928.977051
3691.760254
3766.511719
6714.153809
1854.516113
5905.541992
2053.662842
3313.976807
4543.463379
2872.120117
3154.990723
6885.830566
5930.317871
6913.866211
4805.961426
4948.52002
5548.206055
7062.339844
4124.45459
4496.911133
3520.735107
1833.685791
3876.985107
2145.268066
1916.310181
3613.228516
4550.666504
2649.904053
3552.782959
4780.103027
5333.179688
3697.80127
5742.779785
4629.730469
3273.48877
5432.821289
4636.228516
5462.821777
3261.405518
3343.92749
3167.03833
3407.272705
4947.354004
1952.666626
3113.696045
2732.956787
4141.876465
4321.740723
2320.494629
5368.305176
5295.565918
3749.107422
3123.189941
2563.341309
4534.735352
4351.522461
2264.758301
2695.610107
4488.479492
5450.563477
3303.23877
6294.690918
4080.946289
2182.792725
3860.602051
2133.81958
1805.766968
4414.184082
5425.804688
2780.631592
5148.035645
3816.579346
2444.782715
2089.461426
2327.47998
4370.121582
3773.631592
3315.22876
7943.911621
3133.505127
4529.23291
2766.220215
2389.556641
1839.852295
5067.155762
3571.720947
4092.903809
5745.957031
6189.32373
3071.281494
3938.111816
5417.600098
2172.329346
5765.594238
3470.183838
3138.958496
2964.063477
2060.499023
3428.410156
3518.99707
1878.360229
5100.097168
3530.649658
1615.122314
4383.470703
4859.600586
5126.168457
1838.740601
2833.305664
4216.260254
3239.573242
4271.880371
2249.156006
1811.076904
2445.893066
5535.867188
4185.394531
4215.539551
3216.224609
2304.738525
1935.554688
5214.631836
3699.80957
2213.689941
3055.258301
5037.729492
2524.037354
2909.462646
2065.585938
3230.227783
1867.171753
5403.669922
2624.733154
3857.393066
6589.574219
5281.534668
3202.852539
4404.917969
5157.491211
4856.088379
2986.241455
4180.210449
5987.515625
1780.503662
2657.85498
2372.852539
4536.990723
7052.32373
2016.844482
3084.380859
4760.285645
4337.619141
1965.128174
4142.714844
2228.027588
3849.212646
3416.320068
6025.147949
4512.095703
2881.240967
4056.272705
2596.847168
5006.053223
2766.725098
2761.363525
2406
6476.222656
3875.356445
1830.859619
4786.884277
4390.659668
2427.052002
4488.345703
4495.854492
4852.715332
5452.495605
2573.942139
6697.648926
2958.067627
4207.240234
5161.578125
3693.110352
2240.130127
1904.860718
4232.344727
5504.34375
4031.019287
6529.532715
2992.638428
6820.083496
2968
2835.562256
1999.319458
2478.675049
1962.078979
3688.935059
4406.542969
4052.416016
2365.940918
1973.517212
4129.301758
5603.008301
4606.232422
2042.656982
2354.22876
4958.895996
4533.145996
4577.69873
2248.026855
4883.064941
3496.443115
3230.117676
2999.655273
4442.866211
2780.466797
2302.063232
3168.880859
4874.8125
2184.73877
2487.540283
3270.144043
2836.092041
2549.944092
2377.162842
3676.256592
4279.421387
3212.750488
3430.447021
2459.707275
3726.333252
4630.501465
3412.312744
1965.920044
2767.217041
3633.187988
2358.044922
2193.115723
5248.741699
4718.39502
3230.438477
4710.894531
2333.964844
3115.726807
2954.510254
2618.168945
2065.444092
3000.745605
2129.492432
8360.587891
2446.200928
1860.987183
4676.759766
4829.127441
5519.14209
1613.506836
6941.879883
3680.171387
2703.455078
3052.296875
4938.709961
1951.653809
5609.942871
3293.359375
2031.709717
5102.34082
5304.192871
3198.842285
2328.848389
3142.667969
5022.433594
8904.657227
3906.889404
2003.650024
4122.922363
2383.790771
4513.067383
2575.806885
4029.752441
2759.644531
3128.54834
4549.174316
4254.132324
3258.93335
2407.765137
3836.948486
2178.807617
3944.956299
3522.889893
7197.71582
3101.4729
1758.453125
3215.157959
3033.549805
2821.935303
2088.740479
2309.125732
3863.667236
2264.990234
3659.682373
1879.876709
1923.900635
1671.030273
3790.70166
2077.120605
2408.229248
1708.448486
3061.873291
2377.329102
1932.086792
3239.966797
5726.702637
1975.560059
3613.375732
2228.735596
3577.956543
2643.869629
3478.252441
3861.035645
4014.73584
4445.628906
3889.300537
6595.782227
4075.618164
2588.161621
5812.369629
3686.593994
1917.371948
5318.600098
4787.140625
4511.654297
3811.829834
4475.587402
3096.175537
4428.752441
6670.935059
2344.807617
2143.927246
4265.525391
4401.155762
1788.460815
2563.627441
4698.291504
3275.570068
1663.091919
3393.908936
2892.107178
2707.679932
2497.29126
3539.230225
7559.737305
3363.578857
3887.967773
6974.526367
3920.275879
3007.899902
2370.233398
4866.657715
3548.437744
4150.48877
4738.618164
1541.376343
6458.739746
3656.336914
2038.514282
2430.794922
3814.54834
3292.59082
2600.841309
2132.806152
1943.369751
5132.518555
2138.303223
6895.092285
2182.203369
2089.028564
5963.857422
4645.631348
4126.214355
6195.513184
8060.708496
3290.623535
2095.924805
3052.03833
9710.609375
2131.147949
3499.912598
3836.787598
3299.974854
4900.598633
2475.584961
4385.157715
2974.118896
2673.52832
2949.788818
2224.356445
3647.279785
2248.98999
3855.261963
4918.178223
2471.710205
2061.600098
1953.672607
2546.769287
3647.890381
3750.845947
3315.757813
3901.824707
2021.784912
4599.794434
3186.627197
5422.505371
2919.220459
5071.19043
3831.76416
2159.026367
2051.046631
6100.828613
1871.742676
5328.040039
4801.36084
2051.963623
3850.560059
2114.861572
2256.927246
2087.583252
6021.520508
10744.117188
3912.22998
3171.974365
2925.534668
2637.052734
3054.226074
2122.595215
1923.312134
5186.831055
2521.709229
5449.762207
3011.016357
4178.010742
1856.656494
4100.558594
2740.582031
2749.499023
5099.711426
2155.595459
4655.362793
1679.124756
2726.334961
1844.054443
9550.045898
2699.236816
3817.842529
4268.280762
2895.123535
1774.803833
5516.290527
2435.016602
2795.431396
5931.890137
2047.479004
6044.700195
1703.046753
1828.748291
4259.507813
4258.519531
2768.989502
2439.047852
3696.841797
2492.191895
2049.575195
2525.123535
2404.186279
5481.421875
2029.243774
2849.994385
1759.741943
2851.251465
2541.384766
3051.859619
1859.7854
2710.067383
2219.289063
3481.705566
3259.276611
4661.149414
3376.117432
1385.449219
3294.243896
4792.69873
5529.413574
3214.675049
5536.708984
3469.232422
4203.030762
3772.896729
6652.918945
2761.846191
2323.373535
3695.691162
5225.327148
1903.96936
3086.651123
3202.641602
3484.211914
5171.216797
2709.473633
3768.281006
2396.067871
5059.057129
4109.908691
2821.019043
4405.339844
2032.473877
3072.33252
1380.388916
3302.634033
3722.145508
4403.555664
2401.600098
2373.700928
3614.361328
2355.838135
1454.639404
3992.102051
2391.050049
3451.935059
4910.283203
3496
4263.014648
2235.780273
3483.708984
3969.241455
5298.153809
3128.270752
2947.284668
1835.947998
3670.830078
3552.303467
3160.780518
1640.47998
2016.900024
3597.841797
4394.20752
3490.192383
4273.976563
2335.650391
2271
4737.736328
4444.580078
6574.899414
4929.248535
5383.293945
4019.413574
4907.078613
2435.426025
3005.289795
5382.710938
1776.301025
4740.729004
2262.465332
3713.456055
4935.925781
1905.685669
4990.652832
2914.867188
3509.379883
2422.731445
4616.431641
4110.222168
6832.97168
4861.9375
3158.89917
2607.211182
6744.854492
5291.060547
3896.675781
8937.883789
4279.003418
4661.756836
5627.553711
2623.600098
2369.497803
4542.005371
2029.026001
2799.206787
3404.008301
4542.761719
6636.571289
1968.117065
2545.866699
2294.86792
3579.580078
2632.581543
2362.050537
1850.672852
2153.964844
2543.901611
6122.510742
2979.576416
5449.328125
2657.304443
4393.239258
4410.790039
3910.658447
1572.340698
6243.641113
5672.145996
4593.945313
4477.001953
3357.413818
6392.980957
2552.713623
5394.19043
3669.25293
2589.736816
2047.250366
2684.85791
7036.120605
1856.97644
4729.717773
2217.99707
2464.638672
4060.199951
2700.486328
2087.621826
3698.786865
2074.258301
3881.945557
3220.780273
4494.145508
2585.799316
2574.50415
3334.846191
2752.681152
2456.479492
2403.348145
3660.292969
2081.595947
5512.104004
2335.206787
3203.115967
4005.559814
3961.822754
1776.183716
2115.608887
5114.216309
2766.409912
2201.6604
2086.082275
2969.958984
3518.704834
3361.251709
1974.106934
3028.228516
5274.361328
4431.183594
2124.524902
2170.210449
2089.003662
3692.753418
2335.228516
2127.132568
3813.756836
4859.693848
2359.016357
3601.565186
2938.068848
3272.43042
4792.51709
4642.257813
4744.388672
2287.278809
2017.86438
2194.219238
3827.306152
1932.17395
2286.212891
3532.183838
3868.971924
2533.795654
2266.977783
1625.487183
9404.179688
3577.860352
6531.208984
3942.650635
4744.490234
4251.269043
5528.403809
3948.432861
2945.630371
3145.435059
5148.529785
1979.111084
4039.744385
3910.942383
3280.258057
3195.128906
3366.977539
4724.537109
4767.777832
4927.859863
1801.123535
3160.751953
4095.555664
6245.511719
5065.376953
4891.155273
2434.14209
4243.003906
3693.67749
3641.752441
2935.907715
3037.82373
5523.638672
3329.782715
4465.041504
2679.272705
3220.581543
3182.266602
2480.321533
3136.065918
2586.320313
3721.67749
3535.925537
3033.49292
1983.650635
5654.922852
2216.679443
2077.612061
4227.166504
5354.404785
2529.082764
3149.496582
2565.522949
5915.083984
4092.705811
4531.937012
2946.798096
3462.800049
2930.051758
2894.826416
5741.710449
3495.622803
7579.481445
2717.878906
2782.945801
1774.35022
5683.623047
4836.43457
4828.210449
2646.067139
2111.604492
2918.016357
2393.035645
5273.441406
4648.739746
4411.026367
6117.632813
2339.917725
4253.085449
2760.11377
2957.635254
4571.439941
2074.505127
7018.368652
2178.601074
2165.652344
2660.894531
1868.206421
5718.47168
3586.091797
2001.127319
5200.643066
4584.787109
2265.539551
4445.991699
3618.679199
4987.638672
5421.619141
7345.035156
2469.190186
2287.01001
3230.335449
6206.791992
3532.273926
2414.420654
2446.884033
2084.437988
2121.782715
4034.769287
4181.514648
1858.911743
4898.038086
3772.77417
2588.279297
3836.615479
2159.831543
3641.51123
2071.109375
5516.761719
5201.317871
2915.562744
5030.799316
1930.102295
3762.672607
2181.158691
3909.125
2848.060547
2001.816162
5950.644043
2136.808594
4348.327148
2518.498779
2478.782959
2220.286865
1812.598999
4116.137207
3171.758545
1971.859375
4037.533936
2342.326172
2852.702881
5361.442871
5187.772461
4242.853027
1986.493286
2110.493408
2043.29126
3151.542969
6075.932617
1972.606689
7311.328613
5323.257324
5489.26416
2236.024414
4872.567383
4043.091553
2108.908936
4842.492188
3584.717041
4185.614746
2238.214355
2797.236084
4480.337402
4531.685059
1786.52124
1999.760132
2549.703369
3412.761475
3325.206299
3244.581299
3977.680664
4342.914063
2181.64917
4073.850342
3684.454834
4725.742676
3161.578613
3124.236572
3079.929932
4026.158936
2113.032227
6970.538086
3615.124268
3043.009277
1932.021362
5660.469727
4404.441895
3544.176758
2086.577881
3766.169678
3108.757568
1669.122803
3064.904053
3129.295654
4128.225586
3786.768066
2294.7771
4233.027344
2137.009033
3854.048096
2809.354248
2073.34082
2574.772461
4064.930908
2403.016846
3550.071045
2656.878906
3184.894287
3315.486084
4462.391113
6003.354492
2535.919189
4591.980957
2726.324219
3768.365967
3174.911133
3725.789795
2352.685791
3456.829346
3690.474121
4424.458984
2694.337402
6631.45166
3803.881836
3866.026123
5123.991211
5390.796387
3182.141846
4804.197266
3062.555176
2352.794434
2376.045654
3024.653076
6609.333496
1794.89856
3005.562744
4743.083008
4461.03125
2315.138672
4209.761719
2967.952881
2012.170166
4233.09668
2263.608154
2799.463379
4197.814453
1818.889771
2361.69043
4190.285645
2550.425781
2000.053955
2239.058838
2132.544434
2528.273193
3857.063721
2796.368896
3207.843994
3446.118896
4280.810547
4921.866699
2475.109619
5971.339844
2691.571533
2016.688232
3924.111572
3199.126221
3226.102539
2508.157959
2764.65625
2160.511719
2687.560303
5094.292969
1829.983887
2089.75
4013.478516
2384.659912
3267.787354
1876.76355
3036.217041
2430.470459
2291.376221
2430.529053
2309.967285
5579.250488
2068.564209
3776.378174
2481.201904
2319.232666
3294.04834
3651.596436
5855.914063
3670.610107
3058.443359
1921.693359
2170.993896
2070.297363
4997.318848
3616.986572
4726.36084
1838.129395
2110.944336
4538.922852
4083.991211
4476.937988
3741.037598
2273.755127
5620.290527
5454.36084
3037.135254
4252.125
1484.307739
1433.94873
5031.641113
2408.079102
3194.461426
4479
4124.111328
6281.377441
4849.794922
3709.100098
5156.097656
2304.596924
6618.676758
1312.878052
4111.242676
5266.071289
5674.619629
5832.098633
1735.518066
1688.513794
3343.24707
1439.24707
3323.016357
1824.789429
3843.733398
6399.582031
2713.401611
5750.98291
3210.713135
2250.993652
4930.862793
4210.035645
1575.727295
1878.56604
3247.954834
3330.745117
3105.09082
2571.516602
8964.463867
2541.347656
4402.601563
4295.407227
4881.101563
3202.883789
4483.271484
3385.731445
3079.956055
1792.156372
3761.679932
2732.54541
3690.337891
4220.896973
3782.812744
2553.882324
3678.641602
5373.830566
3587.280273
5146.575195
2190.312988
5040.727051
1894.927856
2172.618896
4622.720215
3732.404541
4398.145996
7230.461914
3716.932861
2704.557129
2189.600098
2491.783203
2779.355469
2219.41626
4624.405273
4606.174316
2128.196045
4326.951172
1476.473145
2017.656372
4663.930176
4090.32251
2248.916748
5819.971191
3701.63501
3730.08374
4194.10791
4390.652832
5734.933105
4613.587891
5105.786133
5664.181641
1893.720215
3130.666748
3351.48584
2953.303711
4310.992676
4111.789551
2930.424316
3697.78418
2670.522217
2638.445801
4578.773438
2707.773682
1971.835938
3379.388916
1999.329712
3626.147217
2131.916504
3250.130127
3748.469482
2512.350586
6970.299316
2367.283203
2355.828125
2388.253906
2503.274658
3913.625244
2428.79126
2915.776367
3047.935547
4525.617188
1993.056885
2044.145508
2141.766602
3791.964355
2669.75415
6504.839844
2100.15918
2276.121826
5434.643555
2315.138184
4217.90918
3267.01001
3781.338623
5608.031738
4338.949707
3885.026367
3407.18042
3102.814697
4394.333496
2709.873047
5234.835449
3719.372559
2600.241943
1898.338745
2020.569336
2472.69873
4727.150391
2227.539551
3940.11499
2339.174316
2087.56665
1949.449097
3014.843018
2532.181152
1945.315308
3163.599365
3953.162109
6289.182617
6610.082031
5334.767578
6238.771484
2044.789429
5150.98877
3321.431641
3021.675537
1536.373779
4231.842285
4942.538086
4140.945313
1890.85022
1782.68042
5261.161133
7287.123535
1624
3678.76709
2913.758545
3544.477539
2880.310547
3036.156982
6353.398926
6635.986328
7665.092285
3550.297119
3321.508301
1386.059448
3760.441406
4879.715332
1612.815552
2565.405518
3860.116211
6541.216309
2079.272705
4695.397949
2808.064941
3034.940186
2117.796387
4760.902344
6142.886719
5494.473145
4463.304199
5258.311035
3710.550781
2927.027344
4098.066895
2622.050537
2050.327393
5856.379395
7324.444336
2202.011719
1661.117065
5607.539063
5312.908203
4384.379395
3402.424316
6495.771973
13447.708008
5360.209961
1786.47998
2081.854736
4932.554688
2479.030273
4340.922852
2971.1604
3730.520996
3386.267822
4122.371094
3087.565918
2246.698242
6043.509766
2615.142822
2262
3731.546143
2007.975952
2446.155762
5660.810547
4267.218262
4088.972168
3446.435791
5306.069824
3256.924072
3397.033691
5219.70166
2138.849365
3695.66748
4566.738281
1735.724121
5042.136719
6452.165527
2836.341553
2982.056641
2384.254395
2471.70459
2982.233398
1794.008667
2146.847412
4527.10791
3628.484131
4762.875488
3433.921631
3175.589844
3809.559814
5779.760254
1841.854126
2258.472168
2619.816895
2610.118652
2118.551514
3856.505859
2934.261719
2325.784668
1871.79126
5220.053223
3795.400879
3607.358398
2000.589844
2085.294189
2255.220947
3109.527588
2358.299316
2289.856201
2349.239746
2116.705811
2730.447754
1705.2854
4686.225586
3142.011719
2259.950928
2950.532715
2392.321533
5483.797363
3656.943359
5213.064453
2085.554932
4387.652832
4732.296875
1862.503296
2727.265137
2219.009766
2197.691406
5639.128906
3912.432861
4501.146973
1985.627808
1820.078491
4107.867676
1831.622925
1968.744141
2147.721924
5810.422363
2591.387695
1803.738037
6030.626953
3115.775391
3062.696777
2581.901123
2053.176514
2342.796143
1778.091553
2350.030518
2060.888184
2246.333984
3276.984619
3136.064209
2072.661133
4769.702148
2761.855957
1829.110107
3780.998535
2159.826172
1980.47937
2639.212158
3523.212158
2533.426758
2173.013672
1944.055664
2172.647949
2926.283936
1855.291992
7810.752441
3888.800049
3478.660645
2122.168213
1704.375
3140.893555
2448.579102
2815.147461
3033.783691
1787.719238
5865.815918
2016.478638
5097.84375
6823.160645
4894.117676
2283.641113
7005.111816
3181.06665
1525.781494
1420.033569
6976.319824
3307.507813
1545.533325
3486.281494
3698.429199
3023.834717
3849.606689
5698.894531
2456.117188
2431.58374
3424.648682
1669.685547
5210.742676
3702.256348
2793.546631
3442.116943
5481.056152
3574.009766
2623.871582
1317.741943
6900.367676
6290.697266
3098.264893
4655.926758
5039.200195
3181.744873
3839.697021
5238.674316
6064.13916
5900.180664
1614.598511
7142.692383
1716.331177
4181.397461
4709.028809
6859.945801
1992.464478
4583.423828
2345.307373
2826.209229
2091.819824
3236.579834
2202.776855
3355.333252
3185.439941
5200.498535
2125.165527
3406.71167
4345.730957
4289.574707
2216.223877
3601.86792
4760.097656
2585.114014
1773.104126
1916.460571
2024.620728
3657.321289
2421.012451
2814.851074
2406.006104
4356.791992
3433.230713
3210.080811
1603.733276
3264.258057
1802.208984
3290.277588
3790.413086
2140.731201
5488.22998
3231.28833
4556.646484
3622.591064
4112.508301
2574.569336
2604.337891
4815.534668
5262.759766
2487.032227
3393.425537
2314.434082
3389.588135
3867.354248
4340.65625
2652.375977
4224.70459
2350.411377
2370.872559
2791.037842
3498.148926
3173.622559
3549.82251
4083.978271
2320.624023
2495.050781
2971.129395
2287.985107
4855.626465
2378.620117
3318.30127
2473.44873
2220.689453
2208.935547
1766.170166
2406.855225
3353.692871
2128.859131
5714.51123
4057.565918
2273.329102
2548.361084
3434.453125
2465.460449
1798.455444
2289.220459
3899.368408
2050.740967
4263.828125
4098.96582
4663.210449
2260.182861
4437.199219
5866.136719
3927.808105
4162.083984
2017.003174
3019.688232
3318.885254
3007.27832
2535.91748
4771.127441
5629.733887
4168.733398
3510.230713
4685.09082
8328.854492
2639.204346
2407.600098
1859.848999
4419.493164
4911.863281
7161
3077.810547
4989.613281
1978.237305
3779.446045
3648.600098
1886.863159
2976.256104
2378.071533
4318.036133
2893.031006
4566.267578
2536.373779
5084.155273
4746.5
6410.220215
2458.618164
3231.397217
1857.180054
2899.094971
3105.857178
3128.046387
4588.608398
5319.220215
3273.367432
5496.528809
3441.284424
4961.032227
4535.858398
4635.865234
7359.402344
5941.577148
6298.676758
2931.040039
4750.64502
4078.19043
2175.553955
5960.512207
2806.030273
2438.800049
2178.805664
1588.923096
4544.982422
2288.727295
4425.138184
5377.143066
2649.590088
2397.869141
2706.416504
3206.237305
1572.742798
4519.438477
2845.940186
2317
3482.506104
2411.432373
4220.086914
2443.375
3798.586426
1706.629395
5336.32373
2992.19751
4549.147949
3697.171631
2813.68335
2478.961426
5084.571289
2247.0979
3614.226074
4774.585938
5459.579102
2767.824219
4928.302734
1952.192749
3655.373779
2832.672852
3570.301025
3089.319092
4356.384766
2379.455322
3702.577881
4276.286621
6187.789551
2577.2771
4377.358887
1927.709106
4493.265625
4817.790527
3607.020508
2581.916992
4597.672852
4087.426758
1584.398315
4438.074219
4343.062012
2619.523193
1906.702759
3893.220703
2190.561035
4772.408691
1716.016479
3325.488281
2441.805664
2303.950684
4249.097168
2445.866699
3502.684082
2781.268799
3914.582031
2153.827148
3760.886719
2146.67749
2936.435303
2091.62207
3677.061279
2934.967041
3776.296387
3618.666748
3208.714844
3248
2813.704834
3240.261963
4212.01123
1956.145508
3036.320313
3135.282471
3604.246094
4175.754883
1917.771118
2240
2744.629883
3247.892334
2127.491943
6288.864746
3613.559326
2277.281494
2122.32251
1914.26355
2986.5
4405.185059
3127.375977
3411.361328
5174.783203
1984.351685
2205.045166
2395.79834
3205.372314
4641.520996
1426.782593
2665.767334
4500.645996
4174.017578
3697.045166
2668.064209
2526.267822
3724.806641
3420.987061
4779.323242
5385.513672
6053.30957
2694.899902
1961.389526
7365.117676
4199.164063
3621.966797
3328.651855
7941.437012
3545.155518
8201.051758
7256.131836
7859.518555
1980.307739
3655.340088
6394.651367
2010.666626
7589.497559
3914.898438
5222.945313
5078.616699
3618.801758
2412.309326
4159.039063
2440.776611
3095.715332
4845.048828
2149.702393
2202.219238
2197.692383
4298.535156
4543.129395
3465.54126
4070.739502
3431.951172
3361.056396
3606.565918
4954.271484
3098.712646
6162.433594
2963.387207
6337.257324
2401.445801
2739.555664
3136.151611
4536.765137
2550.355713
1853.090942
5706.536621
4958.033691
3200.118896
3299.927246
1940.282593
1420.609253
2924.463867
4589.23584
2982.253906
3572.05249
4063.610596
2960.513672
1823.915161
4133.702148
5501.274902
5027.271973
1860.103882
8951.374023
5509.191895
2069.360352
1873.338867
4845.684082
3149.622803
6410.955078
3908.876221
5095.063477
4123.229492
2648.608154
3210.889893
1820.329468
5356.405273
8221.19043
2712.404541
1851.869751
5458.816406
4024.354004
3211.074707
3430.636475
7106.070313
3797.159668
3989.936768
2103.550537
4379.862305
1749.889526
3657.636963
4461.319824
3782.639648
3791.06665
2844.316162
3263.494385
2334.935547
3105.490723
3653.338623
3204.035889
3362.369141
1906.423584
6864.975586
3846.611816
4461.307617
2229.20459
3081.074219
2854.290527
3704.27124
3368.664551
3265.375977
1956.27356
3795.814941
1941.870361
2951.46167
2743.71875
4727.668945
2055.397217
3650.271484
1840.781982
5354.574219
3450.553955
4185.249023
3655.498535
4044.181152
3845.226807
3979.149902
4147.734375
2264.188721
3458.213867
7376.447266
2955.704346
4177.636719
4185.463379
4182.839355
1698.886353
4202.062012
4765.992188
2434.332031
2990.689209
1912.340088
3768.807129
2418.940674
3343.432861
3049.595215
2684.935791
4005.76001
1763.165161
1425.304932
3275.884766
5190.28418
4535.708008
2999.304443
6199.702637
3020.679199
2613.614014
1845.383179
4824
2490.015381
6966.442871
14553.058594
2745.142822
4581.354004
4288.706543
2652.495605
6477.992188
3159.644531
5215.546387
6486.422852
4689.351563
4486.795898
6380.702637
2816.285645
2465.263184
4802.784668
5213.669434
5363.452148
3359.587891
3476.057129
5731.226563
4254.051758
2670.419678
3715.460693
3344.517334
3798.360596
4760.212891
5828.222168
4762.353027
5174.173828
2086.276855
2184.645264
7828.62793
3638.555176
4765.395508
5329.039063
5282.814941
1871.533325
4902.73291
2210.821533
2886.682861
6763.572266
4450.973633
5985.118164
5947.234375
4772.035645
6328.671387
4233.899902
3078.693115
5207.20459
9513.152344
4857.807129
7343.641602
6870.759277
4217.419922
4252.453125
5198.714844
1848.413818
7428.315918
2792.981201
4373.951172
1321.047607
5176.71875
4323.622559
4390.807129
5060.836426
5266.171387
1660.210571
4327.275879
5356.060059
5412.180176
5369.786621
3170.032471
5940.805664
3435.364746
4296.547363
5443.266113
4965.408691
3274.109863
4166.609863
3331.489746
5174.612305
3039.155762
5814.244629
2811.959717
5522.561035
6084.020996
4532.356445
3866.71875
2373.887695
2051.940674
4283.973145
8287.732422
3142.752197
5390.089355
4893.343262
3997.189941
1992.358765
5863.497559
3745.295654
3569.525635
4478.005859
4610.197266
2890.629639
7337.017578
3344.604248
2209.209473
2010.388062
5682.584961
6935.168945
2523.447021
2614.956543
1691.39624
2127.832275
2750.392334
4090.244629
4586.285645
4683.586426
1978
2507.195801
4320.383789
3774.498047
4871.408203
1861.529175
3445.145264
2589.706787
4153.07373
2194.475342
3891.471191
2719.015137
4822.942383
5941.824707
2811.52002
2641.958008
4184.074707
2590.972656
2595.614502
1836.763306
3055.929688
2616.519531
2977.533936
1986.696655
4931.095215
2903.018066
2076.551758
1936.828369
3756.614014
4340.307617
3255.786133
2542.937012
2602.611572
4705.946777
5899.445801
5684.92627
1939.368408
1842.687134
1665.650513
5069.824707
4210.796875
1825.123169
1849.186157
2666.562256
3132.546875
2255.213135
4636
3598.736816
3323.155518
4336.206543
2887.525879
2926.817139
4360.771973
3864.478516
2578.960693
3657.240479
3825.550049
5128.618652
3081.004883
5074.54541
4047.951416
2517.5
2320.207764
5448.280762
5459.383301
3246.20459
3931.865234
4271.736816
4605.106934
2576.5
6162.769043
5187.666504
5259.171875
5655.602051
3638.95459
4827.731445
6378.080078
2184.487549
4958.421875
2054.438965
2081.571533
5360.196777
4523.055176
3748.981201
2607.623047
3036.906982
3172.938232
2213.052734
7928.415039
5200.166504
3228.363525
3439.111084
5148.351074
2542.16748
6738.335449
4815.89209
6524.49707
2124
2088.034912
1932.835815
3036
6007.407227
4513.037598
3650.552002
5145.244629
4707.172852
6797.869141
2568.945068
2227.595947
4645.737305
5777.03125
4309.859375
