# Supplementary material for: Distribution Analyzer, a methodology for identifying and clustering outlier conditions from single-cell distributions, and its application to a Nanog reporter RNAi screen
Source: BMC Bioinformatics. 2015 Jul 22;16:225. doi: 10.1186/s12859-015-0636-7 (PMC4511455; doi:10.1186/s12859-015-0636-7)
Supplement: Additional file 1: Code S1. — R source code and sample data for distribution-based high-content screen analysis [file 12859_2015_636_MOESM1_ESM.zip › DistributionAnalyzer-1.1/Plates/files10004/F16]

1979.82605
6128.216309
2939.841064
2640.395996
2885.209229
4078.153809
7460.775391
5018.754883
7058.05127
4390.399902
7619.539063
7143.523926
5495.791504
6271.553711
7183.661133
7505.5
2748.895996
3925.31665
8386.344727
7922.807617
4440.152344
4572.8125
7713.338379
4187.189941
7357.13916
6276.22168
6272.512207
2985.762695
4080.682129
4446.900391
3103.360107
4171.372559
7297.884766
6159.565918
4949.508789
6736.812988
6845.552734
5846
5334.324707
8375.904297
1748.195801
4874.160156
6371.866211
2959.561035
1716
5383.164063
8231.924805
5186.520508
4111.581543
6908.057617
5797.577637
5548.51416
1818
8257.706055
2064.329346
3229.571533
3765.013916
6311.982422
5924.578125
5230.762207
1800.860229
1698.924683
3918.005615
3894.512939
2961.514404
1893.588257
5828.150391
4787.525391
2039.873047
6592.957031
7298.475586
4523.811035
4603.714355
7179.460938
4216.910645
7866.930176
11023.756836
5068.055664
2864
2247.04248
7604.594727
2023.166626
2595.094238
4486.772949
4447.358887
4506.310059
4521.066895
5811.759277
1987.275146
6380.056152
2854.578857
2981.825195
6319.483887
2620.992432
2899.889893
6523.421387
1743.067993
5649.146484
7370.895996
3466.222168
3333.600098
5882.666504
8132.774414
3057.288086
4954.133301
4837.312988
3854.530518
1687.923828
2767.924561
11529.307617
2210.260986
9640.830078
2225.889893
4827.334961
1845.74707
6262.616699
2669.77002
5490.046387
4776.449219
4181.155762
6318.950684
8012.055664
7944.96582
11746.21582
2827.752686
4946.396484
7076.685547
4750.606445
2871.011719
6707.684082
5915.141602
2450.296387
7570.107422
5389.497559
4447.371094
5731.672852
5248.809082
2051.562012
2566.522461
16443.882813
9103.3125
3981.780762
5363.403809
4929.652832
2670.229004
4587.914063
3057.613281
3980.080566
7926.51416
1852.638672
1935.300049
3306.604736
2409.362305
6024.243652
3114.321045
6261.177246
6491.555664
5766.818848
7423.848633
6018.628418
2995.902344
3637.15918
4784.075195
5222.807617
6858.82373
7912.856445
4840.739746
7694.220215
2161.309082
3775.446045
4422.382324
3119.926025
10598.31543
7539.878906
7261.591309
2849.970215
6468.207031
2594.26416
2335.378662
2327.164063
3374.140869
6058.354004
6470.022461
3151.043945
3012.339844
4899.888672
2720.612305
2253.4021
2016.245361
5737.983887
3213.856201
5886.526367
2377.671631
7264.606934
4057.491455
4310.032715
8462.910156
3903.313232
6261.936035
5208.856934
3257.459473
4804.296387
5684.937012
4312.115723
7233.818359
8134.135254
9322.394531
3178.735107
3369.398193
6309.836914
7174.380371
2739.883545
3987.657227
7193.51709
3130.874268
2069.692383
1869.410034
2535.582031
5392.771484
3484.168457
3993.658447
4885.352539
5052.404297
3380.52002
5485.340332
5989.401367
3165.827881
4430.864258
2870.251709
3776.604492
2380.243896
5754.673828
2939.510254
1710.937012
2534
5711.874512
2584.032471
5849.620117
5843.574707
4535.522949
2276.563477
3160.598877
1907.953979
4614.799316
4555.37793
3746.697998
2432.808105
4257.722168
3882.956543
5067.081543
17167.744141
3888.653076
3062.444336
5510.541992
4633.244629
5497.408203
3936.339844
5522.292969
8144.911133
6222.37793
2682.657715
5683.560547
2973.931152
7138.779785
3133.878906
5224.59082
4726.585938
4879.324707
5787.212402
6870.810547
4014.894043
5724.925293
5254.760742
3203.006836
3481.022949
4901.620117
3720.697754
3430.383789
7421.657227
4038.314453
1968.470581
2985.035889
5193.67041
3711.555664
3523.308838
4011.25415
6395.360352
1824.553223
2864.390137
10852.855469
1821.142822
3481.034424
6797.646973
3599.352295
2726.341553
5064.387695
3097.945313
6828.591797
5731.568359
3947.518555
9047.268555
3443.764648
2298.082275
2464.361328
3994.608154
5743.456543
2377.314697
2708.328613
2721.592529
4783.060547
3590.481689
3382.747803
8201.230469
2410.715332
4151.774414
3328.792725
3880.88501
8657.981445
2025.991089
5942.874023
4262.923828
5781.13916
2635.204346
3210.183594
5902.202148
2500.453857
5282.88623
6359.236328
8393.610352
9004.671875
5302.938965
6281.846191
2768.059814
7253.344727
6995.867676
2543.114502
4604.444336
4701.21875
3622.991211
2234.015625
7206.140137
3239.118652
3129.816406
2812.156494
2805.801514
9709.115234
3053.564209
2062.630859
3746.546631
3554.969238
2902.778564
7376.220703
2328.407959
3316.859131
7250.173828
5287.61377
3508.546875
4340.972168
4943.498047
6468.383789
4798.268555
2864.641602
3390.415039
3513.55249
3798.28418
2241.897949
2635.174561
5592
2998.222168
2044.24646
3297.458496
5342.319336
6355.989746
4272.624512
3286.987305
2800.944824
3098.083008
2414.236816
6277.577637
6593.800781
5616.584473
6236
5556.040527
5642.442871
2584.136475
8319.308594
2433.127441
4217.136719
8291.359375
6336.234375
3159.985596
6366.67627
6744
3501.09082
4969.281738
2081.251221
6422.759766
4305.964844
6904.834961
3876.307617
5434.01123
4691.544434
2435.279785
5352.821289
2064.817871
1602.936768
2872.641602
3845.624756
4311.894043
6858.84668
5623.680176
1854.742188
3702.283447
2428.753906
7763.102051
7278.962402
5851.960449
1330.026611
5047.743652
2915.621582
2126.593506
7197.135254
9309.68457
5114.653809
1949.1073
4654.797363
5962.624512
1725.299316
5144.744141
3121.610352
2728.371094
7346.84668
7409.19043
5755.890137
7636.706055
4910.593262
3838.237305
2351.1604
2567.364502
1865.777832
3224.585449
3839.17749
4884.837402
2735.518066
5121.862793
5552.103027
8003.42627
6271.672852
5319.23584
4970
5340.27832
1971
1867.049561
4812.131348
3960.165039
2115.251709
3922.356689
2559.482178
2808.249268
2292.830078
5775.399902
3660.989746
1878.888916
4566.943359
2174.900391
2330.133301
4238.07666
5702.632813
5032.431641
5172.197754
8754.265625
3158.25293
5401.375
2683.261475
3910.90625
2235.804932
3910.0896
2964.926025
3983.522461
2947.700684
6633.097656
7116.816406
8469.280273
4588.812988
8589.430664
6537.131836
3531.922119
4850.462402
2363.428467
5990.17041
2280.391602
4140.241699
3184.923096
4676.275391
6062.092285
7444.331055
1912.143555
5719.478027
5468.834473
4700.70752
3693.333252
2581.87085
5878.19873
3709.696289
6242.077148
1679.803223
5611.25
3454.794434
7630.683594
5265.56543
5615.95752
4147
3900.422363
5405.881836
7445.153809
4988.401367
5645.068848
4819.890625
5718.856934
5919.801758
4310.994141
5910.950195
3591.697021
4294.265137
2654.600098
1629.636353
6949.940918
1509.373169
6112.246094
5570.422852
4851.87793
6395.012207
5018.490723
5568.162109
6080
2445.176514
4549.552734
3472.772217
4863.903809
2127.006836
7353.709961
1571.267578
4777.004395
4226
7448.879395
5716.908203
4222.765625
4742.481445
1974.699951
5132.104492
5098.881348
5854.265137
2541.162598
6996.38623
4713.20752
5488.723633
6700.387207
3021.018555
4292.799805
4916.42627
4872.241211
2657.819824
6563.70166
4868.73584
6391.468262
5272.589844
5884.86377
1761.610107
6841.662109
7351.17627
2666.089844
8092.154785
6889.739258
6171.263184
6233.935059
4756.105957
3615.821533
1461.219482
5449.577148
1739.662598
2763.845703
6174.195801
6597.933594
4375.344238
3057.495605
1845.127075
2576.586914
3825.493652
7469.824707
2433.86792
5062.638184
4529.95459
5222.861816
4359.895508
2364.548584
8237.948242
4969.551758
4330.86084
4254.759277
2874.611084
3805.983643
6016.473145
2995.628906
4679.328613
4474.77002
4320.866699
1888.194214
5705.212891
4306.459473
2495.412354
4838.599121
4393.525391
4019.270752
4166.484375
1549.829834
5504.954102
4315.157227
1452.021118
6426.568359
2578.364258
6882.420898
4350.801758
5637.646973
5235.35498
4477.978027
2463.05127
6757.959961
2438.818604
3067.103271
8435.630859
4295.948242
3738.666748
5456.402344
2132.498291
5995.256836
1760.888916
5351.349121
4974.681641
6130.462891
4010.434814
2162.495361
2705.591797
1704.361816
5133.882324
3991.305908
4914.696777
2838.979736
2466.796875
7138.486816
2280.327393
2025.575806
3610.786865
4823.491211
2956.079102
2721.701416
1781.191162
3769.559082
4331.713379
3366.225342
2444.601318
4392.068359
1940.986206
5849.115723
6279.630371
3925.793213
1915.118164
6426.839355
9649.663086
5336.438477
3776.359863
4120.452148
2090.876953
5937.968262
2209
6737.490234
2092.5
2132.697021
3122.048096
2483.29834
2208.615479
3155.095703
3070.287354
5858.997559
4289.936035
3806.70874
4778.19043
3511.75415
2831.790283
3062.70752
2796.791504
5594.180176
7686.813477
2437.176514
2273.960693
7909.852051
2378.768311
6973.543945
2103.378906
3928.302002
1822.632202
7356.088867
3012.495361
3261.026611
4305.321289
3498.631836
2916.850098
3345.955078
3478.84375
3772.361084
2464.639893
5335.165039
3704.415283
6963.852051
3860.073975
1931.92981
2099.475098
1935.250977
5725.65332
2765.810547
2858.128906
4664.82959
3690.660645
2535.571533
2178.774658
2322.873047
3036.928955
2313.800049
4713.786621
1479.003784
5487.54541
2319.334717
3889.290283
3887.140137
2305.914307
2050.349365
3285.487549
2601.001465
2438.04126
3504.183105
3552.144531
3297.190186
4702.266113
1799.060913
1750.806274
3609.603271
4492.727051
2306.14502
2443.434082
2523.431885
5029.322754
2249.35376
7588.366211
2529.655762
3192.046143
3965.364502
3015.792725
6191.198242
2151.077637
2298.582275
3281.491455
4648.089844
1890.93335
2035.34436
2378.762451
3646.072021
2072.218506
8165.565918
3106.28833
3856.486328
1881.862427
2665.919922
5548.686523
2516.847168
5720.225098
4327.980469
3293.931885
7145.679199
4306.276367
2691.316406
4444.765625
2159.137451
3233.839111
2237.820313
2280.5
3229.21582
2792.832031
2872.010986
5623.489746
1748.544556
2850.097656
4563.850586
2169.733398
2315.640625
2683.776611
3340.513428
5766.112305
3546.88623
2131.657227
3470.70166
1807.401611
2313.765869
4212.506836
2551.174805
5530.95752
2510.139893
1925.805542
2522.959717
2461.117676
2054.261719
4943.48584
2692.878418
2353.254395
1960.25061
2992.56958
2762.492188
2981.644043
2397.850342
1957.734863
2087.554199
4231.98877
8176.897949
5691.755371
4781.099609
10085.974609
1897.411743
3403.246582
5835.883789
3583.365723
6416.928711
2248.160156
5551.380371
7690.601074
5786.210449
2991.984131
2490.555176
2770.114014
4091.070801
8687.31543
3464.208008
2279.371582
6327.655273
3414.862305
1977.560303
3283.484131
3157.661377
3195.113525
5941.806641
4102.80127
2034.368896
3639.945801
4701.626953
3692.79834
4533.793945
3695.725342
2223.342041
2071.578613
4865.909668
2353.595703
2856.116699
3491.140381
6051.137207
5076.936035
2261.965576
2506.179932
2080.990234
1965.605347
2873.427734
2040.696655
3490.222168
5372.487793
2960.337158
2260.143555
2512.095947
5503.891602
2866.642578
2938.120361
7196.210449
3287.775635
3994.018555
3021.581299
4478.918945
4949.553223
3186.42749
4202.72168
2574.526367
3169.016602
3790.588135
1885.205688
2198.994873
5308.225098
3952.12915
2843.72876
4041.508301
5889.686035
2142.706787
6844.279785
1586.532715
3630.150635
3827.890137
2933.554932
5916.612305
1747.020752
2867.423584
2054.759766
2935.243408
3111.182129
2513.927979
2278.648682
2617.843018
3328.531006
3954.351074
3356.707031
3795.268311
3510.390137
3242.757324
2770.696777
2832.967773
3861.049805
4213.074219
2547.123535
5978.044922
3382.144043
4399.215332
1710.897339
3904.037598
2066.79126
6502.669922
4906.48877
2525.538574
2568.096191
2344.31665
4862.376465
2959.284668
1748.103394
2515.350342
3055.909668
3281.187256
2347.094482
3331.294189
2612.624756
2692.544678
1984.78833
2629.637695
2842.522217
5183.302246
5825.200684
2247.726563
3943.714355
3581.541992
3396.866455
2463.342529
2307.458008
3475.487061
5260.3125
3935.668945
2780.709717
2872.922363
2203.625977
3129.38208
3398.680664
2829.854248
2712.464844
2913.16748
1894.184448
2448.433594
2827.616211
2251.283447
4160.833984
3017.850586
2505.739746
2235.492188
5231.371094
1829.797119
3074.7771
3222.51001
3310.007568
3900.466797
3156.863037
2783.411377
8796.09668
2467.337891
3736.651611
2458.310791
2303.432129
3508.689697
2177.201904
2527.515625
1732.805542
2601.089111
3874.38623
3764.755127
1829.849243
2093.106445
3276.101074
2094.960938
1934.850098
5788.700684
2624.344727
2513.108154
3586.262939
2633.285645
5739.189453
3417.555176
3239.092773
2965.38623
2990.686768
2619.164551
2779.480713
4246.285645
2249.183594
4218.04541
2530.028564
1785.625
2310.366455
2219.66333
3859.665283
5053.99707
3014.798096
3350.552002
4384.187988
3645.61792
4382.730957
4242.618652
2487.829102
1884.816284
4672.034668
2133.487061
2367.74585
3762.562744
2015.552368
2058.328125
2973.698486
1708.354126
1892.684326
4528.024414
2753.614746
5981.227539
2895.17749
2573.92334
4825.289063
2553.844971
2358.325928
1954.060913
4384.403809
3829.219482
4565.675781
2438.155273
1841.945435
3621.947998
6162.57373
2313.185303
1625.295044
1971.048584
3242.851074
4170.066895
2643.140625
3303.185303
2219.32666
4960.69873
2509.031494
2576.814453
2204.396484
2015.533203
1819.640625
9150.608398
2250.553223
2589.20752
3021.270264
2149.734375
2150.074707
2264.175537
5069.686523
1512.141968
2199.607422
2401.549805
7274.785156
4587.509766
1702.925415
3643.299072
1934.449463
5200.088867
2687.439697
2296.48999
4591.598633
4101.710449
4202.185059
1701.400391
2296.498535
1746.820801
2954.702393
3225.928467
1964.75
3285.865234
7019.683105
1743.339844
3023.871582
2681.38623
1980.934082
6416.780273
3223.108398
3332.44165
2480.877197
4720.008301
3223.323486
3437.831299
5342.596191
1711.488403
3982.715576
3772.310791
3086.529053
4813.414551
1790.312378
2108.532959
2074.773438
5918.598633
2924.199951
3747.842529
5863.916016
1602.871826
6407.200195
5555.200195
5422.237305
3017.664063
4859.277344
2336.39502
4970.020996
4546.35791
5278.537109
2410.769287
4433.941895
1720.837158
8018.588867
4949.861328
6134.760742
2286.925293
1961.084717
5792.967773
1365.517212
4037.622803
4674.697754
4377.304199
6516.799805
1972.943848
3170.920654
3797.269775
3652.866699
1730.869507
1454.956543
1877.925903
4281.170898
5023.83252
1703.69812
5548.275879
3510.647949
7510.508301
3299.610596
4427.145508
3885.661621
7932.283691
1622.53064
2898.460205
3525.518555
6944.265625
4870.416504
4855.971191
4704.677246
6558.067383
3471.507813
3430.807617
3005.037109
8953.022461
1955.184448
4012
3311.569092
6132.144531
1724.721313
2035.27002
1868.654541
6827.348145
6342.836426
2282.898438
5261.69043
3941.617676
2962.393799
6248.369629
4152.918457
1572.491211
5750.596191
4010.898438
3321.777832
2460.800049
5385.633789
4206.537109
7185.906738
3887.470703
3250.019775
2322.279541
6712.541504
2192.481201
4418
5833.319824
3876.77417
2790.433594
2080.430176
3071.87207
1967.553101
5543.5
5432.254883
2584.473877
2868.250977
4192.037109
4941.53125
1893.907715
3349.708008
3065.108398
5194.309082
4422.519531
7750.073242
1900.914307
4373.333496
3511.593262
3842.519775
3118.315674
7177.555664
2333.347412
1614.388062
3431.453857
2046.294067
1981.392578
1973.981934
2992
2095.465332
2123.321533
5024.831055
4628.826172
8834.503906
4460.711914
3250.496094
2634.811768
1667.942871
4014.931396
3530.947266
2829.742432
3055.367432
3300.080322
5073.484375
6030.82959
5603.147461
4274.241699
8207.762695
3408.593018
2434.476074
4355.619629
4975.600098
4340.869629
2101.784668
2938.136719
2665.591064
3278.693848
3143.57666
2856.790039
3270.244873
3627.508301
1774.141968
2936.198975
1723.128174
3554.577393
1923.730103
2922.215088
3411.897461
5338.177246
2797.864502
1504
3785.033691
4906.962891
5288.89502
3929.126953
3762.244385
3084.04126
2897.589844
3770.570313
8383.393555
5592.319336
6253.258789
5812.955566
6822.847656
7666.732422
7216.212891
2617.205078
8305.553711
11282.569336
2715.75
3401.682617
2814.199219
3071.618408
1684.310669
4063.630127
6972.044434
4650.007813
2479.9375
3709.333252
2091.742676
4048.994385
3247.099609
5258.205566
4666.020996
5082.866699
4655.873047
5300.829102
4706.79834
7426.95752
2237.15332
2934.755615
5090.404297
8036.945313
2329.005615
6300.927734
3436.233398
1623.289673
2643.754395
1689.823242
3481.973145
4742.864258
5564.22998
7440.661621
3744.064209
6780.688965
3264.608154
2859.450439
6816
3016.485596
2581.82666
8566.896484
6800.60791
3748.637695
5160.539551
2287.487061
3238.588135
3449.025146
2022.857178
2388.673828
2276.330566
3469.735107
4080.376465
2194.21582
4207.736816
2712.560547
4483.682129
6060.976074
5808.888672
5497.532227
10138.054688
1724.523804
5511.583008
3535.636963
2977.311035
3891.754395
3041.064209
7011.913574
1881.925171
1546.206909
3522.762451
3765.201172
4550.562012
1395.136353
4488.303223
4304.732422
2859.307617
2384.976318
2108.719971
2571.540527
1999.160034
5106.941895
4308.373535
2714.595215
7082.305176
3390.320801
4477.750977
2469.26416
5258.856934
2512.403076
2107.142822
3383.541016
1893.255981
6428.696289
2889.953857
2552.286865
2063.031006
2725.785645
8627.675781
3815.194824
3996.204102
2507.112793
3492.112549
3428.800049
3696
5628.27832
3004.596924
3817.03125
5706.184082
1874.594604
6307.644531
4368.269531
3821.908936
5750.604492
2076.675781
8630.90332
2747.055176
4994.759766
4267.166992
4358.199707
5123.957031
2653.29834
5135.888672
5639.509766
3948.573975
4128.22998
6007.65918
2756.808594
2735.636475
2275.579346
5091.347656
9296.50293
5518.797363
5580.599609
3105.438965
5017.5
5623.725098
2170.969971
4586.088867
6267.674805
6399.74707
6275.018555
3070.624756
4757.36084
5467.229004
3898.072998
2565.299805
5648.850098
2887.899902
6582.804199
4068.662354
1846.21875
5480.816895
1781.230713
8109.442871
2972.487061
4931.310547
3808.811523
2431.700928
6271.428711
2066.195313
4392.83252
8388.891602
2135.04248
7351.111328
2247.618164
2012.733521
1971.865112
2264.289795
2425.487793
2681.151611
2921.054688
2848.888916
2098.259277
3627.291992
2274.229004
3059.46875
3196.093018
4334.21875
1888.9552
3795.894531
2917.155518
3749.484619
5475.205078
2654.460449
3269.913086
4673.708008
3083.128906
2415.260498
2478.065674
3248.90625
2894.35376
3365.413086
3458.584229
2218.440674
3840.746338
1918.670166
2638.349854
2644.293213
3219.212646
3468.444336
4230.964844
3471.977051
5700.314453
2467.294189
2149.333252
3025.501953
3622.915771
2721.537842
5324.711914
5487.234375
4534.598145
3056.114258
4593.85498
2689.174316
2235.519531
7382.257324
3080.87915
6825.45459
5341.962402
3156.261475
5677.561035
2392.979492
1958.281006
5749.598145
2156.402588
3098.563721
5807.254883
1932.336182
4885.55127
4008.954834
4652.673828
2190.268311
8169.069336
2910.538086
2828.268555
6032.385742
3576.591553
3384.970703
6475.033203
8949.511719
2547.046631
3927.812744
2240.683838
2036.705933
2942.003174
5597.093262
3785.675781
5176.459961
2790.622803
2242.467773
1980.139526
2239.103271
2965.453613
4317.092773
5005.870605
5073.020508
9371.5
4254.509277
4020.176514
3493.550537
4197.830078
2617.924805
5182.510254
3242.103271
3257.71875
5090.07666
2103.578857
3214.134521
2900.342285
3427.120117
3300.625
3377.951904
9075.100586
2977.240479
10652.961914
5822.868652
8707.594727
2689.387695
6119.188477
1881.820313
3150.703125
3758.259521
3392.277588
2208.866943
3732.821045
5008.566895
3866.65918
2659.563721
4845.350098
7343.293457
6481.401367
2505.087891
4250.901855
2505.878662
2739.764648
3930.659424
2648.670654
6838.549316
2549.71582
3721.108154
3671.800049
2450.078369
8747.820313
3011.059814
2383.884033
5404.617676
3040.875
10210.040039
2062.039307
4310.799805
6961.920898
2144.949707
3952.514648
10347.269531
2309.910156
2553.242676
2598.719971
3415.744141
4240.87207
2282.359619
2999.058838
2533.474609
3593.959229
2370.972656
3492.548096
3161.286865
2404.275635
3785.177002
2351.984863
2879.747559
4924.757813
4240.759277
8417.967773
2520.813477
2393.585205
1845.722168
1935.631226
2973.333252
3561.575439
1623.181152
3246.086426
2996.094971
2160.020996
2270.354248
6513.99707
7411.421875
3155.988281
3846.205322
3499.389893
2166.666748
9473.389648
2374.798096
3022.156738
2405.451416
3684.432373
2048.165039
6010.925293
3439.391357
2602.07666
6423.097656
4690.245117
2606.874268
1850.64563
6536.422852
3370.611084
2331.630615
2401.310547
2137.69458
2275.73584
5431.518555
2998.713623
2214.725342
5058.576172
2275.016113
4906.726563
6699.692383
3246.311768
5757.685059
3425.54834
3544.134521
6127.154785
6812.15625
2205.593994
6898.939453
2430.39502
2868.294189
2644.897705
5015.95752
4642.022949
3717.64917
3618.772461
7547.01416
6320.528809
3581.214844
6311.930664
2361.007324
4029.681641
2012.803833
3457.511475
2165.92749
5180.349121
5095.023926
4807.316406
3443.699951
4162.754883
2493.05957
2234.461426
5284.172363
3724.26123
3710.852051
1992.27002
1921.409302
1784.644165
3567.053223
5830.945801
2363.098389
2213.835205
3621.947998
3004.407227
1731.48877
2416.121338
2548.396729
3902.727295
4324.793945
1921.880981
4086.20166
4379.94043
2296.122314
2812.63623
2108.584473
2715.851807
2837.271729
3770.489258
9221.828125
3711.340332
2652.498291
1538.379883
2038.636475
3032.259277
2505.408691
2761.929688
2380.756348
1921.544922
1816.482178
4748.922363
4158.996094
2517.547607
1916.04126
2973.269775
3319.648682
5379.282227
6678.395996
6390.174316
2298.251953
2338.968506
3378.828613
2386.54541
7586.580566
3782.618164
5204.571289
3023.905518
2019.08374
1878.158325
2656.557373
4297.227539
2254.181885
1627.481689
3875.35791
3276.260742
2180.313477
7091.989258
1982.643921
3607.054932
2433.804199
7316.244141
3017.931152
4051.800293
5967.512207
2417.904053
10926.428711
5463.065918
2183.594238
3204.270996
2330.524658
6827.498047
5584.991699
5062.024902
7110.789551
2218.516602
4879.544922
3417.857422
2172.597656
8898.621094
2876.39624
2893.290771
3894.698975
2041.046387
2817.853271
3571.598145
5808.277832
2579.608398
2004.698975
2153.25415
2763.079834
3202.935791
5573.783203
3223.416016
1650.370361
3537.955811
3287.331055
1936.892334
3913.523926
3113.920654
4304.871582
3137.463135
3523.876465
6095.871582
4470.427734
1967.189087
3238.502197
2043.613403
1860.131226
2131.401611
4668.699707
1968.040161
1827.548828
2235.117432
2645.12915
2396.936279
8195.785156
5126.90625
4411.064453
4218.62793
10190.104492
3282.24292
2069.246582
3245.049561
3511.905029
1838.038208
3500.596191
2472.92334
4360.085938
3879.762207
4386.774902
2609.897705
2597.996582
3421.244141
2031.918823
3934.926025
2007.902222
2358.83374
1941.396729
3087.272705
3704.667725
3147.598877
6005.388184
2592.704346
3631.554932
2989.080566
2914.656006
6804.13916
5730.291504
2021.777832
2216.93457
4773.008301
2305.050781
4438.167969
2256.787354
2648.971436
4294.873047
2861.733398
2517.174561
3269.514893
2415.77002
5065.681641
4549.79248
5865.503906
4165.569824
2098.02832
2887.41748
1799.25354
3270.321045
3099.906982
5568.749023
1811.148193
3222.766602
1821.604736
2330.511719
7116.549805
5103.07373
4382
5854.838867
3010.188477
4689.700684
2009.3302
2097.020996
2930.338379
4022.19165
2253.875488
2803.837402
2354.756592
2206.855713
5099.544434
2860.736328
1581.021484
2192.771729
6982.663086
1760.147827
2356.356689
5353.429199
4407.014648
2482.283691
1830.639404
2148.297363
2147.626465
2395.310303
6699.110352
2409.841064
2125.212891
8042.056641
2211.23291
8474.930664
2090.027588
3032.678711
3087.932617
1922.027954
4295.060547
2330.089355
4442.938965
7864.692383
7484.420898
5056.79834
8792.973633
7776.69043
3776.415039
7521.727051
4164.009277
2406.543945
2217.991211
3190.768555
6494.703125
6532.246582
4316.870605
3268.387451
3388.326416
2942.123535
5830.687012
7541.79834
1865.453125
8581.970703
3567.912354
5193.897461
1622.827271
2363.87793
10345.317383
5175.245117
2499.883057
6446.242676
1907.608154
5688.757324
2070.690674
1956.299561
3064.210449
3552.564453
2153.244629
2313.335449
4014.062256
2055.061523
5854.293945
2788.122314
3195.332764
3390.220215
2111.919922
2298.095215
1988.056885
1909.418579
4396.050293
2486.641113
3872.49292
5265.17627
2226.790039
5779.708984
1930.547974
4385.216309
7862.153809
3496.897705
3205.076172
1826.866821
2552.175293
1833.988037
1815.718262
1819.31604
2517.420654
2493.59668
2356.985596
5177.750488
4583.955078
3725.133545
2865.698975
2133.610352
4620.630859
1771.776001
1949.105469
3196.786377
3134.033203
2198.771973
2159.12793
9943.902344
2118.343994
4825.375977
3113.55542
2167.397705
4988.842773
2000.993164
2110.722168
6729.178711
3191.25
2169.049072
1795.34021
3382.79126
3534.193604
5359.32666
2913.595459
2139.376465
1789.077271
3752.75293
5871.711914
3705.321533
1955.205811
4840.193848
3274.230469
3299.574219
2541.785156
3091.294434
2481.826416
1994.613403
2099.306641
4184.137695
1839.893311
2599.786621
3938.863037
1496.415527
6730.442383
2132.230713
4653.477051
4717.878906
4437.619629
1701.552979
2710.958252
2797.5
4447.307617
3339.38208
3215.926514
2380.167969
1843.496338
2029.763428
1426.382935
1611.563599
3864.988281
6582.067383
8281.304688
2577.619385
2339.942627
1998.171021
2494.814697
3666.214111
2019.80896
4502.426758
4254.797852
2035.341675
2117.844238
3263.263428
1807.435181
3394.265381
4541.276367
2391.141846
4866.554199
4890.3125
1637.171753
3686.75
1858
1861.793091
4672.963379
1641.267334
1607.366333
1978.512451
6568.910645
2168.543701
3897.469971
3262.731689
4505.26416
5169.333496
2077.907715
5282.711914
5103.687988
2777.951172
5213.941895
3069.204834
4048.862793
2754.550049
2291.209473
2810.712891
3481.253662
3362.666748
3804.29541
1875.736572
1986.956543
1541.593506
3285.126953
1634.903198
2446.769287
2600.172852
4636.285156
2864.519043
2402.390137
2409.153564
3400.788818
3843.513184
5427.167969
4145.666504
3837.595947
3543.494141
2907.883057
1580.503662
3544.432373
4315.060547
2213.363037
2706.562012
2626.157471
4442.254395
5512.92627
2754.585449
7596.589355
2587.141357
1997.617065
2534.938721
3148.619629
5292.259766
4294.871582
1473.364746
2770.235352
4604.714844
5395.424316
1721.088745
3339.846191
2975.24585
2952.381836
2332.808105
3228.630127
2052.781006
2118.666748
2237.959229
2972.526855
3069.094727
2649.014648
1871.850952
3612
1877.00293
2787.422852
4146.093262
3079.481689
3546.076904
3700.584229
2055.421143
2130.455566
4028.247314
5934.625
4443.331055
6719.804688
3022.747559
2835.237305
2245.099854
1712.913086
2031.962769
8395.580078
6001.803711
2892.211426
2399.955322
2628.119629
2381.91626
6488.78418
2419.846191
4025.148438
6086.99707
5273.165039
1815.22168
2248.824707
2699.071045
3885.718262
2492.401855
1825.309082
4553.641113
4831.830566
2241.910889
3228.302002
2392.131836
