# Supplementary material for: Distribution Analyzer, a methodology for identifying and clustering outlier conditions from single-cell distributions, and its application to a Nanog reporter RNAi screen
Source: BMC Bioinformatics. 2015 Jul 22;16:225. doi: 10.1186/s12859-015-0636-7 (PMC4511455; doi:10.1186/s12859-015-0636-7)
Supplement: Additional file 1: Code S1. — R source code and sample data for distribution-based high-content screen analysis [file 12859_2015_636_MOESM1_ESM.zip › DistributionAnalyzer-1.1/Plates/files10004/F17]

3595.85083
1857.439331
1962.615967
2844.220215
3376.057861
2859.490234
3268
2994.831787
3140.08374
3041.530762
2917.559814
4744.454102
2732.491211
2311.018555
1620.294678
1856.603027
2293.756836
7716.313477
1944.64978
2859.585205
5137.318848
3431.941895
4491.219727
2563.75
2736.833252
3835.243164
2256.5979
3482.437744
3141.033936
3994.157471
2491.5
1637.375
1843.018921
2913.803711
4842.926758
1847.287476
2081.171875
2568.076904
3941.704834
5359.678711
3072.977295
2124.313965
1689.824585
1827.981445
2356.613037
3560.580566
3581.484863
2372.428955
3291.309326
2640.655762
1785.777832
3284.831299
2549.378418
2697.610107
1797.414429
1898.060547
1822.49646
3659.099365
2790.661133
3699.624023
5003.753418
3143.370117
4238.551758
2201.196777
2193.157471
3959.964111
2882.548096
4106.192871
2865.003174
9425.871094
2827.412842
3328.520752
5785.589355
5391.054199
4314.069336
3356.052734
5054.264648
3312.503906
1756.983643
2908.036377
4553.977051
1855.278687
3661.407715
3360.27417
4463.019531
3001.968262
5882.692871
3571.13916
1713.235718
3381.592529
5179.333496
3739.751953
7597.682617
4577.733398
4969.718262
2633.45459
2025.06665
2092.842041
2290.449707
4663.115234
1757.751587
4346.888184
1805.473633
4987.159668
3213.233643
3208.37207
4148.141113
4230.447266
2336
5686.345703
5304.912598
6601.605957
3828.076172
5140
2102.523193
7975.937988
1860.822144
4826.370605
3084.401367
2984.666748
2220.406738
2324.857178
3148.714355
3470.361084
4198.780273
2782.167969
2260.991455
5516.355957
3144.901367
5659.225586
2651.821777
1947.07251
3558.358887
4895.945801
3362.30127
4112.085449
4829.575684
2154.037354
2101.765381
1573.353394
2550.588135
2462.176514
3095.090088
4232.637695
2341.529541
1746.849976
2805.867676
3681.024658
4395.586914
2031.661987
3417.494385
2875.899902
3029.639893
5338.516113
3225.278564
2667.294189
3178.857178
3146.5
3512
1779.875
4773.003906
2017.645752
3506.711914
3319.729492
4461.838379
2670.399902
5472.03418
3016.329102
6591.342773
4546.060059
4548.388184
6179.861816
5344.717773
2791.30542
3880.993408
3365.465088
1584.671387
2244.387939
3918.585449
3487.180664
3129.602783
2868.116211
3271.416992
2082.450439
2733.657715
2906.354736
1805.665283
2919.05127
1823.904419
1802.777832
2091.751221
2716.718994
2687.634766
3624.687012
1849.259888
1942.298828
4051.804443
3944.404785
1969.715698
1971.952637
3294.976563
1772.13916
2364.914795
2320.968506
4845.544922
3394.490479
2629.690674
2307.516113
4020.828369
2762.609619
1905.142822
2247.078613
4222.356445
2702.325195
1979.654541
1786.974731
2380.255615
4199.800781
2785.104492
2169.397949
3335.148926
3240.334229
1854.205444
4232.69873
2400.561523
1989.487305
2969.225342
1943.223877
2903.116211
2662.19873
3735.380127
2426.572021
2433.544189
5586.205566
2957.9729
3340.664551
4777
2370.192383
4828.84668
2487.595947
3696.061523
3337.317627
2934.172852
6766.797363
5212.787598
4358.891113
5387.037109
8441.828125
4552.338867
2099.719971
1974.043457
1831.184692
4268.291504
4419.588379
4397.623535
2706.547363
3929.924072
4447.980957
3522.588867
3871.191406
6288.656738
3003.813721
2379.171875
4002.972656
3090.130859
2582.354004
2548.70874
4951.375488
6045.988281
5749.637695
4920.64502
4405.693359
3613.651855
2985.9021
1994.307739
2201.831299
2118.302246
7309.262207
3871.816162
3965.680664
3469.604492
2089.414063
2846.33667
3753.526123
3088.581055
1834.577759
3908.19458
5519.374512
5084.280762
5880.567871
5433.177246
7224.966309
2611.010498
4265.400879
2043.685425
3797.848633
2309.09082
3062.887207
3388
4530.155273
4386.696777
5325.809082
5721.568848
3816.018799
5956.226074
5045.290527
3678.739014
3363.831299
5622.565918
5185.425781
2160.59668
1864.179688
3706.32251
3045.916748
4290.780762
3688.136719
4548.519531
6687.766113
4988.407227
6995.431641
5840.893066
4448.834961
4172.152832
1990.029419
3421.245117
3567.543945
1976.944824
3491.685791
4224.483887
3402.101074
2056.275879
4067.130371
3026.905762
3556.74585
4695.78125
3791.143799
3112.898926
3319.769287
5652.210449
3813.081055
3065.775146
2421.919922
3658.42041
4045.062744
3720.862061
2411.291992
3623.43042
4916.024414
2421.333252
3444.37085
3578.865479
4906.493164
5929.387207
4274.550293
3668.07666
3913.69165
3770.476807
2666.594971
4533.287109
2372.684326
2077.753662
3374.883301
3331.843018
4129.085938
2093.379883
1778.342773
2675.578125
3782.01123
3083.033936
1896.700317
1947.46814
3043.538818
4655.817871
1709.396973
2037.728149
2320.744385
3150.744141
2291.472656
1760.321899
1768.357422
5010.097656
3179.36499
4586.730957
1772.334473
2237.500977
1803.974487
1982.141235
2883.118408
2654.084229
2718.106689
4123.465332
2915.734131
2539.945801
2677.709229
2969.393311
2024.221069
3462.560303
2065.106934
1628.141846
1948.960938
2872.870117
3490.108887
1772.743042
2999.72168
1821.911743
2097.693359
2079.593506
3720.793457
4638.458008
2416.497314
3495.518066
3718.519043
2081.383057
1919.833374
3146.455566
1716.512207
2963.062988
5821.704102
4859.184082
5497.792969
3232.695557
6271.491211
6851.97998
2417.914307
4528.750977
6062.994629
3796.662354
1744.378418
2403.192383
1953.766846
2549.447754
4843.631836
3547.45459
5218.888184
5747.953613
5363.711914
2610.234131
2683.940186
3804.088135
4003.762451
5043.353516
4338.455078
1811.52478
4553.249512
5815.477051
3996
3286.549561
4388.062988
1869.38855
5189.475098
2087.261475
6039.479004
4449.908203
2631.834229
4471.852539
3710.461426
3776
2989.731934
5396.061035
5851.72998
6295.5625
1626.598755
3388.576172
2620.134521
6257.293457
3996.901367
3928.128662
3538.259521
3843.428467
3237.681885
3759.473633
2370.105225
5943.483887
3257.808594
4191.694336
2624.258057
1723
4319.137695
2854.966553
3271.310303
2472.177734
3745.523926
3255.722412
1799.421631
1613.459473
4312.312988
2846.117676
3205.271973
3345
2715.149658
2407.570557
5545.301758
3033.273682
4077.94873
3515.156494
4019.476318
4340.662109
5718.05127
4123.464844
3099.158936
5189.255859
5252.283691
4593.621582
3239.625
2600.523926
3091.755859
3424.454102
6970.755859
3063.490479
1434.562134
3390.099609
4138.306152
2842.681396
6935.417969
5296.434082
5063.783203
2332
2253.280029
1865.896851
3439.736816
4833.879395
2650.111084
5548.77002
1971.504761
2673.286377
4658.899414
2789.51416
4343.412598
3935.213623
2699.111084
4419.25293
6159.544434
4283.325195
1929.106323
3603.00708
8046.219238
3027.447266
3455.043457
2004.559082
2073.142822
4457.319336
1904.633301
2955.903564
2757.09082
2690.150635
1826.813477
6301.442383
2465.105713
2916.722412
4497.916504
1727.830078
2136.530273
1960.226929
3021.405518
2151.171387
2032.861816
3876.308838
2862.720459
2045.518555
1626.721436
4537.979492
1775.567627
2044.993164
2507.476318
3888.453613
1692.087646
2177.570557
2254.839111
2565.298584
2193.540283
3469.800049
1913.877197
3240.382324
1632.046387
6429.80127
1809.582397
2653.95459
5744.324707
2029.368042
2078.854248
3282.772949
1945.937744
4136.345215
1637.142822
1747.490479
2936.642334
2094.399902
3429.926025
1900.571411
1909.450562
2047.783813
2120.772705
2293.893066
2168.449219
3457.425537
8339.000977
8705.448242
4556.15918
4175.930664
4352.038086
2893.307617
4686.79541
4437.910645
4271.963379
1839.693726
5007.445313
5267.408691
3460.295898
4298.446289
3183.084961
3576.808105
2436.696289
3603.805176
2010.447021
2812.697754
4430.283203
4032.496826
2031.234497
2044.744141
2920.609619
5419.188477
6831.226563
4588.885254
2637.59668
1854.408325
3442.331055
4513.40332
2961.700439
2298.086914
4437.22168
3608.427002
3296.729004
3462.777832
7065.030273
1903.265259
3700.434082
2715.01001
3203.155273
3523.696533
1950.129272
2894.049561
4227.856934
1878.595947
2161.835449
3110
1803.388184
2821.875488
2309.13208
3444.019531
1997.901611
2732.661621
6205.890625
3087.817627
2340.794434
4316.148926
2963.101563
4645.838379
2370.337402
5284.317383
2345.552246
4434.689941
5293.894531
5651.055176
2015.023315
5497.620117
3046.617676
3235.722168
4247.97168
1785.127808
2458.875
2214.337402
2260.444336
3206.059082
2545.293213
2642.005615
3013.544922
2591.354248
3505.004395
1821.076172
3692.975586
4585.634277
2605.776123
3376.237549
4932.948242
2841.13208
2875.106689
3523.336426
3088.631592
2397.095215
2000.199951
3308.970703
3074.085205
2249.657959
4027.481201
3521.448242
4589.749512
3132.295898
2079.489258
2930.452637
5327.507813
3348.832031
4841.473145
4088.399902
3878.30127
2598.280762
2495
5367.529297
5429.859863
2585.849609
4303.931152
3859.439697
6694.148926
3019.594482
2040.229858
3928.229492
2921.2771
1703.580322
2118.560303
3321.058594
1671.084106
1840.792236
2281.784912
1764.114624
1604.135132
3894.759277
1829.369873
1962.723267
5055.675781
2362.013672
2722.576172
4544.493164
2468.320557
2327.281738
1974.681519
2739.222656
2154.156494
2030.712402
2409.481934
1766.832153
2845.701172
2809.9104
4024.983398
3173.809326
3948.116455
2573.234619
1950.227539
4393.754395
4476.413574
5683.395508
4209.318848
3183.215576
1708.259766
6217.312988
1946.616333
2552.963867
3256.904541
2107.52002
2984
2124.907959
5634.844238
3597.629639
1683.121948
4124.444336
3121.600098
4466.858887
2937.217285
4359.584961
3556.230713
3920.377441
9348.293945
5355.260742
5632.330078
6734.90332
2978.74707
3799.767334
6355.5
3953.0896
3876.01709
3149.666748
4154.246582
1939.978638
4266.753906
4787.162598
3043.032715
2315.319824
4107.127441
5406.077637
4373.360352
2676.061523
2914.049805
5106.379395
3976.186768
4710.70459
3403.844971
4357.333496
8081.445801
3794.809814
4401.207031
3907.090576
3289.183594
2423.644531
4137.430176
3408.844727
3813.00415
1978.198242
1961.440674
2191.515137
2130.555176
4397.644043
1873.095947
1638.575928
5401.394043
2525.911621
3891.172363
3719.25293
3146.416748
13588.376953
3950.336182
2806.259277
4986.531738
4817.897949
2848.167725
4573.117188
3797.058838
5334.963867
1995.506592
4098.933105
1862.526367
3652.387207
6859.262207
3063.397217
2880.136719
4680.474609
5599.317871
6262.912598
2362.334717
3096.761963
2222.158691
2075.436035
3416.147217
2613.67627
3498.227783
2784.518799
1284.161865
3224.948242
3831.62085
3228.900635
2699.428467
1825.717285
4014.250732
4939.328613
6102.53418
3819.022705
2003.720947
1933.53186
3243.728516
3273.09375
4323.174805
5547.302734
4181.220215
3785.882324
4330.280762
6105.036133
1657.084717
2003.470581
2385.595459
2349.673828
1767.111084
3119.51123
5227.193848
2455.159912
4415.756836
1904.294922
2549.854248
2857.460205
3351.68457
1981.753906
2931.173828
2991.533447
5067.337891
2534.564697
2904.183105
6087.243652
3675.2146
4886.405273
2990.310303
4828.641602
4306.141113
3227.17041
5501.584473
2075.284912
6542.080078
3420.594971
2471.838379
3061.933838
3261.083252
6287.546875
1652.093018
4301.011719
1928.465088
5661.98584
3579.716553
1997.254883
2724.837158
5486.779785
4547.775391
4115.496094
1610.337036
2113.273438
1923.310303
3306.579834
2263.119385
3457.394531
5548.480957
3445.375977
2584.800049
2368
2660.559082
5667.292969
6758.693848
5996.240723
3952.75
1961.486328
2053.857178
6050.059082
1901.161255
6037.879883
3899.914795
3775.379883
3428.239258
3213.536133
2822.350586
4388.973145
4758.240234
5430.126953
7344.630859
3344.991943
3520.369141
3845.434814
5988.95752
3667.103516
4623.672852
5081.143066
2731.483154
1983.390503
5206.899414
3506.54541
4362.289551
4701.221191
4344.30127
4966.595703
1999.333374
5875.568848
4051.135254
2918.007568
2335.764648
5064
2065.803955
9566.389648
4033.964355
2287.14624
2785.777832
2283.260254
2196.01123
3812.089355
1937.833862
3493.027588
2964.617188
5192.288574
3924.760498
4716.395996
5887.479492
3426.57666
7375.39209
1958.812866
1913.468628
3688.041992
5200.875977
4433.005371
3521.986084
3260.881836
3550.265381
4291.437988
2676.920654
3273.258545
2337.600098
4726.729492
2606.311035
4176.699707
4627.038086
4268.714355
1786.273682
1838.387329
3183.911133
2854.175049
3226.264648
6072.195313
2326.116211
4162.548828
4007.953613
3373.797119
4478.399902
8930.398438
5470.538574
4616.452148
3612.032959
1794.729004
1988.113037
4509.749023
4477.322754
4406.087402
2354.962891
3750.104736
2284.084229
2056.679199
2313.095947
2042.790283
6047.780762
3852.334717
6130.921387
2722.382324
5447.669922
2462.558594
3668
1790.714966
2648.062744
3453.024902
3839.128662
1965.833618
4388.412598
4216.942383
2014.750977
2705.490479
2562.056152
1819.658447
2678.69043
2355.886719
4227.227051
4523.408203
1828.420288
2762.043701
3345.475342
2828.782471
6889.695313
4124.652832
3552.591309
2421.164795
3395.922607
4055.414551
3781.978027
5081.600098
4161.46582
5149.894531
3583.159668
3344.190918
5969.315918
6244.64502
2422.5
5393.981445
2486.869873
3408.395508
3247.25415
2651.022705
3971.829346
5268.696289
5088.542969
3689.009277
4879.679688
3016.050293
1737.426514
1980.094849
2423.839355
1887.81543
2168.926758
2220.999023
1947.054932
1715.442139
2420.669922
5584.499023
1825.651245
2426.017578
2053.011475
1641.219604
1644.247437
1782.326416
2988.227783
2046.819092
2655.607666
2831.690674
1786.165894
4585.068359
1990.774292
2260.218506
3203.534912
2314.629395
2695.150391
3899.19165
1672.213379
3426.617676
6236.618652
3018.373535
6381.936523
5641.152832
2997.673828
1931.144287
1817.359253
2540.380371
1827.175903
3941.123047
2389.264648
2928.449707
3499.696289
2895.475586
1758.333374
4432.086914
1651.468262
1738.824341
2482.172363
2630.523682
2111.979004
3768.337646
3152.606201
1869.615479
1841.510864
2377.442383
8622.850586
1772.705933
1795.981689
2431.397217
4820.564453
4221.82373
4164.95166
5113.61084
4279.22168
5245.664063
2319.344727
1812.388306
3541.198975
3804.616455
4305.251465
3716.495605
1998.713257
2754.915039
2050.136719
3360.104004
3279.402344
3588
4559.924316
2724.284912
3230.515137
3061.288086
4115.241699
2629.578857
3825.201172
1717.323486
3006.056152
5308.578613
5148.094727
3412
3327.69873
5005.574707
5059.917969
5387.696289
2996.187744
1757.589355
4655.821777
2057.80127
6037.942871
3417.502686
3305.515869
1616.447754
4759.453613
5080.641113
4599.397949
4058.567627
4000.959229
5870.698242
4292.408203
2964.518311
3811.217285
3453.547119
4522.717773
6993.729004
1734.093994
4310.395996
3175.009277
2179.899658
5499.844727
4416.407715
6190.305176
3502.421875
4187.509277
2738.877197
2677.473633
3278.303711
2152.758545
4138.996582
4155.715332
2972.085449
2383.675293
3140.430176
2790.783936
2693.555908
2436.078369
1935.384644
3229.690186
1735.630737
2888.655273
2126.564941
5142.118652
3153.67334
4979.422852
1917.134888
1583.633789
2361.827637
2603.648926
2676.708008
2942.175781
3990.612793
2697.592773
2955.948486
1916.915649
2965.834961
3254.936035
3620.438232
2613.948242
5890.889648
2846.489258
1554.986206
4056.437256
3988.158447
4287.086914
3919.756836
5401.688965
4208.839355
3903.38623
2300.768555
3680.190186
3111.561035
2253.079834
6001.069336
2540.779297
3689.501221
3926.65332
7073.986816
5202.750977
4011.127441
3153.676514
5220.757324
6193.284668
3991.314697
2876.195557
1989.461304
2816.641602
1980.128174
3885.550781
6330.213379
4988.331543
3856.385498
4695.579102
5160.812012
4524.562012
2805.908691
4709.172852
3382.71875
3265.275635
1557.901611
3463.436279
2099.704834
2755.75708
2275.037598
6351.112793
3381.024414
3535.94165
3534.853516
4545.77002
2537.771729
3283.508301
3693.41626
4781.445801
2052.752686
1906.737671
3083.054199
4969.48877
2467.518555
2940.950928
1430.501953
1683.462402
3496.242432
3745.704834
3770.859375
6006.443848
2398.233887
2690.438965
2122.143799
4327.806641
2599.598145
3914.743896
3426.569092
4999.693848
2333.641846
2873.390137
3752.487549
2071.485596
3037.734131
3583.106689
3149.45166
1689.439331
6754.830078
2561.0354
1807.47876
2028.734741
4531.364258
3175.909668
3415.633545
5483.662598
1971.373535
3801.572021
4617.272949
1425.345093
3764.387939
5705.762695
2678.828613
1760
4705.474121
3929.595703
2355.799561
1678.248901
1820.377808
5224.944336
3594.636963
1906.411743
2508.764893
2441.784912
2644.84082
2723.497803
1877
2053.275879
2163.136719
2953.147461
3954.493164
1868.598389
4321.223633
2321.411865
3598.610352
2926.525879
2295.416992
4435.20752
5239.771484
2178.37085
2474.433838
2018.778076
6470.946289
3785.877441
5429.673828
2154.478516
3100.695313
6631.191406
3692.341064
2048.244873
2041.210693
3676.194336
3840.108643
4758.135742
3303.263184
4092.428955
2624.138184
4054.302002
4915.896484
4053.743896
1983.440552
1659.163452
6033.568848
3095.075684
2928.358643
2563.850098
4875.705078
3364.819336
2744.834473
1775.877319
3531.581055
3224.960938
3199.673828
2111.292725
3380.076416
4483.547852
3301.901123
4847.369629
2749.921631
5454.181152
2584.493408
2395.312744
3411.520996
2649.080078
11359.071289
1901.257935
2662.244385
2160.888916
1981.479492
3469.626709
2925.619873
4818.646973
4175.59668
2629.333252
1920.025024
2115.87207
4064.159912
1882.244629
3247.12085
3705.830566
2913.717285
2858.486572
3483.241943
2475.907471
5598.707031
4568.730469
2475.944824
3592.963623
1987.295532
5764.333496
4210.07959
3992.117432
1730.237305
4426.963867
2886.22998
4116.191406
2967.021484
3808.322998
1795.13269
2855.693848
2639.557617
4024.748291
3782.848877
2738.71875
4771.989746
2746.107178
1892.384399
3902.061768
3374.411377
4988.410156
2292.94873
1996.535034
2015.40979
2684.795166
3974.382568
3195.695557
4382.453125
3418.401123
2335.315674
3400.132813
3158.242188
4168.55957
1909.35083
2842.327393
2597.114014
3206.360107
5493.934082
3210.119873
2891.63208
3948.628662
2610.779053
2312.781982
4191.768555
2589.505127
2124.733154
2818.948486
3750.273926
2945.604004
1962.375366
4538.552734
1946.89209
4043.912598
3448.14917
1597.057739
1584.558838
1872.145508
3935.632324
3781.140381
3620.826904
3969.702637
5219.766113
4297.300293
3221.718018
2681.733154
5764.60498
3716.885254
4985.901855
3523.741455
2118.50415
2465.741699
2317.140625
3215.53125
5426.055176
2235.614258
2713.080566
5042.777344
3895.418701
2912.447266
2668.106689
2958.502441
4328.103516
3156.660645
3470.140869
1684.027222
3435.785889
2972.619141
3741.824219
4965.791992
1544.522217
5345.109863
6020.12207
4124.689941
4142.630859
4370.92041
2530.60791
3575.52417
2304.574219
2879.13916
2906.557373
2823.624268
2124.559814
2312.529541
3246.574707
2459.370605
1984.018921
4296.970703
3229.930176
1649.019653
6170.5
3986.964355
3643.944336
4754.860352
1717.63147
4441.910156
3244.733643
4276.146973
3222.247803
4242.587402
5061.65625
2860.833252
1899.538696
2144.691895
2069.351074
4105.206543
3425.709473
1963.384644
2158.455078
5642.432617
1983.564575
3565.477539
1784.347778
2076.766846
3099.788574
2577.668701
2322.0896
3445.695313
3105.685303
3758.489746
4635.053223
1442.938232
3732.475342
3032.644775
3648.877441
2410.148438
2064.421143
2270.599609
6068.436523
4441.296387
3258.360107
4898.941406
3141.848633
4336.336426
1798.788452
3869.533691
2355.435547
4303.780273
6179.786621
2912.405029
3735.770264
2984.333252
2966.478271
3484.111328
2128.152832
1521.557739
3329.344971
2274.583984
2354.51709
3054.140381
5282.333496
2674.302246
3935.372314
3968.548584
1665.534912
4208.77002
2072.023193
3289.727051
3238.404785
4579.915527
1864.276489
4243.138672
3606.891602
2002.737305
3661.906494
5273.023926
2017.755615
2702.347412
3569.205078
2402.266846
3415.550049
2017.28833
4973.425293
3324.350586
3672.492676
1838.536377
5856.483398
2069.460205
3450.910645
2199.780029
2563.600098
1989.312378
4306.785156
3412.656006
2070.926514
7555.126465
1901.659546
2321.20874
2035.158325
2087.193359
2561.542969
3115.170898
2238.399902
2599.031738
2753.009277
3635.275635
3105.704834
3929.369629
4858.55957
3223
1718.783081
2816.697754
5507.897949
2547.002686
1925.410034
4436.258301
4170.10791
1814.18103
2188.165283
6663.396484
2937.039551
2538.046631
4651.697754
4114.049316
2775.780029
4701.384277
3146.192139
5078.334961
1705.509888
4711.459961
2155.628174
5477.354492
1818.323242
2879.226807
2618.119629
1829.28479
4853.909668
3150.062988
3173.837891
2304.442871
2270.466553
4645.444336
3403.228516
2979.912109
3796.383789
3378.508301
4381.714355
2970.310547
3807.073242
4137.356934
4572.911621
5277.223633
1937.906982
3048.841309
3480.202393
1932.028809
2390.2771
3984.369141
2227.699951
4908.176758
2909.615234
5319.430664
5142.760254
1517.87854
1777.789307
5422.13916
2946.575195
2024.091064
2855.170654
2828.211182
2526.710693
2128.583496
2501.145508
2394.136475
4040.222656
4962.552734
4156.247559
2241.24585
4404.466309
3663.587891
3190.803223
3599.630859
3650.57666
4112.484375
2306.863525
2521.330322
4095.583008
2512.59375
2217.788818
3098.45874
6243.54541
2268.768066
3094.241455
2298.014648
4194.394531
2678.062256
2087.26123
3183.971191
1757.291748
1764.41272
3851.859619
5038.08252
4789.70166
2970.340332
4590.419922
2291.821777
2190.772705
2334.540039
2548.787598
3970.936768
2563.476807
5290.802246
3136.944336
6210.516602
1809.762451
4285.471191
1938.624268
2130.543945
2164.791748
3125.876709
2412.193604
2026.920654
2392.591553
3595.290283
2761.616211
2644.755615
4178.588379
2199
1931.733276
2737.783936
4364.203125
4407.011719
3463.711914
4350.579102
2183.807617
1799.751099
4516.411621
6509.446777
2154.556396
6146.278809
2083.551514
4082.89209
3676.080078
5140.499512
2487.246582
3976.926758
1638.400024
4860.355469
4103.237305
4164.750488
4196.569336
4696.412109
1845.732178
3071.718506
3671.980713
2511.142822
5025.4375
7058.731934
2215.453369
3998.812744
1745.695068
3791.090332
2149.667236
3182.871338
3277.444336
4005.911377
3957.564697
2439.741455
2788.826172
4140.057129
5025.291016
1917.333374
1831.926514
2639.380127
2615.295898
7324.97168
2690.570801
2739.51416
4125.931152
1999.144165
5680.452637
3190.672607
3500.890869
3167.714844
2259.07959
3585.803955
2304.838623
2312.368164
1905.527466
5010.136719
2710.104492
3365.54541
2266.520996
2321.766602
4244.537109
2760.666748
4041.506104
3007.676514
5259.254395
1839.206055
2389.88501
2468.626221
2640.01123
4184.272949
3624.512207
3185.875244
2679.311035
3425.616943
3476.267822
4838.65625
2738.22583
1916.126343
2357.753174
5449.379883
2056.178467
5345.449219
2100.434814
1706.93335
2211.060791
1899.107788
5290.963867
3981.120117
2638.799316
1978.454834
2660.721436
3623.749023
2486.598145
6392.88623
2059.98291
4645.844727
3290.398438
3726.099854
3028.764893
2892.546631
4584.937988
4148.649414
1868.042725
1896.583496
2548.789795
1937.868652
3842.477783
1917.226318
2944.938477
3966.792969
3924.276123
2517.812256
3002.24585
1620.5354
5260.446289
3718.095215
1860.444458
4921.875
2054.195557
3249.782715
3262.473877
1909.177124
3150.318115
1746.261108
4801.684082
2836.392822
1886.501587
4694.960449
3602.72998
1914.911011
2655.62207
3386.959717
2040.952637
1780.199097
2817.924561
3308.181641
2131.425781
3195.86084
1545.759155
1678.453491
1793.967651
3477.84082
1966.033325
1778.194092
1938.323608
2324.22583
2640.236328
2479.505371
3183.364258
1935.343628
3198.940918
2412.610352
2218.873291
5930.043457
1724.451172
2206.2146
3930.987793
2597.678467
2887.600098
1785.338623
1834.63855
2091.947754
1582.292847
2638.820801
2068.468506
1956.561401
2628.706787
3658.144287
7148.29248
1765.655518
1787.730591
5149.613281
3585.021729
1591.887085
3157.569092
2014.766357
1699.352783
3527.78833
2054.853271
2816.674316
2584.775635
4926.612793
2458.391846
2011.231323
2523.327148
4118.001465
3894.105957
1936.19043
1806.903687
2026.411377
2100.685059
1750.683838
2188.592529
3448.800049
3458.108643
3571.781738
13929.652344
4943.404785
2120.735596
5773.780762
4188.038086
5580.054199
3802.605957
5082.10791
2705.94165
2306.083984
2521.310303
4424.062012
5329.834473
2450.924805
2705.865723
4317.533203
3886.495361
3264.104492
3192.168945
3046.05127
4016.790771
2422.518555
6919.350586
1961.299194
4309.246094
6885.240234
6245.671387
4366.819824
3130.337158
2655.538574
3857.741455
3544.842041
1990.313599
4560.48584
5699.382324
2316.876709
2903.307617
4619.880371
7087.771484
2381.52002
3278.538086
3504.404053
4774.45459
2154.965576
3672.40332
2959.904785
7139.63623
3061.600098
4806.432617
4665.859863
3276.186035
2399.670166
2689.523926
4450.101074
2012.584229
2083.221436
3329.126709
2604.470703
4026.736816
3296.183838
3873.050781
1618.227905
2769.333252
3515.239258
1946.095215
3679.093506
4243.685059
3417.766113
2755.333252
1986.271606
6532.571289
3371.058838
2136.851074
3042.968506
4324.10791
2825.634521
2202.246094
3391.532959
2448
2888.956543
2249.445801
3644.314697
1942.872437
3585.320313
4358.48291
4443.945801
2605.201904
3012
3089.863037
3984.853271
6587.444824
3211.551514
3877.919434
4409.95752
3728.698486
3031.256348
5015.861328
4276.318359
2308.81543
3728.399902
3114.959229
3968.271973
1975.382202
4122.944824
3008.655762
1669.133057
1946.550049
2285.259521
3955.017334
2420.708252
3768.643066
3462.931641
2614.108887
1630.593018
1770.318359
4083.835938
1619.80896
2757.847412
1714.777344
1836.636719
1656.34021
4961.148438
3278.766846
1932.392456
1743.559692
1751.902954
4204.475098
4234.854004
3673.978271
1762.410645
4140.870117
2151.378906
4469.585938
2836.410889
3288.772949
2248.032471
4109.016113
3384.255615
2608.930176
3773.134521
1660.524048
4749.001953
2679.270264
4563.386719
4846.291992
2395.346436
2979.026855
2710.077148
3248.652832
2194.047363
1967.912109
1653.714233
1543.584473
1879.146606
2393.314697
2751.534912
1688.062012
1431.219482
5659.89209
3814.272217
2426.886719
3739.474854
2523.352051
4946.275391
5228.596191
3482.969727
4454.077148
3606.727295
5988.402344
3010.756836
4076.814209
4623.874512
2110.290527
2407.71167
3703.5
4097.381836
3857.570313
7430.674316
5316.540527
3669.082764
3316.316895
3958.414307
2756.115967
3756.133301
9799.574219
4027.782715
1949.464233
3253.879639
5038.345703
4130.080078
4473.555664
4620.222168
6770.875
3204.991455
2846.086914
4868.235352
3624.786865
1788.048218
1930.919434
5949.637695
3772.337402
3865.624023
2592.659912
1846.598511
5623.240234
3107.191162
4440.287598
4531.611328
4322.349609
3688.631592
2472.991699
3531.537354
5032.380859
3653.199951
3616.444336
3816.075928
2096.792725
2116.879883
2763.707275
1728.941162
2877.962158
4720.304199
1858.337036
2178.072754
5619.400391
5748.078613
2379.064941
4147.32959
4548.662598
1369.565186
2298.273682
1969.530396
3349.623779
2517.985596
6322.620117
1773.054688
4256.197754
2054.483154
3420.559082
1722.093506
3621.827148
1909.634277
3359.847412
4949.665039
3705.322266
3443.730225
5693.355469
1519.166626
1462.083374
3086.238525
2958.626221
5294.336914
5659.272949
2698.153809
1883.546387
3121.882324
4292.526855
3257.624512
3266.554199
4343.141113
4464.023438
3930.42627
1711.676758
2243.474365
3491.832031
4803.718262
4940.171387
2107.531006
3210.02417
3033.285645
6143.537109
3784.193115
6897.535645
3330.345215
4242.236816
1276.893188
3794.079102
2571.104492
4449.143066
2241.406982
2581.028564
3744.738525
2220.703125
1825.988647
2836.800049
2833.882324
2492.478516
2407.053223
1858.333374
1988.232544
1646.54541
2087.486572
1748.170166
2046.144043
1722.105225
2223.526611
3381.831543
1617.072144
2143.681641
1416.080811
3525.506592
5327.545898
4581.441406
3387.789551
1366.213623
3910.365479
3612.724365
2282.85376
4799.63916
2103.246338
1877.158936
3292.550781
1865.196899
2702.030518
4653.805664
6074.844238
2784.253906
4773.584961
2259.71582
4874.430176
2872.251953
2776.134277
7275.243164
1930.432007
4047.705078
3291.767334
2168.646729
3479.679932
4566.202637
4145.164063
2162.422119
1826.393677
1795.544312
2626.666748
1387.076904
1829.519409
1863.5271
2441.127686
2510.445801
4001.50415
2375.506104
5571.453125
1604.17395
5880
3660.159912
2682.897705
1980.177002
2784.711182
1592.452881
1556.336426
5319.38623
1939.820923
7321.327148
2043.918335
3030.09082
2117.239014
3048.104492
3347.137207
6243.958984
4653.043945
4516.922852
5623.45752
4986.060059
3427.478271
2173.565186
4614.134766
2018.470947
3292.296387
3688.518555
3873.766846
5782.092773
5393.5
2614.231934
3504.080322
4968.624023
3904.724121
3204.968994
1913.120972
1788
3153.411865
5306.524902
5748.42334
4097.719238
3089.983398
3479.184814
7704.383301
1920.727295
3598.301758
4141.34668
1681.473633
2001.466675
3705.810303
4530.962891
1975.078247
4711.099121
5125.894531
3749.654541
4512
5070.395996
4381.594238
3412.991943
2473.299072
4292.432617
3905.758789
5564.70459
1909.584961
4400.825195
3294.604004
2491.822998
5534.751953
2655.181885
4260
3227.208008
2088.944824
2463.679932
3449.226318
5383.043945
1825.463867
1808.932495
2943.696777
4239.759277
3899.739746
3518.55127
1789.892822
3225.112549
2269.745361
3164.457031
2372.020752
5155.645508
3450.49707
4188.698242
6532.375977
2493.758057
2644.672119
1911.730103
1753.172363
4798.234375
1398.77478
1745.785156
4516.812988
4069.580078
3720.325195
4593.213379
4397.284668
4844.147949
1947.866089
4322.717773
6560.727051
5111.549805
4252.808105
3510.750732
5622.555176
3375.026123
5447.265625
3933.594727
5246.691406
2883.795654
4615.915039
3601.984863
2736.945068
3528.19751
2022.915283
3500.14917
2944.070801
2244.041748
2482.309814
1915.134766
1866.602783
2793.890381
3990.049561
2454.399902
3279.333252
4778.153809
2161.009766
5346.700195
3115.614258
1714.537964
3770.24707
3071.053955
3206.15625
3618.353027
3945.190186
2099.120605
2495.774658
3347.161377
4410.222168
3143.081543
4230.862793
3292.505127
4439.227051
2712.085205
3894.89917
3640.473145
1874.9823
3461.163574
1630.289307
3160.691406
3276.971191
2003.092041
2493.058838
2292.81665
2028.544556
5290.723633
3074.313477
4060.994385
2931.222656
5352.009766
1571.380981
4084.546875
3705.523926
4306.758789
3245.111084
2829.694824
2609.360352
2585.982422
2331.06543
3556.629395
5465.945313
3055.55957
1983.276001
3883.537598
6627.15332
1807.839355
2533.699463
3135.415039
3147.218506
3212.817383
5058.13623
4783.884277
2478.392578
5167.117676
4748.679688
2040.848511
2583.017334
3718.673096
3824.964844
2599.204346
2324.509766
3484.560303
3564.151855
3519.435791
4385.852051
3741.310547
3243.266846
1790.657837
2389.814209
2790.141846
2080.124512
4994.945313
2932.477051
2083.677246
4345.202148
4302.201172
1973.414917
3364.453125
1834.647705
2292.62915
2412.524414
2725.971924
3507.804688
6295.692871
2338.044678
2037.412354
3796.281738
3485.802246
4170.644043
2269.531982
1919.596436
1845.836426
4186.924805
1623.806274
3324.904053
1936.061523
2586.661621
2458.125977
5065.734375
1889.942261
3482.872803
2141.017822
2701.69458
5281.505371
2922.259277
3364.70752
5231.215332
2914.897461
1904.110596
2373.151123
2329.512695
4096.896484
3581.861572
2956.429443
4352.344238
3488.983887
2435.268555
2284.105469
3095.854492
2300.199463
1739.269531
1939.572388
1608.353271
2276.051758
3029
4134.669434
2623.513184
2248.433105
3086.905518
3228.4021
2471.77832
2514.71875
2124.684326
6387.933594
4378.502441
3177.303467
6192.468262
3057.481445
4408.041016
3079.797363
1814.216553
3214.223877
1864.367432
2178.553955
4038.189209
3569.771484
1994.550415
2260.419922
2316.482178
2729.856445
3995.903809
1780.931519
3371.600098
4854.262207
5159.781738
5440.303223
3876.716553
3514.526855
2554.017822
1753.447021
2142.502441
3331.218262
1798.327271
1862.273804
3831.752441
5895.329102
3840.086426
2818.16626
3230.477051
4127.729004
3623.945313
5216.498047
2140.674805
2249.094971
4509.735352
1750.323242
3127.368408
1935.197632
4267.025391
3426.811768
1914.233032
4206.026367
4401.895996
2277.128906
3049.00415
1672.126953
3477.468994
4111.653809
3426.095215
2960.822021
3542.087646
2778
2338.004395
4002.276367
1994.443848
3232.625732
3425.532959
3581.780518
3025.803711
4531.954102
3428.061768
2073.582764
2720.173828
2249.040039
1571.421509
1753.072876
3550.038086
5181.175781
5500.115234
2438.487793
2538.314453
1888.70459
4802.881348
2289.638184
2488.19165
2848.800049
3740.613037
3625.808105
2437.107422
4361.124512
3383.316406
3828.571533
4843.544922
2559.449951
2398.715088
2811.656494
2862.593994
2465.863281
3061.989746
2050.947266
3307.100098
3716.845947
2671.811768
4076.217041
3250.558594
2619.193604
1907.235962
3911.139404
5576.725586
3321.156738
2923.123535
3371.65625
2833.746826
3688.890381
2035.910767
4901.006836
2649.117676
1839.172363
5669.452637
2350.906982
3535.392822
2286.523682
3481.145264
6426.203125
1999.711548
3656.345947
3658.404785
2028.244385
3231.925293
2763.342041
3243.467529
2036
1664.901978
2587.49585
2390.259766
3195.229248
2004.259277
2245.603516
2419.448975
3179.509766
2082.996826
3109.996582
7160.648926
3268.621094
2181.073242
3212.141357
2296.436035
2345.545166
4758.515137
2863.479736
1842.092285
4644.812012
2840.902344
2164.863525
2998.016357
2312.286621
1917.168823
3910.410645
2396.465332
3054.010254
4096.555664
2697.633545
3380.464111
4354.890625
2091.608398
2146.807861
3318.096924
1751.117065
3218.821045
3028.599609
2278.727295
2112.425537
2406.049072
1819.795044
5604.852539
3349.427979
3207.362549
2025.145752
4223.699707
6204.894043
3028.115723
4156.553223
3139.183594
3992.26709
2532.299561
3294.427979
2526.284912
2462.119141
1857.989746
5059.043945
2421.996582
4061.552246
5746.856934
1847.827881
2929.643799
3098.609375
1832.237793
3766.095703
2861.051514
1802.121338
1934.71875
1569.568604
2049.649902
1964.543335
2450.523682
2024.12439
3164.893311
2174.793213
1960.66748
2023.753906
1886.599854
2360.220459
4204.006348
4591.850098
4479.206055
6141.007813
2158.564209
3934.293701
2794.815918
3034.660645
6491.98291
4587.071777
2580.776123
1911.470581
1828.242065
1937.474243
2269.056641
3016
4256.54541
3901.935547
2105.544434
2218.895508
4196.856934
6285.994141
2295.704834
4104.344238
6837.591309
5789.196777
5541.662598
2509.793213
1980.509033
3018.845703
2719.207275
4990
3190.047363
2339.371094
4800.662598
2731.914795
1964.389404
1806.482056
3651.181885
2703.130371
2256.916748
1799.428589
3298.959961
3021.006348
3164.150391
3440.422607
2164.259033
5043.625977
3928.024658
1931.226929
1925.714233
4888
5075.155762
3749.546631
2851.664063
6241.34082
2086.133301
5440.160156
1835.06311
2499.240479
4117.085938
5219.841797
3066.677246
1398.360596
2259.874268
5044.757813
4826.728027
3625.088379
2017.760986
5003.327637
5881.830078
4153.640137
1751.329346
4307.25
4383.139648
6660.072266
1543.748047
2088.986328
3271.074951
4818.798828
5388.253418
4803.324707
4839.95459
4409.828613
1666.584595
2477.007568
3878.916016
6533.310547
1793.176514
2445.434082
2868.085449
3370.688477
1807.852783
3908.15918
3169.512695
3774.42041
5170.316895
1675.402954
4264.455566
2540.77002
3254.857178
1709.155518
4548.549316
3190.479736
1609.164551
2610.770508
2179.40918
4012.876953
6166.540039
2261.626465
6163.039551
6420.531738
3302.804688
1981.941772
4244.787109
3734.341553
2656.384521
5896.13623
1604.086304
3011.359375
3394.163818
4027.453857
2598.534668
4358.011719
2413.575684
3360.306152
2897.076416
4891.257813
5992.957031
5791.715332
6390.113281
3137.844238
5666.146484
3683.842041
4412.172363
5521.784668
2961.111084
3891.745117
4557.326172
3820.637695
2657.75
4042.185791
4868.852539
3872.210938
4665.791504
4490.161133
2989.892578
3000.97168
1983.951538
1805.602539
2019.278076
2355.820801
6525.250488
5528.208496
3959.343018
1841.620605
2858.816895
2595.868652
2866.583984
4138.021484
4619.483398
3600.259521
4752.367676
4775.368652
4678.932129
1974.1604
2843.486084
2387.919434
2304.085938
1793.599976
4583.659668
2705.092529
3787.224609
4905.871582
6255.418945
4371.442383
3558.719971
2956.025391
4417.034668
3303.76001
2222.381592
2119.217285
1998.884888
2886.708008
3754.503906
4146.226563
4575.130859
4285.621582
5110.925781
5267.821777
3981.28418
5180.237305
3900.283447
2469.264648
2986.461426
3559.943359
7070.629883
1784.541016
3334.314209
2822.251709
3239.240479
6361.123047
2591.02417
3178.280029
3767.157959
5244.379883
3634.654297
1773.401245
3534.603271
3379.254883
1861.868286
7181.803223
1819.266113
1834.155396
2456.707275
2707.820313
2273.258789
4051.217285
6059.043945
4242.20459
2958.450195
2555.280029
3730.164795
6803.933105
2556.800049
6507.90625
4444
4783.087891
4601.899414
2706.432129
3121.704834
4123.914063
3057.108154
2178.740234
3413.597168
5294.77832
3770.443359
2866.252197
4739.077148
3537.714355
4699.029297
2315.5979
4740.03125
1888.294312
4733.466797
3871.955078
3222.967773
4384.324219
4215.8125
1824.027832
5348.728516
4235.123535
3417.623535
3133.433594
3888.941162
2008.518188
2065.019043
2474.248047
3792
2149.568848
2842.868408
5894.426758
4661.464355
1885.150269
2251.656738
2668.900391
2968.994385
4269.900391
4097.240723
3754.560059
2996.314209
4412.696289
2295.901611
4634.240723
2950.642334
3827.322021
2854.73877
4550.748047
4055.371338
2683.604004
7113.95166
1816
2270.666748
2237.452148
4953.271973
3767.040039
6359.628418
2363.92334
3171.709229
3955.463135
2626.609131
4823.313477
7034.829102
5925.563477
3195.238037
2551.169922
5830.6875
2058.151367
2213.690186
3559.622559
2072.966064
1588.846191
2481.497314
4376.136719
2282.658936
2984
5770.635742
3450.318359
2708.268555
1584.377319
2276.600098
2607.13623
2296.93457
3490.483398
4975.766113
4095.550537
4062.789795
3736.175537
3202.56543
2707.064453
2739.926025
2549.844727
5624.59375
2358.466309
1975.572876
2102.120117
6458.946777
3720.82666
5457.189453
4786.217285
3056.398682
4129.407227
3210.931152
1976.685669
2392.114502
5261.080078
4324.897461
3969.81958
5985.654297
4100.902832
2438.341309
2247.015381
3191.982422
3221.679443
3183.45166
4835.317383
4346.379395
5965.068848
6393.944336
3520.686768
3411.087402
3064.524658
2133.128174
2989.638184
4301.674316
2310.510498
3957.299805
6109.90332
5367.51416
6745.932129
5220
1486.646729
1876
2759.497803
5292
1834.666626
5119.774414
1739.728149
3849.51123
2140.070801
3551.627197
1824.166626
2143.730713
1930.881226
4230.51416
2426.135986
3544.602295
1947.737183
3257.950928
3103.469238
6258.927734
4538.552246
2350.258057
2873.807617
1895.641235
5982.519531
4100.98291
2498.483643
4409.374023
3444.708984
3531.659912
2071.609131
2534.21875
3448.055664
2572.82959
4736.04541
4079.279785
4115.692871
1693.726563
3607.604492
2096.160889
2370.333252
6078.767578
2134.796875
2927.381104
3943.430176
5645.058594
4454.580078
4524.461914
5442.172852
2331.574463
5179.442871
4998.59668
6193.947754
7473.530762
4144.129883
3832.804199
1707.498413
3141.902588
2050.264893
6072.286621
3813.286621
1764.49646
3832.294434
4574.026367
5008.493164
4824.217285
2643.387939
5186.072266
3694.750977
3456.628174
4700.293457
3019.721436
3121.074219
3411.920898
4394.481445
5234.386719
2918.65332
4178.499023
4455.307617
6328
1882.381348
2287.866211
1971
4631.444824
4215.855469
3329.54834
3810.597168
3010.72998
3410.106934
4064.822021
4317.65625
3215.280029
3004.471436
4369.575684
3628.361328
3031.946045
3410.260498
6117.355469
7113.385254
4412.36377
2568.802734
3444.282471
3674.014404
3230.857178
3167.656006
2690.911865
5883.541504
2404.482178
4114.694824
2512.245605
4449.693359
2186.655518
1899.810913
2565.353516
3769.688232
2622.465332
4552.335938
1941.230713
2992.090332
5993.914063
5371.47168
4611.431641
2146.232178
4317.021484
4661.577637
1984.912109
2475.905762
2868.382813
6448.350586
3237.034912
2523.47583
1989.491699
3542.194824
5732.320801
3814.440186
3362.314209
2621.762939
1941.112915
2507.125244
2538.298096
4319.933594
2997.89209
3378.384521
1965.87854
3035.051758
2451.263916
2513.50708
7836.707031
2904.225342
1927.021729
2111.889648
2284.580078
2471.00708
4312.799805
2652.410645
2517.247803
1726.354858
3349.201172
4286.304688
5306.948242
5361.280762
2160.297852
3074.050781
5187.759766
2385.436768
4549.608398
4320.113281
3379.303711
2689.379395
3216.843506
4452.07373
5291.122559
4413.659668
