# Supplementary material for: Distribution Analyzer, a methodology for identifying and clustering outlier conditions from single-cell distributions, and its application to a Nanog reporter RNAi screen
Source: BMC Bioinformatics. 2015 Jul 22;16:225. doi: 10.1186/s12859-015-0636-7 (PMC4511455; doi:10.1186/s12859-015-0636-7)
Supplement: Additional file 1: Code S1. — R source code and sample data for distribution-based high-content screen analysis [file 12859_2015_636_MOESM1_ESM.zip › DistributionAnalyzer-1.1/Plates/files10004/F18]

3607.285156
2161.953125
2688.736084
4599.367676
3946.293213
2563.873779
3007.355225
6409.778809
6487.432129
2031.387817
6434.67334
3279.390869
4037.940186
3867.431885
5615.412109
4431.5
3178.463867
4099.910156
5041.119629
5043.018555
5121.597656
2922.621826
4863.638184
1766.647095
4753.967285
5033.273438
3291.45459
5943.353516
3144.720215
4442.10791
5305.681641
2702.385498
2982.697998
2195.266113
2093.789551
4271.737793
2244.559082
4768.697754
4337.555664
2057.915039
4456
3666.966797
6063.761719
2783.417725
4313.383301
1926.12085
5506.74707
2748.631592
2621.47998
5209.679199
3399.382324
1759.09729
3475.796387
4163.399902
4725.349121
5134.555664
4079.44165
6066.601074
2194.47168
3198.090576
2022.950684
3754.911377
3176.017822
5457.038574
2834.848633
1736.570679
2098.872559
2414.337402
2463.119141
1872.907715
2210.733154
1996.126831
2568.131104
2997.066895
2171.466309
3068.311523
2199.205322
3360.363525
1829.65332
4248.868164
3230.877197
3972.251709
4652.075684
3556.735596
3251.060791
3781.702881
5150.583496
1915.578979
4356.307617
4787.806152
2905.904785
4568
3435.356201
2405.482422
2582.427246
7655.239258
6215.634277
3424.424805
2753.176514
2793.300049
3370.021973
2584.149414
2084
2101.906494
3715.087646
2328.824707
2669.827148
4232.242188
3020.247314
5266.10791
2247.336914
7443.685059
2725.702881
5049.895508
4737.293457
5577.461914
4582.036133
3291.49585
3867.767334
1742.797485
5722.272461
4064.316162
3443.496582
2281.263184
2433.779053
2026.469849
3078.748779
2991.59375
2598.175293
3949.818848
1991.892578
2807.146484
2052.850586
3279.037354
3401.302246
2903.512939
1904.572144
6203.606934
4062.559326
3564.592041
4013.570801
4894.435059
2160.950684
3744.328613
3072.577637
4111.725586
3902.68042
2003.963257
2347.544189
1943.916626
1610.861816
2886.969727
2182.385254
2324.340576
6725.542969
2007.395874
5891.990723
2567.030029
1803.61145
3783.768311
4282.126465
2683.38916
3447.735107
1946.815308
3056.393555
1793.162842
3434.983887
2526.109863
4098.430176
3932.794189
3812.656494
2912.31958
3446.855225
1985.369507
2301.910645
1708.613037
1838.085938
5153.300781
4123.127441
4573.398438
5276.888184
2000.084229
2576.820557
2689.085693
2311.20874
2182.808105
1722.609985
3093.484863
5634.251953
2084.556152
2984.301514
3923.521973
2942.742188
2094.566162
2936.853027
3037.770508
4764.322266
2196.527832
2681.333252
3248.263672
4637.953125
2790.82959
3961.002686
4204.307617
3265.741943
4220
2019.568359
2150.454834
4568.765137
4930.752441
2298.118896
3480.797607
4461.922852
4053.883057
2038.725464
3319.154541
3449.952637
1745.367554
1594.523315
3547.659424
5406.893555
2278.463135
2970.023682
6119.393555
2974.760986
3572.5
2696.111328
1841.563232
4139.004395
1378.070923
3392.600342
3223.4104
4008.115723
4070.62915
3090.201172
4309.222656
2249.757813
2399.523926
5189.437012
5768
2235.474854
4974.17334
2891.310303
5060.739258
4822.075684
3687.58252
4011.312012
4455.524902
8067.380371
2554.508057
5913.229004
4435.600098
3529.518311
4514.981445
2953.864014
5265.392578
3512.732422
2629.411865
1912.75
7921.193359
3048
3558.171387
4143.094238
3820.071777
6012.024902
1982.319946
4405.081055
4193.739258
4762.92041
2163.010742
1825.751465
3803.384521
2247.889893
8104.630371
3543.339355
3991.69751
3103.011719
2385.025635
6812.165527
4863.448242
2455.549316
2394.823486
3227.496338
1364.865967
2143.223389
5204.845215
5545.186523
1661.113403
6233.939453
5150.640137
4101.125488
3884.418701
3276.514404
3581.988281
4937.942383
2963.438477
6349.40332
3266.895264
4108.65332
3203.687988
3559.342285
2315.327881
4311.268066
2027.585083
3231.111084
5233.78418
5005.732422
2843.549561
3082.824951
2765.860352
4052.170654
3048.34082
2302.490479
3805.250732
1897.276489
4580.723633
5519.186523
1556.626465
3809.791748
3017.09082
2377.859131
3759.09082
2915.185303
3967.094238
1735.23291
1913.142822
4979.767578
3720.5
4402.687988
3502.151611
4174.839355
5671.236328
3421.635498
5910.412109
5110.113281
6703.943848
4768.106445
3553.951172
4013.950684
4673.064453
4384.916992
5259.801758
1784.904785
5185.428711
4879.949219
2741.191895
5181.886719
4286.866699
3460.90332
2924.600098
4347.200195
8299.020508
5203.468262
1400.134399
4950.473633
3046.471191
4105.503906
1550.730103
2467.861572
3541.556152
3890.129883
5400.938965
5381.14209
5442.372559
1921.515625
2114.275391
2117.06958
4630.465332
2379.655762
3198.211914
4754.473145
1841.6875
2334.678223
6173.261719
1597.680054
5124.909668
2299.158447
2492.262451
3119.8125
6421.293457
3410.219971
1609.312256
3554.917725
5341.352051
5364.663574
4826.15625
3335.024414
4042.378906
2513.159668
5329.560059
2976.647949
4556.680664
3190.42749
2046.3573
4081.230713
2190.789795
3489.691162
5500.455566
2231.350342
1895.613525
5444.43457
4202.553711
2110.318848
2190.162354
3445.925049
2690.750488
2841.359619
2254.374756
2535.765381
1863.803955
4221.512207
1895.163452
1542.187256
3866.868164
4677.053711
2741.989502
3522.411621
4955.894043
5942.608887
2064.285645
3609.904785
2750.898438
2852.794678
1906.666626
3763.793457
4516.410156
7559.204102
5224.516113
2682.396729
3109.273682
4105.944336
2639.779053
2935.272705
1963.298218
4207.899414
4283.343262
4564.146484
3035.450439
5359.779297
3303.582031
3472.639893
5230.100098
4690.588379
4437.847656
6327.522949
6091.192383
2077.945068
3778.362549
1563.78186
7458.111328
2741.641602
7577.947266
2538.752197
3121.612793
2888.041748
3051.552734
6807.881348
2153.287842
3141.430908
3637.111084
2357.302979
3217.382813
2833.355957
5465.814453
1996.845093
4311.904297
2650.790771
5451.002441
6157.233398
4970.890625
3367.468262
2036.089844
4515.881836
4379.381836
3903.061035
3907.040039
2994.028076
4414.783691
4877.12207
2993.843018
3505.848389
3631.949951
2981.932861
5121.541992
2245.375
3807.196533
4113.55957
7230.304199
2158.216309
5380.783691
4927.341797
2907.02124
2789.65332
6578.907227
4961.337891
4347.056152
2733.226074
2059.275146
8517.345703
1981.333374
1992.842163
3545.148438
6206.643555
2183.718262
5595.65625
5803.561523
1770
5617.669434
2485.333252
2856.671875
5196.703613
5420.508301
6163.692383
4538.425781
6103.936035
3025.256104
4141.341797
4046.133301
7325
2227.751221
2296.268066
3348.063232
5794.509766
7943.76416
2189.877441
7657.42041
5979.027832
1664.303833
6127.549805
2887.80957
2765.674072
2259.972168
6108.325195
3686.520508
6110.845215
4823.913574
4708.53418
4142.606445
2609.142822
1678.25293
6122.48291
2868.563477
2728.612549
3582.713623
5417.65918
3992.724365
2073.64917
2794.606689
3775.228516
6218.538086
3731.276123
1829.3125
4669.443359
4630.918457
4512.063477
4199.718262
3044.359619
3833.551758
4406.151367
3636.518066
1869.496216
2036.557495
3655.347656
2269.868896
2058.712158
2361.696045
2853.726563
2020.326538
1634.185913
3103.764404
4635.103027
3814.734375
4312.913086
4246.351074
4729.983887
2158.111084
2975.877441
2213.083252
2508.384033
1792.634521
2258.288818
3978.547607
2755.57373
1955.572266
3979.182861
4323.006348
3175.631348
6462.28418
4648.422363
2283.144287
1940.873413
1784.592651
4941.726074
2070.313477
3150.974854
3685.406982
7524.891602
5177.674316
2074.688965
4397.547852
6946.313965
2266.100098
3801.135742
2449.944336
5121.896484
5456.837891
3084.012207
1969.988403
4417.153809
2281.714355
3239.145264
2990.362549
3615.888916
3204.512207
2056.085449
5781.620117
4020.763672
4339.30127
1688.258057
2953.399414
2483.888916
5632.992188
5443.712891
4292.373535
3847.813232
2306.265137
3882.325684
3121.039551
4525.542969
2844.178223
3610.94043
2293.221924
1806.170898
4839.239746
2362.238037
3031.714355
4198.162109
2275.639648
3857.404053
5278.20752
5328.920898
4750.856934
8568.129883
5349.290527
3203.857178
1615.93103
4125.670898
2742.948975
2645.844482
6643.355469
4135.527344
3648.476563
2370.169434
4493.174316
2763.753174
1786.819336
4323.112793
1526.419189
4584.146973
3894.153809
4469.495117
4356.502441
2391.725098
2732.15625
1989.985352
4202.783203
1964.63916
4817.049316
5043.781738
4287.330566
6002.225098
5380.54248
4891.598145
1695.160278
2969.24707
3936.496826
5769.603516
3468.279053
6018.82373
3663.4375
2103.322754
2713.095947
1794.477173
4760.737305
2344.67041
7137.693848
3783.537842
3335.046387
1601.063843
3792.573486
4380.691406
6052.284668
2400.223633
2076.939209
3169.928955
6373.023438
6754.247559
2653.489258
4913.620605
3366.857178
5159.592773
3867.45459
2781.037109
6262.640625
2972.151611
5795.928711
2720.058838
4306.838379
3708.5
3655.109863
2012.778809
5650.327148
4535.815918
6242.900879
1896.703735
4950.09668
3550.789551
2774.75
1878.315796
3935.76001
6232.034668
1389.985229
3929.710938
2028.395264
3540.385498
2187.79126
6496.672852
5627.986816
2811.925049
3632.797607
3863.390381
3613.125
4404.067871
5383.804688
2942.850098
3857.549561
5248.766113
3188.075439
4268.837891
3765.962158
5819.515625
3233.442139
3110.399902
3678.509277
1903.421021
5406.341797
5005.288086
3875.832275
4241.523926
6179.411621
3399.898682
2023.0354
3361.510742
1709.276611
3341.919189
4774.854004
6423.530762
3730.740479
4175.63623
4762.921875
5407.62793
3915.434814
1900.512817
2054.95166
3473.953369
2945.678223
4645.76123
4604.571289
4902.604004
5607.330566
4303.695313
3619.914063
4884.977051
2596.880615
2787.229736
4017.337891
1998.150269
6554.012207
4211.671875
3099.743896
5043.867676
2447.614502
4783.505859
5521.977539
1952.829834
6297.491699
1857.365234
5820.262207
4662.933105
3251.710205
1821.528931
3440.819336
3953.833252
5102.661133
3211.587158
2261.09082
2407.321533
5949.966309
2783.005859
2107.955078
3682.469727
3272.451904
5291.149414
3541.579834
5747.203125
4447.898438
3558.886963
2470.165283
3191.416992
2893.820557
4981.017578
5680.516602
2931.582764
3401.100098
2297.101807
3671.401123
2627.709473
2505.887451
2578.773682
5110.244629
2741.972412
4732.597168
3718.117676
3064.483887
3671.415771
1969.650391
2814.024658
2159.281738
2720.912354
2748.825928
2425.236572
5892.631348
5395.061523
3446.810791
5668.453613
2220.981201
4067.028564
3382.099121
3722.19043
4760.733887
1922.428589
2678.434814
2227.621094
3047.926025
2327.264404
2307.179443
1447.594971
2477.894775
5413.305664
3634.076416
2549.189209
1899.049561
3318.199951
4621.714355
1978.206909
4173.126953
4498.802246
1924.444458
3127.762451
4560.783691
7089.670898
1847.409546
1583.534912
5913.45459
2626.994873
3632.277832
2511.906982
4005.950439
4158.701172
6226.916016
1620
2097.88623
2318.729004
6941.557129
1641.797729
1996.503296
2861.859863
3551.863281
5662.339844
2931.407959
3905.069824
1339.692261
2998.029053
4503.132813
2476.413818
2111.450439
3122.179443
1724.686401
5695.441895
2150.689697
3114.67627
1837.163696
5709.706055
3128.911377
4710.390137
4840.474609
2263.041992
3264.034912
5909.005371
4810.758789
6330.150391
4970.070313
1907.95105
1768.436401
1899.572388
3393.755371
3598.704102
3604.178467
3099.166748
4895.95752
3343.020752
3459.853516
2260.410156
2209.769531
4244.396484
5771.30127
2177.638672
2853.265137
3576.543945
5109.402344
3805.408203
3761.2146
4685.83252
5282.297852
3039.703613
4941.547852
6424.858887
2754.532715
4545.227051
5489.442383
3176.434326
6307.695313
6936
4573.063477
4876.692383
3213.745605
3409.338623
4773.654785
1977.130493
2250.872314
4217.262207
3696.553955
4033.342285
2593.495117
3235.035156
3652.60376
5473.068359
4739.949219
2694.365967
3421.277832
1892.977783
3185.057617
3538.719238
1963.914917
6240.085449
1887.401367
1726.455566
1798.875
3299.235596
2133.754395
4884.093262
2738.375977
1888.026001
5942.352539
4505.942383
2795.731689
4071.637939
1710.059692
2213.723877
5508.194336
5390.719238
2815.374756
2213.121338
2240.418701
2909.561768
2269.229004
1825.625854
1711.972168
4338.194336
1844.913574
4816.916016
3813.199951
2842.687256
6984.474609
3168.881348
3219.306152
3736.771484
3664.562988
4451.405273
2643.35791
3228.950928
2304.24585
4789.773438
5532.996094
3511.576904
2098.39209
5445.354492
2757.639404
3119.008789
2729.595459
3464.812988
2188.245605
2610.874756
3150.8396
9402.307617
4852.428223
3196.842529
2163.75293
3691.877441
2351.327148
5089.061035
4158.729492
5490.362305
1838.639648
7820.23291
3757.429443
4949.690918
5454.898438
3127.818604
2423.638428
1662.077759
2091.697998
1834.595947
1732.571411
5121.987793
2625.484863
2954.867676
2790.337891
2207.917969
1821.176514
2071.628662
2164.507813
2188.143066
4305.902832
2875.443359
3834.998047
2548.681152
1789.585327
3225
4596.546387
2505.706543
2674.145752
3969.421875
2590.299805
2151.903564
2363.755371
3125.06543
2187.443604
2109.298096
1710.328125
2291.072998
3405.704834
1752.651123
2712.588379
2729.661377
2402.426758
1618.75
1815.782715
1978.908081
3713.952637
4290.599121
2257.079834
1928.310791
3851.383057
2174.120117
1643.728394
3371.814941
3076.685791
2556.116455
5570.614746
2168.931885
2716.5
1303.515137
2562.064453
2222.6875
4372.280273
5295.846191
4410.906738
5995.610352
1824
1473.254883
2324.264648
4777.657227
3235.053467
1440.543701
2779.262207
2440.875
2430.025635
4757.251953
3214.414307
2704.181885
4805.061035
3208.785645
1843.53418
3929.932129
2280.321289
5415.911133
3763.844238
2797.244385
5015.22168
2208.70874
2646.718262
1764.214233
6905.680664
3168
3524.625
2476.480957
4822.016113
3906.298828
2440.529297
2267.053223
4557.763672
3268
3482.156006
1883.466675
5052.271973
2111.168945
1501.93335
2340.725098
3753.051758
5549.007813
1458.819702
2930.212646
2451.069824
1631.722168
3614.550781
2230.970215
3378.993896
3716.116699
2421.893066
5056.813965
4264.422363
2562.27124
2330.578369
3218.388672
5146.695313
2983.073242
2149.609131
3219.270508
4124.717773
3149.217285
3737.462646
7097.758789
3749.748535
3822.356689
3658.695801
6880.577637
5108.34668
2709.656982
4044.440674
2409.871582
1788.952393
1999.434326
2778.633789
3467.052246
3285.751221
4729.327637
4429.53125
5520.706055
2420.390869
4539.650391
2977.105713
3766.35083
4799.609375
5769.333496
2647.331543
5907.592773
4327.807129
2090.837646
3411.36499
6871.450684
1980.188721
3271.797363
4452.095215
7011.439941
3492.368408
3181.43335
5404.246582
6626.022461
4474.307617
1966.694458
3386.686768
2162.170898
2557.934326
2899.847656
2057.888916
4496.061523
3352.379639
4335.064453
4007.175293
2418.047119
4677.562012
3201.746582
3054.363525
1616.095581
6121.141113
3844.38208
1878.766846
2565.873535
4525.288086
4226.236328
3309.467773
3864.912109
5029.869141
1818.702026
3721.57666
4671.013184
2701.450439
1969.944702
1959.219116
2659.00415
2395.241699
1815.432861
3135.664795
3986.894043
2565.073975
4707.268555
3517.412109
3177.491211
1867.966431
6014.632324
2050.921387
3034.213623
1975.381104
1843.947998
2624.324219
3222.075195
1722.365967
4092.812744
2629.644531
3582.399902
3002.988037
2743.559326
5154.258789
3673.943604
2505.036377
4571.078125
1703.77002
3372.370605
3368.86377
6632.526367
1896.403198
2179.191895
1832.136353
3137.658447
1753.5
5023.839844
2069.259277
3158.153809
1562.285767
1915.898926
2657.675781
3283.253662
4039.056885
7639.611816
2189.232422
2980.731445
1493.476929
2292.357178
2343.12085
4490.29834
4912.964844
3647.483154
5476.136719
4998.235352
3620.727295
3456.874512
1763.314331
1610.725952
5367.522949
7286.148926
3220.145508
5256.87207
1381.941162
3759.754639
2817.733398
1242.627686
3367.20459
3043.893066
1900.976318
4635.580566
4243.426758
2644.756348
2609.224121
5422.004883
5776.231445
4366.842773
3518.04541
1724.4823
3945.719971
3526.772217
2622.878662
2064.165527
2193.120117
2114.14624
4510.961914
2609.762207
2504
1674.315796
2870.123535
2298.810791
5256.504395
3434.533447
2730.038574
1758.772095
1351.243286
2138.118896
4179.75
2492.210449
4190.73291
3726.891846
1759.426147
2816.557129
5299.166016
5157.333496
4921.38916
2350.115723
4057.855957
3204.534424
4475.464844
4132.609863
1948.035034
3118.155518
5348.208008
5161.383789
2969.18457
2213.709961
4071.838379
3702.663574
3612.857178
3733.668457
2985.505127
3994.02417
8979.172852
1936.448608
3167.484863
4383.841309
6673.512207
1669.09436
3111.936035
4277.404297
2447.959961
5370.89502
2963.526123
5344.202148
6333.188477
5046.184082
2472.962646
4477.631348
5362.36377
4980.565918
2179.741943
5663.13623
2319.22583
5269.800781
5395.824707
2350.296631
2600.415771
3299.486572
5596.799805
3958.121094
2314.068848
3754.259521
4792.894043
3502.724365
3523.522949
3411.748535
2847.751953
6254.828613
4585.303711
5893.271484
2838.358887
2312.218262
4781.208496
5926.658203
4486.148926
4955.910156
3557.164551
2270.204102
4020.344727
2958.585938
4174.40918
1993.333374
6038.130859
8282.615234
1541.925903
3503.80957
2648.327881
2211.038818
5960.304688
4917.233887
4750.827637
2115.965088
3932.54248
1995.579956
4222.319336
5405.51709
4831.397949
4608.899902
1385.674438
2747.00708
4659.747559
5185.208008
6618.947266
2273.43335
4355.378906
2711.181885
4725.125977
1618.786499
4953.590332
4775.795898
2413.866699
4311.39502
3932.805664
2714.42627
4947.203613
1647.913086
4299.814453
1791.166626
4225.915527
2131.29248
3116.369629
2339.744629
4979.401367
6655.018555
2064.932373
4777.696777
5051.764648
4170.060547
2480.621338
2448.874268
2916.116943
3230.70752
4685.333496
5477.068848
5922.69873
2230.292969
4220.799805
5510.280762
2098.487305
3903.603516
4436.592285
4486.137207
3534.210693
4123.311035
3394.619873
5005.312988
4937.945801
3559.204346
2406.920166
2410.702637
4678.560059
1815.594971
3581.818115
3917.880127
4578.418457
3311.87207
3046.766846
3061.731689
4289.229004
5061.151367
3211.885742
1854.913574
4862.375488
1973.656616
2555.876221
3786.52417
2506.22876
2117.345459
2129.246338
4628.708984
4061.32251
3036.853027
1502.011841
3106.168701
4249.062988
4463.060547
1915.375977
1702.018799
2496.12085
2879.762451
4211.876953
1543.813965
7247.442383
1625.777832
4547.438477
2773.714355
1387.144531
4087.844971
2821.427246
3535.043945
3651.43457
2598.376709
3732.549072
7176.865723
3733.659424
3619.506836
9175.482422
2082.007568
2948.155029
4747.966797
2744.822021
2490.262695
3701.95752
3674.073975
2883.368408
4597.604492
2969.96875
3024.231934
5931.925293
3832.467041
4807.661133
2534.884521
4754.322754
2953.399414
2877.485596
4408.875488
9960.029297
3897.862793
3804.630371
5950.744629
4449.632324
3496.725342
5028.441406
3038.22998
2627.195801
2079.206299
3163.17627
2391.738281
1631.961304
2458.438965
1930.168457
2952.596924
1951.128052
2531.144775
1697.615356
2534.249023
5905.361816
3762.553711
2449.237305
2982.928223
4148.033691
3911.285645
2624.667969
4747.552246
2763.018799
7265.929688
3212.327148
2053.514893
6543.373047
2895.922363
4664.245117
4808.703125
4030.573486
6809.167969
5595.907715
4739.05127
1948.99292
2729.445068
5236.936035
3376.109131
2873.046143
3507.831055
3717.121582
3043.299316
3076.990723
3084.031006
4142.120605
2561.051758
2648.97168
3347.296875
5111.917969
4797.984375
4015.35791
2664.145508
5623.461914
2322.746338
1460.538452
4086.252197
2200.708008
3783.041992
1607.314331
5667.362793
5141.714355
1943.848999
4970.925781
3389.039307
7022.164063
3782.827148
3783.842529
4160.482422
2259.865234
3124.222168
2501.594971
5649.148926
2587.022217
2266.424316
2271.679932
5118.20459
1984.509033
3978.947266
3256.648682
2657.526367
2838.032715
4409.773926
3708.647949
3184.253418
2159.294189
2600.052734
3212.139893
3942.821777
2982.166748
4565.600098
1910.026489
2650.750732
3221.969971
3574.404297
2420.703857
3480.403076
3383.260254
5236.105469
1507.801147
2593.808105
3730.042725
3420.307617
4132.439941
5485.719238
2171.199951
2343.269775
2147.883789
1653
1869.477417
3114.346191
2210.958252
1821.957397
2355.583496
2845.789063
3361.57666
3163.174561
2942.866699
4603.227051
2015.022949
3573.320557
2615.801025
3034.48999
2161.4021
4028.167236
2241.801025
4438.399902
5656.838379
2292.390137
2412.444336
4956.942871
9123.075195
5593.269043
1331.85498
6657.507813
3493.187012
4111.686035
1660.977783
3879.250977
3496.853516
3850.512451
3141.10791
2534.788818
2663.686279
1902.852051
2672.915283
2655.057129
3389.019531
5310.554688
5968.37793
3338.836914
5012.168945
2976.698975
3464.055664
3090.077881
3147.447754
5198.830566
2761.149414
6080.840332
3703.682861
1780.715454
1970.151489
3589.675781
4963.942383
3093.375977
1855.12085
4937.539063
2837.023926
2782.967041
6330.395508
3524.159912
3521.130615
1824.800049
4979.617676
1887.462158
6727.759277
5859.541992
2027.740234
4838.955566
2381.563965
3773.377441
3560.382324
2163.90918
3335.268555
3613.373047
3237.912598
2525.61499
3567.586182
5167.333496
2683.29126
2230.679199
2087.951904
2412.967041
5014.65625
3641.073242
2783.550537
3570.638184
2805.360107
4060.72876
6467.496582
3862.799072
6136.202637
3385.033447
2281.518311
5245.618164
2849.246338
6067.644531
2784.682129
2868.454102
4801.249023
5863.442871
5270.098633
6317.604492
4324.349609
4947.696777
1346.598267
2300.014648
2658.791992
4176.03125
1986.166626
3708.291504
4240.89209
6143.59668
3930.677734
2816.772461
2298
2112.6875
3215.854492
2340.259033
3299.479492
2674.731689
3499.230713
5752.952148
4282.937012
3413.333252
3423.361328
3693.851318
3199.92749
5147.615723
3233.142822
3744.341797
4327.296875
3889.983154
5196.98584
5184.634277
4096.177246
4702.558105
4025.86377
5028.518066
5530.656738
5576.05957
3251.199951
3243.408936
2187.657227
2618.67627
4510.304688
2102.124512
4679.756348
4719.733887
2598.616455
4494.343262
4694.279297
5250.722168
3716.381592
5533.753418
6648.695801
3680.548584
2747.761719
1526.160034
2212.891602
1729.105225
1970.646484
4318.637695
3742.054932
3040.779785
2235.095703
2358.264404
3336.124756
3104.838379
4837.672852
3740.85083
3303.187744
3136.506104
2017.222168
3277.529785
2461.531982
2264.958008
4322.434082
2072.10083
5728.156738
3264.401611
3844.633545
2755.647705
2623.63916
1898.338501
2404.843018
3276.436279
3104.758545
2949.294189
2702.268555
2692.787842
2123.28418
5538.296875
1991.82605
1478.592651
3500.596191
2774.543701
1693.404785
2452.039795
2240.534424
2666.33374
4256.51416
2055.11792
2668.506348
4962.437988
3051.459473
2097.916748
3013.302246
4590.911133
2427.975586
1754.132446
3353.415527
2465.947021
3936.69873
1613.142822
2046.408936
3025.880371
5691.908203
2495.095459
6066.363281
4318.932129
2681.580566
2007.305664
3302.42334
3017.561279
1782.339233
3324.494141
2542.727783
6805.806152
6452.278809
3977.263184
2476.320557
2800.133301
1772.51123
4154.672852
3680.941162
2951.422852
4916.486816
4561.600098
1858.532837
2798.204346
4205.125
2090.936279
2141.15625
2952.10791
4208.581055
3790.438232
3067.818848
3505.653809
5906.12207
3003.349854
3682.503906
3440.549805
3434.194092
6743.668945
3073.411865
5470.947266
2035.3396
1878.888916
3770.591064
4411.741211
3837.325195
1780.903198
2654.443604
2731.163818
3440.76123
3342.230225
3890.127197
3578.383789
4896
1789.806396
2660.741943
3061.930176
1902.181152
4186.672363
1698.75293
6660.14209
6501.025879
3806.073486
2269.130371
3664.5271
5647.653809
4392.961914
3491.422852
2253.185547
1688.345337
3902.430664
2369.553955
3336.044922
3462.515625
2640.776611
4029.751221
3263.058838
4376.073242
3250.87085
5762.249512
2301.931152
4306.782715
2372.478271
5173.498535
3419.218994
1288.606934
2732.758545
2290.30127
1523.561646
3953.814697
2283.341797
4186.181641
2243.31543
3149.06665
5931.758789
2692.518555
4946.165527
3867.981445
5860.818359
4589.19873
2813.878906
3478.491455
5429.885742
2016.530151
2409.050049
2492.423584
4437.931152
2623.067627
4062.202393
4780.250977
3071.557861
3670.726318
4889.351074
2005.798706
1569.578979
5402.956055
6975.101563
3265.69458
3408.405029
4775.797852
3280.299805
3743.185303
1860.221313
4291.779785
2917.905762
6081.533203
2055.417969
4667.165527
4886.423828
1868.225464
4706.825195
2610.623779
5361.098145
2317.141602
2162.945801
2439.405273
4150.395996
5332.008301
7892.934082
4173.36377
3672.296387
4406.855469
2922.081055
2790.982422
2717.818115
1659.936035
2365.446777
4873.304199
2013.44751
2297.4729
2496.346924
2511.419922
2303.527588
2088.206299
2160.738037
2277.43042
2544.015137
5134.505371
2386.85376
2073.657715
2757.279541
2243.364502
2359.812988
2409.807373
3052.974365
2827.05127
4291.335449
2281.703857
4084.101563
2635.991455
4655.574219
2231.669922
1924.833374
2584.065674
2487.821533
2030.864258
2130.52124
2272.809326
1986.156738
4762.850586
2899.390625
2241.315674
4587.702148
4990.5
2751.950439
3876.469971
2117.291748
2727.888916
4116.117676
4099.973633
6428.036621
1926.09436
4395.30957
4255.463867
2291.104248
2269.333252
5889.924316
5599.528809
2767.017822
1981.279541
4220.968262
2616.09082
4219.927734
2607.924561
3617.763184
3914.897217
3862.813721
1781.517212
5231.836426
2426.350098
3697.623779
4116.555664
4183.496094
2032.52832
4404.428223
1952.087158
3175.193848
7353.200684
1908.229248
1799.272705
2849.876465
2149.875732
3298.82251
2099.350342
4076.016357
1935.706665
3036.010742
2907.812012
3458.83374
1800.349609
3146.660889
3713.078125
3350.587158
3520.222656
1677.063843
4957.070801
3374.808594
2857.663574
1834.373169
3926.105713
2356.78418
4108.934082
4906.977539
6596.009766
4566.029297
4004.421143
5239.561523
3082.516846
2623.903076
5607.617676
5660.713379
5624.100098
6347.805664
3425.894043
6109.88623
3588.816162
5427.758301
3865.646973
5155.082031
2714.194092
2477.609131
3862.198975
2647.636475
7786.371094
2620.172607
2570.079102
4037.486328
2777.199951
3443.276123
3979.343262
2737.094482
4969.554199
2493.644531
3355.281006
4218.105469
3906.955566
2392.219727
5331.678223
3389.042725
4554.229004
1918.413452
5060.618652
3176.924805
3805.595947
2445.120117
4433.777832
2108.746582
4551.611816
4475.754395
2245.363037
6133.581543
4706.585938
2809.901855
1852.978516
1971.136719
5941.655762
4816.248535
4564.736328
4031.489746
3774.061523
1697.51355
3757.643066
2181.784668
2479.221191
2854.755615
3907.5896
2263.6521
3467.032471
3064.044922
1886.723633
2014.770996
2929.854492
2573.37085
2919.793213
4463.189941
4968.198242
4936.768066
1730.094116
2518.44873
3100.282471
2837.020996
3827.894287
2124.593018
2715.979492
2238.339111
2318.261475
2549.179688
2954.38501
2153.351318
3717.003418
2040.883423
3626.041992
2896.482666
4392.681152
5032.054688
2797.068359
4250.318848
2128.378418
2588.502197
3132.025146
4148.525391
3390.230469
1837.875366
5735.409668
2626.899414
6526.384277
1885.550659
2439.583496
2803.182129
4504.794922
2518.036377
1702.594604
3772.371094
7312.658203
2162.459229
2828.803223
3072.772705
3927.524414
5437.46875
2110.926514
2712.965576
3334.080811
3142.175537
4124.899902
2184
2093.294189
5905.51123
3979.435059
3657.227295
2184.494873
1943.113647
2622.483154
4573.154785
3035.275879
2718.776611
3619.411621
4792.470703
4172.577148
1681.563965
3161.364014
3990.793457
2692.498047
3349.303955
1907.794067
2619.582764
1655.404541
2931.886963
3013.694824
5731.913574
3977.807861
4976.655273
2919.088867
3928.067871
3234.523438
3670.630127
3412.633301
4356.791504
3449.759277
4139.922363
2763.132813
2273.775391
2492.064453
1960.334351
4604.679199
4844.668945
5337.199707
3815.668457
3304.917725
1768.355591
2606
3597.268799
3859.965332
2598.684326
2295.629395
3868.418701
5031.269531
2984.173828
5771.901367
4876.35498
3878.739014
2735.567627
2939.582031
2433.863037
4296.57373
5371.116211
5004.397949
6306.249512
3847.893799
2386.150635
3098.616211
4477.366699
2490.334229
1976.337646
4607.44043
2441.367188
4291.739746
1506.742798
5198.168457
2428.203369
1923.723511
5123.522949
3492.354736
4729.948242
3950.654541
4815.581055
3258.962891
6934.019043
1806.064575
5322.95459
5278.256348
5134.769043
2649.966064
5626.520996
3673.90918
4471.605469
2002.771484
2889.504883
4142.867188
3764.248047
3578.224121
2547.551758
4695.796387
2168.666748
3143.094971
1981.396973
5979.244629
4219.965332
5387.406738
4695.400879
4047.308594
2234.445557
2836.793213
3321.184326
5349.736816
2487.719238
1934.117676
5141.593262
1889.599976
3655.782471
1805.489258
4216.784668
3407.789795
5535.659668
4041.131104
1972.490845
1771.171875
2724.099854
2992.820068
2998.17627
2367.567139
1929.128418
2161.813965
1807.923828
2358.358887
3597.755371
1757.913818
2319.435791
1890.588257
3272.975098
1933.622681
2195.826172
2154.937256
2574.369629
2724.321777
3708.460205
1897.847412
4520.832031
2221.147705
2746.588135
2732.233887
2169.170166
2209.357422
4179.856445
1692.807373
4286.661133
1980.047485
2718.015137
2535.064697
3983.370117
2250.96875
2025.429932
4074.63208
2095.407471
1927.185303
2488.961426
2654.553223
2457.463623
5073.028809
2789.922607
2087.190186
2451.248047
1766.198242
3796.659912
2680.570313
2555.129639
5676.335938
1911.875732
3570.837158
5707.193359
2799.46582
2712.291992
2085.579834
1765.102783
10965.481445
6786.685547
3728.089111
1993.308472
5213.788574
3982.009033
5020.785645
4091.931641
2738.995361
2989.938721
2891.028564
1842.902832
4810.984375
2007.398682
2921.492432
5895.595215
2967.964355
3682.649902
3283.061279
5403.634277
3674.839111
5719.39209
2325.60376
3415.236328
1920.51123
2405.566895
1753.963257
3756.462402
2544.835938
2244.765625
2803.891846
4403.390625
2290.89917
5271.025391
2574.187744
2774.551758
2936.99585
3341.237305
2188.263672
1987.080078
2392.008301
3438.86377
3538.742432
1696.038818
2371.18042
3999.556396
1683.245605
1910.681274
4898.842773
4057.064941
3637.883301
3471.073975
4525.574707
4017.240234
2278.700439
3025.953125
2397.794189
2051.880615
3969.42749
5496.579102
4162.186523
2194.550049
2723.363281
3421.582275
3906.276367
3225.02002
3244.016357
3657.2146
2823.10376
3323.285156
4546.962891
3251.805908
5120.285645
2772.509033
5255.392578
4617.87793
3800.593506
4370.419434
4359.143555
4192.058594
2169.943359
1959.747803
2057.857178
1933.5
4170.97998
2478.126953
2122.26416
5124.01709
5228.376465
3521.160889
3643.517334
2270.817139
1921.157837
3279.631104
3867.787354
2094.67041
2554.705566
2209.476807
2744.51709
4131.153809
3567.61499
3987.36084
3220.697754
4334
5388.343262
3238.292236
4119.676758
3810.144531
3595.612061
1746.984131
1784.967651
3432.836182
3740.183594
2955.574707
1825.537964
3241.473633
1961.086182
1765.594116
1734.516235
2349.333252
2154.149902
2025.053345
1824.124146
4626.835449
1868.161499
3841.342041
1974.375977
4557.106934
2216.155029
2312.601563
2828.862793
3931.924316
3419.059326
1950.240967
2188.038818
1727.789429
5244.811035
2236.717041
4760.787109
3400.701416
2034.915405
2028.555786
2155.337891
2398.009766
1720.747437
3125.255371
2269.393555
4146.887207
3902.453369
2650.505615
3194.037842
1858.542603
2457.091797
1691.886597
2748.421631
2560.408203
3283.962402
1946.179688
4701.279785
2181.185547
2123.776367
1916.804443
7674.335938
1826.733032
4881.919434
1747.008911
2722.255859
2072.11792
3817.478516
1792.653076
4223.722168
2828.063232
4719.052246
4017.006836
2446.920898
3321.336426
2083.843018
1842.661011
3560.507813
6176.067871
3325.05835
1801.59668
1741.311279
4681.42334
3787.628174
1692.923096
1870.051758
4407.091797
2100.541016
3027.87793
2712.217285
2222.450684
2938.96167
4882.158691
4245.736328
2601.072021
2663.823975
9441.571289
1946.560059
1854.116821
5356.54541
1929.628662
4484.055176
4064.762695
4008.384521
5676.250977
3220.589111
2995.907227
2547.943848
2434.866455
1660.023193
4298.489258
2595.124023
1994.713623
8285.572266
3212.439453
3771.72998
3686.881836
5020.11084
12436.203125
4747.964355
4066.31958
3814.178711
4526.768555
4867.858887
4185.695801
3333.038086
1804.697266
3459.816895
5500.266602
4098.027832
3178.013428
5455.930664
4417.595215
4201.336914
4098.710938
5786.050293
3464.269043
2501.827637
4250.062012
4661.714355
5942.780273
3690.829834
4515.528809
2460.032715
6875.135742
2277.134766
4502.373535
3178.514404
6019.874023
4616.016113
4349.918945
4712.456543
5036.511719
4042.022217
2677.751953
3808.320068
5575.925781
5117.505859
3945.22583
2649.746582
3541.380615
2467.607422
2681.114502
2043.667603
2797.993652
2200.646484
3837.541748
5310.465332
2077.653564
4317.221191
2839.122314
4830.502441
2268.607178
4771.53418
2552.880371
2784.565918
5722.84668
6233.26123
1899.507202
3436.008301
3492.068359
2551.421631
3393.39917
5726.683594
1695.929932
1918.883667
3197.972412
2518.251465
1747.472412
5901.787598
4229.440918
1613.647095
1710.13562
2108.552979
3366.579102
2007.054565
1637.213501
3589.088623
2856.039795
2676.626465
1683.489136
2344.6604
2862.73291
1756.617798
2422.42041
2139.92627
2377.181152
2592.101807
2706.918457
2714.748779
1794.122192
2053.147217
2688.804443
1931.577881
3987.058838
2924.324707
2159.970703
1778.48645
1786.859985
3560.656494
1643.404053
2359.330811
1649.884155
1761.677856
4660.764648
3874.982666
2640.364258
3212.526367
1919.517944
1873.130249
3346.384033
3823.577637
2620.949951
2571.833008
4937.574707
3536.979248
1728.505249
2048.56665
3375.338623
2208.992676
1928.379272
3567.582275
4022.626465
