# Supplementary material for: Distribution Analyzer, a methodology for identifying and clustering outlier conditions from single-cell distributions, and its application to a Nanog reporter RNAi screen
Source: BMC Bioinformatics. 2015 Jul 22;16:225. doi: 10.1186/s12859-015-0636-7 (PMC4511455; doi:10.1186/s12859-015-0636-7)
Supplement: Additional file 1: Code S1. — R source code and sample data for distribution-based high-content screen analysis [file 12859_2015_636_MOESM1_ESM.zip › DistributionAnalyzer-1.1/Plates/files10004/F19]

2443.626709
1235.368408
1817.756104
2811.38208
3879.529297
2505.22583
2584.075439
2520.679199
1860
1897.397583
1419.855469
2327.714355
3312.916748
2324.118164
2515.729736
2064.735107
1892.114258
2134.12915
3205.59375
2313.724854
3108.91333
2700.753174
1813.122803
4228.307617
4954.355469
2377.084717
3194.837402
2468.696777
2913.130371
5060.080566
2365.950439
2516.370117
3128.602783
2353.987793
2692.592041
2931.534912
7648.477539
1320.954102
2375.907715
13452.959961
3705.114746
3164.460938
2055.224121
1564.612671
2557.864502
3034.975098
3007.246094
2943.827637
3110.652832
3258.135254
2693.485596
2678.351807
3591.574463
4387.428711
2210.613037
3233.458008
1416.063477
3193.902588
2745.985352
2260.841064
2008.262939
1712.068115
2631.570801
2565.942871
2804.310791
3080.884277
3791.317139
1826.352905
1921.254883
1752.54541
3645.10791
3302.871094
5249.813965
4901.46875
3091.034424
3642.593994
2685.204346
2099.748535
2310.181885
2446.424316
2645.798096
2934.511719
4021.383545
2328.715332
2011.789429
2980.913818
1590.129883
2365.827148
2373.348389
4689.980957
3149.106445
2653.182373
1679.400024
2412.204102
2696.917969
1464.148193
2699.08667
2767.731934
2554.682617
2278.458984
2556.363525
2542.376465
2193.355957
3065.276855
3846.946289
2304.165283
2885.757324
2956.410889
3322.214111
3504
4515.135254
3033.741943
3193.4729
2422.272217
2431.580811
2175.306396
1985.782349
2295.85376
3719.951416
2351.50708
2525.35791
2335.416748
1967.509521
7046.257324
3358.732666
2369.593018
3425.488281
2607.849121
3301.508789
3223.166748
1735.503418
2499.775879
4009.792725
4450.124512
2351.057129
2801.302246
3893.322021
3163.858887
3835.955566
2706.745117
2697
2817.09082
2615.328857
2834.062988
2101.698975
2067.289551
5174.921387
5989.65332
4788.516602
2484.69458
8491.172852
2919.172363
3188.678467
3941.022705
4473.578125
2560.106689
7299.614258
4801.086914
4949.424316
3201.333252
2041.394775
5886.387695
2206.299072
3269.339844
4222.399902
2888.7229
4524.34082
2328.653076
4696.15918
3736.060547
2982.809814
3750.174805
2530.103271
2138.74292
2730.103271
2473.730469
2486.632324
3715.486328
2509.431152
2076.167969
4070.90332
4770.65625
2201.959717
2196.698486
2643.157227
2027.768066
2774.304688
6276.843262
2118.705566
2081.003418
2987.935303
2460.53833
1888.181274
2875.673096
1903.470703
4653.986328
2370.747803
1863.069092
2571.584961
2705.529297
2788.279541
2413.710693
1749.544067
2133.543701
2382.285645
1863.750977
1914.434814
1850.606201
2158.168945
3132.162109
4203.926758
1857.013306
2623.125
1896.77002
1426.317261
1520.907227
1830.613525
2211.205078
2106.985596
2382.494141
1959.326904
1903.772949
2053.170654
2415.530762
1883.665161
2329.261963
2579.460449
1911.887695
1998.217896
2515.845459
3622.394775
2222.86792
3734.60083
2122.371826
1984.099976
2489.968506
2250.287842
3782.42041
3007.86377
1920.946777
1808.150269
2130.832275
2175.295166
4013.959717
4230.068848
3338.539795
3329.643311
3245.95166
2301.333252
2280.888916
5995.51416
1941.571411
2722.495605
4202.488281
4294.427246
3866.894775
6817.583496
2222.62793
3780.75
4842.759766
3838.509766
3831.783691
4094.805908
2585.046387
1902.400024
2158.278564
2645.571045
3739.155273
2608.270508
12808.055664
11766.407227
2285.944092
2483.310303
5206.682617
6139.188965
3174.380615
3226.519043
6177.089844
4384.543945
5345.215332
1985.834351
2089.646484
3470.975342
5435.019043
5577.748047
3172.882813
2326.081787
2724.273926
5044.373535
4238.369141
2136.625488
3988.493652
3299.421875
2656.88501
4711.002441
1823.491333
2931.485352
3566.90918
3011.79541
5339.077148
2622.383301
3055.053223
3227.46875
1986.794556
1997.38623
2263.180664
2576.590576
4498.26416
2568.058105
2292.787109
1996.891479
1921.413574
2189.610107
1880.477417
1732.85022
2129.446045
1812.56958
1875.313843
2223.869141
3287.525879
2003.018921
3030.576904
2244.124268
2454.848877
1941.917358
2891.943115
1835.496826
2012.041748
3502.542236
2108.130371
4375.86377
2723.98291
1943.09375
2482.22168
2072.892334
1895.585571
1907.472656
2712.882568
2881.694336
2297.547119
2542.236572
2035.284058
2062.436035
1911.882813
2798.425049
1691.731323
2338.750488
1756.36499
2036.120361
2356.893799
1865.474976
2100.472168
1948.640503
1767.882324
1977.90332
2382.279541
2271.393066
3697.461182
5155.563965
3868.797363
3801.418213
2052.161133
4420.419434
3094.739014
2385.419434
2996.793701
3019.45459
3430.086182
5262.57959
2658.348633
3523.833984
3624.748047
2515.213867
2285.174072
3345.768066
4585.30957
5169.97998
2602.597168
2204.457764
8470.542969
1883.572144
6983.396973
2125.870361
3991.885742
4499.312988
2546.420654
2264.644531
1787.936523
4071.771484
1930.317017
2398.939453
2821.788574
3551.483887
2181.77002
3618.931641
1824.961182
3696.680908
4335.225586
3517.34082
2668.748779
5227.131348
3145.464111
4700.780762
3919.550049
2283.558105
2700.343994
2688.562988
4489.147949
2764.244385
2699.366455
3447.100342
2434.09668
2333.888916
2519.150146
7231.557617
3269.029785
3971.127686
2390.748535
3357.707031
2282.241211
3963.987549
4455.013672
2538.563477
3756.626465
2618.955322
4910.388672
1914.647461
2355.533203
2843.289063
3745.467041
5848.782227
2999.561279
2135.958984
2700.765869
2586.397217
1820.612305
2373.56665
2098.986084
4136.825684
2513.218994
4405.215332
3190.852295
2204.327393
3829.738037
2057.753906
2732.19043
4360.399902
1892.509766
3671.735596
11286.9375
2278.864746
2826.945068
2155.634766
6252.600098
5135.575684
2559.562988
1947.883789
2771.534424
2153.680176
2278.1875
4526.226074
3994.358643
2227.193359
3422.015381
2061.591309
1974.41687
4828.289063
2668.052979
1613.475586
3493.616211
4593.45459
4409.238281
2127.176514
4458.104492
1987.790405
2582.102539
3658.128174
4515.742676
2374.727295
2880.273438
2093.544434
1877.617065
2431.699219
3107.837402
2376.076172
1922.208984
3108.093018
2431.924561
2869.456299
4025.648926
5085.88623
2295.68457
1655.058838
3485.142822
2326.952393
2415.862061
2030.181763
1681.039551
2736
2104.978516
2195.968506
3269.559326
1976.289795
6316.332031
3312.358154
2039.390503
3390.060547
5334.240234
2096.740723
5190.525879
2184.085205
5146.763184
2512
1945.978149
2144.907715
1975.053711
1753.52002
2217.253906
1841.54834
3198.5
1833.721558
4803.674316
4959.448242
2026.331177
4575.393066
2393.313477
2857.430908
3770.938721
2216.966064
1790.846191
2641.926025
4814.5
2178.744629
2363.236572
4184.336914
6336.457031
4326.933105
3093.530273
2665.863037
2922.622559
5078.324219
2710.357422
2362.640869
2017.64209
3766.063965
2280.02832
2657.045166
2002
2239.784424
4342.543945
2770.050537
3721.129395
4160.194336
3212.275146
12573.135742
4558.046875
2626.921875
5493.791992
2125.149902
2720.626953
2765.307861
3323.434082
2393.61084
4049.199219
4780.711426
15367.172852
2669.688477
3497.173828
2398.744385
2794.235596
2850.591309
3182.577148
3580.474121
3680.920654
5151.695313
3357.767822
1958.968994
3775.450928
4051.479492
2047.464111
2128.278564
3854.281006
3865.174805
3120.611816
2759.587646
2027.473267
2547.535645
5447.270996
1554.580688
2250.451416
2288.840088
3881.987305
5014.615723
2483.756348
5052.856445
4180.623047
2440.118408
2193.588623
3168.727295
4332.030273
1576.210571
3800.3479
4408.827637
4622.46582
4728.321289
2837.637695
2281.638672
2258.570313
2947.535889
7273.833496
1626.800049
6281.150391
4353.729492
3706.419189
4978.140625
2800.590088
1599.344238
2006.42627
2451.445313
2342.697998
2185.263184
1850.105225
6489.200195
3886.462646
3386.066162
3595.21167
3626.758545
2766.280029
4713.803711
3524.869629
2768.966797
3064.943115
5000.88623
1822.352905
2577.195801
2950.258057
3253.755371
3814.722168
1736.764648
2321.78833
3063.615723
2499.043457
2694.056641
5378.535156
1959.652222
2752.187256
4535.740723
2130.969971
2514.106934
3200.183838
4364.372559
4941.339844
5365.375488
3361.687744
4971.171875
4694.711426
2522.555176
3816.058838
3800.553467
2672.08667
2910.059082
4214.67041
3354.656738
2822.645264
2275.084473
3711.053955
2205.241455
2901.230713
2091.766846
2286.228271
3534.194824
2885.769531
1955.096802
2400.129639
2020.844482
2604.248535
2729.368164
2042.720459
2709.279541
2386.04248
1555.473633
3004.710693
3222.366699
2171.41748
2050.823486
2992.617432
2498.150146
3994.196045
5129.246094
1896.100464
3416.293945
3673.921143
3270.057861
6757.207031
2598.699951
3129.379395
2918.240723
2023.196533
3170.272705
4270.217285
2138.862061
3241.333252
2327.005371
3370.511475
5323.916504
2009.283569
2317.703125
5330.666504
4137.824707
2553.130127
2623.774658
4914.319824
2302.266602
3698.444336
8639.438477
4262.558594
5165.587402
2611.604004
4959.061523
2376.341309
3092.39624
3353.313721
1984.271484
1998.541382
2212.544434
1508.759888
2803.005615
4758.399902
2479.447266
2231.027832
1672.72998
1873.906982
5219.549316
2793.787354
2629.471924
2153.238037
3491.152832
2274.208008
4591.868164
2215.569824
2064.183838
2428.709229
2461.505859
2289.394043
4774.333496
3655.576416
4036.841553
3542.771973
3604.076416
3353.223633
3393.236816
4675.322266
2334.93335
4055.501465
6623.527344
2895.22583
2665.484619
3314.770752
2207.570801
2123.661133
1831.102783
3160.838135
6532.55957
2140.435547
2656.416748
4776.555664
6196.653809
2116.578125
2060.012451
3601.285156
4104.305176
2325.377686
2044.232544
3313.390381
3090.133301
2264
3808.554932
2689.655273
3178.436768
4226.921875
2680.732422
11107.033203
2994.810791
4126.970703
3173.117188
3158.483643
2197.908447
3802.243164
5518.341309
1746.047119
2832.613281
2406.172363
2311.263916
4515.347656
1948.209473
3820.261963
2638.268799
3701.663574
2762.596436
3476.832275
2309.614502
2477.591064
2454.633545
2061.743652
2208.27124
2060.430664
2140.054688
2993.268799
3064.915039
1513.770752
3320.803711
1520.295044
2030.982788
3831.636475
2221.391357
2005.403931
2103.315674
4423.303223
2435.308594
5861.205566
7212.893555
2337.183594
8692.678711
3089.373779
4193.842285
5609.146973
1822.317139
3294.319336
4476.497559
4025.795654
3683.960693
2497.945557
2225.425781
3337.777832
3556.265625
2191.855225
3508.173828
1906.081055
3542.194092
3364.227539
4188.01416
4041.375
3959.241455
2907.858643
4022.959229
3436.725586
3433.821533
4137.555664
4531.933105
3458.488525
4054.345947
3001.5
2400.359619
2782.672852
5493.06543
2252.971924
1802.215332
2161.155029
1744.255371
4170.95752
1957.402222
4223.219238
4728.557129
2886.288574
3721.755615
3236.840088
2721.680908
2221.621582
3989.084717
1471.25769
11858.415039
1941.578979
3234.14624
3996.523193
4196.350586
3438.838379
3917.267578
2142.119141
4156.799805
2197.96875
5352.850098
1915.870972
8276.704102
5502.64502
2270.550293
5269.509277
2332.666748
2191.537109
1591.283569
2907.477051
2792.382568
3937.759277
2221.074219
2155.361328
1725.372559
2494.771729
4180.246094
4201.481445
3524.725098
2203.728516
2211.773682
2449.909424
2346.796143
3922.659912
2997.681641
3227.303223
2144.813721
2632.355469
3488.888916
3505.486084
5026.470703
4295.738281
2752.111084
2250.676514
2171.820801
2743.688721
3133.87207
2172
2652.63501
2413.604736
2257.216553
2449.764648
2088.508057
3601.762695
1862.285767
6371.793457
3803.29248
2690.053711
2853.724854
2398
2220.216309
2374.184814
2064.447021
1575.710815
2255.35376
2936
2352
2847.694092
3554.150635
2469.203613
2261.150146
3298.348877
4078.741211
1960.338257
3315.731689
2777.240479
3399.646729
2001.993042
2838.8125
1871.855591
3243.112061
11464.303711
2707.749268
4002.133301
1701.908081
3290.867188
2649.762695
1952.322632
3246.586914
3570.32666
3605.274414
3046.463135
4920.674316
2649.75293
3501.845703
5170.671387
2011.359619
3733.443115
2782.278076
3749.621582
4625.916504
4568.786133
2148.352295
3265.706055
1779.718872
3283.861328
2775.233643
3459.159912
3357.111816
3704.492676
2028.666626
3937.102783
2811.799316
2749.312256
2224.241211
2234.164307
2459.184814
2738.883789
1894.883179
3608.278564
2035.617676
2087.098389
3807.102295
4054.559082
1897.028198
3136.80542
2530.911377
5967.025391
3976.793945
1811.153809
1879.008423
4356.029297
4032.113037
4223.767578
2152.131104
5394.532227
2028.210571
3784.372559
2723.279053
2396
3895.239258
2167.143799
2116.546387
3063.958252
2075.624268
2106.52417
3604.320068
2143.512939
2350.36084
2053.829346
1984.24646
1912.583984
11672.362305
5334.887207
3887.979736
3314.544189
3245.028076
4630.415039
3755.159668
2121.43042
2305.610596
3958.439697
3552.462891
1829.289063
2983.507813
3327.868652
7415.65625
2315.363281
4592.619141
4061.954102
5078.610352
5718.105469
2650.005615
2324.446777
2093.904053
2102.107178
4223.637207
2745.049072
2297.25
2162.198975
3335.142334
2014.517822
2865.684326
4083.244873
2395.424316
2561.954346
8680.189453
2421.453369
2361.142822
3654.070068
4228.18457
5769.059082
6145.833496
5242.728516
2132.711914
3034.121582
1915.934448
2480.693848
3986.066406
1863.712524
2936.795654
5751.098145
3155.564453
3354.523438
2098.133301
2485.556641
2659.584717
2339.606934
4066.479492
3006.422607
2637.351074
2100.353271
3101.475342
2765.636475
3459.638916
5099.980957
2287.864746
1718.384277
3705.706543
4775.245605
3516.291016
3693.36792
3254.060547
2979.359131
3629.995605
4194.776855
1939.431763
4434.336914
3009.769287
2023.690186
3006.52417
2983.702881
2608.132813
3824.727295
2094.034424
3800.258545
4327.019043
2532.747559
2150.529785
2261.905029
3177.45459
3444
3126.927246
2860.814453
1989.777832
2053.348633
2141.056885
2513.631348
3237.293701
3093.325928
2122.700928
3969.700439
2663.870361
2350.654541
4416.666016
2455.031494
1941.856689
1930.194336
1933.94873
3482.046631
2829.099121
2674.558105
3108.998535
2251.354736
4943.726563
3899.574707
2137.89917
2455.131104
2525.723877
2273.006592
5811.130371
2277.524902
3370.282959
3609.205078
2896.673096
3054.590088
2185.290283
4159.448242
1971.103882
3290.063232
2597.393799
3466.204346
3023.717041
6092.822266
3786.018555
1991.631104
2667.139893
2067.249512
2650.287598
4848.841309
2159.274658
6505.247559
2403.054932
2821.773438
2850.533203
1868.763184
2602.913086
3922.036133
4084.490479
1744.167725
2532.763672
4839.757813
2927.789307
2278.661377
2522.392334
2293.352783
2092.0271
2606.170166
1764.141846
2737.621094
2687.422363
1912.737061
2732.193359
5198.565918
2053.848877
2728.278809
2472.510254
2412.011963
10331.579102
1946.115845
3569.4729
2523.89917
6914.404297
4131.069824
2147.206055
2581.642578
2715.84375
2383.415283
2310.65625
4883.167969
1863.427002
3227.843994
1620.895874
1910.38855
2748.100586
6557.016113
1684.043579
3080.838135
2601.259766
3540.328125
4006.582275
2732.151855
2559.413574
3805.75708
3209.245117
3228.94165
1796.115967
2821.772705
1840.577271
3615.78418
5432.206055
1885.181396
2088.480713
1990.233521
2965.411865
1766.528442
2827.885254
3214.4646
2424.273682
1563.612915
2251.699219
2304.23999
2486.680176
4727.216309
2197.558838
3085.633545
1990.285767
1946.202515
2082.955566
1993.497559
3533.584473
2233.418945
2562.267822
2049.726807
3968.974121
3803.581787
2082.748779
3774.358643
5137.005371
2090.361816
2208.796631
3476.021484
4963.384766
2870.483398
2114.488281
4171.039063
2553.461914
1900.804688
5208.742676
3843.111084
1989.983276
2957.45459
2625.946533
2388.476074
2623.960449
3099.080322
3138.032227
4594.850098
4318.359863
2199.475098
4186.185059
12815.079102
1990.315063
2749.795654
3393.748291
2216.020508
3041.14502
1850.327637
2009.611694
4173.357422
2980.765137
2928.809814
2791.983887
1978.917114
3289.045654
2867.843262
3217.136475
1879.530396
1516.915039
2563.146729
3599.388428
3222.015869
4232.766602
2347.949219
2201.666748
2539.228516
3044.459961
3546.426025
2388.035156
1825.558716
2037.733154
3468.349854
3371.672607
2919.846924
1877.38208
3045.110107
2868.197021
4687.497559
2529.076904
5882.576172
1807.321167
2165.937988
3207.166504
3428.511475
1949.87085
3089.638672
1810.630615
2600.721924
3657.945068
2035.763184
4088.717529
3622.049316
2283.352051
4053.779053
1678.116089
2696.596436
2045.694946
2026.803223
3636.319824
2460.032471
2432.138916
5119.307129
2485.635986
1964.610229
2211.050293
2134.961914
2467.139893
4298.403809
2259.136719
3278.952881
1927.967896
1768.764282
2595.882813
2525.076904
1787.703003
2073.23999
1708.169067
2310.41333
2828.855225
2033.462402
2208.124023
2791.771484
2047.981812
2663.647461
3794.427002
1894.219849
4239.754395
3257.651123
3511.499023
1820.634888
5196.563477
2530.266602
3977.958008
2029.919312
16500.035156
3523.480957
3434.116943
3698.628174
2781.472412
1898.909058
2447.716553
3050.973145
3029.882324
4983.952637
2008.69751
4769.302734
1761.06665
2473.459473
2221.66748
2025.494019
1983.36438
2275.442139
6321.283203
2205.127441
2082.307617
2611.174072
1960.635498
2753.5
2051.642822
1955.761108
2424.008789
1798.984863
2689.908203
5482.956543
2533.224609
2164.692383
2798.505615
3772.356201
3200.971924
1857.941284
3597.657715
2346.079102
2017.12207
2296.437744
5011.445801
3153.973389
3389.573486
3636.522217
2169.536865
2750.477539
2721.449219
4927.062012
2152.22998
1993.312134
2590.505371
6220.699219
4268.398438
2110.943115
1764.71875
4764.891602
4485.494629
2747.704834
1944.148682
1832.275879
2071.082764
2319.897949
2424.466064
4767.57373
2935.459229
4487.547852
2570.294189
1551.085693
1998.091064
1964.472656
3494.310303
2906.268555
3255.385498
3063.262451
2005.259888
2249.539063
1884.351196
2237.547119
2437.192627
2448.179199
2795.807861
1852.487305
2201.45752
2370.37207
3118.244385
1913.983643
1958.970337
1907.15625
3783.978027
4018.987305
3032.975342
2611.259766
1928.664063
2777.367432
1879.340942
2999.760986
1882.012085
1871.318359
2492.569336
3003.63501
2850.918945
2181.902832
2219.949951
1846.259888
3187.735107
1898.098022
2624.525879
2252.279785
2694.332031
2257.145752
3184.680176
1982.301636
4445.767578
2928.244141
6828.67627
2996.161133
2288.710205
2165.367676
1346.120239
2563.993164
2339.362793
1875.386597
2904.939697
2441.634521
2283.974121
1753.113403
1963.049561
2058.993652
3032.108643
2100.568359
2239.508057
3743.650635
2298.35083
4213.480957
5187.049805
2200
1984.59668
4298.591309
2665.641357
1968.72583
1703.869507
1747.767212
1953.068604
1804.328247
3512.965332
2090.367432
1846.916504
1914.448975
2105.618164
4666.837891
2088.224365
1795.275757
3145.600098
2321.610352
3303.397461
1708.363647
2268.429932
1839.345337
2021.37854
2930.504883
3082.151611
1926.150024
1837.786865
2660.020996
1760.646851
3011.855469
1571.727295
2770.75
1970.835693
4744.066406
2618.957275
2682.461426
2192.811035
5688.765625
4516.366699
2058.373291
1674.518555
4552.146973
2237.471191
2114.598877
1921.008789
2198.414307
2123.939941
1916.339233
2408.316162
2336.664551
1796.805786
1876.411377
1959.939575
3583.326904
2247.351318
3235.52832
1769.320557
1779.515137
2582.950195
2117.251221
2036.989502
1792.856445
2164.730225
2864.226074
1950.730347
2114.300537
4190.478516
2742.680664
2153.168213
2259.652832
1941.977173
6186.422852
2499.02002
2198.070068
1815.678589
3694.775146
1974.052246
1873.425171
2689.750488
5070.952148
2974.348633
1912.014893
5570.23584
2379.049316
1967.688843
2123.327881
2624.290527
2081.626953
1806.329712
2805.626709
2362.197266
2111.931641
1850.069458
1998.072876
2257.705322
4732.37793
2388.107178
2035.185181
1893.877075
2051.546631
5726.310547
2441.161377
1988.924927
2591.05127
2087.654053
2321.315186
3082.117432
2648.311523
1741.615845
2891.490967
1936.443848
1979.876831
1839.658203
1903.711548
2158.429443
1798.30542
3491.28125
2064.117188
2600.220215
2739.437012
2453.233643
1892.412231
3875.403564
2004.256226
2575.607666
4680.225098
1860.623657
2466.946289
2217.711426
2143.712646
1829.19104
3864.757568
1771.610962
2119.606689
6917.837891
2261.682861
1828.814697
6003.456055
3764.984131
2232.577148
5882.295898
2139.424561
1675.535156
2152.854248
2026.650635
2336.927246
3221.400879
2408.318604
2162.707764
2235.363525
3290.987549
4052.13623
2002.342163
4616.227051
3366.871094
3019.140625
4442.393555
1504.571411
2571.09668
7570.080078
3744.032471
1861.707642
2773.551025
5135.314941
3786.972412
7001.969238
4438.990234
2762.645752
1751.797607
2403.28125
2848.86792
1842.155518
2710.416016
3844.620361
1861.899048
1881.148804
1693.693115
5336.923828
2662.017334
3958.8396
2609.09082
1914.822754
2088.332275
1970.315186
2182.366943
3765.833252
3233.219238
4678.763184
2370.101563
5837.159668
4295.905762
4217.931152
4236.173828
1781.114746
2316.56665
4986.902344
2425.084229
1712.660034
1772.876343
2708.887451
3205.898926
2030.625977
2238.566406
1845.723267
1898.819092
3180.998047
3795.817383
3057.030029
15469.211914
2077.647705
3846.17041
2321.150391
4685.713379
2012.033447
11681.297852
7656.759277
1849.599976
5311.411133
1876.028931
4244.932617
1783.417114
2710.98999
4976.431641
4236.172852
2541.51123
3469.797119
1861.949829
1913.070435
3196.303223
2651.269531
1699.050415
3368.205322
1789.930054
3780.566406
2522.482666
4500.141113
3181.419678
1717.658569
2674.888184
1438.974365
2719.281982
3271.322021
3013.75
2008.853882
2884.122803
3978.458252
6880.637695
1629.268311
2995.774658
4334.864746
4862.725098
3253.52124
3505.758301
2431.218018
4475.724121
1992
3107.151611
1819.368408
7329.350586
5933.177246
3154
2186.727295
2886.449219
3353.841797
1810.8927
5768.990234
2778.188721
3518.514893
7642.006348
4553.321289
3234.574707
4140.555664
3564.593506
2362.130615
4927.479004
2489.507813
2389.773193
3350.392334
4774.652832
2436.77417
2947.229004
3928.58667
3101.860352
2568.14209
2541.872314
2124.118896
1936.413818
1937.032227
3080.637695
3320.571533
2481.120117
3912.051025
2383.410645
5250.335938
2383.515137
1727.578979
9417.985352
5454.303223
2614.440186
3860.730225
2323.00415
2025.141235
2157.056885
2799.870117
3037.078857
1705.850342
2170.438965
3742.94165
3129.03833
3898.51001
5433.31543
2753.960205
1808.558472
3416.643555
2559.068359
1780.285767
1826.811157
2674.552246
1927.902344
2815.166504
2060.392822
2101.794189
2610.362061
3044.885742
3878.519043
2568.423096
8078.951172
2269.661865
5010.529785
1906.704346
1868.739868
2136.126221
2670.282959
3187.310303
1910.992188
1973.130249
1946.079956
3756.51709
11584.682617
6203.502441
1856.788574
3050.643555
3291.699219
1860.512817
4702.00293
7642.941895
2136.590088
1783.238892
2039.057495
2195.571289
1921.661987
2760.358154
4676.575195
1992.63623
1832.893433
1595.912476
2371.92334
3136.350586
5044.394043
2578.869629
2807.86499
2758.875488
6540.222168
4242.707031
2138.657471
3405.415283
2201.894775
1802.181763
4377.450195
3102.485596
2094.647461
2205.728516
3812.195557
2361.055664
2641.061279
3192.934326
1560.470581
2761.435791
12417.886719
2859.549316
2327.580566
2670.636963
2347.144043
2379.333252
4053.424072
3441.327148
1778.43042
2632.205078
3802.953857
2679.040039
3036.550537
2386.727295
3195.232422
3541
4357.131348
3840.410156
3930.155518
5277.061035
2741.423828
2111.539063
1958.479614
2763.263916
2259.927246
3705.226318
2416
2621.803955
3945.06958
4586.82373
3187.737305
3744.209961
4540.133301
3925.814453
2613.071045
4210.600098
3535.756104
2943.260498
2833.691895
3258.666748
2625.809082
1988.247803
2548.643799
7095.102051
1908.126465
1854.5802
3398.369385
4652.710938
1856.691895
3106.428223
6692.52832
1920.637329
14144.044922
1968.895386
2750.014648
1832.918823
2011.02063
3328.394531
2379.503174
2069.906982
2527.01123
2692.1604
1933.708496
2573.274902
3608.040283
2315.286133
3531.967773
1958.453003
2616.882324
2363.05127
4804.731445
2247.170654
2391.037598
1844.201538
2345.641602
4640.26123
1933.972168
1936.954834
6116.723145
2049.51709
7322.628418
2873.946045
2960.934326
3835.169922
2399.082031
2990.161133
1889.439331
2478.539063
1886.098999
5247.383301
2821.391113
1926.065918
3015.692383
1999.248169
1712.911377
1793.365845
2617.25
3709.519287
3842.918945
3193.439941
2127.79834
1688.283203
1921.665283
2527.789551
3936.07666
4967.643555
2390.666748
5351.82666
3736.286621
2507.621582
3391.894043
2051.326416
4460.980957
1816.124023
1753.040649
2904
3726.772949
1841.08606
3673.509521
3553.504639
5076.87793
4141.744141
4145.904785
3235.626709
3529.758789
3609.61792
4409.402344
6975.51416
3477.014404
4103.388672
4889.379395
1695.868896
3452.134033
1796.713379
3175.942139
3654.471436
4318.056641
6000.371094
1980.869507
2306.646973
3498.810791
2603.005859
5674.006836
1650.23999
2831.699951
2878.594482
2981.439941
2765.040039
2239.229736
2473.727295
3774.411377
3442.083008
2297.1604
2534.329102
3837.644775
9260.838867
5319.844238
3587.380371
1949.349731
2359.441895
4134.203125
2097.730713
3271.685303
3017.071533
3851.513428
1973.442627
2200.219238
2648.310303
3372.835938
1852.266724
4070.289063
2058.268555
2727.244141
1999.582031
2106.285645
2717.421143
2816.991699
1958.638306
2438.833252
1836.521729
2353.775146
2098.611328
2322.427979
2315.257568
2466.399902
2667.261475
1882.519653
1672.050293
2827.79248
2304.800049
1519.206055
1913.481445
2224.846191
2971.550293
2017.911987
2123.436279
2122.020508
5307.63623
2015.214233
1794.439697
2228.353027
2172.281738
3831.173096
2715.067383
1877.468384
2348.995361
1766.285767
3567.137695
4578.260742
2497.792236
1909.439941
1900.292725
1945.055298
2510.752441
3744.314209
2716.012207
2049.25
2658.279053
2164.841309
2363.970215
2389.789551
2212.398193
1917.074829
1957.437866
4100.538086
2366.805908
2549.212158
1586.953857
4274.894043
5177.728027
2169.89209
4161.473633
4481.288574
2830.086914
3679.679932
3224.060059
4308.884766
4080.274658
3649.543457
6258.858887
2005.369873
4366.162109
3899.15332
4614.90332
3380
2914.346924
6683.577148
1831.428589
4234.361328
4071.37207
6461.184082
2078.476074
2384.118896
14529.819336
5857.351563
2069.885986
3223.154785
6437.584473
6369.837402
3903.647217
3489.434082
16733.769531
2199.240967
7701.572266
4997.822754
4320.986328
3890.640137
2764.723389
4282.612305
3773.761719
2490.772217
1803.131714
5433.522949
4144.856934
2887.431885
1983.042236
2010.517822
4170.399902
1812.770142
4414.955078
2418.586914
2240.901855
1526.642456
2406.813477
1932.70105
2132.380371
2134.620605
2826.787354
2235.609863
2623.875732
4179.385742
2022.521729
1984.033569
2508.504883
2371.935059
2239.495605
2284.731201
2435.289551
1906.900024
3903.813477
3933.451416
2058.736328
2036.643921
2117.155518
2539.881348
2645.993164
3594.840088
2059.626221
2436
1812.096924
1825.012695
3035.214111
3216.312988
2051.558838
1385.388184
2139.432617
2935.806152
3472.260254
1833.563232
1929.212891
2343.918701
2460.433838
2088.84082
1755.835327
2222.568848
2450.622803
1912.698853
3115.659668
1829.786621
2152.121094
1880.155396
3347.994385
3194.126465
1898.344116
2581.768799
3157.196777
3193.600098
2990.067139
1986.347778
5416.895996
