# Supplementary material for: Distribution Analyzer, a methodology for identifying and clustering outlier conditions from single-cell distributions, and its application to a Nanog reporter RNAi screen
Source: BMC Bioinformatics. 2015 Jul 22;16:225. doi: 10.1186/s12859-015-0636-7 (PMC4511455; doi:10.1186/s12859-015-0636-7)
Supplement: Additional file 1: Code S1. — R source code and sample data for distribution-based high-content screen analysis [file 12859_2015_636_MOESM1_ESM.zip › DistributionAnalyzer-1.1/Plates/files10004/F20]

3337.076904
4370.25
4016.825439
3039.295654
2206.468018
4830.134766
3404.130615
1463.574463
1473.361694
2426.970459
1744.765991
4279.381836
2787.647949
2271.486328
2446.473633
3956.187744
2345.962158
2768.5625
5569.221191
1869.484497
4325.250977
1806.400024
2598.10083
5373.003906
1378.828247
6421.369141
7688.578125
3721.471924
4770.49707
1977.946533
3029.050049
5559.946777
2186.817627
2713.806396
5392.6875
2504.835938
3243.895752
3573.346436
2067.486328
1768.705933
2343.438232
3173.097656
4709.48291
4928.047852
1343.067993
3534.354492
1947.923584
3067.310303
2001.615356
2031.034424
7764.092773
4938.649414
4994.654785
10824.424805
5620.604492
3425.112793
1436.075439
1915.099121
4959.571289
2001.375854
2261.654541
4316.486328
1657.80957
1921.21521
2560.901367
3893.981201
5425.09082
2075.352295
4386.680176
2616.196777
5039.103516
8509.165039
3184.907227
1628.355591
2994.059326
4157.502441
2787.9646
1646.103149
4765.966309
1432.880005
6036.242676
3959.820801
5620.807617
5295.200195
2275.15332
4380.753418
1878.11377
2708.52417
6103.061035
4977.191406
5707.813965
1507.135986
2367.396973
1855.52002
1801.448853
3751.61084
4161.990723
4730.41748
3331.984375
4972.910156
1402.260864
2429.114258
8734.389648
5797.400879
1494
5728.04248
2871.298584
2285.706299
5977.345215
5511.82959
2306.86792
2983.837402
2639.233154
1435.346436
2988.522705
2473.377686
6245.773926
2278.897705
4713.885742
3134.258789
1684.924927
2130.058105
4837.083496
4023.581299
5685.79541
2082.300049
4646.335449
2968.571533
1423.147949
5407.310547
3658.85376
2813.354004
6539.476563
3901.670898
3930.75293
3336.198975
4403.535645
6773.799805
3640.950195
2394.335449
1442.563477
2435.265381
2123.037109
6724.40332
2682.893799
2738.555664
4962.126953
3106.056396
3583.637695
1894.145752
5182.495117
5815.504883
4105.586426
2704.980225
2835.169189
4576.722656
3943.618164
4520.426758
2317.076904
3209.546631
3958.454346
4470.385742
1523.639648
4086.60498
6120.116211
5627.568848
3885.075195
3419.401367
3391.401123
1792.25293
7080.549805
7009.90918
1698.685181
2543.749512
2183.272705
1774.811279
1963.156006
3325.444092
1831.050415
2012.460938
2240.528076
3590.207764
4893.736328
3006.683105
4369.661621
2366.974365
4660.718262
4040.282715
3091.020508
2001.359741
1685.313599
2794.057129
3071.250732
2981.540527
1924.994873
1691.769775
5308.584961
4956.249023
4136.173828
2463.569092
2311.288818
1705.57251
2690.474854
4150.416504
1821.73291
4532.145508
2476.079346
2138.38916
3227.981445
5449.528809
1836.545898
1861.123291
3353.537842
2176.141357
2014.328369
2250.866699
3645.728271
3540.804932
3180.641602
2563.205566
4583.664063
2702.776123
1673.60376
5229.180664
4082.088867
3929.286621
4335.627441
3348.337402
5678.197754
4454.388184
3820.512939
7313.196777
2166.051758
2249.503662
3025.601318
2790.441895
4267.097168
3333.291748
1656.379272
3020.612305
3873.705078
4447.239258
4357.912109
3648.191162
4431.263672
3541.940918
6183.733887
2398
3014.732178
1923.063843
6431.122559
1738.285767
2815.821289
3007.83667
1803.728149
1709.703369
4265.063477
1359.900024
2467.779053
1648.666626
2160.180908
4045.818115
3821.333252
2300.782227
1767.428589
3459.320801
2144.269287
2482.79248
1737.915527
3478.857178
5849.643066
5701.855469
3286.6604
1476.413818
1954.270996
1952.189331
1648.98877
2001.034058
3520.310059
1873.422241
1321.155518
1994.695679
1927.670044
4739.48584
5807.59668
3415.602295
4087.043945
1362.608643
4332.942871
6843.844238
1683.31311
2228.237061
3521.072266
4330.904297
1618.694702
1787.666626
4615.433105
3382.360107
2375.22583
2857.110107
2791.412354
1576.233032
6584.105469
3838.218994
3157.438477
3426.966797
4926.526367
3363.726807
3950.077637
2347.175293
3777.055664
3558.117676
1520.290894
2852.577148
1757.415405
3068.875488
5357.515625
1408.771973
4853.164551
2858.953125
2383.318115
1447.658081
3504.917236
5587.405273
3510.180908
2545.259766
4803.737305
4597.625488
2004.599976
4196.977051
1909.800049
4236.595703
1576.852417
3078.604736
2944.338135
2511.636475
2637.610352
4493.368652
5136.480469
1690.967773
4321.443848
1728.048462
3911.513916
2266.526367
1598.173218
1608.18457
4010.884033
4445.308594
2381.684326
4795.55127
1423.875977
3145.908691
2411.171875
3331.171631
2264.029541
2241.161865
1786.549072
3688.22583
3449.721436
3487.05127
2125.520508
4776.505859
5257.792969
2331.734619
2503.547852
1714.140869
2647.867676
2180.858887
5759.675293
3962.842529
6038.499023
2686.16626
5982.531738
2326.150879
4380.225586
2208.605957
6333.845215
3731.712646
3308.54541
4193.211426
2772.766846
5883.699707
3163.125732
2914.325684
4264.542969
4048.503906
2015.565186
1952.165527
3360
2295.407471
3305.646973
1865.088745
2249.156006
2149.45459
5365.347656
1757.09436
3471.516846
2166.619385
1653.729736
2389.798584
3024.28125
8182.810059
4605.288086
5205.104492
3430.74707
4909.582031
5550.821777
5017.537109
1558.954224
3981.632568
2182.815918
4597.26416
4565.859375
2895.947998
2530.48877
2833.551514
3091.911133
2396.080811
5516.366211
3882.995605
3208.462402
5532.833496
2101.768066
3174.314209
3103.47583
3432.045654
1877.012695
3868.329102
4112.161133
4645.41748
3434.757324
4549.050293
2989.561768
6385.638184
4050.968262
3025.88916
2228.937256
3773.354736
1878.039185
3847.281006
2836.571533
1742.097534
4729.628418
2297.269287
5007.304199
2683.843018
2796.259277
2747.412598
5642.369629
2574.945068
3719.428467
1695.555542
3398.603271
3631.3396
3233.834961
6862.903809
2138.313232
4509.836914
2875.407471
2298.046631
4207.254395
2026.772217
1874.299561
2213.184082
4465.168457
3054.479004
4190.874512
2235.686523
1617.221191
1804.653076
3158.542236
3379.987061
2466.916992
4167.782715
3365.887695
5474.883301
2102.12207
1667.914185
3546.277588
5985.09668
3624.577881
2674.216553
3458.191895
3757.844482
5373.211426
1582.459839
3235.927979
1962.497192
4643.109375
4464.142578
4079.265625
4599.318848
1915.392944
3665.714355
2792.473389
5809.919922
2039.716309
5848.098633
3406.272217
5223.207031
1996.80603
1860.723755
1376.041626
5672.219727
3698.935791
5349.666504
3434.450684
3621.540771
5405.415039
2304.021729
3245.605713
2487.688965
2614.331543
2565.618652
2048.568848
4803.647461
3701.984375
3128.337158
4348.554688
5855.745117
2655.295166
4225.300293
4820.613281
1767.492676
3987.800537
2764.969727
4132.197266
3594.254395
2276.446533
3379.454102
4158.572266
4186.496094
3371.496094
2518.0271
6522.924316
4815.325195
2844.097412
4038.699707
2903.195313
3078.884766
2336.135498
4412.769043
5732.820801
1840.433105
6208.731445
3437.892822
2051.135742
2518.819336
3718.186768
4271.728027
1723.45166
3386.933838
3566.175781
3349.515625
4442.693848
3378.813965
1428.268555
1746.875366
2048.767578
3585.622559
3570.806641
2669.634766
4315.685059
2311.65332
4910.631348
4384.890625
1716.659668
4481.943359
2137.96167
4356.339355
2224.129395
4934.413574
4533.809082
6615.40625
2601.02002
1906.272705
1777.167114
3452.74585
4277.133301
2502.126221
1957.390015
4098.916016
4740.941406
3968.569824
3851.045898
2070.065918
2517.59375
1978.445801
2586.929199
5392.657715
2279.920166
3511.279053
4375.783203
2052.571533
1728.213623
2071.895264
1560.347778
2586.489014
3370.087891
1685.20874
3849.741699
2306.706543
4146.589844
5931.053223
2825.534912
3571.979736
2824.116699
1407.119263
6609.560059
4171.733398
2425.442139
4357.303711
5686.814941
4917.652344
1726.763672
3174.758545
2478.074707
3559.884277
5673.299805
3421.653809
5416.712891
4503.12793
2517.311523
3390.376709
4049.574951
3271.449951
3533.482422
1693.946899
1749.522095
1591.291992
4179.461914
4212.197754
1688.631592
3367.384521
1450.175415
4650.086914
2851.094971
3816.596924
2963.164795
3399.701904
10039.644531
3173.614014
5018.637695
5383.567383
4249.126953
4602.461426
2794.666748
5223.230957
3674.294434
6725.536621
3749.86377
2122.329102
1986.494995
3493.617676
3894.921631
1473.733276
3771.476807
5353.543945
4883.293945
2040.894409
2883.876221
2466.879883
1891.57373
3001.52124
3180.471436
4890.763184
6122.812988
2902.71167
5444.786621
4193.29834
6459.403809
4939.476563
2880.937744
4109.377441
4927.641113
1871.752319
3851.150879
1986.089111
2145.476074
2553.951904
2742.733887
3816.642822
5863.942383
2632.885254
3358.416992
2387.876465
4649.521484
4935.250488
5264.912598
1775.407349
2172.306152
4625.795898
2714.623779
1878.712036
2391.755859
4206.430176
5376.758789
2318.780029
1801.387085
2641.071533
2234.735107
5460.290039
1911.630737
3656.049316
5785.376953
2078.100342
2535.467529
1980.812744
2969.337402
1978.224121
3022.960205
3574.385498
4174.864746
3601.206787
3194.588135
3103.282715
2419.818604
1910.840332
2569.826904
3173.099609
1478.252075
4547.111328
2856.30542
1619.741943
4541.179688
4363.027832
5429.73291
1888.513794
1826.015259
1475.238037
5632.028809
1924.546509
2079
1840.480835
1884.683716
4629.095215
2593.900635
2607.016846
8727.125
2156.784424
2479.308594
4643.578125
1948.217041
5472.20166
6908.317383
1603.938477
5053.355469
2868.492676
3158.922363
5978.98584
2634.789551
5799.024414
1662.582275
5601.846191
1754.766968
4669.117188
5886.418945
4695.910156
3797.343018
3770.621582
3763.043945
1662.746216
1885.380127
6664.92041
2923.381104
6790.04248
4974.814941
6100.229004
3642.86792
1767.961548
3946.70459
3929.792236
4054.322998
1805.780151
2105.907227
2904.230713
2789.071777
5227.741699
4501.310547
2135.064941
5331.25293
5544.565918
1983.604614
3053.218262
2347.301514
1766.109741
1883.30896
1812.139648
1875.77356
5119.907227
3456.127441
1343.79834
3445.816162
2208.032959
2130.121094
2326.944092
4035.269775
1887.324951
3864
3790.991699
2277.129883
2049.619629
2327.864014
1830.649658
2746
5396.173828
5014.750977
3953.933838
1934.157837
2228.039063
2719.111084
5371.513184
2454.282471
3453.488037
3590.95752
4329.319336
3853.973633
4379.044922
2602.443604
2939.700195
1964.183716
3393.998047
2393.16333
3406.019043
3430.678223
2580.22168
2945.931885
3233.126221
6041.982422
1799.962158
3560.130371
1932.61853
3037.487061
2268.834961
1943.30542
4652.808105
3535.619141
2636.639893
2631.09082
4553.777832
2208.273682
4230.20166
1945.45459
1867.422485
2447.252686
4399.686035
4058.510742
3229.568848
3428.428223
4807.387207
2894.580566
4220.659668
1898.400024
2115.768311
5155.872559
3739.78125
2400.438965
4210.962891
3173.087891
3822.949463
1972.544434
5307.737305
2253.029297
2000.385498
2165.058594
4765.013672
4919.891602
2841.829346
2396.717041
4374.980469
1853.569214
3126.025635
6060.25293
8088
4410.608398
2023.837769
3860.923096
1938.847412
2797.21167
2192.495605
5175.560059
2815.945068
3117.673584
2959.772461
1879.191528
7490.256348
2101.512207
2794.453369
3095.586914
2017.032227
2766.893555
2309.842285
4552.437012
1789.439941
2983.926514
2851.32959
2127.645996
3887.791504
5876.404785
2884.755127
17646.169922
3956.576172
8535.803711
2502.326416
6975.890137
2261.322266
3091.544678
3275.693848
2222.452393
4682.670898
1999.054932
2980.21875
4352.640137
6024.718262
6169.388672
2029.358887
7215.794922
2191.26001
1907.374512
3283.814941
3060.711914
6204.341797
6403.200195
4434.995117
2198.496338
3855.741211
1918.574951
2053.863281
3735.815186
5642.319824
4179.87207
2264.506836
2725.202148
2503.704834
1660.994263
2220.177246
3199.118896
6694.178223
4027.256836
3684.144775
8031.280762
2434.029297
2966.601318
1822.681763
5510.342773
2151.389648
3429.557861
2209.267822
4046.703613
2765.204346
2508.115234
4511.496582
3533.721436
4147.828125
2823.113525
3518.323242
4841.574707
1989.854736
4452.387207
1786.027222
3052.463867
7012.399902
6672.488281
2912.948486
1564
3429.28125
3255.08374
2557.590332
1860.637207
3004.208496
5102.03125
1877.090942
1750.09729
4595.812012
4655.811035
2169.302979
1805.821411
5151.648926
2247.746826
5738.441895
3364.016357
2839.42334
2612.301514
4106.637695
2318.928955
3111.305664
2338.093506
2780.738281
6273.024902
2104.673096
1774.672852
6185.34668
4058.365967
3706.366943
2412.866455
2671.390625
2389.302734
2233.761719
2264
2743.598633
2008.356689
2900.096924
5721.492188
3878.766113
3188.50708
3796.45752
2645.855225
3135.512939
2158.421143
2420.206787
3127.189453
1750.738403
1820.361694
4695.416504
3001.722168
1277.668335
3884.179688
2486.977051
4780.87793
2515.090332
4779.522461
3847.382813
2450.53418
1773.789429
2276.283203
2711.496582
2990.803223
4415.038086
5210.82373
2068.609863
4113.084473
5349.293457
1932.842163
2482.13916
4960.094238
3125.431641
1894.742554
4576.826172
3235.155273
6854.807129
6038.080078
2899.420654
5279.930176
3750.725586
5032.810059
3077.899658
4853.127441
1321.932373
3955.718018
3691.888184
1975.414185
2906.202393
3001.092041
1961.806396
2226.216553
2049.596191
1905.365845
2612.417236
5700.98877
3425.513916
1800.303345
4809.554199
4559.936523
2571.794678
1906.969482
3649.269775
3868.874756
2747.348145
4677.14209
3758.04248
3395.466064
4948.438965
5918.856934
5179.884766
3698
3073.646973
2853.503906
5637.114746
3468.702148
2290.199951
1791.748291
2274.364014
2305.720703
1923.491577
1727.836304
2752.309814
5068.607422
2654.353027
3113.012207
3724.514893
4169.19873
1596.714233
3865.850098
5343.472656
7240.753418
2211.676514
1697.753906
4377.92627
2164.86084
3052.166504
1731.976929
1997.396118
2443.171875
2539.60791
1914.374512
3034.158691
4080.34668
3488.705078
3476.218506
6861.880859
4800.07666
5426.956055
3217.37207
3288.123047
2222.917969
2297.875732
1769.850708
2199.322266
4986.157227
2590.134033
1715.985718
2551.494629
7740.106934
4071.443115
6137.461914
3843.876465
6791.849121
2572.099121
2890.553711
4264.238281
2779.345703
4449.124512
4611.055176
4870.433594
2386.516113
3254.461426
2488.383057
2556.765869
1842.798462
3750.653076
1976.994873
2483.804932
2342.475098
2429.435547
2540.10376
2347.892578
2510.078369
3164.749268
2872.22998
1776.882568
4634.970703
1973.865479
2227.220215
2657.193604
3316.57666
4180.537109
2855.037842
5777.419434
3863.044189
2188.525635
2575.475586
2153.18042
3744.727295
2782.337646
5998.592773
2091.911377
4596.010254
3966.651611
3441.90625
2156.256104
5423.81543
11765.977539
3264.169922
2753.44165
4005.395752
2249.208984
5253.686035
2561.882324
2819.391357
4405.369629
2240.23999
2585.575928
3414.025879
2955.241699
3499.810547
2145.265137
1994.564941
3461.566406
1826.231201
1751.072876
5190.059082
2984.939941
2371.600098
3586.802246
4628.042969
4855.037109
3312.646484
1355.692261
1599.730347
1414.099976
4724.420898
1947.95459
1991.26062
2002.164673
8890.819336
2124.413818
5151.409668
3605.742676
7138.320801
1681.043457
5606.914063
1899.228516
4188.97998
2460.5
2149.522217
2709.06665
1732.942261
1912.990479
2443.320801
3396.869629
1811.658936
2778.925293
1529.75
2557.834229
5197.968262
2412.765869
2047.554932
1566.596436
2500.399902
2053.232666
1350.956543
1963.060913
4737.810547
1338.393188
4720.438477
3939.270508
1477.619873
3248.800049
2437.588135
1730.45166
1838.075928
4882.169922
3010.907715
5651.302246
2221.579102
4605.339844
2015.944458
1999.479126
2281.545166
2174.634521
2165.311523
4003.966797
2661.558594
2727.829346
3993.971191
2689.359131
2019.64502
1832.252686
3162.740723
3678.399902
1839.718872
6961.229492
1601.103394
2482.572266
3823.712646
2208.574463
2033.433472
2478.213135
4212.041992
5023.932129
2950.658203
3397.967773
2679.953125
2056.979492
3278.372314
2150.863525
2284.899902
2069.636719
5110.339844
4272.972168
3351.247559
1940.349854
3425.248047
2454.270996
2319.610596
3541.178955
3641.314209
5105.44043
3211.86792
2080.011963
2676.228516
1819.403687
1844.990112
1779.454956
2136.85498
2316.691162
4517.624512
2318.465332
2084.177002
2211.750488
1691.468872
3808.952148
3503.202881
2172.74292
1848.101929
2489.037109
4228.559082
5719.688965
2501.54248
2727.746094
5595.918457
1844.974121
2258.736816
2818.112793
3686.44873
2065.155029
2595.854492
1926.666626
3876.34375
4143.573242
4430.581543
1923.210205
3750.769287
2860.212646
2513.671387
2783.296631
4752.333984
4803.416504
3055.150146
2128.129395
1709.960327
11684.97168
3206.989258
1990.344849
2308.529053
2660.153076
7354.82373
3561.557617
3634.881592
3082.708008
2629.214111
2580.755859
4063.813965
9458.047852
3567.881836
2069.472168
4346.703125
2866.061279
2255.643555
2160.907227
2511.220459
4894.284668
1800.915771
2783.631104
2566.323242
2643.366699
1983.423706
2556.062988
2266.009277
5465.700195
3646.874512
3457.511719
2166.528076
4393.577148
1959.560181
1989.159668
2501.283691
3910.046143
6609.544922
2432.243896
3158.345459
2342.465576
2486.422119
3309.380371
3449.374512
4114.608887
2328.802734
7761.912598
2935.381836
2057.037354
2918.109131
3258.0896
3506.638916
3264.907715
1832.186035
3221.63623
3128.204346
2272.75293
2315.506592
4511.288086
2005.512817
1960.806763
3742.443848
1940.186646
4413.523438
2132.352783
3085.326904
3421.0896
3454.874023
2991.039307
3174.885742
2684.226807
2307.046875
1907.892456
2794.960449
4762.038574
3065.856201
1608.62793
3030.261963
3690.532471
5105.229492
2185.463623
2844.436523
3678.044189
2115.601074
1786.525269
3525.940918
2755.552734
6228.99707
2850.362305
1933.661255
2441.26709
2827.531738
2358.138184
3555.428467
2538.005127
3357.982422
2096.657715
5396.588379
2994.553711
2812.321289
2901.503662
2950.554932
2240.47168
3028.064697
3993.955078
1908.255371
3254.751953
2827.887207
2495.209229
2054.729248
2555.291016
4901.634766
2343.223633
1742.199951
1818.122803
3072.429199
2248.237549
3730.213867
2385.336182
5505.900391
3374.1521
3609.730469
3468.852539
3012.005615
2044.765259
2018.476807
4198.535156
3850.964111
3798.435303
1667.182617
3474.993408
2108.74292
1741.87793
2572.664795
1717.635254
4020.353516
6168.34668
3865.804932
2027.068726
3053.691406
2508.11499
3497.433105
2153.767822
5014.492676
4797.862305
1901.348877
2199.693115
2118.570313
2457.210449
5831.634766
5122.341309
2514.911133
1793.689209
2315.211914
2382.905518
4234.964355
3480.449463
2282.467773
4432.833496
2982.198486
2008.261963
5655.992676
3232.231689
4314.408691
3701.861572
2207.958496
1989.976563
2049.8125
1692.218628
2662.986816
2726.949707
1926.014404
4416.600586
3043.841553
2649.436279
1676.796021
2138.313477
1922.527832
3966.178467
2532.771973
4371.784668
2960.22583
4568.583008
1454.783447
5779.418457
2836.8125
1878.024292
2170.615723
1760.525269
2110.657471
1851.006592
2251.786377
3274.627441
3243.874756
1986.708496
1770.709106
2433.368164
3780.393799
2787.454834
2211.633545
2766.813721
8181.228516
2501.382813
5362.802734
3047.080566
3130.908203
3381.591797
3243.61377
1690.139282
1813.011597
2320.441895
2325.220459
2009.447998
2236.790771
3965.151123
2698.904785
1903.448242
8742.115234
2249.157227
1906.474854
3505.748291
4006.788574
2540.715332
2151.696777
1710.721924
2019.137817
1802.322632
2880.147217
2729.393311
3026.962402
2514.510498
2102.740234
3116.211426
2763.096191
1357.540161
2516.035156
4661.60791
2610.822266
1758.705322
2226.248779
1815.66748
3400.480225
2333.23877
3872.240723
1757.415771
1675.50354
2973.589355
2228.109863
1825.827881
1639.681274
1886.424438
3704.810059
2373.937988
1339.419189
1653.69519
2678.864746
2116.403076
3428.350342
3417.28418
2359.315674
1862.260254
3470.135498
5764.73877
3121.386719
5082.321777
4475.144531
10235.740234
2156.239014
2305.727539
3348.889404
2451.168945
3169.988281
1847.391602
4837.379395
1869.077148
6292.258301
2474.077881
1719.792236
1892.702759
4543.665527
1434.946411
4339.381836
2100.070557
4743.083496
3514.2229
2231.744873
2464.986328
1918.63916
1996.074585
2004.027832
1799.008667
6299.164551
1943.61731
2203.907715
3219.789551
1956.680908
2678.065674
6801.503906
1856.640015
2456.980225
5529.125977
2995.947998
2940.9729
2887.045654
2188.142334
2916.261963
1867.240967
2779.516602
3650.464355
5322.442383
2697.209961
3310.994873
1746.926514
3384.298828
2939.995605
2987.040283
3021.756104
1899.989868
7413.558105
3398.665527
2142.409912
2648.772949
3175.473145
1649.653809
1656.728149
2543.203613
1449.742432
2626.643555
3061.605469
1949.374146
1800.572998
6711.596191
3660.416748
2489.631592
2429.98877
2878.47998
1811.157837
3661.247314
2310.083252
1594.666626
3834.117676
2602.333252
5601.852539
4463.844238
2816.444336
5496.965332
1632
2264.399902
2141.672607
1854.526367
4593.589355
2496
1485.108398
2735.710938
4661.120117
4613.253906
3983.433594
3778.420166
2094.844482
2305.744385
3101.351074
1619.105835
5617.077148
2732.964111
3736.275879
3502.517334
1933.522095
2974.93335
2537.855957
2107.449219
1645.787231
3551.049561
4073.039063
2710.038818
1909.932617
5277.736816
2002.111572
5003.401367
5823.083984
6927.562012
3308.655762
2072.076172
2156.219727
1667.504761
2038.666626
2868.394287
1584.351685
2000.130615
1906.961792
2306.513916
2354.836426
1757.908325
2229.426025
3122.297852
4447.725098
3192.658203
1881.301392
4407.226563
3585.152344
3004.477783
1749.176514
2590.349609
3177.49707
3243.179443
3365.97583
3813.567383
2983.436768
3316.115479
2093.934082
1873.700317
4671.177734
3186.294434
1843.271729
2122.255127
2567.672119
2166.147949
1884.273926
3337.831787
1735.36792
1981.982178
2876.643311
3273.140869
4419.041504
5424.564453
1801.041504
4362.778809
5223.831055
2746.966553
1745.305664
1909.06604
4843.851074
3489.51123
2700.072021
1963.924072
2763.463135
3424.573975
2722.13208
1940.549072
3551.391357
2602.759766
4651.957031
4412.901855
2566.133789
4024.633545
3647.083496
1938.150757
1866.980957
3599.508789
2286.307861
3673.545898
2034.427002
1910.394287
3646.049561
2144.901611
2530.748291
2882.434814
1612.891724
2055.403076
4346.278809
3939.963623
3166.818848
1760.429565
2146.181885
1873.64563
5025.150879
3097.206787
1939.503906
1780.77063
5919.850586
2298.455078
2795.571045
3545.469971
2028.332886
3907.463135
3002.904785
5004.806152
1884.433716
2741.14502
2110.6604
2502.979492
2882.03833
1741.070923
2006.655884
3092.491699
1897.828979
3795.454102
3672.823486
2843.378418
2065.093262
3828.041016
2555.853027
2040.592651
3257.325439
2697.299805
4984.497559
2502.04541
3887.609131
2486.875977
4391.469727
2909.647949
1988.312988
3007.020752
2886.196777
4643.913574
4060.661865
3970.835449
2955.345215
1821.324707
1749.158325
4800.17334
3349.361816
2002.752563
2924.053711
2734.817139
2213.087891
1813.266235
2778.124023
3524.117676
2729.333252
1759.980591
3078.601074
3347.517334
4300.606445
3019.185303
3009.82959
