# Supplementary material for: Distribution Analyzer, a methodology for identifying and clustering outlier conditions from single-cell distributions, and its application to a Nanog reporter RNAi screen
Source: BMC Bioinformatics. 2015 Jul 22;16:225. doi: 10.1186/s12859-015-0636-7 (PMC4511455; doi:10.1186/s12859-015-0636-7)
Supplement: Additional file 1: Code S1. — R source code and sample data for distribution-based high-content screen analysis [file 12859_2015_636_MOESM1_ESM.zip › DistributionAnalyzer-1.1/Plates/files10004/F21]

1803.176514
3009.314697
2614.393311
2205.287598
3242.082275
1727.559692
1965.873413
4428.241699
5437.280762
3073.871582
1505.434814
7315.453125
4768.739746
2848.629395
2740.380127
4035.086426
1694.961548
2607.649902
3666.210938
2368.200684
2734.140625
4427.184082
3739.609863
4924.511719
1893.54541
3026.338135
3802.660156
2945.428467
3498.638184
4585.544434
3099.134766
2276.765137
3621.20874
3217.897217
4883.436035
5309.674316
4698.787598
2577.61377
1439.458374
3711.290039
3298.099121
2707.48999
2809.031494
3643.272705
3113.946777
5249.562988
1442.748657
1960.645508
4791.446777
2478.76001
5447.642578
4109.677246
3327.152832
2054.05835
4958.126465
3313.32666
3609.525146
2828.330078
2487.137939
2914.947266
4874.341309
3655.659668
2247.424805
2467.98291
3244.530029
3097.612061
2305.528076
1670.285767
3457.270996
2467.764648
1873.872314
4517.577148
1458.326294
2966.056885
4455.137695
2759.408447
2796.334473
2645.811768
2611.345459
3922.333252
2607.70752
2253.714355
1986.420654
2710.336182
2064.266602
1665.496826
1861.187256
2488
2152.401611
3005.758545
2824.85791
1869.228394
2613.359131
1984.05127
1666.964478
1793.261597
3443.266357
4052.016357
3083.853271
2914.491699
2155.02124
2291.780273
4111.254883
1450.278809
5428.442871
2614.758057
1804.739136
2469.746582
3335.510498
3247.173584
3376.522705
1651.920044
3398.691406
1911.169922
2796.981934
1463.314331
2170.485352
5293.771484
1703.685425
1934.838745
2645.651123
2194.384277
3496.944336
3544.683594
6362.428711
3370.248779
5281.328125
2885.09082
3025.432373
1521.079956
2667.579834
2749.686523
1919.957397
3569.405029
2734.099121
3881.387207
3512.770264
3110.630371
4716.025879
3878.547852
3476.47583
2521.255859
3003.058838
2410.080811
3671.585938
2260.235352
2423.799072
2540.144287
2902.365479
1998.263794
1529.120728
1482.161133
3458.104004
2298.678955
1846.095215
3666.323975
2525.209229
3266.835449
3009.342041
5182.33252
2863.292725
2970.5
2229.738525
2384.531738
2228.878662
2733.129395
2764.854004
2349.8396
2807.694092
4264.225586
1805.850708
4104.759277
2720.573486
1554.285767
1947.4104
2996.899414
2159.158936
5627.478027
2008.448242
3974.403076
2200.304688
3230.873291
2311.788086
2098.420654
2105.693359
1866.539673
1758.630981
1824.446045
2350.477539
3633.719238
2491.666748
3894.270264
3297.419434
2859.68042
3460.938965
2173.594482
3368.950684
3777.811279
2519.701416
4310.918945
3489.291992
1979.199951
1562.65332
1785.904785
2665.333252
4948.368652
1952.669922
1826.216553
1885
2432.606934
2747.503418
2385.114014
2507.796143
2813.4646
1778.3396
3272.54541
2276.297852
1552.535889
2106.704346
4698.266602
1945.283936
2518.232178
2180.085449
3275.435791
1669.170288
1825.711182
4093.797363
2939.166748
2693.009277
3445.123047
1607.594482
2549.339355
2716.640625
2458.578125
2144.322998
2930.892822
6281.506836
4936.303711
2405.277588
2028.49353
2196.039063
2165.478516
2448.757568
3632.891113
1853.822632
4713.366699
3187.09668
2872.954346
1756.773071
3883.64502
3812.906738
4046.062744
2685.277588
2011.144775
3376.478271
2992.727295
3798.857178
5677.679199
2916.354736
3247.783203
5584.478516
4192.962402
2544.184814
2202.547852
3463.296631
1949.300781
3142.349609
1951.331543
3445.333252
2551.85083
1953.321899
2083.88501
4123.490234
1690.332275
3676.971191
2508.662842
2102.367432
3211.761475
2806.05249
1904.378784
3280.365479
6523.520508
2643.630127
3058.130127
4208.198242
2940.049805
4006.798096
1360.625488
1865.820313
2569.600098
3195.693848
2626.70459
2437.533691
2231.731445
3049.198486
3411.771973
1756.220703
2559.477295
3994.847412
4279.594727
1440.864868
1828.671509
4531.67334
2344.240479
1982.406128
1665.991577
2535.09082
1881.913574
2152.103271
2691.016846
2908.524902
1706.597412
2862.814697
2704.642334
3475.128418
1949.375
2613.367432
3327.451416
1941.123291
2637.273193
3794.447754
2484.011719
2492.125244
3788.656738
2514.23877
2296.422363
2702.88623
2991.133545
2119.842285
4811.816406
2782.791992
3985.310791
1815.446167
1759.820801
4655.957031
2410.705566
4241.671875
2041.293701
2623.575684
3214.898193
1875.145752
1750.91748
2476.007324
2270.434326
1993.656006
3365.427002
2975.072266
2029.178711
3613.278809
2340.258789
2575.651123
2064.056396
2862.114258
3403.209229
2766.114746
2690.841064
2865.427734
2041.870117
1811.631226
3363.238525
1533.164551
1278.683594
2838.765137
3431.281006
2493.204834
1699.692261
1881.544312
2853.738281
1592.660522
1593.839111
2291.187988
2494.091797
1573.119995
1900.355591
1961.599976
1613.652222
1494.042603
1723.224854
2802.994873
4502.949219
3889.460205
2283.936523
1441.270996
3964.283936
2893.152588
1414.857178
3224.392578
1930.796997
2597.09082
3219.856201
2241.684326
3318.94043
1384.771973
1672.13916
2167.081299
4464.980469
2525.813721
2010.034668
1577.917847
2760.139893
2088.302002
2948.981689
2125.044678
3735.005859
2090.270508
2252.603516
1887.937256
5583.406738
3408.844971
2531.170898
1858.430664
2065.605469
3015.229248
2543.507324
2500.491211
3113.585205
4649.492188
1870.047852
3280.080322
2278.966064
2525.586426
3021.736572
2802.244385
3740.329346
4017.636475
2159.728516
2565.706543
3177.875977
3710.052002
2944.795654
2426.274902
3459.277832
3290.981445
4434.666504
1526.302979
2635.947021
2247.931152
1936.613159
2319.521973
2102.098633
4446.509766
2990.182861
2721.132324
2427.333252
4198.443848
2785.64209
5253.163574
2753.333252
4805.664063
2959.566162
2279.966064
3854.020752
1828.957397
2339.768066
2107.812744
2448.36084
3712.89917
4932.57373
2965.455566
2167.376953
2613.832031
2896.452881
1756.87146
2960.904541
1692.521729
4237.462891
2724.984863
3454.700928
3270.680908
2082.485352
1679.763184
2348.977783
2438.769287
3428.47998
2282.32666
2305.738281
2390.843018
2944.543213
1668.31897
2581.474854
2091.514648
2493.470703
3303.898682
2974.263428
3617.899658
1557.532471
2022.638306
2550.755615
2173.160156
2083.770752
2004.088257
3213.043213
6826.394531
2865.556396
4272.40625
2480.330322
2560.922363
4246.402344
2323.557861
2325.554688
1886.341919
2570.195313
3171.635498
2615.742676
3487.81665
3567.428467
2211.480957
2623.119629
2773.022217
1934.807495
1419.951538
2052.732178
3246.233643
2306.175537
3309.375977
1753.826904
1872.973755
1454.425171
3334.857178
2042.158691
1630.584595
1961.784668
1893.705933
1557.169189
1254.473267
4237.511719
2431.797363
2083.812012
3310.178223
1709.432861
2596.996338
3672.258057
3743.195557
4206.196777
2681.501953
1328.496582
1702.683594
1502.76123
2155.375
1474.473633
2652.130127
2393.323242
1747.052612
2972.836182
2119.480469
1514.787109
4100.043945
2884.326416
2525.763428
1762.679443
1417.873413
1634.480957
2372.051025
1881.851807
1852.521729
1734.25293
2799.958252
2180.628906
2075.088379
3544.602295
2193.429199
2034.571411
4104.440918
1363.955078
2755
3864.202637
2801.223633
5896.102539
4092.852539
3814.188721
2880.378662
4149.839355
3674.070068
1606.259033
1654.290894
2684.10498
7489.11377
2272.244385
1648.705933
1813.787842
3763.510742
2318.616455
1937.944092
1866.844116
2981.501953
2155.533691
1764.662109
2053.744141
3157.696289
2847.882324
3271.662598
2792.573242
2828.838379
2526.326172
4662.321289
3553.094238
2597.536865
2885.443115
4815.308594
3131.86499
2015.156616
2718.363525
3585.28125
2835.779541
3274.554443
2521.6521
2039.56311
1924.027832
1682.427246
1884.958374
1585.989624
1905.970093
1948.033203
2143.205078
1900.25354
1961.76355
3111.284668
2092.814453
4375.163574
3477.280762
3888.513916
2260.46582
3764.759766
3242.211914
2084.329102
3374.009521
2225.028809
1812.637695
3561.420654
3223.239014
2001.228027
3640.850098
1840.772583
3046.802246
3883.784424
2253.723145
1817.445435
3683.199951
2073.768555
2791.347412
1851.164063
2826.198975
3817.858398
1800.267212
2843.575928
1909.581177
3136.582764
2337.336182
3312.358887
3572.358398
2552.305176
2433.440918
2547.219971
3300.038574
1914.502441
1920.134521
1800.972168
2543.353516
2014.354248
2236.39502
1559.950317
3917.51123
3573.228271
2431.092041
2285.503174
1735.520264
2147.204102
2711.712646
1561.617065
2071.014404
2553.741699
2013.807373
2339.691406
2025.060181
4139.083496
3265.89917
2019.354248
2193.81958
2021.890259
2300.140137
1719.049927
1931.521973
2147.686279
1925.291626
3252.067383
1719.472046
1742.4198
2463.878174
2259.523193
3358.608154
4410.005859
3452.848145
2123.693115
2304.690918
1890.792603
2038.55835
2613.878174
1970.784058
1896.295044
4485.976563
2313.684326
1525.578003
2652.618896
1705.650391
2498.210449
2078.582275
3304.55127
2535.598389
2020.531494
1733.887939
3583.431885
2003.85376
1827.120361
2828.510742
2356.609863
2773.952881
2098.978027
2323.421631
1792.41333
3056.926758
1763.9646
5677.700195
1621.76001
2023.770142
3265.73999
1935.848511
2369.012695
3623.769287
3145.498047
2034.918701
2062.750977
2251.25708
2865.589111
1337.699585
2333.570313
3040.812744
1482.293457
2041.914551
2399.192383
2206.881348
2949.745361
1885.251343
2623.582764
2481.448486
1731.958252
3075.953369
2846.612305
1742.442993
2422.189453
2120.920654
1695.869263
1714.512817
2151.80249
6171.555664
3694.773438
2958.621826
1904.634644
2947.307617
2502.147217
2416.452881
2967.769043
4398.070313
2310.628662
2140.401611
1633.372803
2863.037109
2561.800049
3618.617188
3279.091309
2004.433716
2156.761963
3764.309082
1973.082031
2347.048828
2030.093506
2361.181641
2653.474609
2150.295654
1967.902222
4524.56543
1887.23877
3728.599121
3362.105957
5242.112305
2506.82666
2575.180664
4032.619385
2079.219727
1985.00647
3123.436035
3745.53833
2636.803467
1889.660034
2382.961182
2031.640015
2261.339844
2588.872314
1964.915039
3352.265137
4314.301758
2148.215576
2454.869629
2465.374512
3469.752441
2826.639893
2196.956299
2695.5625
1920.518677
2173.467285
4642.655762
1951.942261
2366.185059
1807.360718
3675.366943
3865.491211
2647.114746
1877.286255
2951.183838
2438.331299
1894.098267
4210.533691
2845.034668
2943.596924
1995.994263
3221.015381
2005.62561
2737.997314
3256.968506
2585.899658
1956.13916
2557.76001
2184.824951
2997.356445
1962.300415
1682.652954
2383.233887
2101.669678
1830.061523
2611.739746
1747.141602
1838.164917
1647.219482
1829.807617
2786.264404
2091.393799
1665.077148
3129.304443
2932.862305
2121.647949
2249.385986
2169.493896
3783.086914
1807.694336
1971.446777
2181.801514
1729.851318
2432.801514
1736.187256
1778.583618
2246.19458
1973.358521
2991.869629
2379.465332
2321.717285
2172.739502
1875.215942
4414.692383
2289.684326
2403.849609
2188.105713
4496.953125
2023.930542
2496.529297
1775.335083
1846.351196
2033.74353
2260.54834
2102.678955
1879.357056
3645.055176
3974.635986
2108.060303
6032.351563
1673.764648
3149.772217
2125.071289
1967.011597
2214.368896
2221.125244
2538.389893
2272.677979
1905.794556
4373.448242
2584.701904
2573.219238
2773.115967
1865.064087
2122.205322
1926.529785
4129.430664
4294.039063
5355.498535
2267.315674
2754.072266
2698.246094
1761.127319
1608.34314
2607.053223
1618.430786
2259.741455
1828.064453
3001.844971
3115.016357
2063.172363
2001.681396
2150.569824
3779.840576
2435.894043
3220.412842
1803.132813
1940.807983
1792.067627
3627.072021
3888.394775
1377.567871
2845.875732
2740.649658
3091.206055
2632.357422
2343.288574
2586.939209
2264.636719
3120.0354
3242.113525
2256.739746
1827.020264
3107.416748
2785.950928
3628.370361
4884.188965
2415.281006
1738.535156
3325.082031
2764.984619
2351.348633
2321.978027
4335.917969
2222.508301
1921.957031
1666.063354
3570.89209
2500.77002
1810.360352
2199.306885
1597.280029
1934.854248
2075.185791
2719.491699
2022.011475
3701.384766
3351.209961
1762.352905
1855.865234
1962.842529
2101.290283
1851.046387
2199.285156
1531.814331
1865.118774
3345.890381
1666.25769
3451.173584
3482.402344
2691.659424
3975.043213
2424.313232
2198.276367
2187.152344
2261.096924
2738.207764
1983.92041
2191.47168
1796.508179
2994.11792
1738.996216
2026.657227
1974.44458
2268.068359
1670.104858
1712.304321
2039.073242
1658.97583
1623.634399
2422.219727
1614.240845
2079.558594
2809.849609
2300.538818
2600.344727
1852.197144
2514.91626
1747.887451
2973.216553
1607.411743
2152.42334
2513.684326
1914.241211
2790.124512
2502.411621
3492.687012
1959.502808
1819.616821
2450.796631
1691.093384
5308.759277
7790.70752
4931.602051
3886.050293
3469.358398
2018.075928
2324.834473
4392.466797
2253.241455
2468.754639
4018.032227
2046.769287
2494.615479
1925.964966
4459.786621
4366.51416
1869.07312
2774.689209
2415.149658
3149.26123
3195.092529
5148.643066
1636.19043
3282.654053
1544.08606
4241.145996
1624.97522
1618.794312
1793.951782
5452.504883
2134.823486
3281.121094
2594.719482
4117.842285
1783.446655
2807.331299
6164.777832
2135.620605
3122.358643
1810.212402
2991.139404
1786.563354
1771.34082
2224.758057
2012.498535
1875.69397
1763.344482
2187.199951
1576.820557
1684.817261
1908.329468
1644.781616
1621.241333
1452.37207
2010.523804
1470.54541
2053.0625
2164.493164
2505.51123
2118.125
1609.376343
2087.005859
1309.763428
1678.583862
2246.684326
1597.704956
1421.166626
4489.430664
1887.586914
2158.349609
1548.349487
1506.262573
1964.464478
1877.888916
1977.372559
1585.886841
4443.008789
1317.009399
4880.603027
3818.048828
2865.761475
3711.046631
1973.674438
1686.755615
1453.26123
1427
3621.965332
2197.909912
1759.07373
1662.285767
3081.47583
3638.93335
4022.736816
2631.563721
1841.236328
3431.071533
5200.66748
4263.773438
4096.393555
5006.67334
1626.989014
2392.473633
1969.791626
3446.683594
2637.016846
3480.252686
1691.434814
2781.115723
3425.071533
1947.469849
2253.082764
4256.228027
3894.945801
3542.463623
3398.138428
2950.602051
3322.144287
3052.036621
4535.217285
3328.324219
3487.533447
2458.632324
1337.63269
3092.159912
1722.343384
4476.54541
1733.090942
1698.097046
3023.737793
3528
4790.213379
3632.788818
3473.205566
5625.744141
3320
2028.223999
5229.916016
3498.891113
1284.660156
4459.526855
3326.138428
3426.704834
2191.016602
2614.736816
5304.893555
2918.126709
2114.534668
3916.540527
3991.735596
1543.228027
1612.137939
1377.103394
1791.351318
2941.509033
2065.768066
2531.114746
1823.22583
1662.666626
2132.743652
1958.25
5467.320801
2019.822266
2219.280518
2804.141357
2026.122437
2088.233887
2296
1652.745728
2188.404053
2588.188965
2280.470703
1309.842163
1975.269287
1620.287598
1987.604004
2404.968506
1573.468384
1626.343384
1877.041138
2204.793457
4186.679199
1718.38147
2312.292969
3023.083984
1430.588257
3107.942383
3868.793701
2315.583984
1464.37207
1704.846558
3432.304443
2333.619141
2048.421143
1870.206299
2416.17334
2372.241211
2392.857178
1544.707153
1708.888916
2143.364258
2176.953857
1787.897461
1651.636353
5371.487793
1696.866943
1615.126587
2222.604248
2263.065918
1928.522095
1904.713867
3117.138184
2523.185303
4270.805176
2102.878418
3511.843018
3988.792725
3257.849609
1760.296265
3724.483154
3007.367676
3000.1875
3092.253906
4199.519043
4023.280029
1899.642578
3956.956543
5909.087891
3749.352295
2713.846191
4281.501465
2528.622314
1660.93396
4175.058594
4335.603516
3058.975586
3796.666748
5161.010254
2071.088623
3640.480469
1665.473633
2605.629639
4525.254395
3505.907715
4439.264648
1517.085327
1732.150391
3519.248291
3961.108643
2209.578857
4010.68457
1513.016968
2285.269775
5177.66748
2528.625732
3550.95166
4951.29834
3738.33252
5516.727051
2030.37793
3393.772461
3070.924072
3472.275879
1932.116943
3657.953369
4395.16748
3439.560547
5040.099609
2683.873047
1434.560059
2002.652832
1356.873047
2794.100098
2046.433838
2597.511719
1986.754639
2855.304443
4533.155762
2220.885498
2229.950928
2498.090576
1812.827637
2145.727783
1823.030273
2071.218994
3125.497803
1477.296753
4071.781982
1918.067139
2086.34082
2387.511475
3315.976563
1736
1908.366577
2382.857178
1890.144165
1653.679688
1809.783447
1992.341919
2575.006836
1840.029297
3389.369629
1813.167725
1969.192627
3080.300781
3172.340576
1928.042725
2413.980225
1884.237183
1794.9375
1878.356323
2023.116577
2083.227783
1962.549683
2256.435303
4118.625488
1947.471191
2887.979248
3643.375244
2238.872314
1869.41687
2274.810059
1710.914063
1976.905396
1840.445679
1863.217651
1442.369385
1501.240479
1908.594482
2851.068848
1884.397705
4129.5
2864.240723
1795.768066
3032.192383
2474.484375
4547.686035
2063.25
2697.243164
2198.251465
2375.57373
3019.778809
3195.944336
4214.28125
2734.770752
4671.974121
1931.720947
2140.114258
3711.222656
4825.109375
3004.218262
3397.660889
1712.270264
3220.467773
3276.310791
2375.821289
6005.739258
2750.724609
1631.703735
3644.128418
3829.975098
4342.697754
3006.97876
3195.865967
2982.056885
3205.326172
4974.679688
3199.147949
2559.388184
2366.595703
3098.966309
3746.506348
4491.757324
3477.145752
3595.03125
1464
5077.604004
3954.024414
2515.106445
1800.080811
2234.015869
5389.339355
2325.439941
2889.538574
2970.123779
2796.701416
3915.610596
4270.261719
2499.034424
3725.714355
3345.18335
1942.584229
1995.835571
2617
2464.170898
2424.523438
1910.408569
2054.371826
1683.158569
1854.476196
1494.11145
2218.960205
1729.160034
2063.459961
2456.910645
1889.108276
2155.219727
1896.660034
1768.680908
2621.360107
2609.869385
2340.078369
2284.873047
4658.856934
2743.930908
1590.418335
2033.766968
1738.089722
1850.796143
2405.491211
2644.032227
2363.454834
2040.328247
1815.485107
1785.5
2475.548828
3927.881104
3589.850098
3362.884521
1752.873047
2094.905518
1849.376343
2235.250244
1983.119385
2117.25708
2247.512207
2308.157471
2401.224609
2057.737549
2694.394775
2417.305176
2480.142334
2357.01001
2611.53418
1714.862427
1745.847412
2390.924561
2013.886597
1794.582397
1909.552734
3514.278809
4897.669922
2374.272705
1390.958862
2434.58374
4924.25
2103.856201
2526.571533
4072.122559
3228.989502
4696.206543
3354.681152
4806.524902
3923.199951
3736.876709
6212.316406
2208.154785
3045.869873
3918.791748
3672.984619
2354.73584
3451.363525
2895.40625
5413.153809
2726.144287
4315.753418
2971.581055
2725.196533
3096.196289
4422.766602
3695.788574
3468.072021
2691.326416
3419.512207
1578.700684
4438.754883
2868.25
2677.84375
5179.155273
2118.173584
1711.291138
2530.370361
3838.523682
1933.445068
2839.175537
4261.693848
2174.857178
1976.655029
2286.078613
3340.052979
4398.46582
4748.487793
2734.644775
4908.490723
1859.365845
3038.8396
5192.034668
3157.016113
3292.070068
1824.746704
2379.017822
2426.009277
2062.700439
3171.005615
2025.466431
2390.692383
2842.170654
2572.128418
1876.480957
2109.349609
2113.067383
2293.615234
1567.895508
2180.433594
2287.189453
1363.178101
3045.503174
1812.21582
1769.156128
2062.520264
2025.339478
1877.4021
1889.537598
1784.82666
2294.476563
2322.574219
1826.910278
1611.695068
2135.681885
1632.379272
2228.890137
2328.664795
1703.200928
1925.177979
2048.750977
1845.866699
2733.376953
3295.375488
1360
1389.714233
2664.406006
1724.099976
2349.210938
2319.101074
2362.648682
1892.962402
1677.629639
1554.095215
2992.447266
2175.808105
2323.275635
1443.105835
3138.285645
1881.824585
1661.636353
2795.976074
3310.280273
2030.93335
1964
2526.595459
3542.326904
2589.20166
2385.716064
3700.200439
4233.947266
2873.725098
3101.714355
1306.36145
1854.891602
2681.24707
4190.181641
5838.914551
2144.215576
1798.16272
1309.380981
3392.405029
3053.223633
3561.336182
2332.784424
3429.140381
4849.260254
2932.100586
2251.983643
3416.307617
3979.793213
3550.434814
1834.892456
3488.294922
1800.553223
4189.354004
6016.710449
3168.697998
3762.384033
2416.837158
3425.447266
2156.088135
3036.54541
3206.352051
2367.45459
3580.298828
1454.95459
2588.84375
4082.445068
4612.421875
2604.670654
2047.163696
2771.106445
2894.72168
4048.973633
4846.841797
4525.117676
2449.444824
2116
3183.338867
1624.755615
3649.474365
5581.714355
2015.299683
3650.901123
4192.932129
1454.434814
2602.732666
2321.290283
1338.752686
1906
1465
2269.076904
2231.5
1514.916626
2890.472656
2350.46582
3024.175293
1374.745117
1669.307739
1858.514282
2108.896484
2622.444336
1657.745483
1511.783813
1783.214233
3686.419434
4020.054688
4643.694824
2241.781738
2839.532227
1772.444458
2026.103149
2062.153809
1573.265015
1890.983032
2316.961182
1789.94519
3246.787842
2883.177002
2780.373535
2143.669434
4515.579102
4210.230469
4237.143066
2247.595703
1903.070679
2848.935547
1775.569214
1772.039185
2028.970459
3514.205811
2010.604614
2979.748047
2378.618164
2446.45874
1600
3166.389648
2131.340576
3717.86499
1962.090942
1767.710815
2370.35791
3427.794922
1514.429688
1609.540771
1649.047607
1621.138672
3811.239746
