# Supplementary material for: Distribution Analyzer, a methodology for identifying and clustering outlier conditions from single-cell distributions, and its application to a Nanog reporter RNAi screen
Source: BMC Bioinformatics. 2015 Jul 22;16:225. doi: 10.1186/s12859-015-0636-7 (PMC4511455; doi:10.1186/s12859-015-0636-7)
Supplement: Additional file 1: Code S1. — R source code and sample data for distribution-based high-content screen analysis [file 12859_2015_636_MOESM1_ESM.zip › DistributionAnalyzer-1.1/Plates/files10004/F22]

2086.200439
2617.774658
3149.341797
2102.4729
2308.105225
2715.372803
2631.055176
2943.143799
2808.466064
4177.538574
4742.791992
2044.914307
5768.433594
2494.961426
2332.956299
2744.942383
3387.439941
4111.260742
4030.269287
2167.445557
3746.443848
2159.556885
1901.779541
4028.797363
1850.786255
1896.522827
1935.945068
3613.455078
5320.70459
2041.654297
2773.875
2869.714355
2224.251465
2521.015137
4162.952148
3939.771484
1827.701172
4509.508789
2871.311035
3278.859863
5038
3227.397461
4201.375488
3062.266602
3309.092529
3582.558594
2124.150635
4347.95752
4554.930176
2077.407227
3292.098877
2070.790283
4077.736816
2320.057861
2080.941162
3509.30835
2974.944336
5563.677246
2873.942383
4514.15625
7786.144531
6362.124023
4599.839844
3700.08374
3013.142822
3503.145996
5313.321777
2963.894043
5512.270996
7807.960938
4094.5
5339.901367
4973.237793
4498.71875
3341.57666
3028.460449
9096.818359
4942.819824
3455.180664
6142.23584
5625.572754
7301.26709
4159.132324
5509.211914
7806.436035
4413.416504
6615.431152
2296.855713
4761.469238
5257.538574
7241.052734
1956.229248
3898.627197
4613.828613
1825.460815
2260.831787
3436.730713
2466.285645
2535.919922
2758.342285
2750.101807
2387.310303
3254.833252
2016.852173
2450.681885
1721.133301
2477
1899.402344
2251.36499
2761.635254
2732.334229
1864.263794
4010.387939
4642.078613
1812.519531
2646.846191
2104.875488
2277.80127
4034.065674
2994.175781
3277.067871
2634.322021
2692.634521
3262.391846
4191.358887
3369.492188
2434.818604
2143.535889
2286.309326
3971.130371
2722.693604
2469.751221
3364.147217
2738.048584
3908.837158
5747.834473
2430.075928
3515.779785
3395.903809
3911.980713
3220.375244
3596.238037
2995.869873
2844.866943
3034.608398
3350.533203
2131.304688
1972.159058
4650.562012
2373.271729
2546.032471
2313.304932
3476.703125
3103.976563
3364.029541
1989.406738
4483.342773
2005.248413
2359.645752
2166.473633
4102.758789
2466.26416
2141.476563
3369.280029
2727.076904
2747.590576
2528.961426
2643.30127
2106.949707
3077.499023
2491.865234
2471.070801
2189.397217
1899.083496
4150.177246
2104.679688
1796.61853
3852.352051
1999.541382
1698.416626
5484.664551
1710.857178
2306.071533
4112.874512
2063.668701
3705.988525
2329.824463
2529.828613
2295.118408
3286.241455
2343.322754
3926.484131
3660.759521
2447.672607
3806.070557
1949.940552
4578.812988
4789.872559
4668.184082
3574.516846
4754.380371
2620.270752
3429.25
2592.268555
4359.656738
4237.720703
2368.359619
3577.802734
2687.126709
3264.913086
2531.35083
3876.749023
3261.358154
5521.119629
2460.370117
3589.01001
3595.256592
4168.888672
3365.366455
2250.166748
2298.825195
3785.058838
2719.778564
2478.605225
7016.858398
2832.101807
2149.899658
3735.60791
1846.900269
2882.562988
2155.612793
2173.369873
3124.822021
2215.366943
4669.956543
4890.770996
2284.937988
2233.210693
2074.275635
2713.327393
1534.04126
1494.572876
3000.317871
2014.810669
4490.568848
4347.339355
2210.985107
1946.051758
3367.870117
2641.073975
2739.156982
2529.383057
2862.690186
3524.893311
3640.52124
2213.047363
2297.687988
2154.203369
5038.605957
2801.25293
2443.090576
3858.207275
2227.525879
3019.336426
1987.958618
3256.338867
4134.082031
2702.684082
2854.297607
2269.483398
2206.944336
3184.643066
2039.960815
3114.450684
3604.757324
3073.835693
2068.734131
2946.10376
2931.23291
2130.573242
2958.443359
4566.158691
4881.211426
2751.092529
2449.697021
3023.183105
2276.974854
2744
2727.127197
2665.832031
2541.238281
2791.262695
5362.873535
3601.201172
2223.708984
1921.015503
4401.682129
3217.084473
1902.580322
2508.643799
2910.448242
1935.688965
4179.782227
2211.850586
2752.909668
3305.163574
1554.571411
2086.406738
3180.162354
2803.547363
2638.114746
2378.713623
2324.942871
2718.774902
4883.720215
2444.148193
4694.67627
2831.123291
2154.395508
2796.357422
3252.476318
2458.108398
4701.433105
2178.424316
2811.97583
6312.338867
3232.71167
2686.432861
3618.099854
2751.030762
2323.311768
2702.902344
2167.968262
1869.698608
1924.627197
1869.406738
1980.941162
2811.171631
5018.749023
3731.636475
2753.0354
4645.727539
1766.690308
2744.126465
2783.948975
1928.079224
1827.450684
3220.23877
1722.118286
2063.879639
2296.025635
3159.459229
4673.237305
1952.338867
2981.503418
2990.555908
3830.468506
3993.030518
4218.356445
2128.606201
3332.265137
2067.546631
4683.405762
2895.542236
2435.403564
4835.344238
2594.15918
3853.727539
3681.402588
2935.948486
4124.557129
3103.958984
1989.757446
1656.036987
3668.594238
2211.891846
2296.327148
4775.114746
4159.757813
5932.571289
3078.266602
5182.885254
3507.959473
2017.404541
2921.337158
4910.12207
3446.479004
4337.098633
3619.126953
3990.352539
2436.572998
3339.894531
2038.697021
4537.219727
2115.768555
2793.522461
1858.039429
2041.603638
3082.960938
5098.26123
2667.11792
3788.098877
2320.857666
3687.775879
2966.395996
5115.319336
2062.965576
2661.897461
3043.456787
4062.748291
4507.011719
3811.536133
4811.291016
1629.425293
1278.436768
2547.244385
2729.310791
1296.602173
1773.525146
1906.834961
3482.12915
1577.655151
3851.883789
6689.3125
1977.57373
2045.828613
1609.890869
2218.979248
3424.979492
2945.167969
3804.771973
5942.443359
3447.314209
4177.538574
2655.319092
3869.286621
5162.174316
5044.54541
2699.425293
3633.348145
2719.339844
3305.722412
7231.670898
2437.29126
3614.357422
2833.844727
3283.404297
3415.449707
3781.884277
6841.63623
2930.285645
4222.806641
4998.506836
3597.047852
5267.264648
3971.281006
2201.491943
3176.913818
4727.63623
3990.878662
4471.023438
1994.70874
2823.820313
2979.301025
3030.003662
3607.026123
3449.868408
4815.753906
4497.103516
5939.035645
2261.714355
4316.509277
3137.271729
4695.242676
1374.405518
5432.550293
3778.733398
1794.485596
2306.056885
3982.995117
3258.113281
5719.17334
3942.820068
4438.258301
3052.494629
5057.78418
3539.825439
4502.704102
2069.66333
2668.904785
5539.379883
3903.145996
3089.359863
2440.707764
4518.683105
4687.27002
1719.229248
2494.600586
3672.530273
1899.806152
6598.270508
1730.115967
1781.873291
4112.220703
2232.63208
1712.636353
1778.658813
1872.955811
3675.074707
5016.395996
2210.984375
2103.146729
1416.959961
2024.319946
4874.666504
1795.744629
2421.718994
2894.471924
4125.223145
3270.702637
3069.571533
4709.694824
2941.333252
4576.745605
2460.373291
5105.614746
4204.132324
4125.947266
1467.952881
3506.505127
3530.350342
1980.59021
5867.286133
2914.461426
5091.25293
8671.283203
2518.780273
5063.724121
2093.082764
6216.922852
6505.970215
3272.081543
2275.539795
3982.914307
3841.489502
2958.901855
2324.259033
2505.041016
3319.589844
4411.323242
6846.363281
3186.882324
2807.270508
4118.724121
3414.769287
2487.600098
1602.160034
3114.123535
3801.630615
3312.06665
3837.75
3153.397949
3241.286621
3305.383545
3482.072021
1931.269531
6267.826172
3684.513672
3258.109863
4006.539795
2489.495361
2526.90918
3898.823486
4241.36084
7130.734863
2819.187012
4278.92334
3293.729492
4446.088379
2593.519043
5678.646973
5642.53418
2039.283569
2535.792236
1926.987915
2474.752197
4223.316406
2398.12085
3896.188232
3760.80957
5568.25
3726.463623
1371.866699
5040.899902
3259.672852
4373.252441
6314.666504
4530.271484
5126.157227
2599.947754
4565.807129
2269.372314
2341.147217
4096.688965
2039.428589
2089.396729
2555.674316
5676.167969
3458.48584
2628.334229
2878.03418
1976.470581
2172.259033
3106.614014
2421.878906
4339.154785
2239.823486
4686.98877
2489.135254
4628.132324
5532.521973
3501.401123
2526.057861
2945.217773
2670.181885
3275.268799
2744.540527
6633.562012
2809.174072
4732.708496
2100.451904
2243.423828
2133.935547
4402.695313
4351.108398
3920.449463
2293.179199
4465.966309
3473.568604
3021.538574
2963
5230.6875
2758.490479
4040.087891
2864.302002
3814.925293
3792.066162
2427.616455
3988.542236
3383.904785
3976.867432
1883.506226
3685.606445
2657.155518
3512.075928
5636.816895
3932.97168
4054.280762
4603.193359
2016.809814
4786.492676
3794.220703
3168.468506
2027.023315
4926.685547
1826.060547
3616.460205
2782.333252
4246.346191
3530.626221
3877.488281
3945.970703
2563.801758
5223.301758
3748.844971
2113.322998
3298.825684
3365.635254
2220.336182
3862.247559
4512.402832
5485.111816
3388.79126
2548.427002
3893.577393
3491.230713
2491.717773
3629.671631
2164.977051
3022.445068
4078.666748
2182.987061
4503.925293
2419.124512
3067.392822
3987.36792
3965.777832
3313.96167
2557.490723
5164.900879
3381.491943
4570.395996
3237.883057
3488.712402
2585.304688
2961.368408
3524.920654
3514.529785
4811.55957
3697.971436
2935.318604
4822.399902
4217.13916
3932.462646
2160.443359
2718.388428
4130.131836
3835.641113
5254.978516
4435.325195
2077.512939
1979.298584
3268.36084
2096.148193
3218.706299
3907.225098
5373.123047
6047.748535
2723.472168
2392.674072
4107.17627
2393.984131
1901.06189
4312.986816
2608
2049.964355
3787.428467
2325.190186
3776.284912
3524.276123
2393.061523
5040.259277
4690.666504
4258.840332
3874.031006
2761.06958
2877.54248
4265.348145
6116.95166
2377.746582
2332.827637
2780.902344
4209.930176
1946.839355
4387.382324
4054.14917
6167.044922
3482.355713
3815.316406
2315.624023
5964.777832
4442.96875
2969.924805
5192.855957
4103.090332
5868.471191
3609.281738
3178.183105
4060.612549
2671.178223
2932.27417
5035.438477
1944.825073
2976.683594
2330.770264
3764.273926
2168.637207
4242.682129
2800.587891
1978.82019
3680.537109
4769.166992
2561.68335
2950.177246
3974.974365
2077.919922
3142.734863
3916.135498
3179.720947
2123.748535
3316.970215
4069.434326
4998.061523
3018.891846
4265.979492
3702.182617
2320.966064
2366.598389
3365.29126
4874.768555
1714.918091
5870.186035
2721.773682
2428.887451
1896.721069
2056.111572
1922.874023
1858.340698
3972.858154
3582.222168
1366.393555
2081.359131
2320.911621
2086.79541
4284.042969
4653.101074
2268.350342
5126.247559
4285.958496
2790.938232
2843.655518
3689.283447
5164.862793
1303.654907
3228.06543
3270.190918
3346.560059
4463.263672
2985.108887
2094.588135
3617.514404
3111.35083
4045.536621
2333.25415
3164.943604
4034.994141
5436.413574
