# Supplementary material for: Distribution Analyzer, a methodology for identifying and clustering outlier conditions from single-cell distributions, and its application to a Nanog reporter RNAi screen
Source: BMC Bioinformatics. 2015 Jul 22;16:225. doi: 10.1186/s12859-015-0636-7 (PMC4511455; doi:10.1186/s12859-015-0636-7)
Supplement: Additional file 1: Code S1. — R source code and sample data for distribution-based high-content screen analysis [file 12859_2015_636_MOESM1_ESM.zip › DistributionAnalyzer-1.1/Plates/files10004/F23]

3094.344727
3672.242432
1634.538696
5083.618164
2877.833984
3498.105225
3699.472412
2863.40332
5098.485352
2348.718506
4967.622559
3569.364502
4495.589355
5330.799805
1924.043213
6520.437012
3733.66748
3292.855957
2865.015625
2201.348145
6508.276367
5289.197266
2504.845459
3759.652832
7396.213867
4524.359375
4763.801758
3848.66748
2847.017578
3052.895996
3525.186279
1747.390747
2477.841309
2441.497314
3677.511963
2905.271973
2090.050781
4623.202148
5673.853027
3783.525391
4353.719238
4065.069336
3549.635498
4492.710938
3311.906982
3711.10791
3819.692383
3628.036133
2199.254639
3239.625488
2975.505859
3401.260498
2684.867676
2412.37085
3269.808838
4721.76416
6145.684082
4292.575195
2057.931152
1584.504517
2054.799072
2154.404541
1819.763428
3768.76001
1509.866699
3108.58667
2799.309814
2543.405029
6055.643066
2587.238037
2866.59082
3408.888916
2079.754639
2189.811279
7093.414551
4778.431641
2995.784912
3721.836182
4587.590332
1593.217407
2518.977051
3970.878906
2301.710693
4042.05127
3474.325928
2304.709473
4509.488281
2804.748291
3308.358398
3163.692383
3447.593262
2073.94873
3852.468994
2117.171387
2917.010986
3899.070801
3130.222168
7851.027344
1805.345825
4931.881836
9316.057617
4171.114746
1864.819336
3098.944336
2740.7771
2085.371338
5089.159668
5454.636719
4623.948242
5631.072266
4653.265625
2688.087891
1826.199097
5457.458984
2070.399902
3389.623047
2841
3576.565918
6480.050293
4361.57373
6388.652344
2175.80127
3975.583008
6728.943359
2458.238281
3817.890869
1811.95459
2708.053955
3175.125
6553.911133
3094.044922
1900.913208
5341.923828
2875.471436
6784.63916
2460.029541
2548.385254
7133.083496
3163.093262
8087.730469
3910.220215
3708.037109
6396.821777
2666.957031
3261.823486
4858.740723
2264.836182
2949.933105
5648.75293
