# Supplementary material for: Distribution Analyzer, a methodology for identifying and clustering outlier conditions from single-cell distributions, and its application to a Nanog reporter RNAi screen
Source: BMC Bioinformatics. 2015 Jul 22;16:225. doi: 10.1186/s12859-015-0636-7 (PMC4511455; doi:10.1186/s12859-015-0636-7)
Supplement: Additional file 1: Code S1. — R source code and sample data for distribution-based high-content screen analysis [file 12859_2015_636_MOESM1_ESM.zip › DistributionAnalyzer-1.1/Plates/files10004/F24]

1988.469238
1714.909058
3445.656494
2736.316162
2146.5
1653.63269
2985.313477
3401.372803
1832.139526
2559.233643
2652.204834
2723.111084
3845.76001
1731.440918
2209.565186
1903.260498
6045.933594
3842.619629
3037.823486
1422.588257
2530.640381
1912.263794
1703.895386
3809.593018
4759.148926
1394.147705
1960.790161
2271.329102
2050.632813
3365.217285
3970.793945
2206.674805
1928.043701
3765.614014
2592.235352
3914.44165
3423.762695
2925.483643
5400.833984
5641.071777
1976.110596
4653.056152
3624.721924
1982.25
3422.884521
3900.185791
2323.562256
3020.54541
2230.225098
3715.242676
4662.444336
1795.717163
1801.011475
3771.199951
4318.522461
2094.573975
3361.14917
3694.366455
3297.519775
1999.031128
3227.058838
1657.64209
2367.539551
3344.246582
4180.073242
3870.893311
4699.563965
2143.145752
3067.984131
2470.588135
3224.702393
5085.67041
1918.769287
3538.977295
3781.753906
5628.884277
5177.10791
2931.13916
3537.634766
1320.4729
5116.869629
4931.583984
4261.486816
2036.296265
2515.975098
2099.111084
1920.415527
2932.987061
2043.146118
2304.183838
2376.941162
1555.341309
2269.519043
4029.125244
1540.605103
2259.369385
1953.769287
1990.097534
1823.180664
4232.842285
2062.982178
1865.909058
3270.759521
3920.760986
1516.87146
1833.115845
2457.700195
2213.151367
2420.142822
1609.815186
3185.018555
3718.570068
6880.76123
1930.912476
2107.529297
2265.290283
2040.605347
2979.714355
2794.057129
2541.386719
1868.909424
2007.675049
3472.845459
2479.683105
2061.899658
2218.019775
2537.387939
3866.354248
2112.197266
2425.412354
2435.913818
3143.681885
3115.703857
2375.138184
3795.941162
2796.643066
4069.111572
2348.51123
1921.029297
4846.883789
1738.507813
5367.26709
2511.205811
2128.203369
3690.818604
2069.871826
2212.19165
3191.627197
1508.871582
2368.997559
3755.371338
1448.101074
2308.546875
1739.786499
1606.325317
1708.509766
3489.040771
1684.075439
2013.680054
3890.601318
3278.725586
2282.478271
2132.104248
2740.496826
3394.369141
3727.172363
2424.526367
2833.084229
1858.047363
3439.587402
2734.745605
4540.828125
2522.464111
7890.605469
2835.534912
2815.294678
2408.51001
3049.138916
2633.518066
2398.285645
2926.424316
2727.89502
3032.339844
2917.780762
6265.282715
3413.796875
2241.214844
5939.832031
3510.193604
2406.438965
2467.813232
2020.61731
2685.863525
2855.137207
2913.684326
3930.547607
3351.023682
2069.239014
2225.252686
3273.571777
2255.621094
2046.789551
5117.543457
3597.213379
2475.893311
3819.733398
3716.429443
3552.268799
1260.680908
3244.12915
4022.343018
6216.559082
4076.87085
2275.266357
2558.388916
4530.566895
1601.128174
3205.826172
1775.744629
2273.427246
3688.354004
2066.135498
2922.330078
1777.217407
1463.683594
4538.40918
4879.885742
7042.317871
1392.412354
4671.376953
12150.078125
4388.513672
1814.279907
3514.924072
2582.078369
2451.573486
2905.399414
2278.184814
2784.371582
3036.062988
1757.294556
1960.47937
4396.958984
5059.088379
2497.51123
1989.58728
1602.75
1567.350708
3788.27417
2146.267334
2905.24707
1706.093872
3303.45752
2607.680664
1975.533325
5789.329102
2060.936523
1888.035278
1567.202393
4652.483398
1653.589844
7188.522461
1716.057007
3196.448242
2100.904785
1729.680176
1853.671509
2235.304932
2785.105713
3363.392822
2308.93335
1869.889526
3560.044922
2867.359131
2612.136719
3880.701172
3686.105469
