# Supplementary material for: Distribution Analyzer, a methodology for identifying and clustering outlier conditions from single-cell distributions, and its application to a Nanog reporter RNAi screen
Source: BMC Bioinformatics. 2015 Jul 22;16:225. doi: 10.1186/s12859-015-0636-7 (PMC4511455; doi:10.1186/s12859-015-0636-7)
Supplement: Additional file 1: Code S1. — R source code and sample data for distribution-based high-content screen analysis [file 12859_2015_636_MOESM1_ESM.zip › DistributionAnalyzer-1.1/Plates/files10004/G01]

5562.272949
2186.873047
2002.159546
2243.413086
1347.868896
1674.916382
4473.008301
2152.133301
3701.564453
2638.593018
3717.278564
4264.123047
3568.313477
4008.076904
2897.910156
2371.690918
7263.229004
2289.833252
1997.987061
1902.474731
3683.80835
3776.28833
4327.519043
1794.32666
3465.217285
1957.772705
3463.445557
1527.588989
2234.69873
1780.689697
2496.597656
2150.467041
2008.375366
5253.806641
7217.240723
2943.780029
2890.358398
4901.162109
2890.766113
1273.266357
1870.800903
1873.276123
1026.861572
3231.455566
2722.890625
2008.21167
1982.013306
2330.836914
1899.316162
5760.88623
1557.935425
2210.575195
2765.653809
3936.371582
2262.841797
3129.73584
3731.030029
1995.614868
2297.847412
2209.964111
2106.315186
1426.911743
1323.140747
3138.462402
4234.883789
3477.192871
2796.990479
1246
4713.108398
2869.87793
3250.775391
1646.14978
3211.22998
3602.517334
3980.781982
1329.783813
3009.435791
1865.329346
2869.885254
1288.626343
3617.732178
2289.94873
1631.584106
3600.373047
1963.534424
4317.248535
3948.469482
2404.36499
3385.889648
2170.745361
3021.042969
4590.94873
1842.855469
2129.861328
5460.405273
1618.539307
4584.39209
4880.907227
2557.476807
6728.212402
3017.888916
4122.681152
1538.85144
1777.857544
3443.240723
2620.108154
1627.523193
3980.841553
4816.559082
1591.151245
1968.971313
3430.926514
1981.57251
4232.973145
2248.25415
1930.560059
3324.177246
3174.081543
2823.67749
3650.733398
1762.427979
1830.505249
2302.20459
4920.837891
1917.088135
2243.465576
1639.724121
1860.214233
3898.446289
5861.307617
2471.6604
1955.955688
4716.432129
4020.272949
3197.648926
4320.591797
3249.07373
2034.316406
5419.85791
1319.854126
2043.278564
4415.893555
2669.993164
4383.677246
3301.594971
1994.871338
1342.445557
2289.926025
1700.319946
2117.472656
3103.892822
1943.695068
1671.915771
3927.54541
1988.461182
2464.395996
2181.208008
2664.822754
2193.241699
2104.249023
1609.274048
9200.961914
2461.685059
2534.087646
5307.530273
3230.683838
3455.505859
2517.270752
3780.11377
1586.65918
4087.420898
2249.99707
3610.244873
1663.668335
3919.425049
2010.025635
1830.017822
4345.490234
3558.919922
1510.505493
2924.468506
3165.458252
2191.462158
4709.664063
3379.111084
1356.205078
1229.435913
1374.974365
1852.670776
2638.04541
2334.672119
4971.905273
1492.028809
4016.444336
3364.550537
10292.216797
4282.320801
2982.497559
3968.369141
4181.25
2369.510254
4294.012207
2242.399902
3188.60376
5742.618164
1471.428589
1708.244873
1431.724121
3771.103516
4711.84082
4394.59668
5575.080078
4079.851807
3377.381836
5675.931641
1878.211792
3307.280029
4623.785156
6248.716797
4736.754883
3715.407471
4353.943359
4361.061523
2815.050781
6839.872559
2714.383301
3305.522461
6236.51123
3827.707275
2670.967773
1783.295654
2260.936279
6022.432617
1496.606079
2671.591309
1236.416626
1341.916626
3909.09082
2667.777832
3258.186768
5977.030762
3733.621582
6192.453125
3126.282959
1752.648682
5463.242676
4852.941406
4476.291992
4165.30127
2829.008057
4788.280273
3627.381348
3629.141357
2187.352295
1652.907593
3344.239258
3172.369141
4148.402344
5634.566895
3299.658203
7064.70752
3184.661133
3965.552246
4922.226563
1359.418213
4199.687988
4354.559082
6332.745605
3446.157959
3140.736572
3952.924316
3789.477539
7824.535645
2004.19043
3907.949951
2929.018799
2906.309326
2033.623169
5271.182617
1603.084351
1914.25647
4340.421875
2564.811523
6262.666504
4147.071289
4174.207031
5378.526367
2287.588623
6214.313965
2334.759033
1764.328735
4364.438477
2303.423828
4525.494141
1895.483887
1799.087402
5549.588867
3817.898193
4055.716309
2188.452393
1833.135742
4396.842773
4721.264648
1717.818237
2793.098145
3494.218262
5572.704102
6154.116699
3249.359619
3324.335205
4934.033691
3455.838867
1692.451172
4852.897949
1346.338501
4125.890137
2861.762207
2923.161865
2383.665039
1747.503296
2690.206787
2417.333252
1733.570679
1642.981567
2555.312012
1488.23877
1485.135742
3763.821777
5625.098633
4196.646973
2938.857178
1452.058838
1256.352905
3332.062988
2364.820557
5501.284668
4567.070801
1219.188843
3872.159912
4508.320801
4092.46582
4457.15625
3414.693848
1180.316528
3360.130371
3336.466309
4227.664063
3598.362549
2868.38208
4616.367188
5089.574219
4336.416992
2264.727295
2177.438232
3250.419678
4342.583496
2600.438477
3620.901855
3346.222168
2442.911377
2420.816895
3056.186035
3265.300293
3213.803223
1515.096802
2127.789063
3084.955566
2599.773682
3490.431641
1616.871826
2662.107422
5170.149902
3344.396973
2188.604736
3753.55957
3270.036133
1616.943848
3143.477051
3981.557617
3604.614502
1970.485718
3855.912109
2358.967773
4700.086426
4628.333496
1740.915649
3345.029785
2799.879883
4533.05957
2132.624023
3261.809082
5020.112793
2378.290283
4158.313477
3219.859375
1938.155273
2805.886719
3103.114502
2382.542725
2873.449219
2842.556641
1752.042969
2983.804199
2596.383301
4458.998047
3016.363525
1595.235596
1266.4198
1107.703735
5574.515137
3069.128174
3605.786865
3145.714355
2842.243896
2834.929932
3323.915771
4327.586914
4521.400391
1634.635254
4857.615723
2797.35376
4441.799316
5049.359863
5924.620605
5837.356445
6344.311523
2777.17041
2843.341797
1442.577759
2653.883789
1639.191528
1606.083984
3756.082275
1254.471924
1730.296997
1904
5451.604004
4690.416992
4660.629883
3992.292236
2204.850098
2010.226807
4005.296387
7238.70166
1494.247192
4469.306152
2995.349609
3038.378418
1836.848511
1655.387695
2570.919922
2403.107178
6789.019531
2019.679321
3819.729736
3184.890625
4624.788086
6435.977051
2879.083984
1639.519165
4412.318848
1383.663208
3112.277588
3104.656738
1742.803711
2911.596436
1553.53186
5346.018066
1588.430054
3848.175293
4398.152344
5264.654785
2606.950195
3147.016357
5632.04834
4650.466797
2214.029053
2744.733643
3769.801514
3433.352051
1767.707275
3358.829834
2959.229736
1973.478271
2024.634888
3302.541748
4068.568115
1785.072144
2676.827637
2574.382568
5551.302246
1812.433716
3420.611572
2666.523682
3100.118408
1373.292969
2159.05542
1915.004517
2398.709717
4065.86499
2669.891113
3185.545166
5101.786133
2541.521484
4273.766113
1738.592285
6088.980957
4818.837891
1955.754639
2198.674316
2088.989014
3949.793213
3115.674316
3590.059814
4106.320801
2411.802734
4070.462891
1393.058838
1610.640747
4319.505859
3761.648438
3451.769043
3987.431396
1661.19812
1538.086914
1769.928589
1658.533813
2946.108398
3767.497559
5336.330078
2992.855225
2381.134766
3980.536865
6121.343262
3100.875244
1117.070435
1782.791992
1839.5354
3253.991455
3057.25
3933.45166
3183.111084
3668.441406
1740.745728
3740.442139
4803.879883
4040.983643
4898.345215
3671.664063
2659.852539
2230.372314
1605.57666
3636.956543
1992.733154
4728
2587.312256
1835.638916
3670.753174
2147.919189
6344.094727
1532.396362
3339.315918
4688.436035
2512.103516
5860.313965
3190.692383
2956.936768
3055.462158
2437.04248
2090.842285
3182.549072
1291.697754
1961.618896
3625.150146
3816.807373
5189.240723
2139.3479
2061.937012
3747.796143
2183.4021
2584.826172
2807.690186
3667.480225
3319.168213
5772.249023
1863.283813
1268.120117
2576.317871
2618.683838
3269.3396
4779.95459
2092.647949
2869.784912
4125.30957
1898.625732
2408.077637
1221.762695
5087.669434
1562.166626
2556.036865
1747.866699
2134.389893
2195.306152
1687.706177
1889.594971
3143.121338
3323.384521
3600.110107
2054.802246
1764.956055
6239.723145
1329.765747
1424.932007
2502.163574
6222.333008
5981.724121
1814.07019
1609.734253
1667.934448
2126.542969
1884.300049
1159.547119
2129.022949
3123.913818
4056.944824
2928.654785
4955.855957
3653.251709
4428.868164
1367.479126
1808.531006
7015.347656
1483.111084
3208.673584
1804.47998
1765.590576
2932.297363
2774.022949
1711.104858
1824.453369
3820.602539
2635.960938
2854.791748
6135.370117
2942.600586
1357.297241
1486.400024
1431.045288
3471.544922
4218.632324
2445.488525
2971.872559
1796.384155
1750.656494
3556.546143
2048.378174
1988.411011
1200.657959
1548.851929
1721.802002
2026.007813
1734.529785
2327.373779
1820.129028
1468.54834
2914.40625
3059.157471
1686.756226
1638.176514
2117.473633
2363.439453
2091.763184
1683.895386
3440.935303
1119.669434
5735.938965
2095.756348
2636.219727
3868.525146
2410.4104
1696.566162
4286.571777
3747.514648
1423.272705
1942.625977
2069.517334
2001.019653
3361.39624
1435.015869
2864.996094
1519.829834
2222.648926
3311.886963
2035.503906
5199.585938
2252.046631
2492.269775
1316.610718
2976.325928
4137.295898
2365.413818
2625.509033
7115.451172
1746.959595
2453.313232
1551.97229
3388.789795
2452.200439
3356.827148
4638.054688
3081.521729
2470.390381
4019.407471
1404.512817
4050.956055
4592.102051
3553.134277
3001.588379
2289.061035
2576.494141
1770.137573
2800.735596
2431.90918
1829.752808
3627.269043
2539.006592
1888.02832
1491.323975
3284.722656
1903.745117
1866.712158
1772.325317
1518.293701
1488.066895
2964.727295
1504.725586
3199.19751
2373.827393
1405.561646
3265.893555
1628.744873
4440.727051
3737.855713
1626.997559
1303.267822
1606.841431
2102.07373
4893.344238
2913.390625
1634.75769
4477.095703
1595
1658.954224
5084.394531
2279.617676
1503.210938
4521.924316
7337.058594
1931.393311
1821.100708
2041.349976
3449.702148
1081.050537
1249.123779
4879.711426
4115.208984
2375.65918
1485.869873
1385.79541
1345.756592
2494.461426
2027.949219
1522.081543
1499.21814
2333.536133
4157.485352
1456.487793
1360.308716
1683.903076
1617.126343
2642.240967
1440.277588
1609.20752
1910.398193
1981.252075
1468.564209
2505.606201
2223.30127
2405.976807
2020.062988
4655.006348
1641.979858
3367.36084
1251.269409
1992.967407
1391.038086
1598.629761
2057.592041
1553.317017
1592.723511
1329.94458
1788.893066
1549.678467
1893.458374
1532.195679
2007.637451
1984.044189
3942.843262
1208.896973
3518.56958
1685.481201
1768.036743
1421.586548
1382.278931
7530.645996
3525.647705
1373.198853
3650.662354
1454.988281
1314.324829
2422.894287
1530.348633
2976.374023
1168.511597
3099.95874
1769.126709
4371.053223
2001.985962
3506.859131
1251.379272
3694.840088
1882.694946
2933.74707
1562.80542
1502.666626
3948.455078
4434.855469
1629.98938
2964.36084
1818.781982
2554.238525
1893.677368
1360.110229
1677.351318
3047.146729
1668.551025
3723.912109
1456.886597
1799.208496
1787.417847
1275.045532
1698.027344
1385.741943
3278.179932
1872.401001
1363.053467
1541.119995
1836.688232
1243.883301
2401.146484
5439.064941
1529.633545
1604.61792
2357.517822
4157.154297
2073.334717
4037.597168
2533.119141
3377.042969
1608.36731
1755.544067
1868.223267
2679.990479
1608.272461
2644.133301
1457.188965
2137.811035
1749.061523
2707.474365
1287.639038
1540.526001
2119.334717
4396.928711
2364.321533
1517.320801
4339.62793
5926.097168
1449.603882
1730.522217
3480.126953
1625.872314
1570.501221
4306.253906
1618.899292
2483.105469
1662.98877
2083.22998
1677.307251
1577.405396
1344.489746
1352.544189
1177.414917
1513.596436
2115.302246
1642.445557
2214.601318
3394.328369
1632.247803
2123.098633
2312.906982
3190.460205
1893.369141
2005.821045
2835.12793
1360.059937
1393.213135
1435.851807
1658.878784
1308.10437
1403.331909
1344.190918
1777.032837
3826.334961
1289.295898
2411.109375
2339.407227
5118.621582
1276.505371
1602.886597
1203.292114
2991.355957
1822.240234
1539.240723
1516.933838
1935.546875
2782.016357
2102.237549
3171.685059
1387.152344
1987.55127
1447.532227
3142.618164
2659.190918
4640.254395
1724.488037
1585.31189
2002.682617
2906.677734
3035.879395
1443.766479
1465.198608
1580.022217
1574.006714
4521.298828
2228.428711
2766.644531
2114.52832
1447.103271
1699.98291
1879.645996
1236.727905
2130.077881
2285.367676
1141.643799
3092.973145
2428.357666
3024.111084
2487.162598
1697.109009
4759.671875
1658.977539
1322.935913
2167.342529
2057.090576
1832.667969
3835.48291
2293.274414
1673.632202
1494.378662
1419.199951
1390.265869
1784.39624
2753.870361
1359.619019
1173.507935
3734.980225
2552.653076
3527.419678
1663.785522
1812.13562
2189.272705
1713.6604
2626.65332
1936.509033
1663.111084
1468.800049
2264.772461
1970.453613
2073.710693
1703.07373
2134.313232
1330.271606
2049.803955
1834.930664
2111.861328
2244.068848
3158.620605
4227.051758
1919.128662
1281.348267
2350.193604
1802.482788
2558.523193
1798.785767
1944.973877
3834.247559
1669.161255
4533.751953
1576.51062
1807.366333
2107.733398
4122.155273
2131.389893
5151.467773
3161.565186
2385.397217
3828.761963
2213.90625
3535.191406
3469.178467
1953.667603
2180.575439
1633.974609
3847.472656
2994.756836
1611.729126
2067.43457
1681.727539
3004.387207
3307.082764
1523.246094
2075.546387
2651.038086
1943.986694
1765.149658
2624.905762
1952.170776
4764.474121
3590.788574
2235.770508
1736.806396
3825.484131
1976.775635
2849.179199
2704.892578
2068.910156
1587.970093
1571.856812
2851.783691
3398.631348
2750.37085
3392.796143
3922.698975
5112.894531
3538.239258
2263.628906
1931.136841
2263.68042
2988.461182
2267.15332
2872.441895
2768.744629
1955.303467
2923.115723
5249.04834
3137.706055
4932.006836
4003.302246
4186.460938
2364.006592
2408.361816
2227.921387
2460.901611
2091.941162
1885.347534
1566.678955
1533.714233
1637.663696
1716.162598
3191.428467
1809.607178
2164.168945
6094.325684
1424.918091
2081.923584
1315.968506
1359.4375
3195.715576
1904.049072
3339.389893
2553.672607
1955.686279
3381.329346
1472.676025
2065.473633
3258.021484
3979.368408
2270.894531
3993.217041
1503.093384
3984.709961
2508.502441
1533.033081
2350.913574
1549.789429
5073.303223
2908.831787
1922.307739
2272.875732
3074.821533
1874.784302
2421.879639
2317.333252
1965.673462
3368.536133
2164.357178
1749.429688
1637.807129
1682.058105
1515.307251
1843.895142
2027.727905
1392.175781
2316.698242
3425.886719
1765.838867
1512.641724
2470.502441
5196.41748
1825.012207
2148.810059
1528.828979
1648.188721
2576.863525
1664
1741.700439
3532.141846
2211.885254
3776.657959
2740.628418
1623.028198
2046.251465
1553.324585
1681.633423
1333.789917
4922.134766
1608.58374
4401.050293
1740.93042
1666.039795
1921.925171
1633.647827
2399.985596
1544.473267
3210.666748
2460.854248
2061.799316
4336.275879
1595.395264
3575.512451
3255.532959
1619.971802
2347.360352
1701.450928
2531.990967
4701.39209
3269.358398
1427.747437
1628.635986
2044.695923
1832.19397
2163.446045
2741.115723
3880.485352
1809.73584
3789.134033
1818.032959
2139.942139
2831.165039
2712.479248
2658.989746
1630.848999
1665.035889
3702.26416
2613.455811
1847.836182
1818.608398
2661.23999
2364
2546.513672
1940.758423
3111.577148
3332.564941
2775.436768
2528.831543
1685.295776
2380.873779
1389.116699
1374.747437
1685.156738
2176.755127
1762.254883
1656.938477
1722.594604
2515.601318
6277.009766
5181.03125
1448.679199
1312.751221
1748.827637
3851.731201
1703.159668
2306.157471
4966.062012
1375.418213
1755.333374
1959.678101
2130.062012
2530.853027
2795.385498
3196.509033
2347.114014
1885.908447
2582.666748
4250.172363
1710.218628
2313.25
3465.933838
2052.355469
3054.407959
1968.413818
2643.894043
2124.828613
2013.284058
1805.982666
2907.079346
4088.431885
1965.154419
2718.142578
1397.809937
2500.379395
4564.057617
2530.935303
4737.897461
3599.334961
1807.883667
2743.289307
3544.443604
2036.866211
3312.248047
1882.397705
1723.333374
1831.210327
2667.142822
5473.97998
4091.463379
4785.544434
1487.986084
3078.352051
3180.906738
3283.554443
3913.101074
8352.966797
1537.432983
4218.621094
3025.605957
1959.047607
1437.990601
1650.491089
1498.762451
3622.710693
1765.086548
1872.375488
3430.379395
1806
2188.665283
3937.286133
1935.483398
2422.19751
1742.61438
1605.704956
3317.433105
2040.188721
1892.497681
1944.415405
1466.265137
5899.267578
3155.01001
3069.414795
4832.977051
2141.333252
1262.026001
2421.702148
2736.084229
2446.468018
2622.924561
2569.747803
2330.93457
1157.850708
2414.160889
3004.085938
2394.758545
2468.506104
1900.811035
3201.397461
3199.259277
3458.43335
2602.677734
2413.543457
2802.540039
3084.76709
2373.597656
1955.468994
2579.451904
1545.681396
2330.521729
1721.065186
3310.696777
2031.393311
1877.882324
1727.173218
3404.621094
2952.418701
2069.245605
1647.40564
1327.295654
1861.194214
2873.241455
2001.310303
3671.396484
1796.371094
2167.908936
2128.94043
1814.93811
1964.839355
1788.939575
2164.044434
2146.981201
1984.700317
1886.340698
2552.954102
2358.691162
3047.347412
1805.218384
1480.089844
1875.971436
1846.130981
1915.253296
1973.930176
1680.85144
2076.019287
1950.690918
1682.099365
2017.591187
1710.458374
1371.69397
1784.625244
1603.064209
2345.711914
1692.270874
3085.766846
1390.231323
2355.970215
2783.44043
3018.043701
3188.723145
1687.835205
2036.571411
1712.77124
1576.196411
2228.014404
1794.649658
1906.629272
3718.572266
2031.220093
2096.556641
1748.351563
1519.134521
3581.86377
2957.826172
3154.093506
1313.422241
1580.343384
1131.963745
3086.254883
3378.065674
3248.189697
2537.7854
2932.729492
2709.179688
2421.329346
1853.980225
3201.205566
2610.649902
3230.736328
2495.211182
1468.858154
3584.983643
3280.791992
4143.266602
1443.764648
1957.422852
4767.640625
1068.307739
1586.384155
2023.282104
2056.816406
1814.184448
2826.356689
1255
2663.529297
4151.390137
2692.5
1185.505859
4260.610352
1537.927734
3848.817871
2993.655273
5142.647949
1401.542114
1300.144531
1475.2771
1737.072144
2547.006348
1641.254883
1457.302368
2533.389404
2385.230713
3517.873291
1249.395386
2177.545898
3761.032227
4291.769043
1499.822266
2763.462646
1740.109375
2124.623291
2614.690186
1598.36731
1730.343018
2682.624512
3836.040771
4363.420898
3950.713623
2330.729248
1594.878418
1971.671753
3612.034912
3856.829834
2869.601807
4952.522949
2236.74707
3220.645996
1770.487915
1675.75647
2966.208496
2527.538086
1694.854004
2585.464355
1681.414673
1501.119263
4267.013672
3617.769531
1627.272705
3809.45459
1675.889893
1317.181763
1140.853882
1210.247192
1190.311157
5185.425293
3826.101074
1198.844482
1752.075439
1168.351685
4605.529785
1673.644897
1705.852661
2168.669434
1690.382935
4007.938965
3844.489258
1648
2776.535889
1481.97937
2335.748047
4045.968262
3065.321777
3857.27832
3116.170654
3356.5354
1771.972412
1540.142822
1214.36731
1692.537354
2749.830566
5022.584961
3959.637695
4317.041504
1937.196289
1525.203857
3269.485596
2338.507568
2940.273193
4471.337402
1892.039551
3929.512939
3369.919922
5721.291016
1629.825195
3414.547119
1989.333374
4031.304443
3173.159668
2721.368652
1294.846191
1938.491821
1190.781006
1378.113159
3046.747314
3522.701416
1598.714233
1655.688843
1578.090088
1292.256836
3102.30835
2656.20874
2312.625
1893.119995
1923.483887
1229.117065
3919.127441
2159.452148
3026.857178
2006.289063
4690.227539
1456.708008
1319.008789
1449.9823
1196.140381
2474.272705
4022.12915
1397.704346
3058.166748
1012.173889
1506.620728
4012.65332
3722.335449
4865.013184
3887.820557
3476.088135
4158.90332
6202.111328
1895.643311
5713.376953
1448.9646
1888
2874.484375
5883.668945
2968.866699
1193.06665
1544.451294
3835.485596
4517.637695
2446.759766
3647.405518
1482.560059
1463.609741
2542.399902
3913.878906
3328.48877
1354.330688
3258.949707
1431.409424
1231.552002
1558.603149
2433.825684
1483.764648
1195.492065
5147.872559
1420.283447
1311.503906
1852.253174
1953.263184
1894.227905
3345.826416
1115.038818
1514.338501
1050.953857
4625.794922
2712.731689
1683.854004
2066.969727
2776.511719
1466.302979
6523.876465
2621.345215
1748.75
3131.973389
1904.296265
3587.424805
1525.373169
1567.283569
1409.631958
2818.821289
2070.109619
4716.07666
3594.666748
3851.26123
6244.039551
4350.538086
1797.202148
4931.873535
1969.435303
1605.771484
4024.90332
3148.574219
2363.230469
3529.520996
1226.985962
4023.834717
1871.788086
1987.288574
2818.945557
2396.151855
2623.600098
4344.39209
1415.636353
3160.815186
3804.489502
2016.679688
2184.733887
1928.553833
1154.206909
2081.155029
3427.360107
1412.315796
2087.603271
2769.185303
2717.361816
1354.612305
2604.469482
2776.038574
9294.516602
1753.182251
1644.51001
4311.672852
1438.936768
1897.866699
2197.088867
4064.15332
6206.769043
2909.048096
2003.821655
6281.626465
1347.867554
4279.531738
1508.368408
2405.946045
2359.702148
4307.955566
3797.515137
5270.372559
4827.624512
2751.964355
2070.666748
1834.275513
5581.527832
5239.613281
2516.408936
4699.222656
1934.632446
3779.00415
1631.160522
1561.367065
2073.294678
1307.5
1491.75
1856.118774
3358.407715
4135.614746
2133.446045
1595.703735
1853.636353
2497.924316
2924.356934
1490.634766
2045.440918
2058.913086
3219.606201
1846.323853
2954.556885
3385.964844
3293.071533
1367.571411
1529.964966
2125.965332
2128.41333
3075.49707
1603.351685
4249.017578
1767.757568
2941.884521
2885.359619
1964.372559
1307.087769
1660.046509
1992.509033
1858.351196
2288.881592
2571.755371
3819.851807
1373.165771
3553.090088
1990.327026
1892.870483
3153.027832
3259.917236
2266.815674
2229.324219
1257.34082
1913.106689
2095.075684
1591.452637
2107.058838
1831.76123
3751.873047
1636
1389.230713
3072.183105
1229.347778
2196.609619
1362.580688
1986.850586
2999.316895
1984.87915
2509.95752
3952.325684
2697.619141
1342.244873
2730.90918
3738.176514
3663.229004
2174.267334
2267.256348
3057.689209
2290.097168
1859.843872
5027.064941
2913.040283
1596.435669
2776.466064
2682.894531
3018.353027
2520.332031
1958.473022
1639.196411
2880.835938
1329.608032
2198.686523
1725.242554
3518.158691
1384.079956
1374.930664
1537.705933
1725.619019
2321.80542
