# Supplementary material for: Distribution Analyzer, a methodology for identifying and clustering outlier conditions from single-cell distributions, and its application to a Nanog reporter RNAi screen
Source: BMC Bioinformatics. 2015 Jul 22;16:225. doi: 10.1186/s12859-015-0636-7 (PMC4511455; doi:10.1186/s12859-015-0636-7)
Supplement: Additional file 1: Code S1. — R source code and sample data for distribution-based high-content screen analysis [file 12859_2015_636_MOESM1_ESM.zip › DistributionAnalyzer-1.1/Plates/files10004/G02]

2106.343506
1719.80249
1524.050659
2753.462891
1305.523804
1437.591431
3526.126221
2543.666748
1172.181763
1930.149292
1668.845093
1682.82019
2076.585449
2040.147217
1419.421021
1752.671021
4946.197754
1717.565186
1439.5
1872.808105
4814.958008
2370.327881
1977.199951
2405.674316
2163.520996
1733.400757
3138.494141
1802.099976
2967.82666
1703.185181
2399.812012
2932.717285
2218.191162
1758.854248
1860.345703
2086.45166
2964.987793
1759.784302
1907.129761
1950.656006
2079.387939
1779.197144
1649.835571
1689.364014
2032.751953
1829.320313
1523.856689
1739.439087
1840.643311
1602.510986
1850.312378
1570.889404
1749.029663
1649.60791
2641.532227
1611.874512
1667.32959
1299.226929
2348.891602
1896
1287.377808
2134.577881
3609.942871
1764.287598
1841.891846
3150.827637
1843.319946
2384.274902
1953.380249
1721.116699
1635.509399
2055.012939
