# Supplementary material for: Distribution Analyzer, a methodology for identifying and clustering outlier conditions from single-cell distributions, and its application to a Nanog reporter RNAi screen
Source: BMC Bioinformatics. 2015 Jul 22;16:225. doi: 10.1186/s12859-015-0636-7 (PMC4511455; doi:10.1186/s12859-015-0636-7)
Supplement: Additional file 1: Code S1. — R source code and sample data for distribution-based high-content screen analysis [file 12859_2015_636_MOESM1_ESM.zip › DistributionAnalyzer-1.1/Plates/files10004/G03]

2675.588135
3444.94873
3945.867676
2103.460938
1332.954834
4097.004883
4387.013184
4128.90625
6334.881836
4428.883301
3888.664551
4743.70459
2829.419434
2798.633057
3609.093262
4939.785156
5557.277832
3943.436035
4235.127441
3706.666748
2948.700684
4680.54834
4663.154297
2375.917969
2433.54126
2781.380127
3475.320801
3826.781006
2694.384033
3464.111328
3261.348633
3362.169434
1445.515747
3321.958496
3309.913086
3428.695313
2724
3124.472412
2510.42627
3547.985596
1777.339478
4698.856934
3309.09082
1852.934082
4550.584473
3972.043701
2147.932129
4108.967285
2415.711182
4688.888672
1904.666626
1960.848755
1593.923462
3995.65625
3771.13623
1882.613037
1650.695435
2195.821533
5251.529297
5646.435547
3955.402344
5060.374023
4837.300781
6157.809082
1460.437012
5451.421387
2311.262451
2283.801514
4150.848633
3661.230713
2536.089111
2520.582764
2410.266602
6780.046387
4161.90625
2210.897949
2076.546875
3274.482178
2120.85498
3589.192627
2180.158203
3363.768066
2275.882324
4035.360107
4490.484863
3351.950684
2528.421143
2442.362305
4113.556641
3749.373047
2665.723145
6028
4770.317383
2661.960693
2183.338379
2647.5271
6280.186035
1943.832764
5215.178223
4321.143066
3671.947998
1508.03418
5900.460938
6495.698242
5924.48291
3189.372314
3627.150635
1917.647095
2546.802002
1914.854492
3248.583496
2355.811279
2690.276367
4352.270996
3388.456299
5371.673828
3248.70166
8910.396484
2866.086914
1920.651855
2640.578857
2265.555664
1371.985718
4473.685547
1563.688599
3880.624268
2825.392578
1621.750854
2438.387695
7230.51416
4975.569824
1594.831543
2753.056885
4052.675293
3268.875
2927.452637
2472.727295
4242.946777
1544.411133
3530.666748
2152.071777
3637.435791
4596.45166
4330.298828
4622.159668
3514.984131
4080.164063
1571.930786
3588.254883
2986.219727
4040.092773
5723.887207
1661.545776
1467.448242
3303.199951
3110.250732
4451.640625
2753.465576
1489.619019
1786.424194
4152.244629
1948.067749
1838.962402
2425.472412
4251.508301
4637.899902
4690.136719
2165.161865
3665.636963
2657.008301
4612.171387
3716.406006
1824.442993
3088.142334
3589.55957
5474.579102
1593.198853
2124.701172
3054.643311
1954.127686
1462.653809
2734.099121
5780.143555
2252.743408
2653.600098
2450.073975
2103.18042
1636.429321
2396.10498
3000.524658
3476.016602
4250.694824
2936.427002
4725.413574
1978.131104
3445.199951
3673.250732
3279.684814
2092.083008
1591.565552
1736.888916
4249.799316
3010.261719
3180.193848
2508.705811
4174.166992
1256.584229
2310.537354
5675.913086
2527.613525
2696.504395
3974.105225
1704.814819
1972.422729
1974.769287
1256.311157
2826.674316
3506.875
2879.542969
2688.857178
2921.979004
2060.181152
4199.527832
5574.159668
1734.508911
5899.806641
3626.930908
1373.79895
4338.251953
1311.622681
6073.268555
4141.276367
4702.741699
4259.577637
2856.731934
1307.422485
1957.35437
4746.743652
4820.151855
7203.129395
4357.569336
5052.213867
2510.507568
6126.036621
2955.531006
4041.734131
4058.179199
3850.857178
5503.302734
3525.087402
4989.40332
3025.212158
3696.578369
3803.527832
2115.475342
1828.477661
1826.140869
6289.268066
4316.469727
3290.823486
5419.113281
2841.575684
2440.761963
2479.827393
4563.799316
1775.344238
3068.505371
2020.888916
1865.00769
3582.745117
2181.4375
1770.77417
3501.625488
2188.427734
2052.622314
3682.514404
1737.161255
1744.387085
3756.479004
4480.428223
4700.629395
1959.005127
2676.464111
4187.53125
1912.943848
6152.705078
4472.642578
5972.643066
3541.080078
4697.825684
4082.803955
4516.48584
4529.690918
3273.9104
2088.173828
4522.604492
4218.876953
3474.209961
4834.536133
2263.170166
1391.032715
2406.575684
3408.871582
2202.873779
4576.821777
1629.194824
1534.311646
7407.577148
2262.285645
2799.543945
1660.91626
1518.989502
1763.164551
4251.93457
1848.140747
4434.47168
2028.53186
1687.88916
2827.491699
5422.949707
2209.077637
3264.918701
2162.70874
3351.921875
1639.818237
1785.220703
1867.838623
4175.282715
1403.336182
2480.449951
4815.429688
3247.040527
3990.661865
4796.128906
9261.575195
2272.867432
3638.438477
5211.983398
4982.729492
1333.387695
1619.29895
3298.542725
2330.85791
5338.174316
1871.599243
2799.814697
5289.150391
2390.559082
3275.174316
1982.755615
1552.55481
4714.02002
2661.248535
1726.536621
2746.847656
1538.159546
4047.822998
2056.360352
4898.90918
3295.922119
1551.800781
3053.355713
2240.204102
3236.123535
4257.269531
1998.219604
2006.786865
3627.662598
3080.141602
1645.818237
5316.265137
3984.943848
5060.697754
1364.338257
4738.766602
2485.972168
4434.393066
3229.562012
1991.216797
2581.897949
4204.706055
3117.367188
5177.491211
1669.372314
5180.539551
3211.643555
1922.285767
5807.395996
6583.333496
4966.199219
1978.761108
2915.68042
4136.439453
6310.584961
3756.082275
1094.129395
5525.036133
3289.478027
3068.50708
1341.544556
2809.62207
3229.043457
1737.76709
7427.314453
3376.959961
2594.218994
4431.490723
3671.726807
4664.248047
1838.309814
3014.735596
3337.413086
2883.106689
3164.00708
2107.614746
3892.534668
1952.134644
3454.27124
1902.994507
1236.976318
3195.764648
1500.094482
2856.311768
2039.899414
2079.85791
1428.742798
3465.017334
3651.265381
5730.472656
3137.04834
1992.4375
6537.676758
3983.548828
3479.740723
2258.186768
2200
3208.987061
3040.214355
4317.333496
2747.980957
4370.330566
4240.921387
2346.208984
2897.564453
4148.935059
4213.614746
4056.344482
2446.129395
1868.396973
2907.820557
4916.77832
1359.57251
1832.610718
2592.038086
4370.705078
3366.071533
5921.722656
4153.990723
5654.033691
3240.848389
3180.760986
5879.60498
3739.022949
5912.875
6799.22998
3037.551025
5058.680664
4205.356445
5116.25293
3353.210938
2310.918945
3041.834473
4156.390625
2683.199951
2140.754883
4594.710449
6302.874023
4075.885986
3207.050049
3128.359131
2314.808105
6519.780762
3874.994385
2229.760742
4136.030762
2187.766602
1682.133301
6051.630859
4657.603516
3234.608643
1116.108154
3487.931641
3183.729248
1757.911255
1948.818726
6484.134277
5518.828125
2699.902344
4010.737793
1665.591797
3908.510742
4298.374023
1625.761963
1992.395386
4767.830566
1881.439575
2546.066162
2088.081787
2412.946289
5486.57959
4455.399902
1893.481689
2094.685059
1867.023438
2099.528564
3982.899658
3521.594238
2942.467529
3755.89624
5970.110352
3896.320801
5868.400391
3676.97583
2387.915527
4990.397949
1740.604614
2753.204346
4454.05127
1547.288696
5060.921387
2328.599609
4911.483398
5257.748047
2393.547607
1574.640259
3417.538574
1728.899658
6487.521484
2125.451416
3525.381592
4109.728027
1536.225342
5407.200195
2162.849854
3195
3525.09082
1811.376099
5713.634277
5024.24707
1516.962036
1914.509033
3913.459717
2729.35791
2135.189941
4149.473633
5230.947754
3929.415527
3714.90625
2603.107178
1953.715942
2999.209229
7512.887695
5215.761719
1502.54541
6184.419922
1750.281738
3290.910156
3220.912842
1519.139038
1817.009888
1216.681641
3526.607666
3190.166016
3587.156006
2843.029053
2842.906982
2536.258057
1918.335815
2689.531982
2149.614502
2803.294189
2072.231445
4945.221191
3962.105225
2650.799316
2564.622314
4215.918457
4285.238281
3939.959229
3718.944092
3188.134033
2903.839111
3060.78418
2183.969482
1709.041504
2419.826172
2266.747559
1635.036499
2405.347412
2613.678711
4342.571289
4415.758789
4571.151367
3111.773193
4912.793457
3413.434082
3496.365234
4047.191406
1594.376831
4573.95752
5131.974121
4494.521973
3615.982422
3270.867188
3352.568848
2567.727783
3886.348389
3451.361816
3170.807861
4058.74292
1505.381348
3483.778809
2376.049072
4102.449219
3736.810059
4779.54541
4737.591797
6534.637207
8176.71875
4930.464355
2974.174805
2152.973633
2866.133301
3280.641113
2067.346191
5698.143066
3721.733643
5771.502441
1589.150635
5841.136719
5287.903809
2958.820801
1991.424194
3970.956299
3474.044434
5159.088867
3776.412598
3634.666748
2532.297363
3147.728271
2720.150391
6664.62207
5496.986328
2388.782959
4684.209961
2374.413818
2357.43042
3231.884521
2352.277344
4577.458008
2760.03125
3327.95459
4449.227051
2139.422607
1386.938354
4045.812988
1335.097046
1884.374146
3209.875
1536.167725
2711.036865
2678.124512
1773.516479
3301.402344
1906.569458
2481.546143
2551.584473
3468.259521
5304.782227
1615.671997
1943.289429
2903.45874
3222.787354
3760.070313
1816.753418
1805.687988
2175.456787
3529.199219
2700.55835
3689.969971
2036.289063
2286.854004
3360.57666
1778.293701
2481.592773
3773.39209
4644.65332
1878.802246
4121.587402
1567.624023
4187.03125
1542.225708
1571.199951
2807.439453
3265.420654
1506.401611
1411.428589
5396.84668
1540.800049
2515.796143
1649.832642
4689.834961
4238.5
2711.166748
3070.208496
1786.699951
5214.748047
2400.467285
2214.529053
3753.148193
1787.583618
4079.162598
5263.041016
5996.97998
5579.699219
3079.314941
1675.420654
1988.320557
1472.270386
7948.813965
1844.17395
3834.494385
3879.651367
2971.766113
2922.855713
3411.6604
1363.060547
3369.221191
5019.133301
3865.021729
1470.016479
8588.858398
2370.307129
3466.890869
1810.630493
3923.815674
2181.035156
1733.835571
3683.436035
4138.984863
6326.046875
4064.435303
1483.741943
1943.984253
1885.439941
2824.544678
1561.563232
3547.28833
1533.849487
3611.118652
3253.99585
2383.826172
4807.134277
1811.120239
1836.94043
2283.344727
2147.41626
1385.217407
4418.767578
4541.382813
2418.382324
2835.238037
2235.688721
2885.960693
5426.898438
4081.253418
3472.709473
5534.368652
2143.161865
1749.254395
4103.584473
4359.621094
6002.246582
1793.681519
1778.854614
4348.424316
2215.117188
2333.600098
1454.233765
4493.186523
3378.967773
3853.233154
3950.046143
3436.651123
3888.390137
5557.754883
4326
3875.526855
3296.623291
5334.83252
2425.818115
2832.025879
1597.659912
2293.802246
2522.006592
3798.294678
3649.800049
3247.038818
5379.780273
3554.81958
4086.090088
4594.584473
1518.054077
1912.098755
2672.217773
3255.139893
3980.855713
2106.607666
2042.508667
5220.515137
3180.248535
2004.324341
5355.402832
3885.269043
3989.628662
2763.958496
3932.434326
5185.218262
3934.677979
3930.813477
5366.456055
3251.520996
1580.322998
5355.691406
5440.108887
3963.807129
3951.974609
4530.353027
3492.845947
1415.987061
1680.373779
1951.53125
3372.129639
6422.77832
1392.306274
1568.82959
3717.878662
2973.409912
1847.52124
2968.851318
4618.380859
2530.32373
3209.432861
2630.559814
3104.654785
1673.936523
2792.595947
5556.450195
3498.246094
1452.925903
4613.473145
1758.495239
2392.438477
2643.13916
4684.230957
3698.128906
3079.160889
3999.394531
1624.380005
1445.894775
4348.123047
5805.007813
2977.271484
1298.666626
1700.432251
1882.655151
5162.5625
3861.575684
3553.90332
1458.018066
2204.912842
3567.95874
3763.354736
3464.854248
2997.939941
1911.932495
2841.678223
2410.857178
3963.1604
1634.042603
3480.897949
1775.262207
1771.250366
5713.317871
1669.640625
4071.032471
2181.751953
2383.771484
4713.310059
2600.790039
1562.236816
2160.075195
1685.483398
1873.270752
2748.27124
2116.887695
2060.491455
1663.638672
2248.709473
2644.472412
2088.994873
1127.670044
2176.922363
4102.050293
5409.895508
3372.117432
1904.865845
2732.929932
2130.448242
1761.522949
1786
1660.258423
1685.031372
2324.50708
4223.939941
3045.559082
4013.967529
3932.69043
2231.423584
1639.719238
2470.980957
2389.59668
3612.675293
3417.532715
10369.235352
1330.205933
3783.434082
2685.37793
3907.922119
1680.692871
3753.61084
2578.218506
1643.435181
1695.494385
2719.318115
2560.557861
1718.35144
4288.771973
4013.204346
3850.452881
2097.376953
1341.523804
1741.623779
2709.340088
2783.018311
3161.620605
5370.349609
3441.773682
3102
5567.26416
1467.539429
3211.728516
3675.923096
5787.570313
4279.216309
1960.258057
1836.589233
2129.852539
2539.781738
2001.226074
3321.287842
3415.100586
4504.96875
1967.453613
4404.187012
3357.254639
2730
3077.681152
3069.644531
3470.25708
2779.803955
6170.901855
3381.282227
3020.195068
1880.461548
5010.697266
4052.03125
3081.098145
4243.702148
4325.994141
3119.004883
3440.30957
2474.711426
1905.924438
5614.443359
3893.858887
3731.341553
3963.829102
4101.51709
2625.864746
10532.336914
2626.082764
1686.480957
5882.441406
3984
2899
5620.526855
5241.66748
1652.658203
7138.070313
4417.971191
3713.041748
1942.863892
2211.217041
1913.069458
4105.844727
1910.648438
6212.682617
3753.779785
1561.76062
3831.897949
4727.272949
5668.070313
1332.272339
2578.703857
2382.981934
2412.964844
3045.289795
2535.208008
1291.718994
2871.239746
3666.784912
1445.565186
2622.890869
3690.44165
1399.504395
4750.548828
1772.554688
2930.052734
2554.719238
2186.819092
1570.872192
3553.313477
1486.254395
6647.213867
2663.208496
1758.621094
5408.991211
3596.611816
2201.044189
1450.615601
2018.582642
2768.249756
4758.454102
2619.067139
3522.204346
1659.885986
3297.993164
3786.669922
1683.291748
1493.666626
1651.657104
2813.357422
3215.789795
1563.399658
1422.041626
1922.380005
2596.949219
1226.074097
5514.588379
3461.052734
1722.501465
1491.238647
1782.108887
1435.661499
5023.083496
4320.962891
2876.431396
2151.916748
1430.87207
2180
3589.615234
2487.914551
5569.302734
2789.633057
2410.746582
2168.694092
3379.012207
1565.439941
2419.986328
5688.236328
3071.52124
3131.840088
1497.853394
2057.566162
1893.364746
3242.870361
3336
1895.888916
4003.194336
1960.259888
1809.768799
3991.839111
5933.707031
2940.79541
3033.388184
1645.516113
2101.694824
3764.642334
3087.547607
3080.087891
1454.661865
4482.507324
2312.696289
3707.952637
4598.054199
3795.236328
2151.576416
1571.424194
4949.809082
2008.159546
1559.131104
3315.075684
3039.501953
1408.770386
6432.663574
2514.397461
2674.349609
3693.640625
3170.994385
8444.104492
2303.963623
2404.627197
4730.268555
4867.338867
3542.338623
4135.510742
3005.678955
2608.520508
3711.307373
3214.716309
5140.480957
5398.122559
3044.231934
1994.745605
4056.091309
4587.910156
3999.518066
1908.682983
1577.38269
8422.324219
8475.530273
4509.657227
4249.816895
2622.512451
3339.523438
3306.75708
1634.453979
1622.57666
6558.672363
2394.787598
3305.313965
3087.628906
7228.568359
1735.07312
2702.835693
3625.797363
5120.566406
2827.5
4755.219238
6614.82373
1469.132935
2901.946289
2117.524658
7157.424805
4709.039551
2847.006592
2819.253418
2015.187134
1922.369141
2278.239014
1464.119995
4538.838867
6300.241699
3525.579346
2586.846924
3662.478027
2560.163818
2826.666748
3170.078369
2574.419189
2506.267822
6714.648438
5174.097168
3038.665283
1856
2889.862793
1775.462036
3381.314697
1596.699463
3472.07373
3174.38916
3329.872803
1846.780273
1560.171875
1456.324951
1526.084717
1279.571655
1586.0448
1718.508789
2526.505615
1321.599976
1497.142822
2776.078369
2432.829102
4418.207031
2570.399902
1944
1514.536621
6826.005859
1978.568481
1679.036133
6851.220703
2570.170654
3990.642334
1393.090942
6708.352051
3544.243652
3744.41333
2341.030273
4492.293457
5960.898926
2166.704346
4505.082031
1332.206177
2749.4375
4811.361328
6404.821289
2218.649902
3821.054688
1497.742554
2170.780029
2343.922363
3356.957031
3113.418945
1693.059814
1317.457886
6929.694824
4109.697266
1575.625
2036.276733
3441.946045
1462.121704
3423.885742
3146.774658
2307.628906
2951.438477
2871.524414
4289.612305
4409.242188
3252.875
4508.382324
2783.342529
2226.468506
3771.592773
4918.185547
1361.029297
2467.363525
4357.79834
4495.471191
7188.755371
3867.407715
9158.851563
4542.91748
2745.699463
5998.895508
1709.583374
3190.658936
4162.838867
4129.689453
2685.932129
3574.201416
3793.675049
3429.199951
5134.666504
1816.967407
4525.290527
7259.696777
3709.924316
1596.337769
2540.71582
2175.164551
4170.049316
2999.796631
4899.437012
1669.050537
6054.51709
1811.541504
3063.572021
2035.13562
7456.933594
4379.774902
3552.228516
1727.050903
4093.784668
8224
2535.510986
3000.575684
5568.091797
4696.563965
6086.501465
4696.969238
1507.555542
1623.199951
4044.836426
1606.319336
4910.774414
5634.845215
6913.785645
3106.773438
2332.18042
6215.301758
3611.319092
2727.297607
1982.556396
4554.430176
1637.209351
2043.978882
10283.235352
1806.97876
5500.401855
2916
6436.87793
5878.699219
5446.041016
3450.916504
1466.133301
2729.710693
6070.282715
1537.058838
1988.890015
3068.666748
3391.731934
1767.304321
6350.373535
3758.044922
1375.718262
1395.830933
1565.070435
4495.20166
3445.670898
3438.749268
2713.485596
10613.571289
1676.87915
4524.015137
1743.361816
3194.494385
4815.095703
8471.345703
8032.584961
5851.025391
2646.744629
2573.926025
2778.837158
6046.153809
2584.142822
1428.708862
2705.542236
2324.272217
1791.298218
11221.493164
1799.652222
3616.688232
4186.81543
3222.15918
4833.230957
5776.959961
4444.18457
6122.833496
2425.100098
1797.199951
3809.75708
6313.230957
4718.037598
2375.731689
2827.347412
1477.038696
1938.102417
1467.049683
3641.550293
1933.748779
1662.983398
4633.234375
3747.155273
2869.397949
3928.309082
7563.251953
4065.864746
1934.888916
2064.242432
2956.952393
3953.199951
3903.028564
4161.909668
3288.189453
3582.661621
3983.949219
1371.070313
6235.355957
1998.093872
3705.086914
2426.370361
3572.874268
2485.069092
4839.42041
4576.131836
2791.960449
4551.540039
3887.134766
3276.736816
1728.085571
5173.041504
4384.519043
6577.049805
4042.196533
2498.678955
5879.061035
3627.967529
2927.828857
4054.991211
2336.590332
1139.361694
1846.130859
2592.859131
1474.024048
2813.185791
3184.355957
1864.331421
12219.091797
3700.877197
1777.53064
4673.777832
5168.586426
5943.675293
1825.895996
2376.482178
2061.195313
1712.259155
3287.340576
3494.58667
4076.227539
1723.893066
3726.846924
1493.420776
3572.247803
1683.560181
3914.74292
1654.736816
4749.625977
1988.262329
3082.327637
1588.961548
1697.578979
1848.205078
2125.974609
2747.167725
2616.421875
3047.884521
4145.687012
1393.364868
11299.472656
2543.830566
1694.828247
1569.648193
2868.295898
8857.364258
1909.906128
2034.370361
4179.689941
2432.892822
5436.63623
2447.319092
4187.815918
1731.004272
4629.585449
5456.352539
1942.439819
6821.70752
3070.894531
2046.945313
1620.526367
1721.156616
2978.904297
4335.892578
4125.909668
3035.04834
1147.513184
2807.668457
2286.801514
3160.746582
2119.047607
3986.175537
2203.325195
3308.725586
2857.603027
5673.143066
3652.676514
6962.237793
3319.2146
5783.616699
4473.660156
5150.178223
2502.965576
3101.192383
4556.07959
4882.379395
1617.041626
3929.680664
5906.4375
3449.910645
5436.006836
3711.879883
1603.579712
3079.932861
2652.304932
4758.489746
2228.827637
2947.176758
2016.138794
1927.478271
2477.136963
1693.224487
3304.60083
1647.816528
1751.638184
2038.674561
4369.17334
7322.872559
7469.458984
2981.687256
1932.414917
6009.82373
4183.251465
4626.79541
2062.656494
2288.456543
2287.229492
2998.608643
2532.032959
2827.49292
4386.980469
2061.445068
5527.646973
2687.979004
4478.418457
2916.468994
5221.533691
2900.492432
4420.556152
3365.548096
4091.826172
3538.95459
3414.011963
5481.803711
7100.126465
2107.794922
2431.203613
3142.700195
7701.17334
2137.751709
1834.750366
10459.686523
1995.283936
1901.26709
1786.303955
1851.028076
1594.857178
5160.109863
4468.994141
4141.164551
3760.549561
2144.727295
2600.837158
9039.722656
1953.370605
4956.828613
6912.585449
1633.66272
2886.269531
1728.819946
5758.944824
3615.354004
1824.760742
2169.296631
1817.456299
2016.17395
4794.880859
2754.296631
2916.559326
1800.486816
2725.54126
3993.763916
1812.909668
3255.028076
1799.50769
1827.764648
1963.292358
1440.287476
2025.805542
2143.918457
2174.704346
4102.291992
3790.24292
3249.65625
4359.854492
4482.469238
3756.938232
4472.848633
5383.935059
5100.591797
1884.917725
2847.441162
3263.750488
1974.503174
3364.639404
3534.664551
2942.676514
3186.067383
2555.785889
1622.430176
4415.894531
3166.714355
2177.775879
4202.198242
3883.986816
1740.678711
3169.918457
6293.665039
3905.770508
2259.95459
4142.375488
2277.754395
3394.825928
3609.263184
1467.73584
2407.510742
6232.105469
6859.003906
3992.881348
2241.448242
2417.374512
3629.779541
11047.514648
2135.729736
4000.089844
2521.164551
16858.564453
1727.661499
2247.682861
5551.483887
3985.774658
4595.814453
1723.979736
2689.022949
3550.455811
1355.888916
5681.769043
1317.47168
2326.649414
3999.985596
2914.116211
2261.942139
1661.89917
7201.814941
3106.556885
2957.125732
1578.680298
1636.640015
1627.610596
1593.471558
2270.517822
3669.171631
4167.12793
5761.554199
2377.435791
1401.273926
5057.453125
3823.281006
2483.389648
2654.728027
2277.388916
1602.279541
1908.761353
1706.744019
1785.716797
1937.878296
1834.226074
2227.888428
4518.598145
3823.817139
9700.197266
1800.18042
5230.617188
4587.232422
1640.231567
1655.817261
1897.797974
2053.719971
1787.983398
1846.524902
2979.946289
1826.92627
2532.752441
4221.53125
1979.547974
1667.175293
4546.088379
4587.496094
5742.317871
7253.792969
1658.893677
2025.974854
3235.614502
1574.809814
6730.554199
1957.619385
2386.539307
2091.542236
4190.460449
1681.381348
1468.315796
3057.018066
5737.950195
3002.119629
1952.853394
5182.037598
1534.947388
1771
2909.731445
2097.266602
2905.584961
6076.959473
4688.316895
8025.810547
2887.238037
6749.571289
3388.571533
4017.887695
6598.479492
4111.333496
4604.151855
3247.098633
2363.233154
4723.529297
3445.040039
2352.311279
2187.437988
2496.061035
5113.261719
3129.737793
2763.236328
2340.955566
5053.240234
3023.119629
3172.447266
3287.186035
3150.372314
3650.950195
4923.859863
4324.862305
4178.056152
1578.981323
1801.844482
1625.400879
3717.333252
1349.640503
3008.677979
1909.981812
3268.763916
4398.468262
2484.226318
1648.329102
1542.45874
4286.520996
5372.213867
3396.271729
5301.486328
3217.410156
1815.905273
4207.763184
3300.827637
3020.031738
2179.402344
1562.187012
3734.863037
3835.887207
3447.555664
1806.584106
5685.666504
2818.494141
4357.39502
3724.857178
7460.183594
2694.844727
2612.219971
1783.450928
1771.140015
1615.72168
1266.461548
2274.651855
1833.726929
2800.662109
1491.642578
2393.758789
1890.326538
8339.128906
2091.895752
2221.203369
1854.868042
2137.029053
3950.883789
1442.879395
10583.625
1893.347778
2356.785889
2051.863525
4679.285156
3554.211182
4827.65332
3644.658203
1864.936646
2185.346191
2272.295166
2007.871216
1979.162842
3066.008789
1548.768677
1882.346436
1757.603271
2368.16333
2767.451904
2021.673706
2395.871826
1697.713501
2201.398926
1729.732788
1765.16748
1652
4004.383057
3607.775146
1672.930176
5233.156738
2367.142822
1700.675293
2743.384521
2390.77417
4922.940918
1262.25647
1313.640991
7396.320313
4181.49707
2229.894775
2001.951172
3679.309326
1812.521729
3619.193848
3327.718262
3844.176025
5143.104492
1497.581421
1852.300049
3343.733398
8800.561523
2349.926025
2671.483887
6133.125
2906.896484
4607.694824
4458.13916
2682.176758
6065.746582
3643.661133
2045.725464
2519.894775
3333.862061
6456.837891
4205.096191
5104.90332
3350.886963
4213.235352
2092.112549
3469.45459
3981.09082
4413.027832
4103.822266
4529.375977
3623.87085
7725.143066
3758.679688
4878.013672
3410.990967
3783.394043
3821.689453
2165.493896
3563.395508
4806.583984
5773.563477
3233.826904
2203.199951
1354.571411
2289.581299
1992.158447
2457.047607
4225.471191
4194.270508
2535.813965
3618.592285
4104.427246
6296
5239.214355
1843.162842
2319.693604
3709.515625
4638
3036.874023
4069.333252
1828.326172
3869.302979
1675.192871
3006.939697
2892.032715
2340.984863
3647.52002
5520.89209
3003.865234
4699.139648
2263.135986
5049.745605
1569.637817
4712.660645
1546.265503
3203.863037
3185.324219
4953.018066
2587.309326
4879.309082
5733.291504
2181.883057
1881.872314
3569.520752
6223.257813
3390.174316
2315.1875
1745.147583
1859.08728
2561.067871
4162.725586
1805.788208
1952.624268
2602.087402
5364.350098
2371.539063
2565.509521
1547.86084
1862.2948
5665.155762
1663.574951
3771.820801
3432.361328
4818.338379
2918.815918
3308.370361
3685.897705
4290.405273
1842.802368
2995.848389
3095.402588
2168.671875
3306.556885
3273.956055
3277.174805
3231.82666
1388.731934
1661.419312
2532.092285
1720.810181
2962.432617
1975.300049
2335.5
2526.019043
2815.863281
1520.39502
1918.990234
2083.361328
1378.448975
5471.724121
4316.170898
4413.875488
2537.593506
5979.239746
1712.963867
3606.241211
4287.438477
5172.914551
3190.901855
2286.305908
3862.036865
1903.541626
1928
1844
4136.366211
1926.911987
4007.903564
3715.988281
5461.144043
3714.840576
9431.81543
5940.571289
2327.846191
4799.162109
8045.428711
1077.955566
4187.277344
8425.538086
2279.875
2054.505615
1837.252563
2328
3995.304443
5851.200195
3539.897461
1774.553223
1748.514893
1585.185181
4370.105469
2129.742676
1286.279541
5771.055176
2554.674316
3617.834473
2643.062256
1477.191528
3152
4396.504395
4806.235352
1802.9375
5092.10791
2553.188477
2974.596436
3179.623047
5561.097168
3499.353027
1668.610229
3315.037109
3297.678955
4633.077637
4518.871094
3336
5674.285645
2950.906494
1472.359497
1425
2059.463135
4592.666504
3724.170898
3660.904541
3922.370361
1845.602661
3408.723633
2096.116699
6771.789551
3398.68042
3950.11084
3188.75
3482.840576
4386.32373
3385.322266
2927.526367
2663.401855
5133.434082
3751.717529
3885.49292
3735.172363
6174.109863
3674.549805
2432.341797
962.695679
2935.311768
1880.307739
7023.192383
6967.004395
4573.730469
3503.881592
4717.209473
9421.317383
1641.02124
4476.251953
2885.348877
2495.934082
5423.035645
5370.30127
4060.543701
3644.620605
4632.888672
3873.600098
5375.216797
6822.781738
3085.312256
2119.160889
2113.268555
2056.568848
5175.226563
3721.684814
3221.620361
2547.612305
11710.205078
4314.656738
7289.095215
1326.453735
3034.138184
1276.873901
2989.390137
2546.480713
2695.363525
3524.789551
3622.35791
1824.554688
2112.646973
2440.647461
4170.326172
1672.07666
1903.161255
2388.492188
2358.415771
2998.040283
3717.694824
3321.357422
3012
1809.743164
3027.910645
3203.457275
4948.837402
2538.070068
1284.462769
1384.924316
4089.866699
5008.47168
2913.851074
2921.06665
4341.477051
3046.084229
3610.287842
3320.232666
2970.415771
2492.134033
2919.225098
3639.334717
1504.585327
1580.585327
2082.686768
1588.109009
4612.010254
2758.266357
2794.533691
1837.700806
2659.026367
3031.716553
1621.259277
3679.740234
4728.257324
4156.472168
1427.806396
6142.263672
2127.205078
1367.191895
1524.606079
3840.844482
1783.832153
3382.015137
2284.994873
3222
5257.666504
3657.399902
1899.971191
1931.904053
1838.060547
3261.044434
4218.580566
1763.029175
1134.912598
1357.309692
3346.68335
1208.621338
3140.444336
3340.203613
3873.970947
3862.372559
1941.372314
2271.133301
4792.65918
3658.205811
3518.129883
1656.553833
2242.644531
1443.629639
2443.950684
3945.555664
4497.770508
6569.196777
2169
1393.309082
2541.202393
1763.938477
1959.803955
3594.990967
2375.140625
2035.315796
1136.857178
1575
4249.166504
8690.837891
5444.64502
6576.234863
1892.07019
1643.534912
3835.244873
4207.200195
3664
3868.396973
4776.465332
2324.74585
2752.695557
1580.705933
3307.020508
4930.028809
2120.75
3674.831787
5825.545898
12965.976563
4123.958984
3784.769043
2819.717285
2928.638672
1371.39624
2965.639893
3159.148926
3645.353271
3635.764648
7668.032715
6332.277832
4582.518555
8135.612793
3843.034424
6704.875
5444.021973
2408.646484
3731.408691
2439.9375
2647.689209
4679.51416
5482.280762
3036.208008
1972.176514
2149.607422
1635.359985
3930.166748
2280.474609
3350.231689
5925.869141
3936.451904
2762.096191
6280.239746
2627.542725
2422.148193
2071
2778.868652
1820.428589
3944
3010.902344
5552.357422
1518.509766
1210.019409
3402.46875
4958.553223
6812.967773
2220.526611
2917.864502
1599.803223
2446.368652
2972.631592
2364.455811
2747.382813
2041.383545
5629.203613
2978.207764
2263.637695
1467.95813
1702.467407
4118.810059
3816.22998
3985.18042
1933.697021
3492.843994
2051.524658
2201.627197
4239.692871
3903.321777
1491.703735
1492.532471
4035.873779
3098.82251
2774.599365
3656.580322
2662.408936
4651.179199
1888.721069
4030.950439
4319.92041
3458.618408
1514.596191
4690.67627
1843.266235
2511.19043
2754.481201
4372.489746
3327.655273
2267.291748
1651.96875
5383.149902
1623.151123
1703.518311
2204.444336
1768.746338
4185.343262
1552.199951
5854.624023
3912.827637
2245.8479
2438.861572
7373.436523
4234.274902
3940.463623
5202.996582
4150.411621
3317.336914
8038.728027
2368.876953
2258.805176
3725.990723
2822.089844
2426.654785
5495.764648
3602.515381
4402.815918
6145.908203
2237.1875
3347.372559
1535.42395
2905.641113
3957.929443
1806.212769
3605.633789
4564.164551
2249.073975
3242.564209
1898.29126
1895.302612
1454.736816
4010.949951
2043.338623
5400.192871
1652.065552
4706.113281
1421.800049
2002.779663
3942.97583
1939.506226
3318.706787
2214.050781
3251.555664
5396.768555
1740.029663
1576.758301
2429.434082
4441.276367
5337.133301
1761.023315
1293.457397
4719.806641
3858.299316
5093.75293
2846.378418
5148.243164
1348.277832
6348.974121
2524.860107
3653.65332
4270.856934
1744.202881
2062.078369
3155.291992
2415.971924
5323.555664
4829.979004
4309.548828
2705.177979
6353.606445
3004.662354
1229
5229.992676
4245.60498
6576.401367
3625.39917
3538.392578
2451.061768
2364.173828
4439.806152
6786.380371
4644.224121
5335.973145
2879.476563
1488.377319
1664.151001
6631.767578
2718.153809
4773.733887
3467.965332
4023.252197
4054.526367
3781.137695
2234.23999
2064.739502
2950.3396
3907.533691
3187.414551
4831.050781
3578
2566.54541
2066.833252
2072.748291
3381.740234
3033.224121
3811.804199
2356.895508
2105.741943
3639.826904
7108.942871
4439.196289
4977.982422
4011.07251
1928.146729
4528.555664
1581.672729
3237.060303
4257.483887
4048.638672
3116.342773
5333.25293
3977.101807
3453.055664
5139.69873
3531.902344
3290.422607
4097.922852
3139.542969
3786.373779
5925.663086
4354.005371
2732
6695.366699
4104.440918
4573.187012
3665.319092
5046.030273
4123.645508
1694.825439
2857.611816
2053.61084
2126.613281
5386.104492
4119.48584
3609.353271
5159.796387
2626.5979
1924.558838
2725.63208
1785.288086
1591.552246
5506.771973
2245.824951
2635.365967
1545.164185
3256.172607
1932.836792
4844.876465
2982.555908
2401.472168
1879.591187
1490.45752
3710.005127
4085.045166
1715.048828
2199.664795
2461.830078
2646.175781
5255.243164
2790.344238
2428.864746
1875.640869
1870.477661
1785.712402
4068.88208
3959.570313
2528.135986
7791.594238
4433.023438
1644.815796
2644.092529
1312.029053
4840.183105
2781.821533
4747.922852
3943.902344
1675.744141
2349.244873
2446.847168
3048.592529
2461.278809
3822.361816
4246.443359
2909.686523
3751.661865
4068.456055
3106.619141
2672.116455
2358.966064
4010.297119
3007.955078
6038.429688
1738.602173
4176.10498
2864.8396
3712.539307
3726.606934
3897.680176
2001
1972.193115
1474.042603
2176.426514
5025.529297
4433.355469
7179.845215
1880.335693
1559.405396
2287.849854
1848.783203
1466.277832
2155.840088
6393.748047
9026.792969
2914.616455
4501.406738
3682.944092
3246.224609
1459.933716
1720.402466
3096.158936
2800.623779
4066.279785
2316.494385
2146.74707
9964
2671.633789
3720.787354
3799.493652
3430.734375
3543.572998
1492.88501
3006.141113
5037.065918
3996.955566
4788.486328
2338.885742
6663.09082
4182.916016
2895.924805
2290.200684
1448.405396
1610.752441
2546.093018
3899.22998
3459.453125
4479.390625
1397.725708
1898.92627
1625.543823
1960.862793
1899.151123
2461.316162
2226.072021
5562.084961
1934.465576
1809.594971
2059.41626
7876.92041
4490.120117
2438.430908
2975.585938
1536.613525
4028.733643
1912.043579
3142.832031
5393.563965
1999.041504
1852.714233
3643.354004
1842.776733
3561.606201
1473.340576
1599.188721
5829.197266
2471.512207
3074.884033
3345.536621
3196.503906
1963.813232
6437.958496
2083.041992
2827.229736
1608.036743
3052.363525
3961.831055
2391.617432
1519.306152
2420.1875
1966.054077
2251.609131
3876.030029
4720.493164
3465.797363
1791.414917
6250.102539
1812.355225
4694.816406
1853.010986
1463.474121
5544.306152
5017.300781
3623.623291
2090.119873
5325.317871
3469.289795
1487.846191
1880.769043
1782.478516
2318.357422
1413.57019
4025.552979
5688.354004
1761.405029
4257.851074
4559.179688
2465.217285
1785.887817
3713.175781
3760.375244
1806.149414
2040.352783
3942.202637
4326.969727
6298.677734
1575.583374
1566.585815
1741.797119
4382.705078
1587.292358
2396.398682
2310.109863
3836.600098
4446.763184
2571.966064
1925.829346
2177.361816
5116.062988
3209.932861
1817.704956
2257.205078
2790.886963
4408.739746
4290.555664
2199.752686
1962.100708
6014.213867
1995.955322
2894.20166
2769.558838
1633.124023
3845.064453
1902.217163
2727.471924
3205.438477
2063.47168
2000.876709
1816.766968
3936.587646
2902.834473
1640.6604
3978.135254
3474.395508
1556
2426.54126
7880.096191
5311.445313
2550.179199
4254.553223
1601.882324
1720.653076
3624.089111
3470.727783
1683.264893
3216.079102
1962.582764
5204.102051
4694
1601.839111
3235.848389
2246.125
2083.914063
2407.191895
1392.903198
5590.867188
1727.799683
5195.225586
4454.147461
1961.533936
5270.181641
2199.821289
1443.708374
3187.936279
1987.401611
1595.976196
2652.018066
3883.194092
1992
2299.171631
1712.482178
2757.837402
1530.738037
4087.411377
5178.39209
5003.291016
1427.776611
2528.495605
1620.373047
1655.039185
1621.137817
4592.176758
2293.678467
1416.505005
2549.516602
1551.824951
2453.991943
3626.946533
1599.296753
1385.034424
4798.544434
5033.873535
3555.324463
2152.345459
3608.055664
5248.571289
2001.976074
1409.599976
3093.050537
4091.773682
4200.95459
2540.825195
1288.52124
3418.02002
1368.787231
2026.024048
1575.199951
3895.276367
2495.804932
2756.484375
3261.011475
3668.356689
5293.996094
3380.022705
1514.149536
3197.277588
1575.03186
3024.534424
3196.05835
2282.49292
3647.585205
2790.76709
2274.03418
1691.307495
2291.166992
3121
1343.979858
3575.527344
2068.914307
1679.536499
1450.090454
3133.079346
3765.906738
3848.414307
2267.222168
3500.657959
2136.448242
1672.689331
1482.563354
2848.198486
4886.071289
3287.025146
4602.125
1569.731812
3219.964355
2084.557861
2895.655273
2531.358887
2800.926025
1633.2052
1585.255249
1666.75354
1471.980347
2583.859619
1565.09436
5577.817871
1704.550415
2678.57666
1518.112183
2717.821289
3154.437988
1678.247925
4590.54248
1773.250977
3734.010986
1352.461548
2427.226074
2353.661621
1412.12793
4415.571777
1630.196777
2053.908691
3210.78418
3022.61499
3698.014893
3048.813721
1643.090942
1849.301147
1612.662109
5313.629395
2720.170166
1455.053589
4367.02002
1669.337769
4042.855225
4654.763672
2867.028564
1960.376099
1913.755615
1312.703979
2260.298828
2540.739502
3271.518799
1695.447266
1629.858887
2182.205078
1282.04541
1988.839355
2329.915527
4084.070557
1386.210693
2113.037842
3141.265869
1810.287598
2130.489746
1436.51001
5163.600586
1498.969116
2434.916504
2975.7146
3923.444336
1171.802612
4029.075195
2630.82251
1473.470215
2363.22876
1785.773071
1581.950928
1437.283813
1657.773193
1552.150513
3110.813232
1410.824341
2508.898438
5015.922852
3480
1760.387085
1904.063232
1467.697754
1926.970581
1339.804688
2190.005127
1983.848877
1571.25354
1628.431641
6363.855957
1255.497803
3101.692871
1379.40332
1942.72644
6153.031738
1324.055298
2986.780762
1452
3203.280518
1441.846191
4422.712891
3483.967529
5151.047852
1172.307739
5323.890625
4733.241211
5687.431152
1297.777832
5617.641113
5439.25
1243.180664
3452.660889
1401.035278
3626.173828
2301.052734
1667.48938
1578.285767
1583.632202
5506.009277
4698.113281
3620.654541
4524.358398
5713.269043
8093.979492
2781.934082
1354.844482
3256.20874
1797.703003
3183.600098
4358.133301
1509.130493
2108.148193
2833.962158
3251.914795
4669.09082
5198.604492
2695.87085
4112.706055
4864
3800.713379
3900.880615
3815.594238
1706.951416
6406.983887
1544.242432
2831.583252
2786.243408
1673.692261
3035.406006
3415.306641
3324.058105
1989.265015
5293.219727
2890.472656
1928.27356
3924.852539
4784.416016
3130.122559
9531.010742
1615.071411
2600
5672.933105
3060.462646
3950.882568
5665.97168
2294.795654
3621.06665
7020.433594
3744.919189
1831.661987
10436.689453
1662.184448
2486.946045
7205.695801
5783.564453
1594.909058
2576.595459
4757.31543
2549.758057
7077.97168
4106.679688
1499.577271
3749.822021
2580.949951
1685.142822
12403.568359
6730.450684
1812.450684
3228.420166
5746.261719
2351.348145
1509.606323
2733.95874
3261.631592
3728.023438
4354.039063
3224.387939
4097.538574
1832.945923
3660.312012
3127.219482
3240.932861
2473.350586
1820.162354
4013.027832
1481.257202
4801.55957
3814.948975
1548.942627
3824.452148
1492.539063
3536.824707
2802.770264
7006.205566
2959.145996
1459.222168
1630.013062
3261.672607
3231.403809
2336.662109
6297.325195
3190.877197
4100.44873
4818.353027
5619.143555
3822.330078
5344.032227
3487.043213
1441.866699
2832.445068
3224.912598
1452.052002
1666.215332
3846.824951
3738.530518
2180.370361
1656.366943
4216.409668
5203.773438
4392.147949
1838.056641
4970.220215
2123.206543
4039.82373
2358.31958
2217.484863
2614.922119
3504.12915
2326.325684
3809.938477
3762.551514
2438.185547
4244.276855
1207.526611
2343.571533
3596.159912
4198.064941
2802.571533
2214.677002
2324.32251
1573.981323
2787.611328
1953.330933
2930.914795
2300.615479
5635.100586
4249.430664
4542.300781
1923.121948
2746.746582
3782.254639
1892.98291
2607.328125
1868.839478
1785.06958
2628.686523
3361.327637
3763.207031
2602.473877
10847.602539
3971.857666
4132.611328
2810.816406
2836.630371
1299.354858
4827.620117
2979.167969
3602.821533
8399.319336
2371.008545
3470.314697
1593.248779
5792.345215
1548.900513
1472.248657
2737.782959
3019.360107
2881.718018
2497.684326
8101.800293
2474.582031
5442.021484
2750.862793
5787.166504
5172.637207
2391.674316
6074.651367
3133.557861
1981.142822
2211.598633
8182.399902
1860.904297
1713.736694
3346.538574
3934.05957
12184.669922
3943.00293
2866.5979
2703.355957
3572.021973
3029.657959
4059.868652
2566.539307
3899.810547
3436.80542
1514.86792
3447.232178
3544.220703
1484.224243
1459.140137
1880.604614
3725.012939
2816.511963
4502.935059
3367.60376
2444.47998
3777.023438
1471.148193
4711.182129
1699.738037
1278.867554
1989.202148
1998.022461
4736.172363
1209.447998
2690.699707
3101.788818
3310.266357
2078.080078
2860.490234
4543.270508
1543.894775
2338.095947
2230.232178
3713.730225
4065.696045
1763.766724
4033.525146
5525.064941
3696.64209
2651.812012
3719.265625
2805.89209
3098.848877
1795.159302
3448.939453
3748.318848
1437.112061
3262.631104
2003.620605
3706.368652
5751.473633
4370
1560.69104
2052.517334
2649.029053
3535.217773
2247.748779
1742.364258
2399.371338
4235.031738
2356.17041
3845.021973
1864.338257
2060.916016
1657.019287
2624.617188
2324.620605
1721.834839
2759.5
1637.410034
1888.750488
2871.741943
3068.43042
2950.81543
2285.977295
2155.288086
3974.046631
1736.751709
4651.681641
5097.063477
2758.087402
4373.012207
2079.869141
4604.664551
3358.470215
3429.80957
2208.533447
3185.169922
3502.74585
3583.355225
2726.369629
2039.029419
2030.919922
1957.032593
1699.816284
2438.811035
2492.630371
3941.352295
2544.891113
3371.229248
2119.238037
3604.335693
2967.169189
1760.593506
3682.539063
8452.506836
4798.972168
