# Supplementary material for: Distribution Analyzer, a methodology for identifying and clustering outlier conditions from single-cell distributions, and its application to a Nanog reporter RNAi screen
Source: BMC Bioinformatics. 2015 Jul 22;16:225. doi: 10.1186/s12859-015-0636-7 (PMC4511455; doi:10.1186/s12859-015-0636-7)
Supplement: Additional file 1: Code S1. — R source code and sample data for distribution-based high-content screen analysis [file 12859_2015_636_MOESM1_ESM.zip › DistributionAnalyzer-1.1/Plates/files10004/G04]

3267.461426
3719.963135
3035.977783
7049.521484
6176.447754
3785.105469
2806.409912
6834.480957
13549
2810.319092
7111.599121
1634.843262
3105.096924
3167.319092
3653.854492
6284.507813
5914.658691
1583.880615
3306.484619
1883.868408
3125.371094
2399.072021
4392.678711
2360.398682
2326.777344
2149.005859
3132.450684
3603.126221
3210.96582
2943.72876
2269.810059
3197.897949
6129.755859
3504.050049
2185.207031
4633.898438
3218.833252
4109.847168
6561.94873
3070.058838
4117.850098
3740.043701
4232.425293
5053.112305
4275.366699
1656.873901
3762.634277
5593.562988
3479.228516
4318.375488
6228.76123
3081.070801
3741.152588
5311.5
3380.686279
1661.971802
2168.261963
2222.518555
2933.474854
2180.381592
4557
1923.468018
2552.250488
2657.080322
1405.596191
3935.216064
1272.075073
3674.943115
2554.159912
4791.757813
5548.976074
2865.389648
3618.118652
2067.29541
4302.333496
3314.74707
2055.350342
3743.710449
4790.959961
3609.213135
2765.005859
5154.086914
4862.710449
3644.804443
3605.448242
1614.947388
1677.913696
3292.81543
2580.256104
1581.935425
1980.390015
4290.528809
4093.519043
1620.477051
3493.09082
2058.847412
3112.712158
3612.11499
2546.127686
3252.864502
3423.543701
1769.68042
1790
3514.426025
1951.821289
3336.946533
5534.229492
3569.06958
5049.808105
2438.894775
2525.319336
6730.549316
3928.818604
4868.476563
4112.84375
1921.405884
3635.971436
5126
6176.743652
2214.091064
2291.148682
1450.158081
4167.158691
1515.99353
2006.329224
2755.042725
5250.260254
1539.917358
2027.67334
2830.807373
3869.213379
5876.467773
2362.723389
2257.290283
4547.428711
6467.590332
3179.968018
4610.081543
2872.724121
3767.983887
1880.460938
2971.740234
3289.333252
3496.19043
1959.272705
2419.740234
4516.506836
3118.020508
1125.714233
1671.886963
5117.870605
4145.917969
7553.086426
1399.325317
3618.40332
4371.341797
5824.766602
6996.96875
3415.555664
2002.693848
3084.240479
6212.377441
3381.666748
3186.468018
3000.727295
3514.790771
1747.902466
3381.575684
4691.370605
6153.963867
5371.515625
5224.743164
2769.713135
3562.212646
3828.876221
3778.971436
3555.263184
1385.54541
6166.927734
4349.645508
2674.526367
4936.185059
1547.541016
3620.881592
2824.453857
1537.61145
4948.89209
4630.950684
6076.04248
2036.770508
3894.53125
2112.585938
3059.927979
4866.42334
4389.09082
4710.678711
2140.873779
4232.844727
1710.372437
2607.676514
5133.959961
3432.287842
3826.215088
3318.473633
3836.854004
2355.57666
2006.290771
2241.436523
2614.836914
6375.370117
4387.715332
2097.087402
6974.695313
3447.254395
2593.37207
1822.657227
4212.39209
2367.97998
1854.149292
2824.522705
2167.681152
3394.14502
5059.638184
5028.730469
4561.65332
1811.392944
1670.972046
2637.977295
4227.864746
6649.100586
2161.585938
1900.939331
2538.233887
3525.104492
3223.87915
2619.269043
1478.891846
1821.787231
5479.982422
4465.124512
6011.349609
2199.558838
3580.019531
1923.397705
5907.925781
4748.902832
2079.429932
2261.900391
5069.71582
1948.331421
1833.887939
3089.257813
3119.727295
1987.456421
1330.584106
5412.917969
1735.185181
3426.849854
4693.752441
7271.479492
2829.9104
2525.466553
2245.312744
1789.942017
3124.835449
4895.464355
5725.625488
1785.756836
1362.09375
2695.59375
1780.247559
4731.439453
1927.161621
2628.800049
3697.962891
9753.824219
1850.646606
1879.803955
3777.780762
5379.200195
5550.511719
3884.781494
3428.776367
3872.65625
6258.035156
5137.966797
3120.632813
4993.948242
3975.743652
3013.350098
1954.034424
2882.164063
4102.980469
3570.206055
2337.585693
2627.912842
1850.53064
3482.578613
1791.5
3687.496582
5654.140625
5121.128906
6309.908691
3101.883301
5018.426758
5336.16748
6386.851074
2463.157959
4606.761719
4550.291992
6132.937012
2687.661133
4317.496582
3625.043457
2733.237061
7402.089355
1709.480713
3492.717041
4329.375
2691.178711
2911.448242
4066.509033
6147.495117
4184.807129
3018.415039
3556.965576
6947.099609
1624.181763
2930.548096
2592
2291.733398
4418.51416
2760.547119
3062.096924
3572.51709
2366.651611
4650.935547
5111.224121
2617.435791
5051.233887
1772.086914
3332.789795
4291.974609
5091.282715
4366
2901.104736
6852.019531
4107.368652
7941.140625
2171.358887
5914.753418
3472.727295
3983.062988
5968.213379
3005.108398
5705.553223
4624.284668
4432.95459
4492.807617
3891.453613
3883.922363
2764.135742
3115.189941
3241.876465
2264.761963
2055.23999
4963.773926
2374.647705
2312.621094
1651.832642
1969.23938
2915.467773
1292.606079
4884.327148
4645.511719
1967.765747
3065.837158
6479.931152
2150.056641
3163.208008
2601.039795
1804.661865
4470.918945
2999.22583
5385.864746
1718.89502
3534.916016
6055.964355
3069.564453
6075.415527
4210.523926
3140.357666
2331.168457
2855.601807
3781.220947
3556
5115.818359
1382.789063
2672.71167
2051.80835
4927.193359
3421.505127
5683.385742
4111.255371
1920.605103
8203.592773
2256.317871
1746.880005
3871.569336
3635.059326
1740.183228
5751.186523
4805.24707
2258.774902
1417.241821
3875.664063
4035.06958
4217
2384.159912
4458.742676
3142
2863.744385
1856.558105
1891.759033
4063.438477
2432.682129
4815.903809
5680.120605
1659.628906
4099.536621
7166.608887
2825.913086
3865.716553
4614.933105
2932.483398
5269.679199
4218.523926
2299.692383
3290.644043
2303.708984
4587.961914
4327.858398
2318.168701
2967.512695
5168.24707
4029.508789
3710.399902
1723.199951
4059.507813
4056.322754
4953.801758
5747.26416
3248.490723
1745.672729
5329.483398
1810.317261
4682.926758
3399.646484
6185.323242
2759.623047
4949.151855
4942.058594
6305.88916
5674.202148
4193.787598
3439.743652
3086.389648
4178.869141
5536.581543
5355.200195
5483.612793
3606.292725
5265.654297
3678.419434
3578.926758
3997.646973
3231.76709
3821.466553
5640.507813
2920.228516
5537.649902
5183.95166
4196.859375
4726.288574
1284.576172
5084.762695
6163.52002
1643.730713
3792.736084
5285.609375
1695.864746
6244.176758
4051.477295
2082.85376
4624.094238
6296.534668
1566.800049
1759.104736
1640.104614
2600.613281
4393.238281
1485.676392
2137.216797
1640.80603
1935.424316
3785.533936
6917.791504
5202.45752
3327.880859
8863.474609
8142.722168
3906.541992
3539.699219
3504.23291
3022.922607
6558.002441
4132.662109
3952.29834
5273.932617
3725.104248
2659.443848
5997.67041
1271.479614
1578.596191
3530.149658
2886.286621
4040.211914
2511.512939
1364.885742
4516.550781
3821.984863
2953.053711
5712.065918
3433.13208
2428.123779
3717.384521
1426.048828
1043.234009
6581.746582
1510.5
3009.82666
1155.957886
1416.336792
6487.275391
3904.37207
3727.603271
3157.130371
3610.206787
4193.810059
2705.818115
3154.01123
6283.742676
5241.203125
2551.879883
4674.008301
3239.148926
4595.520996
3963.253418
2238.057129
4495.050781
2879.94873
5121.389648
3192.751221
2341.202881
2472.39209
3201.355225
3635.551758
2966.295166
1752.543701
3469.926758
4839.648926
4210.470215
5340.618652
3334.702637
8099.315918
2974.521973
2386.861816
7606.690918
3714.186523
3271.876221
3662.044922
4697.09082
4095.381348
3430.444336
2790.05127
3777.96582
3488.34668
2047.411743
3334.375977
5000.414551
2865.497803
3420.949219
2789.224854
2499.465088
2668.253662
2446.625
2957.182861
3421.743652
2418.608643
3452.287109
5071.018066
1630.828613
4571.038574
2187.694824
4466.427246
2103.974121
3052.265625
1801.389282
3209.960938
4452.006348
3416.53833
3344.498779
4116.996094
2246.128418
1349.859131
3607.983398
3806.599365
2524.749512
4681.961914
1660.442139
4701.494629
3296.383789
2693.30542
5417.492676
3924.946045
5584.333984
3761.032227
2223.9375
2233.571777
1627.337891
1505.675293
2764.102783
3928
1917.384277
6013.505371
3085.684326
4603.125488
4193.625
3022.567871
4812.214355
1927.123901
1635.622681
3150.11377
1673.544922
5194.786621
3001.72876
4170.085449
2963.336914
1765.862671
3013.866699
3011.018799
3216.396729
5438.712402
2877.006348
4274.395508
1846.45459
6398.161621
2492.363525
3923.658936
4644.775391
2607.574951
4282.229004
2144.898926
4688.848145
3856.987305
6768.254883
2160.624512
7509.567383
2958.618652
4739.165039
4090.875732
4682.164551
6467.37207
3153.762695
4430.248047
3075.36084
2534.399902
4162.836426
4125
3443.030273
4870.381348
9480.449219
4353.771973
1713.599976
3763.28418
5475.289063
5329.35791
3961.678223
3626.947266
3880.214111
5329.45459
6226.387207
1592.444458
4298.308594
3754.607422
4894.39209
3420.888916
2306.640869
4089.243164
2670.48999
4076.496338
3940.464355
3998.147705
3870.730225
3310.431396
6278.613281
4520.307617
3960.393555
3112.203857
1867.175537
5267.289551
2379.628906
3491.454346
1752.863281
4544.499023
2904.25
2664.824707
4663.519043
3423.193115
3524.962891
1880.015503
2983.306396
2146.295166
3383.209229
3224.692139
2869.144775
1618.277954
2230.675049
1534.124512
2436.199951
1422.332031
3178.673828
3418.944336
4210.07959
3298.743652
5111.662109
6294.146484
1811.113892
4845.566406
3379.385498
1666.250732
1737.172974
2305.671631
6271.291992
3326.070068
1066.459106
1528.52832
2651.714355
5604.702637
1939.716797
1305.581421
3518.803955
2111.863525
2595.669189
1908.193359
4189.347656
1702.896606
3171.692383
2162.4021
4185.838379
3569.47168
5728.814453
7004.220215
1363.152466
4856.49707
4795.486328
3681.501221
3550.789795
2296.54248
3933.306152
1732.096924
6009.811523
4431
5576.338867
5714.805176
4615.523926
2014.233276
1636.087891
1227.184448
1472.903198
5899.165039
4681.520508
5928.805176
5746.895508
5315.779297
2907.135254
2187.726074
4591.044434
3121.075684
1526.823486
7619.512695
3912.320801
3240.327881
2702.631592
3231.245361
6169.211426
2721.763184
2296.571533
5601.787109
3972.52832
2420.758545
5585.27832
4238.167969
4114.84668
4445.333496
2852.088867
1406.641479
1461.818237
1717.056641
1392.754761
5323.650391
2705.356445
5500.100586
3641.007813
6011.117188
2848.972656
1766.054077
4226.676758
2937.358398
3181.495605
5190.534668
1878.953857
2758.018311
6167.872559
1756.604614
1547.669678
4218.117676
2638.516113
4080.165771
4021.031006
3413.104004
2369.307861
1872.461548
1826.767578
2223.855957
4267.480957
1624.098511
1858.926514
1436.157471
4982.97168
3230.37085
6657.611816
3375.658691
3370.910889
8084.474609
3586.364746
4042.779785
2706.250732
2357.944336
2051.845459
2307.89502
1394.5
5651.400391
3455.881348
6103.344238
4911.746094
1562.447021
2294.740723
3986.71875
5039.529297
2022.349731
1502.302368
2542.664063
2006.465698
5600.029297
2327.597656
3760.438477
5172.335938
2889.217773
4736.736328
2250.764893
2276.575928
4173.258789
2632.107666
1789.113403
1486.276245
1537.147949
1869.577637
1925.894775
6053.503906
2388.698486
3550.708496
3539.437012
1746.982666
1962.901978
1527.893677
3256.630615
3449.272705
2604.578613
3381.742432
2571.319092
5339.768555
3554.776367
4017.690186
2584.575439
2948.60791
2087.416748
1028.294678
3025.431152
1675.653564
4250.167969
6047.759277
1685.556641
4439.77832
4283.365234
4142.312012
2252.487793
4246.505859
4074.705322
2371.008545
5380.913574
3678.073975
2878.424805
2684.720947
5739.077148
2459.983643
2050.391846
5372.912109
4373.170898
3617.260986
2290.639893
4847.348633
1993.10498
1599
3121.5
2357.822754
3047.775635
3230.866211
3173.554688
4247.657227
4542.537109
3982.300293
4135.341797
5286.574707
4636.293945
3131.386475
4947.830566
4285.571289
2801.434082
1557.522095
5531.181641
4870.052734
4670.660645
5796.501953
4052.30957
4885.880859
2671.432861
2750.702637
4630.837891
4212.044434
3362.086914
1354.26416
2903.399902
3846.599365
4675.233398
5091.963379
2879.484619
4122.774414
2842.187988
1486.880493
1844.777588
5858.966309
2266.918945
2378.354736
4415.813477
1419.908813
3000.828125
2344.023193
5366.871094
1819.466675
5210.960449
3583.058838
3862.486572
3940.193604
1352.186035
4732.520996
3781.629639
1677.130981
2485.79248
2994.330322
2167.261963
4333.067871
2878.491211
3989.416748
5108.136719
1698.178955
4841.592285
1678.865479
1744.7229
3148.27832
4622.87793
2445.187256
4637.356445
4841.316406
3353.68335
1315.904419
3335.989502
2984.414063
2862.278564
1442.23999
3320.90918
3605.528564
1925.405396
3755.752441
2505.627441
4033.621582
3921.142822
2972.522705
6323.200195
2417.52124
1970.069702
5017.80127
3411.289795
3452.300293
2750.54541
6488.02832
4325.610352
3452.666748
4236.156738
2321.244385
3446.274902
2992.432373
2656.521729
5099.460938
8218.570313
2101.45459
3320.165527
3321.9104
5483.827637
4511.592773
2644.318604
3798.600098
2664.318115
2773.258301
6908.911133
5646.811035
3541.536377
3135.833252
3046.42041
2731.392334
2331.260498
3403.835205
2413.931152
4145.398926
6289.381348
1790.079956
3080.574463
2145.956787
4615.887695
2148.782227
3729.286377
3478.331299
4549.894531
3910.625
3191.340088
4138.262207
4940.808105
1830.89856
4434.251465
3235.022217
4027.801514
2780.075439
3000.458496
5244.15332
2492.971436
3873.804688
1650.101685
3093.47876
2911.759277
2630.247314
1668.820923
3563.701416
1578.33606
1952.761108
1351.765991
2877.746826
1626.888184
3260.188477
3922.135986
1977.85144
1466.44165
3654.689941
5576.844727
2407.75708
1452.18396
2641.540771
6769.681641
8846.75293
4953.734863
4783.900391
1572.330933
3184.749512
2570.55835
2730.831787
2875.755615
2494.715088
2223.470703
3162.276123
2453.618408
1705.151367
1984.315796
1639.636353
1680.076172
4427.801758
3679.519043
5476.821777
3367.93042
2030.066406
1273.579468
4431.599121
4008.080811
1526.24231
1682.351807
3917.096924
6586.416016
2411.937012
4391.494629
2742.031982
1559.690796
6974.480957
1955.14209
1840.215698
1880.904907
2380.662842
1568.770386
4484.236328
1732.992432
6557.699707
4536.551758
5288.733887
1324.078491
2751.4646
2110.078125
4008.324951
4738.887207
3587.467773
4892.463379
3811.058838
4246.97998
3067.657959
1891.584473
4580.602539
4945.503418
2616.414795
2107.64624
4014.089355
1431
4338.164551
5010.443359
3571.769287
6807.481445
3701.669922
2046.25647
3491.317139
3189.372314
3507.240234
1895
1415.700928
3735.438477
4774.374023
4909.473633
4447.283203
1333.629639
4041.151123
5931.098145
4755.955566
2467.969971
5069.908691
4176.681641
5252.61377
4983.361816
5628.555664
1920
2969.377441
3155.367188
2599.727295
4112.334473
4167.696777
3101
3991.361328
4652.375
3904.653564
4825.642578
2409.739014
4718.119141
1469.577148
4792.783203
4271.856445
1616
5163.816895
4622.866699
2952.765137
2568.634521
2521.925049
5456.558594
5013.083008
4804.844727
3638.994873
1747.760498
3499.407471
1824.811157
2284.968506
1742.299683
4802.709961
1967.716797
2179.693359
1635.526611
5448.072754
4308.888672
3332.988525
2165.530762
4182.910156
1577.969238
4473.130859
6268.985352
7689.59375
1762.022705
3164.440186
2839.128662
3794.709961
2081.357178
3079.526855
1738.233765
2712.811768
2594.891846
3553.09668
6923.726074
1547.444092
2265.905762
2754.588867
3763.27002
1597.874146
1851.006714
4327.125488
3922.445557
5623.044922
3655.573242
2415.204346
1815.234741
3643.298828
5216.748535
5629.004395
4375.015625
1734.392334
6811.020996
1623.800415
1954.919189
2073.88501
2438.723877
2886.06543
2304.992188
2518.879883
5597.879395
3912.366699
6173.536133
961.075623
1934.469849
4883.652344
3167.49292
1576.062012
5989.411621
6056.461914
4384.229492
3570.787842
5397.549805
3320.518799
6160.351074
7110.606445
3742.142822
2782.800049
7543.204102
2488.712402
6212.592773
6004.046875
6070.794922
3641.12915
10009.990234
3314.584961
6277.077637
3810.519043
2161.221436
3493.515625
2654.77417
1747.671265
3336.158447
3182.594238
4366.712891
2795.883057
2369.550293
3409.25708
4354.697754
7014.288086
3475.147461
6857.269043
1737.558472
2633.0354
7179.96582
4313.411621
3595.274658
6290.933105
4324.080078
4264.961426
5983.177246
3903.532715
5198.191895
4270.014648
2679.886719
3270.655273
7015.514648
6448.858398
2969.002441
1999.954468
2536.660645
4795.558594
1931.967529
2456.289307
4636.023438
2904.482178
2338.638916
2758.926025
5573.70459
3067.117676
2455.661377
1725.631348
2423.493164
3667.070313
1701.224854
4796.82959
2442.877197
1812.759521
3243.629639
3506.880615
3534.941895
2622.006104
2541.283936
5165.407227
2608.028076
3552.696533
3071.122803
1124.523926
6013.583008
3840.072266
3054.311035
1554.205566
7168.649414
2329.739014
1486.638794
1771.64917
5310.102051
3140.68335
3455.945068
7782.854004
2116.956787
2762.572998
2740.566895
3894.616455
3271.936279
1662.878296
3728.450439
4528.012207
2514.0625
1716.197632
3867.093994
6129.597656
2977.049805
3004.249023
5629.178711
1619.653564
4968.769043
1399.428589
2793.538574
5875.40332
4688.30127
5259.371094
4467.432617
3549.447754
2166.5
5017.591309
4345.765625
4411.741211
4303.176758
3618.439697
3393.203125
3920.556152
1716.92749
6724.703125
1242.973511
3954.507568
3548.565918
4803.689941
3712.477539
2176.585449
4152.596191
4007.566406
2677.980469
3650.685791
4334.476074
5415.795898
1538.985107
2469.557373
3628.554443
5248.915039
3654.422607
4813.071289
3444.89209
4836.405273
4398.039063
5047.318359
4920.105469
1892.660522
2712.651367
3481.83667
4785.564453
1909.714233
3821.333252
2051.737793
7076.249023
5300.729492
4116.379395
5083.69043
5105.637207
4206.007813
3565.907715
1674.991821
5507.030762
5865.852051
2695.638428
1391.283936
3221.584473
8779.228516
4763.151367
1700.247803
1375.495483
1591.425049
1661.134033
4037.398438
1380.146973
1899.125488
3777.365967
1814.217651
3735.872314
2716.308594
2854.795898
3326.875488
3211.683105
3815.703613
2348.656494
1598.152466
3735.267822
3251.80957
1848.723022
6154.203613
5192.379883
2481.872559
1613.6604
3189.397949
1583.578979
3602.113281
3764.565918
2853.153564
2260.294434
3057.230713
3686.570068
4278.97168
3105.919189
2336.453125
1853.549683
1999.653442
2342.921387
1535.025513
5079.694336
3417.645508
4271.269043
4279.688965
4054.02832
2543.498535
2816.79541
2041.509399
5984.009766
1829.868042
4012.582275
3738.5
3329.030273
4484.598145
2260.266602
2057.437012
2650.257568
1791.012939
3282.739502
2617.777832
3605.359131
4266.71875
4394.706543
6548.717773
6372.58252
1512.913574
4534.177734
3829.972656
2181.286377
5146.203125
3892.993164
5088.967773
3801.102295
2640.414307
2844.266602
2933.501709
2117.970703
3848.109131
6123.213379
2089.429443
2445.773926
2339.141357
2038.727295
3561.255859
3863.305908
2532.063721
3453.241455
3756.584229
6315.583984
4843.661621
6554.634766
3988.239258
1329.864624
3462.585693
2113.492432
1924.78833
2317.462158
2420.434814
5372.891113
3580.04126
3116.435547
3041.178467
3920.434814
3173.161377
4967.729492
3893.819336
2651.246094
1214.588257
2724.054199
6434.626465
3245.829102
3942.509521
3629.346436
1565.166626
3501.151611
3250.666748
2710.982666
2261.733398
4888.128906
6090.541016
3364.270996
6390.649414
3012.437256
4545.589844
3687.976807
3602.158691
4214.498047
3533.182617
2761.882324
1920.049683
6078.414551
4348.742188
4272.487305
2599.511475
4573.772461
4438.691406
7140.65918
3193.372314
3259.847412
5249.407227
4852.690918
4967.091797
2517.5
2180.457031
2759.566406
4167.123535
4043.911133
2366.135254
3653.498291
3275.435791
2894.035645
3984
5929.219238
5111.469238
4035.455322
1898.303955
3214.993408
2181.751465
3284.108154
4390.091797
4533.104492
6992.448242
5448.747559
4216.538086
6350.833496
4513.670898
4703.439453
1575.790283
2996.365479
3828.045654
4842.039063
3352.284668
1746.897583
3056.104004
1320.289185
4555.019043
1805.061279
1755.835205
1462.222168
3356.146484
1720.597046
1272.394165
4148.666504
6486.869141
1466.703247
1725.379639
1690.892212
1689.972412
4275.098633
1529.364502
2413.103027
3782.959473
3009.004883
2145.646973
3936.692383
1917.488403
3530.90918
3328.270264
3544.549805
1550.425293
3034.35083
1457.528931
1371.474243
3840.824463
2452.436523
2354.426025
1927.407959
2046.046509
1815.732788
2041.894531
5043.108398
3420.251221
1564.668091
3002.592285
2429.845703
2909.73584
4665
2535.224121
2477.192871
4219.61084
2975.417236
5026.689941
3659.411865
2955.605225
1610.078125
2804.511963
3874.388428
2695.535889
3499.24707
2122.296143
4473.828613
4646.828613
3310.090332
2321.064209
4387.60498
2576.760254
2302.736816
1928.76709
3099.440186
3982.399902
5275.276367
1522.113159
4669.752441
3085.959229
2952.0354
4990.953613
6522.242188
6952.730469
4212.870605
5473.475586
2952.421143
1869.333374
2813.826172
2126.926758
4316.583984
4418.975098
3036.871826
3611.682617
6018.230469
5849.887207
3577.797363
1145.588623
3124.039063
3789.994141
4170.688477
5290.646484
5814.493164
4272.825684
4387.733398
5407.690918
1384.666626
2809.276611
2726.205566
2310.145752
2114.23999
4359.734863
2334.463379
1582.802368
3282.635986
3403.800049
2334.059082
4344.384277
4010.571533
4191.797852
2205.758057
5453.407227
4288.456055
4259.847168
3918.467285
3540.090088
4415.071289
2550.075928
1548.875
6913.482422
2124.057129
4841.294922
3447.640381
3229.383057
2004.811646
3212.449463
1860.331177
2132.800049
5627.986328
2297.116211
7001.063965
3244.708496
1880.03479
4915.527832
2109.725342
1741.073975
2831.573242
2031.264893
2684.399902
5529.763184
4832.149902
5681.694336
2730.450439
3576.514893
2717.726074
3137.896973
7325.211426
4062.920654
5078.939453
5808.963867
7492.605469
3044.152588
2122.12085
2610.526367
2469.708252
3295.513428
1714.675293
5080.47168
5115.297852
6334.260742
5212.541992
5061.36084
1867.689941
3553.12085
3081.950439
3091.587891
4297.75293
3906.328857
5376.926758
2361.117676
2147.402832
2310.34082
4113.725098
3404.235352
1730.725952
1722.634155
5668.712402
4648.995117
1594.029663
2127.055176
4055.10791
3272.696289
4001.001709
2020.35437
7675.263184
2207.521973
5297.570801
3532.340332
2278.210938
2064.293213
1238.823486
4092.961914
4016.164795
3084.261475
2651.872559
1321.796631
2647.743164
1931.001709
4148.317871
6564.844727
1605.353882
1683.344849
4870.963379
3343.220459
1872.536499
4297.565918
2739.855713
3764.734619
4487.562012
3828.793945
1568.751343
3110.955322
1716.312866
3989.166504
1448.432373
1373.105469
2328.021729
1479.436401
2679.934814
5344.439453
1927.422363
1974.294189
2256.415527
1402.008423
4025.27002
3173.685059
3670.915527
1360.536377
3419.131836
3784.016113
6487.616211
3663.006348
1641.12146
5450.875
4428.310547
4086.611084
2114.112061
7571.400879
2254.151611
1167.561646
4357.327637
3464.866699
3471.059814
3080.5271
3089.328857
3656.258545
5687.262207
3134.703125
4829.614258
3277.884766
5522.534668
1304
2927.004883
4166.887207
3590.093262
2049.251465
1567.322021
1595.699463
5532.725098
7648.856934
2194.7854
2408.638672
3507.89502
2731.928223
4032.800049
2049.568604
3102.917725
3701.963623
4480.12207
6029.353516
6703.312012
3418.280762
7047.745605
4712.536133
3559.234375
3833.792236
4776.648438
5207.015625
4163.112793
4609.316406
5459.31543
4490.313477
1947.978638
4408.888672
2618.251221
2358.574219
8021.652344
3755.772705
1791.4823
3152.886719
3222.203125
3575.485107
5320.361328
3878.108643
3650.666748
4476.905762
3826.469482
2261.630371
3063.111084
4607.216309
3055.226807
1844.946533
3168
4243.450195
4136.774414
4939.146973
4126.119141
1618.014404
3148.163818
4609.980957
3168
1536.690674
2216.410156
4569.053711
1948.739624
4219.820801
1713.37146
4257.681641
4954.020508
3794.043945
3177.399902
4131.822266
4750.666504
6365.684082
4161.88916
2505.005127
1950.757935
2028.786377
3180.988525
2619.826172
2176
6018.40625
5664.569336
2464
2444.800049
3186.739014
3245.09082
4133.825684
3706.90918
4381.195801
1977.213257
2727.945313
3208.824219
1918.912598
3942.798584
1302.277832
4462.457031
2166.091797
4192.116211
1576.993164
4109.416016
5035.906738
4281.701172
5074.023438
4287.749023
2532.463379
2538.505127
2490.486816
3388.061035
2556.421387
5246.709961
1796.857178
1799.389038
2707.778564
2011.485229
1774.019409
4555.69873
1502
1933.920654
2403.666016
4599.504395
5501.313965
2936.338379
1625.526489
2264.452148
2118.245117
3143.145508
3500.693848
4224.181152
2383.889404
1457.123169
2851.116455
1538.521851
3681.602539
3735.657227
3071.456299
5774.021973
3627.680908
3289.433105
1889.947266
1746.131348
3129.293457
1455.339844
1273.414063
1539.440552
3863.067627
4452.605469
5029.333496
1551.935303
1972.442017
3540.255127
3628.152588
1667.411987
1976.949585
2415.490723
3229.656982
4557.510254
2124.885254
2256.888916
3406.332275
3961.392578
2505.144531
1657.115601
4969.260254
2803.135498
5312.205078
2483.775391
2072.059814
2118.239502
5321.800781
4947.187988
1923.563599
1797.832275
4052.989014
2617.630615
4497.566895
2260.955566
3686.718994
2695.367188
4255.207031
2479.740723
3448.766357
1725.432129
3077.106445
2597.24292
3031.148438
3689.929688
1863.790527
6489.74707
4823.728516
3275.79126
4437.271973
5685.818359
2049.726318
1699.793823
1223.849976
4027.657959
4211.543945
4026.259766
2814.879883
3006.947998
4830.759277
3802.298584
7626.480957
6684.165527
3905.368896
6545.833496
6484.282715
1566.427734
1498.797485
1630.824341
4121.64209
1550.146362
3523.296631
4748.561035
3848.339111
2907.01709
2032.365601
1780.081665
4501.488281
6280.318359
3926.552734
3606.099365
2278.456787
3673.512207
6032.444336
4479.716797
2588.471436
1558.026611
2064.134033
5679.368164
3095.905029
4579.515137
2178.355957
5039.122559
1965.659912
2327.263916
3514.440674
5369.472168
3514.438965
5033.382324
2736.103271
2540.900635
3035.01001
3928.50293
4147.602539
3552.820557
1592.102539
3963.653564
5126.657715
5356.451172
3415.529297
4804.355957
3558.02124
3842.666748
4219.686523
3352.627441
2080.446777
5852.853516
3380.408691
4817.830566
1744
5299.770996
2769.627686
3499.545898
1728.955933
2444.495117
2103.071045
7055.179199
4740.252441
1906.133301
4573.470215
2323.331299
5136.883301
5144.595703
2491.957275
2736.660645
3878.710205
3571.541016
1634.561401
2232.664063
5118.080078
3368.703613
9709.057617
3648.037109
2803.875977
1684.040771
5061.275391
4948.602051
1642.961426
2101.140869
2610.73877
1332.091919
2445.621338
5800.974121
3018.658936
4106.574219
4178.660645
4305.922363
3392.31958
1600.208374
3196.948975
3305.584961
2497.494873
1589.511597
2249.216309
1801.441528
1844.75769
2396.697998
1764.588623
1174.094727
3151.496582
3292.936279
2236.631592
3969.566162
3842.133301
1933.137573
1219.240479
4862.528809
2343.512207
5501.492676
4852.9375
1537.142822
2067.904785
1261.395386
7251.490723
1599.14563
5247.183594
1957.688843
2033.538452
1479.304321
2315.213135
3949.837891
3533.483887
1897.445801
4598.345703
5367.362305
3235.710938
1770.782593
1683.848999
1630.626221
4456.053223
2210.413574
4595.311035
3565.414551
5622.771484
4826.995117
2097.600098
3874.26709
3998.161377
3406.458252
2421.70874
6029.494629
3735.17749
2436.790527
2635.399414
2319.671631
3027.511475
3425.57959
4460.782227
5435.45459
6222.802246
6673.515625
11839.859375
3168.300293
1456.615356
3728.062988
2845.869385
4332.721191
3456.765625
2977.684326
2574.061523
2598.238281
7184.207031
3131.661865
3892.175537
3334.120117
4005.484131
1695.163818
2012.926514
4246.799805
3440.561768
5400.705078
7377.859375
3223.893311
4464.414551
4447.665039
2587.729248
4670.529785
4572.061523
3692.663574
4724.078613
7501.307617
5593.759277
6182.439941
5930.553223
3008.684814
3532.686768
3198.921387
2323.333252
2528.333252
4107.786133
1687.446777
3656.56665
1925.553711
2533.317139
2408.821289
4722.993652
4237.764648
5843.806152
1803.438354
3977.733643
2896.677734
3831.174316
3080.15332
5044.938965
4968.076172
3684.526367
4887.813965
3535.692383
3696.929443
3566.338867
4924.925293
2929.530762
3452.465332
4061.510254
2677.065186
2224.139893
3114.399902
3276.837158
4159.686035
6618.380859
1843.572876
2425.489258
3663.50293
5199.638672
3706.36499
1542.184082
3537.515869
3456.209473
3056.4375
2512.314697
1953.630615
4295.040039
2471.951416
3850.678955
4324.556641
5659.305664
2177.538574
5155.323242
3313.526367
5288.811035
2117.690674
1861.317383
5987.968262
3431.163574
2904.427002
4140
4032.04126
4302.883789
2056.3479
3810.331055
1777.766235
2451.69751
3997.693115
2836.918457
3084.6875
3133.933838
2148.625
5022.825195
2031.211304
3532.571533
2350.01123
4028.854492
3400.94873
1993.280029
2047.464233
2095.392334
3621.962158
4042.850586
7343.8125
3035.11377
2025.32373
2969.964355
2751.925781
1732.046021
1684.800049
1927.421997
4360.353516
5239.227539
1953.5
1458.228882
3542.073486
2056.177734
1121.117676
1873.032227
1962.619019
5171.642578
2342.897705
1760.785156
5053.632324
2306.58374
2982.11499
5767.738281
2183.199951
1749.707031
4595.137207
2064.047119
1912.216187
3854.35376
2064.421143
2203.100098
2293.541016
6223.10791
2220.305176
2561.06665
1863.052124
2300.758057
1700.986572
1836.366577
4614.916992
4847.705566
5027.962402
5715.242676
7029.935547
1970.894531
4698.064453
2934.712158
3943.049561
3766.315674
5813.853516
5125.927246
5274.86084
2962.543945
1856.901367
4212.77832
3168.425049
2471.821533
3579.006836
8156.452637
2561.989502
4161.379395
3929.922363
1682.328003
5073.927246
4779.064453
3976.442627
3567.763428
2072.641357
4725.461426
3075.396729
3490.320068
5134.26416
2136.296387
4127.065918
3319.718262
2260.687744
3669.191162
1998.202759
5221.51416
3751.091553
4844.686035
5461.00293
5480.601074
11763.052734
2003.390137
3976.970947
2933.549316
4270.077148
4454.452637
3397.75
7173.36377
3008.695557
2467.675049
4940.255371
2353.491455
4825.626465
2530.605957
3979.675781
4752.741699
3048.300293
3489.087158
4437.573242
4060.739502
3478.822998
5428.623047
4958.209961
4030.131592
2513.569336
3610.904541
4497.57373
2880.418945
1748.169434
3871.969482
3579.373047
1741.220703
6052.374512
3630.007324
3975.255371
6888.243164
1381.441895
4542.473633
2426.060547
2260.946289
1874.62146
2296.178955
4969.161621
6227.616211
3282.031006
3024.456543
2261.538574
6302.507813
5845.243164
3647.193604
6005.282227
3604.27124
3759.525391
3773.32373
4390.529297
1608.597656
1833.88501
4041.621582
1636.917114
4333.600098
3599.427002
4914.697266
5160.871582
4418.021484
4809.140625
1740.251465
5991.361816
5637.023438
4118.682617
5333.959473
3621.147705
4666.499023
3343.942139
3592.74292
2058.537354
2142.464355
2000.291992
4906.476074
1681.721558
1974.018677
4736.839844
1691.402344
1881.253052
1583.294067
1681.426514
2356.983643
4696.849609
3457.661133
1869.05835
2419.6875
3105.621582
2637.27124
4445.536133
6113.669922
3767.194336
3166.797119
2346.675293
4490.368164
1661.914917
2616.639893
2333.985107
4784.727051
4656.188965
2047.505127
4799.568359
4535.347168
4102.747559
1745.599976
2247.107178
1786.197021
1740.541382
3187.32959
1574.673218
2004.334839
2216.144287
3930.39624
2015.748901
4308.672852
4978.386719
2601.710449
1634.996704
2788.965576
1600.700439
1689.178345
1438.151001
4355.179688
2208.595459
1958.759399
1916.485229
2192.100098
2820.971924
2033.785278
1492.406738
1930.909058
4494.420898
1919.385986
2042.101685
6637.913086
3561.934814
2034.21228
1655.957397
1574.100464
6738.112305
3499.615479
1722.953857
2985.022949
1981.85437
6732.008789
2682.058838
3612.872314
4506.263184
4487.009277
5236.984863
2662.10791
5173.148926
2725.943848
5645.527832
3500.269287
4275.75293
3962.472656
1537.78186
4071.129395
6851.077148
3233.958252
2778.392822
4229.112793
3457.94165
2999.783691
3746.083984
3024.686768
1198.63916
1392.071411
3142.422607
3443.390137
3092.375977
1540.540527
2506.370361
5607.239746
4841.634277
3874.996338
1529.333374
3732.953125
3478.489502
3112.849365
6115.342773
4802.312988
7894.196289
6910.049805
7522.049805
6353.874023
1822.449585
5633.5
1788.363647
2651.762939
4079.744629
4043.014893
2352.54541
4103.608398
5072.230957
2033.242065
5180.955078
5713.668457
3121.038086
1410.234619
4557.538574
1594.265869
2312.918701
1808.724854
3666.334229
1558.755615
4811.9375
5833.922852
3189.45459
3829.178711
4001.113037
3021.020996
1556.064209
3629.900391
4936.663574
2424.938477
3034.351318
2072.668457
1793.376343
6406.143555
4461.805664
2183.4646
4560.570801
3891.529297
3290.528809
3318.322998
2660.79248
3329.155518
4772.40332
4371.841309
2552.444336
3952.861084
2084.72583
3096
4514.811523
6147.651855
5112.713867
3990.602051
1723.390259
1989.106934
1730.497437
5060.783691
6738.602051
1895.361694
1417.948242
2446.192871
5433.121582
4019.555664
5210.808594
4370.246094
2283.586914
1618.036377
1619
1770.683228
3231.916504
2029.105835
4160.048828
1872.436401
2107.546875
3875.803467
4293.90332
3331.937744
1634.262329
2032.181763
1686.103516
1985.006958
1758.287476
2790.655762
4929.816406
1568.104248
2118.643555
2605.2854
2151.154297
4011.637939
3167.685303
1300.358032
3508.770264
1485.876953
5204.990723
1615.892944
3857.269775
3300.148926
3794.272949
1759.263184
1419.838867
2992.098877
2965.898926
1678.644409
3162.017578
1933.263184
1855.551025
3621.027588
2241.69043
3662.656982
1429.972168
1879.778442
4282.02002
1371.044922
1642.511963
1637.194214
1870.847412
2477.373047
4569.134277
5170.92041
1534.562134
5376.964844
1562.610229
1471.514404
3832.757813
1417.902222
1791.179443
4419.818359
3870.86499
1625.800049
2588.709961
6014.936523
6582.578125
3566.443115
4729.751953
2706.837402
2530.617676
2421.514404
3996.066406
3782.399902
2327.462158
4442.390137
5808.309082
3768.21582
2514.646484
3268.513428
4762.821777
3446.939453
3121.913818
2826.962891
3333.749512
1970.297241
2655.370361
1466.082153
4423.89502
3745.505859
3204.574951
4542.92041
1409.669922
3875.586914
4233.763184
3921.306641
3325.468262
2680.114258
6039.453613
1626.477905
1856.761963
2739.329346
2965.996094
3085.30127
2047.83606
5534.882813
5283.647949
5460.805176
5082.826172
2336.568604
2429.714355
3503.276855
3033.983398
4049.623291
4890.330078
1391.69812
3022.644043
1913.973145
4533.228027
5274.101074
2973.574219
3238.110596
4527.506836
2696.909912
3451.814941
1905.210571
1723.082275
3501.725586
3146.245117
2163.9104
3243.35376
6526.843262
6602.552246
3225.676758
5489.806641
4179.493652
5334.072754
1944.94519
5402.709961
2992.304199
4736.611816
3113.290283
1490.246338
4343.553711
1891.232544
5261.099609
1452.719971
2747.823486
5028.539551
4644.636719
3248.340332
4205.629395
4981.708984
2721.734619
3302.581787
2168.947754
2484.865479
5955.945801
3580.291992
1759.707031
5684.223633
7837.862305
1706.909058
4582.662109
1607.390503
5010.596191
1754.826904
5095.052734
3603.568604
2236.626221
5536.544922
1508.125732
3347.337158
4017.290283
2860.843506
2601.607422
2460.827881
2006.5271
1975.094727
2457.347656
1888.220825
1684.871582
1700.589355
5100.072266
3738.055664
2632.354492
1892.919067
1703.17395
4456.412598
1254.864014
1701.064575
1563.370972
5193.711914
2463.487549
4590.696777
1502.604614
1821.389282
4216.290527
4688.572754
2095.128662
2255.683105
1733.550781
1918.612427
1967.291626
2397.463135
1640.018921
2115.587646
2751.310303
2486.812988
2810.641357
2077.252441
1724.520874
1693.049316
2726.929688
3373.422852
1398.404053
1605.635132
2133.462646
2408.388916
3925.110596
2198.067383
1698.885986
4468.262207
1972.955933
3647.297607
1478.602661
2914.299072
1825.43103
3985.990723
1936.413208
3674.234863
1345.027344
4030.491943
2929.012451
2701.984619
1836.423096
4307.668457
1898.714966
4084.068848
2267.4104
1875.294067
1855.327148
5651.742188
1877.233765
2960.919922
3791.945313
1774.467407
3658.037842
3605.546143
4973.032715
2085.215576
1969.736816
1424.884766
2211.327637
1600.276855
5938.233887
3139.48291
2843.44751
2510.188477
5370.233398
4727.808594
4452.446289
5671.978516
2810.572021
2041.154663
3502.813721
3241.291992
4358.0625
7993.016113
3674.181885
3850.704834
2368.262207
3340.369873
2701.231445
3150.395264
3869.490723
5849.171875
4255.123047
6663.177734
2618.548828
1877.14978
3705.560547
5224.343262
1821.141357
6825.081055
1967.837402
2950.696045
4967.72998
3397.634521
3102.682617
4255.662109
5156.944824
1931.733276
3751.077881
3420.923096
1543.016357
3439.199951
3250.766846
2848.027344
4693.763672
5481.134277
2688.721191
4627.623047
1698.251831
5303.426758
2059.376465
3385.838623
3194.133301
2513.927002
1778.626831
1412.814819
4628.060547
3363.105957
4554.983887
6754.630371
4243.468262
2296.314941
3083.702881
3567.321777
3550.630859
4464.118164
4241.931641
2618.334229
3492.792725
3120.729492
2460.419922
5794.323242
5192.61377
3465.769287
4616.353027
4527.959473
1569.134888
3101.915527
4425.380371
2508.950195
5338.36377
1733.033691
3803.108398
1593.105957
2782.491699
2067.286377
4474.375
4688.888672
3332.27832
4329.449707
3921.237793
2923.286133
5107.034668
1557.302979
4679.584961
3054.594238
3200.637939
1701.243652
3773.593506
1964.921509
1909.421143
1928.615356
2041.21521
4485.333496
2804.828369
1617.966919
3939.336426
1393.290283
1148.970337
1700.083862
3412.966064
4810.584961
6329.502441
1855.42749
1655.611694
4468.552734
1758.688232
3450.787354
3252.14502
1351.925415
1281.816406
1759.067139
2514.515625
2908.176514
1535.652954
1556.488281
1807.275635
1285.787231
4673.774902
1724.730957
1920.208008
1721.73291
5231.899414
7350.442383
1606.600952
3186.180664
4292.517578
2355.643066
3628.979492
1872.624268
2074.95752
4742.576172
2971.098389
2922.088135
4968.429688
1701.511108
1645.121704
5028.304199
4949.662598
1998.81189
2021.315063
4963.337891
2537.322754
2693.970703
1702.233765
2527.042236
2748.495117
3570.446289
1338.014526
2396.338135
3888.930664
2182.983154
2685.557129
2607.874512
4059.204834
1714.734497
3348.878418
1645.5
1654.161011
1382.487793
3109.70166
1730.521729
7229.040527
2309.81958
1357.249512
2386.069092
2039.304321
1449.423218
4400.460449
1569.599976
1526.841675
3370.276611
2946.508057
7763.513672
1615.639771
4826.106445
1387.653809
1539.375977
1402.967285
1511.808838
1626.334473
2020.321533
1371.644897
1700.049927
1280.595703
1542.05481
4803.161133
2716.130127
1795.687622
3190.648193
2923.6604
2423.743652
2944.80127
1765.834229
1654.386597
1539.885742
2737.180908
1781.64917
3959.095703
1814.774048
2557.423096
2771.13916
3692.092285
3359.840576
2046.57373
1653.381226
4286.226074
1387.5625
3712
1686.348877
1522.555298
2227.896729
1878.920288
2892.399902
1632.831177
1737.973999
1728.686646
2239.135254
2712.363525
1524.943848
5259.612793
2257.691162
1368.199951
2332.858643
1540.141235
1594.823486
1427.534912
2546.166748
2170.666748
2991.31543
4477
1936.651123
1657.93689
2057.756104
2844.489746
3311.941406
1817.45459
3111.290283
2529.102295
3539.182373
4771.003906
5977.40918
2545.314209
3257.579346
1732.409424
4237.123535
2359.940674
1492.460205
3828.327148
1386.73877
2030.275391
3363.483887
2550.608643
1734.072754
3097.446777
1302.689697
2724.715332
2987.645508
1971.450195
3074.611816
1817.971069
4964.137207
1977.375854
2216.776367
1662.992065
2690.233154
1634.312134
4593.560059
2241.634766
3069.179932
8314.84082
6145.276367
1791.855469
1328.825439
2447.118652
2610.478516
2870.383789
1522.294556
1863.255859
1841.352905
2141.14624
2996.774414
1855.474487
5843.562012
2696.219727
2119.69751
2655.16333
4136.263672
2993.535889
1571.949951
1300.776978
1553.942871
2246.181885
1297.078003
2160.434814
2102.623535
1751.851807
3977.640137
1760.344116
2884.767334
5013.228027
1798.17041
3109.837891
2360.923096
2697.866699
3785.56958
2663.4375
2015.142822
3806.618164
1792.977539
3045.680664
1421.194824
1611.512207
2309.846191
2191.558838
2157.656494
2240.23999
3678.765381
2296.806152
3841.787598
2997.213379
2326.541992
3260.816406
1700.039185
2431.875
1792.554932
1927.402344
1541.546021
2173.254395
2545.720459
1427.393921
4444.541016
5150.331055
2300.352051
3287.286865
2573.166748
2830.161621
3867.317139
2052.72876
4939.746094
5371.587402
6853.54541
3092.293213
1496.044922
2146.905029
2926.633301
2166.234375
1733.669556
2313.009521
1929.721802
2373.208496
3158.439941
1431.243774
2238.462891
2224.094971
2764.792725
3856.209717
4002.374023
1763.685913
3473.330078
3628.620605
2684.484131
3579.504883
2297.536865
6079.079102
4570.584961
2409.044678
2059.924805
1842.181763
3164.119385
2606.834961
4468.976563
2582.568604
1920.730591
1373.568604
4375.597656
2385.972656
2221.557617
2917.310303
2857.645264
3082.176025
1960.090698
3581.209717
2240.099609
2109.759033
2115.299316
3325.219971
3310.778564
4328.48584
6733.333496
5012.605469
2058.7771
3360.697021
2043.495605
1602.467285
2953.366943
4089.529541
1766.247925
3635.446045
2483.675781
2264.183594
2260.79541
3510.265381
3103.725098
2700.978027
2258.659912
4149.65625
3103.575195
2671.161133
3073.141113
1658.040771
2817.908447
3088
1757.322998
1972.109009
2395.674316
2058.852539
2622.489014
2473.351318
2328.228516
2240.508301
2274.337402
2230.888184
1896.830444
2823.887939
6065.461426
3326.041992
3665.892578
2065.649414
3015.064941
3002.509277
1788.890747
2257.324463
2675.549072
2816.336426
2598.684814
2191.286133
2332.176514
2978.444336
4098.594238
3689.993164
1498.383667
2523.300781
1699.437012
2131.634766
1628.161255
6041.331055
1557.967773
4143.662598
4208.033691
2042.23999
2798.837891
3250.081543
4840.577637
1357.438721
2417.369385
2720.79834
1556.744141
2252.76416
2542.87085
6377.382324
4333.714355
8468.020508
2438.724121
1977.323364
3135.75415
6970.824219
2621.042969
3045.628418
2306.905518
2822.201904
4412.375488
2111.175781
2046.664795
2714.58374
1801.621216
5576.849121
1618.331421
2449.017578
2764.265869
1711.611694
2307.617432
2334.162842
2993.830811
1887.240723
3194.91748
2964.936523
2127.29834
1861.223389
2470.111816
4643.248047
2017.307617
1996.505737
2856.16626
3200.130615
2547.907471
2644.532715
2385.924072
7947.467773
1992.621582
2023.869873
2361.612549
1950.710327
1924.872925
3438.307861
1812.186768
2139.29126
3805.415527
3773.413818
1794.356201
1858.071167
2921.017334
2286.453857
2031.856323
4470.20459
2573.588623
2009.901245
2707.229248
1758.030518
2758.317871
1806.90564
1887.115234
2633.150635
1886.330566
3543.474365
2195.150146
2097.576904
2209.649902
6456.507324
4250.213379
3427.245605
2544.713623
2895.531738
3773.557617
1699.921387
1812.227661
2272.59375
3225.873047
1573.839966
1635.542847
2164.327637
2518.875977
2186.834229
2359.600586
2740.022705
2916.258057
4803.616699
2391.28125
1820.921509
1859.099121
2448.359131
2994.72583
2616.504883
1948.772705
5766.276855
1840.310547
3171.681885
2630.996582
5496.629883
1846.346069
4270.13623
1970.10791
6257.773438
1878.93335
2553.924805
4023.569092
2001.727661
2184.988525
2150.123779
1321.12439
4953.650391
1952.502563
2205.88623
2658.807617
2362.890137
4136.118164
2176.91748
3158.012695
3159.304443
3340.958984
2760.370117
3827.920166
3399.430908
1522.705688
2280.260742
5919.050781
1404.677734
2875.933105
1404.569092
1555.477539
1587.30481
4324.337402
1781.490723
3689.936035
4697.513184
1725.372925
1546.359009
3774.35498
7099.863281
2535.444824
2105.224609
1941.55127
1767.33667
2710.40625
4715.985352
5843.451172
3474.875488
9341.686523
6402.600586
1608.146729
3047.416748
4202.502441
3166.10791
2668.839355
2265.208008
3950.711426
4908.494629
2917.519775
2510.006836
