# Supplementary material for: Distribution Analyzer, a methodology for identifying and clustering outlier conditions from single-cell distributions, and its application to a Nanog reporter RNAi screen
Source: BMC Bioinformatics. 2015 Jul 22;16:225. doi: 10.1186/s12859-015-0636-7 (PMC4511455; doi:10.1186/s12859-015-0636-7)
Supplement: Additional file 1: Code S1. — R source code and sample data for distribution-based high-content screen analysis [file 12859_2015_636_MOESM1_ESM.zip › DistributionAnalyzer-1.1/Plates/files10004/G05]

2852.8479
2157.011963
2561.94165
1778.501709
4183.808594
3163.47876
1470.457886
1535.20752
2404.731689
5711.478027
3369.919922
4309.080566
2765.060059
5021.46582
2554.15918
1937.234253
3799.461426
2588.932861
1476.452881
2545.180664
1613.185791
1483.449951
2237.068604
2479.675537
3235.634766
1263.403687
4161.130859
4707.94873
1552.541626
3411.01416
5527.166504
7484.512207
1886.985962
2331.156738
2003.275391
1476.134399
1667.796265
1513.297729
1466.853638
1347.477173
1456
6113.535156
3763.428467
1772.546387
4222.573242
2956.856201
1702.569946
3458.882324
1414.371826
1592.871338
3291.875
3452.036133
6263.172852
2373.715576
2663.936523
3445.739746
1954.866455
1700.406738
2641.428955
1757.197998
1202.871826
2682.37915
4089
4682.486328
4113.276367
6218.01416
3524.402588
3339.594971
2760.926758
5325.492188
6395.843262
2549.378418
1963.080688
5218.555176
3143.333252
2259.538574
4059.162842
2947.374512
3380.826904
1974.222168
2981.581299
2740.752441
3284.923096
2380.851563
4051.80249
4232.225586
2385.632568
5170.417969
3084.68457
5126.263672
2163.632324
3057.578125
5509.992676
5572.333496
5198.654297
2547.034424
2808.578369
3121.373779
4400.289063
3252.356445
3440.742188
3912.516113
3035.328369
1820
4376.356934
3328.765869
4232.938477
4875.344238
4366.263184
2039.184692
3391.797363
4991.421875
3794.310059
3994.554688
6545.510254
3074.827637
3176.660889
6219.014648
4191.35498
1466.909058
1630.297852
2003.245605
5211.389648
2605.248291
1843.979736
1587.501831
1721.395386
1980.130127
2634.044678
4168.624023
3014.41626
2917.578857
2106.626953
2407.612793
2148.714355
3660.671631
2612.155518
3676.926758
2803.887695
1989.868408
3195.98877
4465.437988
3770.950439
4985.171387
4913.97998
2122.337402
3315.83252
1554.4552
4982.73877
2850.850098
3466.579834
3191.756104
3490.099609
3619.981689
1938.913574
2813.67334
3019.092529
2485.185303
4825.089355
1544.540527
1508.323242
5541.835938
3613.789795
3273.04248
3294.741455
3515.124023
1884.7771
3511.612305
2143.626221
2971.460938
3266.717285
2173.815918
2661.064941
3185.148438
2117.688965
2163.845703
2517.206543
3677.185791
3555.733398
5149.445801
4266.253418
3234.894775
5597.564453
3877.583252
6337.449219
4736.501465
2699.495117
4167.896973
3856.338135
4686.433594
2164.357178
6583
1656.580322
2833.630615
4019.4646
2258.519775
2188.581787
1816.547485
6783.180176
5053.792969
8074.095215
1812
2745.105713
3788.148193
2307.812744
1663.858032
2976.672363
3168.904297
1340.959961
3592.956055
4157.856445
8162.862793
5032.910645
3488.402832
8342.917969
4415.414551
3058.928467
5108.685547
3196.458008
6690.774902
5224.135742
2679.633057
5491.295898
4724.571289
2767.313477
2793.608887
2238.577393
6440.251953
3745.964844
3188.239258
2541.117188
1437.153809
2715.625732
5175.20752
2870.359863
1402.56604
2110.199951
4265.3125
4218.458984
1814.72168
1636.774658
2746.639893
3460.117432
2716.118164
1954.568481
2759.308105
1555.306396
3450.487549
4546.141602
2306.375488
1759.236328
1737.281494
2330.341553
1978.738159
1969.81665
1446.210327
2344.330811
4085.03418
1910.706665
1971.713013
1501.117065
1995.750488
2602.921875
2531.250488
4557.185547
3495.223389
1629.486328
2585.688232
1723.713257
2780.532227
3693.38208
5764.20459
1909.100586
1459.873047
2795.759521
2076.607666
1611.368408
1389.286133
1492.282471
2121.564697
2844.108398
3244.415527
1397.621582
1406.742554
1454.967773
2872.970215
3016.570557
2047.873169
1467.688965
1931.369873
1810.904419
2710.869141
4228.408203
1759.568237
2876.363525
2580.434814
1565.668945
1548.543213
3300.322021
3581.087646
3255.333252
4651.291992
3364.370361
3139.076904
2676.321289
4580.055664
1826.56604
5893.664551
5817.679688
4494.937012
3621.481445
2100.425537
5846.037109
3164.811523
1966.811279
4095.161133
4238.506348
3852.5625
2204
4966.484863
3547.248779
3376.259521
5235.692383
3386.556641
3065.300537
4359.844727
5340.875
3741.09082
7579.022461
4872.396484
3061.714355
2958.035889
2541.451416
2040.18042
1467.063843
4363.094238
4169.022461
3598.505127
4887.297852
2454.036377
4768.980957
1999.69519
4426.633301
3032.730713
3887.5354
3972.161865
4045.862549
2405.061279
4182.587402
1700.110107
1726.909058
2415.51709
6349.962891
3484.744141
7878.458008
1458.424194
1645.575806
4925.333496
3705.895752
3391.23999
6192.297363
2570.061523
1556.680542
4107.734375
2527.50708
2974.870361
1728.81311
1682.045776
2053.111572
2715.881348
2077.618896
1526.712891
5291.011719
2194.406982
1891.187622
2484.479248
1652.592651
3464.253418
1925.3396
2342.338867
2558.631348
2954.372803
2756.592041
1539.106689
2514.661865
4448.630859
3623.757324
2327.047607
2173.194092
3232.945557
2236.824219
5384.526855
4304.439941
5090.754883
4778.605469
3019.622559
2877.158203
2230.326904
3677.57251
2277.751465
2069.942871
5045.796875
3166.928223
2697.341064
4907.50293
6160.995117
3281.750977
3202.987061
4087.187988
2357.459717
1815.353882
3033.353027
3336.158936
2567.205566
4170.405273
2702.226563
2563.758545
7029.075684
3174.986572
1988.64917
5144.5
2858.162109
3130.945313
2576.883057
4591.079102
6913.57373
3916.176514
3986.047119
2392.268555
6579.124023
1446.605469
2757.47583
4834.753906
11299.042969
6264.047852
5340.586426
5261.63623
1292.036011
4179.704102
2390.583984
4945.169434
3976.909668
3555.191895
1185.428589
4571.54541
7008.726074
4090.092285
4889.744629
3177.039063
3367.160889
3339.235352
4907.602539
5146.577148
2165.25
9593.701172
6781.432129
2019.973145
9047.363281
2623.034424
6407.936035
5344.342773
6565.169922
2875.016357
1714.942505
1778.818604
4792.206543
5151.138184
2780.9646
3734.765137
4449.361816
4651.145508
2350.889893
4716.727051
5347.270508
3061.120117
4921.812012
3306.452637
1738.684692
4575.182617
5342.376465
1855.13269
1599.369507
4984.588379
2297.645752
1413.475586
3223.310547
2026.149658
1212.775146
1833.539551
2950.282715
3615.973145
1161.025635
4361.762207
5642.369629
3529.832031
1613.386963
2710.694336
2655.323242
3880.094727
2156.571533
3146.453369
2149.272461
1679.436157
3905.704346
1610.603882
1309.078003
2876.689697
2424.722656
1175.395142
1603.707275
2670.138184
5341.5625
2260.038818
1398.438599
1587.800049
2384.355469
2985.362061
1605.420288
1470.018311
1341.916504
1804.300903
1725.487305
1240.931152
3080.338379
1672.300049
8710.956055
2493.260742
3318.507568
1529.831177
3870.707764
2780.77417
3204.065186
1527.925903
2707.23291
1557.275513
2772.097656
3921.54834
4876.147461
2695.865723
4493.934082
3349.82251
4105.082031
4851.970215
3076.676025
2025.801758
3557.538574
5747.627441
6213.574707
6277.850586
2655.561523
3453.951904
1192.549072
3111.276123
2811.571533
6425.673828
2771.689453
4378.937988
2563.25
4498.62793
3350.31958
2760.695557
3002.379395
4432.955078
4044.923096
3278.31958
3810.7771
1576.467163
4001.973389
4190.168457
4884.164551
5080.790039
2068.418945
5621.392578
3673.291748
4651.433594
1790.0979
3066.722168
2536.568604
4500.734863
5579.908203
3725.513428
4136.154297
5807.286621
3764.134277
3598
1922.641479
2699.730225
3464.560547
2752.537354
1873.208496
3661.018555
8092.431152
2465.396729
1686.400024
2467.596436
1416.366943
3097.468994
3393.404053
1794.25
3232.619629
2453.525879
4805.153809
3303.150391
4856.947266
3190.579102
3531.184326
3727.836426
2574.80127
4135.655273
3404
6642.220703
2415.542236
4911.94873
5203.118164
6484.068848
1461.538452
1621.639893
2731.473145
1764.726196
2707.12207
3176.721191
1365.549072
1894.585327
2952.933594
4137.007813
1760.838135
3256.632568
4118.334473
1741.868042
2145.36792
1988.226807
1709.176514
5072.119629
6113.529785
2243.821533
3204.157227
2648.946533
3844.59082
2780.157471
1939
3329.103027
1433.721924
4681.791504
6120.47998
3506.71875
3922.437012
3202.60791
3683.942383
1556.868896
3917.216064
3721.354248
2004.671509
4413.379395
1525.872559
1595.338379
6864.175781
2217.295654
3110.661865
4475.314941
3769.039307
3588.436035
1593.551514
3527.76709
4349.65332
1513.658569
3359.0625
5988.263672
2579.158691
2476.320068
3546.866943
3438.619141
1599.798706
1675.272705
4300.258789
3221.644531
4396.679199
1649.739136
4166.366699
5351.098145
2375.834473
2783.956787
1563.663208
3725.640625
3737.415039
2729.934814
4785.230957
2453.164307
2146.676758
3463.350342
6720.532715
1681.191528
5448.225098
4085.743652
1681.032227
2845.479492
3129.445068
5720.592773
2039.217407
2191.83252
3244.438965
1625.743042
3099.884033
4538.706543
3542.171387
5079.76123
3502.951416
3623.333252
4395.693359
4341.755859
3762.103516
4914.991699
4180.799805
4646.583496
1586.108154
2954.418701
5327.486816
1647.51123
3407.710205
4199.518066
5074.091309
2404.81665
1673.996338
3760.229004
4220.441895
1793.347168
1652.727295
1416.831543
3742.037354
1558.409302
1459.216187
1831.421753
4873.125977
3320.67627
3221.861572
5242.818848
2106.055176
1610.430908
1592.839722
1495.199951
1353.982788
1660.640625
4082.708008
2758.5896
1430.469116
1551.300049
1755.70813
1228.277954
1503.789795
2185.296387
2922.863037
1819.707886
4603.216309
2830.803711
2537.76001
1273.101196
1340.5
1708.813721
1432.643799
2151.192871
1879.584106
3428.877197
1353.644897
4582.075684
2290.331299
1842.840088
1304.060303
3231.520996
3832.82373
1325.353882
2545.36499
3396.109375
2866.10791
1452.119507
1457.465698
2423.582031
2815.423828
4943.631348
5143.685059
1926.914551
3617.5
2566.959229
4134.044434
5341.349609
2751.397949
2667.868896
1331.963989
5239.121582
2971.384521
5019.564453
4020.855957
1845.071411
3630.870117
4065.005127
2513.77002
2508.165527
2335.146729
2776.246582
3607.894287
4834.393555
1911.584473
3261.847412
2975.87085
4437.357422
2945.882324
2822.016602
3764.64209
1733.263184
4508.165527
3457.821777
2889.789551
5290.547363
3389.107422
2826.739258
4457.562012
5810.748047
4777.08252
3964.426758
7506
2997.526855
2737.402832
2990.685791
3428.458496
1927.453003
2025.518188
2696.692871
3192.059326
2630.50708
5608.173828
4062.557373
2918.677246
4947.507813
3403.558838
2694.875977
2937.808105
2719.729492
3744.305908
3982.177002
5298.734375
1396.425049
1636.354004
5828.919434
3411.342529
1960.701782
3751.758057
3294.719482
4318.836426
1495.978638
4808.517578
3778.932129
1864.91748
1848.759033
4484.331055
1765.989502
1762.333984
3041.565674
3568.597168
4671.063477
3417.731689
1714.597778
4333.578125
1571.625854
3371.302734
3537.905273
1514.944214
3968.437744
1473.347534
1390.180908
4134.056152
2095.032227
3025.918945
1842.599243
3871.666992
4654.568848
4898.228027
1590.937012
1639.227539
3818.37793
2537.501709
1563.046997
3131.770752
2686.918457
3816.927979
1859.495117
2063.184326
2855.70874
1566.591553
1498.903809
2071.116943
2744.077881
2851.416016
3040.351318
3719.730469
2683.791992
1935.058838
2515.925537
4174.780273
1682.782593
3582.139648
6207.765625
2951.018311
3327.365967
3729.629639
5966.437988
3799.209961
4224.959961
4127.676758
3425.939453
5211.757324
4389.145508
3304.784668
3307.95874
5065.125488
3584.586182
4563.629395
2927.242188
4146.552246
6109.707031
2998.524902
5281.589355
5110.846191
2552.833252
7690.399902
4340.156738
4329.168457
2944.365723
2342.794434
4569
4826.923828
2235.314209
2348.872803
2304.857178
5095.186523
2146.484863
2699.092285
2808.775391
4077.333252
3984.27124
7227.838379
6562.37207
4873.594238
1937.609741
1484.425537
3163.717529
4588.532715
7340.613281
4381.27832
3783.833252
8190.34668
3588.74585
4798.310059
2734.590088
4982.156738
4732.666504
5040.543457
3297.131348
3568.692383
2504.117676
5107.061523
4753.401367
3714.389893
5427.44043
6745.172363
7303.465332
4777.927734
3130.470703
5280.175293
1387.348877
2199.776855
4127.155762
2246.325684
2107.130371
5088.035645
2846.32373
2824.351563
2748.893311
5712.583008
4905.97998
5924.794922
3343.943604
4737.23584
3840.383545
3158.880615
2405.611572
4068.716309
4749.613281
5955.247559
3763.973145
2636.085205
7094.852051
4580.021973
3285.234619
5138.36084
3684.639893
4713.27832
4504.222168
1998.385986
4760.643066
4516.635254
4779.768555
4468.933105
5554.598145
5666.390625
5288.552734
3782.967773
6014.410156
2862.564209
4371.700684
3828.463867
2591.849854
3522.60791
1826.518555
1558.5
6839.524414
6017.192871
3768.474121
5050.992676
5841.759766
1916.727295
4462.222168
4785.868164
3758.994873
3729.230713
6653.63916
1542.028931
3506.802002
3225.079346
3384.199951
3436.770996
2317.65332
4826.429199
3239.466553
2539.041748
6631.388184
3209.645508
2957.646973
5333.182617
5513.155273
4687.380371
4139.964844
4277.800781
10304.37793
3189.48877
2175.688965
2120.769775
1961.230713
3897.096436
2760.339355
2684.853271
1596.727295
4069.864502
4741.966309
3883.646973
5354.682129
3998.918213
2940.266602
3117.832275
3253.397217
5185.619629
5280.938965
3094.793213
3989.254395
2086.204102
6652.690918
9397.455078
2786.422852
3828.603027
5205.121094
1983.136108
1829.24585
4365.536621
1961.414917
3036.491211
3452.133301
3384.543213
1869.897217
2654.688965
2391.377441
3034.480225
1418.394531
2439.581299
5428.337402
1735.221802
2484.006836
4013.623047
2342.729004
5900.081055
3618.295654
5116.574707
3055.717041
1816
4063.747559
2757.462402
2624.21167
4336.529785
4204.360352
1755.710693
1367.678589
4489.956055
3097.15918
3065.003906
1247.800781
1493.11145
1483.668701
3134.268555
1962.464722
3924.883545
3956.546387
2835.908447
3032.092773
1812.901855
4026.905762
2299.035645
3998.157471
3407.458984
1774.026611
1942.625488
4230.691895
1872.214966
4208.120605
2303.202637
5948.060059
1644.687012
2734.97168
3139.067139
2894.810791
2593.369629
2189.596924
4439.166992
3474.783691
3075.846436
3493.239502
1605.653931
4284.416504
5596.937988
5258.772949
2795.047607
3297.188965
2803.755859
2915.032715
5598.526855
6474.779785
3569.25415
2550.38623
3443.977539
2236.260498
5967.760254
9065.923828
3241.087402
4396.215332
6524.436035
2359.122314
2850.39209
1897.970459
4488.537598
2890.238037
1820.413818
4642.824707
2715.937012
4137.435547
1425.893677
2031.452026
5136.962402
1541.21521
2812.048828
2716.076416
3646.989746
3773.847168
2743.16748
1746.391357
2183.744629
5831.906738
5353.323242
1919.421631
3354.06958
1629.028564
2734.851563
2235.016357
2774.108154
3269.924316
4951.378418
2271.023193
2531.379883
4241.729004
3503.665771
4780.627441
4394.552246
4082.398682
7211.714355
2178.666748
4285.316895
4567.713379
3410.863525
3477.016846
2861.117676
4140.714355
1591.918335
2930.285645
4174.14209
2956.928223
5177.424316
2192.237061
3478.227051
5378.039551
1876.458496
2370.166748
4338.94873
4504.177734
3493.112793
3973.449707
3479.111084
3217.754639
3682.346191
3378.820068
4590.567871
7507.498047
5099.138672
2664
4090.100586
2399.513916
4175.157715
3800.571533
3410.466064
2489.707275
1958.991577
5004.155273
3348.135986
4909.637695
3043.357422
5457.520996
3255.032227
3213.797119
4158.191895
3418.534424
3001.27832
3144.169434
3618.649902
5020.936035
3147.501953
5760.746094
4660.396484
4258.09668
1750.987305
2535.750977
4573.173828
4556.902344
4349.016113
6168.321777
5286.17334
4692.229492
5169.426758
2006.755615
2302.230469
3886.582275
3338.825684
3814.894775
2907.294189
4143.894043
2996.295166
4428.683594
2945.162842
7252.460938
2642.034424
3698.729736
3325.45459
4900.091797
2322.666748
3148.923096
3963.786621
3490.70166
1137.352905
3470.217041
2933.828613
2634.399902
2731.789551
3632.388184
7005.333496
2003.30896
6222.211914
2891.124268
2283.602051
3409.927734
4639.979004
4136.021973
2844.571533
3870.25415
2678.54541
3437.35376
3525.742188
2522.917725
5874.744141
4907.126465
1510.400024
4318.494141
5502.491211
3889.086426
1547.472534
3432.342773
2432.857178
3799.15625
3292.724854
3889.517334
2284.127441
5243.234375
5546.209473
4280.084473
2329.156738
3991.689697
3729.254883
3402.968506
1771.605591
2282.993896
1744.542969
1507.942871
2200.2146
1526.247192
1270.208618
1381.096436
4153.479492
2343.812744
1554.692017
3140.531006
1616.344238
3820.417969
3511.490723
1474.078369
1529.96875
2846.533447
2018.349609
6830.35498
1603.263184
2526.937012
1733.783081
3357.186279
3321.806396
3085.995361
4501.24707
3440.227295
3228.90918
4735.698242
3461.646973
3441.100098
3257.878418
2720.526367
1765.525146
2828.73877
2282.731689
1884.597656
2341.46582
5604.801758
4233.899902
3332.820557
3224.915771
2447.277344
3706.808838
1918.231201
4500.942871
2027.483032
3099.772461
3275.555664
2136.609619
2956.654541
4169.3125
3536.883545
1675.28894
3390.083984
3228.248779
3155.402832
1768.538452
2141.067627
2337.958008
1515.752197
2060.064453
3819.413574
1759.438599
1452.623413
3728.574219
1972.601074
1999.595459
4414.018555
3529.192627
4264.233887
6076.772461
2266.682861
2211.356201
2604.068359
1401.45459
5842.593262
4004.657227
1949.808716
3569.185791
2292.37207
4255.851074
3545.45459
3871.653564
9667.990234
4492.19043
1243.74353
3032.337402
2311.185059
3196.265869
3745.09082
2860
3548.719238
4348.463379
3183.455811
3033.278809
2349.125732
2972.334961
1796.705933
8397.129883
6941.991699
3797.042969
1890.929565
4855.849609
2376.637939
3292.782227
5176.951172
3191.276855
4740.126953
3686.484619
3983.612061
1630.961792
3044.974854
1541.136353
3686.059082
3856.612061
3476.518311
6235.28125
2382.377441
7892.914063
4554.950195
2536.68457
1710.42334
1395.301758
2829.862549
5001.383789
1799.824219
1421.926514
1896.549927
1417.415771
1673.779053
1507.318359
1409.908447
1879.291382
1453.917969
1802.644775
2393.784912
3929.171875
1517.755249
1618.977173
3541.989014
1786.612061
1386.71875
3503.510498
3181.994873
5189.694336
1453.131226
3118.312744
2537.236328
3234.936035
1846.322632
1941.76001
7956.497559
2894.758545
4428.067871
4245.046387
4145.980469
1802.956543
2124.210449
4315.937988
8823.574219
4336.374023
2975.362793
1745.246704
2722.055664
4167.632324
7169.966797
3295.189941
2394.735107
5929.51709
2704.75293
2118.480957
4993.298828
4054.784912
4764.6875
2295.600098
3302.412598
2809.600098
5136.812988
2450.133301
3927.164063
3048
7193.591309
2482.627686
3922.328613
1777.277832
2022.924927
2410.092285
2402.026611
3201.937988
2017.80127
4377.464355
2513.3125
2922.702148
3675
3138.979248
2812.742676
3739.913818
3396.832275
4274.008789
5357.009277
3022.492676
2245.189209
2449.247803
2062.409424
3010.29834
2157.100586
2229.44751
3723.038574
2470.560059
1489.78186
6756.368652
4197.436523
1963.829834
2260.744141
3470.734375
3007.151123
4474.821777
4844.152832
3732.272217
3006.097412
3173.677979
1815.567627
1502.169922
3613.903076
2461.435791
3359.957764
12391.53418
3396.809326
2576.807373
2217.249023
4022.878662
3853.68042
4915.239258
5617.746582
3613.616211
5363.960938
1877.318237
2989.708252
3466.829102
1749.707886
1667.733276
1867.841553
4721.328613
2229.904785
2548.625732
1539.844971
4487.51416
2071.174072
3124
1701.579834
3846.530518
2170.677246
5335.437012
1783.146606
2650.124268
3762.14624
3270.133301
3365.936768
3609.189697
3133.863037
3452.199951
1287.575195
3823.88501
2944.699951
3952.536865
2336.836426
2068.83252
4050.408691
4619.10498
3291.529297
3035.877197
1827.102051
2867.46167
4014.707031
6496.856934
4521.784668
3677.217285
1825.77124
1968.181763
3058.340088
2459.386475
3126.213623
3527.086914
4160.347656
1873.870972
2993.899902
2528.969727
2551.196045
2125.349609
4082.967041
3208.788818
2153.570557
4358.5
3439.683594
3022.297852
1752.585327
3194.133301
3849.42334
3723.171387
3782.765137
2409.325928
3992.81543
4106.554199
1696.953369
1220.31897
4800.147949
2294.988525
2942.468262
7048.60791
1942.885254
4069.761963
7232.888672
1887.653198
1933.828857
1571.490967
3381.913086
6863.064941
6716.807617
1544.928223
2878.873535
4349.642578
2198.149658
4594.893066
3201.592529
4441.717773
2680
5897.358887
4860.73584
3468.673828
3527.430664
1565.798462
3210.583252
2537.076416
3341.152588
4013.033447
3115.798828
1658.375488
1768.103027
3126.978027
4783.07373
2026.849731
2356.302002
4208.427734
5083.251465
5121.411621
3263.57373
4958.90332
3587.621582
7320.065918
4683.677246
2185.224609
3229.826904
2064
3117.189941
4663.381348
7586.545898
4130.058105
5779.984375
2083.862061
5281.874512
3767.784912
2285.093262
5233.362793
2081.531006
4740.247559
2861.943848
3220.259033
2835.663574
3317.019531
5027.173828
3854.617676
3627.107422
3941.966309
5737.5
4565.186035
3887.431396
3643.622559
2410.190918
3276.204102
3321.561035
5359.111328
2346.859131
3225.480225
5240.247559
3115.532959
3829.980225
2847.356201
2310.786621
3045.27832
3969.791992
1888.437134
4239.69043
2770.968262
3903.176758
3769.362549
2322.368896
4082.32251
2258.546875
2215.064941
1830.109131
4247.487305
4755.18457
2002.492798
1618.222168
3390.068848
3510.777344
2534.222168
3382.268311
3478
2636.373779
4309.035645
3126.463379
2083.609863
3270.679199
2665.893555
4116.293457
2134.696533
3136.472412
4763.820313
1848.641724
1767.730713
4228.703125
4893.426758
2178.635254
2477.34668
2092.721191
4760.523438
4913.037598
4304.4375
3784.232666
3026.815674
5697.675293
2384.530762
3618.693848
2426.97998
2340.67749
2657.151855
6654.890137
2812.205811
1924.018066
2869.914063
1992.70752
2539.956543
2275.77417
1722.829224
3256.044434
1843.689087
3365.106934
3361.121582
3401.199951
2346.054688
4447.033203
2350.913086
2487.356201
3398.555176
4039.474854
4359.785156
3439.237305
3286.679932
3725.094482
1822.264526
3229.228271
3865.83374
2489.368408
1633.298218
5359.032715
2517.811768
6048.560059
2362.76001
2798.869629
1667.677002
3184.692627
2338.927734
2881.446289
8200.400391
1901.395386
1701.86084
2671.760742
2932.134033
4080.805176
2324.095459
2523.108398
4361.82959
1356.256104
4872.712402
2761.199951
4746.415527
4512.350098
4487.817871
2564.719727
4617.724121
2227.830078
4061.529053
3910.3125
4259.601074
3437.633545
1876.183472
4738.98584
2233.411865
4290.325195
1743.369141
2813.971191
5238.523438
1748.969727
4070.253418
4287.751953
3482.028564
8921.423828
4427.260742
5766.155762
2278.592041
6744.506836
2196.520508
2593.819336
1935.963013
2362.065918
6173.676758
4149.869629
4355.969727
4810.369629
2829.172119
3536.825928
4221.841309
2314.680908
5719.719727
1551.69397
3628.157959
1662.423706
4547.400879
3072.244629
2502.481934
2835.982422
4092.921143
3323.467773
7888.928223
3712.78125
1628.46228
5063.554199
5591.978027
2942.464355
4064.029297
5131.15918
2347.030273
3501.223633
4002.763672
3989.990967
4109.86084
5448.333496
2999.885742
2646.965088
5382.841309
4968.633301
1881.061646
3520.793457
3291.704834
1913.318726
3334.868408
2888.216553
2828.187744
1784.311157
3859.810303
2388.86792
5133.563477
3839.085693
2810.691895
2769.782715
1635.0802
3547.923828
4172.405762
3402.942139
9493.413086
8507.113281
2683.155762
1734.643433
3508.268799
1732.397949
4622.327148
1610.774536
4798.029785
5166.763672
2211.075195
1813.140869
3087.598389
4823.677246
2656.562256
2195.741943
4226.15918
4585.246582
4789.629395
5215.102051
1865.025635
3245.041992
6028.967285
8242.554688
3211.274414
2562.591553
3788.759766
5048.832031
3793.210938
2816
2094.311035
3228.493408
2140.800049
2862.13623
5491.295898
5734.78125
3318.992432
2292.561768
2083.907959
1835.722168
4100.757324
3067.360596
4204.091309
2051.150879
4964.751465
4826.074707
3268.397217
4550.071777
1274.711914
4708.429688
4843.913574
3846.962891
2002.070557
6587.380859
3119.252441
3303.648438
2275.594971
2435.859863
2964.227051
2117.773193
2602.325684
2318.099121
3034.367676
4047.623779
4549.700195
1843.717529
5108.571289
3754.90918
1871.762085
2173.043945
4201.274414
4791.839844
2018.779297
4570.156738
3575.578857
2450.005859
2526.626221
2240.100342
1777.179688
3269.431152
1743.060181
1828.177002
3433.780762
1812.782593
2158.898682
3296.668945
3160.489014
2028.35791
5372.461914
3408.516113
7294.559082
1831.533936
1595.813965
2867.35791
1656.636841
2763.523926
3039.886719
2475.022217
4639.777832
2672.25
2765.582031
2852.82959
1644.792969
5103.62793
2100.764893
3405.05835
4548.113281
4353.648438
3016.356445
5114.140137
6627.61377
1395.495483
5435.218262
1812.647339
3765.081055
3507.141357
1639.82605
3578.007813
4508.355957
1354.345581
1451.057617
3525.622314
2128.839844
3594.829346
3513.445068
3278.053955
1819.622192
2360.560303
3663.615723
5139.397949
1455.604248
4617.29248
5740.623535
2597.75708
3024.019287
1740.213501
4855.566895
3748.116699
3714.273438
3554.821533
2923.812744
3329.864014
3592.627686
4750.592285
1624.996704
2180.673584
3628.193359
2624.788818
3824.173584
5166.919922
2408.768311
1885.944092
4681.937012
4723.763184
4887.128906
3842.383057
3491.447266
2397.459961
3954.925049
1540.740723
2777.01001
2797.30835
2142.769287
1927.234009
7858.325684
3843.512695
4203.867676
3541.404297
4595.469238
3975.135254
5442.591797
3550.719971
1708.102539
3602.32251
5095.098633
2820.366943
4444.013672
3709.794678
3697.718018
3742.360107
2257.724854
5006.660156
4400.577637
1592.043701
2220.235352
3112.158447
2905.106445
3422.42627
1820.807373
3223.11499
2876.611816
2684.356445
1912.078491
3230.480225
1589.928955
4371.677734
5185.428711
4647.252441
4274.213867
3395.424316
2713.906738
3553.595459
3490.190918
3160.439209
3153.062012
1583.789429
5176
1700.941162
3691.780518
2326.957275
1935.031372
1842.562866
3777.158447
3448.600098
4367.633301
4746.984863
1844.133301
1782.755615
2628.127197
2337.846191
3314.161377
2271.595703
2581.631348
4012.714355
2595.682861
2276.497803
1963.39917
2539.647461
1948.746582
3243.525391
2043.295776
3055.32251
3272
2988.952393
2345.375
2191.559326
2783.142822
4604.556152
1688.144775
3957.962646
2602.344238
3367.286133
2060.870605
2360.57373
2258.758545
4911.874023
2035.93335
3612.677002
2950.627197
2220.775635
2576.89624
3249.995361
3364.41748
3747.360107
1481.918579
1949.451904
2197.375732
2088.676514
3141.428955
4513.504395
3660.329102
2537.081543
2443.890381
2177.236084
4982.201172
1946.282715
1591.684692
6527.022949
5726.604492
4313.105469
4006.905029
2131.289307
2008.827637
4491.30957
1897.462402
1921.430908
6002.28125
5692.474609
3868.800049
5706.367676
4525.873535
1698.514282
3012.15918
4049.085205
3489.925049
2060.901123
2619.935791
2387.214355
3074.22998
1959.475952
2274.917969
2021.36084
1718.160889
1513.83728
2242.88208
3181.179199
4734.869629
4729.177246
3622.442627
3677.565186
2144.971924
4256.956543
4595.405762
1989.343872
2726.618164
2596.819336
4386.092285
3957.037109
3737.609131
4507.612793
3140.741211
2525.856689
3628.351318
1596.013672
3867.002197
4196.029785
2295.976074
4409.131348
2784.070557
2570.597412
1238.873779
2439.848389
4207.015625
3603.40625
6280.388672
1531.182739
2318.242188
2892.34668
4509.207031
6269.138184
3722.335449
1780.505249
6393.177734
3511.720947
1479.789429
2141.5354
2206.385254
2242.396729
2989.633301
3337.727539
6248.692871
4162.285645
4982.073242
5408.455566
3806.483398
4257.438477
1638.660522
3194.896484
3215.233154
3525.819092
3881.300049
2366.128174
6225.76709
2891.453125
5262.471191
3726.986572
1510.775513
1909.960205
1304.938721
3239.275146
5199.27002
4040.262695
3650.820557
2771.67627
3217.303711
3730.174561
2898.036133
2134.549805
3308.571533
3346.032227
2919.184814
1552.259155
4650.290527
4041.516113
3203.965332
3176.024414
2167.813232
2670.769287
4142.296875
3749.229248
3100.072754
3778.223877
4079.974121
3673.261475
3176.71875
1488.535278
3159.946045
2321.959229
2423.76001
1942.30957
1816.047241
1988.76123
3223.552979
2381.73291
3917.144287
1779.119995
4390.14209
3535.010986
3979.383057
1461.714233
2211.266602
1753.79541
3182.358887
3479.444824
1682.756348
3266.033203
2302.07251
2029.616577
4531.919922
3724.015137
2093.807129
2534.253662
2658.060059
2219.45459
2857.885742
2635.949219
2242.057617
1947.252563
2903.141846
3464.265381
3788.881348
2729.050537
1873.935791
1757.701172
2065.108398
3196.454346
5399.033203
3020.013916
2634.239502
2721.089111
3244.873535
1747.637939
1586.063599
1808.473877
2502.155029
1647.390137
2615.823486
3064.130859
1756.72998
3288.828613
1740.088501
2705.823242
3281.526855
2842.813232
1551.142822
1321.924561
3429.13501
1765.985474
4578.813965
4098.141602
1735.827393
3116.283203
3546.060547
1666.437256
1590.348389
3103.11792
2480.855713
2799.523926
2848.311768
1346.285767
2575.617432
3911.053467
4194.643555
4070.130127
3677.421875
3464.892822
3119.484863
2427.658203
4008.549072
2077.32666
1217.349365
5990.813477
4292.914063
4503.162109
1544.244263
2848.118896
2570.027588
2539.898926
1415.92627
2346.515625
2297.27417
4155.759277
5319.729492
2814.591553
1727.400635
3147.101563
1684.137085
2490.204102
3389.466797
3192.068359
4247.339355
3513.979004
1660.195557
1435.185791
2195.30957
1630.514282
1732.013062
2079.928223
1653.045776
1932.024048
3949.917725
1359.246582
2069.065674
3467.471191
2197.890869
4312.777344
4465.279785
5015.027344
1556.118774
1744.991943
4435.825195
1711.474854
4115.191406
1984.243286
3899.56543
7017.075195
4320.119629
6358.608887
2319.279541
2995.909668
1588.941162
2787.555664
2729.886475
3107.145508
2904.953857
4391.238281
4552.083008
3393.030273
4712.672852
2485.958496
1911.760742
2594.949951
9190.171875
3143.118652
2320.188232
4168.57959
2643.551514
4447.131348
5385.849121
3981.212402
4023.619141
2121.166748
5071.983887
4393.401367
4203.101074
6370.432617
3699.363281
1746.92688
1951.856812
3087.161621
2745.497803
2496.084473
2700.874756
1675.188965
3595.356934
5380.271484
4642.356445
4121.914551
4106.329102
3791.322998
3324.622559
4716.446777
2974.501953
2778.213867
3749.324707
2700.844971
3680.538086
1961.957397
3715.404297
2747.840088
1918.046753
2815.878174
1608.613037
2951.837646
2235.741455
1679.148315
1877.880737
3161.372803
4327.333496
2854.206787
2621.890381
2500.888916
2347.619385
1862.208252
2665.686035
4366.161621
3238.088379
3287.725586
1573.818237
2270.05835
3245.758057
1693.877197
1690.009888
1778.197144
3528.38916
1764.973022
3425.171143
2785.867432
4376.94873
1867.003174
2365.703125
2983.374268
2336.934326
1888.371216
3238.49292
1843.357178
1684.735474
3150.473145
4013.435791
1734.651489
2030.577026
3901.509766
2778.337158
2185.166016
1516.511475
2003.477173
1892.693848
1819.242676
2015.68689
2231.619141
2826.022461
2507.38623
4031.427246
6394.922852
4212.929688
3923.298096
1512.685059
2714.762451
2406.384521
4653.383789
6726.655762
7340.95459
1819.359375
2066.072998
2088.995117
1335.122803
1644.787354
5857.123047
2208.741455
1444.566772
3085.364014
3951.117188
4561.820313
1518.638306
2939.297607
4767.368652
4416.358398
1354.434814
1824.128296
1452.883057
6273.645508
1771.272705
2427.277344
3001.386719
6572.507813
3301.716797
3179.461182
2464.48291
1857.407715
6414.557617
2652.375
1898.550781
5532.171875
7001.001465
4671.418945
3127.194824
3093.956055
5198.834961
3222.566895
3357.897705
2824.727295
1502.375488
1840.141724
3148.029541
4260.362305
2183.845703
1494.481812
1599.692993
2225.449707
1362.689087
2079.600098
7184.48877
2734.40918
2705.685303
3640.146484
4377.071289
4509.107422
3093.13208
1908.322754
4423.220215
1921.731323
2971.885742
3429.881348
1533.884277
2996.235352
3987.147949
2530.203613
1842.948975
1845.263184
2751.521484
4489.515137
4698.234375
3319.162842
2180.933838
1371.045898
3308.89209
3472.023438
2900.248779
4171.322754
2577.10083
4024.115967
2424.270264
2858.318359
3091.97583
1671.948364
2789.089844
2900.9729
2122.473145
3156.564941
2875.61499
3264.431885
2233.364258
2629.344727
2340.985107
3641.21167
1977.694336
1811.947998
1290.642822
1991.193359
1972.732422
4507.876953
5039.92627
2040.733032
5001.379395
3536.074707
1663.290771
3102.095703
2111.665039
3013.411865
3372.520996
3265.024414
1720.634399
3834.365234
1766.757935
2512.594238
2982.523438
1895.83374
3680.479004
1755.688965
3738.201904
2875.612061
2164.534668
1986.102417
2858.031494
1794.134399
2103.932861
1565.906738
2451.556885
2371.249023
3792.420166
1492.227295
1931.651245
2647.954834
1748.439697
4790.431641
1807.864014
1586.870728
2114.714844
2167.786865
1586.610474
1676.916016
1451.017944
2538.873535
1978.682495
3201.316895
2343.041748
1762.993042
2727.045898
1975.298584
1725.361694
2620.658447
2181.701172
2440.623291
3124.617188
1557.797729
1676.948486
1574.689941
2417.617188
1618.779053
5280.294434
1833.602539
1641.164917
4063.96167
2245.577393
1624.262329
1714.492798
2554.305176
7426.51416
2899.925049
2525.327393
3098.916504
5750.876465
6379.411133
2597.168213
1340.923096
3760.458496
4909.675781
4638.32959
1404.900024
5403.664063
1539.216309
2113.595459
1088.464722
2793.157471
4286.060547
3284.878418
1817.596802
8202.141602
1621.124023
3877.782715
1462.315796
5341.774414
4558.392578
3903.450439
3690.96875
2395.705322
2865.480957
1542.734131
4351.342773
6212.135254
1597.80481
1763.677856
1565.700439
2080.459717
2907.688232
1808.152222
4234.59375
2142.884033
5412
1968.468872
9047.854492
2545.299072
1413.140503
2722.090332
3290.49707
2801.168213
1499.987793
5252.170898
2825.645508
2057.266113
1479.841309
2086.424316
3367.543701
6340.273438
6811.769043
4326.812988
2165.320557
2350.146729
4342.090332
3364.620117
4735.05957
4732.215332
2162.654541
1667.540283
3756.26123
2552.746094
5169.617188
3374.844482
3956.385498
8044.707031
3416.858643
1737.084717
1533.402588
2373.979004
3381.036377
2092.271729
2037.473633
4295.286621
5023.066406
3515.643555
3136.842041
3661.726074
3046.239502
3699.472412
2059.9646
3009.135986
3598.503906
2855.956299
5193.038574
2591.07251
2096.2229
4612.728516
3476.669678
3845.603516
1678.072632
2115.063477
1568.546143
2774.317383
4235.308594
4158.385742
4516.819824
1738.765381
3128.949219
2825.85498
4260.018555
4332.602539
3891.935791
2126.72876
2404.437256
2787.408691
2829.735352
4109.554688
1852.664551
4122.578125
2797.844482
4948.830566
3574.430908
2493.839111
4685.956055
1338.481689
2379.097412
1821.647095
4701.660156
1909.040161
2505.874268
2889.355225
1611.215088
4707.922852
2473.716553
5719.296387
2250.065918
4027.070801
2968.435303
4320.74707
1677.29248
1844.337524
3301.172119
1736.380981
2267.111572
2424.907227
1728.478638
3350.987061
3609.683105
1756.116333
3057.246582
2008.629517
1918.702759
2009.989624
2237.916016
2997.99707
1991.310303
2884.783936
1819.416626
1862.047241
1712.067749
3292.651855
5885.036133
2183.90332
2816.406006
3609.270508
1627.432861
4118.652832
1872.735718
1706.029419
1776.62561
1549.946167
3448.934326
1615.842041
1555.209839
2095.484375
1617.89209
2945.513184
1929.764526
2688.454346
3460.854492
2514.512695
3345.181152
1868.530396
1752.311035
3654.952148
1882.03125
2160.791504
6924.266113
6392.937012
1610.380371
2795.926025
2014.531494
1381.86084
1403.268433
3822.87207
1902.678955
3260.750244
2469.566895
1974.928345
8756.451172
1843.372925
4899.239258
1481.862549
4387.143066
2450.225342
10593.472656
2240.23584
1501.572998
3436.72583
4180.853027
6169.813477
4200.233887
4008.769043
2915.426025
2062.266113
3092.041016
3140.661133
1693.736328
3620.80249
1372
1857.085571
2365.983643
1950.594238
1975.380859
1528
2207.335449
1468.075073
3293.733398
1681.97644
1881.171387
4474.036133
4123.907715
1944.215454
3717.759277
2671.471191
1698.633179
2528.907227
2595.685303
2891.819336
5821.224609
1560.937256
4894.900879
4809.768066
4243.69043
3279.861572
2104.862549
1935.747314
4738.641602
3784.8125
1920.336548
2711.683105
3999.27124
4912.025879
3961.449707
2851.810791
2141.304932
2339.170898
4476.124023
2967.037598
1918.705688
3982.994385
3808.493896
2085.801514
3992.501465
2103.208252
2182.800781
1088.316162
3355.026123
2063.616211
2803.263184
1324.346436
3986.456543
3742.860107
4280.253418
2122.014648
3073.654541
2183.193604
1616.167236
3619.197266
1444.375
1887.218262
1901.042847
3068.72168
4823.925781
1704.802734
2547.843506
2208.829346
3003.51416
1743.332153
2427.930176
2401.566406
5065.688965
3783.937744
5148.922852
1808.157349
2615.287842
10208.402344
2651.313477
4265.648926
2884.381592
4489.846191
2296.983398
2208.341064
4036.737793
3710.998535
1648.337524
1736.492554
3324.654297
2862.515137
3261.080566
1736.374512
3024.354004
4894.981934
4647.170898
2911.282959
3292.165771
7740.553711
3821.428467
8622.980469
5184.8125
4999.233887
2443.038086
2089.484619
4550.185547
4079.822266
2986.816895
5491.699219
2917.979004
2151.612793
1750
1865.48938
2123.281982
6923.916504
2234.534668
1331.384644
3335.923828
3257.724609
2559.629639
5150.558105
3677.842285
4200.932129
2548.547363
7164.47168
1431.291138
5021.646973
2779.286865
3768.091309
3514.94458
1886.400024
2560.849609
3377.79834
4150.300293
3678.535156
4408.226074
2916.622314
2358.486572
2413.445313
4338.341309
3332.296387
2530.128662
2893.026611
2861.204834
3024.263184
1986.771606
1778.216553
1883.615479
2030.003296
3362.068848
4096.931152
2700.717285
4340.879883
1612.906372
3080.52124
3110.835449
2618.169434
2001.973999
2400.695068
2595.392334
4001.284912
2774.687744
1590.043213
2591.30249
4448.703125
1670.35376
1577.425537
1685.700195
1819.022705
2813.082031
3722.449219
1500.148193
1424.87146
1975.723511
3079.714355
2544.647461
1491.765991
4884.648926
1826.104004
1489.239014
2987.395996
3228.338623
2395.176758
7727.17627
2956.053711
2464.767822
3360.550049
2375.311035
9880.624023
5068.236816
3104.366455
1901.716797
1970.317261
3344.11084
2602.216797
1454.125854
3134.681885
4022.428467
1797.125854
4712.34668
2809.688965
3524.163818
2215.357178
3286.350586
2980.266602
1972.473145
3908.944824
3740.90332
3412.321777
3538.879883
3272.244873
3567.296631
3188.525146
3597.26123
2102.136963
1552.432373
2410.602051
2876.008545
2230.797852
2585.120117
1700.480957
3340.009766
3872.018066
1936.295044
3586.991211
1554.123657
2151.896729
3360.760742
3593.550293
1984.932495
2377.955078
2146.194092
4536.105469
3824.898682
2268.971924
3056.474365
2817.612549
3665.073486
3177.885498
4211.867188
1605.50293
2812.863281
3392.219238
3218.806641
2284.557861
4367.043945
4602.248535
1936.939941
1561.564575
1360.647095
3268.772217
2229.432129
2452.795898
3504.659912
2582.194336
1367.478271
3106.279785
2679.433838
5162.971191
2353.846191
1669.813477
3532.91626
5089.911621
2685.938232
4658.003906
1593.551025
2833.619141
1656.258057
3097.966064
2040.526489
1506.297607
3600.915527
4374.62207
2035.199951
5112.883789
2642.850586
3587.418701
1501.835327
5869.333496
3384.203369
4454.271973
3075.255371
9082.330078
1910.126587
3606.753174
4828.147949
2388.721191
3508.109619
4123.810547
4417.157715
3302.258057
4230.856934
1718.877197
2669.517334
3742.649902
1804.761963
4921.34375
2501.476807
3435.64624
4776.977051
2079.75
1974.46814
4132.050781
4129.062012
4302.59375
5869.321777
11334.900391
2009.31958
4261.987305
1975.901611
3047.065918
4080.744141
3243.348877
2939.397217
2235.574463
6034.535645
1490.826294
6824.088379
2522.242432
5306.842773
6966.51709
1842.187012
3684.593262
5021.526855
3679.537109
4976.604004
3788.12915
4065.385742
3557.609131
1731.388916
1545.599976
1427.083374
3534.853271
4788.46875
1730.032837
3999.048584
1394.307251
2148.973389
1733.102051
5888.40332
4434.259766
1698.433716
7204.179688
4318.729004
1831.803223
1735.060181
3444.390869
1383.290283
1965.640259
3160.540039
2613.216309
1429.862061
5171.845703
1536.506836
4307.722656
1774.081055
1566.057495
4127.539063
1483.677856
3913.427979
1245.493286
1661.054565
1937.374268
1417.27417
4447.849121
3420.227295
4788.439941
1863.680054
3401.129639
1567.84668
2114.808838
6022.430176
1727.686646
1580.969727
1225.390137
2391.98584
3781.69873
1439.111084
4681.450195
2743.683105
1692.889893
3484.580078
1536.118652
1438.019287
1482.475586
1587.699707
1686.512207
1258.700928
2404.961914
3463.655762
2415.156006
1992.0177
1540.213379
3307.890869
5412.639648
6897.061523
2933.367432
4085.3479
1808.525146
1542.184204
1817.606689
2296.058105
4918.46875
1764.576416
1730.184448
4577.600098
3286.892578
2841.798096
3764.682373
3682.69165
4254.993164
2547.381348
2550.219727
4707.263672
5496.754883
1831.824219
3981.70874
4257.372559
3373.115723
4974.237793
1381.128174
2609.623291
1526.700806
2307.078613
3407.601318
3210.363525
2142.074707
2400.711914
6269.917969
2843.278076
3193.973633
5686.590332
4647.492188
3785.823975
2937.456055
3320
4078.349609
3781.156738
2753.509033
2748.427734
4409.282227
2329.059814
4473.714355
2691.012207
2475.882324
3268.666748
1979.14856
2636.647705
5035.43457
2250.358398
2208.927002
3334.363525
1788.609619
2835.221191
3809.755127
5201.552734
3704.816895
2001.587036
2076.235352
2706.355225
2669.993408
5552.739258
3898.264893
2395.036377
2717.012207
1788
3492.739746
2395.147217
1524.433716
1793.06665
4315.460938
4908.685547
2209.418945
1902.218994
3794.149658
2853.339355
4977.195313
2581.355957
2303.236328
2499.870361
4409.601563
1837.742065
3898.58252
4402.496582
1684.316772
1766.134277
5650.471191
1839.127319
3332.541748
2758.697021
6528.757324
1465.324097
4155.035645
5786.34082
3756.900879
5165.428711
3055.405518
1958.277344
1806.649048
2859.986572
3370.499023
5629.992676
3867.074951
2995.180908
4374.787109
1605.057495
2203.15332
3112.016602
2901.134033
4875.179688
1669.033691
2425.337891
2575.262207
2107.440918
6090.104004
2678.019287
2518.384766
3938.507568
3146.462891
3190.454834
3580.043213
5692.697266
2657.282471
2623.054443
3457.09082
1716.505371
3634.12915
3245.702881
2422.733154
2066.394287
4031.852295
3489.721191
2592.027588
1864.718872
6432.745117
3797.431641
1967.640015
2257.953125
3348.698486
6548.690918
5669.910645
2735.365479
2660.44751
3114.035889
4644.155762
3495.964844
9029.664063
3193.752686
4834.753906
2766.290527
1775.928467
4353.131348
2225.864746
5081.808105
4021.665039
4160.803223
3675.878906
1664.431152
4884.832031
1792.495117
2217.385742
2332.123047
2056.894531
2478.450195
1731.98938
2897.524414
5611.657227
2869.162598
4697.202637
5262.849121
2184.586426
2965.01709
4789.638184
5353.149902
5743.55127
3562.145508
3331.348877
2429.423828
4170.860352
2923.620361
4675.530762
3119.606201
3972.123535
2712.438721
4511.028809
2352.329346
3643.597412
1795.847168
1757.530151
3069.49292
3896.633789
1888.206177
1756.417358
5640.20752
1700.693359
5813.989746
5240.638184
3173.637451
2081.76709
3365.873779
1954.031738
2687.368408
3434.056641
2109.122559
3728.0271
2283.266846
4174.271484
1574.358276
4680.168457
1841.54834
1692.955933
6432.750977
2768.389648
3420.378174
2382.651855
1658.640015
2643.397217
1541.732544
4691.352051
6587.894043
3065.145996
4329.891602
1777.672974
7708.432129
4653.333496
6845.805176
2696.300293
5636.455078
5707.743164
1869.176514
6561.312988
5223.455078
1708.977783
4058.28418
6586.023438
2835.210205
2274.581787
3319.472656
3604.877441
3190.009033
3439.230713
2186.593994
5303.175781
2552.814941
2255.625977
2757.375
1776.170654
1980.28833
4545.79248
2036.512329
5371.439453
3821.816406
1906.495972
1643.345093
5641.340332
4094.796387
2423.342773
2594.73291
2317.844482
4659.15918
5344.772949
4741.976074
1623.381226
6324.255371
1955.144409
2880.274658
2780.888916
1632.185059
2567.913086
1763.530762
1707.780273
3262.924561
3868.346191
3896.800049
1776.768555
2065.694092
4848
1853.340454
2830.474121
3129.315186
4038.513672
2358.36084
4612.689453
3671.070313
1705.237305
1620.507568
3366.047363
1882.311401
2332.220703
5105.027832
2585.39917
2236.299316
4976.853027
1887.357178
2204.86377
2734.26709
2723.395508
2444.407715
3644.080566
2171.141113
4020.987305
3268.604736
1967.089966
5168.735352
4796.663086
4978.975098
4535.646973
2147.974854
4389.871094
3208.343506
2530.537598
3302.570068
3426.612061
1547.801514
2257.207031
9734.010742
4448.827637
1849.782715
5348.879395
2479.864502
5078.606934
3617.292236
3256.901123
2346.03418
3289.494873
4174.888184
5853.623535
4365.025879
3221.025635
4731.042969
4952
6714.820801
2134.47998
1663.300049
5555.438965
2071.809814
3022.042725
2320.883545
8113.424805
2487.040771
6018.123535
3064.728271
1738.705933
1595.910767
2709.978271
3399.198242
2163.018555
3904.39624
1788.865601
5308.621582
3739.80542
3325.812012
3784.683838
3258.952393
2089.262451
2780.166504
2876.22168
1837.05957
3493.488525
6114.146484
2469.856445
1675.237427
2379.283447
1835.634888
1672.462036
3813.27832
1777.450073
1935.157104
3167.808594
4435.819336
2528.786621
1647.300293
1741.328857
1747.422729
3619.016846
4387.923828
3566.810791
4113.778809
3785.122559
1976.205933
2515.076172
3664.27124
4290.618164
1879.675171
4203.432617
1700.425537
3238.36377
2353.976563
2178.002441
5094.745117
2174.435791
3067.244873
1961.030396
3194.812744
1804.700806
2266.134033
4086.568115
2188.967529
1670.736206
1639.097534
1597.587891
2520.208252
2504.80249
1960.93689
1577.627075
3886.911133
3389.25293
2965.217285
4257.958984
4360.137695
2486.547852
1405.504028
3475.4729
2387.737793
3313.646973
2378.511719
3275.063721
5556.320801
5086.658203
4058.79834
6470.059082
2314.466064
5468.943848
4040.325928
5056.567871
1882.153809
5746.555176
4692.278809
1507.389771
7982.250488
5424.574707
4405.006836
3457.512695
4262.816406
4192.727051
1483.437988
1351.008301
3219.880859
4190.055664
2872.662354
2734.414307
2876.09082
2021.104126
2438.921875
3053.081055
5795.60498
2842.327393
5112.851563
5197.910645
2040.327393
4136.670898
3722.248291
4224.470703
3449.546875
6109.667969
4146.775879
4598.685059
3321.296143
4032.743408
2077.505615
6210.797363
2380.991943
4729.004883
2390.990479
2445.343506
2900.169189
2909.709473
2536.159424
3370.070313
1609.254272
1765.669922
1952.176758
1638.429443
3528.126953
2253.606201
2270.983154
3323.832764
2304.630371
4223.345215
3017.540771
4027.199951
4938.432617
2926.530518
4982.334961
2234.353027
2331.203369
3749.064453
2403.792236
3022.351563
1637.45459
4260.162109
3507.972412
4851.072754
2666.415771
2437.555664
3871.728271
4527.20459
2321.611572
6842.401855
4110.536621
3947.671387
3792.930176
3413.26001
1363.187988
3468.980469
5592.320801
2309.437988
4981.675293
4089.930176
3589.91626
4866.209473
3829.947754
4184.099609
4540.835449
5045.203125
2684.213623
1785.072754
3925.423096
7074.527344
2378.285645
2125.124756
2352.987549
4613.248535
3508.092041
3035.507813
3030.978027
3206.736816
6921.524902
2725.205566
4479.178711
4445.120117
4225.74707
4961.09668
4174.540527
3730.573486
7388.381836
3953.125732
5113.660156
2598.281006
4084.381836
7102.608887
3507.606934
3554.128174
3293.120117
2097.135742
4826.839844
3050.758545
3078.963623
3037.566895
3374.509033
4540.720703
4790.611328
3909.028564
2403.132324
2300.419922
4726.195801
3515.598877
2790.237793
5775.024902
3488.109619
4007.78125
3585.875
2741.668945
4795.967773
2757.628906
2576.539307
4809.919922
5525.419434
3348.657715
7408.466309
5217.100098
4512.060059
3643.320801
1944.602783
3433.476807
3025.860352
2562.898193
3335.493652
4220.354492
2457.813965
2288.922363
3936.652344
2218.372803
1935.39624
4568.071777
4513.673828
1684.596313
4797.194336
1888.560547
4284.353516
1542.986694
4052.842041
3037.056885
2479.065186
3660.612305
2921.840088
4171.424316
2345.785889
4537.577637
2668.725098
2192.320068
3585.613281
5650.73877
6762.419434
4280.254883
6012.470703
6909.970703
3001.220947
4910.8125
4988.618652
5766.395996
5343.768555
3795.598877
2729.083008
6821.908691
5260.375488
4844.936523
2762.18457
6229.63623
4269.368652
3481.555664
2439.094238
3790.150879
3495.067139
2987.183105
3963.320313
2750.298584
1731.004883
4293.064941
2020.578003
6294.203125
2361.519043
5598.64502
4000.175781
2312.166748
4758.862793
3575.6875
3791.385986
6388.734375
3837.281494
2614.437988
2617.072021
3479.882813
2167.57666
2483.052002
4729.550781
2546.16748
3763.020508
2635.364746
3922.895996
4219.981934
2087.752441
2891.663086
1963.931641
2973.05957
2805.274414
3049.78418
3611.706787
5393.612305
6882.025879
4352.046387
3407.708496
1476.072754
2301.076904
2253.09082
3624.333252
2312.302246
2792.929688
1568.75293
5304.396484
2818.498047
4671.101563
5033.791504
3836.355469
1392.523804
1953.260864
4929.038574
2512.188721
3346.435547
2927.922852
4664.470703
4705.74707
2152.959961
4789.39209
3526.613281
4315.823242
7876.849121
1998.070557
4535.780273
6695.873535
2733.982178
2678.659424
3483.97998
4909.597656
5101.54248
4110.560059
3809.0896
4351.432129
3777.236816
3448.263916
5066.830566
2771.248779
5160.780762
3255.890869
2577.687988
2122.445557
3220.0979
1687.304321
6002.071289
4541.05957
4321.57373
3895.657471
2517.243896
2605.836182
4065.492188
5547.686523
3774.406006
2181.936768
4781.947754
3358.695068
3630.714355
3403.437012
3616.494873
5020.747559
6154.585449
3254.688477
4037.093018
3572.947021
5311.10791
4126.3125
3400.900879
3078.456787
4533.027832
3045.039551
3347.578857
3710.572266
2648.19043
2680.085449
3329.232666
1609.519531
2175.83252
4994.723633
1734.141357
1950.162964
3754.558838
2932.940186
2624.656006
6631.393555
4013.055664
4725.693359
2173.898682
3617.460938
4242.070801
2534.742188
4531.56543
2587.838623
2051.519043
3422.292725
3209.619141
2556.920898
3739.298584
1651.016357
3922.813965
6508.664551
3024.113525
3285.876465
6066.205078
1710.989868
4680.9375
4950.399902
2553.510254
1643.478271
4913.063477
2296.638428
3673.728027
3499.033936
9747.110352
4243.909668
2237.899902
2163.142822
4458.619629
3259.798828
1712.586914
4114.72168
2286.674561
2744.859619
4333.190918
3074.87085
2596.800049
6431.414063
1685.824829
3725.073975
3455.13916
2185.584717
1966.176758
1586.916626
5944.511719
3896.115967
3549.112793
4045.299316
4205.901367
2868.859619
2535.27417
1688.948486
2876.616455
4097.916504
2185.588135
4876.518066
3591.893066
1942.727295
4796.024902
3033.030762
4119.959961
2828.779785
5307.833008
3260.055176
3126.378662
1637.383179
4439.579102
4951.648926
2623.574463
2989.791748
3993.291992
3010.80835
3178.383789
2244.017334
4267.766602
5262.007324
4041.286621
2498.626953
3606.243896
5247.794434
5476.781738
2856.825195
3069.357178
3717.230713
2864.280029
1974.046509
2389.142822
2049.360352
4973.714355
3483.507324
6514.655762
4087.068848
2956.974854
1841.092285
5756.409668
3632.978271
4662.18457
4676.140137
3531.354736
2758.769287
1959.003418
1480.156128
2042.476196
2129.699219
6011.947266
1809.687744
3759.6521
3467.606934
2110.194336
1802.190918
2464.975098
3437.548096
3200.343262
5914.262695
3595.4729
3760.92041
2407.783691
1938.812134
4949.797852
2582.706299
5296.967773
4297.558105
5975.116211
2999.561279
5292.739746
4666.935059
5010.280273
4802.63623
3933.688477
2403.525391
3082.24707
2679.941406
2878.853027
8346.553711
4568.409668
4659.71875
3558.673096
5253.835938
2377.933105
2905.535156
3423.100342
5602.237793
2810.266113
3899.113525
4531.618652
3402.28833
3425.608887
2143.962646
7163.290039
4832.391113
6328.101074
1976.159424
2434.398682
4203.772949
4758.300781
4908.120117
1810.613525
3021.043457
3471.232422
3109.841553
2986.600586
7433.070313
2708.005127
4477.83252
1732.560059
3807.790039
8511.311523
3517.029053
2031.127319
2892.109131
3680.892334
2961.600098
3166.74707
3602.516846
4290.674316
3069.836914
3830.297607
1821.793091
2572.137939
3389.281738
1704.205078
2684.14624
3491.890625
3503.296631
5093.532715
5159.699707
1806.727295
1830.169312
3759.179443
3748.759766
2666.11499
5044.179688
2636.562988
