# Supplementary material for: Distribution Analyzer, a methodology for identifying and clustering outlier conditions from single-cell distributions, and its application to a Nanog reporter RNAi screen
Source: BMC Bioinformatics. 2015 Jul 22;16:225. doi: 10.1186/s12859-015-0636-7 (PMC4511455; doi:10.1186/s12859-015-0636-7)
Supplement: Additional file 1: Code S1. — R source code and sample data for distribution-based high-content screen analysis [file 12859_2015_636_MOESM1_ESM.zip › DistributionAnalyzer-1.1/Plates/files10004/G06]

3118.449707
1684.974731
3901.945068
2073.645508
3736.428467
3024.52832
5427.944336
4646.543457
3532.783447
8547.28125
3269.567627
1793.599976
2642.159912
4336.541016
2811.938965
4363.137695
1929.676147
3463.193359
2217.54126
2705.186523
3751.719727
2098.480469
2891.84375
1847.800049
1846.891602
1763.740601
2381.906494
3012.734619
3742.912598
3803.867432
1766.074829
6481.875977
4201.949707
7540.686035
3169.297363
3183.59668
1615.24707
4998.513184
2681.098877
3610.817383
1468.277222
4664.766602
3675.463867
6389.22168
3461.333252
5593.929688
2318.222168
1496.296265
2676.351563
7569.809082
5922.833008
4722.373535
11100.294922
2165.409424
2921
3181.748047
4593.213867
1865.37146
4717.23584
3904.544189
3525.305664
6131.202637
4055.460205
1732.644043
5345.79248
5052.20459
2779.285645
3269.360352
5023.431152
2692.987061
2115.658203
4855.058105
4662.614746
4466.14209
3122.733643
4617.178223
3089.940674
7580.640137
2729.588135
4163.754395
1734.81189
3106.80249
3291.050537
5135.25293
4321.851074
2591.532471
5964.82373
1805.947388
3897.818115
3269.600098
5605.431152
3281.137695
3800.465576
4705.89209
6689.807617
3325.405518
5307.01416
1824.599976
5459.779297
3130.643799
3275.804932
2111.335449
4096.664551
5728.536133
5528.544434
2164.691162
1949.168579
4180.043457
2731.120117
7606.044922
2605.914551
6128.455566
3873.629639
2554.968262
4038.657715
3383.032959
1814.301636
1685.068359
3385.448486
3687.286377
2580.157227
2783.125
5073.084473
2877.686523
3255.46582
2192.917725
2918.977783
2804.529297
6421.283203
8247.848633
3555.636475
2883.350586
3133.437744
1552.829834
1553.561523
3158.680176
2220.821533
4006.648193
3165.988525
6549.707031
3726.684326
3993.269531
2601.577393
1981.945313
3863.425049
1900.73291
2859.587646
1653.881714
1609.964966
1450.917358
2047.8125
3687.764648
3548.54541
2378.798584
1512.429321
1421.522339
8081.78418
4053.781738
6488.01416
7823.412109
3306.880859
5339.340332
3318.715576
1486.602539
2282.963623
3207.965332
1912.487183
2796.083252
1567.977417
4534.043457
3967.420166
2839.586914
5191.085938
3198.515137
3458.542725
1875.248169
2685.205566
4113.569824
3701.088135
7498.536133
3890.439453
2607.1875
1803.421387
2245.831299
4495.470703
5846.978027
3049.85083
1795.550293
3799.710938
2232.536133
6263.21875
8747.725586
8287.657227
1714.689697
2170.632813
4643.098633
5252.169434
3505.877197
5738.255859
6634.41748
4697.071289
5384.658203
6758.589844
1873.274292
2884.247803
2686.56543
5374.473633
3544.888916
3291.501709
2931.117676
3285.547119
2956.63501
2152.930176
4489.777832
1908.854736
4116.883301
2721.989014
1924.923096
3431.737793
3162.600098
2567.806152
4784.496094
2012.566406
4542.041016
3783.159424
4019.755127
3976.641113
3524.88501
5358.248535
2444.348877
2521.085693
4399.227051
2637.507324
1832.411743
1453.704956
1698.124268
2314.994141
1924.481934
5912.814453
4758.855469
6369.109375
3033.940674
5688.84082
2618.355469
3137.571533
3994.250244
2848.464355
3924.963623
1691.590942
1774.647339
2965.388184
3258.734131
4168.019531
3692.359131
4623.115723
3474.019775
4926.507813
1736.402466
4739.921875
4877.617188
2192.64624
3322.095215
4701.796387
6387.220703
5733.656738
1962.136597
3777.099121
5161.234863
2385.525635
2967.394531
1646.409302
2715.673584
3927.064697
3395.745361
2085.913086
2309.953369
6121.503418
3431.457275
2756.678467
5071.675781
2913.42041
1837.813721
3534.534668
3532.167236
5419.551758
3722.098145
6652.77002
1726.88269
2968.995605
1769.148926
6144.488281
2125.074219
1739.160522
2453.985596
3554.30957
4906.640625
5586.619629
3337.463135
5007.116211
2036.734985
2959.204102
1863.811768
1630.417603
2830.065674
1603.373779
1264.393433
3358.11084
3316.486328
1183.084473
4172.954102
3995.21875
3936.086426
2367.385986
3689.831543
4990.601563
2036.890991
3220.642578
4242.270508
2087.501465
6220.400879
3913.07251
5290.559082
3294.238525
1710.330078
2907.266113
2135.633789
1902.185547
5289.333496
5047.90918
3835.206055
4482.932129
3412.079834
5169.046875
4365.056641
3837.963867
3060.224609
3269.763184
3745.538574
2319.185303
3358.762451
3691.533936
3480.090088
2846.601563
6158.463867
3032.163818
2781.438965
1991.342407
3793.69751
2119.29126
2122.9729
4033.306641
3551.818115
3718.692139
1445.18335
1826.313965
2083.466553
6669.914063
4806.754883
2724.920654
4504.089355
4471.475098
3999.447021
5518.692383
2764.187988
3054.898193
5649.240723
4597.5
1958.335571
2477.722656
2618.646729
4486.414551
5733.737793
2505.723145
5851.270508
2024.27124
4942.712402
3393.078125
2709.619141
4996.202148
1886.967773
2433
2209.315186
4662.5
4278.77832
2881.837891
2776.25
1795.776001
3214.793945
2154.10083
4282.666504
2459.171631
2121.459961
2962.386719
3542.495117
3569.931641
1972.337402
4183.764648
3667.36499
4284.370605
5685.195801
4852.435547
4469.047852
4867.787598
5097.644043
5249.367676
3324.588135
3830.169434
2067.244141
1799.72876
1994.487061
3369.050781
4046.114014
2601.551514
1824.825684
4002.848145
3293.109375
6739.62207
4955.368652
2041.522827
4414.172363
4140.062988
3675.054932
1901.294922
4681.868652
3155.112793
6260.060059
1973.195435
2134.994385
2714.037109
3464.23291
3811.140381
2453.634766
5337.878418
3552.574707
4672
6904.5
2062.399902
2342.444336
3273.238037
5994.841797
5784.902344
4631.661133
4978.987305
3354.645264
2395.243164
5718.36084
1724.708374
3487.234863
3276.948486
6174.666504
6118.916504
3865.136963
3748.596191
5240
4157.417969
3578.935547
1783.969971
3854.497803
3855.104004
3242.399902
2484.8125
6139.075195
6681.694336
2626.660156
3568.37793
4575.413086
2519.982422
4542.14502
4470.814941
6389.5
6864.818848
3279.236084
5129.390137
2330.870605
5175.066895
3223.203613
2404.094971
4302.866699
5965.189941
2582.380615
4654.228027
2040.844727
6181.668945
4147.630859
4609.244629
4273.405762
2473.321289
2201.037354
1949.565186
1624.217285
3879.783691
6226.449707
4649.814941
1533.539795
5089.464355
2776.759277
1667.934448
6181.426758
3648
4985.250977
2469.419678
1779.56543
3015.955322
4016.773682
3291.600098
3402.160156
3906.869873
1821.357422
1799.793579
1568.632813
7384.556152
2444.92627
2335.179199
2892.071777
1432.494507
2128.655518
5200.320801
4890.103516
2080.97998
4756.283691
3613.940674
2669.820068
3084.436768
1982.066895
3421.987305
1873.817139
1639.931274
3154.279053
3390.487549
3918.562744
2277.37085
1632.891846
1646.036499
3098.74292
3204.03833
4569.493652
3112.342285
4025.783203
4714.497559
2878.112793
4569.972656
3513.985352
1729.818237
5272.540039
1814.895874
4960.508301
1856.962402
3909
4161.350098
1897.822021
3570.04248
4230.874512
3530.344238
2333.542969
4592.034668
4429.351074
7029.811523
5851.06543
5094.959473
4796.710938
4707.560547
1663
5140.770996
5214.864746
4391.544434
5016.36084
1967.125732
2558.361816
2271.282715
2340.985596
5732.793457
5829.13623
4643.57373
3798.30127
3079.671143
4457.692871
1824.973511
2064.626465
4058.461426
4052.872314
2291.080322
4675.807617
5157.76123
4992.232422
6161.576172
4893.813965
2394.082031
3269.321777
2992.888916
4312.737793
2945.188232
1860.464111
2386.823486
3545.777832
2769.625732
5312.708984
3980.183594
1929.88501
5877.963379
3571.550049
1685.541016
4931.608887
3891.042236
4173.26123
4928.429688
4596.027832
2381.710449
4169.208008
6334.609375
7842.507813
3950.28833
2442.541748
2468
2324.217041
5056.250977
3056.459229
4029.254395
2471.665039
5818.837891
1782.147583
6475.323242
3920.773438
2130.458252
5324.913574
4247.770508
3812.226807
3287.1875
2587.327637
4351.708008
4655.202148
3830.256348
4051.699707
1662.870117
4349.196777
2758.141357
2556.078369
4726.599121
3016.542725
9296.93457
4962.576172
3759.406494
2205.703613
7025.033203
6477.749023
3132.414063
2962.928223
4737.254395
3183.123779
3377.600098
3463.682861
7675.07373
3318.813232
1445.166992
3425.870117
1784.617798
2584.780518
1655.060059
2748.792236
1746.92688
1833.243774
4543.244141
2074.587158
2091.334473
4520.039551
1764.188354
1952.750977
1763.325806
1829.357788
3033.945801
2949.917725
1807.007446
2460.358154
3013
1781.255737
1453.806641
2383.22998
1715.723389
1485.724121
3786.281494
4109.784668
4757.742188
1647.395752
3830.982666
1864.166626
2360.115234
5259.041992
2068.085693
3839.62793
2716.589111
2545.418457
2146.399902
2322.433838
3226.526367
3708.450928
1496.842163
1577.766235
1703.584961
2991.431396
4715.179688
6141.714355
4095.147461
3747.846191
2621.746582
2950.064453
4223.200195
3309.185303
3566.844971
3409.951172
4818.881836
2017.437134
3970.469482
4486.851563
1639.898682
4864.325684
3934.538086
2650.271484
6211.888672
1855.470215
5109.213867
3029.662842
2021.468384
4006.862793
6608.497559
4266.54541
2966.558838
3093.442871
2026.229492
2140.101318
3301.503174
5583.251465
1688.033936
3455.333252
1988.98877
3072.946777
2731.095215
2334.120361
6407.8125
3196.38208
3317.427002
3808.577393
5210.27002
2981.503662
2771.405029
4363.970703
3826.428223
4136.533203
2963.428467
4778.907227
6679.82959
5530.510742
7184.09668
2472.025146
3612.61792
2782.817383
2855.724609
3296.754639
4518.945801
2289.286133
2756.658203
3639.058838
3464.246582
2621.919922
7112.333496
3255.375
8225.614258
4535.787598
6006.792969
3128.829346
1732.938232
1381.063232
2819.52832
5521.723633
2028.64563
3948.829834
4986.01416
5130.007813
2330.813232
2858.481445
5625.5
3027.352051
2875.428467
3866.828369
4023.548828
3263.546631
3107.156982
4833.398438
1910.916992
3115.385498
3482.407959
6167.575684
4382.474609
5307.105957
2104.155273
5814.224609
4930.105469
3879.641357
1899.147583
4134.296875
4183.21875
1844.607544
4893.669434
1781.130493
4425.708496
3430.264893
3418.866943
1741.892456
1762.335083
6163.82666
2904.346191
2099.743652
5785.36084
2064.516113
3325.774902
6941.563965
4418.922363
3736.063721
2410.300781
1719.139771
5060.5
5113.67334
3479.971924
3163.955566
3724.732422
1674.775513
4440.302734
4531.124023
3896.976807
3505.52124
1942.190063
2949.475342
4609.169434
1793.904785
2512.105713
2495.371338
3644.396484
2390.657715
2622.509766
5378.203613
1478.046509
2473.968018
4113.854004
1850.215332
5721.051758
2195.628906
5269.600098
4679.29834
3435.011719
2653.67749
1808.264893
1675.393921
3101.705811
3725.430664
4008.304688
4213.762695
2423.673584
2910.358887
2154.619385
4854.456055
2005.449829
4608.888672
6103.583008
3643.257568
6359.75
4979.378418
4848.208496
4659.641113
2751.020508
4213.9375
2401.113037
1797.76001
3924.409424
7105.498047
4515.516113
4423.238281
5435.443848
1545.70874
5806.039063
2505.220459
4180.247559
2834.196777
2777.447266
2239.137695
3371.105957
2529.214355
2742.133301
3749.802246
3954.064453
2731.796631
2488
4001.514893
2260.481934
3538.359619
3579.96875
4852.675781
1592.704834
2152.387939
4307.95166
2118.814697
1589.6604
1952.508301
5058.290039
2468.44751
2644.19043
5150.494629
4236.121094
3161.619141
2674.975098
3136.283447
1644.54541
4413.587402
2892.330566
4783.206543
5242.387207
4839.840332
3204.340088
3405.633057
3008.089111
5431.033203
5332.139648
5194.404297
4114.79248
1786.597412
4160.930176
2925.368408
1484.686401
2862.222168
3982.893799
3058.635254
2318.571533
2751.070801
3281.226563
3024.391602
4367.137207
4886.185547
3031.494141
1613.416626
2909.030273
5892.711426
3365.092285
5199.859375
2679.483887
3851.684326
2799.796875
6242.406738
1386.9823
2109.650146
5748.941406
4183.68457
9142.373047
3061.031738
4152.056641
4335.76123
4442.57959
2066.088623
4697.488281
1537.523804
5914.004883
3654.973145
6868.317871
3952.315186
3581.578857
1505.991699
3370.914551
2367.444092
2330.876953
2657.176514
3320.216309
5615.963867
1925.107666
3566.740234
2497.831787
4009.829346
1792.558105
2162
5149.390137
2684.941162
3618.547607
5569.369141
8835.035156
2802.408691
1789.738159
1642.895264
3882.026611
5080.117676
2852.503418
2406.380127
4422.12207
5112.198242
7091.144043
3555.925293
3386.446045
5487.507813
3954.588135
2837.395264
2406.80957
7330.244141
1922.644043
4001.093018
3598.104248
4924.752441
5855.555664
5657.008789
3521.901611
5279.603516
4370.595703
2638.139648
2630.800049
4665.135254
2024.197876
2774.40625
2348.150391
3449.238525
4244.192871
3537.084229
3784.236816
2186.099121
3049.9104
1632.206909
5432.868652
3575.935791
2497.963135
2208
3285.167725
4063.611084
5593.021484
4286.366699
4454.208496
2594.028564
2107.936523
2133.665283
3899.531494
3983.845459
2587.602051
3062.446045
3120.232422
1764.849976
1635.64502
2958.266602
2877.164551
2545.204834
2200.818604
3749.016846
4740.734863
4438.542969
2044.335205
2371.304932
3687.042725
4093.441406
3311.232178
3282.722412
3052.182373
3941.855469
3596
3361.891846
1679.229614
2880.574951
3599.803711
4860.072266
2202.850098
1517.235352
2575.040039
3931.901123
4171.284668
7493.739746
2530.773438
2423.598633
3643.656006
2291.013672
5221.04834
5493.467773
4251.121582
1911.355713
3819.923584
2302.34668
3908.184326
3349.869629
3181.85376
3483.441895
3771.031494
1852.871826
4958.564941
1542.434814
4528.377441
2930.445801
6009.542969
2438.227539
2053.761719
2376.402588
3437.137451
2333.538574
3101.5
2946.333252
2106.084473
3298.773682
2114.191162
7655.275391
4748.42627
1883.57373
4164.045898
3348.377441
4873.147949
4018.228271
5440.205566
6621.245605
1966.1875
4438.033203
5300.206055
3339.973389
4976.519043
2407.428467
2164.977051
4347.06543
5681.719238
3575.666016
5666.322754
5879.100098
2918.149902
2660.680176
3425.694824
2506.967041
1366.877197
2895.246582
3944.721924
2207.933105
4387.252441
2392.383057
5127.098633
1667.564819
4100.223145
2948.7229
5041.989258
3290.658936
2179.69043
6061.169922
2318.775146
2856.248291
6530.578125
1876.666626
5110.946289
5015.008789
4190.010254
3634.355225
2978.570313
2461.088623
4151.623047
2442.888916
3512.506836
3129.249023
6228.040039
4340.581543
5664.026855
2413.956787
2047.338867
5576.119629
1637.025146
1729.770508
2616.159912
2320.218506
3232.53125
6172.578125
2681.934814
4875.333984
3908.527588
3635.348877
2638.45874
2523.905762
3837.384277
1544.432373
5399.855957
5196.702637
3407.021973
1803.9104
4832.946777
4802.069336
4444.948242
3510.864258
4187.806152
2355.922607
3247.525391
3119.480225
3851.929932
3110.326172
3985.881104
7698.332031
1997.137207
1778.25061
2700.37207
1939.961548
4183.950195
5687.92627
4256.111816
2299.611328
3183.63501
5893.056152
2150.988525
2186.481689
3673.005859
1963.220825
4266.235352
5040.797363
4997.944336
4373.154297
5082.410645
2716.307617
3372.226074
3019.843018
5140.679688
2022.570557
4062.44873
2389.644531
3106.728027
1822.359009
2300.715088
2791.890381
5418.324707
5085.394531
3121.745361
3085.887451
5041.896484
2705.80127
2929.862061
2281.191406
1859.513184
3672.709961
4684.274414
3559.162842
3039.042725
5439.585449
2021.062256
3597.900879
2865.900879
5634.181641
4182.783203
2608.213379
4080.077148
3804.923096
4874.223633
4622.339844
4075.315674
2556.75
2780.201904
5539.709961
2281.127197
2498.444336
1799.849976
1940.299561
3414.754883
2082.648193
2982.372803
3101.079346
3120.911377
1950.582275
1625.259277
2686.041748
1980.410278
4207.82959
3805.891357
3283.477295
3457.664551
3671.17041
1944.476196
2435.654297
4003.243896
3321.195313
2593.082764
3813.306152
5941.138184
5638.666504
3305.217285
4404.463379
4267.005859
4411.223145
5968.035645
2866.405029
7231.263184
6650.863281
4142.706543
4178.200195
3899.141113
1586.61731
4035.328369
4283.501953
2022.095215
1531.139282
4055.04541
2304.199951
1785.428589
4211.67334
3045.176514
4752.344238
2330.438965
2170.75
3311.285645
3078.345703
4502.329102
4294.008301
1787.267578
1779.576904
3062.758545
6467.130371
3350.053955
2508.596924
5545.512695
2754.174561
3658.791504
2313.960205
5462.399902
1663.14563
4563.929688
2679.69873
5295.948242
3460.124023
7141.730469
4458.049316
5996.163574
1969.719849
4376.867188
3251.699951
2972.498047
2995.75708
4582.795898
4797.505859
7372.292969
2278.735107
1891.193237
4764.337402
2792.362305
3886.885986
1888.070557
1681.104736
2129.467041
2033.517212
7186.133301
4550.260742
4723.820313
3565.060059
5412.043457
3137.124512
1845.530396
2405.841797
1628.929565
2024.692261
3913.24585
3219.942627
2214.87915
4043.483643
2680.861084
6462.167969
6102.638184
5580.732422
1883.375488
1578.909058
4336.588867
4888.649414
3542.842529
3366.918945
3349.100586
5073.808105
6355.746582
4059.304443
2310.793701
1869.166626
5199.973145
2165.691895
5025.195313
5658.329102
2563.652588
1770.458374
3999.657227
1923.108765
1865.54834
2713.992676
2847.17749
4115.204102
6135.192871
4114.31543
2896.984619
3213.184326
3500.931152
4993.046387
5356.258301
4301.730469
3355.772461
1567.139771
4230.689941
2976.720947
4756.286133
2524.99585
3072.666748
6389.625
3701.926025
5003.054688
1724.251221
5086.646484
4165.250977
3193.303467
3418.433838
2303.872559
1930.791382
3577.300293
2371.258545
3526.633545
3525.479004
4750.598633
3981.387695
3265.526611
5902.054199
3846.084473
2065.240234
5191.899902
1397.591797
4045.825928
4146.581543
1270.489746
3153.855957
3726.879395
2256.626953
3324.126709
1642.485474
2528.666748
2907.08667
6796.706055
5639.374512
5581.852051
1744.800049
4569.209961
2445.916016
7250.655273
3860.175781
3463.843018
2116.782715
3017.793945
5099.865723
5650.28125
1891.62793
2936.689697
3087.840088
2595.664551
4722.328613
6683.740234
2495.724121
3714.422607
2520.54541
2392.150879
3025.69873
6351.066895
4407.256836
4039.284668
1661.909058
2533.033691
3042.491699
5607.333496
5076.158691
3521.121094
7141.500977
1202.755615
4186.174316
2778.113281
2496.854248
4069.006348
2326.949463
5384.163086
2272.950439
5025.96582
5544.05957
3617.125
2406.399902
6325.884766
3675.515137
1993.797363
5090.685547
5577.146973
4209.952637
2580.60376
3731.738281
3413.697998
6889.133301
7456.89209
6239.857422
5474.022949
2688.101318
2284.632568
2867.331543
5621.086914
4400.693848
12566.378906
4510.366211
2957.257568
3042.527588
5216.776367
3430.508545
5239.929688
5688.376953
1686.825684
3505.423828
6195.681641
2930.907471
4328.815918
5844.733887
6151.693359
3894.961914
4088.917725
3814.074463
1909.569214
6923.885254
1871.658325
2253.158691
2022.311768
3897.44751
2056.538086
3370.127441
3374.358887
4597.925781
5213.108887
3930.678467
4400.317871
4939.827637
2000.023926
4879.654785
2082.843018
1691.981934
2265.759277
5794.618652
3015.914795
2035.89624
4812.757813
6268.695801
3029.571533
4346.73291
2291.896729
3192.224365
3122.108398
1515.155396
1974.766724
3435.877197
3832.718018
3332.172119
4791.087891
2202.925049
2748.633301
2435.317871
3602.502197
2781.492432
3194.313232
3037.858154
3853.76123
2696.650635
2574.357666
3108.214111
2202.399902
3004.334717
3774.353516
1825.190674
4505.069336
2630.666748
5404.346191
4946.950195
3109.248291
2369.936768
6706.546875
3281.109131
3134.959717
2091.335693
1931.333374
1962.945435
3589.103516
2501.075195
2111.080078
2488.447266
8901.141602
4053.814697
1974.225708
3311.512207
4897.443359
1655.251953
4042.095947
3508.012695
2004.146729
2104.201416
2246.013672
5392.15332
2785.177979
4074.762695
1903.797485
2135.322021
1713.103394
4711.296387
3022.698975
2789.67749
4106.532715
2900.5
2018.326904
3032.489746
2427.639404
4745.108398
2148.38916
1723.65625
4026.688965
6420.803711
6032.01123
4582.76709
3206.966064
2192.222168
4658.614258
3804.496338
5446.080078
5026.229004
5944.654785
3107.384521
4129.600098
5589.188965
2497.833252
4582.929688
2730.874268
3952.124023
4583.602051
4188.867188
3622.735596
3177.467773
1979
3937.070801
4185.430664
1889.988159
1808.294067
5560.203613
5300
5656.708984
4031.416016
7081.529785
3523.587891
3490.45752
2372.489746
2979.175537
5866.730957
3593.134277
4251.508789
1750.54541
1692.606079
3494.260986
6940.016602
4040.579102
2153.443604
3661.714355
3851.049561
2133.445801
7511.020508
1959.140503
1755.257446
3798.822998
2363.408691
7427.125
5628.441406
5887.152344
5391.929199
3986.224609
5234.100586
4020.539063
5312.57959
7735.816406
3434.243164
3241.905273
3677.020996
3670.720947
2276.503906
4733.158203
2902.010742
6175.594238
2043.058838
5630.54541
4481.208008
3793.945068
5147.291504
3464.185547
4304.335449
2307.693848
3290.165527
3125.129883
7047.796875
4932.323242
6962.893066
2085.990967
2412.958984
2218.674805
2186.249268
2178.983154
3696.051025
4564.649414
3250.781738
3053.176514
2010.817749
2805.588135
5139.562012
2400.591553
4923.893066
5236.271973
3027.583252
1713.01709
7341.04834
2726.531738
3739.605957
2460.052246
3128.490967
1983.169189
4924.863281
2902.782715
4007.714355
5777.899902
2615.785889
3708.173828
5280.477051
7466.804199
3949.918213
3224.440674
2019.914917
2361.221436
4360.694336
1942.338989
3590.806641
3512.513916
4239.899414
7259.841309
2280.258545
4188.680176
3394.310791
2284.231934
1868.880615
5072.652832
3512.836426
2508.365967
2006.629517
2718.335205
4692.25
3342.325928
2475.871582
2443.195313
2219.367188
3410.750977
3579.906982
1712.609131
4036.884033
1423.097778
3976.699219
1909.166626
1732.571411
4346.14209
3583.807373
3528.852783
4350.032715
3857.720215
2915.678467
3535.636475
2665.44043
3756.821045
1831.574707
3756.571533
2900.981445
4995.200195
2692.820557
2837.504883
1926.341431
2597.576172
4021.844238
3525.933838
3153.075684
2132.053711
3782.666748
4956.929688
2636.829834
3621.24585
6737.009277
3265.449707
1918.561401
3445.818115
5741.365234
2970.700928
3387.764648
1842.94043
4028.3396
2546.782715
4362.979492
2369.295166
5253.506348
2667.187012
2769.78418
6267.253906
3066.762695
4305.507324
6117.45752
3349.523926
4278.556641
3141.20752
2901.64209
5215.830078
2997.515625
3086.745605
2159.099609
2816.821533
4609.782715
5155.962402
5549.253906
3273.973145
4530.155762
3027.037109
6957.958984
3671.786133
5190.170898
4339.274414
4593.248047
3511.478271
4935.278809
7583.838379
1638.058838
2175.266113
4672.160156
3185.411865
2768.120605
2570.624023
4885.098145
1391.214233
5384.154297
1749.085327
4496
3611.016357
4626.341309
4872.928711
3552.51416
6647.204102
5082.397461
5658.888184
3026.255615
3637.211426
3897.707764
3676.410156
1992.990479
5116.262695
3198.113037
2089.02124
2808.884033
3708.111572
2575.369141
6290.676758
4250.632324
7414.123047
1860.891113
1971.973511
6269.337891
2299.709473
5388.107422
3281.954102
3675.675781
2616.699219
2258.425293
4541.132813
2352.137939
6170.469238
4070.774902
1418.920166
1689.841553
5988.70459
4420.114258
4105.589355
3165.069336
1902.941162
3779.170654
4903.83252
3771.474365
2004.302734
4432.872559
3259.746094
2665.431641
4949.386719
4014.199951
2376.807129
5256.713867
3120.917236
2122.960938
3953.382324
1903.860596
3233.953613
1665.675903
5324.132813
4556.173828
2108.413818
1876.740723
3442.086914
2567.661621
3196.804443
8344.915039
3315.438477
2295.890869
3910.102295
4404.218262
3366.349609
3787.995117
1809.576294
3320.645264
1841.406982
5032.667969
3050.255859
3650.962891
3659.636475
2923.653809
4237.166016
2328.458984
3965.441406
2430.404053
4646.546875
2402.480957
5919.653809
4032.406494
2174.560547
5472.733398
1719.470215
2793.449951
2144.218018
2215.623535
2414.695068
2126.0271
3612.630371
3552.338623
2120.938965
4049.955078
3498.859619
2560.484375
1831.032349
2840.741455
2757.463867
2738.719482
2769.600098
2923.420898
3150.299316
2734.231689
3982.964844
3881.939453
4755.052734
2515.186523
2425.189453
2425.510986
2769.407715
2450.092529
1963.910034
2134.739746
2634.811523
2248.964844
2259.677734
2986.468506
1851.76001
2167.699951
2241.81665
2106.753662
2233.692627
5154.822266
3157.34082
2626.481934
7075.409668
2860.686279
3133.190918
4290.587891
3214.338379
4689.60498
2902.61792
4501.734375
1878.400024
4269.568848
5032.302246
3880.587402
5622.42334
3213.625732
4041.78418
6871.816895
3670.22583
3350.306641
7282.365723
4442.102051
1826.947388
2576.104004
4627.938965
2802.710693
1809.754395
3617.271484
2681.796631
2623.411377
4230.059082
1939.719238
4438.063965
3898.099121
4186.289551
5187.734863
2987.652832
5154.355957
6122.678711
2268.455811
2645.217285
2074.302979
3182.42334
2786.285645
6752.160645
2154.420166
2522.166992
4468.621094
4191.769043
4090.733398
4098.777832
4642.424316
3167.42749
9364.804688
3881.906982
5810.53125
5400.676758
4032.061035
4349.918945
4803.567383
2504.229248
3781.567139
5886.045898
3574.778809
5429.640137
6908.182617
1761.275391
2340.146729
2311.030273
6486.630859
1822.682739
1676.295288
4481.769043
5738.239258
2634.782715
1789.615356
4600.831543
1552.803101
2402.174561
3830.09375
5047.927734
2482.14502
5326.772949
4763.664063
4413.193848
3164.611328
2184.636719
6437.871582
5578.666504
4685.59375
2842.199951
6635.26709
6697.192383
1556.25
5080.12207
3850.489014
3912.149414
1614.307129
5821.736816
2445.869873
1780.127563
1697.922485
1701.275391
1345.667969
1515.408203
4046.620605
3080.637207
2940.12915
2898.282959
2130.653564
3043.328369
6164.344727
2145.82666
1602.986694
4953.941406
2843.959717
4700.268066
1814.781982
2592.858398
1687.908447
1904.662109
5159.852051
4236.249023
3255.253174
3330.167236
2610.795654
2218.9729
2343.686768
2753.200928
2342.952637
2034.567627
2157.3125
1870.091797
1741.833374
1570.716553
4580.084961
2835.594971
1807.46814
1586.435913
6447.884766
2690.904541
3704.416016
2093.43457
2909.39502
1813.810913
2277.279785
6293.48584
2497.810303
3236.661133
1826.482788
3584.226807
4107.548828
2634.0271
2310.654297
1858.7677
2583.991699
2986.013916
2104.58252
2291.09668
4530.71875
2563.96875
1963.529419
2691.918701
2343.787354
2531.687988
2155.931641
2488.595947
1647.876953
2927.130371
2683.562988
1901.227783
4527.587402
1793.140259
1728.354126
4755.896973
6020.550781
1766.105225
2686.297607
1913.604126
7715.762207
2335.181885
4059.503174
5003.506836
2509.176514
1930.208374
5116.62793
6506.480469
4418.299316
3845.549072
3033.237061
3699
3210.4375
3606.685791
2283.938477
1285
2158.0625
1927.317871
3282.578613
4701.924316
2545.508789
1805.790771
3070.74707
4155.439941
3767.488525
6865.512695
4848.148438
4172.663086
2463.86377
3830.368652
7720
5296.546875
5829.346191
1983.253296
1868.59021
3475.917236
2274.57666
2941.0354
3339.5
3849.36792
2459.859375
5405.66748
4087.768066
4769.736328
7520.71582
3787.315674
3453.987305
2149.227783
5737.307129
1846.560669
5512.317383
4726.083496
2623.346924
4056.571533
2478.719971
9671.463867
4203.646973
5181.341309
5136.097656
3594.465088
4224.611328
5530.541016
1780.875977
1652.358398
4818.077637
3370.179932
3247.948975
3877.544189
1477.880737
5673.555176
4003.616699
4608.95166
2219.974609
3228.143555
4344.647949
3675.19751
7133.411621
3927.491699
4704.645508
3866.628906
3235.361084
2538.08374
5474.223145
1711.531128
1838.688232
3109.415039
2144.310791
2502.941162
2105.939941
4979.688965
4336.087402
4237.804199
1531.731445
5636.611816
2088.39917
2636.987061
3313.15332
3190.185791
3123.083496
1298.155029
3888.573242
3316.352539
2127.42334
1959.028564
4871.170898
5004.106445
3483.676025
1764.591553
2567.212402
4394.798828
2940.758789
5610.718262
6148.351074
2128.309326
2287.379639
5031.621582
4117.885742
3968.669434
4056.656982
2425.314209
3152.147217
1992.650635
4337.786133
2746.722168
2415.404785
2303.741455
2456.518066
2271.017334
3024.500732
2075.096191
6959.244141
2492.123291
1822.489136
5092.934082
3281.199951
1938.150879
5467.111328
5296.237305
1627.108398
1884.970215
2762.127686
4662.972656
2319.262695
3923.221191
3537.946289
2072.561768
3454.873291
4682.842285
2832.261475
5221.018555
1853.034424
3641.404785
1898.752319
1771.960571
2143.068115
2048.56665
3385.629395
4776.824219
3198.787109
2372.233154
1768.941162
3799.869873
4071.272705
3865.205566
2286.880127
2277.727051
1901.149536
1583.179443
2972.965576
3928.547852
2413.969482
2292.80542
2618.858154
3408.777588
4119.26709
5675.750488
2385.719482
3067.191406
2520.079102
3026.915283
5020.224121
5488.661133
3602.544189
3818.317871
1693.683105
2846.293213
2546.777832
4311.59668
6182.493164
3625.240723
4024.800049
3395.210938
2934.306641
3325.95874
1658.1875
3921.150635
4071.853271
2805.896484
2289.738281
4228.510742
1820.822388
2542.814697
6546.085449
4741.289551
8079.669434
4005.410156
2357.315186
3260.462158
1466.470581
3170.937988
3586.537842
6282.291016
3691.574463
5504.917969
3835.474121
5270.438477
1998.753662
2656.054443
2590.690918
4609.160156
3176.110352
3982.729004
1836.923096
1924.944458
1781.497192
2008.046021
2794.17749
3770.072998
4075.074463
5129.71875
8012.023438
5685.938477
1976.800049
1692.763306
6941.141602
1751.771484
3487.654785
4522.93457
4694.56543
6741.513672
3588.638428
3796.524902
3440.0979
6967.493652
1388.69751
1549.409302
1539.188599
1824.600708
2574.126465
1563.557983
2887.240723
3187.713623
6058.361816
4076.995117
3561.839111
2299.458984
3025.948242
2507.68457
2297.016113
2431.061768
3282.714355
5416.556641
3910.485352
2349.174072
1514.49292
3808.234131
3480.845947
5116.51416
2533.589355
1690.519531
3108.045166
5122.23584
1618.934082
2778.26416
5611.447754
2294.161621
3416.063721
2006.003662
4941.347656
2477.821777
7282.591309
2101.631348
2891.127686
3244.709961
5280.148926
5615.834961
1796.419067
1546.311646
1736.842163
1778.424683
4524.206055
4954.921387
2220.678955
6950.322754
3689.880859
4922.458984
2022.827271
3655.156982
3713.92627
1937.96521
2764.729248
2170.814941
3626.467529
2031.641235
2520.923828
4388.965332
4269.211914
2945.635986
1680.110962
2352.037842
2399.604492
2747.324951
1773.102417
2972.657227
2714.661865
4802.29248
3210.703369
3554.022949
3289.377441
2421.90918
3191.829834
1601.060181
4786.174316
1442.059448
3264.079102
3778.782715
1825.806396
1758.065918
2047.710815
3053.075195
2032
2250.425537
3899.247559
4070.186768
8584.689453
6632
4410.518555
4132.481445
2783.518799
3462.300537
2412.351807
3374.593018
2558.990234
5524.058594
5829.684082
1694.492798
6085.039551
8048.895996
5787.617188
2688.410156
12215.040039
4229.864746
3321.09082
5936.374023
2609.563965
2408.192383
3879.855957
1907.729736
4766.343262
4395.091797
2140.110596
6972.29834
3614.892334
6867.994629
5243.013184
7043.774902
5576.974609
3597.25
4209.31543
5979.966797
3992.739014
2195.265381
4056.444336
4071.116211
4911.655762
2444.330566
2830.216309
3054.3396
3652.103516
3679.966553
3190.040771
3579.779541
2537.538574
2354.340088
5775.580078
5741.193359
5199.783691
3050.193115
3098.63916
2034.21936
3381.109863
5803.421387
2838.364746
2006.674805
3525.69873
3734.151611
4134.682617
4270.240723
3334.731689
3913.03418
3204.993652
5172.28125
3187.953369
2735.463379
4692.223145
4750.950684
2445.733398
1652.438721
1744.405762
2419.750977
2737.23877
3786.60083
1807.309326
6670.169434
3388.8125
3332.264404
2866.253174
4921.39209
1648.582153
5737.964844
4233.149414
4113.468262
3591.223633
1456.107788
1690.291504
4531.197266
2876.134766
2556.207764
1867.262573
4396.921875
5052.772461
2752
4479.726074
3636.941162
3380.233154
4458.491211
2507.367432
1954.666626
5683.329102
5305.44043
6208.925781
2398.029785
3151.222412
4226.197754
3736.502441
4048.239014
2522.516357
3613.567871
2726.169922
2008.953247
2446.848389
2748.673096
3372.248779
5511.898926
2465.515381
1782.686157
2594.125
1424.613525
4819.92041
3594.553467
5694.245117
5347.902832
3153.893799
1402.54895
3147.634277
3661.680664
3561.473145
3577.925537
2780.473633
2632.84668
3529.813721
3912.415283
2467.515869
4648.054688
4708.27832
5714.430664
1520.155884
3271.645264
3853.252441
4429.955078
2005.108398
1413.686768
5957.307617
5214.375977
1975.01123
3121.897461
4520.043945
2332.744141
1732.7677
2760.718994
5486.930176
1858.644043
1771.559692
1887.107544
3537.0354
6599.193359
4333
6018.881348
7345.737305
2743.45752
4021.746826
2005.88501
3690.285645
6477.221191
2586.926758
3750.550781
3300.031494
2083.296387
2243.09082
2543.247803
3284.905762
3643.434326
4335.791992
2006.292114
4380.875
3207.061035
2600.159912
2297.333252
4253.124512
2132.094238
2122.044434
2521.442627
3760.07251
4526.124512
3024.229492
4412.743164
4219.239258
2682.79248
3070.253418
3301.026123
3993.274414
3311.508789
5147.229004
2775.349609
2633.517334
3093.439941
6694.89209
2254.21167
2455.759277
5435.48584
7681.13623
3631.212158
1896.106689
4757.187988
3558.259766
4015.014648
6213.816406
4550.222168
3162.782715
7928.437988
6445.03418
2278.581055
5775.784668
6534.878418
4094.842773
4410.208008
3595.123291
6060.315918
1960.298096
2944.93457
3301.796875
2295.395264
6263.571777
1549.890503
4138.925293
3875.922363
6547.431152
7045.287109
2370.666748
2715.908447
2978.391846
3736.925537
2307.353516
3675.78125
2245.833984
6681.188965
2042.114014
5671.486328
2628.680908
3299.192871
2008.164429
5805.690918
1777.439941
5901.081055
2762.233398
2568.592529
3421.099609
3739.719727
2541.094971
5299.378906
4342.549805
5152.128418
2639.04541
6091.507813
2307.243164
3665.101807
6317.547852
7722.295898
5845
3696.679688
1805.06189
1994.354126
1722.876587
3471.053955
1688.704102
1695.554199
2656.99707
2914.704102
2073.540771
3863.604736
2993.612549
2663.794189
2350.071289
6304.393555
1765.487549
4706.022461
2148.75293
1587.564209
1696.773438
3035.785156
1605.133789
3517.490967
3800.793213
4856
3295.147461
1696.750488
3121.730225
1646.079956
1845.193604
1795.522949
3675.767822
5544.758789
2310.882813
2875.476074
2694.014893
2292.86084
3033.390625
2633.139404
1732.526855
1734.105591
1982.011597
3129.928467
2426.280273
6530.979492
1563.979736
2183.692383
2044.834839
2063.189453
2508.758789
2119.031006
3458.548584
1804.900513
2216.368652
2090.11792
3636.35376
1925.873291
1599.755737
2218.474609
4747.220703
2291.30127
4214.326172
3236.496826
1701.161255
3895.153809
2137.024414
4396.867676
1742.510864
4535.180176
5106.491211
2012.12439
3178.708984
2870.117676
3423.773193
3258.077393
4313.111328
5591.411621
4052.137207
2117.583008
3024.232422
3729.72583
3224.511475
3239.118896
4918.23877
2759.571533
3406.925293
2978.864258
3578.54541
2052.425049
2023.13208
2074.994385
2659.710449
2017.94397
3210.252686
5532.600098
1800.893799
2211.321777
5041.147949
2438.055176
3380.814209
4223.197266
4858.425781
2808.67749
2182.49707
3938.688232
2052.204834
1981.730713
3390.82251
5726.646484
4741.702148
2630.091553
2302.94458
2646.450928
3320.519287
2259.276123
2631.331299
1953.57373
1349.661865
2713.537598
3312.250732
1761.628418
2530.854004
4348.098145
1624.959961
3138.642578
1987.820068
2482.773438
1550.09436
4612.050293
2476.363525
1806.857178
3442.984863
1496.631958
3168.80127
4997.033203
5298.399902
1723.434448
1838.322266
5997.052734
2958.644531
3276.9729
4634.207031
4202.064453
3648.723633
6022.720703
2605.645508
4459.152832
3153.788574
1668.520996
1867.054077
1488.216675
5234.047363
4847.730957
3323.249512
5419.759766
1847.855713
1704.798584
4970.756836
1583.624268
2304.853271
2186.787842
1953.650391
3481.46875
3732.216309
3719.327148
1715.6427
2321.141602
2079.626465
2070.19458
2034.324829
3513.98999
4688.917969
4985.946289
3130.406494
5599.013672
4420.782715
3234.98291
4728.375
5158.856934
3699.72168
4088.260498
2126.542969
1914.685425
4593.540039
4400.38916
4175.867676
1729.09314
3139.456299
4029.186523
3124.39624
3565.751465
2316.454346
3892.109619
2426.748779
4632.834473
2669.554199
3134.962891
3260.70166
4222.332031
2531.844727
2912.651855
4745.686523
2061.704834
2872.369141
2047.604004
1722.445068
2394.547607
3934.688965
1690.174316
2100.68457
3124.902588
3205.01001
3984.907715
4229.037109
2291.287109
1802.292725
2825.958252
4208.694336
1720.203613
4558.062988
1765.078735
2594.179688
5708.713379
5192.771973
3650.905762
2154.630615
3158.902344
1794.92395
2959.182861
4404.546875
2154.976318
1685.242188
2102.677246
4816.72168
2989.703125
1945.098511
1934.129761
5446.092285
3040.898682
1360.542358
3305.804443
2243.769531
3400.398926
3694.239746
1648.73584
5389.984375
1956.429932
2971.369629
2235.191162
4542.081055
2667.063721
3363.476318
1622.612549
3439.786865
3535.440918
2466.421875
2528.740967
1543.646606
3536.435791
1832.576782
2048.174805
3253.507324
4118.138672
2228.858887
1878.150879
2241.001221
3526.153076
2127.929932
1918.269897
4325.258301
4528.795898
2280.457031
1554.729614
3131.671387
1936.842773
3247.762207
2865.34668
2585.764648
1678.035034
4561.438965
4266.193359
4643.440918
1825.974976
4251.335938
1657.677002
1725.726074
2456.330078
5515.071777
3390.535156
5762.232422
1464.257568
3068.811279
4807.592773
2283.925293
1872.209473
4682.341797
1758.677734
2394.141846
3783.508301
2457.3479
3218.861328
3873.813477
4273.067871
4252.694336
5019.835449
2605.265869
1737.52832
1992.114014
1736.551025
4345.506836
5421.909668
2121.646729
1896.478394
1611
3218.992432
1671.538086
3724.552734
1691.621338
3244.209473
2671.707031
2128.440674
1874.444946
1814.580688
1904.114136
3523.425781
2189.57373
1908.285278
1769.994751
2304.23584
4572.333496
4850.393066
4430.811035
2798.970703
1890.290771
2492.675293
3623.058105
1774.962402
1943.366699
3082.767822
1872.647339
4491.794922
1873.955078
2188.842041
1597.724365
4345.235352
3161.773438
4102.224609
1942.040039
4982.461914
1965.158936
3588.158936
2359.330322
3124.681885
1578.745605
2274.974121
1729.984863
2468.302246
1572.130859
1597.732666
2143.417236
3531.197754
2474.287354
1877.414795
2228.911865
2920.695557
4664.644531
3873.980469
2709.139404
3224.064697
1918.832886
3352.652344
2548.731201
3966.410889
2525.591553
1568.553711
2238.093262
5682.865723
1933.802246
1649.622192
1330.06543
1684.810059
2346.397461
1662.492798
6358.837891
3352.399902
1675.796021
1494.849487
4763.846191
3162.825195
1444.941162
3591.781494
1527.89502
1915.150757
1718.012573
2866.468262
1647.443604
4183.194824
1916.154297
2985.875977
5280.16748
2676.366211
1308.404907
1695.939575
4315.31543
3065.12085
3470.453369
2452.279053
5039.356445
3282.947266
1610.541382
1605.132446
3665.729248
2751.090088
2341.656006
2059.880371
2276.708496
1880.690186
2062.131104
3168.139404
2052.487061
3922.723389
2376.37915
1936.876221
1645.7052
2445.928711
2841.055664
4037.591309
4640.188477
4129.26123
3100.286865
3393.650879
3621.025635
3965.532227
2073.971924
4168.059082
4131.3125
2800.071045
3039.456787
3281.532959
2211.009766
4437.518066
3618.77417
4719.108398
1524.258057
1605.159424
3910.854492
1887.358154
2068.890381
3665.69751
2793.281006
4385.223145
3478.24585
3112.045166
3571.32666
2556.209473
4367.601074
2299.820313
3352.3396
2688.897705
4655.206055
1707.884888
2192.301514
3532.446045
1672.449341
1852.398071
3542.071533
1933.40625
6060.925781
4414.317383
2911.762451
2982.434814
2235.946045
3686.232666
4935.622559
4184.138672
3377.434326
3760.907715
2923.381348
3606.804688
3751.155029
1916.752441
2640.376465
3779.880127
4451.53125
4587.663574
4845.148438
3989.844971
3554.058105
1948.970825
3695.244141
4937.129883
4665.17627
5168.444336
5693.74707
5784.582031
3223.130371
2918.375732
2661.264893
1621.437866
2323.215332
5346.567871
5832.931641
3617.02002
5185.969238
6259.797363
4605.885742
5691.913574
2845.069336
6123.347168
3569.676758
3119.028076
3517.230713
1747.946655
3708.344238
5076.593262
5753.288574
3413.538574
3311.899658
6070.313965
2612.672607
3102.584717
4800.317871
3565.938721
4602.307617
4468.422852
5291.985352
5224.574707
2311.199951
3349.940674
2354.234619
2215.276123
2387.217529
1666.621704
2179.703613
2187.679932
1715.366577
5449.087402
3828.093994
5082.450684
1738.901245
2067.318359
3302.557861
2471.006104
3885.842529
1679.362061
2283.387939
5123.276855
1583.571411
2219.449951
1824.783203
1954.172241
1596.991943
2579.915527
3814.24707
2278.565186
3374.434326
3249.913818
2258.730713
2164.589111
2323.974121
1553.27771
2252.666748
2657.611816
1794.022217
1640.169189
3465.886475
3222.130859
1728.308716
3005.064209
2361.016113
1622.081909
1565.78125
1745.096191
5976.165527
3715.232666
5167.339355
3744.613037
2273.064697
5497.931152
3444.694336
4559.633301
3645.77417
2684.024414
3987.970947
4504.77832
3141.950684
1627.358154
1558.722656
1862.181763
4581.538574
3213.142822
4947.050293
3658.014893
1623.278198
1945.008423
2561.600098
6302.103516
2716.956543
4484.420898
3979.937744
5175.645508
1648.680908
2593.684326
3528.395996
3942.570068
3851.641846
3598.131836
3428.128662
2413.623291
6908.75293
5877.604004
6643.121582
3578.285645
4993.185059
4594.277344
4972.476074
4943.925293
2276.036621
3760.54541
4259.63623
4214.279297
2826.493408
1882.62561
2885.981445
6988.563965
3654.525391
6202.561035
4939.862305
5574.042969
4001.870605
4974.755371
5533.011719
3516.049316
3177.2771
8704.904297
3926.27124
2897.049072
4845.765137
3614.126221
3042.990723
2428
1327.922363
4718.231934
2876.283447
5762.731934
4870.42334
4161
4183.807617
5195.339844
2607.388184
1716.643677
3294.879395
2936.291992
2425.608398
2407.717041
5398.439941
1892.256714
1760.964966
2347.829834
4271.136719
1600.8302
3109.707275
4211.878906
2557.724854
2373.09082
4048.140381
3438.528809
6345.614746
3668.534912
4844.236328
3155.368408
1803.299438
2298.211426
2346.938721
7201.709961
6683.990234
4064.875977
2508.126953
1267.199951
4967.939453
4364.739746
1994.722656
2034.090942
1832.769897
3756.023193
3964.199219
3356.800049
4030.302246
3997.616211
4475.038086
3219.97168
6943.542969
5404.880859
2138.790771
3127.124023
4449.67041
2858.276855
3591.269287
2173.593994
2631.29834
1370.973511
2688.698975
2458.340576
2745.888916
3104.035645
2671.131836
3388.133301
2548.270264
3225.181396
4376.583008
5330.203125
6294.751465
2374.686523
8590.792969
3058.153809
5250.151855
1390.758667
2466.272217
2372.840332
2037.932983
5778.327148
2779.057861
2990.922852
4445.589844
1986.841064
2889.010986
1780.575439
2216.875488
3993.82373
2467.779785
2358.346924
3843.794922
1761.879761
3474.120117
1535.231689
2049
1410.988525
3059.689453
3968.564453
1935.5
2771.91748
10689.827148
3782.426758
3983.146729
2951.288818
1909.781494
2680.509033
3649.892578
1688.7771
5621.685547
1705.485718
3348.155273
3776.098877
1863.963989
3448.041992
4839.70459
5828.199219
2166.022705
1883.119995
5666.706055
4477.255371
3074.334229
3269.028564
1741.102051
4298.586426
4074.032959
4992.676758
1969.38147
5147.921875
4062.577881
3505.533203
2859.371094
6593.322266
4911.449219
7191.604004
5178.672852
3629.635742
3155.879883
5927.368652
2175.878906
1638.02356
5858.875
6161.511719
1995.72876
4529.407227
4311.067383
3176.363525
4040.7229
2050.291992
4948.470703
6294.082031
5110.685547
5128.074707
5957.937012
4025.629639
5518.626953
2433.280029
2300.636475
4287.23584
3932.560303
2391.578857
3078.435547
3535.776123
1876.533325
3690.506592
8029.73291
3102.578613
2394.1875
5732.246582
2945.884521
5284.15918
2533.551025
5121.39502
1612.059692
2687.049072
4967.182129
5020.020508
5105.356934
2454.237305
3796.51001
4836.298828
5664.51416
4684.351074
2953.280029
5631.869629
4720.17627
4771.416016
5450.637207
1749.26709
2856.87085
2693.023193
5050.67627
5897.62207
4224.681641
6292.959961
4035.57959
3986.186279
4583.897461
3675.698486
4029.558838
2594.234131
2858.062012
2584.456055
3378.039307
1864.282593
5496.458008
2670.399902
2699.650879
9746.87207
3908.07373
2760.411133
1724.938232
1597.902222
4670.80127
3970.959229
3559.878906
3677.942139
2663.123291
2711.069336
2986.05127
3238.498047
2813.484619
3141.666748
1544.695679
1465.614014
2042.92688
2095.144775
3405.514404
2666.140625
3620.618652
3164.468506
2764.349121
1848.466309
7084.79541
3850.230713
2455.189697
2263.844727
6075.598145
2085.554199
2845.841309
4993.628418
2919.163818
5669.45752
4620.669434
2554.93335
4625.485352
2019.890991
2859.381104
2850.983643
4257.325195
2795.980957
4153.394043
3753.418457
2794.695313
3800.173096
3942.541992
3965.593994
2932.966309
2490.40918
3639.666748
2844.661865
2824.606689
2043.4729
2282.344238
5924.047852
2934.822754
3117.776611
4499.437988
3489.039795
4784.074707
2451.630859
3127.136475
4077.646973
6096.590332
3709.353516
6944.975098
3253.535156
3306.620605
4328.185059
3295.024414
1286.727295
3376.862793
3352.558838
4772.653809
5164.219727
1982.097046
5379.316406
4047.858887
1689.211182
4364.830078
5652.576172
2248.992432
3672.747314
5128.920898
2779.463379
3446.67334
2656.187988
5822.293945
5656.356445
2839.066162
8192.163086
5069.654785
4650.585449
3938.531738
2975.496582
4618.774414
3550.825195
2034.560059
6373.110352
2152
2575.515137
3516.919922
2007.942871
3184.938477
1708.944458
5497.163086
5176.114746
4615.84375
3264.30127
2474.853271
5472.730469
4934.459473
3860.577881
2694.878418
5165.63623
1771.801636
3454.486572
1794.819336
2083.798096
7323.469727
5784.736328
3548.465088
3319.021729
4070.675781
2105.317383
1591.346313
2765.979248
3151.527344
5138.666504
2837.47168
2585.495605
2821.285645
3382.448242
5276.428711
3953.739014
3115.586182
3006.64502
2888.203613
1569.628784
3017.444092
2825.285645
1981.173706
2490.226318
2392.880371
2945.010986
1897.736084
3468.817627
4296.791992
2517.947754
3350.076172
2252.262939
3275.289063
4623.07959
2344.176514
1788.800049
4792.974609
2970.5896
5705.358398
3266.295898
3828.473633
4708.346191
3764.335693
1661.428589
2496.455322
4891.652832
5165.662109
3543.272705
3657.320068
2524.214111
3298.666748
2808.506836
3449.957764
3979.333252
3614.407471
3263.785645
3342.354004
3262.285645
1975.885742
3729.860352
3466.835938
3154.989014
2236.584229
4506.103516
5526.495605
4622.945801
2469.406494
1714.853149
3689.699707
4447.359863
3290.858887
5590.378418
4107.833984
3598.582764
4519.399902
5119.535156
4657.228516
4161.648438
5110.984863
1755.1698
5299.202637
3445.969482
3563.897461
1843.742676
1793.505859
4488.107422
4400.193359
3600.522705
5347.983887
2668.960938
6145.263184
3886.097656
3748.433838
2368.446533
3845.813721
6767.831543
5855.140137
1923.596313
2501.294678
4448.304688
2550.675049
5627.155762
2073.02124
3981.593262
4271.467773
4929.911621
5819.811523
2506.560059
3576.668457
3388.589111
1583.351318
4402.983398
4597.64502
1892.261719
2443.305664
4810.519043
3907.609131
3754.979492
5830.382324
2743.900879
2025.125
4511.869629
1935.420776
4063.199951
2273.874512
4696.79834
3412.828125
3660.262451
2298.320313
4842.044922
1881.424683
2162.359619
3591.972168
4693.710938
3346.351318
2396.985596
2671.623291
4896.040039
3498.784424
3704.040283
3710.657959
2121.919922
5009.137695
3266.283447
3556.656982
4678.437012
5112.385742
3434.947266
6065.526855
2373.01416
2147.484619
5748.491211
3474.583984
4128.388672
2081.67334
1848.405029
5500.436035
6516.70752
3670.201416
4101.786133
2084.458984
1712.810181
3781.551514
1719.834839
6813.759277
2679.098633
2263.145264
5710.9375
5178.80127
3179.983154
5742.916992
3926.452881
3275.505615
2417.229248
5744.834961
3946.588135
1773.815796
2541.24292
3180.275879
2650.399902
5238.682129
3321.894775
1614.615356
4335.121582
6224.878418
4631.089355
4666.053223
2937.348389
5432.458496
3556.891113
3328.741455
2368.25
5501.940918
2415.800049
4781.736816
3191.44751
4077.364746
5025.655762
4666.152344
3358.941895
2910.750977
4182.935059
1960.414551
4840.441406
4106.737305
6305.834961
3649.584229
3872.406738
3199.204102
4231.660156
3717.286621
4852.799805
3157.697754
3622.90918
4376.095703
5088.616699
4006.160645
3521.263184
1917.69165
2056.819336
3634.290527
4436.854004
2014.970703
4416.880371
4365.423828
4392.859375
4199.484863
2541.3125
3110.7146
2041.582397
3831.932861
2782.285645
2894.166016
2140.951416
1885.889404
5782.029297
3364.967285
4542.300781
4666.217285
2248.111572
2181.113281
2816.331055
4213.811523
3381.862793
1914.439453
3795.753662
2578.767578
2123.987793
3094.487793
2284.760742
2954.901367
3486.728027
1938.466553
3317.013428
2779.751221
4879.498047
3361.585938
3780.538086
1891.104004
1546.480713
3421.69873
2419.585205
1343.224609
4219.786621
4684.060547
4358.980957
4359.741211
1733.438965
3075.171143
1358.736816
5016.545898
1975.936646
2881.54834
2152.36792
3155.925537
1722.882202
2363.30249
3384.045654
3511.973389
4894.296387
4266.497559
3357.672363
2912.960693
2801.414795
2365.405029
3285.968994
3578.628418
3087.163086
6150.812012
4023.695313
1773
5564.018066
4094.929932
4411.333496
1942.485352
1668.111084
10478.900391
5107.925293
5243.239258
3491.643555
4226.262695
3148.752441
4382.081543
3453.963623
3559.739746
3878.173584
5109.239746
1890.537598
3330.937988
4593.626465
1704.630737
4798.935059
4025.927734
4063.227783
2684.327637
3034.297363
4448.908203
5631.516602
2907.01416
3202.605469
1815.519287
3935.522461
2983.641357
2173.721436
3879.492432
4138.95166
4204.953613
3070.482178
2281.755371
6569.071289
4655.831055
1756.260132
3345.327881
3959.255859
2214.945313
1801.57605
5393.92334
2298.688965
4323.005859
4244.04248
5421.674805
4040.21875
3269.068604
3321.774658
2668.939697
2593.484131
3906.296387
2383.596924
2871.77002
2075.199951
2670.048096
2318.672363
4429.915527
2683.769043
3671.370605
2764.641602
3116.705811
1723.82959
3073.375732
2075.382324
2517.22583
3129.435791
2614.03833
1789.077393
1711.361328
4070.117676
1597.887207
1992.528931
4392.039551
3723.79248
5734.319336
5260.751953
4320.219727
3289.42041
1992.609985
1980.661377
3483.212646
5286.264648
2037.618408
1752.407593
5339.989746
1800.612305
1685.992554
3902.183594
4311.038086
1879.010864
4477.755859
4177.854004
2524.960693
3370.850342
2988.555664
3441.133301
4962.97168
4192.900391
1604.058838
2569.927002
1770.734863
2929.467773
3629.829102
1997.903198
4405.729004
3482.041992
2008.396606
5295.158691
2870.561035
2783.125488
2245.39624
4742.240723
2450.757568
2319.143555
3766
5241.055176
1789.27478
2832.63916
3898.704346
2516.688477
4677.348633
4705.581055
4477.70166
1727.137207
4284.477539
2357.702881
2664.502686
3057.709717
3469.873047
3405.944336
3372.202881
5709.786133
2478.331543
3566.121826
2876.092285
5229.838379
5293.359863
5920.405273
6905.070801
4629.098145
2351.586182
3340.527588
6350.472168
6408.90918
3337.616699
2425.145264
2185.206299
2565.18042
3997.96875
2650.073975
3366.460205
2705.921875
2105.796875
5880
4267.009766
5381.645508
2447.503418
2047.014282
4678.819336
3698.273926
4350.993652
4453.754883
3102.309814
4461.767578
3531.630859
3069.758545
2715.724365
4074.032227
2000.232544
3924.164063
3463.070068
2813.624756
3755.558594
4096.129883
1693.758667
4131.990234
2978.938232
2951.09668
5003.488281
5300.946777
1734.019043
2030.886475
1626.098633
3952.570557
3124.340332
1305.525269
5898.255859
2287.851807
4197.327637
3860.648926
4264.626465
4329.291016
4580.15918
2170.075195
4147.633301
4388.817383
5826.097656
5752.901367
2307.681885
6757.498047
3432
3503.23584
3190.419434
3977.373535
2592.751221
2293.564453
4166.147949
2208.277344
4140.869629
1901.27832
2150.873535
2231.380371
2464.444336
2988.098145
3202.671387
3375.675781
4506.81543
2457.432373
1734.202271
4485.287109
3605.239502
3369.438965
3243.907227
3588.864502
1755.194946
2770.16626
4196.965332
4609.967773
4865.371582
2559.269531
2880.018066
4399.650879
2258.402588
3406.034424
3399.572021
5285.812988
3324.839111
1871.416992
4312.812988
5213.260742
2989.973389
3322.567871
1735.599976
3729.464111
2102.435547
5111.468262
3985.068359
6245.582031
2586.785156
3793.763428
1613.176514
4993.236328
4032.428955
3536.938232
4691.555664
3999.105469
1882.244385
2594.771484
2362.756348
4386.533203
1577.426147
4983.933105
4752.419434
2700.137939
2891.904785
3417.273438
2664.712646
5418.121094
2854.319092
4845.763672
2965.59082
7201.313477
4249.254395
1556.382568
2046.519775
3478.007324
1926.383179
2248.302979
3227.648438
4046.05542
2381.037109
3660.727295
5814.068848
4406.116211
2977.858643
3076.764648
2692.621338
2573.234619
1740.881348
4255.941895
5429.895508
4804.478516
4305.159668
2831.519775
5544.44873
3628.773193
2496.850342
2489.02124
2079.107422
2035.348389
5624.374023
4169.228027
1993.402222
2696.517822
2426.402588
2580.340576
3516.312744
1780.792969
2196.790527
1976.85791
4186.025391
4165.786621
3411.643066
3184.973389
3016.741943
4565.92334
5167.431641
1869.356323
4525.960938
2349.246338
2643.186523
3940.590088
1708.712769
2788.930176
2590.720947
1615.917358
4574.361328
2454.170166
1774.705933
5937.001953
5431.374023
1659.607788
1499.96582
4120.647461
2174.52832
4522.552246
2572.079346
2181.936768
2066.524414
2521.296143
3705.514893
3641.14502
2019.448608
4824.731934
2656.840332
1881.496582
2297.109375
2135.83667
3535.132813
4476.124512
2397.290771
3442.637451
2405.765869
8529.676758
4023.752441
4373.125
3409.753906
3176.380859
6290.115723
3022.24707
2264.57373
1893.159058
3969.394287
4807.090332
4326.444336
2307.2229
5980.916016
4022.455811
5430.388672
4542.015137
1670.80542
2649.333252
1685.800659
1861.730957
1475.193115
3862.389404
2044.98938
3966.816406
4649.331055
2638.17334
1983.868896
4329.396973
3961.530762
3646.509277
6094.210938
1793.357788
3660.5
3555.365967
1791.577148
2396.581299
4053.563232
4352.128906
2389.857178
2728.588623
2443.09082
5564.768066
3212.244629
6508.558594
3244.174561
2201.624268
2646.192139
1812.300781
5234.757324
1958.615356
1726.634155
3597.733643
3463.353271
1974.908325
2728.95752
2619.254395
2721.269287
2017.88501
3431.527588
1998.245117
2643.88916
2808.902588
3898.517578
1574.192261
3312.619629
3342.373535
2576.412109
3076.49585
4671.119629
3350.739014
3480.081543
5534.197266
3658.506348
4464.720703
1502.537231
4983.625977
3641.343506
2132.254395
2945.04834
3030.817871
3057.668457
5735.722656
2552.877197
1645.966064
3539.333252
5370.066895
1623.1698
3157.120117
5419.268555
2454.848633
1770
2414.524902
3961.956299
4182.816406
1447.870972
7598.541992
1689.325439
2695.248779
1642.456909
4817.76416
1631.097534
1455.457275
1880.408936
2044.421753
2042.321045
2875.222168
4486.412109
3494.302002
5408.768066
5457.163086
1958.319824
3248.117188
4726.547363
3216.329102
2309.313232
3612.74707
2201.641357
2908.007324
2798.596436
2010.784546
1781.013672
6169.309082
2485.324219
2933.623291
3099.051025
4934.461426
3849.386719
2983.65332
3195.366699
2501.945068
3821.496094
2580.826904
2095.769531
2605.014404
3637.246338
6007.408203
2419.101318
3398.006592
2707.73999
2136.344971
2142.808105
4189.662109
3179.61499
3472.383057
4110.763184
2424.681152
1897.30835
2545.481445
1580.634277
3893.766357
3942.177246
2964.211426
2389.566406
3395.255859
2999.14917
5002.830078
4358.17334
6268.922852
2292.744629
2512.109619
3071.058838
3574.54541
2407.364014
2295.851563
3251.461914
4351.581055
2958.389404
