# Supplementary material for: Distribution Analyzer, a methodology for identifying and clustering outlier conditions from single-cell distributions, and its application to a Nanog reporter RNAi screen
Source: BMC Bioinformatics. 2015 Jul 22;16:225. doi: 10.1186/s12859-015-0636-7 (PMC4511455; doi:10.1186/s12859-015-0636-7)
Supplement: Additional file 1: Code S1. — R source code and sample data for distribution-based high-content screen analysis [file 12859_2015_636_MOESM1_ESM.zip › DistributionAnalyzer-1.1/Plates/files10004/G07]

2429.447266
3911.637939
1371.485962
2582.422852
10266.163086
3819.71875
5322.399902
2733.671631
1440.859619
5075.697266
5659.561523
4839.693359
5655.36377
3320.863037
2582.079102
1358.679932
4663.746582
2517.448975
4307.503418
1469.694702
1239.251221
2719.797607
4510.119141
1774.813965
1882.903809
1700.697632
2494.146484
4089.813232
1270.656128
1827.258179
1479.305664
3053.30127
1530.081299
3132.523193
3391.391357
5728
4832.423828
5150.678223
4728.319824
2690.361816
3804.25
4827.993164
4799.168457
5879.652344
4393.855957
4556.689453
3650.988037
2087.885742
4852.52832
6330.343262
2937.333252
3507.151611
3777.467773
5489.523926
2764.857178
3883.574463
4026.285645
4799.950195
4010.313232
3773.075195
4403.428711
2500.583008
3802.521484
3326.980713
6311.58252
4658.336914
2809.200928
3181.526611
2764.723633
4034.274902
1982.295044
4070.393555
5002.277832
2049.890137
2656.572998
5453.773438
2891.181152
5477.980469
1703.773315
1842
5236.868164
2154.73877
6624
3716.865723
2947.716309
3470.021729
2811.296387
2639.203125
1754.25647
1608
2634.211914
4379.516602
3322.846191
3122.432129
5709.105957
3560.34668
5296.200684
4589.587402
3928.35791
5910.240723
5058.341797
1842.677856
11195.4375
3946.05835
6432.394531
3575.955078
3728.432373
6065.341309
2303.473633
4952.549316
2579.314209
4803.666016
3988.184814
4822.943848
4242.477051
8661.018555
3115.006104
2512.856201
3028.87207
3088.796631
1912.992676
2969.5
3231.192627
4985.937012
3470.529297
4228.942383
3208.820557
1727.703735
4980.023926
2304.971924
3474.860107
3491.134033
2896.303223
4363.122559
3427.243164
3498.174805
4137.011719
2906.093506
4591.160156
5378.321777
2893.031006
1599.619019
4056.536133
5951.407227
3611.945313
2187.921631
2194.072021
1317.149414
3192
4520.685059
4178.556641
2687.714355
3913.25
4696.233398
4233.987793
3182.324707
3126.802002
4910.310547
6137.393066
1945.244385
3325.549561
2398.453857
3292.326416
5414.30957
6355.877441
4028.89209
3446.917236
4908.94873
5271.066895
2811.199951
2239.288818
5196.102539
2198.769287
3658.48877
6360.884277
11901
3304.436279
3215.296631
3463.538574
3658.931641
5871.887207
3343.378662
2144.655029
3599.418701
3964.685059
7425.831055
1989.363159
3292.363525
2618.752197
2860.113037
6446.5625
4510.137695
3367.708252
3357.01001
3472.780518
3001.418945
3048.898438
3225.092041
2990.87793
6066.97168
5416.265137
6720.53125
2906.207764
7392.927734
3097.397461
2081.30835
8514.938477
7216.108398
3745.345703
2340.641357
3385.3125
4253.34668
5279.109375
3477.442627
4911.021484
2308.116943
2260.436523
2264.560059
3318.134033
3549.036377
4965.206543
2856.439453
3771.544678
2610.843506
2431.234131
6425.592773
8687.65918
4034.952148
3628.08667
7637.105469
6175.776855
3914.984375
1804.26355
2706.249268
7001.155762
3024
2775.013672
3727.068604
3709.57666
5587.45459
2387.07251
2542.716064
4848.822266
4895.246094
4469.924316
4231.624023
15494.639648
3708.204346
2684.93335
3735.044678
5286.42627
2427.286865
4372.459961
1910.93335
2544.336182
2127.10498
2690.40625
3189.381836
5452.939941
4384
5303.468262
4158.637207
3451.306152
4688.366211
4447.632324
3378.298828
3788.056396
3516.072754
2271.867432
5973.994141
3077.424561
3613.897461
2515.531494
4544.720703
3721.05957
4333.470703
3640.373291
3766.228516
2735.612793
5277.083008
6213.750488
3818.758057
2747.776611
3318.718506
3557.89624
3375.295654
3452.47998
3208.116699
3901.643311
4257.49707
7207.916504
4506.267578
6129.650391
5423.42041
3057.356934
3691.727295
7975.78418
4410.5
3542.584717
2473.666748
2775.7771
5934.511719
3696.083008
3381.857178
5402.647949
3019.093018
6746.225586
5039.753906
2050.948975
4430.707031
6953.920898
2285.687256
1933.744995
5357.28125
1824.584473
2390.929688
8986.482422
4124.28125
6921.246582
3559.736328
3458.067383
4442.940918
4310.351563
5439.708496
2986.031006
1992.36853
2242.925049
5943.076172
1597.094482
4491.837891
5580.180176
1691.961914
7507.209961
6637.26123
1517.404297
2654.380859
2319.698975
1588.266724
5636.897461
3123.11792
2389.638672
3279.615234
4737.111328
5512.026367
1709.621582
2832.256836
2809.739014
3160.905273
1549.415405
6462.187012
4997.701172
1749.637573
5793.273438
1729.547363
2540.498291
1624.128296
2236.537109
4018.199951
4649.410156
3960.982422
3124.251953
2149.69873
3530.898438
3731.013428
6631.174316
3203.119873
4960.646973
6020.098145
4053.14502
6365.232422
5492.307617
2266.613281
3702.654785
4984.227539
2521.203125
2619.199951
5544.791016
3294.429443
3075.849121
3006.644531
4612.417969
5926.632813
5127.474121
3866.658447
5230.666504
4805.759766
3358.228271
5507.586426
3018.568848
2674.467285
1894.489746
3298.412598
4566.269043
4344.76709
2142.243896
3568.541748
2162.958984
2273.981689
5445.001953
4194.23584
3570.531982
7517.234863
3893.020264
2375.368408
2911.466553
3455.04541
3011.272705
5318.848145
4511.263184
1829.647095
4011.794189
2292.444336
1937.648804
5047.612793
1567.959839
4714.976563
3678.688477
4362.962891
4045.79126
6337.707031
3831.405273
5178.322266
3437.701904
10040.594727
4462.047363
2914.196045
4125.970703
2084.148193
4949.772461
7261.986816
5349.506836
7428.373535
2374.09375
4621.491699
4703.810547
7578.621582
4006.901855
4925.268066
2277.83667
18766.144531
4362.161133
1864.640015
2992.356445
4531.088379
5549.921387
3893.43042
3630.621338
5612.276855
5029.348145
2977.714355
4260.369629
3790.75293
3982.943359
6865.707031
5937.76123
4352.129883
3649.025146
1476.435181
6842.199219
5407.118652
3238.19043
3465.771729
3473.851563
2308.942871
4230.27832
4213.874512
3177.199951
3583.494629
4162.90625
6845.231445
5854.384277
5898.719727
2640.523438
1605.043457
2855.935547
2335.464111
5078.081543
2466.35791
5419.711426
2794.258301
5321.263184
4630.842285
3237.734863
3305.45752
1760.074585
2382.179932
5884.163574
1960.57605
4183.422852
4057.489014
2403.546143
2279.196533
3952.874268
2161.85498
3393.508545
2371.322021
1827.428589
5608.290039
4252.279297
3460.585693
6645.595703
3748.832275
5718.152344
4776.922852
7044.579102
3516.134766
5854.320313
4601.600098
6125.493164
4836.735352
3230.078125
5950.722168
3174.461426
4717.504395
5164.105469
2326.412109
2193.026611
6715.325684
5814.461426
5052.475098
2837.47583
2129.714355
4327.216797
3586.689941
3951.80957
4174.84082
5406.246094
1763.877563
2175.683105
3052.195801
4873.112793
1805.866699
4388.810059
2650.726563
3568.173096
3889.818115
3084.84082
2495.658936
1838.368896
3864.924316
1014.408142
3526.905029
3930.735107
2136.945801
2494.3479
3673.294678
2540.542236
3625.985107
3684.928955
4053.121094
2740.650391
4050.009033
3284.185547
3580.098145
3122.149658
1725.482178
3955.396484
2720.647949
6142.253418
6435.56543
7544.371094
2666.69873
3207.716309
4551.350586
2774.495117
4347.310547
3794.389404
4549.411621
5636.221191
2298.521484
5410.230469
5699.292969
3270.350098
1773.745972
5789.968262
3311.094971
2473.428467
3830.391113
4266.884277
3258.619629
4744.398926
2986.04834
3321.811768
5523.972656
3349.960693
2711.627441
4577.75293
5795.351563
5573.279785
4860.551758
5740.813965
4526.060547
2171.403076
7685.621094
4368.350098
5371.860352
5916.19043
5014.598145
5846.85498
3267.065186
2845.562988
5114.699219
4924.17334
3741.674805
2658.666748
3388.484863
4009.102295
4619.290039
3745
1419.199951
3414.399902
4174.228516
3333.133301
4641.443848
2159.54541
2079.503662
7165.684082
5047.689941
2164.127441
5048.633789
3863.737793
2607.674072
2413.36084
2523.954102
4253.274414
2551.174072
1607.357666
3554.754639
3349.91748
2423.948975
5531.487793
5638.894043
2326.964111
6010.609863
3874.74292
6294.022949
5051.523438
2966
4338.92334
5082.620605
3263.20752
4134.87793
4341.45459
2122.042969
5037.796387
6454.145508
2062.095215
4114.131836
1763.108765
4530.053711
4330.653809
3953.461914
3985.48999
3644.470703
2064.547852
4613.192871
2834.763672
5248.615234
5986.147461
8368.916992
4109.028809
2677.955566
4203.398438
1663.272705
6019.942383
2816
5379.96582
2923.145264
2548.356445
2062.753174
6672.832031
7449
5104.303711
2328.761963
3070.843262
2735.63208
3521.09082
3645.114746
2749.942871
2192.731934
3783.309082
2778.618164
1609.316406
4509.646484
5076.597656
3674.855469
7418.775391
3479.769531
2481.638672
4003.09668
2149.047607
8383.083008
3140
3105.531982
2323.268799
2853.09082
5867.321777
4181.439941
3810.169922
5872.668457
5061.496094
5481.389648
3706.212646
6564.788086
5069.618164
2603.078369
5041.909668
3080.971436
3004.685547
3157.284668
5014.009766
1594.124512
3723.148926
2763.252686
3858.374756
3551.79834
2318.674805
5805.505859
4817.974121
4837.879883
3055.570801
3312.763672
2956.571533
4724.530273
4485.786133
2033.5802
2035.164795
4725.277832
4819.064453
4852.321289
4463.919434
4932
4165.779297
4498.105469
3606.672852
6125.442871
3178.99585
2908.608643
5106.968262
2687.460693
4098.903809
1513.013062
3156.783447
5412.427734
4855.192383
3177.949463
2448.311035
3380.965576
4333.035156
1638.095215
3096.299316
3015.235107
1943.841919
3389.053955
3738.857178
3681.476563
2927.940674
2551.646973
3624.453369
6016.615234
7412.549316
6203.973145
6002.734375
2407.379395
4408.853516
3507.906982
2353.176514
5939.54248
3781.118408
6214.86084
4363.077637
6514.478027
3100.547852
3868.754395
4148.358398
6207.82666
2494.852539
5252.694336
7120.644531
4003.438232
4296.536621
1835.96521
5017.490723
4327.751465
4036.682861
2071.681152
5869.803711
8076.301758
3118.666748
6622.577637
5087.490234
4604.576172
1471.72644
4147.699219
4253.577637
4263.780762
4885.974121
7659.190918
4362.150391
2277.446777
4866.214355
2186.785156
3985.263184
4043.217041
2788.666748
4339.318359
2913.176514
2741.600098
2920.131104
2610.795166
2663.834717
1533.333374
3604.911377
5152.473145
2990.606689
3860.380859
5699.972656
5172.053223
2868.241699
3375.975586
2464.637451
1626.649658
4582.949707
5243.268066
2408.759521
4218.155273
4284.47998
5452.263672
1056.289185
5200.708984
6440.950195
6164.870605
3420.787354
2994.990723
3738.582275
7819.050293
3286.476074
2650.169434
4832.09082
4421.538574
5273.8125
4840.837891
5971.269531
4793.319824
2842.549561
5163.922852
5483.233398
4442.835449
1716.601807
2506.186279
3965.762695
4134.838867
6086.749023
3758.254639
4273.502441
4254.251953
4560.39502
4209.735352
5064.708496
2409
4579.217285
8248.116211
6443.068359
3996.16748
2469.682129
3688.135498
1694.896606
6371.947266
4614.015625
7151.966309
7466.117676
2296.551758
2505.655273
4082.876953
3980.341064
4783.870117
2712.959961
5424.293457
5922.047363
6632.181641
2856.161621
5843.932129
5265.692383
5102.567871
2168.359131
6369.446289
7483.157715
2318.53125
1915.455444
4358.569336
5437.583984
3968.311279
2749.650879
5830.068359
4501.84082
5235.788086
5153.036133
7088.628418
2446.27417
4886.35498
2760.052734
2092.773682
2820.291016
2515.122559
4632
5527.085938
3554.681152
3796.792725
6535.272949
4966.322754
4041.022705
1871.423462
5600.277832
5244.601563
3214.015625
2086.670898
7687.119629
5635.447754
1567.009155
4406.597168
3022.086914
5727.254395
4252.955078
2010.266724
1448
5649.203125
1874.899048
2047.75061
4251.302734
4985.460449
7028.964355
3538.466064
4622.724609
1999.7854
1602.744751
2666.967041
1238.552002
3247.408691
5061.181641
2862.889648
2132.470703
2702.704834
1595.956055
5119.775391
7627.251465
4344.093262
1722.963013
3325.059814
2813.333252
5950.75
2802.196045
4063.083252
4219.254395
2000.434082
4590.720215
3531.776367
4043.81543
3913.600098
3266.13623
4751.925781
6145.877441
3371.169922
10749.970703
5490.537598
7323.15625
9073.503906
2251.275635
3529.786377
1763.560425
2567.895996
2575.828613
6460.821777
2764.74292
3396.023438
1717.030884
5859.071289
2312.058838
3875.602051
3729.208252
4035.512939
3259.822998
5408.519043
4342.476074
6091.5625
6309.895996
2676.053955
2258.309326
3662.23999
3050.790771
5335.187012
2092.39209
7806.98877
2820.928467
5103.709473
4338.79248
4774.182617
2157.147217
2815.644531
1806.581543
2868.991455
3449.387207
4689.45459
6707.240723
2593.029297
4148.13623
3006.250732
3307.250977
6256.456055
2220.664063
3236.143066
5171.771973
5094.666504
5156.19043
2823.317383
2002.891846
5531.314453
4376.038574
2254.285645
3468.656738
2737.763428
3044.366211
6547.62793
1572.900024
9111.272461
3664.489258
5834.040039
2778.530029
3910.004883
3264.098145
1516.93396
5684.53418
4887.9375
5181.527832
3159.343262
1724.561401
5085.717285
3589.223877
6606.783203
4102.99707
2965.776123
1637.159424
5937.736328
2401.075684
2914.980469
3255.073975
4101.600098
3346.100098
3302.217285
3693.456787
3530.314453
4020.928223
3022.932129
2867.217041
2947.754639
2013.876099
4639.244629
5781.985352
7814.907227
8477.753906
3827.51709
1658.9552
6980.852051
8230.275391
5844.495117
6482.696777
7182.146973
4904.070313
2820.474609
2599.294189
1867.314331
6929.310547
2726.019775
4560.342285
4478.856934
7457.263184
3718.151123
2898.745117
2965.407471
3183.92627
6300.39209
7638.366699
5654.808105
5504.206543
7850.894531
1962.76001
3227.063721
5323.384766
1055.223267
4389.333496
1771.177246
2873.25
1816.761963
5179.205078
4212.116699
5856.521973
4164.780273
1959.161865
4607.793945
3226.06665
5273.444336
2423.45752
2255.58252
4232.555664
5725.959961
6370.306641
5904.470703
2407.493652
5004.125488
2288.648682
3906.961182
4473.314941
6255.120605
5852.056641
2711.337158
3816.817139
9235.566406
5329.246094
5841.618164
2459.653076
3939.111084
4095.748779
8908.251953
3938.285645
2982.590088
4696.978027
2412.898682
2527.88916
3597.06665
2646.371826
3479.095215
3309.501953
4301.295898
2850.526855
4020.404785
5299.313965
3069.385254
4006.305908
4516.987793
9138.46582
3588.732422
2233.147705
2125.752197
1729.818237
2844.405762
2352.705078
5346.657715
4421.079102
6711.267578
4124.846191
5728.248047
3199.813477
7237.421387
3117.898682
3774.006836
3577.765869
2728.681396
8800.111328
5714.22998
4061.619629
6361.794922
2387.562256
3148.296387
2672.398193
3189.40918
3695.445068
1585.142822
2835.823975
2658.651367
2897.435547
3939.54248
2575.625
3933.026367
3085.176514
2420.964844
2637.658447
5054.287598
2635.048828
3571.80957
4792.012695
4163.006836
3044.887451
3922.473389
2033.016724
4008.879639
5274.770508
2468.021973
4784.95459
1790.354126
4291.318359
2432.070068
3280
2705.716553
2068.585449
5351.414551
5872.099121
5088.654785
2735.837891
4444.196777
7242.128418
3204.028076
4424.885254
3362.388916
5037.015137
6891.712891
2403.155029
7262.513672
1721.22522
2792.653076
3625.747803
5543.789063
1954.834595
5412.827637
3107.876953
3112.778809
10239.832031
3680.924561
2158.719971
8108.728516
5418.666504
2491.478271
3749.09082
4110.626465
5494.348633
1765.65332
12120.649414
5358.027344
4305.272949
4951.891113
3078.159912
10300.317383
3654.837402
6623.476563
2958.108643
3727.352295
5657.724609
2385
5794.90918
5921.193848
5227.30957
1932.853027
1964.03418
7461.993652
5092.750488
1765.805542
3856.600098
1770.098022
7923.255371
3740.560547
2672.522949
5523.873535
7085.780273
2710.535889
2323.554443
2733.381592
2135.418945
1547.712036
4719.49707
6359.375977
3865.184326
5453.495605
3753.420166
5777.369629
1642.247192
4692.087402
4689.512207
2747.058838
3685.230713
2677.171143
3601.983887
1522.636353
4594.926758
1626.983521
2097.414551
4960.635254
4645.023438
7209.115723
2919.566895
3215.086182
1827.636353
2471.442871
3405.340088
2144.75
2833.315186
3021.904785
1558.425171
5030.502441
3641.125244
4957.03418
3682.554443
7000.681641
4480.788574
5058.658203
5099.685547
2715.899658
2255.583984
7477.985352
7527.201172
7262.307129
1803.379517
3662.666748
9105.253906
4259.705078
6221.705566
2714.262207
3743.520752
5821.600098
4656.343262
6506.720703
4430.862793
7923.302734
4633.374023
2552.624023
3715.876221
2798.860352
3269.523926
3494.246826
4298.65332
3684.256348
5298.19043
3611.696289
4003.218506
3509.466553
3445.549072
4966.270996
1611.630249
2443.891846
7168.990234
4716.321777
4521.025879
4634.712402
7685.264648
3965.685547
4568.136719
4976.640137
9126.772461
5536.545898
1936.277466
2921.142822
2490.836914
3915.915771
7636.885742
5797.51123
2019.277832
6897.310547
5708.447754
3840.318359
7240.491699
3259.64624
3327.111084
5828.615234
6063.14209
4448.09375
4344.214355
5670
2439.496826
3362.358398
1685.612915
3416.892578
2950.518555
2987.019531
9180.039063
1685.032227
2973.382568
4869.614258
4172.019043
5927.780273
3745.223633
5923.09375
3439.083252
1735.973999
4081.665039
3339.976318
6694.375977
1494.274536
3497.071045
3575.224854
2386.10083
5158.265137
3636.221436
7429.544922
3729.825928
6698.508789
4990.64502
5726.237305
1889.55188
4312.344727
5416.789063
1907.303223
7052.608887
2857.32251
3813.894775
2786.80127
5647.604492
2577.641113
1805.536133
4668.646973
4166.910156
3681
1723.627686
5870.396484
1479.356323
4794.704102
5800.306152
1934.305908
3176.142578
1486.612549
7933.840332
3018.899414
1568.764648
2305.203125
1728.376221
4042.941162
4241.12207
2545.009766
2777.176025
3865.292725
3631.47168
1904.151855
2358.034668
3141.483398
2644.196533
4547.620605
4549.726563
3637.929443
2523.419434
2719.953857
4631.330078
4086.025146
1988.734741
2000.931519
4621.961914
8219.930664
2985.929443
4946.010742
7607.967285
4958.666504
1565.102417
3524
3387.807617
2162.125
1835.199951
5122.849609
3111.938965
5174.547852
5331.540527
4247.209961
1688.0625
3071.6521
1803.036499
2074.830811
3603.83252
5656.571289
5372.302246
3186.245605
2805.457031
3079.743408
2676.450439
4842.860352
4559.123047
5942.684082
3352.681885
5559.670898
1946.260864
5221.961426
9858.780273
6753.90918
2719.105225
13893.964844
4144.723633
4356.867676
2815.122559
2679.961426
2243.013672
4663.31543
3812.484131
2353.251709
3115.465576
3247.314209
4325.028809
1924
4478.081543
3941.333252
1721.415161
3910.255615
4302.519043
4047.098145
3668.574951
2336.656738
3301.026855
3974.624512
2006.670776
5152.190918
4690.443359
1952.424805
4428.771973
3308.623047
4110.929688
3816.239746
6537.006348
4323.521484
7534.846191
1770.726685
6735.682129
5617.755859
2934.679199
4316.315918
3643.898682
2119.98877
3993.214355
2435.849121
1758.322632
2662.778076
3013.424072
3787.284668
3588.863037
1705.938599
3720.878662
2847.926758
2179.385986
2660.404053
2150.147949
2554.720459
5997.566406
4668.349609
4555.782227
1198.918945
7400.830078
2987.976807
2406.433105
2831.17627
2858.20166
2661.192871
3611.755615
1202.186646
3007.100098
4654.633301
4203.644531
3110.90918
10088.538086
2168.030762
3563.062012
1937.487183
1932.626465
4269.244629
3168.812012
3306.936768
12869.103516
5159.514648
4401.528809
3920.467041
5396.023438
3062.208984
3432.282715
2795.934326
4501.544434
1726.812866
1788.923096
5347.4375
6308.799805
5978.841309
5777.541016
3879.283691
2683.986084
3412.959961
2515.45166
1642.666626
5806.980957
4593.301758
5170.78418
4050.127686
2408.048584
1474.438965
7089.853516
3038.725586
2210.747803
6301.522949
2306.594482
8905.073242
2302.649414
3463.730225
3267.515625
1747.704712
3998.494141
3856.322266
2641.25
5253.835449
6343.067383
6859.614258
5268.028809
7929.419922
2328.487793
2808.075684
9513.951172
6977.950195
6625.8125
3165.884521
4035.187744
3412.169678
2000.488525
3919.863037
5329.830566
1951.548218
3056.042969
2233.557373
4619.171875
2192.385498
3378.966797
6319.786621
3305.80127
4230.509277
6153.977051
2978.804199
6113.991699
3208.821533
4157.918457
6855.535156
1655.214233
2627.698486
4167.925781
5669.614258
2620.436523
2555.078369
5409.693359
4810.269043
3424
2560.749756
5670.543945
1629.977051
2160.379395
5542.440918
3462.464111
3391.279541
1476.077515
3338.872559
4066.102295
3997.276855
6287.477051
3819.884277
2547.895264
1618.961548
2157.813477
3235.839111
2481.618652
4478.811523
6706.839844
5827.583008
2230.005615
3805.092041
1936.658813
5115.416992
1605.585815
3118.664795
2928.139893
4151.083496
4102.765137
4948.918945
2636.752441
7427.644043
2836.435059
4023.261475
4515.463867
2605.033447
4521.199219
4545.804688
4907.333496
7406.115723
7194.103516
2748.497314
2285.782715
7748.99707
5385.827148
10569.902344
3904.285645
4698.483398
3507.65332
2252.987549
2158.133301
5810.245605
3416.245117
4583.644531
3574.309814
4704.416992
3740.979248
1846.939209
2117.176514
7307.095703
4167.062012
6528.17334
1931.428589
4691.992188
3271.391113
2575.188477
3413.136963
5999.134766
4987.574707
3831.842041
6286.861816
3051.40918
1878.318481
4222.79248
3508.858887
4640.905762
3627.220703
4195.558594
4107.13623
5088.349121
10344.026367
6897.481445
6594.088379
2430.736816
6142.329102
6074.588379
7779.285156
4041.465576
4575.567383
3810.347412
4251.382324
1947.785522
3788.081055
2891.879639
2535.603271
6252.608398
1846.681519
6034.913086
3099.018066
7667.379395
1752.973511
6804.387695
1551.180664
2614.621094
1576.67627
4713.81543
4801.698242
1784
4970.38623
2770.067871
5041.54834
2984.474609
5087.256348
1824.782349
3962.7146
3591.766113
1708.993774
1470.093018
3307.450928
2094.483154
3612.362793
3740.423096
1316.977051
3226.750732
1936.497314
3889.661621
5745.138672
6382.465332
2350.279297
1623.244263
3178.767334
4292.648926
5945.283691
1994.416992
4444.964355
5774.612305
4768.992188
2404.923096
6104.582031
5896.584961
2634.22583
1895.333374
4630.580566
2001.890869
4844.728027
1988.963623
4053.875244
5770.962891
4417.143066
1647.355713
2691.959961
3724.485596
4460.969727
3639.431885
2543.186035
5855.907715
7806.891113
2408.098389
3524.906006
2598.637451
5122.314453
3009.953369
1534.560059
4042.879883
2559.049072
12909.503906
1882.99707
3926.93335
1851.684814
3040.907227
2625.034912
6862.508301
6032.78125
1788.160034
1755.544312
2356.042969
2454.05835
2993.177246
7485.108887
4378.310547
2270.193604
3909.63916
2793.551025
1590.326782
3892.653564
3702.196777
6886.493164
5284.191406
6355.925293
4409.389648
5930.237305
2325.56665
4173.492188
2259.118164
5610.442871
2723.794922
3664.664063
4766.621582
4739.852051
2116.793213
6927.929688
3505.732666
4756.625977
4396.680176
1823.844971
1479.050903
7901.696777
3794.42627
2698.757813
4764.646484
1862.772583
1813.031494
5295.359863
4602.847168
1930.834351
3946.598145
3194.933838
1572.254883
6331.471191
1908.463013
2300.443604
1877.861084
4091.533936
5565.446777
1878.93335
3284.893311
2015.667969
7220.782227
2292.575684
7360.881836
1393.553223
1609.539185
2569.030762
1657.844116
4636.033691
2686.404053
7107.837891
3939.690918
5060.439453
1840.766113
2119.038574
3317.785156
4636.685547
2979.879639
3224.859863
1473.131104
1815.433594
2983.539795
2765.478516
4275.757813
5449.67041
2741.957764
8535.734375
4685.160645
2473.185791
5419.418945
1824.209229
2244.213379
2287.827148
3530.898438
1940.064697
3031.337891
4467.888672
2012.307739
4366.490234
4279.374512
4294.666504
1714.241699
3843.798828
3655.729492
4496.648438
3766.150879
4483.200195
1780.205078
1911.154175
2774.769287
4842.824707
3289.695068
2474.512695
5066.432129
4364.174805
3434.58252
3474.496094
7534.156738
5157.438477
3326.89502
8576.277344
4793.069336
3997.962646
2146.923584
4409.470703
3902.501709
1264.553467
4711.428711
5163.244629
3539.068115
3208.258789
7388.412109
2822.197754
2855.72876
3362.937988
1928.816284
4523.483398
2346.902588
2998.005615
2163.516602
4158.620605
5703.665039
7237.385742
4053.980469
3836.835938
2440.684814
4314.118652
4886
3681.397461
3487.593994
4562.353027
10669.084961
2515.150391
3697.719238
8409.573242
3503.416016
2351.578857
3022.44043
2348.065674
2624.908691
4184.144043
2199.041748
3095.564209
1615.936646
3495.455322
5581.519531
2320.076904
1526.855713
1507.112183
1640.789795
2635.92041
5194.328125
2346.161621
3433.064453
4153.459961
2535.1875
4296.025879
6772.995117
5094.362305
3693.605469
3751.658691
1501.092529
3063.622559
2947.626221
4795.961914
3932.662842
4215.988281
4065.424561
1661.5448
2898.077393
2572.12915
2191.663086
1716.091919
2762.839111
3957.84668
4788.804688
2012.322632
1393.796875
1402.176025
3678.535889
1254.105225
3245.600098
1269.214722
1727.758301
2555.199951
4934.251953
2659.854736
1319.490356
5300.931641
2785.681885
6307.279297
8456.016602
1279.343262
1213.075806
1334.38855
2554.696777
2360.499268
3632.232178
2391.242432
3085.810303
4296.111816
2822.203369
4028.109131
3324.150391
3713.959717
3270.983154
3709.121094
2188.507568
1973.049927
3209.729248
3201.29248
5626.543945
2013.865234
2544.689453
1959.487183
1976.182617
3030.884033
2486.183105
1666.751587
2240.033203
2126.145264
2195.730713
2937.759033
3395.304688
3796.185791
4749.091797
4048.342041
3546.998047
2927.327637
2049.668945
1866.141357
3235.718506
2598.971191
4705.547363
3187.820801
3244.698242
2165.900879
2794.198242
3567.259033
2562.189209
2588.541504
2223.837891
4082.455566
3343.033447
1662.155884
3699.979736
2157.84375
1976.476196
4202.176758
2134.095947
1541.390015
2118.086426
3024.481445
3018.38208
3679.483398
2153.348877
4141.525879
3890.050049
2934.377441
3131.101318
3420.39502
2154.632813
2634.393555
3552.064453
4089.71582
5119.181152
1984.700928
2127.918457
3098.162109
2798.029053
2000.623901
4746.498047
3986.836182
3411.9646
2134.102051
2876.650879
1755.511475
3512.178223
5691.992188
2517.324707
4690.440918
5959.461426
2831.432373
2227.213135
1984.552612
3442.533203
1936
3232.669922
5170.019043
4479.154785
4027.508545
2086.296631
2405.575684
3408.759766
1839.598999
2469.060547
1912.290405
1408.486694
1828.208984
3746.589111
6501
3591.035156
5350.966309
8106.641602
6263.056152
2286.066406
2266.866943
2008.443481
3231.416748
4883.47998
3363.150146
2189.621094
1921.670044
1998.365723
2629.061279
1965.038696
3002.971436
6567.588379
2884.159912
3533.217285
4725.067871
2727.308594
5882.917969
2543.793701
2043.851807
3730.773926
3367.038574
2930.883301
3219.240234
3795.834229
1895.058838
5237.784668
4156.515625
4154.888672
4807.483887
3227.97583
4821.049316
6440.277832
1890.427002
3289.846191
4503.952637
2623.611572
7716.122559
1583.412476
7133.333496
7065.840332
2344.913086
3878.020508
3950.660889
5016.403809
2148.08374
2414.773926
6934.099609
3427.372559
4517.320313
3134.469482
2448.931152
4998.837891
5178.626465
3013.549072
4864.459961
3334.710938
4364.710938
2492.020752
5972.598145
4887.764648
2755.89502
4606.083496
2822.787842
5205.432617
4443.51416
5096.166016
4694.474609
6643.900879
2050.337646
3407.818359
2432.564453
2460.881592
3426.645508
1595.641235
1664.773315
4220.942871
5782.299805
3008.485596
3708.562012
2901.421143
1973.769287
2979.930176
3238.516846
2087.867188
1487.711914
2390.360352
7076.209473
2594.445557
4605.879395
4915.618652
2977.736084
3890.180664
5273.666016
2261.698975
3028.377686
1889.126343
2158.953857
5748.29541
1654.204468
4333.773438
1959.367554
5706.104492
3750.24292
5563.881348
2735.938965
1885.799316
1932.134277
2161.946289
2186.931641
1635.409546
3153.989746
3439.841553
4548.299805
8023.965332
1632.338867
2658.373535
3037.857666
6585.390137
6771.142578
2036.732056
1822.008423
4319.852539
1534.898315
3287.373291
7162.494629
1959.950195
5758.47998
1630.89856
3733.319824
4727.897461
3575.134766
1677.11438
2846.072754
1532.592651
3231.729248
5663.59375
1575.096069
6727.891113
4152.783691
2012.622437
1532.742798
3664.176758
2640.370117
1810.800903
1698.068481
3458.019775
3547.304932
1824.221069
2159.496582
4713.526367
4968.869629
4440.241211
3841.025635
2507.855713
2820.666748
2029.687134
1751.666626
1844.414673
1898.833374
2403.36084
3776.673096
3018.899902
2310.54541
3654.213135
1875
3554.698975
2460.300537
2204.800049
2415.95874
2119.031494
3725.033203
2295.300781
2876.196777
1758.503418
2044.741211
5773.281738
3053.672363
3342.277344
5041.427246
1929.792358
4498.952637
1952.834595
1578.065063
3789.232178
3371.868408
2695.274902
4666.069824
2502.787354
5492.701172
9403.054688
2870.006592
3129.213623
4091.994385
1897.239624
1902.59314
2804.540283
2008.449219
1835.025024
3953.982422
6096.865723
2767.591064
3270.084473
4128.155762
2435.121582
4431.019043
6202.191406
2055.231934
6212.004883
5276.544922
3380.251465
2953.827148
2447.056885
5827.879883
1691.96814
4919.401855
5595.92041
3409.439697
1683.278442
3178.751709
3198.641846
3149.171387
2134.237061
2373.026123
4492.931152
2109.235107
3610.069336
1873.210693
4225.182129
4394.595703
2912.516113
2704.724854
3365.846191
2394.165283
4555.693848
2459.56543
2152.363037
3742.397461
6262.06543
4491.078125
1988.449829
1872.685669
2030.894653
2827.49585
3684.490234
3645.26416
3806.948975
2284.203369
4599.26416
1563.141113
1686.090942
1502.571411
3560.163818
3931.878418
3651.356201
4443.306152
5322.813965
2237.632324
3433.739014
1811.384644
1932.546509
3541.154297
2657.93457
4574.405762
5275.590332
6827.645996
5573.97168
3304.696777
2805.835205
4707.803223
6108.266602
4974.177734
8234.945313
3117.450439
5276.739258
5740.467285
1551.881714
5338.213867
2563.799316
3833.517334
3755.265625
3416.37207
7551.637695
2180.218994
3846.262695
2620.172363
5504.463867
6599.446777
7983.181152
1677.482178
1672.907227
4171.78418
1916.875732
3178.47168
4108.666504
3611.618164
2025.769897
4110.829102
1796.642456
3214.179688
5212.90625
3057.442627
3241.604492
1606.877197
1822.847656
2022.252319
1552.631226
4617.66748
2146.105469
1665.908936
4800.364746
4332.408691
1516.937012
2824.38623
3069.050293
3422.862549
3252.505859
4021.453613
2790.374512
4532.064941
1508.073242
1675.881836
1411.160156
1759.453247
3697.579834
3139.217773
1525.444458
4493.427246
6026.678711
2973.466309
2069.901123
2524.672119
4757.884766
2215.085693
2979.126465
2606.807617
4827.617676
2207.042969
4405.435059
1883.055542
3207.166016
4070.222168
3204
2953.09082
1772.151855
2543.63208
5409.264648
5522.718262
4290.390137
2157.401611
3761.416748
2663.030273
3594.882324
6293.756836
2215.070313
3842.274414
3202.688965
2027.636353
4134.555664
3677.82666
7197.035156
1661.213501
2543.635254
3950.393799
4994.784668
5170.711914
3796.509766
2017.260864
3228.14917
3038.684082
4802.979492
2888.209473
7093.973145
1788.722656
4408.178223
2365.084717
3155.143311
7091.506348
1861.037842
1639.9552
2659.7771
3437.978516
4624.51709
2605.871826
2527.926514
3446.510498
2704.575439
2142.035889
2569.648926
2592.98877
4994.918457
3433.255615
4324.258789
5233.462402
1665.744507
2273.568848
3893.49585
1973.401245
1737.403809
3073.294678
1605.768066
3438.337158
3332.148438
4000.395508
3302.209229
3188.500977
2277.109131
2641.136719
2614.743896
2304.340576
2838.650391
2748.541504
4843.776367
3623.276611
1842.604614
3946.02417
3465.889648
4497.316895
4072.194824
4985.388672
5193.101074
2534.259033
4264.17041
4756.022949
3943.550537
2229.977051
3763.607422
4056.080322
2861.07373
4719.451172
3382.457275
2327.106201
4252.107422
2469.612793
2966.528809
2184.454102
1952.536865
2131.484131
3166.648438
2536.61792
1951.03418
3325.191406
3908.097656
6107.847656
2202.070068
3187.895752
9523.786133
2508.520508
2664.473389
2065.114502
2577.814209
4906.164063
4557.864746
3784.758789
3929.45459
3229.787354
2156.530273
3733.251221
4793.642578
2274.872559
4422.956055
2858.162109
3387.286133
2452.055908
2448.169189
5736.282715
1710.481812
4983.234375
3956.775391
2280.165039
2855.043701
3616.526367
4215.544434
2305.779297
2403.694336
4183.147949
4682.275391
3123.116699
1768.855957
1773.73645
1473.833374
2522.144775
3532.932617
8832.245117
3006.099121
5403.929199
4413.499512
2134.027832
4365.97168
4341.396484
4361.85791
3074.821533
2063.115967
3612.9021
2697.936768
1547.570679
4079.153809
3914.225586
3179.593506
5410.399902
4124.692383
5945.383789
4052.504395
3880.810059
3391.826904
2027.726685
1921.949585
1960.223999
2078.721436
4025.952881
5066.151855
3269.725098
2017.386963
4337.964355
3551.619629
1588.911621
3393.309082
5646.958496
2802.666748
3955.641113
3397.473633
5552.62793
2716.053955
1989.761719
2279.288818
3310.493164
2411.212646
6476.498047
3330.748779
1773.278931
6933.654785
4296.120117
2528.183838
2395.252441
6562.272949
1796.022095
3311.319824
2754.951416
2186.093994
5156.311523
3185.814453
2692.433838
2474.956543
1674.75
2507.105957
4821.754883
2348.463867
3145.029785
5593.28418
1862.48584
5248.472656
4313.825684
4129.924805
4128
5652.758789
4773.48877
5542.845703
3167.405029
2803.01709
2788.181885
2377.714355
2662.065918
4532.591309
3323.936523
2300.521729
2601.285645
1818.649658
2981
2268.068848
4969.911133
1992.979614
3093.43335
2532.939209
3239.451416
2245.294922
2481.011475
4847.150391
2256.77417
4721.45459
7746.265137
2981.638184
3380.0625
3240.967041
2387.878906
3468.852539
2440.504395
2451.574463
4675.064453
4270.013184
3687.5
3711.428467
5716.82959
4952.206055
4517.121094
4442.133301
5376.181641
3361.578369
1740.583618
2311.780762
1832.521729
1863.163208
2614.158203
1612.28833
2124.043701
5180.660156
4320.249023
1792.769653
3372.088379
2463.05127
2156.692627
2499.457031
4804.893066
6486.035645
1908.295776
1715.603394
2106.533447
2612.189697
2781.481934
3772.177734
1891.548218
2286.639648
2952.379395
2844.022949
1802.230103
2131.236572
4262.991211
1982.744141
3577.465332
2842.549561
3817.253662
2888.310059
3615.772949
3770.498535
4999.170898
4059.710449
2315.401855
3349.15625
4543.087891
2085.666748
4718.450684
2996.059082
1698.498779
1869.078491
1673.666626
3932.611328
2163.244873
2951.342529
7181.016113
2837.593018
2940.07959
3044.718506
2871.696777
2412.831055
1634.326904
2598.912842
4503.98584
2955.326416
3438.5
3661.488037
2395.833008
3925.339355
1772.258545
5374.474609
4149.71582
3734.215088
1986.039429
5814.887695
4116.063965
2215.416992
1920.731812
2918.01709
2274.242432
3291.652588
5116.544922
5744.59082
2205.033203
4740.335938
4517.442871
4118.723145
2316.770752
2566.063721
4511.651855
2023.090942
2797.720215
3576.734375
1650.651001
3342.120605
2378.638672
4235.275391
3209.291992
3457.19458
3242.503906
3693.640137
2625.033936
6857.710449
3645.84375
5180.556641
1796.979126
7466.40332
5075.713867
2358.917725
3658.878418
1880.531372
4206.985352
2017.585449
1636.284302
3758.609619
1755.105835
2359.635254
5501.557129
3242.097168
7754.169922
2549.460938
3406.274658
1847.924805
2687.132568
5554.914063
1725.391968
7776.892578
3720.258057
4611.897461
4769.286133
2011.933716
5073.675293
2994.220947
2168.964355
2537.274658
2012.627441
2824.3479
10024.301758
6672.779785
3117.634277
7763.961426
5506.223145
1744.70105
2676.766846
2994.729736
4762.30957
4391.026367
1832.183472
1777.739136
4210.037598
3332.47168
2234.326416
2081.59082
2981.241455
7530.656738
3398.955566
2636.055664
3201.626709
3870.03833
1720.474365
2798.237305
3294.721924
3223.258789
3203.720459
5246.192871
2691.175537
1755.22583
2765.931152
2308.991943
6001.942871
17963.492188
4039.291992
4459.26709
6976.851563
3284.419922
3553.89624
2966.296631
3379.281494
2077.55127
1737.45459
1579.410522
1499.132324
2064.118896
2992
5884.296387
2543.378662
3112.12915
2365.391357
3880
4932.642578
3952.302979
2342.592041
3463.145996
5431.140625
1775.831543
5532.830566
3516.617432
4088.766357
1860.261719
3686.765625
5523.679199
2528.881348
3098.275879
3778.666748
4144.27832
2433.718506
4373.890625
4386.362793
7605.625977
4864.100098
2840.322754
4008.254883
5445.368652
6296.327148
4426.17041
7548.470703
2459.241455
2651.588867
4503.793945
2603.642334
2977.017334
7713.109375
3433.583984
2795.06665
7981.248047
5182.228027
3348.575684
4505.691895
11133.397461
4475.446289
2096.060547
3499.414795
2610.04834
3151.578857
2986.313232
2905.837891
3054.529053
3438
2222.678223
5752.312988
1717.902954
3074.379639
1813.045044
2804.222168
3417.866699
4828.835938
2927.704346
1666.114258
2589.683594
4858.130371
2044.385376
2343.129639
2225.996582
1643.771606
3618.818848
1785.706055
2114.592773
1727.498047
1625.953003
2135.967285
2118.737549
3027.84082
4238.636719
3920.410645
1859.05603
3347.202148
2149.845703
4110.349609
1711.268677
2418.824707
1661.863525
3889.663086
1913.89624
3353.860107
2831.385254
4828.351563
2142.502197
2146.671387
2114.44165
2096.947754
2221.777344
1716.489014
2344.677002
1968.342407
1980.125488
4786.786621
2558.603516
1738.186401
2339.74585
2953.119873
1823.644409
3524.638428
2444.737793
1761.918335
3424.526367
2590.377686
2820.518799
2699.4021
3362.85498
2948.405029
1637.279053
5092.888672
2415.912842
2361.205566
4374.056641
2568.356445
1853.812134
1936.62561
1993.06665
2431.533447
3921.641113
2054.772949
5514.09082
2336.734619
5863.486328
3999.393799
2546.686279
5817.600098
1729.477905
3105.528564
4365.23877
4605.905273
1686.731445
2869.275635
2660.713623
4403.8125
3148.168213
2826.286865
3726.984131
3343.296631
2712.515625
2742.174561
3162.794922
4625.82373
2423.295166
7861.60498
2650.037354
2267.89917
3637.484375
2045.723999
2707.690674
5009.571289
4741.181152
4915.04248
1998.690674
4981.17334
1811.324707
6165.691406
2361.006592
4284.574707
4186.459961
2787.595703
2528.841064
1904.686768
3729.059326
3155.281738
3874.237793
2566.295654
2022.875488
4810.223145
2440.437256
6059.043945
3240.340332
3889.9104
2243.22168
3787.678955
3985.494385
3316.956787
4185.124512
2211.828369
5198.583496
3103.43335
9616.665039
2745.742188
5452.532227
8125.919434
3171.862549
3853.250977
3335.052734
4714.163086
5520.557129
2293.256104
2941.857666
6478.210449
4043.45459
2958.183594
1524.062134
5095.420898
3550.553467
4415.342285
1567.918823
5341.648926
3649.357666
3408.049316
3322.870361
2457.245117
5107.589355
5639.065918
4917.068359
2045.541138
3163.849854
1618.833374
3047.217773
6717.78418
2049.65625
1879.218384
5196.651855
7224.01123
4573.714355
2894.852783
3240.038818
1796.175049
4055.628662
4522.419434
3156.21167
5435.853516
2566.554688
4263.574707
4058.931152
6738.944824
2954.361816
2477.762695
4719.825684
1892.698364
4652.410156
2838.464111
4772.12793
1977.242188
4458.387207
5130.283203
1281.614624
4567.703613
4999.769531
1907.035034
5579.152344
2245.528564
8040.431152
3016.953369
2335.935547
2067.285645
3812.747314
4648.852051
2580.916748
1657.945923
4201.632813
3521.968506
5173.070313
4019.376221
5343.973633
4934.128418
1325.333374
3087.539063
10614.822266
5671.844238
3896.664307
2363.522705
4335.071777
1666.400024
3285.678223
2184.494385
2855.789551
3191.410645
4711.853027
4914.558594
2564.965576
5793.894531
3862.803711
3656.795898
3015.393066
4103.111328
4581.448242
3428.130615
2000.629883
4037.081055
1866.072266
2527.506104
3589.951904
5438.267578
5074.825684
2061.729248
2174.04126
2853.397461
2753.22583
3119.706543
4220.222168
1681.949829
1523.788208
2575.491943
1665.095337
3756.691162
2183.618164
2592.639893
1739.166382
1592.780518
3575.18335
1877.607178
2225.626221
5294.375977
1790.97998
3934.751465
4900.040527
2186.244141
4098.621094
2119.361084
2561.247314
1631.959229
2351.101074
1836.406006
2449.032715
3911.72168
5740.215332
3828.231689
2262.282471
2828.039551
1566.672974
4152.783203
2099.227051
3170.313721
5222.76416
4427.914063
1575.413696
2170.67334
3695.425293
3426.461426
2893.220947
2461.024414
1826.535889
2571.908447
5933.519531
3624.631592
1788.68335
1990.192993
4559.135254
2854.47876
5361.501953
4051.98877
1631.807007
4939.270508
2239.700439
2556.374512
6350.103027
5457.032715
2420.904053
2853.209961
4923.024414
4958.987793
1661.698242
4102.821289
10881.12207
3910.658936
1915.950439
1858.344971
3424.772461
4893.19873
2792.047363
3544.415771
1816.161987
4392.742676
2881.45166
5018.080078
3577.938965
2082.491455
2472.273438
5718.873047
2598.519531
2441.668213
3543.025391
3783.134521
3655.949951
4223.538086
2684.512939
4905.093262
1766.119629
2722.52124
5525.364258
3265.563721
4795.453125
2022.060181
2599.030273
3439.728271
2024.903198
1945.132446
1941.779419
4091.782227
6167.976563
2748.561523
3417.689453
2704.752197
4057.723389
2547.4104
2034.5979
3849.813721
3219.904785
7419.095215
7076.953125
5053.299805
1795.434814
2422.940674
3605.883301
3330.22583
4182.571289
2457.075928
3139.727539
5361.517578
4360.158203
4385.184082
1769.581055
2019.657104
3594.900391
5242.623535
5818.310547
3296.919434
4243.491211
1501.272705
4530.450195
6727.145508
5044.367188
2807.022217
2644.101074
4359.098145
4369.919434
4666.348145
3676.076416
2637.815186
2702.608643
2818.335449
5987.934082
6880.317871
3909.846191
4365.350586
2151.624512
3241.342773
2906.165771
7291.548828
5513.15332
1644.227661
3702.448242
2357.686035
3081.284668
2055.228516
3373.302246
2565.309082
5520.612305
4537.648438
3129.326416
4313.787109
2406.186768
4826.687988
3475.927246
4841.414551
4757.384766
2710.518555
8870.548828
2864.40332
4530.726563
3753.420166
3156.159912
4831.510254
1893.870972
2469.96167
3784
4259.169922
4172.330566
4799.672852
6253.859863
1758.807495
1579.782959
2400.164063
3017.600098
4604.571289
5539.639648
2901.717529
2558.231201
5259.774902
3264.888916
2143.424561
4477.320313
5546.083496
2673.684326
2996.326416
5128.827637
4232.730957
2103.387939
5217.637695
8247.629883
4143.856934
2128.039307
5134.922363
5072.727051
4396.401367
4356.216309
4224.604492
5104.757324
2708.241211
2950.51416
2670.605225
3796.34375
1629.218872
5719.767578
3248.745605
3390.333252
2356.736084
2414.591309
1598.396606
3817.797607
2476.099854
2374.275146
4034.261475
1669.311157
5848.765625
1564.040161
2159.290039
2146.315674
1610.924194
1809.019897
2364.63916
1758.115723
1875.821045
1878.454712
2121.081299
4602.89502
2118.513184
5091.849609
1869.576172
1689.395264
3997.786865
3517.444824
2665.541748
7055.632813
1993.662598
4592.024902
2757.996338
2798.937012
2231.874512
3237.170166
1627.734253
5730.79248
1986.656006
4776.384766
1668.885132
1975.104736
2487.534668
2130.891113
5670.343262
4243.232422
1950.00415
5985.638184
4869.371582
3306.691895
2888.900635
2101.535645
2032.197876
2262.346191
1726.084717
4549.908203
3263.110107
3478.938721
4073.679443
2141.370605
1625.435181
5383.703613
6140.605957
3001.687988
1869.090942
7674.152832
3120.336914
7116.431641
6991.902344
2838.821045
4792.808594
2936.746582
2010.845337
5101.064453
4654.280762
1662.233765
1645.704956
3296.992188
1862.461548
3345.195557
5198.746094
1817.75
5705.133789
3529.826172
3466.072021
4981.484863
3595.148926
5356.80957
3385.424561
4503.466797
5325.389648
6869.816406
7201.32373
4841.493164
4404.858398
3461.503174
2027.733276
2825.946045
1530.765381
3913.603516
4690.712402
5801.242188
1884.96875
4251.834961
3975.969971
4046.301025
4343.461426
5535.207031
1633.006592
2702.61377
2491.831055
6219.235352
1951.808716
3046.772705
1738.024902
3486.614502
4635.955566
2223
2350.509033
1950.935791
5653.399414
2697.643799
1374.400024
3187.325928
2607.68335
3751.379395
4037.195313
6932.879395
3872.019531
2863.783691
2553.235107
2321.328369
5426.331055
4888.527344
4039.318115
1523.460449
3810.531982
3794.719482
5207.838867
3782.057617
2737.962158
4625.270996
1564.530151
5751.398438
2240.461426
4763.080566
4596.838867
3165.606201
3954.880859
4711.969238
1448.479248
3569.666748
4925.443848
4823.231934
3576.468506
1936.585327
2758.265381
6113.40332
2644.725098
3694.430908
1579.828735
2016.037964
3152.091309
2542.5
6235.339844
2908.681396
6257.681152
3597.45459
4846.05957
4010.543213
4910.435059
4845.117676
2385.621582
1931.695435
3008.356689
3989.148438
4740.275391
5781.028809
3830.099365
5064.879883
4210.936035
5944.760254
4758.32373
4842
4312.640137
1856
2340.193115
4358.37793
4223.092285
4129.236328
1902.186035
2564.182861
3323.006104
1785.841675
2995.885742
3225.218262
5366.413086
3028.253418
4085.73584
7867.547852
6768.425293
4286.455566
1974.456177
2367.910156
3080.041748
4184.48584
2516.333984
2448.753662
2166.571533
3113.945557
4723.977539
2810.489746
5546.586914
4773.818359
4980.571289
8308.323242
1933.084106
3932.624512
3231.056641
4408.233887
3979.259277
4994.189453
6180.323242
3608
4693.01416
6228.041992
5611.029297
3860.679199
1838.658325
3363.48291
5370.256836
2727.300049
2607.947998
3046.498047
2983.085693
6155.764648
2986.555664
3431.398926
2453.102051
6472.743652
2942.8125
4018.010742
3657.470947
3556.646729
4611.080078
4914.47168
6193.91748
1930.205444
2677.879639
2913.464844
4905.016602
5023.036133
3193.142822
3486.613281
4687.832031
3756.049805
3835.490234
3863.047607
2098.227783
4720.30127
1889.391357
3412.285645
5246.693848
4957.709961
3923.875
4637.047363
2285.374023
4481.072754
2186.097168
3503.624512
3063.739502
5310.979492
4364.78418
5082.43457
4989.07373
4819.489746
5838.973633
4515.200195
3851.403564
2397.274658
4347.955078
5004.905762
7302.310547
1762.666626
2735.480469
7046.331055
3632.537842
3369.600098
3610.861328
4050.047852
6390.641602
4150.313965
4552.068848
2014.383789
3313.125
6340.313965
5462.01416
3472.57373
3205.451416
2875.483887
2876.955811
1981.223145
4012.689697
3360.780518
1813.090942
4062.399902
5127.446777
6037.494629
5323.191895
4391.318359
2174.918945
9257.146484
3247.456055
7620.354492
1849.909058
1302.160889
3605.803955
6238.092285
5516.73291
3574.11377
1611.54541
4237.689453
4192.916504
3437.485596
5397.592285
4391.230957
2723.754395
3320.156982
1696.629272
2417.600098
1561.078613
3425.122803
5696
1934.37793
4110.71582
5794.831055
1927.217407
2094.787842
5500.314941
5799.304199
2138.020996
4747.687988
1442.036377
2935.161133
5596.730469
2189.936768
2037.754395
3576.588867
2907.394043
1848.515381
1633.487549
4413.143555
6467.879395
5244.075195
2123.626953
5318.987793
8248.762695
3728.581787
3860.241943
2393.753906
4657.605469
2714.459717
3670.862305
5704.907227
4116.199219
3278.745117
4325.727051
1748.846924
2973.625
5714.015137
1782.736816
2029.074829
4395.131348
5298.84375
4785.031738
7707.959473
3304.522705
5221.991211
1766.92688
1433.614014
2971.886963
5777.719727
3600.760498
5722.461426
3289.150146
2141.790527
4276.164551
8743.405273
3946.430908
1604.232422
3818.637939
1488.207764
4621.447754
2276.275635
4452.534668
2270.158691
2335.645264
1579.650146
4969.900879
2810.563232
5710.529785
2453.411865
3473.97583
4219.924805
5426.836426
4032.038086
2247.03833
5344.603027
1556.519531
3701.253662
2658.21582
2794.945068
1770.925659
1525.226685
2693.241455
4057.919189
3138.705322
3713.136963
4599.43457
3679.268066
2585.605713
2126.97876
3872.070557
5382.991211
4300.493164
4224.291504
2064.039307
2951.741943
4978.382813
7617.400879
1890.543823
2865.691406
1637.170776
3015.220703
6962.449219
3625.033447
2273.743896
2021.572998
2592.993896
2836.623047
3543.372559
3853.538574
1556.161865
4544.448242
4644.575684
2874.394287
4185.283203
2940.287354
1528.336792
2497.550049
6068.590332
2515.954102
3560.206299
2574.168701
4001.537842
3002.088623
3546.450439
10791.394531
13793.661133
4942.272461
3480.134521
3863.189453
3451.57251
5375.77002
3482.717041
2231.550293
4611.728516
3608.170166
5532.549805
4740.100098
2737.435303
2810.564453
4618.816406
4946.163574
5556.384277
4772.746582
9001.265625
3802.519775
1860.020508
3827.234131
3873.063477
3545.82666
4444.690918
4615.067871
4773.219238
5091.225586
2801.992188
6810.185059
1458.5
1922.864258
4311.075684
4302.583008
2571.514404
2478.399902
3490.793701
4819.302246
5869.257813
5634.699707
6695.179688
5741.962402
3216.718262
2921.039307
4227.891113
5714.34082
4109.037109
6918.515625
4163.672363
3161.337646
5144.049316
3663.72876
2739.497803
5748.167969
3446.897949
4509.528809
4313.009766
3451.053467
6499.534668
4551.261719
4368
3789.017578
4869.04834
4546.76123
7280.420898
4342.166016
3215.476563
5820.854492
3353.75
5270.709473
2811.804932
5438.820801
5952.951172
4145.047852
1907.051514
1792.782593
5749.202637
2054.823486
4194.044922
2227.370605
2194.968994
3454.509766
4607.472168
5222.979492
3212.789063
3052.158936
4965.796875
5224.600586
5068.393066
1656
4183.891602
1659.851807
4753.237305
2772.594482
5674.712402
1440.083374
1796.166626
1830.196045
3007.6521
2467.183838
3379.377686
8381.927734
2339.773682
4069.374023
2366.149658
2430.631592
3646.885254
4519.806152
3641.827148
5688.275879
6395.904297
3885.214355
4687.916016
5645.773438
4956.814941
2174.06665
4337.376953
2074.914307
3895.682617
4426.90332
1657.551025
3151.150146
4914.318848
4148.375488
1684.839478
3736.014404
2330.093018
4023.955322
1602.276978
6298.200195
4638.065918
2441.87207
2592.258057
5134.563477
2714.03125
3725.521484
2301.842285
2223.438477
3691.949951
3986.046143
1408.752197
3446.004639
1769.517822
4063.003662
1767.797729
3166.052734
3092.833008
1569.203979
2392.100098
4036.277832
3488.961182
5041.508789
2757.419434
1805.363647
7945.101563
5463.298828
2525.349854
1842.655518
1901.221802
8121.57666
5618.191406
3668.208252
3374.550293
2508.491211
4964.947266
6359.786133
7766.176758
2921.587646
5728.742188
7695.055176
4604.833496
2139.453369
3185.44165
3649.478271
2990.057861
2565.662354
3091.148438
2600.280029
2419.338867
2455.735352
3889.046143
4065.462402
4878.955566
1935.929565
3434.658691
3434.275146
6627.194824
1936.659302
4084.740723
1587.823853
3912.532227
1838.585815
3762.94873
4125.56543
3396.703369
2135.743408
2354.847412
5418.744629
5393.155273
3870.266602
4289.322266
2953.737305
4008.816406
7421.606934
4268.730957
4617.401855
11879.853516
4992.737793
5742.539551
4543.09082
5149.056152
2549.377441
2812.528809
2962.472656
2950.954834
5053.143066
4238.157715
3128.698486
2203.72168
3000.216309
5514.900391
2785.965332
4905.10791
3489.965576
4956.265137
1823.49292
4016.953125
2781.020508
3009.396729
2256.965576
2937.478027
6042.249512
2228.319092
4248.78125
4802.240234
2444.722656
2908.179688
5984.225098
3800.496094
7226.491211
3878.779541
2262.085449
3976.089355
1866.571411
17182.707031
3591.199951
3609.4021
3797.220947
2170.226807
4010.942139
2685.384521
4955.629883
5362.480469
4226.578125
3237.748291
3617.197998
5047.711426
1933.005371
5607.091309
4124.479004
5189.028809
1631.80957
4033.554688
5562.812988
1522.142822
2270.180176
2198.570557
3371.240967
2504.223877
3425.058838
4229.915527
6373.26709
4662.84082
2275.243164
2793.538574
3905.449463
3248.307617
5847.021973
3021.339355
6595.819336
2380.982422
3149.775635
7123.737793
2073.069092
16978.787109
4212.905273
3743.474121
2780.647949
2575.533447
4615.973633
3384.648682
5580.526855
3055.595947
4853.945801
1685.903687
3234.898682
2184.382813
4531.013184
4999.608887
1799.533691
4649.698242
2073.605957
1879.030273
4532.261719
5685.611328
10541.475586
1744
5268.657227
3348.439209
2885.935547
2696.607666
2000.424805
2872.932129
3932.643066
3066.803467
5054.640137
2510.461426
3424.445801
2411.780762
2347.827881
3828.156982
3981.796143
3620.977783
2819.371094
7056.405273
4687.041504
3787.816895
4771.62793
4425.45459
4644.01709
2371.188477
4503.661133
4488.506836
4221.25
4119.726563
3470.554199
2428.561523
3706.758545
5271.6875
2407.443359
4178.006348
3530.141602
2879.783691
3603.876953
3008.058838
4803.012207
7674.46582
10991.744141
6325.797363
8916.250977
6366.966797
3272.485596
1548.990845
2330.442627
5910.655762
4655.878906
3334.036377
5030.638184
3994.334229
3527.032959
2653.656738
3608.76123
2413.218994
1689.007446
3462.415771
2058.514404
5543.714355
2051.093262
4174.939453
6281.745605
4162.574219
1465.105713
2928.843506
2239.556885
5274.176758
5150.381348
3743.280762
2673.25708
1806.36499
3841.802002
4463.92041
2275.696289
3299.861084
2349.882324
3756.560791
4111.349609
4800.492676
1665.514282
2501.840332
2215.667969
1862.698364
1770.693115
1875.803223
8916.59082
5723.609375
3060.692139
4811.436523
2876.083252
1450.245117
2266.121582
5294.748535
4868.043945
4939.077637
4218.383301
2614.647705
2897.668945
2612.363525
3119.943848
5919.674805
3751.126465
4288.488281
4067.762207
5262.576172
4082.622314
1466.4375
4120.527832
1672.025024
2528.888916
3192.294922
5022.649902
2137.849609
3048.613037
2198.1875
1916.333374
6049.886719
3100.623047
2136.134033
2176.280029
4558.637695
3441.253662
2926.207031
4690.408691
3072.268799
4896.756348
4120.898926
3437.333252
8751.334961
3352.692383
4554.112793
3457.610596
3261.229736
4454.328125
2892.509033
4242.90918
2988.586426
2106.178711
2010.883667
4343.185547
3912.13501
4942.306641
2304.216309
2382.659668
3669.876953
3017.274658
3340.177734
3024.468018
3559.610596
1896.88623
5013.726563
3829.584229
2460.861572
2845.003418
2779.476563
2071.59082
3416.860352
4802.932617
2978.345703
2355.179443
2601.526611
5253.592285
3183.238037
2798.022461
4594.259766
1732.539307
2434.961426
9670.484375
4669.729004
4633.880371
5318.935547
3773.913086
3982.285645
5024.452637
1915.036987
3780.751953
6470.990234
5568.296875
5237.714355
3617.033203
2765.241455
2043.875
2407.333252
3479.686279
5638.299316
5265.944336
2406.980957
4298.342285
5949.401367
3088.118896
3704.348633
4206.726563
3438.477539
5585.516602
1748.017456
3611.977539
5488.772461
2565.449219
3592.657959
2542.499023
2055.199951
2637.92334
5433
5359.342285
4336.703613
3456.15332
1849.847534
8393.873047
2281.607422
5780.602051
2173.073975
6334.092285
4722.818359
1729.530029
5684.695313
3099.905518
6270.362793
5348.090332
6108.57373
3183.453613
5149.439941
4306.984863
1704.715454
2980.238525
5078.830566
2671.725586
1762.709717
2245.053711
4453.654297
2250.206787
4150.933105
2057.407471
2862.075928
4488.908203
4283.503418
1855.233276
1841.973999
5879.961426
5523.884766
4143.251953
4103.705078
2504.206787
6093.384766
3454.055664
4363.022461
4314.01123
4912.266602
3727.544678
6755.797852
4099.524414
6774.022949
4687.664551
2094.479736
2040.959961
2590.552734
2875.513916
3250.238525
5486.734375
2402.794434
2680.547119
3830
3592.851807
6690
2825.757813
4938.616699
2700.078369
4568.443359
4023.2771
4752.858398
3598.130371
2161.866699
4221.15625
3360.111816
5141.848145
4503.143555
4371.631836
2885.815186
2607.352539
3175.822266
2493.04248
3304.751709
8802.114258
4397.177734
2092.243408
2633.142822
4214.966797
3180
2662.141357
2506.328369
4574.412598
4431.219727
1655.775391
2795.887939
3871.72998
2890.046631
1507.938477
4208.371094
3317.662354
1525.149414
2735.453125
2060.57666
3514.880615
7855.791992
1799.469971
5261.348633
1481.505005
3623.770264
4530.499023
3152.718506
5285.974609
3257.396973
2231.857666
1581.108765
3326.669189
1566.162109
2697.168457
1588.722534
2400.284668
2279.407471
1825.582275
1961.875488
1837.099976
4116.60498
1570.666626
4336.027344
3586.743408
2861.076904
5043.516602
4948.584473
2214.393799
5645.65918
2204.713867
1504.826538
1509.304077
1497.667725
5188.009277
1840.274048
4203.982422
2492.136963
1223.501831
3165.585449
1900.148193
2979.118652
2383.523926
1673.152954
6230.677734
2073.732422
5356.051758
3680.44751
2992.872314
2982.954834
2470.828369
5274.402832
5476.391113
4903.445313
5826.895508
5057.276855
4827.571289
4338.228516
2639.845459
2844.418457
6043.977539
3158.103027
2068.029053
5876.104004
2391.683105
1734.119873
2418.818115
3097.836426
2803.968018
4762.724121
4567.90918
4505.227051
3850.470215
2896.342529
1734.574219
5460.391113
2923.038818
2006.429077
4729.337891
1760.064575
3070.827637
2066.564453
2687.261475
4919.850586
3157.936279
4797.322754
2405.207764
3884.383301
2034.384155
2413.678711
4105.506348
1709.435425
3223.178711
1841.472168
4897.267578
3411.10083
4228.048828
3082.444336
3780.861572
6036.32373
2963.579346
4559.53125
3606.484619
4978.312988
2761.176514
1771.751831
7473.532715
4027.942383
2260.375977
4218.45459
5048.70459
3221.052734
3373.766113
4270.405273
4671.075684
4273.471191
4419.068359
4064.951904
1626.285767
4288.092773
2972.244873
2002.991699
2626.547363
2326.782715
5307.487305
3138.72168
3011.824219
3021.43042
4819.680176
4760.305664
3282.235352
3159.49292
3233.846191
2085.186768
3027.656006
6648.255859
4499.158691
4414.232422
2854.580811
3649.759521
2178.562012
5868.146484
2153.985107
3826.338379
2328.526855
3176.442627
3232.686768
6320.840332
3087.428467
7605.475098
2369.517334
1734.623291
3261.510254
1578.848755
3292.173828
3141.447998
2315.779785
3677.705078
2081.831787
4105.836426
5079.765625
5099.901855
4543.665527
2570.106689
5283.066406
3996.453857
5840.922363
4926.550781
4446.296875
4386.120117
2916.396973
2831.894043
3408.205078
3629.892334
2426.211426
3971.447266
2452.649658
5347.848145
3126.893311
4536.4375
3374.004639
3012.048096
5402.898926
4763.443848
3240.716309
3554.666748
3893.830078
2273.401367
6637.138672
2347.333252
3776.109619
3383.421143
5170.372559
4309.65332
3602.46582
7729.010742
4567.131836
4171.200195
1593.666626
2016.952393
4342.977051
5546.69043
6120.944824
3480.233398
2224.287109
3479.305908
4825.371582
5193.98584
6394.506836
5826.103027
3008.507324
4585.804688
4869.97998
10307.826172
1819.192871
5106.983887
4445.876953
2411.973145
5003.599121
3978.038818
5862.21875
4274.414551
6120.869629
4506.788086
3584.431641
3614.752441
2134.19043
3970.674316
3372.563721
4532.403809
1935.783813
1836.111694
7322
5120.881348
3815.202148
2779.276367
4773.291992
4203.033203
2623.328857
4129.59668
5018.699219
3327.654785
2473.01709
4019.172607
2930.086426
3549.589111
4072.640869
2458.302734
1867.215332
5469.871582
3984.743164
1875.990967
2920.069336
7248.327148
2081.391357
2758.188965
1472.140869
4628.834961
3865.727783
1971.780518
7684.224121
4528.901367
3150.162109
1491.963501
8974.773438
2997.178467
1778.295654
2598.524902
3563.076904
1467.169312
2108.16626
2340.468994
3234.477295
2066.076904
4262.523438
3538.191162
3742.298584
1901.406128
3877.794922
3918.825195
4449.402344
1954.157837
1662.839966
5150.328613
2553.630859
2552.294189
5051.72168
2297.917236
3934.796143
5741.836426
2553.361816
2838.488281
2086.259033
2737.668945
2628.978516
4661.484375
2015.570679
4491.271973
4093.894775
4264.509277
4437.018555
2479.970947
2674.685303
5461.489746
6532.043945
3467.348389
2465.643799
2383.645264
5708.160156
2592.550293
3297.018066
3645.39502
4104.38623
6122.250488
4529.259766
3131.425049
3229.070557
4654.019043
2547.060547
4110.26709
2289.564209
1848.718262
2071.043457
2002.299072
3129.4104
2792.125488
2923.269287
3305.77002
1727.05481
2766.086914
4225.008789
3148.916992
3796.68042
3719.205322
4638.083984
4230.845215
5171.496094
3451.646973
2534.935303
2130.883057
1994.876831
2774.290527
3093.116211
5310.828613
5724.742188
4414.831055
4293.860352
3100.58252
3825.45459
3168.019043
3271.553467
3140.690674
4008.501953
4810.937988
4926.591797
3167.006592
3463.678955
6423.736816
5393.75
3936.033447
2488.577637
5321.227051
2571.689453
1822.188721
4147.40625
2215.845703
3165.183594
1886.052612
3493.555664
2469.60791
5836.860352
2309.529297
1970.261353
2348.544434
4336.42334
3714.007324
3246.037842
3863.988037
2520.661133
2335.418213
3452.024902
2704.334961
3019.355225
1991.858032
7031.517578
4569.171875
2187.265381
4577.84375
4491.131348
4708.976563
2925.855225
3133.885498
4276.269531
2888.146729
4006.297363
3649.668701
1841.829468
5098.068848
2323.895996
3153.992188
2824.963867
2772.325439
2516.272217
5775.272949
3648.554932
3218.877197
1887.488037
3628.3479
4340.986328
4813.60498
2748.029541
1479.488037
4224.920898
2567.017578
4057.634521
5180.953613
2076.86084
8940.832031
2925.589111
2069.519287
2496.340332
5376.950195
3990.663086
5238.528809
4997.236816
3116.679199
2934.25
4628.105469
7219.533691
3242.634033
6370.258301
7069.89209
4003.191895
7381.635742
4084.025879
2472.654053
2364.047119
1902.340454
3985.590088
2258.016357
5443.967285
1955.224854
1293.457397
4450.022949
4378.973145
5425.836426
2635.718262
4069.790039
3314.167725
2589.194824
2836.820557
4758.889648
3232.094727
2992.811523
4800.688965
3665.953369
5421.606934
3886.857178
3456.995117
2647
7095.27002
1536.666626
4689.556152
1619.546631
1568.977783
5534.125488
3855.618164
5106.501465
2785.033691
1547.292725
4576.410156
1947.744873
3695.036865
3921.79248
2821.804688
3094.572754
2958.904785
2223.69043
1953.856812
2954.205811
3038.690918
5130.580566
2805.333252
4332.524902
2623.453125
2924.234619
1360.418335
4762.228027
1870.849854
3133.420654
3774.953613
2147.482422
3115.069092
3198.44043
2204.269287
2765.220215
3014.181885
4198.936523
2132.370361
8921.605469
2216.133057
2338.28833
2520.049805
2281.498779
1680.922241
5124.146484
2243.960938
3104.546387
3049.874023
2293.108154
4260.309082
3889.403564
6630.823242
1876.294067
4378.211914
1917.536011
4012.512939
1579.448242
3257.84375
4471.266113
2998.591064
4496.642578
2754.466553
2886.554932
2520.702148
4472.356934
2731.222168
2670.677002
3026.203369
5802.111816
3306.365479
2507.868652
5869.953125
2328.091309
3147.665771
2323.773682
4549.992676
4526.152344
4088.345459
4041.74585
4030.865479
6579.916992
2975.691895
2884.640625
2045.033691
3609.511475
4884.235352
3240.862793
4424.070801
3478.472168
2633.427002
5361.486816
5294.638672
1674.654663
3983.895752
1719.817505
2970.046143
7680.064941
5064.626465
3875.689941
2470.16626
3991.147949
1863.439941
4561.526367
4984.222656
2191.421387
5520.591309
2891.723145
4895.535156
3559.972412
3790.623047
3416.834473
1984.666626
2143.485352
2541.419434
1814.092041
2053.418213
3028.259521
5492.253418
3042.413818
3890.503174
4581.311523
6464.498535
4468.376953
3085.430664
3859.830322
4711.568359
3084.84375
2910.149902
4151.480469
3149.658447
4526.473145
2158.30835
5254.881348
3449.271484
3219.877441
2138.052246
1594.518555
3147.238525
2279.606445
3140.957031
5122.095215
4142.382324
3404.432129
3174.217529
2429.425781
2232.081299
5981.378906
4277.787598
2134.339355
2998.283447
5863.92041
4809.663086
7116.181152
3864.838379
4075.661865
4238.146973
4196.869629
7068.799805
6852.455078
4623.228516
5340.15918
5027.927246
3598.984131
2379.401855
5034.90918
4939.677734
3253.654053
4730.357422
3030.986816
1832.036011
2690.268555
5008.07666
2587.943359
3915.168945
1842.395996
2597.684326
4896.73291
3722.045166
4025.518799
6892.75293
3698.803223
4176.208984
3981.140137
7033.549805
3736.677979
2207.542969
3428.254395
2417.623291
2158.685791
2587.072754
7022.143066
3497.290283
2651.182373
2465.199951
4579.251465
4469.95752
4969.487305
8485.094727
2702
4086.40332
3842.784424
1576.533325
5035.013184
6674.629395
4837.951172
4125.784668
3086.682861
3018.354736
2409.825439
3877.40332
3883.977783
1862.532837
3726
2315
5159.77832
2499.658447
10649.661133
2453.684326
3817.19873
4947.803223
4237.242676
1701.388916
2275.657715
1968.266724
3144.401611
2952.864746
3185.470215
3985.480957
5138.556152
8179.230957
2698.244629
3863.255127
6634.861328
2723.418701
6517.714355
2416.406982
2008.39917
2676.315918
1574.803711
2153.600098
3647.496582
1618.005127
3144.598633
1509.03064
2678.204834
3823.560303
3211.405518
7748.370605
1923.463867
4740.328613
1971.252808
1635.109253
1733.022461
2071.384521
1920.640625
1508.785522
1849.439697
1564.239502
4470.860352
2273.245117
3606.27124
1594.271851
4640.839844
7107.184082
2991.704346
2496.07373
2035.45166
2143.664551
5322.767578
1471.450928
4246.584961
4648.510742
1420.178101
3255.266602
5705.269531
6855.845703
3213.853027
4559.052734
2908.51123
1860.486816
2243.246826
5593.177734
2067.651367
1779.973267
2178.734619
2109.720215
3613.338623
2429.795654
5117.400879
2394.213623
6145.187012
2014.672607
1680.917236
5076.875488
5352.813477
3690.530273
1699.476929
3745.068359
2762.235352
4353.066895
1797.362671
6210.475586
4136.315918
2696.116699
3805.765137
4780.475098
3427.848145
3345.151611
2429.293457
3180.029541
3405.041016
5260.84082
4153.646484
2620.607422
4884.666504
1772.048584
4413.495605
3870.862305
1970.318237
2969.059326
2966.308838
5322.276367
3596.318359
3891.486572
3876.02002
5293.246094
4228.905273
4778.580566
2012.586426
4116.738281
3382.321045
5586.858398
2474.447998
3531.557373
5298.43457
1927.189575
4560.740723
2479.749023
4121.339844
2341.848389
2763.803223
1812.919189
2530.257324
5128.182617
2924.269775
1912.748901
2033.206177
2247.875732
2006.270264
2554.809082
3332.645264
4421.352051
2260.694336
3335.804932
2299.406494
5092.361816
5890.608398
3559.804932
2937.680176
5287.95459
3348.47998
3127.489258
1604.67688
4263.83252
3671.152588
2694.279297
3593.216553
3328.304443
5373.165039
3673.663086
4262.791016
2757.248047
3817.895264
1866.93335
4569.640625
1914.895752
2676.571533
2842.808838
2679.626953
4218.906738
3758.740723
2199.776611
4179.881348
4626.168457
6598.677246
4015.320068
2737.648926
2394.804443
3246.981934
3956.724609
2292.157715
4945.628906
1844.843872
4680.92041
1545.878296
1488.869507
3449.497314
2630.115967
2685.683594
4782.792969
2572.33667
5651.674805
3837.562744
2869.052734
1637.34375
2469.787354
2390.162598
2821.568848
3445.44043
2532.705811
5030.202637
2280.493896
7850.48291
4461.106934
7844.660156
6541.747559
1742.666626
4281.847656
4646.712402
2008.922241
6701.333496
5120.548828
2807.621582
6733.786133
6907.855469
10836.014648
4019.623535
3212.891113
5989.260254
2354.48877
2377.186523
6607.433105
1831.006592
2671.265381
3091.220215
2721.359131
3076.647949
5943.591309
2022.191772
5382.029785
4556.255371
1750.508057
3499.039063
1610.648682
8299.75293
5366.879395
3227.263672
2731.137207
5389.714355
3150.793213
2355.975342
1782.289673
3216.024658
4526.010254
1697.986206
4936.317383
7893.827637
2846.232666
4654.615234
2006.915283
2351.830566
2457.550049
2729.867676
1913.71167
2772.571533
2920.678467
2355.919678
2939.581055
7234.605469
3086.894775
4216.312988
5829.512695
2578.065186
1912.83252
3601.95166
4042.201172
2801.168457
1785.830811
1531.216309
5545.088379
2725.732422
2453.97998
3598.254883
3826.755127
5668.986816
2779.657715
1580.925903
3012.811768
4746.998535
4026.991943
3110.236572
4273.715332
2655.086426
3603.866211
3689.062988
3102.597412
1525.442505
2467.421875
1789.067505
4374.397949
1603.888916
6686.558105
2322.365967
2528.327881
4278.520508
2242.33252
6509.893066
3243.59375
2195.949219
2095.072266
6347.652344
2450.465088
2989.286865
6473.380859
2428.551758
3259.096436
1642.054443
3859.188965
1778.181763
1777.537842
4518.443848
1858.841675
1435.244873
1379.10083
3485.646729
1969.904297
4745.254883
1961.585327
3626.466797
4943.245117
4375.315918
2000.380981
2862.519287
3621.736816
3608.225098
2554.871826
4790.39502
2758.118652
4073.497803
1878.989502
1885.838501
2542.55957
3859.967041
2816.725342
1678.639038
3889.511719
2541.279785
1718
2916.321289
7156.209961
3540.96875
2600.573975
4499.269043
3334.130859
2633.312988
2122.476074
2736.698975
4053.109863
3749.938477
3006.918213
2548.229248
2863.00293
1565.261719
2235.468018
2874.776367
6042.358398
3881.656494
2806.012695
2993.004639
2120.450928
2754.217285
3166.451904
2079.943359
3013.589355
3063.52002
3700.256592
4593.230957
3641.81665
1849.45459
6627.639648
3324.320068
5137.522461
3387.467773
5441.662598
4809.548828
7095.263184
2839.564453
3544.292725
4294.906738
4527.456543
1758.937012
2133.428467
4848.724609
3548.36084
2386.277344
3669.291016
2255.264404
3011.108643
2437.854248
2769.927002
3413.945313
2718.47998
2861.318604
2870.554199
4130.649414
2266.160156
2548.887207
2417.784668
2322.815918
3549.045654
3800.784912
1701.152222
4158.876465
3344.916504
1728.136353
1815.590576
3620.714844
2473.067871
4489.912109
2844.555176
2410.508545
1764.773682
2373.790771
2359.441162
6054.770508
3369.479736
4845.790527
5048.839355
3740.300049
6077.458496
3841.076904
2349.662598
2721.58374
3257.391357
3019.889893
2389.843018
3501.5
4975.930176
2827.385254
4445.254395
3417.646973
4248.213379
3287.354736
2432.817627
5059.364746
2230.536377
3032.057861
2969.119141
5980.658691
6256.255859
6699.543457
5166.285645
5598.222168
2815.722656
5065.687988
6868.808594
3850.339355
3753.724365
5923.456055
3863.633057
3026.455811
1866.899292
4524.43457
2577.497314
3089.43335
2703.318359
4315.041504
3004.402588
2233.590088
2543.061768
3462.576416
3117.135742
2920.822754
3890.607178
3561.295898
2458.937256
3838.338135
5190.900879
3032.900635
3100.2146
2477.508301
4989.188477
3883.813965
2150.891113
4173.265137
4267.750488
3088.480957
4117.956543
3654.967773
2342.241699
2997.399902
4688.820313
2653.61792
2946.967041
9454.87793
2551.277344
3509.032715
4227.47998
2783.642822
1653.986694
3797.01001
11038.157227
3091.533691
2286.20166
9893.21582
5884.931641
