# Supplementary material for: Distribution Analyzer, a methodology for identifying and clustering outlier conditions from single-cell distributions, and its application to a Nanog reporter RNAi screen
Source: BMC Bioinformatics. 2015 Jul 22;16:225. doi: 10.1186/s12859-015-0636-7 (PMC4511455; doi:10.1186/s12859-015-0636-7)
Supplement: Additional file 1: Code S1. — R source code and sample data for distribution-based high-content screen analysis [file 12859_2015_636_MOESM1_ESM.zip › DistributionAnalyzer-1.1/Plates/files10004/G08]

5833.720215
2003.093384
4308.088867
3105.839111
3087.720947
3595.480225
3330.041748
5296.670898
4638.588379
3214.3396
2274.274414
2000.623413
2215.179443
5527.459473
3634.49707
3409.263184
2690.988037
4927.955566
4119.408691
3271.181885
2880.39209
3486.173828
1931.472534
2391.518066
3943.379395
1757.544922
6293.304199
2516.753662
4657.372559
2123.307861
4521.085938
3180.041992
2116.099609
1647.465332
1636.557617
1994.998047
5001.521484
1905.784546
2992.472168
4348.059082
3185.543213
4630.951172
2184.212646
1699.119995
2933.58252
1480.783936
3192.328857
1778.747437
3335.97876
3476.033203
2363.381836
3952.761963
2551.206299
1770.149536
1557.789307
5309.692383
2847.086426
2825.760742
2136.443359
1673.371826
1735.192139
2306.540283
2227.004395
2325.666016
3284.05957
4805.702637
4100.845215
2406.682617
1604.851807
3133.045166
2067.463135
1676.674561
1527.942505
1605.783569
1587.013184
2131.231201
1551.984253
2014.98291
2074.307373
1766.47937
1930.282227
2771.028564
2626.141602
1738.128296
1731.400024
2098.341064
1765.087524
3006.393311
2636.39502
1722.899048
2283.983643
6017.430176
3867.376221
2359.881104
5759.343262
3080.523193
2136.264893
4074.982422
4896.150879
2460.113281
2264
4909.719238
5178.316895
2471.730225
4934.761719
3580.236328
3497.285156
2461.291748
2067.636475
3615.364502
2811.906982
2218.056396
4607.693359
3679.544678
4353.224609
3433.808594
4633.551758
2388.970215
1936.448608
4102.88623
3804.378662
2019.189209
1503.012329
1798.574829
4631.489746
1840.105225
1481.158569
3989
2986.929932
4284.305176
4638.222168
3365.439941
5186.549805
5273.025879
3920.842041
4521.505371
2891.837646
2202.394043
3014.045654
7957.741211
3385.328125
2049.393555
2425.679932
5163.374512
4953.062988
1770.836792
1804.186035
2785.753662
2695.094238
4689.366699
4207.884277
1969.588257
2962.557373
3891.630371
5213.169922
1657.644897
3197.798828
3200.045898
2188.81665
8040.950195
2901.560303
3001
4687.461914
3448.565186
4435.466797
3666.93042
1376.230713
2805.0625
4269.125488
2731.032959
3614.168701
2484.35498
1727.408813
1637.282959
2297.174316
5451.908203
3615.517578
3510.740234
2757.596191
3332.651123
4589.02002
1356.785034
2636.047119
4367.602539
3016.552734
2411.010498
5428.310547
4209.297363
3896.537842
4036.841553
2220.409424
2030.829224
4654.915039
4281.97998
3053.171387
1721.642822
5376.035156
2443.050781
2721.583252
3206.914795
3615.708984
4476.812988
6413.166016
3583.854004
2589.045166
3442.666748
2858.75415
2034.90271
2752
2817.555664
2799.536133
3508.056885
4751.874512
5185.195313
2250.557129
3526.84082
4464.575684
3447.465088
4757.581055
3889.333252
2557.77417
2826.053955
2907.548096
2797.349609
4336.743652
5224.813477
1490.430908
2322.299561
2044.268555
3372.201904
2803.079834
3302.557861
3540.618408
6643.374023
3005.112061
2405.775391
4256.996094
3566.115967
3783.267578
2906.152832
4643.648438
1876.664063
5874.35791
2328.955811
1512.704956
2167.619141
5842.79541
3776.929199
5814.543945
3677.850342
1760.39624
5357.382813
3911.969238
2892.85498
4704.078613
3217.213135
2399.529297
3764.30957
4292.937988
3240.879883
5505.703125
4989.967285
3377.442139
3004.114746
4963.633789
4258.87793
2012.904541
3500.380127
1741.113403
2966.260986
1985.142822
2378.289307
4750.75293
1905.065186
1974.46936
4539.694824
2543.432861
4394.393555
4819.746094
1927.791504
1690.841675
3486.497314
1862.020386
6270.114258
2114.344727
3137.497559
4199.112793
2611.457031
5882.887207
4353.026855
1534.242188
4441.546875
3316.971191
1677.149658
2068.90625
3777.764648
4524.046875
5989.120117
4705.571777
1326.222168
3679.624512
6397.72168
5211.881836
3847.919922
6234.993164
4295.744141
1784.424438
3118.542725
1934.588257
3142.412598
1906.397583
3632.052734
3069.714355
1835.879883
4813.698242
3977.906494
2836.490967
1735.409546
2969.297607
7021.867676
3780.834473
3227.438965
2199.277344
1650.932129
4776.285156
4696.555176
5314.876465
2163.360596
5738.17627
4563.217773
4306.551758
1260.193848
4244.137207
3189.235596
2665.969727
2834.45166
1941.057861
4169.005859
3740.462891
4598.332031
2276.605957
2863.969971
4344.695801
2141.619141
2532.852783
2491.555664
5601.760742
2444.260986
4061.062012
3027.080078
2593.627197
2985.199951
5995.876465
1615.96814
2701.342285
2424.477539
3527.259766
3962.255859
3942.836914
3927.334961
3733.627441
3751.75415
3062.515381
6667.288086
1995.226929
2712.645264
2797.729248
2107.847656
4957.846191
2462.012695
1834.437378
3112.074219
2298.480957
2686.533936
2585.702637
1706.566895
5447.071289
4309.898438
3466.939453
1634.952393
6406.462891
2535.782471
1853.285034
4811.01416
1767.544678
2111.310303
6389.219727
2168.642822
2772.764404
1910.365967
3388.483887
3863.694824
6228.492188
3727.485352
3189.594482
2767.111084
2308.029541
4503.590332
1628.10437
3562.550049
3092.923096
2784.959961
5154.81543
1552.347778
2123.881592
2086.5625
1990.847412
3748.131104
5065.569336
4341.754883
5536.766113
5065.202637
5519.604004
4041.411865
3537.248291
4750.788086
5394.637207
3666.486572
2278.553467
3374.92627
5054.901855
4660.865723
5197.030273
3610.634033
4218.953125
7924.251953
3608.719727
5214.614746
4301.206543
4824.261719
1960.921631
3375.449951
3249.092529
2442.943115
2482.898438
3872.918213
4982.129395
7093.967285
2970.127441
5227.37207
2640.178711
2599.538574
2762.297119
5263.205078
4898.044922
2869.911621
6604.245117
4882.745605
2797.473633
5626.72998
2187.31543
3456.841553
4140.42334
4899.124023
2680.268799
6459.150391
3967.52002
1643.964966
1505.346924
3813.281006
2671.404541
4460.372559
5108.008789
3931.782959
3713.842041
5438.505371
4450.469238
7004.179688
1910.717285
3980.915283
3611.664307
2055.321533
1680.356323
4700.296875
5201.188477
1778.41272
3860.923096
6696.239258
3669.342041
5027.733398
4586.533203
2641.185303
3315.008545
3733.755615
2652.66333
3312.881104
5201.692383
4745.254395
6798.647461
4211.725586
4502.384766
3831.516602
4452.250977
3704.58374
4594.176758
1819.479858
2753.490234
4027.25
5201.583008
5581.537109
3123.3125
3418.484131
5643.830566
3159.732422
4042.718018
4835.052734
3405.14209
4210.15918
1805.169189
3366.413574
3378.131104
2264.056396
1929.392822
1789.246948
4314.947266
1780.345337
3472.4729
4220.209473
2470.905029
3908.822998
3766.257813
5247.388184
6676.745605
3240.37207
4865.662109
1929.882324
3390.73877
3102.122559
5177.874023
5230.796387
3134.29834
3232.649658
5486.0625
4217.749512
3502.825928
5438.344238
2505.351807
3221.977051
2213.176514
7230.836914
3407.976074
4777.224121
2485.674316
5252.523926
3530.830322
2956.185547
1928.684448
1918.409302
4002.066162
5657.074707
2508.812744
4523.731445
5445.759766
2787.309814
2968.401855
2946.322998
4162.378906
4042.080078
3177.8396
3098.126465
4822.487793
1712.230225
1799.052979
1754.21582
2433.724365
4886.352051
1651.844971
2356.363525
4565.604004
5340.769531
3391.497559
4770.020508
2141.525879
3283.314209
2868.625
1321.641846
2951.912598
1904.319946
4200.658691
2092.604248
1386.94397
2499.791016
3781.472656
4041.635498
6039.373535
2225.464111
2557.990967
4013.921143
4076.015869
1587.874512
3006.005615
4324.356445
4166.755859
2268.786377
4289.77002
4879.712891
4267.756348
1968.06543
2295.424561
3549.214844
3821.757813
3092.414307
2120.688477
1962.663086
2330.984375
1818.9021
3851.695801
3330.407471
5719.900879
2783.105957
2033.960815
3270.182617
1825.075317
1701.868774
1613.181763
1693.383423
3267.008057
2408.928223
3554.050781
3931.633789
4397.437012
1512.523071
1860.337158
5024.124512
4271.841797
5514.700684
4379.38916
3428.31665
5319.299316
4045.341553
4315.349609
4315.826172
6332.461914
3190.307129
3409.824463
2492.961426
2837.479492
5058.102539
4620.556641
4692.023438
3611.589111
3996.887207
3594.951416
2981.199951
2298.883301
6677.3125
2939.214844
2551.421631
3579.493164
2824
3215.24292
2148.695557
5176.5625
3703.209961
3321.621826
2463.568848
3702.746582
3639.259277
1902.106567
3695.860107
5689.834961
3375.837891
6125.904297
2802.126465
4529.978027
2356.383545
2362.932617
3693.850098
2252.739502
1922.859863
3720.59375
3287.513916
6011.405273
6700.590332
3358.800049
2864.584229
3152.653076
3568.756348
5686.25
5676.918945
3089.121582
4175.747559
3648.220947
2347.614502
4773.271973
5713.626465
5932.311523
3227.076904
5404.424316
3661.553955
4302.736328
3533.333252
3826.852783
4743.652344
3250.773438
4002.731689
2572.865234
1629.425659
4402.8125
3462.666748
3074.477051
4075.534668
2747.206299
2894.456543
5401.785645
3229.918457
2601.482422
2082.611572
5033.830078
4424.040039
5443.913086
2440.672363
4084.037109
4988.158691
2443.19043
3657.199951
4819.438965
4792.993164
4675.741699
3409.510986
2653.008545
4618.808105
2669.178467
2677.165527
2074.871826
3486.205078
2839.363037
5195.863281
2207.897217
2803.800049
1540.619751
4356.707031
5156.412109
5341.03418
1767.616455
1964.437134
3642.461426
3756.490234
2066.369629
3368.810547
2154.415283
3483.464844
1830.661865
3127.93457
2249.394531
4735.150391
2565.469482
3167.314209
4268.95459
3835.118408
1823.884888
3487.135254
5560.812012
1825.732666
1674.501953
5702.331543
5071.133301
1140.547729
2443.781494
3265.852295
4859.075195
2073.887939
4259.319336
2754.606689
2161.666748
1585.006836
1803.397705
2647.286377
3582.953369
4956.848145
2480.229492
3033.902588
5317.32959
4718.928711
8361.421875
2725.23877
4600.327148
1509.803223
1507.377808
5599.030762
1364.895996
4104.863281
4787.610352
2191.574463
3040.807373
1576.857178
2389.258057
4228.496094
6215.42627
3422.883301
3628.476807
4271.810059
1602.232544
3648.198975
4449.036133
2696.896729
5349.208008
1761.685547
3268.64917
3390.423584
4568.762695
5518.025879
2002.937256
1361.869751
2731.348389
3393.519775
5796.864258
2443.930664
3954.812744
1731.127319
4575.24707
1792.537476
5144.822754
3991.74292
2192.490723
2960.488281
5251.006836
3472.586182
4148.165527
4808.718262
3718.315674
3998.835938
5963.854004
2060.742676
2003.199951
6123.95459
3924.725586
5124.797852
1664.675049
2243.129883
2194.418701
2780.683594
3330.674316
3109.879639
3095.897705
3740.416748
2257.2146
2237.095459
1936.384399
3230.47998
5330.289551
1896.977295
2264.455078
2088.153809
1544.7771
4884.847656
4275.648926
1817.325439
2417.061035
4741.249023
2614.066895
3843.143311
2702.253418
5296.915527
4511.068359
2266.738281
2352.229248
5672.516602
2887.121094
3047.362061
3413.06665
2988.791504
4787.327148
5241.534668
1780.859497
5955.224121
2218.014404
2065.010986
3223.012451
3859.745605
4355.312988
3693.288818
8750.745117
2204.646729
5573.644043
3008.805664
6392.194336
2997.082764
2459.15918
2361.939453
3473.861328
3530.918945
5791.983398
2214.419678
5809.589844
3696.577637
1857.690186
5094.072754
4618.718262
4055.214844
4596.848633
8057.138672
5963.495605
3995.890869
4805.243164
5630.148438
1926.457397
1861.738159
4591.598633
3108.884277
4117.859375
3077.943848
2830.016602
5036.251465
3448.675537
3416.79248
2544.712891
1977.853638
3849.394775
3239.657471
4004.307617
4787.148438
1895.428589
2998.479004
2743.743896
1907.778687
3743.266113
5026.981934
3299.169922
3073.706787
3356.994385
2816.083252
2855.753662
3735.252686
2574.159912
4137.210449
2617.484619
6631.849121
1666.549438
2201.381348
1557.090942
3443.130371
1675.666626
4500.631348
5243.717285
4417.554688
4197.941895
3918.280273
2237.54834
2477.879883
2267.636475
3725.833252
3444.994141
4060.605957
3108.115967
4630.558105
4108.444336
6780.147949
3125.659668
1356.390259
2490.206787
1900.920166
3296.368408
3147.137207
3915.309326
2808.789551
4416.390137
1771.619019
5123.179688
3868.301025
2225.909668
1742.666626
2512.845459
8800.773438
4200.337891
2791.017578
2833.546143
4294.143555
2357.244385
3194.978027
3748
2375.107178
2288.851074
3773.993896
2186.532715
2278.814697
4741.192871
2686.372803
1989.783813
4196.474609
3477.646973
2600.302979
5673.723145
3437.464844
5031.759277
1433.625488
1673.171265
3352.826172
2997.258789
7516.561035
4534.20752
3071.98877
4365.125488
3299.271973
2605.852051
4128.137207
1607.439331
5073.409668
2093.979248
1923.254639
4749.983398
2797.209229
1477.552979
3928.195557
4770.681152
2417.044678
3606.970947
4205.273926
2535.808105
3915.540039
4844.882324
2146.215576
5442.535645
2846.248779
3680.812256
2594.889404
2411.352295
3106.228027
3489.394775
4680.686523
1554.129639
4281.10791
1578.75415
2663.406006
2302.075928
1784.615356
1826.515015
4862.601563
2636.274414
2526.593994
3270.767822
4965.568848
4051.49585
6764.128418
1965.648804
4841.11377
3697.614502
1834.220215
4146.751465
3565.761719
3462.680664
4863.353027
1610.951172
2351.485352
2514.652588
2789.647705
2376.841553
1279.310303
2386.442871
2275.402832
1827.155396
1729.640503
4820.157715
1723.404663
2840.141357
4293.935059
1901.405151
4377.622559
4968
3684.476318
1537.556641
2067.366943
3274.320557
2236.696533
3741.717529
1464.837158
1515.529419
1677.431396
5737.222656
1650.407715
4087.893066
1727.652954
1784.896973
4432.63623
3760.823486
2268.067871
4155.882324
3650.448242
3147.485352
4333.407227
3366.456055
2307.684814
2761.692383
3531.496582
3584.29126
5452.625488
4174.189453
3585.215576
1955.690552
5820.774414
4047.678467
1703.148438
1862.7854
2070.010742
4559.623535
1922.313232
4259.53125
2292.524658
3385.738281
4091.002441
1780.416382
3593.773193
1480.405029
3408.645752
1801.900024
3661.635742
1626.569702
2525.116455
4472.155762
3695.476074
6436.437988
5067.297363
4285.372559
2834.94043
3888.314697
5566.163086
2510.962891
4578.161133
6425.592773
3867.359375
2809.373779
3807.121094
1538.601196
2292.444336
2958.605957
1849.242676
3080.761963
3676.075928
3408.099121
4047.173096
3189.672607
2211.267578
2250.812012
4128.445313
4640.507324
5049.120117
2574.378906
2021.989014
3351.451172
3891.276855
3055.24585
2393.57666
2699.645996
3537.540527
2902.28418
4012.275879
4613.826172
6342.391113
2801.116211
2079.945557
5619.8125
2980.138916
6187.18457
5489.931641
3698.519531
2062.991699
2892.470703
4917.932129
2448.21167
3216.212402
3917.045654
4312.697266
3197.740723
2177.563965
2181.646973
4696.5
3837.11377
2832.153809
2684.590088
2504.842041
3270.937744
3318.22583
1834.610474
10207.71582
1557.737427
1840.417358
1964.990845
6132.799805
2723.516602
4035.837891
4465.419922
3619.272705
4048.86084
3923.11499
1861.773193
5035.785156
3801.327637
1814
1942.769287
3490.206787
6064.561035
3641.668945
4826.727051
6044.897461
3435.01709
4728.130371
3821.333252
1335.040039
4213.260254
1116.831665
4441.868164
3402.795654
5511.666504
6617.645508
1236.470581
3214.42627
2730.26416
2081.007813
2599.058838
2840.027832
2910.375732
3589.962891
2631.927979
3432.240234
2021.752075
2435.087158
5163.496582
9087.936523
4147.478027
5974.010742
3231.914551
1838.901978
2004.728149
5333.297363
4842.645508
4631.858887
2186.138916
1662.996338
4578.183594
2713.610596
1932.046387
2573.544189
4773.552246
2368.979492
4077.271729
4468.481445
1755.268188
1709.479126
1948.501709
3150.782715
1733.189209
3640.493408
5093.487305
1781.433594
2442.694824
5472.66748
1965.129517
7419.539063
4250.803223
1885.221069
3215.338379
4077.616699
2767.706787
2624.0979
3865.036377
1640.895264
5012.103027
3802.07666
3698.994141
2484.281494
4110.597656
2561.098633
2548.274414
5638.12793
3913.421631
2916.125
3869.658447
1817.743896
4608.161621
3435.010742
3882.77002
2100.065918
4345.976074
1734.888306
2394.620117
5013.690918
3749.004395
4048.994385
2683.26123
3052.765869
2469.239258
1505.878052
1772.044189
1870.260864
3157.208252
1639.749268
2252.218506
3617.678223
3636.045166
4254.944824
3619.032471
2279.783691
2417.735107
1418.760132
2271.470703
2810.752197
2224.839844
2050.662109
3488.044434
1625.777832
5382.813965
2506.106201
5279.448242
3069.219482
1575.016846
2445.745361
4654.340332
4665.527832
2042.22998
3459.944336
1792.404175
2006.037964
5251.476563
3561.110352
5452.808594
4110.576172
1656.326904
3466.224609
3075.122559
4492.722656
2827.763916
2046.942871
4685.248535
1845.773804
2789.926025
5495.567383
5408.270996
5956.090332
3589.614014
1755.653687
4698.302246
1856.367188
2261.619141
2036.006714
1755.700562
3066.325195
4579.252441
1743.782349
1695.449707
1789.363403
2356.760986
2494.306641
6053.421875
6299.723145
5046.964355
4022.158691
6958.939941
2545.858643
7741.628906
3879.974121
4041.022461
3255.148682
3963.85083
2035.119385
3711.203613
5293.714355
2200.474365
6177.036621
5369.222168
3131.008057
3989.232666
3884.030029
2085.52124
2346.326904
2210.291504
3764.883057
6613.439941
3773.291748
3007.877686
6585.45752
3858.9021
5314.618652
5454.428223
2272.650146
3671.315918
6134.749023
3360.385498
2252.215576
4574.891602
3311.540771
2997.740967
2769.714355
3813.65332
3508.203369
3483.731201
4601.950195
5080.04248
5611.246582
1622.301636
2673.83374
3263.498291
4945.311523
7733.114258
3163.050049
2870.556152
2558.902588
3553.562988
2596.399902
4074.267822
2845.047119
4747.75293
4463.472656
4937.928223
2001.751831
3657.411865
1795.513184
1662.424927
2475.906982
3184.112793
4528.819336
2979.022217
1739.405884
3310.036865
2592.181885
3891.899414
3596.286377
1867.615112
2272.910645
3597.442139
2623.391846
2415.42334
1881.126709
3936.968018
1980.182983
3747.956055
3051.48999
4390.643066
4053.333252
5052.039551
5847.068359
2280.430664
1727.673462
1663.193237
2385.09668
1882.772217
2251.157959
3383.013672
3265.827148
2507.356201
3106.646973
3166.080078
8764.245117
3085.344238
4795.888184
4604.537109
2669.769287
3490.816406
2242.656738
6968.648438
3809.722412
3264.671631
4086.541992
2678.496338
3637.851318
2370.471191
2735.646973
2748.676514
1761.088013
3207.111084
2558.666748
2069.48291
1819.810303
2906.776123
4360.526367
2336.9729
2769.047363
5144.24707
3313.188232
3470.541992
3436.9104
1906.745239
1610.105225
4795.731934
1559.102051
3695.666748
1983.911133
1765.861816
4100.007813
3338.449463
3238.423096
4861.469238
3078.264648
2100.581787
2513.273926
2401.884277
4502.678711
1828.766846
2402.385742
1652.091187
1715.769409
3397.193115
6154.691895
3329.971191
2118.783936
1958.769287
3757.141357
2330.437744
2192.134033
4248.036621
1435.575562
3221.313965
2181.37085
1924.880005
1732.812866
2403.244141
3777.705811
3270.922363
2459.105469
4050.611084
4057.079102
2924.989502
2605.374023
3278.299316
4786.337891
3808
4943.553711
1965.696045
3696.204834
2467.529297
5118.51416
2078.13916
3046.742188
2726.719727
5363.070801
2357.697021
1640.659058
3772.073486
2871.80957
4114.487305
2622.403809
6444.280762
1370.282593
1774.169067
6103.4375
3745.147461
2492.075439
2325.906494
3753.640137
4371.615234
4908.988281
3088.014404
2138.508057
1937.76416
3611.979248
1774.984741
3493.155273
5141.768066
3280.896973
3720.123291
3504.179688
3614.286865
1883.090088
3407.189453
3729.981934
1771.51123
3269.540283
8709.493164
2455.159668
4531.413574
5236.166504
1930.272095
4419.126465
1650.739868
6325.294922
3627.197266
2451.189453
3556.533447
1930.231934
4467.611328
4926.628418
1830.925659
1607.967651
2669.871826
5161.234375
5313.148438
2473.529541
1387.928223
2943.45752
2606.758057
3534.783691
2715.401367
2155.459473
3998.278564
2910.263428
1902.117676
3736.323242
2176.840088
5866.155762
5915.873047
5384.411133
3524.777832
3437.983154
5429.271973
3865.600098
4315.049805
3456.593994
3604.804688
1736.264893
1848.830566
2080.916992
4247.745605
3063.912109
5616.54541
3291.199951
3679.32959
2770.678223
4628.209961
2587.573975
3359.790283
3257.698242
3488.073975
6517.522461
3392.472168
7933.608887
2711.891357
3528.334961
4008.194092
2988.159912
2427.142822
3364.16748
3198.594971
2891.083008
3530.700195
3879.296387
2924
2220.199951
6954.706543
4985.369141
1932.307739
4089.182129
2360.181885
5661.566406
3794.86084
2451.19043
3213.112549
5534.572754
5214.367188
2622.942627
3305.364746
2574.016113
2134.011719
7267.217773
1984.897949
3378
1514.539673
4019.076904
2163.149414
2952.25
1975.763306
2915.463867
2837.333252
1650.5
6331.901855
2969.41626
2469.095215
3609.923096
1939.184448
3722.316895
3258.14502
2976.366699
1778.160645
2628.361816
4076.391602
4266.036133
1672.547363
1808.623413
3606.907227
4745.09668
6776.142578
3129.891846
3607.142822
3651.24707
3252.357422
4501.554199
4785.519043
3221.351318
3383.170654
3558.953369
8313.709961
2427.895264
4522.221191
1811.140747
2080.135986
2319.710938
2968.388916
2252.232422
2769.234131
3564.222168
4795.725098
4332.212402
3174.25708
7100.523438
1715.098633
4478.157227
2185.176514
3212.703369
2061.515625
2887.838379
1712.585327
4220.583496
1682.058228
1893.798218
3080.380859
3515.937744
2261.241455
5218.905273
4177.942871
1843.786011
1363.142822
1235.011719
2589.503906
3481.989258
3266.534668
3699.826172
1984.888916
1902.139526
1715.218384
5375.477539
5956.20752
2425.705811
3337.267334
3386.711914
6015.86084
3479.272705
2327.57251
2969.589111
1443.555542
2458.261719
6248.040527
3372.472412
5091.828125
4486.947266
3693.8125
6733.463379
3536.150879
3202.093018
2076.772705
3502.5625
6117.320313
3415.122314
1617.939453
4022.531738
1825.118286
2983.251709
3766.166748
1889.757568
8395.777344
1866.958008
2737.127441
2792.588135
7070.588379
3128.806641
3284.677002
3096.650391
3214.415771
4995.936523
2538.295654
3575.673584
2760.914307
6086.975098
1614.260132
3231.462402
3427.274658
2157.027344
1761.97998
1848.705322
3097.866699
2856.588135
5142.135254
5013.560547
4378.624512
2043.518677
1770.337036
1830.333374
1644.158936
1664.855835
2300.434326
2213.698486
1536.888916
5079.383301
2172.929199
3261.203613
2078.296143
3502.214355
3677.452393
3258.443604
3550.339844
1437.667358
3160.383301
1658.012329
3047.399902
6391.880859
3376.798096
1772.699951
1873.596436
5708.897949
1712.382568
2900.331543
3332.36084
1672.095337
3358.123535
2450.464355
3525.737305
2737.510254
2153.421631
4828.583984
3384.007324
5339.625488
1632.030396
1626.245361
7229.804199
1695.460938
1785.191284
5410.328125
1657.078979
3646.943604
1940.336182
1631.966064
5966.078613
4008.333984
7793.737305
5810.850586
5157.09082
4233.154785
2956.571533
4946.586426
7864.727051
4977.370117
2246.888916
3138.427002
3425.060303
2635.609863
3951.472168
5485.466309
4985.751465
1990.522095
2904.087891
2323.572754
2477.606934
3908.698486
2903.856445
5793.369141
2558.018799
4479.14209
3220.126709
2437.272705
4020.689697
4446.02832
2970.850586
3594.013916
5694.558105
6231.705078
5045.196777
2057.552734
3447.378662
5855.946777
5095.712891
4713.104492
2316.303223
6569.425293
1644.208374
4076.020752
3297.700684
3901.649902
5294.251953
1378.511597
4004
2996.309082
1926.46814
5908.604492
5440.486816
1737.83606
6011.088379
1981.764648
2215.294189
5563.546387
2165.641357
2685.88501
5059.532227
4402.597168
3042.437012
4322.163086
6609.425781
2701.929443
4288.694336
1648.757935
4091.636475
1936.729614
4321.044922
2075.111084
3601.690918
3011.913086
4975.291016
7385.038574
2164.266602
4671.130371
2349.186768
2272.641602
1896.021606
3617.165283
2793.074707
3734.950928
6938.958984
5657.875488
4339.973633
4585.53125
3072.594238
4049.719238
3809.919922
6523.447266
4661.987793
3156.770264
5009.432129
4001.789063
3270.912598
3088.67749
2173.443848
2981.005615
2360.86084
3049.257568
3347.192383
3125.675293
4564.1875
2718.753174
4999.487305
1893.196533
1759.93457
2185.45459
2860.657227
2343.714355
2334.229248
4570.442871
4517.650391
3760.867676
4627.21582
3518.481445
2854.392334
4701.429688
2761.81665
5558.884277
6706.130371
4121.029297
2652.512939
2873.917725
4145.743652
3040.77417
5028.911621
3471.452881
7147.291016
1907.272705
2954.941895
3750.285645
3227.9375
3348.705811
4530.789063
4216.574707
3999.93042
3814.808594
5899.306641
4780.415527
3435.281006
1550.941162
4769.45752
4869.540527
3817.990723
5013.508301
4363.316895
2042.915894
2038.77478
3140.84082
2214.148682
3362.25
3369.111084
1225.321045
5670.839355
3463.328125
2135.57251
5179.606445
4684.384766
8097.793457
2513.285645
3198.836426
2270.126465
1912.592651
4606.429688
4077.286133
5484.222168
4936.063477
4235.5
1690.733276
2274.084961
2374.985107
1275.285767
3365.629639
3216.101807
4189.806641
3183.364258
3500.375
1657.886353
1639.672729
1652.262817
6114.477051
4507.219727
1367.299194
1693.485352
1613.944946
3397.083252
1884.853882
1992.733521
3047.601074
2436.011963
4311.170898
4517.667969
4200.589844
2115.73877
1750.396118
3573.97583
2280.339844
3945.291748
1427.013184
3930.730469
1731.887817
3892.83252
1581.183472
2389.171143
2480.376953
3035.005615
2013.141113
4018.319336
1740.05542
1487.520508
2427.095459
3326.013184
3790.206299
1730.265503
8376.151367
5651.396484
2919.708008
1728.143188
3360.098633
1963.397949
2921.56958
3357.920898
2080.931152
2603.464355
2078.571045
2867.443115
2282.626709
1575.068115
4883.812988
2626.550537
2445.645752
2961.908936
2053.065918
4293.415527
2935.551758
2511.366455
4048.48291
4025.973389
4836.375
5600.941406
1482.018677
4373.513672
3087.01709
3501.709961
3427.757568
3465.342773
6001.890625
2302.849365
4439.143066
3963.671143
4973.15332
2927.008301
1334.956543
4586.181641
1481.280029
1904.358154
6034.618164
5303.379395
3384.109131
1754.098389
2506.265137
6435.852051
3052.481445
3427.353271
4285.809082
1772.866333
2113.192871
2963.982422
1897.230713
5811.114746
3785.05957
3760.384033
5101.478027
4398.207031
3661.349854
3978.821289
3553.725586
2536.452881
4488.624512
3320.670898
3968.813477
1680.158936
1775.262451
3796.615479
4504.973633
4931.65918
3063.512939
2241.357178
3290.882813
5776.822754
3830.300537
2992
6299.495117
4041.026123
2123.407471
2192.115967
4339.191895
4136.205078
3561.291992
3757.906738
4173.899414
4033.188721
3810.900391
2797.423828
4384.938965
5308.675293
3317.76001
3710.05542
5399.134277
4568
1767.461914
4017.533447
3028.932617
2470.299316
2446
2726.713135
4220.650391
2484.785889
2307.361328
3070.06543
2325.288818
3332.145752
3765.849121
2833.470215
4651.838867
3224.590088
2251.555664
4396.444336
3355.542236
3869.09082
3875.495117
3057.507813
2882.866699
3666.978271
3330.223389
4433.167969
3214.229492
3016.633057
3656.682129
2206.787842
3183.700684
3070.817627
3509.504639
5133.211426
2433.133057
4013.58374
4507.524902
3083.431396
5675.012207
3923.654297
2816
1958.887207
8965.84375
1792.04187
6271.275391
7173.43457
1775.800049
1163.578979
5109.290039
3510.476074
5137.421387
3775.879883
4660.4375
1882.61438
2170.727295
3129.539551
4522.645508
4997.877441
5618.531738
3281.386719
1905.103394
4924.601074
3696.132324
6069.659668
1504.620728
3783.294189
3753.408691
5877.046387
5737.325195
2333.919922
3014.907227
4096.218262
4075.341064
3743.895996
6865.28418
1948.974731
2834.797607
4122.390625
5829.114258
4888.21875
3761.404297
4901.759766
3922.161377
2582.567139
4688.373535
6812.90332
2165.142822
2444.059814
6173.082031
4548.397461
4781.260254
5423.26416
6645.157715
3521.343506
1890.067383
2630.285645
4381.861328
5247.043945
2408.903564
3863.45166
3432.662354
4002.696777
3086.325684
3342.593994
3732.653564
2201.290527
1707.079102
2521.438477
1718.442627
4625.148438
3896.897217
2370.854736
3049.54834
2745.030762
1985.638916
2451.380127
3002.05957
4684.32959
2786.565186
2956.577148
5359.862305
1591.547729
2026.528687
1623.044434
2044.223633
4563.381348
5012.981934
1915.474609
3314.675049
3587.422363
3135.271484
2322.830078
4414.5625
2593.623047
5991.068848
3286.27417
2511.345215
1701.454956
1734.032227
2251.603516
3161.264648
1748.114624
1745.314941
2899.850586
4572.475586
4108.505371
1783.50647
2310.016357
3078.034912
2221.908203
4475.65918
3202.648926
1803.613281
2191.126953
2482.070068
2164.342529
2067.249756
2234.803711
2221.475098
3467.484619
3344.631348
2033.74939
2009.174072
3282.765381
3400.882324
3306.222168
4163.333496
2186.064453
3487.900635
7738.501953
1931.008545
3401.357178
4021.553711
3607.890381
3414.848389
1951.400024
5709.362305
3271.209229
5110.710449
4895.714355
3516.257324
3707.416992
4654.931641
5074.770508
3335.532959
5640.588379
4976.525391
2855.266113
4583.006348
4021.439941
3184.228516
1629.481445
6079.609863
3003.199951
2057.416016
3107.621338
2707.397217
5039.972168
3188.275879
2143.733398
5567.924316
5324.21582
4631.852051
5474.209473
3541.838623
3817.456787
4131.657227
4241.619141
6631.691895
3863.096191
4257.691895
4875.395996
4813.547363
3728.385254
2929.394043
1638.300903
3801.473633
4112.097168
6714.894043
2249.524902
4190.74707
3392.052734
4043.986084
2597
2525.724121
3528.037109
2077.885498
2929.799316
2658.410156
2428.927734
6366.991211
1785.796631
2670.48999
3549.206299
4074.126953
2384.556641
2447.286621
4288.204102
2989.09082
3929.239014
5075.174805
3095.42749
3248.750977
6029.483398
3412.963379
2734.123779
2145.226074
2232.497803
3733.515381
4098.030762
3606.82666
2584.231201
2689.843018
3486.249023
4005.840576
2538.92627
1710.343628
3142.349121
2675.372559
1705.373169
2975.350342
3737.039063
2331.092773
4665.937012
4003.91333
3044.210449
1509.341187
2378.174316
4553.160645
2663.228271
1804.862793
2108.81543
3110.680176
2603.211914
3968.358643
4363.63623
2486.395508
2521.420898
3907.874512
2215.269775
2155.406006
3701
3377.061035
7534.42334
3851.311523
4482.53418
4665.241211
2721.981201
4451.095215
6018.92041
1812.076904
3407.521729
5128.494629
2438.193604
2941.820068
3344.666748
3507.119141
6329.019531
4379.601074
2550.724609
1665.638062
6065.694824
2151.841553
4641.411621
5051.786133
4261.813477
3725.078369
3602.580566
6173.380859
2815.949463
3758.718018
3678.282227
2682.09082
2974.495361
5761.147949
1922.646606
3850.898193
4111.469727
6036.827637
2987.838867
2754.727295
3334.17334
2974.422119
1452.210571
3729.654297
1981.968872
6118.855469
3693.800049
4900.018555
4601.878906
3021.14624
4198.839844
2375.011963
3699.379639
4503.522949
5011.648438
1981.214844
3463.463867
5864.935547
3262.702637
5078.179199
5648.647949
4009.777832
4421.722656
3019.479004
5132.902344
1718.506714
1626.855713
4384.391602
3094.55127
1708.890625
2387.07251
2882.096436
3613.288574
1646.25769
2444.070313
2270.861572
2026.944336
7076.493164
3160.016357
3955.418213
3932.643311
2315.168213
2766.024414
1648.329468
3500.735352
1697.575195
1612.172974
2030.032593
1848.756958
1554.078491
3102.785645
2711.545654
1706.703369
1720.855713
4682.591797
3859.392578
3457.085449
3792.523926
1671.688354
1719.879883
2140.735107
3898.155762
3842.604004
7603.694824
2954.605713
3507.45874
6513.452148
1945.378662
1481.491943
2660.839844
5279.571289
4974.680176
4765.93457
2648.972656
5819.86084
4329.950195
2942.729492
3507.532715
4140.760742
1983.626953
2792.441895
5131.032227
1941.543823
5838.091309
1905.171753
2388.133301
3881.714355
2946.766602
4415.443848
4197.918457
3419.007568
4960.158203
2655.446533
2711.104004
5295.842773
1780.081665
4535.438477
2055.552979
3497.414551
4191.163574
2986.866699
2616.108887
2240.508057
5156.897949
4208.287598
3784.165771
4189.740723
4747.289063
3523.003418
6071.673828
1925.781494
3332.560059
2866.882324
3461.404785
6072.666504
4881.091797
3090.553223
1837.862549
4613.466797
4682.241699
3338
3420.987549
4553.866699
4103.960938
4658.410156
2477.68042
3232
4563.859375
3499.193115
4140.426758
1568.262329
2252.717041
2948.076416
2140.682861
2275.779053
3520.588867
2289.128662
6384.687988
3725.699951
2041.735474
5236.519531
5461.908691
3951.339111
4851.710449
2563.778564
3629.926025
4656.73291
5410.330566
2285.387207
2930.506836
5085.75
2028.285767
2094.155762
1623.726807
1887.913086
1693.387695
4292.227539
2651.820801
2845.481445
1738.33667
2161.478271
3700.463623
2090.828613
5388.17627
3173.879639
3116.74585
3175.641357
3455.099365
3770.830566
1874.510742
5156.640625
2470.939697
4066.138672
5010.974121
1726.161865
1946.508911
2768.308594
1889.04187
1972.593262
1885.382446
1798.570068
1725.114746
3960.732178
2102.887695
4559.891602
10297.519531
2090.633789
3397.107178
4042.284424
2744.3396
1776.807739
2533.132568
4000.371826
5345.438477
5747.46875
1819.023804
3495.394531
2842.865723
2512.351563
1894.828491
7084.076172
6877.969238
8112.756348
3576.938965
2694.945068
3648.4375
3874.402832
2084.320557
3026.085205
2711.697266
3235.428467
2322.200684
5160.924316
3144.764404
2976.566162
2612.810059
5809.774902
4660.056152
3958.838623
2964.02832
1345.191528
1641.013306
9334.248047
2196.037842
5175.944824
3690.335938
4739.662109
2124.106934
3468.044189
2977.804932
3904.855713
2342.179443
2145.230713
5182.879883
3204.968506
3260.810791
1760.102173
1301.682739
3173.801758
2736.058105
4901.115723
3916.156982
2206.205078
2089.339111
2757.428467
4985.041504
4893.567871
4118.103516
5816.712402
5482.592285
3605.881836
3818.128174
3676.737793
2758.031982
1545.050049
2428.717041
1594.82666
2994.433105
2491.434814
5148.213379
1993.91626
1465.477295
4783.260742
1886.755859
5412.994141
4415.001465
2237.162598
1718.479858
4449.513184
2747.38623
2024.42627
3813.13623
2967.188721
1719.569702
5584.124512
1712.99585
3677.649658
3168.464844
6271.223633
4200.610352
2834.765137
6717.281738
1842.041748
1806.801514
3994.419434
4239.030762
3331.168945
1499.398438
4549.823242
1807.603638
3765.167236
3266.505127
3804.87207
1627.657593
2702.227783
3363.480225
1558.359009
1568.607788
1525.562622
3123.464111
1484.908569
1843.400269
2053.40332
1417.416626
1733.687866
2281.435059
2026.696167
2747.412842
3394.966309
2094.080078
2521.791992
2030.912231
1884.283569
3537.218506
2405.936768
2090.468262
1650
2263.005371
3474.158447
5837.077148
5786.177246
3869.464111
4806.960938
4173.102539
3096.588867
4025.981689
4759.54248
4578.986328
3880.766602
4423.034668
2378.434814
4376.083008
3304.356689
4033.633789
4203.711914
4407.150391
3096.956055
5032.40625
2830.235352
5903.865723
2721.458008
5990.530762
2603.0625
3209.625
4001.909912
3329.345459
2248.135498
4930.066895
4918.265137
4676.652832
3690.105225
4381.671387
2819.362305
2820.285645
2534.808594
6862.137695
2511.058838
2419.836914
2191.902344
4838.148438
3529.636475
5324.820313
6154.355957
3051.980957
3293.286621
3449.349121
5618.148926
3899.694824
4824.185547
4276.515625
6897.533203
4835.095703
4066.285645
4332.933105
5671.646484
2676.312012
3953.792725
3293.230713
2071.884033
3523.762939
2915.118652
3305.239014
3086.984619
2658.464844
1584.710327
3472.838623
2531.246338
3507.22876
2237.430908
2596.808594
1955.851807
2760.342773
3277.077393
2443.547852
5417.904785
3843.229004
5413.960449
1661.229614
3382.228027
3096.622803
3675.379395
2889.430908
1742.484619
4134.168457
5366.349609
2123.060303
2862.555176
2824.908203
4724.704102
2227.00293
2178.410889
2976.451172
2493.460205
2150.643555
2042.400024
2947.313477
3270.09375
2279.625732
2777.303467
3298.364258
6078.712402
4268.598145
1781.515503
3069.061279
1671.666626
3958.59375
4998.070801
3030.748047
1691.762817
2390.882324
4840.163086
2634.920654
2070.582031
3228.793701
3160.264893
1870.592041
2011.359375
3955.928467
2833.679932
2835.793701
5276.290039
3800.228516
5225.183105
2075.052734
4256.964355
6785.684082
4971.927246
2858.83252
4112.432617
1741.054443
3619.563721
3584.0354
4857.015137
4001.027832
8065.070801
3534.685547
4709.225586
2422.212646
1678.764526
2835.164795
2644.168457
6235.743164
4446.130371
5104.717285
5206.208496
6342.399902
3802.828369
5071.731934
3807.750732
3460.836182
3133.761719
4157.622559
1634.599976
3502.973877
3953.644287
5995.724609
1762.209961
3792.625977
2411.181885
3564.653564
2956.101563
2116.800049
4958.814941
3654.568848
3255.152588
2497.033447
3470.14502
2473.45459
3107.3479
2499.313965
1860.379883
4838.452148
4422.320801
2323.522705
3591.880615
4475.397461
1752.247803
5966.544434
3198.408447
2015.252197
1859.788818
3976.551758
1533.542114
2135.799805
3236.455322
4223.128906
1510.953491
1669.73645
5490.363281
3873.243652
2947.113037
1554.741211
1839.983398
1678.279053
2067.517334
1918.507446
5566.675781
2165.587646
3275.378174
4766.959961
1417.927734
2142.531982
1585.971802
6233.058594
5911.236816
4035.489746
5641.45166
2574.081055
4362.548828
2559.931885
1481.430542
2584.657715
3401.254639
3419.059082
1980.834717
2183.210693
2587.424316
1617.378784
3864.034912
1568.203247
2589.810791
2168.69751
1712.80249
2612.806885
2510.65625
2958.02832
3107.115234
2515.919189
4374.147461
1601.901245
1553.182739
3053.678223
1813.49292
2839.729492
4792.509277
1495.863647
5538.923828
2743.360107
4676.976563
2692.363525
7283.646484
5344.791016
3054.602295
3737.988281
2289.973389
5568.354004
3590.323486
11392.516602
4781.087891
2786.904785
3644.762695
5781.298828
4128.695801
3340.053955
6141.205566
2891.234131
3017.435547
4879.349609
1932.233154
3584.82959
4828.380371
3179.024902
7650.491699
5885.475098
6311.089844
2825.257813
4871.793945
3767.85376
3936.480225
2048.315674
3398.147461
2426.057129
4041.033447
4571.104004
4217.216309
5521.740723
5852.423828
4937.552734
2924.689697
5370.416016
3189.541992
1989.458496
1943.401367
3640
3701
6018.538086
1734.400024
4231.956055
1797.387695
4181.864746
2404.827637
1851.578979
1763.839966
2166.278564
4164.139648
2076.857178
2835.425781
5337.571289
1863.884521
2469.981689
4005.885986
2446
3460.277344
4070.854736
1906.963989
3163.306885
1881.049194
2082.206055
2868.14502
5375.922852
4958.648438
6885.16748
2207.362793
1340.217529
3368.319092
2421.965332
2769.858154
2228.230225
3560.5354
3262.920654
2759.061035
3457.096436
2750.337158
2049.523926
2826.285645
4460.684082
3303.763916
2528.265381
1710.608643
2391.286133
2696.321045
2024.451294
1920.797241
4948.28418
3214.035156
2874.157959
1838.63269
2748.482178
3778.580566
3792.687256
3114.602295
3323.645996
3062.713623
1757.012085
2103.858887
2858.540039
3218.333252
2174.718018
1702.220825
2209.058594
2019.03894
2475.205566
2456.328857
2310.246338
2547.966309
1904.797607
4371.958984
3513.96875
1078.400024
3331.703125
4735.505859
4680.320801
2805.674316
3168.845215
1825.37146
3842.48999
4093.463379
5129.851074
1738.517212
2641.441406
3356.328369
3528.769287
4770.937988
2440.237061
2430.393066
6623.570313
6200.303223
2112.674072
2928.19458
2829.659668
2382.554443
6560.283691
4745.181152
1992.882324
5343.587891
2302.646729
1819.937866
3651.851807
3922.94165
3391.893311
1911.183228
5530.498535
5448.984863
3950.75293
2376.036621
5279.407715
2070.984863
4104.349609
2266.099365
2038.208252
5847.698242
5592.604492
1904.575562
1695.234009
2246.361084
2034.03125
3877.313232
4175.739746
3056.670898
4137.155762
2867.882813
5547.30957
4840.749023
1555.4823
4125.947266
3826.297852
1374.348999
1802.458496
2305.323975
1590.656006
5110.447266
5174.914063
1595.327637
1889.407104
5062.90332
6913.68457
4263.4375
4978.674316
1675.796631
3525.937988
1410.568726
2526.544922
4429.351074
3171.937988
3272.293945
2281.57373
1775.629761
4816.367676
2415.293213
3945.730469
2464.035156
4609.447754
1836.973022
2156.708984
3398.365234
1581.118042
3992.085938
1743.643433
1555.536987
3132.119629
1507.875488
3633.719727
1445.823364
3716.292725
3064.895508
1614.647827
3696.873535
1557.060425
1340.181519
1854.568726
1733.043823
4578.93457
1613.274536
1583.230103
4680.563965
1727.428589
4510.959961
3009.699219
3878.560059
3302
3964.659424
5061.67041
2717.830811
5464.847656
4170.558594
2815.125732
3832.120361
4969.910645
2131.317871
5257.283691
4477.351074
2510.409424
3774.94165
2872.556885
4962.036133
4828.160156
4900.068359
5942.305176
2676
4879.537109
5936.424805
3231.956543
2546.81665
4463.131836
1779.522583
4656.096191
3438.145996
4139.92334
3451.865234
5304.830078
3274.363525
4781.991211
4907.797852
5511.204102
2703.626221
3817.592285
4786.21875
3284.259033
5246.695801
4705.943848
4789.235352
3464.394043
3568.219971
3740.778809
4733.509766
3878.246826
3048.398438
5424.058105
2909.452637
3106.837402
2599.904785
4102.254395
2235.813232
5332.689453
2756.904785
5179
4873.844727
3467.946045
4488.855957
8402.101563
2315.326416
4960.413086
3610.534912
2012.483276
2619.873779
3233.985352
2486.130615
1949.225098
6373.435059
2010.659302
2828.481445
3225.553955
3903.982422
6017.864746
4862.712402
2034.197998
2627.952881
5458.82666
4527.897949
2027.262695
1894.174805
2794.042969
1629.29834
1757.887329
3440.135498
4722.368652
4053.125977
4747.720215
2117.767822
2093.210693
1954.328247
4133.937988
2580.898438
1623.970947
2305.052246
2798.905273
2849.723389
1997.361206
2157.135254
4934.872559
1712.254395
2639.643555
2667.408447
2807.244141
3956.353027
3835.94751
1684.449829
1778.11145
1867.326416
3923.692383
4447.801758
2474.164307
3192.671875
1806.17334
2832.491211
3934.246582
1875.14978
2183.702637
1822.717896
3964.409424
2154.162842
4906.251953
5541.298828
3295.190918
2420.047119
6545.530762
3069.321777
2280.866455
3446.356689
3658.27417
3765.016113
2417.614014
3636.191895
4736.325684
2983.551514
2934.650391
5199.005859
5537.128906
6138.183594
2362.635498
4136.122559
6588.0625
3879.431885
2981.597656
2629.311279
2717.705322
3284.316406
3042.864014
4053.422363
5459.458984
1932.062256
4964.250488
1946.480591
4892.983887
4421
2372.82666
3357.111572
1224.126953
2992.266602
3871.224854
3596.029541
3980.289551
4317.696777
3420.287842
4786.547852
5331.39502
2695.123779
3680.311035
4743.012207
3799.642822
5292.230469
3006.53125
5113.862305
4956.826172
1979.271606
4139.648926
2268.848389
2113.712891
1887.952393
3565.775635
2855.227051
2867.555664
1700.800049
5428.717773
4972.976074
3867.764648
3013.259277
4030.716064
7352.102051
8313.182617
2166.901855
2588.410156
2924.031494
3754.314941
2415
3808.19043
1661.5
2880.937988
2295.291992
1731.358032
4748.455078
3386.064453
3649.049805
4593.652832
3572.300537
5976.037109
4402.565918
4235.200195
5270.865723
3018.482666
3208.059814
2955.844971
3370.105225
3231.152832
2502.361328
3912.081543
3595.795166
3605.732422
1994.494629
1985.599976
2561.687744
3462.374268
3373.615479
2784.744141
2348.946289
4537.422363
4715.419434
3221.732178
2034.920288
3068.945557
6787.950684
3053.609131
3617.05957
5912.636719
4616.716797
3106.105225
1668.888916
2425.42334
3421.600098
3245.565186
4514.62207
5254.222168
5212.372559
2389.34082
2875.746338
2702.292725
4330.846191
4432.819336
5525.883301
3242.803467
4197.086426
5849.276367
3709.705322
3786.556885
3216.181396
4285.464355
3691.914063
4747.939453
2711.228271
4482.137695
5695.299316
5866.813965
2885.094238
4226.966797
5359.776855
3433.989258
3270.285645
5203.330566
4331.795898
2923.750977
1712.5
5306.568848
5802.706543
3181.052734
4075.636475
2765.471436
3264.705811
3802.14917
4321.668945
4980.010742
3650.690186
14980.884766
2078.7229
2924.585449
3111.672607
1825.631348
3726.460449
5749.010254
4073.296143
5468.574219
3200.821533
2012.641479
1971.547119
2888.876221
3709.843262
3856.122559
5299.331055
1596.18396
8313.508789
3835.211914
2868.051514
1437.174805
3887.37915
1763.172363
1979.923096
2882.039063
2706.858643
2980.283691
5114.105469
5516
1878.300171
3589.524658
3776.962646
2420.735107
1935.256958
1665.261108
4214.154785
1700.112915
3386.584717
2004.391113
5252.331055
2236.712891
1915.227783
3098.205566
3855.612793
1732.751709
2034.550781
1622.753296
2999.230469
2951.212158
4100.219727
2242.923584
1920.339722
2338.470703
3732.044678
1877.217407
2607.578125
2277.137939
1918.141968
3999.330566
1584.893188
2459.774658
2401.021729
2854.875732
3147.629883
1658.203613
1750.837769
3427.584473
1847.322876
2775.715332
3602.946045
4284.31543
3016.368164
1953.696289
3452.301758
2836.525635
1817.962646
2075.160156
3104.907227
2841.220459
5566.050781
2973.063965
4216.509277
6514.3125
2707.115479
2175.518799
2859.894043
2772.41748
1685.023315
3029.762939
1737.34375
4173.572754
1991.256592
3630.797119
5245.99707
3107.528809
3905.380127
2889.905518
1918.064209
3627.067139
3807.821045
4703.35498
3918.255127
3590.859375
1626.685669
5904.687988
4850.995117
2353.445801
1734.900635
5518.1875
2660.908691
3467.939209
4035.253174
4081.002197
6326.714355
1926.507935
3502.021484
3357.714355
5291.169434
3682.511719
2175.682861
1171.704468
2731.594727
5499.763672
2706.261475
2003.419556
3468.185059
2344.23291
2597.40625
2913.266602
2638.319336
5393.979004
2799.338135
5538.102539
1904.145996
2340.168701
3369.667725
4982.730469
6663.385742
5238.743652
5483.07959
4615.906738
3537.943848
6297.178711
3054.577881
4713.495117
2674.399902
3268.638672
6910.129883
5708.753418
6948.509277
3263.125977
3955.115723
4125.169434
3071.368408
2849.777832
3546.144287
3105.46875
3721.168457
6855.958984
2511.205566
2934.33667
3558.533447
5116.5625
2647.908691
2629.333252
3227.094482
5333.39209
4696.157715
4186.361816
5490.76709
6524.333496
2408.871826
2485.291016
3887.267822
2291.034424
2539.120605
5803.291016
3098.235352
4093.348389
4892.368164
2895.351318
3682.778564
2132.519531
2228.009521
3982
4997.941406
3942.42749
2833.765625
2621.307617
6648.858887
1882.544067
5686.82373
2198.185547
3758.890625
2124.472168
3851.199951
3392.040527
2670.579834
4392.361816
3319.537598
6349.967285
3390.953857
3766.317139
6437.194336
3976.407471
3300.891357
5816.26709
2396.814453
2028
3563.636475
2506.656006
2339.97876
1703.582642
4997.973633
4029.839111
2984.296387
3195.329834
5444.173828
1485.55249
4715.125
5123.44873
2888.748779
5721.286621
2865.65625
2499.907959
1768.929077
2175.907959
2821.563721
6849.347656
3566.266113
3481.600098
3509.610352
4112.428711
3778.770996
4725.353516
1867.936523
2951.032227
3355.844482
3740.748291
3572.650391
3476.070068
3961.449951
3792
1560.27124
1504.177734
4110.342773
3498.172852
6096.846191
5204.044922
2308.09082
4508.611328
6390.347656
2100.327881
3948
6293.714355
6433.562988
3015.936035
7279.212891
2398.876221
2181.369629
3294.127441
2457.272705
2911.271484
2787.252197
2047.33252
2372.92749
1943.117065
4938.580566
1766.011597
3959.894531
1737.653442
2900.175049
3320.59668
3785.5
5304.935547
3221.835693
2131.331543
4010.493164
3773.548096
3982.69458
4360.11377
5343.833008
5108.787598
3847.498047
1964.483765
3283.508789
1752.221802
1916.181763
1991.049927
2926.215576
4506.729492
6381.120605
2563.754395
1745.856934
3608.130859
1966.163208
2567.668457
1974.48877
2611.706787
2050.266113
3856.792969
4367.754395
3126.953369
1768.761963
1706.692627
2075.753906
2551.297607
2099.291748
1649.27417
2191.473389
2400.330322
2722.623779
1859.777344
1817.156006
2645.501221
2468.55957
3799.050293
2500.049805
1995.336182
1668.837524
4068.835449
4679.002441
2548.537842
3031.448242
3690.917969
1761.858154
1819.301636
2176.735352
2082.856201
2319.666748
2749.646973
1912.088867
6609.228516
4084.681885
1676.112427
4600.451172
3283.433838
4360
3617.828125
2789.174072
4171.542969
3385.921875
3609.270996
4278.931641
4317.333496
2361.668457
2150.394775
2731.935059
2808.402832
4813.897949
2032.237671
2884.891357
2084.663086
2072.955322
1699.623047
5995.294434
1852.695679
3068.588623
2578.853271
3333.655762
2043.736206
2476.031494
2158.939453
3517.045898
4659.312988
2295.205811
5020.855957
3700.043701
3307.096436
4468.508301
2746.103516
3816.582764
1858.216309
3386.094238
2619.942871
3900.282227
3740.585449
4703.05957
2127.093994
3733.507568
1684.754517
4692.617676
1509.783813
1632.573486
3254.50708
3015.115967
3556.577148
3759.557617
1871.484375
4565.246582
1595.773315
2071.774658
4364.181152
3147.718506
1733.0625
2578.366699
4140.371094
6264.16748
1931.092773
3621.516846
4520.481445
4034.650879
3270.255615
3247.563721
2232.994629
1936.186401
4000.508301
3065.402832
2179.487061
3909.756104
1758.609253
2216.765869
1820.815796
2080.893066
1936.921753
2477.967529
3201.739014
1853.05896
2641.78418
1899.377197
2135.1875
1831.478271
3014.625977
1846.051514
2117.075928
2339.663086
1950.658325
3113.087646
2864.018555
3561.401367
5353.478027
4219.375488
3530.81958
2370.153809
3763.714844
3523.945313
5121.291992
2180.576904
2151.591553
4190.232422
3597.009766
4881.764648
1665.37561
4636.233398
2732.464355
1703.942627
3751.890869
4948.239746
2056.419678
4383.600098
2273.941162
4143.001953
3967.162842
3527.839355
3619.613525
3560.755615
3184.146484
2764.283936
3720.611084
3689.688965
3650.228271
2978.213135
6496.336914
3094.425537
2512.902832
4372.899414
2798.191406
3202.599609
3123.887695
3643.39209
5659.340332
3783.544189
3508.743896
3531.240723
2891.638916
2595.076904
4456.114746
2464.191895
7065.022461
2736.660889
3748.560791
4995.733398
2102.873535
3213.39209
6352.208008
7444.766602
2875.223877
3367.148193
4775.829102
3607.48291
3921.375488
4504.21875
3631.549561
4199.827148
4776.532227
2884.783936
3979.462646
1934.182617
3874.938721
4022.787842
3590.896484
4526.115723
2599.793701
2986.816162
4974.956543
3014.16748
6050.161621
5055.826172
2445
5617.357422
3317.244873
3630.79541
4467.224121
2819.9729
3159.336426
2479.610596
3844.72583
3343.639893
5518.585938
3156.365967
4860.700195
2204.037842
4012.996094
3745.129883
5752.018555
3574.174561
4633.614258
2425.645508
3810.812988
3807.949219
3666
2699.606445
1756.59729
3377.968018
4002.359619
5168.810059
7956.378906
1738.769287
5812.738281
2147.981934
2614.649902
2713.70166
3283.231445
2266.809814
2810.046631
4636.265625
4525.121582
2371.887451
5214.952148
3101.968506
4587.361328
2653.516357
2548.872803
2962.358154
1802.833984
1875.736816
4304.807617
4355.049805
3930.283203
3830.237793
4042.418945
2913.217041
5023.028809
2179.253418
3658.148682
3403.191406
7647.097656
1808.880981
4848.175293
5662.388672
1776.535522
2307.983887
4587.385254
3926.809326
3498.154541
3564.285645
1818.627686
3262.330811
2082.743652
4212.422363
1733.827515
2347.199951
3784.413818
3313.135986
2469.868164
3809.147461
4834.102539
4704.303711
1940.819824
4117.299316
2166.339355
1863.648682
3683.469727
4701.115234
2729.116211
2118.7854
9374.929688
4191.197754
5489.764648
1718.509521
3548.055908
2940.192627
4479.200195
4304.324219
3377.509521
1588.851807
8058.871094
3273.854004
2509.895996
5479.257324
4635.245605
2873.889648
3072.19458
4922.945313
2687.145264
4507.879395
4930.851074
3018.893311
1642.429199
1750.356934
2172.621826
2152.434814
3014.954346
3530.2146
5937.626465
5493.501953
3391.601318
2880.050049
1766.95874
1942.282227
2541.362061
2451.263672
4819.469727
3010.849609
2642.202148
2948.769287
2357.686035
2974.347412
5042.177734
2468.987061
3781.867432
3312.991699
3207.262207
5110.862793
3804.59375
2681.287109
4228.382813
2281.156982
3276.311768
4365.38623
3713.128174
3402.722168
2128.628174
3005.734131
2431.948975
2993.779785
4325.310547
4057.262207
4804.710449
4376.804688
3274.889648
4471.387695
3069
2162.993652
6539.34668
5094.459473
2250.67627
2581.485596
3007.939453
3771.434814
2726.820068
3067.387939
2826.5979
3009.177979
2647.488037
5305.90332
2751.242676
3552.95874
3182.899902
2245.913086
3426.800781
3879.842529
6155.078613
2866.955322
2950.335205
2308.268311
3903.814697
5726.888672
3202.019775
2644.657227
3802.964844
1721.679443
2521.627686
2273.812012
2994.681641
2137.939941
7052.526855
2290.26123
2433.547363
1792.772949
4911.338867
3393.467529
2552.486572
2678.987061
4731.253906
4000.94043
2204.467285
2613.671875
4062.794434
2847.650391
2007.41748
4153.078125
2380.057861
5257.91748
4449.192871
2778.995605
4143.779297
2107.96582
5338.907227
3905.29248
3243.160156
3856.956787
2289.832764
2024.412109
2664.35083
3085.729736
2233.42334
2248.236572
4094.637939
6109.484863
5539.416992
3783.54541
3855.083984
3871.683105
4157.664063
3788.027344
2085.399902
3351.208984
2301.737061
2808.768066
3021.080566
2491.807617
3968.562988
6168.400879
2838.443848
3604.0354
3557.864258
3228.58667
4821.656738
4358.402832
3434.675049
2645.996094
3005.624268
2803.509277
2021.725464
4904.681641
4036.383545
2900.485596
2432.625488
3202.455811
3608.317627
4581.82373
2078.16748
4438.45459
5384.664063
4319.356445
4104.06543
3370.71167
2692.723145
2119.460449
2405.59668
1928.888916
3261.666748
3980.093018
4441.377441
2684.907471
3180.140381
3233.193115
4685.818359
3029.918945
3926.763428
4711.70752
1833.480713
2588.938477
4945.125488
3531.367432
2826.540527
3370.380371
1995.751221
3834.609131
2794.920654
1776.336182
6371.257813
2417.460693
2268.849121
2469.204346
6748.642578
3539.413086
4611.922852
3642.712646
3874.01709
2122.458984
2658.939697
2103.646973
1981.915771
4757.806641
5313.155273
4091.983887
5580.344238
5914.290039
2143.021484
7069.039551
4930.40332
4626.922852
4061.793701
1826.460327
3239.56543
1988.587646
2988.289795
2197.49585
4456.42334
4594.099609
3910.410156
2886.466553
4286.760254
3269.978027
2706.768066
2878.296387
2131.721191
2396.334961
4062.913574
1953.958862
5494.574707
3964.022949
2064.464111
2209.804443
3270.524414
2483.325684
4175.192383
1542.287476
2065.544189
2067.112305
3503.068604
2064.748779
2342.828369
3101.804443
5634.702637
1751.192139
3948.261719
7921.447266
1812.972534
2022.693604
4720.92041
2060.600098
7557.421387
3104.263184
4224.03418
2503.979248
2180.868652
3243.656006
1678.99353
3157.86377
4456.363281
2925.667236
3144.791992
3734.386475
2931.359619
4719.461914
2493.624023
3592.281738
2776.414795
6598.83252
2831.47583
4394.614258
2303.609863
3164.940674
5660.581543
2510.354736
3668.496338
2307.389893
3951.98877
4250.84668
3586.89502
3083.183594
6930.964355
2297.036621
4233.010254
3333.361816
2035.497192
2609.186035
2605.916016
2580.855469
4846.598145
1813.050781
5397.084961
2126.768311
2788.047852
2609.606201
3285.135742
1735.742676
1761.574951
2134.89917
2374.111572
2607.759521
2919.069336
2947.407471
3197.952881
2386.533203
4575.443359
3333.658447
3946.334717
4569.810059
3913.10498
2345.25
2219.5
3263.0896
2814.668945
4356.804688
2543.385254
1932.826782
3730.712158
2021.237305
2596.527344
4668.020996
1994.858276
1576.05835
1718.011841
2630.406738
2959.539795
2772.438721
3443.904297
2292.766357
2411.548096
4924.906738
2755.276855
3337.870361
2440.277344
4077.525146
1685.838257
1730.89502
2580.996338
2945.602783
3156.932129
4285.192871
2558.83252
3259.935303
1948.77417
2823.872314
4412.996094
4504.672363
2394.050781
1978.723999
3040.907471
3412.585938
2231.856934
4307.665527
2484.617676
5095.088867
7192.795898
5332.583008
