# Supplementary material for: Distribution Analyzer, a methodology for identifying and clustering outlier conditions from single-cell distributions, and its application to a Nanog reporter RNAi screen
Source: BMC Bioinformatics. 2015 Jul 22;16:225. doi: 10.1186/s12859-015-0636-7 (PMC4511455; doi:10.1186/s12859-015-0636-7)
Supplement: Additional file 1: Code S1. — R source code and sample data for distribution-based high-content screen analysis [file 12859_2015_636_MOESM1_ESM.zip › DistributionAnalyzer-1.1/Plates/files10004/G09]

6173.102539
3221.809814
1836.649536
2798.869141
3562.023193
1762.429932
4208.487305
2787.730469
1812.654053
2110.004395
1976.539917
1693.662842
5064.73291
3193.590088
3146.686035
3761.959961
1715.113281
3813.655273
4906.79541
6008.095215
2932.689697
4413.505371
3836.0625
1667.626709
3657.295654
2643.643555
3975.798096
2995.621094
3143.323975
2466.436768
3938.012695
3393.306885
2731.381348
4311.03125
4076.492188
1825.400024
3868.637207
4052.939697
1999.407349
4610.088867
4048.85498
1828.885498
2729.188232
3129.589111
4139.420898
4222.344727
4702.426758
3572.331543
2438.216309
4068.07666
6715.086426
2226.758545
2390.518555
5448.065918
5580.24707
1947.024414
4680.949219
2976.470703
2741.696045
4631.45752
2230.553955
4194.15625
3868.503662
6118.088867
2468.579346
3178.297363
3704.690674
4128.538086
3418.859619
5662.980957
6568.488281
3965.159668
3729.993164
1977.041992
3326.02832
2285.039063
4621.919922
5447.553711
1951.845215
1948.836304
2606.612549
2628.654541
2681.196777
3864.264648
3137.980713
1744.824097
2458.581543
4827.392578
6165.928711
6380.295898
3761.612305
3703.885254
2924.865723
3221.921875
4516.786133
1563.92688
6117.557129
4528.062988
4849.382813
3831.946289
2420.800049
5054.87793
3611.668457
3722.290283
6603.758301
1711.782349
4132.934082
2076.854248
3969.72876
2529.82251
6473.900879
5429.054199
6972.131348
10251.34082
2031.005127
2465.685303
1888
3175.40918
2450.242188
3638.850342
5434.301758
2068.721191
2190.193604
3847.747803
5346.440918
1998.407349
3649.640137
3280.270264
2754.23999
2361.630127
2339.661621
3775.065918
2964.321045
2016.90564
3944.871338
3913.218018
3180.071289
2933.490234
2658.100098
3145.012451
5956.416992
2120.672852
4161.716797
5680.049316
3428.560059
2126.970703
1938.186279
2151.395264
2528
1836.363647
2656.490723
3271.587402
3764.4729
5369.72168
2755.730957
2666.303711
4088.521729
3361.757324
3051.592285
3094.095215
4000.848389
2206.325684
3029.333252
2051.370361
4739.572266
5102.608887
2483.625244
2876.601074
4316.131348
2177.898193
3730.090332
2072.855713
2999.566406
4504.840332
1711.868896
2037.349365
6048.393555
3377.266113
5288.269043
4388.996582
2574.809814
2656.952393
4808.708984
3577.195068
5598.044434
4706.327148
3631.192627
3987.744629
1228.988281
4101.379883
3935.686279
1919.111084
1312.558105
2000.158447
4186.571289
4458.035645
4882.840332
3102.937012
2661.155518
3478.021484
3664.838867
3109.304443
5987.28418
6929.542969
1552.818237
2670.399902
4278.947266
3327.734375
6680.297363
3735.33667
1850.927856
6545.572266
2801.114746
6416.983887
3649.846191
2410.306396
2349.612549
6926.818848
4222.077637
3656.622314
6871.52832
2318.677246
3493.885986
2819.452637
2486.147461
3877.009033
1904.897949
5449.155273
2499.963867
6025.063477
3532.543945
3153.282471
3511.106689
5257.839844
5053.247559
4382.364258
3068.291504
3532.655762
3091.54834
2324.320801
2294.829834
3022.780518
1839.075684
2113.205566
5480.567383
4389.88623
3580.218994
1908.440796
2542.542725
5402
3793.061768
2138.282471
4089.945313
2057.678711
3492.46875
4819.602051
4655.143555
3347.98999
5373.229492
2322.60083
5755.428711
1647.642334
1796.556274
2484.335938
2091.262451
2774.525879
4875.785645
2934
1864.918579
3394.543457
2676.301514
1790.68689
2527.091553
1850.381226
6693.28418
2860.297119
2628.270264
3225.411865
2322.224854
2409.081055
2056.822021
2224.446045
2651.005371
2579.702148
1674.186523
1489.568604
3115.857666
6443.178711
2807.650879
4281.530762
5675.464844
4405.532227
3238.026855
4903.581543
4633.666992
3214.866211
3205.735352
1901.349365
2932.661621
1816.19165
3057.418701
3950.184082
2559.707275
3785.320801
4267.412109
5355.393555
4763.287598
4541.555664
2584.101318
3195.661133
5255.10498
1930.470581
2448.93335
3144.817139
2597.876709
1802.44751
2037.499023
4220.610352
4623
4224.895508
2159.346191
3000.080322
5037.273926
5340.529297
1794.994141
1885.825806
2644.901855
5703.515625
2986.957275
3935.681396
2637.70459
4635.697266
5357.595215
2286.961426
3120.629883
4151.304199
1839.687134
5338.959473
1971.628418
4627.006348
3423.135254
4337.250488
2470.097656
1781.229614
1961.213501
5769.196777
4493.115234
3226.985596
4531.319336
1935.073242
4735.177734
5160.712402
1825.927124
2719.524658
4088.0625
5058.055664
1964.765015
4463.621094
2428.320068
6794.471191
2624
6135.867188
5164.863281
3105.917725
4305.037598
6262.179688
3729.564209
1931.655884
5414.139648
2046.524292
4489.932129
4716.111816
6218.312012
3284.655762
3253.709473
4082.709717
3392.220215
5930.54834
3754.14624
1368.754761
4631.361328
4418.103027
2967.450928
2898.02417
4549.344238
2405.352051
3354.562744
4555.188477
1891.1698
3324.539307
5025.081055
3272.380859
4488.150879
1872.392212
3891.801514
4544.787598
2824.888916
5631.428711
4887.139648
4447.417969
2130.375
3079.751953
3388.851563
5198.300293
2994.921631
3313.36499
2744.333252
3254.588135
2862.199951
2460.843262
6064.94043
2486.260986
5026.111816
2649.803955
3974.800049
3638.254639
2447.512939
5634.67627
4506.415039
6314.836426
1982.294434
2552.727295
4019.49292
3482.6521
2288.842041
2375.784912
1846.129883
4311.652344
3987.843018
10880.841797
4581.056641
2555.043457
3804.131836
3167.905762
6128.538086
2692.517578
4494.26709
8369.848633
2088.434814
2411.024414
2016.307739
6513.605469
3317.82959
5729.062988
2735.945068
4130.876953
3188.592529
2674
3333.6521
3528.790039
4679.726074
4900.053711
2089.396729
5933.178223
1732.110107
1280.390259
5995.401367
3004.917969
4444.505371
3310.698975
2936.217773
4232.914063
6377.359863
4195.189941
6589.789551
2392.470703
4307.105957
7124.226563
3987.527588
4012.072266
3445.067627
4781.056152
2725.522217
5683.493652
4631.938477
1890.333374
8485.25
2329.06665
2405.195313
2660.224121
3011.028076
3174.955078
2365.414551
2003.837891
2788.556396
1589.592285
4658.860352
7701.97998
5437.933105
1818.517822
2436.60083
2456.678711
3473.669678
3212.095215
3120.743164
2096.371582
1494.274536
1649.253052
1864.110229
4151.466797
3171.894775
2648.563477
2461.51416
2023.21521
2393.739014
1807.400635
7110.743164
3673.692627
5513.319824
3220.015869
2079.92334
2200.232666
6103.746094
2416.414551
2624.213135
1871.735107
5062.693848
1304.98877
3382.47876
4240.456543
2195.003174
1759.741943
7034.031738
3402.009766
4465.480469
6443.065918
2092.807861
2238.503418
8001.979004
3171.515625
2411.50293
3085.225342
2992.742188
2940.474854
5868.748047
1587.467163
1519.2677
5399.062988
1997.905396
1837.037964
3081.205078
2912.772949
5039.850098
3251.917236
2525.164551
3298.897949
2261.379395
5240.442383
4179.966309
3781.690674
4011.588867
4989.550293
3632.938721
3642.269287
4126.772949
2491.800781
4927.305664
3322.179688
1741.041626
2285.603027
3233.093262
1961.400024
6234.612793
2794.345459
2011.252075
2336.89917
2869.309814
2036.859619
1917.764648
1807.090088
3952
4004.300049
3011.059814
1992.171997
2451.502686
3347.729492
3154.198242
4005.009277
3912.523926
2868.083984
3701.06543
1814.909058
1646.966309
2766.599365
3278.005615
3265.843506
2733.313721
2770.866699
1720.042969
4877.627441
4047.828125
8340.799805
4373.298828
5286.669922
2551.305176
3067.343262
2015.340576
2626.528076
6059.025391
4946.04248
3613.109131
3819.119629
2473.946045
1900.139893
4016.98291
3294.217773
5142.725098
4794.708984
1787.681396
2395.973877
5310.741699
5153.322266
2383.775635
2186.318848
4008.337402
3023.042725
3383.767578
3930.930176
1511.328613
6576.133789
4503.657227
1584
3571.831787
5140.706055
4422.080078
4058.114258
3274.328125
4002.066406
2348.558594
4617.249023
3500.835938
3368.899902
2542.337646
1943.38855
4937.029785
2764.571533
3590.131348
4435.756836
3077.203369
1095.927979
4964.649414
2769.481445
3502.904053
7739.852051
4487.582031
2931.251953
3413.590332
6001.230957
5473.018066
1794.060547
1929.5
2303.238037
2779.740234
5035.025879
2943.034424
3035.456787
2367.719238
4342.905762
4829.501953
3538.255859
3470.888916
3499.266602
3064
3914.990723
5383.946777
3166.186768
3037.979736
2081.074707
4325.606934
3554.809082
6314.10791
2141.890137
3439.595947
2056.363525
2274.808594
4635.526367
5933.575195
1777.558472
3104
2209.103516
2259.539063
4333.421387
3778.646729
2971.141602
4279.290527
5945.370605
7659.758301
7909.022461
2647.367676
1887.866699
6439.341797
2810.16333
6068.35791
4285.171875
3069.024902
3300.724121
6444.882324
7654.512695
2539.076904
4978.321289
4070.554199
3107.572266
3203.189209
4941.128906
5261.825195
3690.269531
2593.374268
1591.574463
3177.787354
6612.200195
4139.591797
3203.515625
3170.039307
3444.399902
5140.670898
5288.522949
9653.862305
2556.589111
3116.970947
4903.880371
2731.229248
3610.507813
2468.979248
2424.364502
3590.491699
1295.251831
1636.28772
4842.07666
2292.165283
1630.982178
5171.345703
12109.436523
4358.455078
1904.097778
1636.612427
3974.878418
3990.392822
2254.555664
1927.148926
2889.112305
2628.935791
5440.461426
2587.803467
3125.846924
2769.521973
3425.194092
2022.329956
2304.165283
5396.714355
1715.606323
3386.394531
2271.203857
2313.125977
3076.623291
2031.489014
2395.272217
2550.496338
1895.313599
1682.265015
1825.176514
2532.184814
1750.414673
5821.694824
2688.325684
1728.154785
4261.444336
2649.413818
3528.465576
7954.858887
4198.366699
3644.474854
2310.189209
1660.337891
4412.911621
2070.296143
5030.5625
2847.662354
2941.040283
5490.361816
3608.130127
2318.186035
3242.21582
3190.948242
4692.120605
4798.376465
4224.03125
5225.004395
2230.263672
3074.491455
3169.785645
2674.385498
2654.158691
3520.210449
2890.716309
2544.300537
2054.100098
1973.634277
3523.928955
4241.644531
3526.300049
2311.926514
2833.557617
4556.662109
4445.080566
2125.908447
7524.275879
2998.436768
1970.091919
2462.904785
5026.355469
2004.598999
5666.761719
4662.735352
2155.80957
4335.941406
5670.021973
2158.769287
4810.236328
3084.489502
2691.91333
2155.564453
2418.469238
3269.853027
2171.030029
4390.950684
1871.503418
1998.710938
1927.342651
3697.28125
5413.59082
3117.148438
2719.867676
2815.634766
3199.230225
2244.7771
5360.759766
2288.429688
2027.576172
3415.004639
4624.256348
5356.984863
3040.097656
4945.397461
3754.374268
2996.946289
2908.669434
3351.778564
4687.819824
5409.354004
11212.320313
4666.969727
6168.063477
4039.619141
5652.690918
4109.24707
2634.167725
5154.366211
4768.290527
3304.484863
4964.86377
4877.62793
2875.550049
1843.268799
2966.738037
6074.825684
2519.78833
3193.820801
12053.602539
5195.039063
2145.154541
2439.552979
2560.07373
2513.802734
4955.569824
4959.313477
4671.155762
2191.805908
5312.434082
2254.512207
5199.347168
3478.581299
2152.881836
4208.187012
2461
2232.555664
2924.732422
1483.4729
1880.116943
4588.799805
1791.375
3802.105225
4186.334473
3146.430664
3441.627197
3894.781982
2760.450684
4881.477539
1823.227539
8862.78418
4834.635254
3210.506592
5114.9375
2657.67627
2734.080078
4643.349609
2208.923096
1900.719971
2433.135498
4054.639893
6109.073242
4736.075684
4656.630859
1970.719971
2153.735352
10366.722656
4117.492676
5588.81543
2254.171387
1168.395996
3242.064453
3548.367676
6879.085938
6228.102539
4660.624512
3863.428467
5999.575195
1531.802002
4311.225586
5245.248047
3319
4357.70166
6088.618652
4581.29834
6193.844238
2455.820801
4402.621582
3665.248291
4074.291016
10590.963867
3909.889648
6923.490234
4511.095703
1315.230713
7164.842285
5425.111328
3416.524658
3807.517334
3124.255371
5381.094727
4853.538574
4864.507813
5441.106445
6409.095703
2710.20166
8232.015625
3480.911865
6513.695801
3035.835693
2333.043457
7161.209961
4560.996094
3572.54126
3724.461914
3445.732178
2706.980469
2350.918945
2381.634033
4639.413574
4413.79248
6660.40332
2046.793335
2209.592773
3957.898438
4158.307129
2651.364258
3711.71875
3491.868652
2900.065674
3779.86084
3831.140625
2744.447266
4425.841309
1955.620728
1780.805054
3305.970215
6608.546387
1911.616333
2579.851807
2959.420166
3061.797852
2402.279541
2369.730225
4923.187988
2009.411743
3670
2107.290527
2043.522339
3913.926025
4934.599121
3191.275879
5092.23291
1718.171997
2871.589844
1663.170166
1561.470581
1974.299683
6759.868652
1724.853516
4226.962402
2201.71875
5094.874023
2328.398438
3969.401123
2151.732422
1866.826782
1899.643188
5946.260742
4407.30957
2947.969238
4856.834961
2933.701904
3301.271484
2663.549316
3114.911621
3269.959717
3605.386475
2974.119873
2272.541504
3762.499023
7085.228516
4401.721191
6178.582031
2655.709961
5017.086426
8311.486328
4691.726074
3349.514648
3718.501953
3597.934326
6080.925781
3086.947266
2891.130371
2085.5979
5141.67627
4920.921387
6239.793945
2048.551025
3883.252686
3204.580811
1838.02832
4200.917969
1704.155396
2411.020752
3988.300293
3670.830566
2205.21167
2535.469482
4447.165039
1385.700439
3046.580078
6719.936035
6245.075684
3277.557617
2565.883301
3394.849609
5498.71875
4716.035645
3612.240234
1776.417114
1756.180664
4315.939453
3158.190918
3044.789551
2249.687256
2998.355225
4756.18457
4429.983887
5962.557129
6093.066895
5742.278809
3518.9729
2598.068848
2851.263672
6340.208008
3056.235352
2530.532715
4826.45166
2864.544922
3920.044922
2077.941162
3275.705078
3450.648193
2426.365479
2886.794434
5806.660645
3458.076416
3760.54248
2509.917725
2328.835938
3452.268799
1224.721802
4238.289551
3746.148438
2221.302979
2352.791992
2915.400879
3806.362549
5154.73584
5074.537598
1548
4697.73291
2816.704102
3274.666748
5716.132324
3600.339111
2215.1604
4673.29834
3006.16748
5594.067871
2988.115967
5070.690918
4016.162109
3924.012939
5930.915039
3877.473633
4815.065918
3177.89917
2150.523926
4560.882813
2827.938477
4119.461426
4445.169922
2931.47998
5884.293457
4119.593262
2611.21167
1988.074097
3307.971924
4901.968262
3053.161377
1684.477051
6316.928711
8547.150391
5003.335938
2287.928467
2696.242432
4548.30127
3870.031982
4659.004883
4137.594727
2261.371338
3178.417969
6317.174316
3808.566895
2084.800049
6020.766602
4150.300781
2776.277344
2386.550781
6851.257324
4917.700195
1365.214233
7272.409668
4531.625
4302.17334
3268.682861
2995.522461
4251.008789
4003.149902
2380.602051
3792.384521
1798.627197
5089.292969
2795.846191
1937.182617
6674.645996
5369.916504
2956.029541
5473.452637
3564.830078
8419.975586
5904.35791
2438.160889
5383.525391
4570.805176
4142.731934
2268.063965
3454.944336
5734.810059
6184.264648
2007.932251
3767.050781
7442.125488
5793.616211
5241.583008
2631.547363
3033.044434
3919.256592
3627.77832
4408.191406
2846.486084
2196.601318
1928.824951
6057.283203
5840.853027
5547.775391
4661.894531
1517.586548
6089.993652
3373.459717
1531.120239
3064.208496
2509.994629
2192.462158
2155.952881
2258.963623
3144.497314
1898.918579
2203.634521
4295.391113
2278.41626
2837.598145
3812.499268
2124.578369
2002.985718
2245.102783
2461.536133
4047.215332
2258.516846
3599.040039
3806.976318
5643.98291
2169.608398
3191.449707
1735.983032
1997.497437
1619.935303
3810.533936
1532.672363
8032.129395
1891.308105
1919.094727
3215.527832
1831.148682
3857.940674
3822.887695
4064.51001
2614.575439
1955.811279
4864.772461
2149.354736
2122.104492
2646.186279
1524.164429
2499.27417
4069.814209
2849.284424
1813.446045
3923.365967
3824.781494
3690.475586
4944.592773
2339.22876
1987.383667
4139.718262
2072.311035
1989.398315
3715.623047
4826.433105
1924.073608
2224.818604
1926.681763
2682.484863
2362.860107
2178.55835
3008.63501
3235.044189
1801.620972
2090
2055.388916
4254.720703
5768.956543
1879.50769
3793.585693
2586.538574
2822.060547
2817.878906
4899.848145
2854.836426
2316.923096
2539.954346
4573.896484
2201.005127
5560.672363
1779.971802
2084.883301
1849.477417
2385.677734
1692.937988
4662.100098
1741.198364
4310.61377
3044.354248
5481.921387
2744.422607
3643.559326
2865.535889
2768.191895
2675.216553
1871.040039
4716.191406
4044.541016
1632.601807
5747.817383
4029.942871
3818.23999
3046.37793
2326.711426
2415.238037
3033.220947
5026.746094
5644.575195
3432.935547
2234.246094
3852.637695
4432.552734
4145.477051
5093.087891
6075.254883
2401.55127
3235.609131
6462.4375
1660.129028
4898.256348
3315.529297
3788.844727
3484.0354
2913.793213
4593.880859
4217.081055
3686.882568
3985.449463
2767.801025
1877.043457
3184.352295
2927.853271
2129.79834
2721.062988
4302.740723
4031.947754
3437.131104
3483.453857
1926.169434
4883.07959
6212.08252
3583.733398
4654.749023
3641.248047
1622.459229
2659.631592
3313.260254
3966.709717
2203.80957
3313.731689
1791.739868
8799.041016
3103.567627
4060.651855
3536.4646
4502.183594
3332.20874
3882.398438
5507.098145
3171.575439
4207.688477
2563.971924
1841.411743
1763.407959
4063.799805
9653.28418
5156.540039
2158.148682
4034.133301
4587.758789
6966.212402
6273.26123
4360.350586
6007.693848
2892.363525
6755.279785
3457.906738
3491.826172
4539.279297
6244.103027
2578.068848
5651.85498
1964.891724
5547.946289
4307.939941
3137.671875
5923.26709
2703.057373
2518.263184
2537.818115
2979.006592
3046.535156
4329.147949
4054.053955
3840.288574
2499.384521
2265.107666
2825.709717
4995.303223
2300.571533
3801.639648
7926.811523
3854.812988
3257.638916
2685.445557
3027.10498
2775.873047
3243.664795
2163.302002
2407.319092
3057.280029
1710.929077
4243.108398
3826.0625
3352.820557
5421.062012
6515.350098
2550.263184
1829.907715
2270.496582
1900.980469
2379.287598
1580.869507
3673.239502
1588.562012
2414.154785
2227.77002
2318.167236
7144.905762
2680.951172
2322.225342
1508.453857
2001.05188
4054.285645
1688.865601
1640.648682
3446.672119
1962.491821
4504.5
2579.047607
3110.743896
1502.206299
8779.816406
2406.817627
1572.936157
2205.373047
4252.124023
4963.34082
1849.367554
3010.568359
2014.385132
1664.947388
2088.9729
1961.910645
2162.183594
4207.048828
2286.552246
3185.812744
3609.435059
4172.553711
1550.448853
1730.635254
2523.902832
1581.48877
1708.553589
5662.075684
3760.924805
2216.10498
3591.382568
3679
2675.537109
4530.757813
1950.47229
1881.338623
2201.263672
1782.813843
1747.682739
3031.669922
5090.464844
1760.07019
4339.45166
1802.327271
3615.714355
2618.315674
2402.765869
4803.658691
4837.95752
2395.85083
3566.370605
2671.257813
2265.473633
5092.12793
7059.414551
3678.879883
2321.309082
3882.122559
1764.692139
5819.836426
4351.632324
5578.01123
3585.385742
1874.204712
3056.439941
4292.648926
2904.230225
3707.882813
1813.871216
2333.436279
5536.673828
4052.438477
4036.109619
6608.640625
4186.614746
3949.487305
5978.328125
2495.406494
3100.181641
5758.196289
2807.727539
3784.897217
2014.260864
5331.492188
2350.429688
3231.698486
3224.210938
4341.652344
3438.913086
1829.682739
2840.553711
2213.245117
3479.058838
3047.297119
2126.156982
1805.184692
4703
3688.522705
2254.114014
5055.979004
1792.25
3877.639404
3786.906006
2276.783447
5527.150879
4146.012207
2861.217285
4982.338867
3457.032227
6192.563965
3349.222656
2801.191406
2894.355225
1817.493774
4820.859863
4549.20459
1886.892334
4494.775879
2387.306152
5110.642578
3990.514893
7934.424805
4002.172119
2485.411865
2572.415527
2681.643799
3713.162842
5166.353027
3440.987549
4321.846191
1390.375977
2985.54541
1520.120361
3107.39917
2013.591431
2344.985107
2811.300781
1909.786377
4477.944824
7307.597168
3255.345947
3117.687256
2177.85083
2464.678711
4574.083984
3103.423096
4407.672363
2894.958984
2445.536865
3049.643799
3446.165771
2687.266846
7908.169434
2734
6417.416016
2801.931152
2234.956543
2228.365234
2210.915771
2255.517334
2011.001465
6610.809082
3733.601563
7551.407715
4798.567871
2004.204224
4502.103027
2812.194824
1565.939209
4855.911621
3549.258545
3537.121582
2991.047119
2879.740479
3981.24585
4862.644531
3010.39624
1723.748047
1995.537354
2786.11792
3444.597656
3705.325439
1576.384644
1670.708496
5066.533691
5025.20459
3726.968262
3724.008057
4496.943359
1640.964478
7065.537598
1633.59668
4574.053223
4488.189941
2626.064697
4046.644287
3978.691895
1757.481079
12397.19043
5235.146484
1338.325195
1649.54248
1413.656616
1650.814331
3905.137939
1479.888672
2214.746094
2541.746826
2029.036255
3264.234375
1433.760864
3013.893311
4633.308594
5834.208496
1569.851318
2299.65625
1553.907104
1462.870972
3671.927734
1971.837646
1965.81311
3447.476318
5059.608398
3922.786865
2102.048096
1837.542358
2823.174316
3549.266357
2729.107666
4133.171387
3979.591064
2827.536865
1756.110352
2115.800049
1695.747803
1946.464111
4742.192871
4483.571289
2995.944092
2937.635254
2746.778076
1819.313599
3565.546631
2310.169678
1843.333374
1935.908203
4050.955322
1942.524048
2012.973633
2572.713623
3374.033447
1615.570923
3299.764648
4576.937012
2428.334717
3449.972168
1957.599976
2737.166748
2584.891357
4048.241211
3789.186523
2332.518799
4006.512451
2769.657227
2371.709717
2892.767578
1693.663208
2413.814209
1911.947876
2120.664795
1757.946411
2688.361084
4525.939941
2061.416748
1883.25
3862.666748
4227.373535
1867.450928
2848.907959
4821.763672
3184.507568
4295.812988
4024.503662
2113.849854
3915.424561
2014.298584
6380.8125
2505.981201
2792.941162
4318.375977
4575.658691
3132.246338
3022.841309
3452.609375
1908.393677
6894.385742
4992.540039
1795.898438
9498.55957
5963.155762
3147.625
6327.883789
3730.951416
3509.879639
6871.320313
2738.767822
2844.751465
6573.444336
4320.924316
1984.592651
3093.357422
2827.508789
2615.914551
3911.5
1795.384644
4919.402832
4065.216309
6298.320313
4662.232422
5107.969238
3777.616699
1933.65271
4586.949707
4090.066895
6628.611328
1904.180786
6773.90332
3169.855469
1747.748535
5252.522461
6460.054199
2853.358398
2108.702148
3691.35083
2842.283447
1899.726074
2396.078369
1838.675659
2933.045166
3626.61792
4994.29541
1535.129883
2071.203613
2457.645508
4359.113281
1693.402588
2702.570068
3353.470703
1662.518555
2050.838135
1358.42041
3208.441895
1816.158203
2363.430908
3288.627197
1949.64563
2466.663574
4286.289063
2774.828125
6540.757813
2039.75293
2106.651611
2589.047607
1985.920044
10003.050781
2332.770264
3188.244873
4835.598145
10574.467773
3624.247314
3197.275879
1846.649292
3640.895752
4798.117676
4215.769531
2297.876465
5110.672852
3313.655273
3528.834717
4234.723633
3415.818115
3710.813477
4501.762207
4504.984375
4593.666504
5160.503906
3378.5
1823.783813
2078.33667
3649.199951
1726.146362
3813.725586
4427.916504
2239.814941
3150.28418
2869.450439
2004.776978
2876.073486
3437.24585
3644.584717
3954.600098
5964.676758
1830.137451
1931.318848
3822.177979
4102.556152
3993.475098
2202.726074
3469.878906
4165.068848
5835.824707
2292.916748
2269.451904
3985.591064
1824.622925
3066.53418
2458.817871
2605.63208
3977.570801
4426.438965
6396.792969
4044.928711
1914.20813
5050.001953
4316.414551
3357.427734
2047.65564
1721.111084
2402.563721
4778.865234
1950.239746
3432
3413.34375
1403.789429
2179.96582
1960.323608
3920.034424
1987.750977
2306.693359
2875.101563
3303.348389
1978.295654
1861.654419
3094.353027
3077.761963
1986.497681
2146.402344
3453.102539
2408.733643
1853.71936
4251.143555
2743.609863
4281.706055
1795.980957
1908.984131
5137.296875
5498.063965
3839.125488
3271.690186
4348.441406
3151.768066
2759.357422
6259.310059
2057.879883
5975.322266
2434.467773
2918.064209
1946.727295
4960.308594
2430.652588
1151.205322
6085.108887
5948.5
4902.965332
1748.676514
2988.035889
4530.45752
4178.977539
3395.155518
6428.359863
7047.263672
6400.424316
6822.344727
1983.920776
2489.692871
2092.367432
3113.210693
3478.052979
3621.003906
2267.690186
2161.044678
6685.624512
4136.71875
5483.833008
6392.870605
1326.606445
5311.663086
6337.958008
2485.177734
2859.401123
6794.330078
2677.770508
4103.734375
2233.837158
2392.391846
3984.577148
4326.132813
5387.022461
5181.004395
4760.289063
4934.99707
4161.805664
5248.993164
5158.933105
4088.311035
3994.817383
2169.600098
4752.306152
4917.550293
4093.793213
5343.118164
2852.235352
2767.75
4747.402832
3305.791992
2617.931152
4148.060547
1871.696167
1777.276611
2327.724121
4832
1331.678101
4017.642822
5109.529297
1661.423706
1291.126465
4923.496094
4385.61084
3013.505859
2957.734619
2595.926025
1852.363647
3550.245605
1958.938721
4539.835938
10820.695313
5538.453125
5870.691895
2967.415771
3833.431885
4800.625
4194.924805
2343.670166
3887.063232
1919.560425
3691.216553
2284.666748
2878.87793
2236.326416
3946.950439
5174.651367
4879.827637
3472.5
3334.453857
2119.898682
3031.80127
2125.830566
1801.702148
4169.239258
1721.615967
2627.06665
3740.625
5823.48877
4493.358887
4734.924316
1850.916626
1907.991211
4280.660645
3570.270264
1947.260254
1815.15332
2427.907227
2546.627686
2624.828125
2455.27124
3358.262939
2280.621582
5107.42627
3458.515137
2759.585205
2469.416504
3645.716553
4183.965332
3312.256348
1964.86853
3466.398193
4117.679688
3329.046875
2387.236572
1821.452881
4855.973633
1907.194946
3922.807129
2215.843018
2084.726318
3053.006836
3518.369385
1823.179443
2473.608154
4664.645996
5069.313965
3231.021973
3152.835205
3326.230713
4044.486816
1936.129639
3323.113525
1590.354614
2124.810059
2597.265869
3364.266602
2028.978149
2320.768066
1639.686279
3960.101074
1699.601318
3005.197021
3851.057373
4209.330078
4160.02002
3270.755127
2432.028809
3438.596436
3360.247314
3395.333252
3612.90332
2857.714355
2505.864014
2595.739746
2507.761963
2906.006104
2702.399902
8415.238281
3708.324219
5487.774414
4312.294922
2623.144287
2532.169678
2168.150879
2918.843262
1791.714233
2652.081543
2486.514648
4399.284668
1347.699951
1954.526367
9026.30957
3591.192383
6194.158203
7176.318848
6467.124023
1649.44104
2708
3198.572998
1954.441162
7978.150879
3850.097656
3065.777832
3079.114502
5681.980469
3075.365967
4398.549316
4585.878418
6869.664063
2494.23584
4973.916016
3519.37085
5094.210938
5265.032227
4002.561035
2377.981689
2085.202393
2519.422607
4970.165527
3048.62915
3885.383057
3717.989258
3896.016357
2738.393799
2461.145752
4182.890137
3287.325928
6569.606445
5504.235352
1812.328491
1974.606689
6110.126465
4069.313477
6503.384766
5267.918457
4988.039551
3395.965332
2820.254639
4242.666504
4957.680176
2458.666748
2617.584229
3403.491699
4269.700684
5976.522949
3282.48877
4332.904297
4976.839844
3093.5
2260.098145
2931.070801
6175.425293
5196.662598
2289.022949
3194.300049
3042.313477
2178.696045
3282.429688
3785.485352
2667.789551
9895.669922
5216.741699
2608.70459
1506.980347
5503.503418
3990.898193
2035.076904
2359.924561
4705.445313
2761.960693
4594.782715
3487.64502
3681.706055
1541.923096
4001.821777
5445.370117
2893.261719
2787.503662
3093.829102
1760
3715.209473
3566.733887
4402.863281
2995.087158
4845.915527
1942.125
3846.765137
3019.445313
2098.565918
4113.401367
3404.77002
2494.2146
2553.956787
4234.558105
3307.010254
2536.513428
2796.140381
2066.337158
2152.446533
1885.834229
2579.62915
2716.440186
5333.796875
8821.764648
2367.858643
3286.026611
2076.147217
2492.093018
1802.12207
1670.693359
2274.579102
3688.14502
1897.695313
2408.796387
3875.29126
2908.66748
2620.5896
3040.178955
2159.947021
2929.994629
5967.081543
2221.836182
2111.209961
1929.055054
3178.17627
2808.499023
2691.406982
2868.351074
4529.344727
3906.7771
2367.47876
3100.904053
2277.997803
1897.005249
2130.179443
5140.810059
2208.785156
2465.401123
2704.026123
3387.994385
3786.557861
1695.827148
2675.809082
1975.112427
2169.074951
4977.674805
5610.605957
5515.111328
2022.773315
3268.014648
7902.358887
3059.142822
4696.080078
5067.456055
1995.615845
6641.768555
5859.057129
3784.996094
6018.809082
2218.699707
1714.241577
2568.975098
8241.393555
3009.344482
4174.904297
1648.342896
5010.508301
2543.242676
1843.091797
2893.648926
2632.618652
2294.453125
3121.321533
1689.541626
3406.754395
7121.20166
4411.76709
1599.391846
2546.014893
2704.458252
3209.133301
2315.695068
1881.506958
9046.701172
6435.654297
5974.963379
5418.532715
2090.774658
4551.644531
4774.138184
6590.467285
5809.540039
3161.992188
3826.640381
1936.388306
2786.468262
6408.067383
2105.155518
4951.111328
2069.894775
3589.675781
5192.935059
2093.319092
4908.415039
5275.208496
3163.125488
4828.616211
6146.145508
3027.609131
2117.638184
4748.263184
2727.387939
3647.889648
4955.350586
3155.376221
4390.25
5454.941895
2689.016357
6607.183594
3372.077393
1978.162109
4190.134277
5435.262695
2383.690918
3691.363525
5897.039551
3594.645752
3443.722168
4171.600098
2871.272705
4927.379883
6209.047363
1856
2235.36499
2626.557861
4045.267334
4504
3840.057617
5226.484375
4384.787109
3545.060791
5322.518555
2428.601807
3751.867676
2597.800049
2846.94165
1912.06897
5397.572754
2508.810059
3633.225342
4285.873535
4284.024902
4304.662598
3898.469238
1683.677368
5576
2953.287354
1983.034424
1832.689697
3331.800049
3571.604492
2505.233154
1946.86792
3809.904785
3782.60083
3056.989502
5327.520996
4685.804688
3109.460693
4015.922363
1892.163086
2286.461426
5667.416504
3526.742676
1667.161011
1802.536621
2467.600098
2593.37793
2011.621826
1911.623535
4026.399902
3639.76709
2214.673828
1804.932129
2533.235596
2935.537109
3863.432129
2009.857788
1974.192139
4212.580566
2128.774902
1963.138428
4169.101074
2654.459717
4195.644043
2740.827881
3325.049805
2451.744629
2378.138916
1749.244385
1983.663696
1916.485352
1775.412476
1914.740723
3975.310303
2945.671631
1819.68042
2085.256104
1765.009155
2346.984863
1848.640015
2339.509033
2945.403564
4783.521973
3227.54248
4184.34668
2180.819824
2386.095215
2723.389893
3674.733398
1842.017578
1628.433716
2214.906494
3082.229492
1850.353638
1805.420654
4971.974609
3751.412598
3643.319824
4075.59668
2776.283447
3731.663574
3131.283691
4547.519531
5043.474121
2867.329834
2117.955811
2024.974121
1619.505249
1765
4598
2175.860596
2109.921143
1973.244019
7952.327637
3643.98291
3566.008545
5026.649414
2137.543457
4465.904785
2563.49707
4742.453613
2900.64209
3299.590332
2276.616699
1957.613281
1956.152954
2850.618896
2388.448242
1752.233521
3991.723145
4320.555176
5886.46875
2607.609863
6645.204102
4050.630127
2080.131836
2698.617432
2900.231201
4416.540527
3595.456299
2782.613281
5658.831055
3816.69873
3423.030273
2829.724365
3300.182373
1368.648682
5360.601074
6995.114746
1523.741455
1654.055054
2255.874512
2938.260254
2871.930664
2281.816162
5427.14209
1891.695923
3279.283691
5675.847168
3613.345947
4545.41748
3078.212891
4074.768311
1706.276367
1977.75
3025.050049
2521.625
5245.458496
4281.79834
1885.983765
1722.077515
4552.994629
4101.341309
4142.150391
2587.705811
3580.302734
4079.364502
2269.915527
3210.950928
5170.059082
6979.252441
2406.060547
3250.961426
2409.838623
2252.422852
2782.740479
4013.88916
3846.907227
2906.985107
2628.682861
4592.258789
3646.466553
4587.098145
4319.05127
3230.227051
3440.551758
1917.439941
3875.443115
2436.899902
2986.652344
4114.133301
1710.857178
4071.697021
4308.84375
3772.228027
2485.375
2747.245361
2173.668457
2333.720459
2546.334961
3207.955566
2252.229248
3620.643311
5091.375977
4210.941406
6945.01709
2091.711426
2836.384766
5318.52002
4282.816895
4374.291504
5553.524414
2097.256836
2021.087769
2742.84082
2922.264648
1742.065063
2230.49292
2431.393311
2079.559814
2115
4178.677734
3709.967041
1919.416626
2213.964355
4558.620605
1769.060425
1696.372803
1879.420532
4662.680664
1823.054321
4492.078125
4407.835938
2518
3528.166748
2052.44043
1799.833374
2290.468018
1746.759644
3639.670654
2092.369873
6256.489258
1946.976685
4763.177734
2668.094238
5606.477539
2405.311279
1925.015503
1856.661987
2250.864502
4129.700684
2579.724854
3984.767578
1672.085571
3110.661377
3070.457031
4905.279785
1922.851685
1995.44397
2213.196777
8885.117188
2137.06665
2869
3333.277344
3978.320313
4282.615234
5572.202148
5479.269043
2068.013916
3392.237549
4217.141113
3920.19458
2289.29126
2289.72876
2867.102783
4093.602539
2214.755615
1695.525879
3568.653809
2027.223267
5434.333496
3681.313965
2971.562256
1960.259277
2021.629639
3566.476807
3316.251953
3682.386719
4864.423828
4897.748047
2097.488281
3811.269531
1888.224854
3460.183838
2103.415283
4100.467285
4066.308838
3659.302246
1555.098022
6024.315918
4805.983398
4643.143555
2021.271118
2599.435303
5712.559082
3911.399414
3346.655762
2242.004395
5356.703613
4465.989258
4866.351074
3572.273438
1899.658325
2669.782715
2231.446777
2213.656494
1895.345947
3185.363281
2760.378662
2654.928955
2768.018311
6917.465332
6765.823242
5725.65918
4384.949707
1748.942017
2444.050293
2122.562012
5046.036133
4018.639404
2771.496338
3248.650391
5934.463379
1629.387695
4667.884277
5781.088379
2606.503906
2636.655273
2224.948242
4591.441406
4498.317383
3540.678955
3205.890381
5844.706055
2080.677246
3817.165283
1932.872192
2104.239502
3694.353027
7197.798828
5525.44873
2873.114746
2811.119385
4765.125
2407.72876
6138.937988
2601.78418
4096.132813
3651.166992
4087.019043
6356.81543
4017.040771
2815.782715
3752.268555
7141.638672
6021.004395
3444.239014
5899.007813
5117.304199
4124.202148
2126.421875
4011.318115
5241.60498
2051.428467
2293.427734
4049.762695
4576.772461
3577.891602
1959.318359
5208.957031
5524.366211
5624.599121
2989.120361
1904.558105
2205.307617
1481.102051
1811.529907
1737.720093
1749.545898
4487.02832
1706.403198
1661.094727
3017.452637
2372.94165
2441.794434
7903.601074
2789.409424
2125.393311
1782.12439
5554.00293
3247.828613
3174.505371
2899.035645
2882.605225
1961.846191
1936.481567
2109.121338
1920.672363
3243.868896
1775.818237
1804.062744
1736.267334
2711.490967
6464.058105
3189.032959
1736.699585
3790.531738
3510.570068
2145.490234
1741.547974
3510.874756
1635.434204
1710.656982
1726.020508
1709.442139
2138.462402
4814.440918
2039.015503
2348.46875
2403.135254
1928.599243
2294.53418
1840.760376
3321.729736
3210.921875
1892.810303
4650.1875
1583.117432
2348.450195
2750.839844
2487.123779
3884.940186
2198.026611
1916.23999
1748.177734
2120.112793
6538.551758
2094.300049
3669.293701
5892.171875
7539.093262
8421.614258
2833.919922
6911.293457
1902.582275
1952.416138
2376.336914
3503.873047
4145.322266
3640.437012
1951.345703
2286.831055
3187.064453
5992.446289
5269.208496
5270.395508
3945.023193
4127.092285
5093.030273
4298.426758
1762.677856
2725.555664
3523.506836
3115.396973
3443.638916
4095.148438
4760.458984
2970.685547
3813.445068
5533.358398
5775.802734
5029.101074
8616.966797
6013.156738
2027.947388
1623.860229
4026.285645
6760.770508
4545.568359
1955.347656
4184.845215
3872.945313
6632.80127
1644.730713
6339.724121
6102.713379
5820.202148
2993.790527
3532.666748
1781.611328
2679.4375
1600.567383
4828.182617
3972.632568
3436.581787
3207.883057
2641.974609
5525.396973
3155.062988
4434.378418
4089.964844
2921.506348
2827.896729
2255.111084
2007.949341
2348.640869
4311.953125
3535.821533
4348.52002
2799.644531
4167.469727
4370.197754
4523.70166
2447.087158
3431.203369
3491.623779
3892.824951
5891.881836
4139.669922
3054.382813
2652.321777
3750.555176
4452.172852
2135.272705
2789.204346
4609.239258
4433.444824
2041.043457
5733.194336
2690.026611
2688.77002
2745.24585
2055.341553
2184.723389
4515.899414
6098.56543
3641.265625
3728.704346
4547.478027
2522.375
3651.734619
2074.75
3098.399902
3010.678955
1198.368408
2012.139526
5614.336914
3224.666748
1863.581665
3445.2854
1704.910767
4215.327637
6354.26416
5302.788574
2433.229492
2238.5354
2078.500732
1866.734497
3653.123535
1817.71814
2563.757568
3215.560547
3215.606934
5627.724121
1559.168091
2159.712891
2777.140381
2065.177979
1843.112671
4637.195313
4606.631348
4300.532715
1955.342651
2168.583496
3169.052979
2724.997314
1771.210938
2101.055908
3562.603271
5721.149902
3610.549072
2271.164795
5453.223145
3445.525635
2572.458984
2099.516846
3842.371826
1846.931396
3634.204834
1793.696533
1772.759644
2853.644043
1891.560791
2923.05127
2064.747803
3667.364014
1880.327881
3883.187012
5932.323242
2005.282593
2434.068848
3348.312256
2777.144531
1914.437256
1771.935059
2629.832275
2344.019287
1932.102295
4320.277344
1887.872681
3319.771973
2317.167725
1446.300049
5445.759277
6630.465332
2501.18457
2917.962891
2290.410156
2814.073486
5794.880859
4660.494629
2606.862549
1875.815918
2454.627686
3784.027832
5279.260254
2144.947754
2987.729248
8418.602539
4637.456055
3422.949219
3086.446289
2016.092285
5440.913574
2849.20166
5978.910645
6552.543457
3895.104736
2116.125977
1841.06665
2711.549805
1933.9552
5867.612793
2557.65918
2706.837158
1719.108032
3992.564697
6149.247559
4873.539551
3492.490967
2001.785767
2723.932861
6055.311035
3105.235107
1886.334839
1737.650391
1909.613281
2497.100586
3524.22168
3501.939453
3746.243408
2547.518555
2474.474609
5636.794434
5337.901855
3113.185547
6624.760254
3043.67627
4604.383301
1555.303589
3151.188232
2938.673584
3544.508057
2857.52832
3938.212402
2425.755615
5762.583008
2922.772217
3335.527832
2279.831055
3754.127686
4684.540039
5347.430664
5924.418457
2530.20874
1825.138672
3815.558594
3816.251953
3528.440674
2349.380859
2528.542236
4917.913574
2982.49707
3453.475098
4995.979004
2831.217041
3743.625244
2810.273682
2617.236084
2539.178955
4131.375
3462.486084
2809.856689
2361.907715
3612.783936
2597.249512
2176.2229
3349.69873
1763.27063
2797.837891
1908.812012
2006.767944
3471.303467
3529.42627
1883.868164
2522.94165
8036.906738
2683.685059
1573.258911
4562.30127
2890.765381
2576.062744
2830.328369
3148.338623
4227.808594
4845.566406
4868.589844
2076.323242
2793.793213
6731.337891
3711.252441
2566.638184
3964.179932
4171.079102
1916.491211
3643.84082
2362.776367
2470.101807
2281.686523
2543.319092
3838.501709
1629.590942
3744.481689
1980.301392
1576.232544
1993.599976
4985.925293
4578.078125
7911.490723
2233.760742
1700.20813
1892.251221
5464.38623
4120.88623
4079.592041
3838.340332
1679.862061
5483.527344
3041.812744
2661.361084
3309.279297
5850.461426
2484.666748
6137.481445
2557.020752
2668.513428
1870.645142
2614.551758
2045.117065
1927.562256
2105.742188
3935.619141
5498.272461
4771.808105
2096.247314
4359.828613
2866.428467
1758.891357
3390.38501
2114.128174
4175.22998
3498.639404
1479.150879
5368.405762
4253.973633
5763.066406
3507.403076
3557.930664
2352.314697
5006.59082
3216.484863
1481.014893
4355.535156
5315.897461
4911.220703
2170.445801
1639.081909
1876.848511
1674.203247
1574.883667
4545.508301
3289.737549
3240.681641
1685.408447
5040.297363
2587.739258
3650.954346
3457.979492
3832.575928
1636.924805
2655.730225
2184.151123
4992.755371
4497.849121
1873.667969
3196.580322
2471.508789
3166.55249
1456.366455
4297.448242
2553.431885
2060.08667
2661.270508
4350.533691
2162.598877
2261.942871
1956.266724
3377.407227
1753.23877
4422.957031
2963.817627
2001.212158
3441.984131
1916.469727
1620.162109
2394.375488
3477.838867
4622.686035
1908.356445
3940.743164
1760.98584
2419.038818
2989.56958
2526.481445
4453.399414
2021.157837
2184.977783
3968.161865
2303.913818
3164.385498
2049.87793
5752.37793
2211.26709
4437.560547
5923.379395
2602.48999
3378.055664
1844.087891
1743.455322
4197.80957
2320.157959
3761.885498
1712
5544.065918
2006.539185
3499.633789
2916.710693
3342.11084
3544.48291
3657.222656
4535.858398
1485.595581
2639.680908
1609.137939
1851.09375
3765.855225
3604.081299
3851.257813
2496.357178
3022.628662
5253.714355
2097.137939
1566.183838
6157.085449
3433.174316
1844.622192
2534.991211
2730.884521
4551.974609
3599.371826
3026.962158
2953.570801
3709.458496
3246.990723
6927.788086
3163.824463
3955.718506
3692.484863
2237.046875
1837.988037
1694.556885
3538.547852
6202.463867
1427.602051
4465.596191
2674.905762
3113.86084
1747.49585
2944.412354
3399.936035
3365.852295
4508.285156
4751.82666
2107.751465
2619.65918
5368.340332
4297.281738
4228.272949
3114.601318
4051.101563
1980.555786
2164.612305
4887.595703
3649.198975
4144.796875
1945.849487
1846.251709
2513.010742
3618.807861
1537.117676
2460.562256
1952.365234
3191.267578
2792.054688
5510.008789
2050.095703
2149.597412
2352.381592
2823.62793
3001.49585
1615.292969
4177.931641
1955.505615
2365.846924
1549.808228
3201.380371
2108.054688
2249.814697
3514.349365
4105.443848
3281.743164
2881.073975
1850.482788
3876.755127
4333.647949
3007.355957
4857.789063
2774.844482
2366.167725
2711.939697
2803.32666
1917.701904
4506.706055
5180.047363
1808.030884
3737.039063
5317.250977
1697.714233
2068.039307
4511.088379
2840.039551
3146.843018
1361.326416
2913.973145
3306.452881
1804.061523
2916.498047
3949.319824
3091.469482
1738.091919
1861.741943
7194.111816
5505.638672
3236.296631
1792.79126
5432.436035
4722.538574
4503.876465
1891.797974
3589.471436
4450.514648
5725.021484
3073.371338
2574.302246
1830.135132
2113.151123
2594.557129
5692.362793
3678.089844
3318.0271
2112.17334
1814.281494
2184.883545
5910.613281
2351.855957
4943.742676
9039.869141
2767.903564
3065.989014
2783.114746
4053.770264
1808.468262
1650.43042
2169.614746
2466.076904
4932.576172
2607.973877
3768.974609
2731.961426
2989.191895
5864
2209.545898
3423.725586
6101.549316
1783.117188
1511.117188
1716.439331
3253.015625
3380.258789
5023.144043
2021.204346
3946.927246
3138.262695
3270.282227
2278.415039
4631.060547
4278.272461
1861.48645
3912.961182
1590.796509
4848.820313
3280.913574
1846.178833
2169.609863
2402.829834
2735.948975
1865.995239
2820.115723
3581.254883
5758.599609
5770.078125
3251.116211
4822.503418
7046.220215
1373.094971
1755.20459
2884.160645
1579.821899
3835.677734
2835.164795
2150.199707
3138.518555
5953.186035
5081.730469
2206.53833
4406.16748
5257.722168
1915.693726
1345.013306
3519.233887
5330.671875
3908.104736
3941.477051
4013.379883
4027.763672
1828.74707
4773.46582
1737.966919
4732.605469
2823.138672
4253.503906
2073.930664
4065.323242
2565.924805
2663.51123
1761.704346
2475.974609
3988.486328
2010.195313
2684.40625
4290.64209
2457.282227
5284.368652
2462.162842
3587.11499
2980.088135
4849.188965
2704.52124
4093.862061
6693.760742
1797.565186
1654.415039
3829.163574
4151.709961
4015.592773
2249.148193
6075.336914
1993.088989
1711.021118
2223.926025
2550.466553
2810.177002
3756.982422
3492.780762
2591.779785
4946.075195
4000.458008
2033.788208
1659.981079
1876.316162
5048.180664
3872.501221
3726.947998
3092.28125
1654.058838
3589.896484
1946.539673
5317.79541
2659.30957
2639.88501
1954.459106
3156.278076
2002.761963
3614.456055
1802.103394
1803.626221
5499.51123
5941.733887
1628.336426
5285.908691
3637.557373
2064.123535
3430.928711
2086.656494
4277.796875
3308.642334
4609.840332
4970.791504
3295.322754
4465.238281
2429.795654
3882.483887
2009.384644
2123.277832
4213.730469
3284.396484
3380.254883
2076
3013.408691
1892.48938
1955.948486
7730.375488
2394.5354
3669.135742
1421.293091
2697.933594
2702.313477
5142.406738
2543.867188
4261.237305
4038.645264
5570.297363
1773.918457
2560.579102
3420.246094
2287.474365
4584
1695.28833
1588.708984
2465.228516
2826.356689
4372.532227
1925.949341
4054.583984
3080.020996
1983.226929
3119.142822
1782.419312
5118.034668
1640.080811
4554.581543
1963.010498
3947.773193
3350.819092
1825.819946
3930.706299
3081.397461
2705.868164
4338.562988
2422.277344
2365.503418
3752.5
2358.41333
1998.406616
5378.376465
7393.344727
4356.496094
6691.523438
1944.442505
2382.992676
4850.792969
2205.443604
6105.565918
2666.749268
2121.415039
3597.551758
3258.756836
2086.784424
5564.495117
3253.670166
2091.904541
1881.918701
5177.111816
1948.96167
5585.041016
2957.723633
3020.251953
2733.365967
2550.344238
3247.683838
2557.179688
2281.663818
1935.322632
1906.972168
2022.847412
4470.56543
1800.584351
3113.673828
3802.171143
1895.765259
1990.093262
3722.065918
2796.816406
3952.639893
4022.656982
3446.039795
2998.458252
7995.610352
6115.86377
2846.029541
5470.723633
3840.405029
1974.449219
2634.397217
2272.104248
3100.256592
3943.065186
2288.785889
1829.910156
2843.812988
2313.514404
2600.665283
2332.544678
5592.80957
3916.863281
2683.347656
4203.976563
4572.811035
2067.689209
2814.924072
3769.305908
4222.674316
6136.373047
4537.587891
3994.651367
3775.286133
2066.014404
1967.906982
4002.315674
2677.617676
1789.211792
2447.905029
5077.651855
3660.569336
1750.021362
3578.328125
1578.397705
2976.1604
2607.599121
2766.901611
2886.60083
2559.730225
3973.104004
3344.088135
2601.22583
4328.23291
2195.214844
4706.84082
1549.591797
2201.76416
1576.202271
4378.553711
1534.03894
2891.760742
2742.333252
2564.277588
3640
2228.435303
3176.357666
2364.547119
4962.40918
2412.649658
2768.780762
2909.238281
2896.753174
3702.717041
2240.439453
1601.636841
2784.494385
1828.079834
3311.890625
2906.503906
1802.212036
3273.748779
1870.417603
1943.356323
2147.888428
3817.485352
3261.109375
4281.239258
2804
2626.508301
1627.292358
2945.338867
2077.056885
2079.351318
3997.06665
2393.251709
4168.581055
3437.082275
4107.155762
3323.799561
1827.580933
2828.342773
5291.405762
2165.579346
4047.765869
2364.691895
4044.84082
2231.345947
1816.690186
3889.951172
1910.677979
7729.976563
2267.683838
3164.63208
2260.396484
4446.769043
3648.145264
3552.213135
1748.021973
3094.245117
4264.072266
2242.942627
1616.688477
1744.34375
3046.9646
2666.091797
4750.882324
2539.011963
3650.292969
3063.246338
1719.561157
2665.291992
4588.253906
2386.208496
2053.510498
1772.800049
2049.750732
1463.120239
1739.4198
2712.547852
1959.7146
1860.676636
3838.560791
1867.632935
2999.935547
1973.846191
1897.823975
1547.397705
2189.422852
1949.720459
4178.992676
4054.465088
4141.111328
1892.156372
2075.137451
1582.402954
4375.520996
1171.730591
3927.955811
3753.526123
2326.919678
3028.307617
2634.37915
4261.819336
1741.812134
4158.186035
3873.123291
3797.639648
1992.127441
1404.118286
2210.186768
3958.653564
1415.446167
3512.902588
4585.322754
2226.950684
2622.332031
2696.753174
1460.537842
2577.280762
2131.613525
2025.583496
2856.218506
3593.60791
4550.063965
1653.750488
2276.246582
2501.990723
3901.961182
4173.277832
1611.906982
5585.682617
2358.083496
2621.840576
4244.39502
2115.710449
2464.147949
1811.771484
2135.284668
1773.681763
2756.769287
2055.90332
2788.800049
6032.009277
2052.288574
1847.19043
4677.109375
2557.324951
1851.766357
4984.793457
1637.654663
2497.634766
2832.168457
3757.254639
3080.345947
2490.687988
2586.939209
3511.675293
1824.526611
3278.470703
4290.856934
2445.632568
2185.549072
2774.116211
4793.701172
6013.751465
2932.036621
3157.251709
1989.446777
4840.516113
7307.769043
1705.463379
4904.299805
3924.531982
4776.734375
3659.771484
2136.070313
4024.823242
3405.928467
1972.855469
4440.711426
2043.346191
1697.933716
3387.129395
3567.158691
2226.064453
4337.049316
2417.182129
2510.84082
2067.6875
3571.30127
3486.862061
3290.10083
3044.281738
2335.661377
1938.137695
3822.780029
3123.927246
2485.614014
6312.698242
3598.455566
4151.198242
2016
1663.848999
5235.789551
2353.232178
3232.80957
4517.787109
2813.502686
5327.489746
2079.94873
1585.615845
5432.868164
4731.77002
3422.949463
5109.849121
3592.16748
4016
5127.174805
3857.452881
2495.120361
2671.157959
2654.783447
4920.604004
6270.51709
3047.549805
3741.176514
6393.56543
3791.938721
2901.323242
1747.439209
2344.183594
4325.98877
2536.173828
2404.526367
4385.075195
5002.341797
6714.456543
3634.763672
3498.685791
2354.136963
4416.641602
3937.743896
5196.709961
2961.717285
1971.246338
3246.053955
4358.43457
5203.960938
3477.049072
4307.5
4443.152344
2224.036377
4630.319824
2126.577148
4188.885254
3402.324219
1874.144409
3344.175049
2373.801025
4002.660156
2840.56958
1650.359863
3925.180176
2281.341553
1473.004639
1489.409058
1836.525757
1560.379272
5019.17334
1444.009277
3617.047363
1910.452271
2350.20166
1782.128174
3129.841309
2792.067871
2357.52832
2238.50415
3071.531006
2201.736816
2919.950439
3943.607178
2881.2146
1514.494995
4704.374023
1710
2260.576416
5190.561035
1910.260132
2225.189941
2250.9375
3988.780273
4978.505859
2101.273926
2765.712891
4636.961426
3484.37085
2630.44458
3874.005615
2011.077881
3294.324463
4857.306641
1689.210205
2485.208252
1832.950439
1652.391602
2196.238037
1778.283813
1573.282471
2061.244629
1611.330811
1714.841064
4154.393066
1876.391846
2259.518311
2832.803955
5480.64209
1831.042847
5460.371582
2859.630371
2815.908691
1693.725708
3147.080322
2889.693848
3284.311768
2112.96582
2284.311035
4069.054932
3858.728516
6468.072266
2291.197266
2137.248291
2337.197021
1435.340698
5012.859375
2081.479736
1787.360962
3088.384277
1628.39502
3666.357422
2733.431641
3814.740723
4349.133789
3628.341309
2064.75
2193.318115
2971.797607
4815.556641
1700.260376
2827.398926
2395.699707
3189.456787
2600.737549
3546.763916
5556.293457
3841.054932
1708.722656
2558.270264
1851.142822
2188.37207
1735.100952
4065.002197
2348.779785
3251.970947
1807.81604
2439.896729
2172.898926
3766.350586
2105.613281
2770.376465
2489.352783
4726.851563
4982.23877
4010.936035
4309.261719
3307.610596
1838
2365.861084
4400.497559
2918.429688
3112.346191
7208.652344
3802.925781
3238.488281
3622.572998
4314.666504
3375.873047
2597.829346
3025.03125
4996.753418
2894.059082
4238.838867
4696.868164
3030.16748
5476.941895
2961.4104
2734.658936
3264.063721
4460.24707
2395.960449
2147.18335
10148.072266
4763.354004
2593.767334
5402.579102
2933.407471
2571.199951
2630.734375
1495.896729
3677.888916
6412.212891
3537.358398
4921.500977
4139.119629
4364.660156
3675.702148
3942.637451
2480.701172
3356.054199
5858.334473
4309.541992
2686.648193
5294.210449
5569.984863
2673.101807
2962.370361
6585.134277
2912.958984
3599.223633
2154.652344
2685.662842
5342.430176
2670.940674
2399.253418
2393.158203
3717.151855
3389.596436
2656.689453
3803.477295
4155.751953
1663.215942
2627.243896
3917.147217
3006.906982
2437.437012
2023.547363
2216.208252
3914.401367
3063.608887
2153.005127
3575.859619
3371.730957
3432.25708
3403.62207
1896.832642
2036.289429
3373.52417
3161.276367
4281.438477
4581.060547
3091.221436
3313.768311
4758.149902
3754.461426
2103.031494
5261.705566
1951.747314
1978.72168
7525.075684
11775.467773
3592.19751
2002.217773
6930.641113
2281.215088
2549.773926
2097.268311
5739.686035
2171.456787
3421.52124
3322.230469
8907.513672
4190.376465
1547.654297
3805.09082
2904.144043
5029.257324
2473.481445
2106.14624
2488
3150.767334
2548.084717
4905.50293
2424.753906
4247.286621
3017.110352
2547.66748
4082.120117
4690.415039
2920.142822
2763.938721
4551.599121
4071.933594
4317.661133
1497.040405
1674.522339
5127.455566
1887.074097
3708.594238
2751.904785
1972.551758
1945.570801
4078.847656
5074.161621
2950.425781
4093.233643
5085.85791
2387.293213
2214.746582
4126.890625
7344.530273
2601.091309
1909.880493
3001.193115
5654.555176
3055.438477
1841.456421
2428.508789
2101.121094
3349.158691
1835.759766
2875.994873
1850.061523
2229.158203
3571.801025
3274.136719
3232.544189
3348.168701
4484.010742
2353.033447
2107.018066
2208.870361
1864.807861
4282.140137
4048.500488
1992.949097
2880.877686
2669.875244
2622.575195
4228.025391
3835.463135
4202.226563
4550.51416
4466.017578
4250.13623
2494.105225
5737.289551
3965.324951
3763.513916
3510.871582
5343.447754
1693.875732
3138.13623
2060.607666
4944.398438
5238.506348
5832.437988
2852.640869
5484.648438
5000.329102
3690.415039
2905.753662
3030.193604
4335.527344
3989.987061
4936.440918
5303.276367
2799.374268
4334.595703
2263.808105
4981.841797
2944.067383
2889.54834
4845.471191
1705.102173
5657.140625
2834.467529
3497.18335
4779.645996
3247.696289
3253.297363
4746.120605
2272.266602
2449.340088
2869.878906
2092.393799
4276.90918
3851.443848
3029.731445
3591.588379
4021.007324
2188.304199
2765.463867
4575.536621
3362.196045
5395.035645
3067.275879
1943.127319
3777.94165
1769.980957
3272.807617
1963.802002
4056.450684
1796.016235
7685.961914
2566.285645
4369.664551
1731.084351
3690.691162
7600.947266
4178.393555
3798.226074
2032.888916
5979.60498
1920.655762
2364.175781
3044.059814
2189.298584
2173.953369
3496.28833
2861.581299
4693.611328
3855.699463
5531.779785
3834.49707
5102.061523
3994.210449
3186.809082
3344.170166
2787.213135
6699.279785
3424.600098
7348.34668
4022.879883
4941.307617
3055.869873
4319.700195
3822.25708
4463.588379
1305.727295
2050.861328
4148.812988
4735.754395
5815.183594
5371.346191
3259.828857
3068.708252
1822.838745
1955.922119
5860.488281
4684.684082
1524.260864
3064.202637
2139.104492
7780.450195
1280.688232
3249.600098
2068.918945
1858.144287
1904.255371
1957.370483
2812.625244
3665.290771
2556.056396
2740.706787
1793.241699
1874.396362
4361.273438
3273.010986
2640.985596
2327.814453
3420.901123
4407.378418
5406
4926.067871
3229.220703
3784.356934
6322.976563
4479.083008
1822.272949
1783.979248
3709.36499
3652.571533
1899.522583
4101.853516
3499.286133
2329.813965
2152.65918
7047.347168
2337.404785
1691.678955
3508.533691
1927.837524
1743.126465
2055.629883
3382.098633
3702.375977
2528.09375
2452.16626
5635.345703
1699.990723
1992.235962
3976.971191
3105.751709
4988.683105
2933.159424
1682.798218
2101.251709
5257.305176
1795.46936
2570.00293
1893.360229
1619.499146
5248.528809
3246.495605
3664.92749
2231.793945
4175.656738
2520.631592
3408.779297
2998.249268
3455.25415
4217
2221.831299
3816.512939
4707.421387
4075.107178
4718.250488
2507.199951
3683.68042
3118.425537
2304.952393
1844.413818
3180.955322
3076.787109
4107.398438
4263.537598
3234.492432
2804.964355
5006.943359
2013.505371
4769.053223
5936.819336
1943.584961
1845.292725
2282.289307
3916.233398
6210.681152
3978.237549
2644.078857
4192.62207
3466.327393
5323.126953
4513.443359
1841.532593
3609.816162
4306.816406
3045.162354
3745.107178
1709.260864
3147.182861
3570.133301
2971.150391
4828.175293
4875.967773
3444.419434
3105.188232
3868.54126
5431.140137
3852.561523
3902.262939
4307.196289
4014.801025
2000.914307
3988.102051
4932.242188
1786.17395
5835.884766
1803.06543
1971.512207
2562.863037
2374.429932
5725.869629
2030.400024
1479.831543
3125.584961
2651.199951
2789.221436
4212.619629
4112.618652
3330.947266
3419.346436
3574.283936
1348.948486
4460.854004
4755.927734
3449.591797
1746.640015
3440.619141
3159.67749
2496.503906
3813.872314
3249.254883
3450.772217
2297.142822
5400.977539
3463.512207
2464.904297
4127.083984
2473.644775
3689.955566
1851.301636
7712.046387
3155.390625
2436.600098
4078.663818
4067.053955
2598.524902
4040.164307
3233.202637
1647.153809
3249.216309
2906.797119
4442.461426
2681.156738
6346.068359
3297.197754
2853.049561
5468.884766
3332.184082
2530.730225
2082.690918
6872.108398
2656
5820.799805
6739.57959
3067.817383
3919.777832
1780.955811
5055.057129
5966.341797
1660.568848
2475.700684
1932.322754
4087.984619
2196.528564
5694.445313
2768
2337.414795
3414.636475
2197.533203
6075.358887
1815
2621.348877
1885.769043
2279.012207
2949.142822
4672.026367
3520.225098
2087.041992
2523.038818
2731.625244
2816.321533
2195.791992
4640.011719
3635.311768
3927.181152
1585.926392
1722.842285
1643.956665
3875.439941
7048.981934
6548.473145
2174.293945
3241.624756
4124.632813
4440.114258
3402.585938
4163.516113
4359.207031
3092.712158
2058.418945
5597.790527
4541.614746
1759.906982
1927.92334
1993.269897
2592.670166
1934.608643
2043.10083
2229.619141
2028.106201
2311.97583
1657.989258
2003.364746
1778.713501
2462.825195
1563.84314
3708.070801
3942.76123
2752.740723
3324.88501
5025.28418
4179.224121
2577.902588
2196.073975
5545.939453
3030.835205
6050.886719
5136.789551
6405.895996
2751.927002
4528.084961
5415.973145
2347.653076
4377.356934
2599.744385
3420.378418
2803.102051
4067.699707
3073.688477
4170.123047
3492.067383
7285.449219
2904.377441
5391.982422
2142.881836
2877.903809
3226.506104
3878.475342
3911.467773
2869.552002
4076.50415
2657.856201
3434.828125
2896.379883
3782.678955
2545.037109
5398.227051
3422.75
4896.651855
7099.506348
4544.98584
5373.283203
3861.858154
2200.155273
2981.868652
6028.393066
3871.152344
3759.384521
4341.269043
3934.956543
3856.477539
2678.961914
3730.149902
1744.063965
2852.415283
3794.851318
3623.25
2568.222168
3309.13208
6026.625488
4526.852051
3889.939453
4843.569336
3806.521484
2595.875732
1722.702026
8049.796875
4353.863281
1901.764648
5545.494629
5114.222168
2679.2146
4006.848389
2741.39209
3939.47168
2220
11859.253906
2312.639893
3977.628418
2023.638428
2261.800049
2447.858398
4179.436035
5551.054688
2759.441895
2060.223145
6878.376953
3939.089844
3096.511719
3790.479004
3853.899902
3312.055664
1950.817383
2183.442627
2210.453369
2219.371338
2306.480713
1727.675659
3940.942627
4200.204102
2705.931152
2015.566528
1470.16394
1690.16394
4160.525879
5062.355957
5192.273926
11435.453125
3429.955078
2689.9375
5804.694336
5913.122559
2840.721191
3528.088379
3993.3125
3534.813477
2053.004395
1856.27478
1710.535645
3039.684326
3853.405273
3443.830566
2188.140625
1693.759277
4139.827148
2462.928467
4186.190918
3318.86792
3451.070557
3520.334961
3319.219971
4329.699219
2569.161865
3667.782715
3033.331055
1835.640747
2158.487549
2866.163086
2591.614258
1927.623901
2223.989014
1745.192871
2192.583252
3573.723877
1682.713379
3890.884277
5254.347656
2376.429443
1655.30127
4310.655762
3478.013916
2336.679443
1597.494385
3521.475098
2649.782227
2255.230225
1859.27417
3497.43042
3439.170898
1991.448608
3663.00415
1926.627319
1661.501099
1998.390747
3056.946045
2528.457031
2293.782715
3069.875
2827.74707
2058.930176
5490.511719
2675.06958
2584.855713
4057.81665
4036.352051
3652.668945
4993.629395
5113.593262
4999.872559
4877.002441
3261.562988
3664.79541
2414.184814
5759.925293
3105.217285
4674.638672
4270.915039
3936.841064
3684.193115
2085.615723
3549.825195
4671.041992
3450.275635
4008.421875
4753.32959
4439.762695
4121.234863
2310.988525
4306.180176
3702.987305
4535.502441
4996.727051
2858.780029
4791.132813
4034.553955
1803.661743
1824
2941.954834
3785.112305
3144.634033
1864.617188
1997.96228
2707.176758
2675.354736
5956.324707
2498.494141
3966.722168
2112
4505.073242
2731.079346
2625.674316
11633.349609
3406.267822
4385.677246
3556.050537
3318.179199
3519.701416
1704
3930.004395
4539.820313
3700.277832
3659.199951
5005.26123
4841.777832
3967.85498
3962.290039
5509.038086
5895.141113
3580.804932
4020.795654
1590.229492
4555.801758
2462.634033
4040.503418
3301.991699
3015.403809
2599.581787
2816.904785
5435.394043
1870.845337
1527.479614
3326.97998
2864.209717
1634.387085
4022.072021
1984.196045
3151.715088
3299.782959
2813.503906
2093.421143
2650.007568
2836
3852.807129
5828.602539
6524.302734
5461.94043
4023.832275
3889.32666
1862.25
3341.540039
1676.444458
1340.375
2523.303223
2647.861328
2857.580322
2537.777832
5250.730469
4186.758789
3233.250732
3850.975586
2913.075928
5052.558105
3122.083252
1622.351196
3425.718506
4646.408691
3719.018311
2536.06665
6948.644531
5577.770508
2550.507813
1858.653076
2564.250244
2383.953369
2520.999023
3993.495605
4222.917969
1612.926636
1742.499023
2786.970703
3696.498779
2683.277832
1857.016235
3947.873291
3728.03125
1551.738037
4201.293945
3042.751953
2784.473145
1578.936279
4619.358887
1681.666016
3390.147217
4530.37793
1661.251953
4141.175781
2780.026367
2411.26123
1785.726318
1639.070068
2957.979736
1671.055908
3831.976563
2267.878418
1625.728638
4530.259277
1833.432373
5183.868652
5062.171875
1772.439331
2894.698242
2496.725342
2591.686279
2407.568359
2134.932373
4217.612305
1817.204712
3033.927246
2676.330078
5968.484863
1686.020386
3313.287354
5541.291504
4058.537842
1711.427979
2641.520752
2507.784668
2838.839844
5474.166992
4988.98877
2046.961182
1812
2605.470215
5905.265137
3888.909668
5427.529785
1846.279297
2086.025391
2204.887207
3733.78833
3104.016602
1886.528687
3962.868652
4262.083984
4954.068359
2075.301514
5099.181641
3670.87793
2106.188477
2236.37085
2346.114502
3990.984375
4134.643066
1937.990479
4235.186035
4187.991699
3836.325928
4031.824463
2613.639893
2545.411865
5104.041016
1926.525146
4908.938477
5271.200195
2211.617188
3149.568359
2007.966553
3210.128174
2811.301514
1626.602417
5178
5472.051758
2312
2759.431396
1945.301147
5767.230957
2825.818115
1927.301025
4461.209961
3815.341064
2265.445801
3153.355957
1963.705933
4617.896973
2711.517334
2587.969727
2873.673096
2627.136963
3664.828613
4430.618652
3281.896484
3157.408447
6435.50293
2504.397217
1475.48877
3012.818848
2311.124268
5297.128906
5669.678711
5029.730957
3120.220459
3975.433594
5591.63916
3219.87085
3487.609863
3469.075684
3323.388916
4650.075684
1948.832275
4511.210938
2719.539063
4546.969727
4923.592285
3438.655762
3300.736816
2020.75
4369.950684
5856.11377
4981.131836
5074.251465
3247.432373
3820.052002
6632.519531
5000.80957
3888.622559
4310.686523
8211.162109
2645.880371
2207.174072
3049.755127
3393.020508
2224.546387
3753.427734
4881.429199
2191.49292
5536.996094
2870.351074
5068.136719
2681.762207
2484.215576
3639.211182
4991.094727
2614.260986
3092.393555
3499.402832
2492.700928
2612.37207
7317.006836
1677.460327
2681.201416
2514.660645
1937.102783
1721.333374
2670.554688
1753.170288
1596.133789
1556.569824
3874.269287
1649.322021
2349.899902
4097.840332
3627.418457
2386.179199
1877.514893
2366.344727
2442.028809
2113.607666
3724.351563
3976.493652
4025.687256
4072.843018
5215.473633
4418.961914
1640.380981
2919.435059
4641.947266
5349.492188
2974.478516
1796.440918
3820.399902
2638.857178
3632.727295
3617.409668
2282.561279
4063.342773
2253.72998
2513.183105
3497.630127
2196.472656
3598.490479
4451.364746
3431.076904
3644.915771
4711.231934
3687.504395
3320.91626
1968.984131
4910.997559
2862.452393
5138.266602
3927.170898
3050.810791
2476.966797
4727.30957
3213.685059
3927.768066
1644.734741
4745.429688
2700.011719
2462.414307
3686.673828
2351.293213
5784.30957
3760.616943
3715.697998
2350.8396
2054.142822
3164.087891
4124.32373
2766.067627
1966.099487
4164.275879
2915.526367
3643.054199
4467.041992
1822.951782
2788.685059
2129.466064
3358.12207
3844.8396
3445.919434
2791.466553
6553.925781
2286.086914
5782.554688
3177.213379
2365.891846
3082.466064
2312.934814
2958.425781
4747.808105
3998.925293
2975.779053
3040.049316
5085.191895
3438.976807
4327.894043
4391.931152
1615.388184
3014.057861
2212.509033
3827.659668
3903.575684
1646.315796
3600.069824
3943.559814
2086.011475
3010.724854
10035.59375
2821.135742
1566.278442
2017.887207
3947.735352
5515.010254
2596.233154
1666.787109
4652.744629
6437.761719
5113.541504
3496.849365
4390.824707
2422
2139.538574
3173.002686
1821.28894
2684.416992
3484.487061
2029.64502
2438.666748
1503.612305
1834.919556
3035.634277
3763.485596
2204.383545
4619.392578
3507.840088
4576.904297
3236.93335
3679.717773
4188.853516
2934.985596
3364.96875
4437.394043
4113.941406
4391.878906
1824.627441
4733.877441
1668.336792
3908.477539
1990.338013
2370.222168
3256.293457
3251.283691
3244.651123
1426.925171
3569.011719
3183.491211
3152.666748
6376.841309
2259.660645
4485.818359
3318.891113
2586.034424
2222.086182
2397.157959
2440.604736
3591.214355
2919.20752
4356.212402
2608.795898
3864.289063
3373.875488
3433.670654
1558.592651
4121.343262
2925.399902
6322.687012
5183.916016
1621.753174
4796.335449
4325.333496
1804.732788
6313.880859
6413.950195
2656.052002
1855.534912
2262.253174
4964.217773
4964.308594
4132.842773
1748.22644
2798.217041
3020.688232
4770.948242
2279.20459
3844.591064
5425.150879
4735.981934
5086.380371
2575.008301
5392.651855
1504.400024
4644.578613
1284.449951
3419.104492
2958.015869
2003.393921
2611.296631
1904.361816
4006.389648
2819.346191
5118.937988
3861.811279
5401.874512
4443.239746
3077.923096
5360.368164
2105.57373
3129.053467
1711.359985
3911.211182
2651.130371
3337.276123
3937.466064
3047.019043
5106.711914
6608.560547
3355.276123
2732.366211
4098.528809
2114.227783
2365.356934
1872.352051
3337.147949
1797.672119
4465.968262
4658.380859
2771.346924
4172.995117
2571.294189
4985.058594
2105.236816
5855.396484
3971.680664
2733.699951
2352.331055
2072.399902
