# Supplementary material for: Distribution Analyzer, a methodology for identifying and clustering outlier conditions from single-cell distributions, and its application to a Nanog reporter RNAi screen
Source: BMC Bioinformatics. 2015 Jul 22;16:225. doi: 10.1186/s12859-015-0636-7 (PMC4511455; doi:10.1186/s12859-015-0636-7)
Supplement: Additional file 1: Code S1. — R source code and sample data for distribution-based high-content screen analysis [file 12859_2015_636_MOESM1_ESM.zip › DistributionAnalyzer-1.1/Plates/files10004/G10]

4109.469238
1896.263306
1473.356689
2197.113525
1883.163696
3798.248535
2610.895508
2274.852295
3844.198242
2489.453369
4121.609375
1734.788818
5093.262207
2199.29541
2646.7146
4214.216797
4139.459961
6134.069824
7409.900391
1689.182495
1728.137207
2434.706543
3290.627441
2057.209229
3183.578857
4363.395508
2362.540283
4150.522949
1791.604614
3484.591553
2193.388916
1633.411743
3377.758301
5143.112305
1655.505615
6485.381836
1812.232666
3422.293701
5512.489258
3947.641357
2912
3463.563721
2925.46167
3165.778564
2643.148193
5421.859375
1992.181763
4723.46875
5312.17627
1812.088013
4821.969727
3620.175049
2944.10083
4318.936523
1586.947388
1783.643921
3179.514893
5416.363281
1678.619141
3503.674316
2818.028564
5830.511719
3957.164551
2101.616943
1686.165161
4614.095215
3871.857178
4379.239258
7192.59082
3689.947754
3451.203857
5857.011719
2967.050293
5399.714355
3439.743652
2069.476807
1993.309082
1812.872681
3831.602051
3027.900879
3632.075439
2288.683838
3381.91748
2403.530273
3005.660889
4939.619141
5215.15625
3770.012207
1416.5
3787.521729
2427.452637
3917.672119
3653.552979
2505.512207
3016.642334
4078.708984
2638.091797
2902.497559
2719.80957
3503.806152
1937.391357
1768.778809
4030.189697
4174.317871
3606.993652
2991.362305
3839.656006
6033.761719
4413.388184
4369.478516
4349.339844
3130.014404
5723.097168
2013.028564
2657.328613
1718.787842
3926.056641
4009.220703
7252.592773
3573.855713
1856.043335
5580.863281
7667.003418
3014.83374
1972.454956
1543.315552
2286.220459
1872.095703
3172.283691
3371.163574
3112.312744
4697.819824
2224.460205
5343.652344
1659.498901
2347.287354
3074.724365
2605.731445
3726.187256
2157.837891
2201.803467
1771.37561
1813.766479
2401.98291
2087.004883
2455.834961
4711.393066
2177.381348
3818.955078
3912.833008
3240.660156
1892.19397
3340.606934
3228.877441
2625.510254
4807.28418
2088.102051
5278.697266
3037.671875
4569.996094
1633.848511
3832.718018
2011.220947
3555.833496
2775.837891
1684.643066
4187.548828
1607.599976
1930.408569
1718.84082
1896.594238
1684.62854
3579.058105
1841.787231
4285.414551
2247.344971
4648.317871
2663.447266
2391.711914
5742.73877
4603.591309
2054.820557
4648.592773
4590.459961
4510.552734
4172.867676
4216.833984
2318.659424
4250.652832
3970.390381
1885.439941
1721.419312
3572.213623
6665.585449
2995.826904
4473.121582
1983.86438
3672.487793
1930.625
3840.303467
4323.87207
4798.444336
4768.06543
3564.229248
6207.58252
1433.466675
2757.333252
1862.599976
4743.175293
5115.655273
4697.818359
2800.540527
3065.744385
4974.254395
1870.942139
3267.036377
2559.726563
3950.686523
2421.411865
2344.852539
3864.493164
2027.562012
5009.258789
2476.888916
3316.791016
3487.093262
5068.819824
4088.90918
4468.682617
3902.327637
4300.614258
4313.861816
3375.033936
2069.378418
2018.303955
4953.864258
2033.290283
1889.303345
1890.753052
2003.645386
3175.780273
2898.374023
1840.86731
3259.155762
1836.366089
5753.511719
3808.466553
3360.160889
2259.383545
4585.053223
1629.76062
2423.583496
2562.107178
1531.873169
1842.222168
5751.223145
2406.924805
1694.282959
4665.643555
1633.932495
1755.112549
4103.424316
1519.036743
2667.668701
3609.204102
3535.062988
1842.856201
2226.385254
3465.675781
1713.167969
2695.065674
4489.165527
2062.840088
2765.135986
2135.536865
1747.360596
1579.689941
1994.280396
1583.338501
2085.657227
2574.222168
2628.786133
2200.673584
2139.3479
3566.918457
4083.981689
3703.12085
1665.617432
4828.974609
4786.685547
3833.142822
1673.888794
2889.183594
3435.824463
4425.766602
2327.452148
3771.677734
2013.014893
4608.401855
3279.477295
4975.320801
5208.990234
2778.708252
3717.425537
1597.25
4129.883789
3922.076904
2998.800049
3273.02124
1978.7854
3994.952148
2755.788086
2346.452637
4476.105469
2685.931885
4346.516602
5521.216797
2091.812012
3090.593506
4234.202148
3028.115723
4711.493164
4111.579102
2034.356567
3317.589844
3828.964111
5791.310547
3058.230225
3035.005371
7345.278809
3995.296631
1794.153809
3362.117676
4633.462891
3432.583984
5061.201172
3572.139648
6702.418457
1435.753906
3512.372803
3237.386475
4176.900391
2016.061035
1960.671753
4345.585449
4561.446289
3154.223389
2910.780029
4376.5
4076.583496
2603.756104
5556.813965
4109.152344
2027.789429
4755.472656
2779.696289
2904.195068
3117.043457
5153.777832
6600.859863
3309.114014
5110.399902
3946.746338
4818.706543
2696.210449
3459.692383
6133.796875
1924.400024
4412.656738
3039.824707
4925.408691
6164.585938
2682.249268
5315.844238
4935.466797
5965.680176
2316.66333
3759.328125
2798.4375
5212.611328
1959.838867
2316.387207
2025.045776
4664.706055
2016.740723
2319.907959
3332.487793
8057.885742
2794.547607
4733.428711
2483.319824
1865.333374
2615.387939
6482.883301
4336.691895
3786.447998
5216.812012
2940.538574
5013.364258
3316.781494
3270.177246
6159.672852
3606.925293
1426.636353
5243.579102
5503.852051
4551.362793
3004.54541
1688.761963
6022.983887
4071.370361
4104
4713.279785
3877.381836
4540.982422
4475.439453
2127.659668
4907.647461
4926.445801
1922.896973
2305.024658
1875.457275
2756.305176
4124.933105
1802.649048
3801.554932
4957.391113
2293.485596
2142.043213
2468.733887
3383.111084
3031.076904
3509.961914
1981.839355
2294.157959
2568.954834
3896.214355
1770.569336
6259.73584
4364.716797
5015.004395
3456.976807
3454.42041
2227.3479
3061.376465
4810.337891
2264.680908
3487.707275
1947.612915
3155.395508
3026.187012
6280.440918
3323.668701
3330.934814
5898.255859
4457.10791
5423.188477
2456.740723
2814.974365
6969.732422
2703.861572
4184
4634.622559
2208.518799
3370.762451
3382.103027
4316.468262
5071.84082
4118.703125
3302.012695
1930.172241
2979.526611
3356.562256
2640.865967
5109.890137
3586.015869
1788.807007
4533.114258
1813.726807
2316.358887
4443.267578
2916.952393
2382.198242
2885.166016
3383.843018
2539.08667
2738.557861
3926.882324
7112.493164
3751.89502
3322.434814
3653.021973
2047.81958
2114.779053
4322.538086
3927.421143
2556.256104
4450.604492
3353.717773
2422.857178
7980.878906
5315.467773
5680.282715
4965.893555
2939.058838
2322.394775
6287.214844
3179.588135
4341.714355
4173.061035
9678.990234
1799.020386
2859.640137
4176.680176
3787.722168
4113.964844
4299.931152
4699.492188
3207.099365
5209.652344
1464.262329
5057.179688
4470.591309
2092.969238
3621.887695
6749.26709
2797.351074
5075.103516
3860.773193
6485.88623
4190.605957
4135.347168
3350.942627
3976.446533
2493.148438
5578.290039
3344.440186
5211.768555
1921.720703
4088.573975
4201.617188
2015.50769
4364.03418
6303.529297
5216.319824
4807.439453
1998.164673
4431.091797
3068.95459
3747.895508
2238.540771
5345.714355
2271.914063
2265.734863
4849.937012
5166.653809
4732.046387
2444.061523
1949.061279
5317
2051.422119
2410.993164
3254.437256
2082.026611
2929.032227
2209.057373
6181.651367
1900.426392
3429.886719
3787.619873
5243.103027
3914.450195
2535.966064
5504.138184
2381.432129
3594.728516
4439.308594
3746.489746
2138.399902
2481.639648
5538.828613
5562.447754
4259.796387
2043.337402
3417.202881
4719.39209
1891.789429
2652.165283
3915.310303
3195.323486
5930.526367
2600.203857
5091.976563
2132.102539
3126.526367
2869.396973
6754.142578
5933.214355
6041.556152
2450.302246
3060.405762
6454.425781
2771.620361
4264.791016
7225.309082
4246.804688
5016.423828
4340.256348
3647.840576
6553.993164
3846.658447
3107.684326
3086.61792
4435.484863
1461.636353
3540.147461
6589.023926
8259.8125
1960.75
1940.417969
3636.913818
6471.030273
4475.277832
2548.064453
5380.567871
3759.911133
3549.379883
6221.211426
7979.529785
6365.557129
1648
3557.67749
1458.028931
2798.763184
3395.789551
3435.135742
6156.14502
4691.435059
3568.681885
3979.545166
5100.32959
1921.186157
3717.401123
2794.703857
3277.527344
4691.699219
4847.024414
7974.399902
2927.440674
1506.685669
3151.219482
3441.280518
2918.843262
6576.625488
2386.350098
3617.813965
3431.937012
4036.538574
2319.144287
2026.652466
3130.248047
2020.968994
4054.663574
2099.356201
2270.012695
2993.326904
2493.529785
2434.05835
1473.050049
6583.090332
3179.297607
2750.337158
3014.979492
1472.607544
2421.102783
1925.668579
2829.576416
2669.970215
2144.463135
5212.978027
2498.361328
2910.776367
3068.251465
2773.714355
7752.922363
4753.072754
1790.783813
3355.47998
6313.507813
2122.009766
3309.231445
2005.614868
3071.0271
2717.333252
2161.857178
2469.010986
5249.447754
2877.648193
4778.492188
2140.94873
2019.368408
2303.818115
3200.166992
2586.285645
4936.019531
5781.095215
6174.687988
4614.103516
3468.757813
5125.560059
3028.327393
6233.993652
2761.636475
3648.859619
3256.609375
2333.431152
1932.912231
3251.864014
1322.347778
4808.390137
5961.936035
2111.841553
3548.230713
3254.947266
2566.226074
5559.967285
3071.903564
4269.489258
2646.391113
1853.333374
4735.684082
4590.611328
1940.640015
2840.410156
4188.861328
1957.614502
1949.443359
5392.612793
4132.479004
5602.585449
5528.549805
2726.746338
5308.209473
2943.242188
3230.779541
2046.297852
2287.660156
3662.857178
3702.332275
3219.547852
7699.299805
5413.341797
2021.599976
2041.745483
1924.161621
1481.742554
2256.825928
4264.757813
5622.231445
2875.111084
4544.907715
6371.453613
3971.150146
5035.024414
1703.503906
2504.487061
5355.254883
4864.210449
5308.510742
2412.361084
2016.355591
1939.067993
5531.23877
4902.037598
1382.370361
1771.96521
6685.138184
3129.170654
3774.424316
1854.072266
2977.32373
2116.865234
2367.865967
3308.571533
3869.229248
2477.293457
3885.095947
4019.575684
5451.974121
5569.060059
5274.494141
3566.567627
2929.230713
2076.469727
4539.230957
2482.666748
3290.666748
3840.170166
1888.30603
5045.566406
4766.424805
2448.395508
3808.75
3524.977783
4104.745117
1629.944092
5441.61377
4015.144775
1878.400024
5138.742188
4125.56543
6794.137207
3645.210449
2500.727295
4634.995605
3698.886719
5015.064453
1885.965332
3963.366211
1407.81604
6222.530762
3719.899902
3358.64209
5952.494629
3075.134033
3150.121338
3340.216309
3422.476074
2970.964355
3798.595947
2905.662354
3985.559082
7162.513672
1971.056152
3258.67749
3035.943604
4397.104004
5599.722656
3576
2069.836182
2755.199951
5860.441895
1794.760376
1518.435791
2761.071045
4242.480469
2080.541748
3694.782959
3153.069336
2320.174805
4790.498047
4876.166016
4136.236328
3851.488281
4825.850098
3015.845703
4715.099609
2185.041748
2816.437744
4470.503418
5795.307617
2550.018066
1808.795532
3650.851563
4658.625488
4576.087402
2581.879639
3113.675293
1836.853516
3259.217041
1211.076904
4852.48584
2253.509766
5808.928711
3058.144043
4957.120605
11025.265625
1944.773315
6524.518555
3586.165771
3776.920166
2775.708496
1801.320435
2323.498047
4934.419922
4318.288086
2707.552979
2653.58374
6168.287109
4944.629883
1436.663086
2036.763672
2757.210938
6471.078125
3567.813965
4450.425781
3829.286377
3407.718506
3598.920166
3996.253174
1689.523804
3912.813965
2122.680176
4407.566406
3740.396729
2555.253662
3333.451172
3966.327148
2427.917725
4985.754395
3956.618896
4448.514648
4002.323242
3307.730469
6572.381836
1835.874512
2081.196289
4419.003418
3599.054932
4243.95166
5196.925781
2401.718018
2999.490967
2564.738525
5200.265625
2190.099365
4754.464844
1598.309326
1746.400024
3457.045654
3290.19873
1921.634521
2729.861328
5020.338379
2113.372559
1913.264526
3901.364746
4620.634277
4240.669922
3166.720947
3756.044678
2837.73999
2010.06665
3198.420654
4072
3913.56665
4663.410156
1932.323364
4831.816406
2373.445313
2380.677002
1680.603027
3813.515869
4795.468262
3798.882568
2598.161621
1937.781982
2719.872559
2698.893555
2415.491211
6643.289063
2170.427979
1692.560059
2881.403076
3155.786377
2142.266113
2574.344727
5122.747559
2067.980713
2186.581787
2295.9021
3691.236572
5766.303711
4700.106934
4162.635254
5271.382324
4699.735352
2836.319092
4687.847656
3951.955811
2671.924805
2486.988525
5464.058105
2980.382568
4995.657227
3184.818604
4444.088867
4864.822266
3661.598633
2882.102295
4459.034668
5663.078613
3664.256104
4628.069824
2012.046753
3301.455811
3611.391357
2563.044678
4299.039063
3591.94751
4379.748047
2315.04126
3501.037109
3428.741699
3054.092773
3190.102051
5441.629395
4128.234375
2090.725342
2641.313477
4457.507813
2637.436279
4424.963867
2248.828613
4097.255371
2758.086914
3542.386475
4695.368652
4887.043457
2295.903564
2230.362793
1864.179321
3749.400879
4853.422852
5454.856934
3159.544189
4244.78418
3628.344971
3148.487305
3088.284668
2490.516113
8251.009766
3884.289307
5206.399902
2000.106201
2048.63501
2044.93396
4023.288818
3126.376953
2157.861328
4410.145508
1823.763672
3360.788818
5044.781738
4489.611816
7074.596191
1951.867065
2066.1604
7037.112793
2670.93335
4084.726807
1767.638062
2438.238525
3414.676758
3937.363525
3799.192871
5031.366211
4062.135254
6195.080078
6157.448242
3569.405029
1898.918457
3037.201416
1775
3102.573975
1687.751953
2781.115723
3520.902588
3477.511719
2788.285645
3858.429688
2098.972168
5926.481934
2190.843018
3912.476074
2302.071533
4620.23291
6185.47998
2291.915771
1563.050903
2062.227539
4264.956055
1926.521484
2813.217285
5780.541992
5672.300293
4168.328125
2813.395264
2676.236816
3347.576416
1959.42749
2728.142578
1830.82666
5450.515625
2756.744873
2055.114258
1725
4649.401367
2585.762695
4307.652344
1688.730469
2150.941162
5438.372559
2421.594971
2752.649658
3960.456299
5031.210938
2880.447266
2150.181885
1599.704956
2925.965576
4199.535156
4896.438477
3537.016602
1833.519043
2794.413086
2269.662598
6124.57666
2170.377197
2780.033936
1742.761963
4092.788818
1962.58313
2047.85022
3647.310303
2695.657227
4785.333496
1896.033813
5315.696777
2916.933594
3853.096924
4083.088867
5356.117188
4663.88916
3833.581787
3345.349121
2182.844482
1976.502075
2339.366699
6090.045898
3318.344482
4595.332031
1752.491821
4104.518066
3484.716309
3220.286865
4007.895752
4819.823242
1740.165283
3902.136475
3686.711914
2948.687744
2072.93335
4416.164063
2878.512695
2563.172852
3624.580322
2421.540039
3235.518799
2923.810303
1662.360596
2612.709473
4701.389648
1924.947632
4558.818359
4305.907715
4371.211426
2401.266357
2358.787109
2690.483643
2154.945801
2624.486328
3579.647705
2735.127197
2921.709473
2258.115479
3308.239014
3200.016357
1695.791504
2693.314697
3433.559326
4638.474121
2854.877686
5599.352051
4081.834961
3672.617188
2128.406494
4708.744629
1974.130493
2830
3404.503418
3202.086914
1925.137573
1948.307739
5530.254395
3582.260986
3345.731934
3538.967773
3224.516113
2813.473633
2184.888916
2981.09082
2659.06543
2619.711914
1589.333374
3569.941162
3430.666748
3772.93335
2739.757324
4657.041992
3893.636475
3142.769287
3307.099609
5114.01416
2270.885986
3240.060059
3909.669189
3939.711426
1339.950562
5408.096191
4605.419434
3743.677734
1984.079956
2548.981934
5199.926758
2512.192871
5283.568359
3854.960449
3354.448975
3547.244385
6351.609375
5805.938477
3414.901855
2334.562988
1762.067383
3601.90625
3298.437988
4000.175049
2875.782471
2890.974854
4275.729004
2251.344727
1809.624268
2287.330322
2803.971191
1874.909058
5626.710938
1568.784302
3595.683838
4001.803467
1820.330811
2033.926392
2681.229248
2021.788574
5205.478027
3097.237061
3547.133057
4335.34668
1947.265869
2259.973145
2682.285645
2324.245361
5240.508301
2465.306885
2789.718262
1706.352905
4704.429688
3204.955566
3120.427002
4675.789551
2256.456543
3956.579102
1565.445801
1945.018188
1965.609741
2697.078125
2689.613281
6961.91748
6249.839355
5107.541016
5426.922852
2168.113525
2453.138184
2993.859375
1846.921631
4221.908203
3418.033203
5951.01709
3696.268311
1865.970703
3898.359619
3727.821045
1863.881348
1739.578247
3683.946777
1981.34082
1732.739868
3813.989502
3243.038818
3513.584961
3526.696045
1887.589722
6010.049316
1873.46936
5764.504395
3352.304688
2861.807129
2201.256104
3255.557129
2419.030273
4576
5565.832031
1776.224243
6913.119629
3689.955566
2565.147705
4413.619141
2789.898926
2259.217285
3736.245117
3459.098633
3775.874023
2277.442627
4298.126465
2152.600098
7746.709961
1855.923828
1879.139771
5096.847168
3349.702637
2536.421143
3374.797852
2982.200684
2511.841553
3273.613525
3586.648682
3517.855713
6528.710449
4421.886719
3885.481934
2340.083252
3334.747559
2791.569336
2557.029785
5853.087891
3816.975586
4503.259277
4552.779297
2996.068848
2411.394043
4874.053223
3091.789551
4104.236816
5836.912109
4651.583496
4224.171387
2292.444336
1395.797974
2818.789063
1838.895264
3589.451904
1973.310303
4018.478027
1885.602661
3461.010742
4574.95459
5384.391602
3767.394043
1484.811768
4275.586914
2734.95752
4286.741211
3339.134033
5752.79248
3312.316895
2663.01709
2448.282227
4403.480469
2075.86084
4025.746338
3970.893311
3591.12793
3808.037109
6990.65625
3140.810547
3419.418701
2908.294678
2177.491211
2811.259766
2676.133057
2744.194336
2365.794678
4417.262207
2843.129639
2168.370117
4675.526367
7172.588379
3034.67334
1846.197144
1992.963135
1770.56604
3423.98291
4144.125977
3955.952393
4355.657715
1669.044556
2810.148682
3165.388916
2940.854004
2814.294189
4972.699219
2644.338867
3718.114746
3471.115234
3579.460449
3559.439941
4584.210938
4452.28418
4869.986816
2271.838379
2113.10083
2112.159912
5318.842285
2010.415039
4784.896484
2529.006592
5607.432129
2578.963623
10365.102539
4761.310059
4237.722656
2640.752197
3988.974365
3531.243164
5315.074219
4631.663086
2107.943604
3421.04248
4138.157715
3389.800049
3150.556152
11090.839844
5309.124512
5524.385254
2448.619141
3241.807373
3126.363525
4708.36377
6028.319824
3333.131104
1631.846191
4448.780273
2515.09082
1967.316284
3612.193359
4308.89209
5682.852051
6824.156738
5937.185059
2280.822021
1867.552124
3606.507568
4711.071777
4048.294434
5891.869629
5893.670898
3382.013184
2646.330322
5661.915039
2346.879883
1699.588745
3939.583252
1697.555542
2908.693848
4447.120117
2357.945313
4043.521973
3949.757813
3674.650879
4003.80542
2046.051636
1722.904053
3743.71582
1878.395874
5091.633301
4118.009766
2147.296631
2043.397217
2774.790039
3505.553711
4299.464844
2849.603027
3232
2098.187012
2524.246338
2626.39209
4500.84375
2167.436279
2634.786133
3951.947998
1939.018921
4139.820801
2659.91626
3929.667725
2669.666748
3965.144531
1958.750732
3188.286133
2630.31665
2505.185791
4805.530273
3969.82251
1503.218262
4894.243652
3641.136963
1866.467651
2261.682129
1635.96167
3066.417969
2897.575195
1700.698364
1796.456177
2248.582764
2766.440186
3717.414551
2012.092041
2063.771484
2667.835205
1627.204712
4440.560547
2462.067383
1900.030396
2723.676514
2095.278564
3552.188721
2426.773438
6116.854492
2648.488281
1915.744629
5607.745605
4110.606934
4097.760742
1801.347412
1868.57605
1414.561401
4763.200195
5460.713867
6245.163086
2300.827393
4480.032715
1691.626221
2518.660889
3051.47168
2412.266602
4044.495117
2833.319824
1961.675049
2414.516113
4456.688477
4687.785645
3159.231445
4054.073975
1991.502441
2002.659302
3446.61377
2487.032227
3882.564209
3081.388916
2647.111084
1733.66394
2848.83667
3429.913818
3637.916992
4609.178223
4179.304688
3680.028564
2314.870117
3038.882813
4340.776367
1924.032837
2691.736084
3292.366211
3671.134277
5332.481445
5452.639648
4594.638184
2601.774658
2209.98291
4631.454102
4595.312012
4151.241699
4107.105469
5615.70459
5549.437012
2865.25708
1674.738647
2828.183594
4906.861816
2649.921387
3731.962158
4583.967773
1836.875
2577.368164
5669.045898
5529.033691
5375.647949
1711.039307
1720.429565
2186.626709
3153.222168
4865.331055
1771.925781
2315.237549
3071.323975
1669.953003
2709.755371
2048.804688
3272.502197
2789.297607
1807.279663
5831.839355
3918.917969
5012.184082
2927.371094
1846.079956
2976.234619
3698.254395
1726.383667
6862.343262
6657.763672
5091.77832
4032.19165
2708.553955
1711.192993
1631.40332
2881.563477
2364.67334
3160.840332
7858.237793
10214.691406
4823.286133
4211.585449
3385.869385
2526.857178
2720.892822
3306.025879
2273.347656
5652.431152
4923.886719
4532.914063
2263.554443
4661.097656
2595.930908
4154.666504
1970.612793
1806.015747
2784.726074
2134.073975
2230.179688
2845.665771
1955.534546
2775.338135
1854.624756
2070.083008
3343.4729
4334.584961
2124.797363
1958.833862
1635.1073
4203.521484
2035.090088
1700.657837
2441.951904
3156.154541
1910.370361
2077.329102
1771.757324
2044.195068
4409.717773
1814.602661
2790.114502
3099.672119
1748.812256
1848.685913
4659.240234
3819.530518
2868.30835
2144.222168
3957.424805
2926.935791
4050.678467
2990.944824
2436.033447
3691.494629
2642.383057
1491.370239
3279.312256
4012.776367
2039.284546
1854.530396
3461.020996
3141.243164
2333.212158
3795.276611
1967.401123
4884.569336
3713.856689
5809.546875
2645.670654
1692.777954
1775.112793
5462.694824
1939.067627
3893.624268
4581.342285
4768.879883
1834.616211
3524.728271
1784.21582
4556.991211
2953.824707
1767.589722
2247.552246
2317.14624
3448.636963
3430.890625
3818.574219
1947.264038
1926.510376
4515.128418
1973.757813
2642.381104
5080.234863
1905.460815
2654.035156
2047.306519
3295.501709
4981.594727
4299.447266
2428.468994
2599.098633
4339.439941
2658.385742
2462.315186
2877.211426
1958.440063
6896.368652
2558.47168
2743.272705
3175.884521
2473.377197
4904.370605
1555.428589
2354.021484
3321.182129
3246.226807
2041.556763
3029.267334
2306.704346
4099.331543
3131.792236
4058.827148
4180.151855
3983.092773
3466.951172
2480.700439
3758.831543
2193.926514
2527.874512
4467.694824
2420.893555
3350.742188
1732.678223
2600.325684
2522.249756
2980.765137
1711.506714
1679.821655
1743.086548
3704.82251
3036.225342
1804.529297
5083.432617
1788.220703
1923.360474
1735.213257
2037.821167
2723.722412
2704.299072
2277.202148
1647.450317
1966.697632
1983.080078
2931.195068
1830.064697
2180.13623
1682.66333
3060.631592
2019.286621
2505.175537
2079.703369
2040.21814
2650.642334
2619.434326
2468.682617
2136
4633.61377
1965.617065
2323.616455
2413.120117
1816.708862
2120.166016
2500.410156
2854.399902
2747.636475
4690.457031
3632
6118.73877
1698.736816
2159.339355
1692.800049
1902.802734
2084.905762
3044.524414
5139.384766
1474.43811
2150.329102
1732.631592
1362.505981
5687.417969
2174.354492
2045.061279
2573.148438
3274.059814
3373.404053
2387.22998
9086.463867
2040.54541
1965.866699
3755.527832
4088.901367
1821.303345
2166.741455
2260.3479
1919.28894
2119.681152
1500.888916
1501.538452
2388.958252
1316.782593
3136
1258.408569
3804
4865.123535
2770.5
2982.713379
3542.600098
2503.855469
4000.561523
1408.084229
3090.061768
5060.428711
2216
1785.599976
1553.083374
2792.959961
1920.361328
2116.338135
1389.773193
2096.816406
3729.45752
2848.241211
4480.25293
5189.806152
1467.389771
2212.505859
1421.940552
2467.840088
2108.784424
3238.90918
4795.951172
2084.876221
2301.353271
1890.307739
2735.090088
2660.294434
2209.196289
1897.44519
3241.739014
1631.018921
4737.289063
1824.141602
3447.502441
2425.790283
4761.519531
3456.740723
4419.763184
4299.102051
2003.963257
1944.888916
2040.716431
2907.175537
2173.161377
2102.942871
2165.09082
5176.445801
1897.168213
1682.594604
1650.522583
2055.495605
3181.735352
1375.642822
1559.071411
3424.056396
3907.839111
1841.911499
4164.330078
1927.473633
1706.94397
3408.9646
3584.45459
2134.710205
4913.570313
3860.966797
2047.73584
2588.787842
2129.207275
2738.390869
3919.29248
2068.591797
3270.518555
27460.328125
2828.705811
3410.666748
5313.384766
8220.292969
1876.896973
3387.228027
5277.074219
1694.278442
2719.042725
3124.807861
1801.636353
2041.940796
4372.548828
3828.450195
3624.995605
3781.953369
1469.432129
4242.193359
3133.608154
4866.72998
5370.219238
3283.659668
5718.482422
2275.900879
3315.891846
2955.394043
3288.779541
4949.799316
1848.400024
7888.635742
7299.425293
7666.178711
3480.858643
2107.47168
1537.619019
6190.279785
3310.383301
5391.879883
8372.59375
1549.27063
2114.511719
2704.266602
6615.52002
2030.348389
2803.881104
7439.25
1571.95874
2910.807373
2228.026123
4098.555664
3879.102539
3664.60498
8669.333008
7029.460449
5059.334961
2380
6379.447754
3936.824951
5190.316895
1964.03479
3167.070557
1779.117676
3656.639893
3091.32251
2088.307617
1961.466675
3269.119141
6136.100586
3340.029785
4969.557617
4394.666504
4506.766113
4938.025879
2430.02417
2308.224121
2868.925049
1778.766968
1806.793701
3220.238525
2530.797852
2107.531738
2686.588135
1601.244385
3098.422852
1875.882324
1692.053345
2791.924072
1539.664551
2395.23584
2686.576904
1850.885254
3754.601318
2001.033691
2057.363037
2721.442627
4407.067383
1951.176514
2039.536255
3831.144775
1861.859619
3152.498535
2707.911865
2194.72998
2469.352051
1897.663696
5757.458496
1390.755615
3246.386475
5631.208984
2116.338867
5289.77002
2052.259766
3763.906982
2359.42334
2537.546631
4454.236328
5771.348145
1484.928589
2865.751709
1870.488892
3048.838623
3235.045654
2692.285645
5130.962891
3978.753662
2504.103516
2085.960449
2741.333252
2271.071777
3248.53125
3725.95166
3086.903564
2382.953857
2166.827637
3029.231689
4049.885254
5758.293945
4981.220703
3020.91626
3833.700195
3629.056885
1794.723389
2141.723389
4042.95166
3882.642578
5612.317871
2170.528076
3317.467773
3144.405518
6903.84375
4356.898438
2729.267334
6676.677734
4277.918945
5242.692871
1730.790161
2420.019043
2370.869141
4743.455566
5477.333496
1949.292725
3066.522705
2276.994385
2996.390625
6515.57373
3131.16626
2154.715576
3283.085449
4119.674805
3866.301758
2393.730957
4315.584473
2166.054932
2095.896729
6762.123535
2724
1644.237427
5120.794434
3792.871826
2083.632324
4692.266602
4745.681641
4665.114746
2501.217285
3815.162842
2815.655273
2735.746094
4699.200195
1833.872314
2061.650146
4174.041992
4568.143066
1306.989014
4019.5
1888.175781
2607.324219
2376.051025
6153.127441
7497.803223
4951.219727
3450.434814
5628.77002
4037.463379
2039.359985
2867.111084
1893.247314
4967.88623
5053.437988
5662.393555
3898.253418
1596.085083
4504.05127
4201.171387
4106.550293
1882.145264
1861.76001
2987.167725
5129.580078
3524.437012
8358.181641
4535.471191
4794.171387
3666.484375
3441.385742
2553.60376
3962.69873
2300.834473
7110.633301
7923.715332
2905.09668
3507.835693
2554.773438
2728.488281
4398.818848
1901.036987
3471.351318
1777.927002
2070.351318
4304.518066
2129.958008
1847.246338
4639.972168
3988.04126
1892.950317
5480.753906
2956.085938
2022.820557
3570.878418
4815.177246
4143.461426
2570.859619
3767.688232
2241.833984
1906.210571
4668.058105
4267.480469
1717.364746
2213.08667
2420.45752
2649.055664
3214.803467
3755.192871
4309.719238
1800.599243
3581.69751
4452.75293
4588.147949
3139.281982
5390.469238
1960.054443
3459.848145
2280.639893
3364.91626
2505.247803
3507.216553
2750.678223
2888.271973
7459.733398
4342.22998
3370.666748
1965.98645
2019.674805
3794.285645
2723.702881
5182.539551
4950.013184
1907.282104
2379.939697
4963.576172
2953.833252
3856.311035
3465.112305
2267.932861
2157.076172
3391.238037
3375.072754
3688.489258
1905.090942
3970.190674
2883.932861
2897.069824
3111.640381
2225.283936
4592.157715
5368.130371
4741.197754
2799.534424
7485.605469
2913.691162
1827.469482
2566.222168
1874.844482
4669.363281
3867.477783
2264.794678
4708.978516
6091.978027
3291.343018
4218.433594
7417.491211
2859.376465
2873.500977
1582.465332
1965.461914
3131.934326
5618.595215
2252.397461
3490.807129
2611.647217
3245.494629
2344.937988
2685.209229
2359.505615
2528.822266
5824.177246
4145.038574
3872.919922
2087.609863
2621.307129
4415.731445
3666.266113
3868.692139
1846.208984
2775.109375
3628.284424
2422.018066
2554.268799
3394.797363
2806.019775
2383.80542
4607.623047
2357.301025
2016.522339
5245.791992
3911.272705
2578.226074
3271.404541
2067.949951
3339.08374
4713.158691
3586.645264
3839.929932
1612.93335
4137.552734
5563.131348
1919.52002
3943.375
5771.798828
5161.413574
3899.114014
3657.172363
4281.488281
5293.695801
2954.324951
6041.17334
2906.914307
5023.328125
5991.19043
2101.664551
4684.144043
2183.437256
6757.708008
2906.967773
3376.27124
3438.29126
2775.557373
3615.19458
3059.577637
2256.232666
4598.84082
3780.075439
3251.581055
5271.458984
3420.640869
4716.605469
2673.317627
3916.736084
2726.140625
4909.340332
4012.981934
5343.474609
2971.969482
2815.330078
6309.583008
9819.116211
7019.90332
4075.111084
3441.521484
4485.892578
4613.369141
4592.511719
4390.44043
6011.738281
2538.710693
3019.318604
2827.047607
3197.233887
2419.670654
1503.955566
2896.838135
1813.796387
2432.598877
4874.817871
3755.62915
1520.732056
2044.677734
3533.09082
2392.869629
4276.543945
1782.650024
2711.588867
3684.115723
2686.991699
1832.216187
6492.658203
3093.531982
3289.053467
3746.39209
2301.518555
2283.011719
3458.646729
3554.814453
3214.399902
1744.690308
5196.888672
2529.671631
2863.951416
5858.866211
2383.289551
2040.923096
4624.369629
3543.643799
2405.06665
4085.264404
1795.577637
2436.355469
4961.772949
4459.758301
6344.042969
4513.080078
1863.309692
5142.395996
5111.217285
3073.926514
3255.5271
3506.647461
4355.219727
2050.153809
2202.980469
3184.781006
3590.784912
4491.333496
3752.842041
2147.837402
2386.38916
1857.408203
2442.830811
3978.392334
4010.115234
1927.157837
1828.369873
4037.562744
2087.225342
2831.394287
5029.349609
4067.051758
2368.099121
2298.513672
4227.05957
4164.674316
1755.630737
1977.466187
2830.744141
4104.544922
2485.873535
2755.785889
5051.690918
2968.039795
3286.187256
2161.830078
2595.053955
2961.241211
2975.829346
6753.304688
4668.25293
2517.333252
1681.449097
4376.135254
2875.35791
1877.53479
3601.244873
5422.752441
3825.044678
3253.994385
1939.393188
1723.820923
3166.633545
1858.35437
4517.733887
1535.910767
7534.080078
3907.553955
5198.897461
2485.871338
2906.093018
1845.040039
5232.502441
4460.866699
4297.339844
3620.290527
2282.265869
1530.588257
2127.938232
3975.398438
3210.046631
1922.683105
3439.949951
8404.55957
4769.497559
2914.338379
4601.286621
7190.15625
5663.55127
2160.392578
3817.526611
6324.115723
2052.532227
3040.45166
5165.363281
3945.790283
3650.582764
3837.942871
4483.458984
4308.379395
4165.491211
2619.873047
3826.021973
2913.546631
3913.142822
3357.676025
7505.411621
2573.187988
2132.18457
4551.293945
3701.340088
1917.812012
1988.407349
1910.512573
2080.6875
3275.555664
4055.157959
4573.374023
1473.627075
2146.305908
2832.63501
3272.916016
1974.588257
2058.405273
3986.430664
3388.465088
3553.177979
7750.728027
4073.276123
3963.226563
2736.656738
2513.540771
2677.333252
4003.533691
5438.577637
4446.029785
2179.442383
6621.401855
3932.734619
4932
4726.164063
6682.181641
4645.5
3210.600098
3691.123535
4081.313965
1945
2817.394775
4054.100342
3074.30542
3314.025635
5546.882813
1553.621582
5694.121582
1454.216187
4453.96875
5761.341797
1874.186646
3041.45874
3835.462646
2708.293701
3415.179443
3935.361572
5588.175781
4524.54834
4431.862793
2232.231934
1796.359009
6349.290527
3764.318115
5326.888184
5467.200195
2761.269775
3605.971924
6193.557617
3479.234131
5633.708008
2735.680908
4682.564941
2399.130859
4373.508789
3713.369629
5648.779785
2163.797363
3046.979248
3734.783447
5348.93457
6464.217285
4598.123047
5500.213379
3871.888428
5342.894043
4312.772949
4712.214355
4658.419434
2572.509766
4092.899902
2620.784424
2835.646484
3207.607422
2531.940918
4196.61377
3631.949219
1846.606079
2068.519775
2092.575439
3735.092529
1784.142822
2091.799072
2578.082764
3854.092285
1821.087891
1723.151489
3949.683594
1910.677734
1411.266235
3160.593262
3228.880859
2377.123535
2537.084717
1905.621582
2923.267578
3051.931152
5212.431152
3077.632813
2775.617188
1956.703491
3499.789551
3589.481445
3114.039551
4902.626465
2835.893555
2953.227783
2107.887451
4402.480957
2059.600098
2252.743408
3906.408203
5906.071777
6217.70752
1987.460693
2883.827148
2526.533447
1572.764038
3019.025146
5353.372559
6518.845703
4134.945313
2327.617188
5364.718262
2458.399902
4010.175049
1735.812256
4605.783203
3234.32251
5323.297363
2908.727295
2061.00708
3316.078369
2400.512207
3450.757324
3500.522705
1895.268311
4387.933594
4093.625244
3496.916748
2687.946777
4002.83374
1804.142822
5226.544434
2154.401855
2819.443359
2946.733887
5158.975586
2515.825439
1878.356201
5324.76709
3925.686523
5385.19873
6709.328613
4681.88916
2405.064941
4378.111328
2118.17334
2942.407227
3322.696533
3810.479736
3357.472412
2240.992188
4339.212402
3567.013428
2861.369873
2084.282959
4448.592285
3525.036133
2738.774658
5880.619141
3263.278809
2377.875977
2863.84668
1965.189209
2485.964355
1750.819702
3004.724365
2007.925781
2684.312012
1796.363647
1562.085815
2785.09668
4604.381348
4366.180176
3691.366211
3747.803223
3126.827881
4188.244141
3810.844482
2770.390869
2056.36084
3530.764648
2747.857666
2740.062256
4475.632813
8161.712402
1928.746704
4311.004883
2902.846924
3840.37207
4653.256348
3974.52417
6290.109863
5960.774414
5810.024902
3543.173584
3855.138916
2069.008789
4943.914063
4924.429199
1765.879028
4888.21875
5162.657227
5279.870117
4771.428711
6341.32373
3062.063721
3908.768311
6810.373047
3299.641357
2409.269043
4760.242188
9697.466797
2944.115967
5467.138184
4056.977783
6012.462891
3880.58252
3006.281982
6819.686035
5268.849609
4562.941895
4303.405762
3046.436768
4584.697754
3316.073242
3579.124512
2091.529297
2152.884033
4732.65625
2733.714355
5546.59668
4841.40332
5684.384766
5302.539551
1666.105225
3503.145996
1676.119385
3116.132568
2130.777832
5771.23584
4478.465332
4688.116699
4052.691162
3189.026611
4757.032715
3470.019775
1500.550049
3264.952393
8364.833984
1888.95166
3387.210449
4542.756348
4072.855225
5718.441406
2189.074707
4368.205566
1599.54541
5233.174316
4237.322754
3084.854736
6384.763184
6971.584961
6954.125977
8146.110352
5403.413086
5160.624512
3206.861816
3672.139893
8851.791992
5761.01416
5607.844727
3111.02124
6926.9375
3211.374023
4721.56543
4860.560547
8844.612305
6911.601563
2256.242432
5774.54248
6483.440918
3435.137207
7945.284668
1836.351318
1351.432007
2592.456299
8046.944824
2444.529053
2817.699707
4281.288574
5394.844238
3781.494873
4839.394531
4585.980469
4003.2229
3671.436035
4538.939453
6210.688477
3404.979004
2832.512207
2182.115723
2785.094238
2243.87085
2663.691162
3736.895752
1588.281128
6632.853027
2997.182129
3903.819824
3371.068115
4279.097168
2527.327881
2815.945313
2358.489014
2964.914551
4087.40918
1869.747803
3536.977295
2606.83667
4781.5
2622.008789
5392.953613
2905.461914
1735.379639
1633.640991
3805.947998
2464.95874
1816.763428
3057.980469
2574.800049
2400.473877
3957.818115
4671.17334
2025.126343
3687.194336
2539.050537
3992.435791
2102.072021
2521.957764
2958.817383
2127.201416
1484.371094
3122.530518
3749.032959
1987.766479
1528.328247
2441.479736
2048.92041
4330.638184
3834.769287
2104.474609
6598.875977
3234.501221
2199.031006
1700.714966
4441.024414
3118.158936
2733.212646
1710.317261
5386.996582
4906.650879
3935.7771
2037.275635
4068.70166
1777.091797
3790.429199
1975.646851
3497.737549
2742.269775
4759.088379
6701.379395
1946.539673
1897.528809
2599.302002
2086.472656
5902.211914
1712.411377
2334.505371
1747.857666
3842.086914
3294.456055
1987.032837
1684.984375
1972.718384
2576.994385
2110.30249
2090.445068
3410.395752
2085.04126
5930.410645
4163.286133
2752.790771
2177.031006
2071.621338
1860.385498
2165.3125
2663.383545
7538.539551
1895.254883
4898.371582
1720.96228
5543.722656
4355.991211
2893.453857
4964.674316
2774.678467
2334.340576
1827.684204
3767.753174
4644.1875
3279.807617
2018.794678
4312.777344
2035.104492
4403.038574
2698.190186
3097.894043
1818.580688
7777.314941
4500.824219
1885.818237
2630.153809
1573.705933
3045.911133
2060.505371
1965.274048
1955.355469
3854.913086
2774.8125
5964.478516
4414.742676
7683.609375
4277.041992
4452.942871
3373.818115
3916.638672
3645.650879
6009.850098
5463.537598
2337.226318
1634.705078
2084.260254
1847.199951
5865.431641
3972.722412
2066.378418
2211.28833
3998.156982
4017.944824
5075.447754
1588.648682
2115.542969
6352.971191
5015.117188
4694.976074
2285.055176
2575.682373
2886.805176
2358.023926
5406.271973
1946.270264
5460.231445
6754.370605
5992.418457
5296.288574
3834.144043
2698.42334
4335.501465
3415.336914
6123.414063
7768.724121
4113.257324
4772.799805
2780.120361
1699.833374
3644.721191
1736.503174
5002.687012
4347.947266
3986.222168
4269.831055
3915.30249
5669.693359
4369.451172
3680.501953
2870.445801
1949.579346
3643.948486
3961.097412
5574.067871
3682.842529
3881.862549
4653.649902
3344.26416
2321.486816
1996.164917
4012.615479
3464.404053
2354.851318
1803.428589
3391.239502
2658.25
3516.413818
4297.088379
2295.037354
2321.785889
3578.217773
3573.679932
2748.123047
4813.975586
2592.654785
3391.616211
1900.806641
4958.103516
5311.08252
6413.729492
1828.191528
4098.915039
8105.606934
2314.387451
3768.173828
6002.167969
4893.367188
2188.838135
1829.672729
6413.915039
4048.744141
3312.968506
3604.803955
3299.396484
2613.432373
4946.012695
3116.2146
4763.944336
2294.552979
4432.591309
7044.266602
3444.456299
3786.39502
2411.117676
2931.138916
5435.077148
2900.538086
1694.719971
2949.049072
4888.961914
2125.007568
2743.72876
1709.386108
2847.654785
2594.848633
2589.005127
3192.493164
3465.247314
8023.274902
4932.648926
2655.602783
4120.710449
2865.316162
2532.411865
2610.47583
4491.510254
4202.089844
2322.553955
1783.232056
5518.763184
4626.161133
1971.990845
3936.939453
2640
2906.623535
2488.461914
4170.479492
2407.303467
4867.160156
3192.399902
4813.407227
2308.210449
1691.130493
2026.038574
3074.623047
5116.751465
4023.134521
1614.714233
4111.270508
2418.705811
1691.811157
2955.359131
2025.4104
1676.387085
3715.668701
1761.700317
2186.641846
3462.634033
1697.916992
1630.131348
2517.589844
2511.385498
1768.072998
3048.929688
2113.724854
3123.133301
2032.043457
1684.835327
1839.051636
1947.478271
3201.421875
2248.77417
3356.588379
2532.149658
1894.738403
6069.44043
5248.275391
1739.880737
2491.733398
1740.931763
2443.674805
3541.450684
2181.725586
1876.230225
1842.534546
2120.367432
3150.521729
1798.419189
1962.087769
4094.983154
3931.939697
1768.437378
4223.867676
5494.870605
3440.248535
2781.941895
6461.99707
2701.527344
2646.304443
2582.616943
3653.150146
1684.522583
1828.130249
1870.652222
2117.291992
6279.605957
4213.224609
3102.715332
1920.558105
2280.530029
3194.731689
4316.877441
3506.440674
2662.759277
2836.547363
2798.441162
4730.616211
4303.564941
2420.634277
5172.292969
1449.048218
3572.876709
3799.783691
1995.096802
3605.054688
3091.973877
3388.564697
2696.727295
5494.412598
4232.678711
1983.099609
2521.726807
8484.375
2781.45874
3767.386963
4349.967285
1767.62793
3010.93335
5323.457031
2983.894043
4420.13916
3077.297363
2289.466553
5505.258301
5063.01709
3693.41626
3852.177734
2001.647095
4844.730957
3387.23999
3825.156982
3016.22168
3315.291748
2161.258057
4560.461914
3613.229736
4662.326172
6071.916504
4732.17041
3384.596191
4679.395508
5173.426758
3667.612061
5369.756836
4036.845703
4063.532471
4278.280762
4870.520508
1409.725464
6494.419922
1754.888916
3226.125977
1754.206909
4337.356934
4272.240234
5794.12793
4497.853516
3983.697754
1637.922119
3801.36499
5078.807129
3796.910889
1802.442383
3621.950928
4076.651123
5216.941406
4788.903809
6202.195801
1903.054443
2157.488037
3727.533447
5603.367188
4212.229004
2807.654785
1535.295288
5073.580566
3215.674072
3552.275391
3988.653809
3270.164551
2310.791992
4845.733398
3519.290283
5288.621094
6065.661621
2954.575684
3046.857178
5839.666992
4313.220703
3674.161133
3468.078369
5875.551758
4364.313965
3402.965088
2995.605225
2187.938477
2480.121582
3644.904297
1671.517212
2177.376465
2726.92627
2165.254395
2609.561035
2453.859863
2512.876709
3292.708252
3564.681641
5090.077148
3500.108154
3908.72998
3752.404297
3851.989502
4026.921875
5370.801758
4514.383301
2454.325928
1776.724976
4959.271484
4787.32959
1903.39624
1651.609253
4197.13916
3557.772461
3323.199951
2099.06665
3584.486572
2451.01123
1764.854736
4517.445801
2752.984131
2243.813477
2501.721436
2747.52124
2870.580566
1836.268433
2666.780029
2776.009766
1995.385864
2208.284668
1852
2181.98877
1807.640503
3095.20166
5272.449707
2817.302979
2540.652832
3374.236328
5839.077148
3113.052734
2041.213623
3846.237793
5109.078125
3254.971191
4181.849121
3911.421143
1783.740967
3158.160889
2369.480225
1956.829224
2973.568115
3786.975586
3053.309326
2759.973389
2137.86792
3916.127441
2296.508057
2124.151611
4398.20752
1978.599976
2608.756104
2024.114746
4277.173828
2944.644043
1558.701782
4052.111084
1712.542358
1983.34021
2433.695801
4275.287598
2337.398193
3148.954834
4031.51709
1591.757568
3788.914551
2707
2523.38208
2109.509033
1927.637817
2491.598145
3342.062012
1896.501221
2021.898804
1921.050537
1674.44751
2235.885986
2505.210938
3608.063477
2310.678711
4827.055664
4401.812012
2541.826416
3615.30957
2688.602539
3018.852539
3833.315674
1845.532471
3701.884033
3807.924805
5273.441895
1590.743652
2037.931519
4701.40332
1985.121704
1998.133789
2022.230591
1644.778564
1610.482788
2824.704346
3916.70166
2963.299316
2896.79834
2109.601074
2583.977783
3232.759277
1610.918579
3395.571045
2384.973145
1745.080566
7505.635742
3148.900391
1724.727295
6889.428223
1663.17627
4385.749512
3742.932373
3940.04541
4951.957031
3856.020508
2890.079102
5419.234375
5965.513672
4893.356934
4712.752441
6031.231934
8001.356934
2098.52417
1672
1582.7771
3317.087158
3994.133301
4407.948242
5614.353027
5378.578613
2610.920166
7840.557617
4547.240723
4243.904297
3266.712402
3082.563477
2368.919922
4290.486816
4152.939453
2601.421387
5878.562012
1954.537598
2689.770264
4611.87207
2356.115479
3475.442139
6006.612793
2916.895996
3695.700684
3725.011963
2068.678467
2828.08374
2413.246826
5634.078613
2251.559814
6736.450195
4334.542969
2235.155518
2227.055664
4179.077148
6121.994141
3308.57666
6023.729004
3590.270264
5239.509277
3336.198975
4079.636475
4475.269043
3572.796631
4444.104004
4799.064453
4344.458496
1812.970215
2266.017578
4562.825195
3146.138672
4800.494629
7510.989258
1780.576538
4082.76416
3642.48584
3829.497314
4015.375977
6103.304199
4119.234375
1548.300415
5965.032715
5455.150879
3898.297852
2592.330322
4897.42041
3479.161865
2889.996338
2821.116211
2292.261475
2378.820557
3987.320557
2501.693848
2011.257935
3318.926758
3004.842041
2021.596191
2089.218506
4007.06543
3650.209961
2510.575684
4682.51416
4646.699219
5045.658203
2679.366943
6062.739258
4131.804688
1851.630981
2286.673096
2678.352051
5051.527344
4313.118652
4209.318359
2755.407471
8450.975586
5238
2254.295898
2889.872559
6539.230957
5539.549316
2778.549805
2632.202393
3392.136963
3071.619141
2622.489258
2642.205811
1773.422241
1689.516113
3077.54834
3486.962158
1756.793701
2100.919434
2468.472412
3256.821045
2038.513062
1796.488892
3433.605957
3138.044189
1828.708984
2827.191162
3085.627686
1676.179932
2066.171875
2183.766602
1883.278687
3466.890381
2308.161377
4245.20459
3203.255615
2182.502686
1512.085449
2756.505859
1903.45874
1641.777832
2843.117432
2343.18335
3774.502441
3012.846924
2324.239014
4662.963379
2399.015625
2737.550781
2984.943359
4658.557617
2856.51709
2816.027832
2813.770264
3386.923096
3625.45459
2436.185547
1468.098389
1686.443237
2738.857178
1738.206055
2413.367188
1821.302002
3430.084961
2120.313232
2157.215576
1610
2338.193115
2630.806885
2587.90918
3235.444092
2416.128418
2169.167969
2564.67334
1658.576294
1922.93335
1770.0271
4446.57666
1791.915283
2780.687988
2929.59668
6861.231934
3952.253174
1961.507202
3610.604736
2938.447021
2005.054932
1817.090942
2901.910889
1693.812134
1673.453003
4789.279297
2256.72583
2640.506836
2538.595459
1595.259888
1843.148926
2621.714355
2960.978271
2401.968506
3808.474121
3712.410645
1979.797729
4389.662109
1945.140503
2576.751709
5117.234863
3841.163574
3508.387695
3710.313721
2197.070557
5506.00293
2108.524658
4782.220703
5413.685547
2925.760986
4169.422363
3389.183838
3767.665283
2444.618164
2620.996338
2000.611694
4121.708984
1791.94812
2933.956543
3573.947021
2107.831543
2052.577393
1826.520752
1638.103271
3397.723877
3595.692383
2984.769287
5412.869629
3720.276611
3494.721924
2129.004395
3602.818604
4998.864258
3435.521484
1819.764648
3370.099365
3894.950928
2055.478271
10777.672852
2197.841309
4271.406738
5718.547363
5019.38916
2632.039795
3942.822266
1728.574951
3368.142334
3380.322266
5175.48584
2716.57666
3989.887451
3628.425293
4825.45459
2259.785889
4363.937012
4420.520996
3451.58252
2610.445801
7593.897461
2560.7771
5987.47998
2214.718506
3886.086914
5960.382813
4472.375977
4426.722168
2899.054199
5575.191895
4209.624023
3016.474854
3938.924316
1995.452026
2254.557373
1730.427002
5170.679199
2291.337158
5108.419434
3685.964844
1871.269043
4782.658691
4135.291016
3906.514404
3312.699707
2989.305176
3235.244385
5469.515625
2596.299561
2878.482666
3128.255371
5844.547852
3146.122803
3081.449463
2538.504883
5554.651367
5715.531738
4533.861328
5301.884277
2444.460449
4553.816406
3165.787354
3264.310303
3918.144531
3655.399414
3037.263184
2745.736816
1705.142822
2929.675781
2675.03833
2255.294189
3602.188232
3718.272705
1995.535889
2755.85498
2973.029053
1976.325439
2719.234375
4033.011719
5309.640625
4709.955566
7529.669922
1648.063232
2461.231689
2034.616089
3266.247803
4168.268555
2862.577881
3227.351074
5285.600098
2507.365479
2037.108765
1712.157471
1897.681152
3005.122314
4541.970703
2853.265381
3499.331055
3235.203369
4816.680176
4915.697754
4135.770996
3127.325928
2974.252686
5425.410156
1406.553833
2451.598633
2508.976563
2036.455444
3576.836914
3222.514648
3851.065918
4437.143066
2254.246094
2905.979736
3290.63208
3094.85498
2238.23291
3111.094971
2657.128418
2291.767822
2142.14502
3275.785645
1915.218384
5250.97998
2835.224854
1734.608643
1813.141724
2234.252686
1725.225098
1701.528687
3837.549316
2089.336182
3656.365479
1844.920776
3482.052246
1987.536377
1715.864868
2008.044434
2855.837891
2745.155518
1497.438232
5080.120605
3746.434082
4468.044434
4307.65332
2284.519531
4237.571777
2315.589355
2272.259521
2088.626465
1917.161255
1677.620361
2496.511475
4109.421387
5909.205566
1741.755249
3632.212646
2359.241943
3988.554443
4044.200684
3955.333252
2185.958252
2213.333252
2531.308105
2687.45874
4757.894043
2549.831055
2281.237793
2323.77832
2857.285889
1842.454102
2075.236816
3176.624512
1818.143799
1876.48645
3975.045654
1643.317383
5719.980957
1870.790161
2860.884521
1892.797485
1805.367432
1677.227905
3148.0979
2290.236572
4671.354492
4077.498047
3294.575195
4401.912598
3393.493652
5663.554199
2618.835449
3455.138672
3874.313721
1670.200317
2140.873291
5383.270508
2725.568848
1731.330933
2522.900635
2065.989502
5639.786621
3654.804688
5007.523438
1826.726196
1710.585205
1894.935425
1764.514893
2230.170166
2692.414063
2940.204102
3449.695313
2895.172607
1919.877808
3028.211182
4448.65332
1908.516235
3319.855225
1897.87915
2600.438721
1928
4359.718262
3380.086914
2298.823486
1707.512207
2963.563721
2124
3631.394531
3467.710205
4731.638184
2083.261719
5499.212891
2581.055908
4104.708008
5545.796875
3468.678467
4613.901855
2164.333252
2730.9375
2179.443115
2863.354248
4318.44043
2283.393066
4043.766846
4360
3203.09375
2079.228271
4600.612305
1789.014526
8744.279297
3116.412842
3832.673584
2030.627319
6155.379395
2873.738037
3319.804199
1883.57019
4701.460449
2234.354492
5961.230957
2991.292725
2680.690674
2110.713379
2573.409912
3344.722656
4548.561523
4271.40918
5067.456543
2760.613525
2048.872803
2194.406006
6224.274902
1607.096802
4842.689941
1734.558594
2038.424194
3797.399902
8147.841797
4588.052734
5570.429688
1936.570068
1632.632202
4604.422852
2222.848389
1812.612671
2570.416992
2435.973389
6049.96582
3048.422363
4263.61084
3054.158447
5715.232422
2362.337402
4518.438965
4869.928223
3415.547607
4568.126465
6258.197754
2746.064453
5799.235352
4010.993652
4420.17334
2362.575928
2072.469727
2504.534912
3751.737061
6355.943359
1397.938477
1936.668579
2813.020508
1785.979126
3898.269043
3946.613037
4155.151367
4817.372559
3516.377686
4304.256348
1930.800903
3220.64624
3864.696777
5371.942383
4591.250977
2341.689941
2484.41748
1844.047607
3709.624268
2603.445313
3319.868164
1882.20874
5393.597168
3864.171875
1933.02124
3133.566895
3285.932617
2054.01416
2613.194092
4817.17627
1919.521484
2755.879639
3607.302979
3761.37085
2213.489014
2631.508789
1901.955078
2965.893555
2888.660645
2336.5625
1831.52356
1809.027466
1625.173706
2770.560059
3417.572754
1847.9823
3894.281006
6692.772949
1891.080688
2572.960938
1737.507568
2478.92749
2345.016602
1732.194458
2722.859131
3536.435059
2186.956299
2223.865479
1497.310059
3734.7229
1981.296509
1935.830322
1907.002319
2021.217407
2680.297119
2699.30127
2282.879883
2536.958496
2792.796631
1721.03479
2206.624512
1678.031128
2010.102173
2658.179932
2007.830078
3767.42041
1767.668091
2554.894775
2828.702393
1991.653198
1647.125366
1871.279663
3290.320801
3068.98877
2340.428467
1924.192749
1708.870605
1744.572876
2227.20874
1637.691895
4918.381836
3270.291504
3831.240723
3394.628662
3764.882324
2123.418213
3407.564209
3334.292236
4074.185303
4553.980469
5714.212402
2849.896973
6640.911133
6160.269531
4284.946777
2427.123047
1706.040527
3761.247803
3740.628174
4677.665527
4502.042969
3081.831787
3145.004395
3938.555176
2627.251465
2089.438477
3127.647461
3115.106201
3517.615967
4232.460938
2287.884033
3215.85083
5009.913574
3988.867432
3989.585449
4628.846191
2636.555176
4031.38916
4716.724121
3449.523926
5308.134766
5645.974121
3227.891846
4333.725586
5335.024414
5189.436035
3080.997314
3636.917236
4936.05127
3136.579102
2221.429932
3450.556152
5855.763184
3401.084229
3468.664307
3695.272705
3473.206543
4186.807129
5185.88916
3512.997559
4893.098633
3633.33667
2721.5354
2897.614258
5130.523926
2658.217529
4030.43042
2675.98999
3172.162598
3734.205811
4529.609375
2111.493408
2691.453125
1879.65686
2806.196777
3506.402832
3185.267822
3173.719727
3285.231689
3329.057129
1847.679443
2707.565918
5825.090332
5820.79248
1713.306519
5608.166992
6855.546387
3267.99292
3225.420166
5281.141113
4831.854492
3881.243164
4122.26123
3026.829346
5478.614746
3303.567139
2566.029785
7217.928223
5161.542969
2168.114746
4729.731934
3736.668457
4124.866211
1918.220459
3288.998047
2227.343018
3337.336182
4836.072754
4490.844727
2008.121216
2742.064453
4373.26123
2444.102051
3426.340332
2113.837646
2287.407959
1923.931396
3586.144287
2685.63501
3290.93335
1753.504272
1908.53418
3551.29126
1652.217285
2394.648193
3618.63501
3167.503662
2585.312256
5827.90332
1789.060669
2027.643921
1738.281372
1792.188477
2028.810791
1791.005493
3277.798096
1696.80249
1435.139282
1698.5
1948.93811
4099.592285
2277.895508
2038.062988
1565.662964
4599.060059
1819.513672
3120.444336
1852.321045
2372.530273
1695.456665
1783.839966
2020.595947
2106.568848
2330.05249
1794.089722
2562.25708
1634.558105
2205.869141
1510.596436
2746.461426
3080.184814
1520.979126
2846.78125
2136.980957
3429.850586
1575.04187
1768.019653
1840.052124
2532.825195
2013.012573
1849.432861
2104.349609
2018.387695
2688.396729
3242.496338
2720.097656
2073.825439
1854.237305
4469.72168
3931.732666
5181.509766
3423.103516
2318.80957
4635.363281
3252.78125
2697.495605
2730.539307
2136.099609
3140.819336
4949.5625
4003.99292
3829.555664
2650.818115
2666.990479
5427.879395
3308.842041
3737.166748
1894.764893
2367.215576
5031.743164
2897.789063
2020.543213
2860.375
2710.584229
4392.700195
6761.600098
1884.641479
5149.652344
3396.145264
5373.45459
2402.357422
5233.559082
4088.45459
3941.806396
4618.126953
2518.899902
5865.214844
3228.810303
2734.222168
7336.896973
2553.807617
4393.560547
3563.330078
2362.265869
3384.50708
2897.231689
2136.224121
5930.854492
3101.035889
3643.862061
2212.14917
2342.776123
1773.65564
3171.157959
3324.508789
5705.123047
5104.040039
4449.045898
3606.339355
7890.288574
4317.697266
2600.174561
1966.533325
4205.443848
5025.271484
1644.932495
2738.325928
2733.587646
2156.047119
4127.311035
1760.187256
2336.853027
3534.421143
2490.224121
4710.929199
3932.025635
3981.794189
6021.3125
3719.317139
2042.830078
3185.557373
3582.725098
4410.580566
1795.525635
6188.249023
2061.501465
3502.550293
3384.582764
5756.44043
2869.285645
1834.850708
5005.099121
3886.204834
2347.980957
4515.857422
3988.960449
3502.561279
5133.63916
3095.1521
1719.958618
2660.775146
2633.518311
2931.698486
2279.12793
1964.879272
2899.971191
3498.300537
4904.060059
4778.290039
3681.795654
1819.881836
5704.928223
1987.301392
3622.234375
2230.936768
4291.285645
2981.264893
2582.500977
2086.784424
2068.457275
1788.198242
1601.744141
3317.04541
3656.523926
1626.255859
2260.248779
1787.026245
1971.92981
2072.933594
3763.351563
1680.781006
4494.385742
1746.034546
1845.842407
1745.147949
1612.98584
4285.49707
2052.048096
2163.706787
1961.418579
3892.215576
2435.623779
2120.853027
2671.621338
1857.535156
1976.335815
1842.165161
2308.813965
1975.09314
2341.131104
1885.192627
3166.91748
3365.251953
2234.694824
2549.402344
1722.167603
2356.609619
2138.076172
2110.718018
1490.101929
1860.927002
2434.1521
4058.996582
2471.524658
2875.679443
2090.3396
2617.175537
3256.210938
2119.799316
2861.321777
1712.740112
2175.505615
3193.635742
1555.692261
2077.745605
