# Supplementary material for: Distribution Analyzer, a methodology for identifying and clustering outlier conditions from single-cell distributions, and its application to a Nanog reporter RNAi screen
Source: BMC Bioinformatics. 2015 Jul 22;16:225. doi: 10.1186/s12859-015-0636-7 (PMC4511455; doi:10.1186/s12859-015-0636-7)
Supplement: Additional file 1: Code S1. — R source code and sample data for distribution-based high-content screen analysis [file 12859_2015_636_MOESM1_ESM.zip › DistributionAnalyzer-1.1/Plates/files10004/G11]

4432.643555
3282.715332
2442.959473
2893.181396
3898.007324
4527.442383
7999.951172
3984.59668
2322.63916
2393.097412
1902.707886
3884.491943
3177.921143
4457.740234
3434.914795
2961.257324
3012.639893
1872.058228
4909.518066
4472.878906
2092.969727
2049.130127
3132.897217
4880.382813
4090.559326
3187.624268
1650.210571
4176.832031
5971.193359
4395.700684
3611.415527
3934.848389
1760.273926
6058
2544.540527
6966.294922
3390.287109
3882.512939
4685.938477
2861.952881
2438.373535
3610.255859
4293.360352
1494.203369
2705.329346
3582.311035
2215.562012
2609.770508
1686.951904
2192.471436
3088.837646
3540.259521
2547.819092
4540.870605
3282.110352
2923.206055
4575.025391
6489.811035
3775.672607
2237.220947
4127.663086
5571.70166
4176.944824
2703.483887
4049.813232
4606.117676
2825.927734
2992.682129
5447.483887
3282.131592
4156.287109
4301.408203
5373.484375
3274.864258
4167.03418
3113.766113
1732.842163
2546.666748
2341.974609
2366.829346
3523.54541
2691.60791
2170.522217
3959.98291
6703.653809
4631.064941
4049.864014
4805.5
3816.637207
4002.679688
2597.399902
3251.829834
1639.219482
3116.288574
2243.293213
4402.336426
1562.409668
4738.577637
2499.049805
4555.21582
3793.830566
2073.06665
6256.65918
3920.727295
5541.473633
2767.708984
6953.197754
2253.502197
4269.28418
2350.385986
3812.836182
4580.553711
4291.966309
5427.513184
5854.921875
4659.730957
2872.050049
3639.45752
2226.133301
5065.511719
1554.206909
4738.588379
5147.378906
4955.023926
1428.880493
3639.051514
5312.551758
5964.189453
3040.458252
4658.57373
4199.927246
7064.397461
4149.850586
7206.84082
4468.235352
6364.336914
2249.951172
4680.067871
3316.113281
4391.658691
2481.278564
2106.736816
4333.255371
3992.288818
8137.84082
4673.155762
2404.127686
3231.720947
4522.026367
5624.40918
4224.950684
5521.393555
5916.125977
3915.525391
3175.215332
3008.685791
3098.826416
1516.733154
2131.010498
4851.20459
4161.378906
7517.45459
3712.418213
3726.194336
3148.337402
2326.718018
3260.584229
2848.814697
5662.416016
3817.585693
4021.388672
4333.362305
2859.784912
2511.621582
2532.151855
2727.917236
3483.570557
2297.578857
4625.961426
2132.744141
3305.588379
5073.11377
4279.864746
2432.816406
3494.957275
2922.299072
2756.921143
2584.567627
2066.579346
1810.411011
3240.644775
4067.452393
3159.780273
3368.646973
1932.571411
3327.045166
5170.36084
2911.977295
4235.977539
1794.442383
1717.586182
2845.954346
2348.395508
1801.361694
1700.869507
3621.442871
2028.743774
3913.380127
8503.733398
4578.34082
3074.705078
4429.086914
3757.913086
3932.073975
3977.313477
5733.333496
1755.60437
3270.363525
2282.757568
3692.733643
3838.048096
3910.222168
4650.35791
4292.946289
3221.199951
3648.974609
1601.166626
2716.280029
4217.98584
1803.591797
3696.612793
2966.797852
1767.603638
2459.463379
4190.447754
2902.153809
6676.743652
4920.238281
1710.905273
2165.675293
2723.857666
2939.586182
3045.505127
4819.700684
3217.408691
2090.015869
2294.216553
3262.551758
4082.932373
5765.417969
3833.298584
1929.818237
5621.900391
2062.728271
4756.161133
2765.793213
8479.668945
6701.712402
2805.542725
3758.494629
2821.818115
1778.071655
2512.714355
2786.5
2579.031006
1564.640015
1397.76001
5637.675293
4410.708496
2905.372803
6869.084961
3444.35083
4373.913574
4132.448242
5082.701172
4612.768066
4329.733887
5433.900879
4975.17041
4409.772461
5554.118652
2148.593506
8240.866211
4516.383789
2847.250488
3051.009521
4840.227539
6017.319824
3237.794678
2237.796631
1741.940552
1700.800049
6112.727051
5186.370605
7390.776855
3381.416748
6567.408691
2135.768799
2621.036133
3038.407471
2554.686768
2380.56543
5162.845703
2698.5
3639.192871
2517.234131
2276.621338
2830.747559
3475.390381
2888.332764
1990.741821
3605.295654
6496.022461
2478.845459
2042.801392
5259.641602
2380.045654
6842.461426
3044.48877
3017.06665
2775.721436
3909.515869
6087.237305
3557.805664
3222.959229
4381.25293
3466.184326
3144.218262
3813.304199
7182.394531
2950.152344
1672
3908.064453
1800.38916
1936.247314
4018.044922
2342.622559
1998.296265
1796.053955
1952.384888
2885.765869
3690.946289
3190.077393
3333.622559
2059.202148
3272.333252
1750.396118
2888.965088
2997.655762
4344.397949
2632.823242
5897.145508
1962.411987
2402.281982
3906.654053
1684.665283
3437.983398
4092.629395
2014.4729
3414.946045
3383.634766
1891.910645
2615.024414
1969.925415
2767.656494
4751.820801
3376
2805.787598
5277.265625
2534.008789
1957.317383
2095.581299
1910.074585
1971.397827
4186.90332
5334.535156
2535.477295
1957.041626
1941.525635
3676.294189
3859.788086
1867.636353
4571.758789
2157.692383
2494.027588
2105.310303
2486.461426
3534.71875
2552.39624
1685.386108
3077.197754
4806.498047
1958.235718
3697.831055
3941.661621
5542.760742
4089.746338
4477.697754
4127.394531
4773.714355
4842.258301
1415.067993
3091.906982
1712.621338
3144.759033
5494.655273
4657.677734
2488.169434
5204.26416
3589.018066
2933.96167
2229.788574
6839.298828
1854.906494
3745.528076
3469.351318
3433.479004
3580.946533
3501.600098
2340
4090.544678
6234.102539
3586.020752
5608.435059
1528.222168
2783.37085
6485.04834
2037.025269
4560.314941
3767.575195
2072.283936
4630.905762
5280.504395
3575.903564
1729.745483
3464
1928.055786
4398.856934
3741.8125
3339.736328
6722.319336
4889.418945
2201.851318
2931.076904
4319.428711
2548.69165
3654.560059
2841.357666
3915.421631
1825.355347
3878.322998
5057.901367
3960.472656
2906.991943
4264.429688
5307.916504
4743.369629
4746.068848
5175.413574
5866.90625
3832.615479
5320.399902
2504.083008
4161.100098
2339.230713
3631.189209
7222.893555
3589.403564
4825.422363
2789.376465
3104.584473
3112.230225
7120.624023
3873.730713
3986.54834
4727.583496
2358.478516
4139.644531
3467.207031
4612.238281
1989.019287
3258.470215
1689.52002
4532.714844
4682.433105
3631.515869
2408.812256
6707.401855
4883.979492
2095.307617
1948.966553
4443.223633
7090.386719
3263.074951
3492
2040.441162
5149.138672
3711.571533
5524.087402
7375.57959
6377.95459
2159.234375
3643.470703
4472.092285
4489.401855
4218.589355
2089.77002
3473.048828
4571.364746
5157.600098
8395.217773
4729.062988
5435.459961
2140.666748
2791.020508
2329.555664
2599.808838
4789.050781
8540.330078
4543.319336
7526.555176
3295.388428
1743.199951
3321.506592
2848.248291
3829.11792
2752.04126
3791.509277
3325.194336
3359.312988
3686.434082
3256.244873
7229.835449
1653.078613
1646.903198
8811.819336
5048.710938
2293.424561
2894.228271
2490.061279
7567.052246
3596.571533
2211.053467
7045.821777
4812.090332
2404.235352
5091.208984
5027.784668
3879.925781
5677.169922
3391.553955
2991.496094
6980.585449
4488.021484
6440.755371
3762.898926
4378.882813
2666.165771
2193.476807
2401.405762
3391.356689
3552.81665
3444.721924
1685.808228
5237.546387
5378.53125
3858.391357
2240.368408
4528.32959
4676.843262
3909.028564
2662.257324
3626.526367
4096.540527
3212.379639
3566.977539
5368.908203
5432.995117
5479.155273
3937.572266
4030.383301
4497.080566
3409.818115
3937.395264
1239.88147
5213.289063
2648.791504
2076.272705
6151.061523
3109.849365
2571.183838
4220.044922
5810.161133
7152.578125
2083.680664
4781.680176
4388.657715
4712.290039
3758.089844
2023.553467
4554.81543
3226.17334
3465.634766
2103.251709
4301.751465
2691.028076
3775
2174.890869
3421.720703
3962.295654
5179.387207
2183.789551
6524.088379
5602.555664
3357.163818
3888.513672
5483.441406
6119.116699
6979.564453
2610.37207
3475.702148
2789.562256
3848.298096
3285.688965
6011.103027
5404.852051
4045.502441
2912.67041
2039.055908
5158.65918
2513.220459
2785.717285
5440.505859
4602.141602
3849.058838
4986.82373
3678.241699
5104.094238
4561.635742
5561.750977
5120.420898
3061.06665
3604.836182
5408.233398
2386.355469
4396.513184
2924.059326
2911.415283
3626.130615
3463.052734
2108.917725
2460.544678
5506.964844
5699.571289
5882.241699
8570.05957
2326.965576
1893.901611
3064.336426
5083.1875
6238.589355
4896.589355
3263.391846
3744.165039
3430.243896
2203.179932
3261.149414
3651.831055
4239.768066
3958.097656
4435.15918
4063.834229
2350.921387
4277.188965
2852.714355
4566.561035
4109.45752
5546.554199
4191.317383
4536.776855
3612.508057
4558.093262
7636.455566
2014.719971
2818.761475
2897.694092
3493.860352
2677.917969
3756.565186
4768.904297
4198.876953
3669.552979
3536.505371
5056.888672
5887.563477
3974.859863
2651.016846
4191.452637
4392.297363
3445.010498
2750.682617
4577.898926
2718.255371
1902.516724
5710.355469
2744.138916
2195.905518
3545.96582
2151.3125
1733.696167
4069.084473
2446.450195
5113.068359
2506.479004
5446.842773
1980.366455
6049.106934
3315.428467
1893.88623
5003.538574
1924.672729
4163.082031
5228.005859
2983.324219
5272.312012
2676.641113
4556.317871
4294
6015.177734
4807.441895
3795.023682
3757.909912
3331.354736
4276.239258
3021.204102
4784.030762
3674.550293
2297.115723
1757.594604
2308.219482
2979.68457
3918.308838
3370.650879
6995.661133
4068.467041
6502.584473
5486.317871
3623.634521
2133.15625
2706.953369
2868.953857
3696.517334
1841.154053
2393.288574
2428.104004
4246.29248
3199.515869
2578.172363
1582.076904
6611.166504
4779.44873
2922.776123
3685.811035
4983.07373
7467.557129
1745.19043
2468.8125
3417.276367
2606
4462.299805
2241.557373
2875.756104
3449.502197
1544.452881
2375.476318
2302.691406
1710.599976
4289.365723
3071.13623
4581.907227
1617.147949
4613.164063
4424.275879
4704.833496
2943.510986
2753.770752
1960.461548
5089.375
2020.285767
2431.1875
4216.49707
6022.260254
6730.613281
6657.074707
2397.45459
4732.274414
3805.604004
3813.035645
5168.08252
1736.083374
3038.463867
2079.190186
3778.281006
5211.816406
3499.395996
3421.983398
6361.757813
6402.853027
1917.87207
2083.900391
3095.230713
1591.946289
3008.886475
4689.988281
2980.360107
2001.977905
2961.301025
5394.745605
2405.734863
2893.772705
3623.615967
2579.280273
5243.023438
2515.689209
2858.967285
3744.033691
1832.810181
2995.757568
2860.723389
3811.470215
4336.818848
1822.624146
4147.384766
2713.671631
3837.340332
2773.019531
5530
2413.281982
4533.681152
3643.046143
2573.179932
2085.029053
6152.667969
4410.682617
1866.885864
2667.433105
3081.427979
4538.126465
2528.177734
3824.922119
5305.15918
4611.174805
3766.702637
4231.151855
3113.575439
5828.63916
1820.427612
2584.866699
1832.30127
2111.452148
6313.720703
4797.773438
4595.167969
5504.13916
2619.951172
3225.704834
2827.339844
1988.109863
3745.423584
2919.824463
6121.022461
4863.322266
1509.923706
4843.510742
3771.365967
3848.771973
4555.299805
2470.354736
3813.298096
1828.17981
4274.030273
4428.106445
4557.381836
5507.92041
2754.083252
2032.64978
3630.980469
4181.717773
7034.345215
6540.36377
4356.575195
3550.525391
5515.899414
3415.512695
6454.095215
4592.245605
2880.070068
2439.762695
2298.619141
3519.288818
4931.066895
1755.33667
4202.01709
3113.125
5577.298828
6729.810059
2141.126465
3347.928955
3324.71167
3062.871094
2543.540283
2974.265625
6797.261719
2477.347168
2161.348389
2101.835205
5449.428711
3486.836426
3711.20166
5224.899414
7979.233398
4682.436523
2995.180908
7402.280762
2617.758301
1922.752686
1390.731079
4368.84375
3153.721436
2749.030029
4323.476563
7801.922852
7049.73584
4834.340332
2844.041748
1759.799316
2402.839844
3928.705078
2012.45459
4195.413574
2705.77417
6972.814453
4722.702148
4028
3965.662842
1890.457031
2533.079346
5699.768066
3553.352539
5004.702148
7332.858887
3721.511475
2312.436768
6065.45459
4454.499023
8331.09375
4515.975586
3022.59082
6170.235352
5660.193848
3334.503906
6737.029297
4483.873535
4058.36792
4377.71875
6038.249023
4006.187256
2039.368408
2124.35376
7712.076172
4740.055176
6029.616211
2879.881104
6009.015137
1982.994751
6002.424316
5763.172852
4598.142578
3511.678467
5706.936035
2052.47998
3652.892822
3296.931641
4428.724609
4117.130371
3137.807373
5355.22998
6193.733887
3574.915771
4037.905518
4869.930176
2008.800049
2517.256592
3678.371338
1761.142822
4760.032227
1858.029297
1852.633911
4004.743408
4318.20166
2753.075928
5572.550781
3036.489258
3167.191895
2522.443604
2461.976563
5209.469238
2768.547119
1936.605591
2288.54541
3154.153809
3200.364746
2442.697998
1850.074097
6321.305664
3137.013672
2502.741455
2274.6604
4808.733398
3320.467773
4574.097168
3544.862793
2788.565918
5917.558594
3064.028564
6408.377441
3981.02124
2215.851807
1556.705933
4241.714355
2760.178467
4225.249512
3423.003906
2157.467041
3602.440186
4206.168945
4252.243652
3659.969727
2110.382568
2318.525635
3846.829346
5601.573242
3529.392334
2146.305664
2105.681885
3381.098877
4102.920898
4692.388672
4784
4720.883301
4184.761719
5134.47998
3199.801025
1937.732666
1996.478271
2962.613281
4210.165039
3719.773682
4416.324219
3155.132324
5873.758301
2869.980225
3305.722168
2006.369385
3346.209473
2407.731445
6029.540039
2904.071045
4203.944824
1896.727295
1385.589355
4267.237305
2085.15625
3687.795898
1888.344971
2900.585449
3326.599609
4742.009766
4505.964844
6117.306641
4395.236328
2226.97998
11397.948242
2414.521729
3754.651123
3095.584961
6286.972656
2256.812988
2940.67627
3245.701172
7519.373535
2580.956543
2969.501465
2703.960205
5672.178223
2684.858154
5318.764648
5906.062988
4687.077637
4903.65918
2940.411865
4222.200195
2673.457764
5199.808105
4521.138672
1969.346191
2177.162842
2574.334961
3564.63623
2643.542969
2950.536621
5184.10791
5165.502441
5634.652832
3997.054932
2677.472412
7392.826172
4090.854004
4753.901855
3317.800537
3977.969727
4223.124023
6724.080566
3591.540771
2201.529297
2557.630127
4475.754883
2203.00708
2362.440674
1986.654907
4457.575195
3437.271729
3642.86792
4683.038574
2489.72876
5504.657227
2702.260986
6557.939453
5411.700195
4939.756348
8510.356445
3950.375732
2037.268311
5609.29834
4719.432129
5369.34375
6371.723633
1952.241577
4887.891113
3136.674805
2024.19397
3892.084473
2945.750732
6645.680664
8083.812988
2216.349365
8250.376953
5746.675781
2595.395264
6775.121582
3433.407959
3151.008545
3110.843506
4698.600098
3691.356934
6662.983887
2643.723145
3367.719727
4745.669434
4898.918945
4715.729004
2939.094727
3620.794189
2583.617188
4519.614258
3915.291016
3741.263184
2738.057129
3819.956787
2317.769775
1872.470581
4576.68457
3546.556641
3723.175537
5327.050781
1783.555542
6027.84668
4951.665039
3016.041992
6207.053711
1747.615112
5832.208496
4400.086914
2532.895996
2947.007813
2130.456543
3211.206543
3528.976807
2639.484863
4567.850586
5162.168457
1912.982788
4584.073242
2667.174561
3117.237549
4810
5144.483887
5517.962891
2184.784424
2713.534668
2624.522461
3503.210205
3449.235596
2636.905273
4400.583008
3095.262695
4481.810547
3970.939209
2460.838379
5263.316895
5377.457031
2134.270508
2629.979004
3518.421387
3606.134277
3544.637207
2166.913086
1885.277466
3814.924805
6647.162598
4707.342285
4568.358887
3073.098145
5919.544922
3257.033447
2041.340698
2039.322632
5198.758789
4281.177246
3929.834229
3118.116211
2945.304443
3072
5017.344727
1370
3261.46875
2229.743652
5371.959961
5329.756348
5869.445801
7291.419922
2348.876465
8091.745117
1737.655151
1504.632813
1943.779785
3814.580566
3467.210449
6520.019043
4319.080566
1899.513672
3133.643555
5919.75
4751.044434
3034.646729
3619.361816
2089.611084
5012.367188
4811.207031
12702.400391
3035.731445
3096.322021
5071.82959
3782.275146
2437.95459
4997.856934
3116.643066
2068.791016
4804.72998
4296.138672
3092.697266
3025.237793
3810.550781
3188.978516
6589.431641
2767.788574
2275.681641
4323.683105
3596.203369
2219.076904
5532.621582
3965.719727
4692.993652
4622.260742
4812.870605
2716.57373
5139.154297
2873.28125
3772.344238
4439.224609
3584.897949
3105.76001
2694.804199
3842.45459
6172.155273
3055.05542
2091.803223
3481.931152
4944.492188
4165.770996
3999.505371
3855.861572
7189.42627
5565.45166
4641.814453
2705.944824
3385.835449
7344.088867
5027.439941
1435.228027
3154.282715
4261.412109
4419.087402
2872.849609
3769.792236
4244.726074
7208.686035
3200.41748
3751.405762
3013.562988
5527.817383
5586.225098
1698.763062
5415.239746
5248.464844
6357.273438
4687.141602
2681.744873
6123.927246
4525.169922
3131.415527
4077.057129
2536.904541
2295.550293
7086.810547
1995.733276
3429.601807
2494.081543
7119.663574
6003.311035
5924.36377
2773.283691
3756.800049
1975.624146
5483.008789
2385.566162
2331.213623
3831.555664
3648.153809
2136.45874
2200.915283
2673.316406
5695.591309
3702.062256
3642.5
2987.543701
6455.238281
5871.095215
3907.495117
2566.930176
3560.911865
4774.399902
3260.991455
2614.230469
1742.480957
2337.686279
3544.952393
1994.644409
4038.161621
4857.933105
2772.366699
3114.110352
2068.506348
3572.173828
3149.002441
6723.651367
5502.638184
3478.1521
1969.18811
4799.658691
3295.649414
3558.63501
2745.666016
4142.40625
2883.836426
4623.913086
3019.778809
1895.757568
5702.630371
3177.680664
3537.443115
2054.803467
1991.893311
7715.600586
5850.970703
4160.242188
3771.601563
2400.61792
5855.619141
2140.481445
3021.281494
6558.333496
2387.018311
2415.290527
2992.657471
2004.915161
2708.452393
2186.497314
2181.171387
3921.908447
5669.736816
5834.568848
2904.945068
5720.602051
1734.73877
3622.174805
5058.899902
3938.88501
5486.245117
4767.386719
7251.168457
3412.952393
5681.787109
3234.229736
4629.35498
4284.716797
2002.055298
5524.280762
2966.848145
4239.820801
2862
5228.275391
2105.890869
6924.714355
1921.793091
4080.858643
2951.935547
6167.842773
3941.839111
5257.099609
5242.51416
7376.958008
4949.84668
7196.254395
3260.361084
3399.109131
2579.149414
4011.489746
6362
3601.06665
4195.562988
2919.644531
7929.674805
5711.042969
7057.941406
2943.543701
5587.465332
3774.793945
3970.253906
3727.80957
3276.652588
7553.76709
3929.264404
4013.563965
5354.476074
4947.70752
2160.580566
2758.568848
2115.534912
4168.065918
3870.754395
4702.819336
2278.710693
4961.925781
3100.140381
5985.880859
2206.162842
5472.035156
1942.53064
3950.435791
2386.210938
4311.428711
2144.85498
3137.738037
7211.991211
4471.939941
5761.48291
7644.937012
6077.699707
3914.446045
2029.980103
2367.608887
5406.912109
4580.673828
3814.956543
3049.169189
2812.438477
6067.537598
2398.634766
7765.975098
1787.501709
7040.59375
4038.257324
5651.657227
2633.002441
7366.516113
2955.955078
3559.285156
5678.986328
2282.154785
6294.322754
4046.0979
2151.380859
4257.382324
2522.06958
2050.871094
2052.323242
2452.812256
3782.736816
6002.641602
2067.327393
2750.16333
2359.681396
6809.976563
2920.651123
5066.525879
2443.755371
2539.901611
3565.804199
3098.363281
2810.904053
5277.308594
2121.378174
1958.222168
1921.595947
2168
4150.183594
2283.134521
6512.664063
2896.034424
3823.294189
4814.428223
2307.89502
2907.418457
2113.456543
2767.622559
7104.935547
5689.966797
2565.518066
4152.752441
2398.522217
2698.594482
3348.957275
1977.655151
5047.841797
2949.535156
4597.709473
2008.109619
5927.460449
6159.26416
1908.979004
3661.618164
2018.709351
6134.936035
2852.598389
3710.260254
6034.911133
6025.395996
3123.058105
1896.357178
1904.986694
2805.121338
3448.54541
5245.168945
4343.222656
5593.714355
4908.286621
2837.441406
2765.326172
2792.796875
4424.091797
3300.265381
4158.569824
1689.960815
3137.016113
3857.926758
3395.291016
3619.178223
4573.762695
4525.141113
3930.989502
9026.179688
6560.287109
3535.973389
3548.095459
4159.193848
1796.755737
2333.94873
1717.118896
2686.021729
3360.615479
2187.154541
7640.601563
5364.769043
3040.103271
6638.89209
2384.467285
5184.403809
3441.712646
3223.721436
3783.654785
2254.256348
4589.259766
1953.817261
2520.900879
5278.697754
2197.679443
5973.741699
2348.112793
2905.588379
1793.751221
4320.42334
4694.085449
3218.156738
6160.752441
2010.595337
2635.23291
5610.384277
2709.075684
2524.134521
3926.390137
5365.216309
2750.428223
5263.655273
3403.083008
2402.686035
6274.507324
2174.280762
2050.782715
5146.70752
5910.981445
2440.306152
4428.643066
4493.236328
3763.088867
3407.30542
2176.16333
3521.469482
1761.489868
5256.089844
5289.925293
3318.525879
3388.684814
7567.246094
3127.018555
2844.796631
2625.034424
3615.774414
2591.665771
4645.057617
5925.186523
2674.631348
2645.178223
5223.370605
3643.512939
2898.696533
2120.877197
3091.378906
5353.540527
4758.254395
2546.578125
5143.971191
3927.040039
4264.868164
2077.325684
4768.438477
3782.084229
4314.439453
7666.097656
3595.22583
2615.404541
9870.362305
5518.203125
5234.765625
2260.374268
6812.250977
3714.691406
6599.623535
2895.769043
4193.26123
2471.299072
3437.333252
4006.40918
1932.75
2125.103516
2189.393311
2756.106201
2874.408691
4863.849609
2299.645996
5525.594727
1893.358276
4778.686035
5992.040527
5381.140625
1878.356567
5913.76123
2450.851318
3471.291992
2369.273438
2452.612061
2722.503418
4095.036621
2025.794434
5994.881836
2326.775146
2740.620605
2994.67749
2806.931641
2239.895508
2917.519043
2506.490234
4465.633301
2066.378418
3863.793213
2320.110107
2148.057861
4186.873535
5099.812988
1890.103271
3762.840332
2400.013428
4351.373535
2046.134888
2379.984863
3390.648926
3629.056885
2023.638062
3651.555664
3757.4375
5500.910156
5672.181641
4337.616211
4824.78418
1778.996338
1798.172241
4655.511719
1863.282715
2681.233887
2474.472656
5333.76416
2476.97168
4044.980469
4717.434082
4236.652344
2783.401611
6939.714844
6537.746094
3832.161865
2487.233643
2728.304199
5108.254883
3554.687988
1735.279785
4805.986816
3255.572998
4084.129639
4846.894043
5122.679199
2877.780273
2245.361328
4389.140137
4444.58252
3117.825684
4377.174316
4367.640625
4890.018555
3835.787109
3050.216309
2332.979248
4827.796387
1730.357666
3938.134277
4041.14917
3101.664307
3815.205811
2339.55249
4742.25293
3008.033936
2301.687744
2085.392578
3984.646484
2047.52063
2288.327637
3432.608154
2119.69873
1750.744019
4109.53418
2706.695313
6512.452637
4160.263672
2336.44043
1752.093384
4232.549805
4757.610352
2404.822021
3308.549072
4528.472168
6522.654297
6546.575195
3706.401855
2008.325806
2331.460449
1869.133911
3871.522705
2071.227783
2182.353027
7111.853027
4606.662109
2467.155273
5160.487305
2479.574707
5071.197754
2163.356934
4165.096191
6528
6868.87207
5182.242188
9766.130859
5017.027832
4338.414063
6058.676758
3111.003662
3537.780029
4317.560547
4243.585449
3329.094727
1631.37146
2626.011475
6687.182617
2177.635742
3846.629395
2667.112549
3055.254639
2849.076904
5321.158203
1912.496582
2680.090088
4482.349609
4482.89502
2299.586182
8151.429199
3370.776611
2133.021484
2667.102051
7046.992676
4937.374512
5537.280762
4323.63623
1872.403076
4094.139648
3945.324951
4993.49707
6968.640137
3086.259033
6244.884766
4991.617188
3842.19873
2489.475586
7661.559082
2942.16626
7224.576172
5646.828125
5184.384277
3109.56665
2394.881348
1985.892822
2586.533691
4566.261719
3234.104736
7318.663574
2183.208008
7639.540527
3840.17627
3924.914551
2956.389404
3536.934326
2147.980713
4750.52002
3038.433594
2113.658936
3434.636963
2753.386719
2295.788818
3467.601074
3818.874268
4095.482178
5556.563477
6635.929688
3917.049561
2483.320801
1754.469116
1763.022217
3968.945557
1787.915894
2122.792969
3034.599121
2549.736328
4499.788574
3037.300781
2021.709839
3116.591797
3149.923584
3103.027344
1743.711304
2160.845459
4842.137695
1962.649658
3798.098633
6407.507813
2272.9646
2197.950684
6131.553223
1764.831421
5866.802246
2688.964844
3992
7342.560059
3024.116455
1890.085693
3621.473633
2390.455811
3618.407959
1964.127319
5425.320801
5748.285645
4245.822754
5235.416504
5722.873047
2337.813965
2308.116699
4190.119141
1882.871826
5418.326172
4788.598145
2677.853271
4045.325928
2753.430664
2756.758789
2200.31665
2751.447021
1954.474976
3469.675537
4666.399902
3044.489014
2806.268799
4327.787109
3573.885498
2925.438721
3469.277344
3192.4021
3500.373535
2185.366455
4870.051758
1661.333374
3481.827393
3830.626465
3984.733154
5062.882324
3340.879395
2335.457031
2166.166748
5543.966797
3992.385254
3708.586914
3924.04248
2371.027588
4235.793945
6894.786621
2202.736328
4892.625
1889.064087
3634.148682
4259.942383
3715.042236
2425.64209
4324.947266
2107.524902
6291.081543
3632.427246
3676.421631
1763.058838
2557.29126
3288.830078
2276.108643
2456
4863.677734
3435.57251
4604.303223
3941.240723
1974.590088
1854.49646
6233.899414
2233.569824
4825.554199
4887.583496
5237.746094
3167.236816
3345.297363
4584.105469
3294.170654
3489.476807
5645.310059
5096.317871
6237.225586
4515.181641
2477.632324
2349.8125
4851.845703
6321.316895
3020.108398
5323.664551
2832.153564
6787.274902
2632.920654
2291.646973
9038.813477
7484.876465
4668.261719
4589.731934
2947.700928
2827.56543
2074.725586
1802.522339
3934.594482
4562.979004
2144.478516
3210.662109
2082.394775
3173.661621
4418.129395
5795.958496
3027.189697
1947.444092
2762.139893
3174.712891
2372.056152
1908.341431
3470.266113
5516.871094
2303.049805
3682.344238
2432.393066
5753.5
4285.262695
3248.294922
5149.099609
3992.39209
2336.622559
2678.367432
1957.108398
1613.795288
4337.070801
2401.875977
4642.660645
2366.286621
1814.702271
4306.835938
2741.115234
3669.382813
3087.75293
1699.811523
2489.491455
2747.610596
2470.177979
3650.655518
1613.564209
3080.92627
4747.009766
2124.752686
2680.362305
6654.101074
2582.80957
1835.002075
5612.587891
2767.977539
6935.742188
4060.085205
4737.989746
5091.207031
4166.333496
2611.234375
2576.241455
1941.621582
1912.138184
4303.619629
5430.510742
4124.998047
3672.430908
7360.280273
2807.409912
1864.352051
2112.658936
3332.186035
2911.960938
2256.928223
5657.748535
3600.134766
4829.9375
2007.705688
4400.581055
4403.438965
5247.661621
2315.932617
2918.641113
3169.635498
2698.493164
1623.151001
1537.110229
3006.966553
1832.910522
2660.447021
3447.270752
4266.805664
1948.292725
4890.87207
3564.842529
2773.115967
4045.648682
1963.293213
3532.567871
1752.353394
1890.807983
7087.23877
4199.826172
3897.335205
3276.751953
3846.466064
2859.121582
3956.983398
3420.095947
2080.953613
2744.969971
3451.184326
2998.819336
6054.844727
2425.194824
3717.26416
1729.004517
2004.682983
2157.674072
3585.405518
2329.578125
3969.01123
1553.348633
4576.784668
6540.219727
1915.263794
1519.125
1835.799561
1993.089478
3795.914307
2287.945557
2045.72876
2149.792236
3668.109863
1958.984375
2574.327637
2307
2240.189941
2936.583008
2428.709961
2635.603516
1845.959229
2318.967285
1862.774536
2281.736572
7496.152832
5834.05127
1678.723999
4117.10498
2962.685547
1924.419067
2327.057617
4653.848633
3300.807861
2119.379639
1821.604736
2620.518066
6646.099121
2287.407959
2996.554932
4111.891113
1961.297607
1845.572754
4336.128906
1775.684204
1923.131348
2090.523682
1887.88916
3019.309814
5387.222656
1973.044312
1631.423218
5468.094238
2631.100342
3269.346436
3536.971924
1616.428101
3681.459961
6144.84668
3751.195313
3121.026367
2245.252686
2209.960693
5258.663086
7042.419922
1988.32666
2395.794922
3945.952881
2456.645996
3529.774658
4924.01123
3900.251953
2154.482666
6471.85498
5215.30127
3006.446777
5104.962402
2652.918945
7446.240723
3595.446533
4074.70166
6787.390137
7364.728516
6716.44873
2174.754395
4558.771484
3597.829102
1962.967041
3975.52832
4141.178711
5119.170898
3898.656494
5407.669922
4502
1801.333374
3672.405029
3413.431885
3889.658203
2394.906738
2877.418945
5678.658691
2014.113647
2125.750977
2006.213013
3526.365234
2447.855957
2403.753906
2823.139893
4380.928711
1888.246948
2071.103271
2265.564941
2373.604004
4435.936035
3641.873291
3481.015381
2225.06958
1830.723877
2913.969238
3985.379395
5106.5
2044.185791
2043.951538
3254.651367
2610.67334
6392.555664
5266.185059
2905.303955
1874.765015
1537.687256
3971.049072
1736.231567
5829.075195
4744.4375
3161.375
6562.177734
4093.043457
2161.744629
4898.066406
1915.695923
4852.056152
2144.587891
1667.668335
3888.311035
3393.670654
1665.741943
1857.822021
1626.74939
1923.205811
1680.567505
1860.096069
1788.39563
1961.329102
1833.374268
3334.162109
1825.494507
3425.412598
2661.539551
1919.410156
4046.662354
4718.04834
3312.827881
3049.911865
5211.157227
4443.928223
3651.685547
2971.847412
2081.352051
3020.814209
1962.985352
3174.201904
2259.203125
4386.076172
2545.062988
5249.133789
2127.299072
2476.925293
3929.469482
3115.642822
2782.383301
2214.083496
2206.415039
2144.055908
1774.787476
1765.283813
3428.45459
3553.272705
1956
2205.230713
1915.317627
1955.877686
1884.728516
3314.245117
3766.838379
2037.638428
2314.703125
2026.697266
4278.50293
3682.468018
2709.571045
2735.250488
1884.514526
4558.464355
1674.078247
3068.670898
4429.546875
1965.723999
1940.368408
3956.254639
1978.890991
1883.441528
4809.662109
2011.356323
4347.675293
1902.471069
1820.47998
3650.647705
2998.033203
3585.753418
1746.55188
3744.110352
5062.556641
1795.331421
1746.140869
2776.092529
1736.363647
2094.005371
2210.510254
2349.222656
1821.898682
2177.424561
2245.616943
3799.170898
3788.373535
1828.96106
1769.516235
3309.362793
3722.525635
3672.994629
1877.516113
5164.633301
3703.756104
2171.779785
2745.070068
2881.254883
3528.868896
4202.979492
2133.333252
1746.046997
3491.989258
2734.633789
2719.567139
6877.996582
4080.041016
1729.142822
1790.208984
2592.293457
4525.674316
2481.643066
1894.872314
1939.838135
2073.75415
5933.613281
2202.72583
5131.291504
2162.128662
5199.819336
4999.483887
1661.224487
2232.5896
2268.761963
1730.223389
3561.004395
2817.464355
2955.48999
2971.2854
1851.179443
3128.117432
1917.850708
1971.381958
3474.735352
2948.601807
3188.508789
3040.229248
4529.516602
6587.463867
1881.241333
1721.573364
3474.232178
4699.750488
2408.199951
3838.488037
2860.376953
1623.155396
3065.555176
1813.449219
2827.530029
4116.360352
4174.455566
3341.941895
1760.797852
1724.400879
1703.630127
2403.207764
2674.695068
3149.86499
3843.566162
1821.061279
2809.080322
5983.379883
3322.067871
2686.706543
3076.953125
4291.220215
7524.998047
1849.134521
4478.273438
1957.422363
2501.095703
4659.749512
1675.076904
4092.690186
2099.148926
2509.562012
3351.512451
3772.625488
1867.619019
4401.710938
3225.268066
4028.633545
5694.970703
5487.791992
5141.728027
5429.777832
4565.086426
2561.989014
4992.748535
2849.785156
6082.050293
6674.728516
2241.560547
1711.192139
3609.94043
6733.182617
2974.728516
4273.590332
2337.712158
2651.642578
1655.54541
1819.279541
2780.096924
2018.178833
3017.012939
3131.22998
4985.944336
6358.583496
4789.318848
4051.076172
3054.345703
7153.59375
2153.196777
6022.094727
2643.033203
2218.340332
1953.949219
1650.682129
3631.021729
5644.955078
3987.361084
2452.743652
2825.257568
3464.291748
5431.952637
2996.735596
1698.783325
5227.154297
1681.462769
4875.373535
1717.199951
3017.45752
2690.234375
3873.114502
4133.330566
1689.133545
1618.828125
4393.001953
2763.039063
4253.787598
1792.280396
1729.345581
2272.00708
2398.75
2822.097168
3216.127686
2724.294434
1781.219849
3035.988525
5824.615723
1911.40979
1825.063354
3402.642822
1899.524414
4812.853516
1561.109131
2519.850586
4097.005371
2270.031006
3380.822998
1700.84021
3040
2944.471924
3250.821533
2491.342041
3404.62085
1673.874756
3314.70459
3425.218994
2267.837402
3579.65625
4727.275879
2594.223633
2404.990234
2914.214355
4268.260742
2109
2880.890625
3521.550293
3483.090088
2144.852783
1859.605957
2285.077148
4004.250732
1657.074219
2373.892822
3696.328613
2273.714355
5280.865234
2464.526367
2632.971191
1576.391602
2043.109009
4788.381836
2479.29126
6936.57959
3784.655762
2615.811035
4882.821777
2280.220947
2834.508057
2649.477783
4304.442871
2757.577393
3496.899902
3211.257813
2690.3125
2161.774902
8895.927734
2302.264404
5225.538574
2965.438477
3197.356934
3746.996338
1800.988403
2108.310791
2833.605469
1718.287598
4099.304688
2401.82666
2669.954834
2149.890869
3082.889404
2075.02832
2098.800049
3762.463623
3280.196045
4056.845947
3482.963379
6222.151367
1680.990234
2473.773193
3844.398193
3667.966064
4273.40332
5642.487305
4890.473145
3316.703857
2989.500732
1613.555542
1820.036255
4001.462891
4968.080566
2769.428223
1691.199951
1885.428101
4434.472168
2188.021973
4092.917969
2210.573975
4318.023926
4179.807617
2518.300537
5005.643555
4877.962891
1560.589355
2181.717773
4573.302246
2775.328613
7584.030762
3694.666748
1708.297119
1775.65564
2928.474365
3058.471924
5401.246094
3087.752686
1564.559814
1826.86792
2253.876221
1861.965454
2885.798096
3257.122803
3176.006104
2408.129639
1937.228394
4920.151367
2161.246338
2457.330322
2718.280273
4114.549316
3058.602295
1775.166382
3744.547363
1677.539917
2003.740845
2026.911743
2365.270264
3127.822266
2821.757813
3175.768311
3176.300049
1906.690063
1592.347168
7208.693359
3073.144043
1633.510864
3701.547363
3269.378662
2474.960693
2505.546631
6663.866699
4773.920898
7389.493164
3935.796143
2004.276611
1938.511353
1927.679321
3859.915771
3365.594482
6471.783691
5371.483398
2901.883301
4947.796875
1652.106812
3334.69043
2029.51062
2397.398682
4723.432617
2242.275391
1683.593262
2929.280029
3742.01001
3996.285645
3356.141113
2780.794189
5097.389648
7266.299805
5911.567871
3841.015869
2321.515381
3052.104736
2098.157715
3816.135254
2904.604248
4249.292969
4802.858398
8098.865234
1949.728394
2051.889893
5501.57666
1762.323853
2136.494141
3635.877441
6039.51709
1795.210083
4769.605469
1728.22168
1943.351318
2295.812256
1947.906982
2335.93457
1630.643799
1789.030396
3813.018311
3787.239746
1538.01355
2634.527344
3791.612305
3988.190674
2158.657471
2476.408691
2905.818604
2016.148804
2980.508057
2171.089355
3537.915771
2858.32959
3759.353027
1537.678467
3402.543457
2383.862305
1824.905396
3584.830078
3345.139648
3680.897705
5480.396484
2770.342529
2069.273438
2833.462158
2774.99292
2604.154297
4295.699707
1845.58606
1737.599976
3335.63208
2902.468994
2843.142822
3375.668945
1602.909058
7216.870605
2299.199951
4547.254395
4273.282227
4286.126465
4336.071777
3423.529297
1951.614014
3037.525146
4095.285645
3027.864014
2059.112305
3182.503662
4410.30127
2846.758545
2042.040771
1973.213501
2175.615479
3406.30127
1870.518555
6074.608398
3646.533447
3015.986572
1863.197754
4513.183105
4849.891113
2360.9646
3552.112061
5456.485352
3835.011963
1976.800049
3821.470703
1676.579224
2263.002686
3941.314941
3488.141846
4950.429199
2083.898193
2166.843018
2532.106934
2390.003906
3104.045654
3316.24292
2139.19165
1991.57312
5453.977539
2854.343994
1938.272461
1745.901611
2090.26709
1596.685303
1704.807373
4272.787598
1777.953247
2163.085205
1976.861572
1787.185791
1793.9375
1800
2390.624023
2317.623291
2370.005615
1951.958862
3564.895508
2118.903564
1624.604248
6502.376953
6535.146973
2281.344238
1647.951416
4033.369873
2170.077881
2085.333252
1806.61853
3020.226563
1924.612671
3398.020264
3381.842285
3943.484619
1613.747803
4821.8125
6310.055176
4479.850098
3751.932617
4419.529297
1908.11145
3005.825684
3949.63623
3602.604248
1838.375244
1498.327271
1706.884644
1603.688232
5537.874512
3633.476318
2741.759277
7413.207031
4262.935547
1883.544678
4580.740723
4135.382324
2232.581055
4682.039063
3047.467285
4894.639648
5972.45752
1923.064941
1709.055786
2622.131836
2598.631348
2308.967041
1739.175415
1629.34314
4752.554199
5583.475098
3116.143311
4601.602539
2225.310059
1957.225952
3047.841553
1745.169189
2507.310791
1666.035522
1903.453857
2234.008057
1745.913086
1819.827393
3565.298584
4349.369141
2472.17749
2428.295654
7135.970703
1899.739136
3379.899658
3961.119629
4527.586914
1717.161255
5640.608887
3347.036621
2501.98877
3020.897217
1782.037354
2013.517212
3665.676758
1757.578979
2142.718262
1787.719482
2631.630371
2219.164063
3776.0896
3624.249512
4769.022949
8508.124023
4416.360352
3780.721924
6818.172852
1672.271484
2720.461426
1895.444702
4588.642578
4012.685303
1754.479614
2393.524902
6205.59375
2155.539307
1854.310303
3982.162598
5210.693359
2294.918945
2331.369385
2162.237793
2182.283203
3051.501953
2641.478271
7761.437012
4390.19873
3259.574463
2990.954346
6556.914063
2326.147217
2986.414795
3163.921143
4827.509766
2374.068115
4328.65332
1725.261841
1986.463135
2406.282715
5601.766113
3134.554932
5746.933105
1748.088867
5428.732422
3837.850586
2227.642822
3126.463867
2412.077148
4272.29248
1826.551636
3609.770996
4064.091064
4067.498047
4401.441406
5268.720215
3831.541016
3211.234131
3609.043457
5631.933594
3774.342773
2591.849121
2181.609131
5990.608887
9216.824219
1419.090942
2993.407471
2910.021729
5027.582031
2806.088379
2267.199951
3369.25
2335.703613
4573.540039
7348.087402
2549.731445
3194.571533
3071.150391
4451.407227
3635.60791
2274.945068
1991.304321
3299.838379
4506.647461
5723.172363
5333.975098
4231.794922
3959.922363
7615.356934
5750.760742
2318.386475
2256.727295
2963.756836
4144.284668
1821.221069
1992.650391
7175.404785
6636.672852
2168.516113
2538.222168
2421.333252
3416.634033
3399.450928
2159.47998
5935.236328
2137.815186
3765.577881
5636.379395
6965.890137
1565.46936
2524.031494
6086.599121
7042.758789
2258.121826
5602.510254
1997.153076
1747.917236
2927.863281
2302.817139
2947.765625
2634.264893
2556.383545
2045.680908
3122.777588
2030.547729
2013.941528
2514.326904
5347.870605
2884.302734
2250.851563
3743.916748
1891.877441
2002.343994
2725.242188
2868.149902
4313.628418
3026.832031
3460.055176
4536.240234
2404.755371
3137.661621
2536.875488
3299.131592
2789.518555
2897.58667
2086.960693
2416.361084
3138.124512
1976.464233
3271.499023
2245.654053
4453.373535
3761.499512
1699.321533
3480.271973
3228.357666
3797.137695
1871.225342
2674.515869
1881.335938
2359.990967
2103.052002
2038.627441
1889.793823
2524.183838
2824.484131
5709.86084
2054.154785
2091.587402
1920.932983
2637.071533
5546.434082
2013.345337
5485.319824
1567.680054
1435.093384
3918.2146
1849.411743
5020.160156
2621.033203
2201.931152
4400.866211
2600
5891.108887
2815.246338
3185.287354
4446.297852
3568.094238
5539.583496
6527.580078
3604.177002
1840.39502
4730.150879
1872.736816
3213.142822
4371.931152
5078.178223
2806
3095.227295
4869.873535
4334.374023
3556.272217
3539.049316
4056.704834
1728.470581
1543.811768
3409.151611
2632.496094
3207.29834
3551.466553
2537.203857
4362.487305
5344
2588.716797
4200.486816
1504.181763
5166.462402
4217.979492
2091.113525
4860.158691
5795.066895
4027.604492
3503.176514
2395.371094
3072.634521
1635.911133
5088.401367
3945.95752
6197.389648
4031.191406
4470.995117
4919.23291
4992.98877
4317.05127
2334.501709
3161.903564
2434.073975
2079.014404
2760.959229
4706.972656
3515.616211
2023.331787
1828.290161
2156.044189
2964.584961
2179.427002
2978.590576
3352.099609
2749.103027
1808.534302
2651.279785
2776.987793
3104.671875
5431.675781
2460.841064
2944.999268
4133.495605
1637.361206
6583.970703
6384.289551
1949.245728
3740.255615
4800.368652
5599.877441
2933.049561
5171.356445
5837.558594
5918.163574
2868.920898
5195.894531
4376.524414
7207.304688
1905.323486
3874.233398
1765.147217
1901.984131
1726.942505
1902.955933
4310.310059
2199.581299
3593.913574
1907.29126
3835.644043
2139.206787
2076.260498
5328.048828
1781.774902
1903.572876
1999.548828
2015.425171
3617.06543
4104.203125
2746.666748
3904.492188
2073.142822
1967.191895
5900.965332
4962.033203
3176.912354
3643.885742
3545.946045
3142.514893
8550.712891
3057.678955
4263.203613
2985.168457
1939.564331
6242.368652
1676.862793
3652.330811
2547.384521
1975.525391
4702
2983.61377
2999.759033
2833.034424
1757.028564
3761.044189
3749.935059
3854.319336
5407.291016
3728.577881
4123.239258
2262.565918
2380.948486
4102.068848
3789.508789
2930.560059
5103.538574
3376.143555
2047.647583
3286.285645
5790.228516
2244.231445
2408.303711
5407.032227
2530.164795
5002.478027
6937.561523
5271.652344
3293.208008
4411.060547
3007.030273
4058.731689
4954.076172
3138.493408
6352.919434
3796.753662
2635.006348
3409.607422
1712.347778
3817.277832
3490.300781
2023.509277
1727.104858
2103.159668
3344.678223
4629.776367
4041.539063
2364.20874
2049.414307
3173.299805
3622.825195
3124.598633
2885.639404
1683.17395
4334.160645
2013.986572
3351.679688
3437.104248
1792.075073
2131.673096
4126.979004
1994.880493
2942.765381
1838.158447
2330.405029
3024.029541
2266.666748
1902.022461
2344.04248
2522.094971
5686.555176
1764.647339
3130.408936
2154.63916
2731.058594
3125.176514
2734.977539
2120.982666
2752.175293
6153.30957
3478.990723
1774.902588
3483.708496
5740.865723
2836.828613
2133.11792
2785.118896
2276.827637
2895.321045
3016.42749
2285.292236
1855.016724
3474.860352
2013.919556
2315.806885
4340.231445
4825.460449
3067.010742
3138.564697
3544.156982
6369.444824
3732.039551
4078.81958
6447.862305
7459.355957
2639.45752
3774.704346
6302.821289
2422.075928
3382.568359
6314.035645
4623.521484
4279.095703
1981.5
2634.157227
6722.838867
2304.639893
6003.362305
5819.464844
2230.647949
5960
6023.886719
1609.237061
2679.670166
6293.807617
4192.766602
4849.523926
6882.974121
6659.149414
2785.369873
3634.8125
3792.507568
2856.954102
4226.04541
3216.759521
1824.581787
3928.309326
4377.593262
5979.973633
6674.219727
2171.685059
1699.52002
6115.149414
2781.171387
8144.789063
1996.322266
4371.808594
2841.970215
1903.896729
2349.825684
5072.90918
6289.340332
1851.686279
5800.358398
3516.296387
4779.233887
6684.309082
6158.917969
5444.67334
3796.536377
3436.448486
2414.272461
3462.523193
1961.192993
3210.510498
4944.22998
6040.079102
6153.881348
3667.909424
1859.527954
3770.308594
4014.923096
2802.705322
3865.629883
3086.445557
2916.336426
2799.886719
3843.308105
5000.059082
2380.085205
4131.248535
3287.274658
2040.758667
4022.209961
2235.128662
2109.157959
3916.434326
3214.07959
2000.405396
2107.427246
5358.969238
4918.45752
2085.47998
2586.969727
1825.834229
3006.237061
3877.743164
2811.565918
1873.524902
1763.550293
2025.08252
4758.882813
5515.492188
6099.890625
5361.989258
2094.717041
2034.845093
1996.477905
1858.45166
2627.440674
1835.50647
3490.703369
3164.871582
2787.312988
4239.776367
4821.898926
4020.966797
2738.330078
5885.289063
3130.580566
2415
2331.145996
2422.791748
4458.126953
4222.586426
4334.036133
3905.101074
6598.849121
6139.921387
3704.587402
3137.254883
3934.796387
6996.399902
4075.281982
2748.5354
1833.02063
6150.749023
5431.327637
5326.121094
2282.94458
2007.884888
2145.326416
2118.457031
6650.838867
2042.028198
3241.970947
4066.666748
4606.298828
7464.185059
3309.600098
3036.050537
3714.354248
5290.337891
3868.820557
3129.963135
5541.812012
2064.804199
2158.03418
6145.836426
6355.792969
6360.624512
1757.543335
3454.740723
2994.076416
3403.016113
2379.589111
3906.007324
6462.279785
5692.387207
9043.248047
1809.638062
2303.752686
5356.056641
2532.397461
3727.154297
4840.995117
3186.647949
2596.283203
3323.075195
1926.267578
2605.928955
5639.640625
5103.531738
4454.992188
3917.73584
3184.736816
2958.129883
2586.067383
3173.979004
2145.518311
6658.47998
2108.718018
4627.955078
3717.67041
6251.824707
2727.272705
6082.166016
4658.687012
2923.470459
2300.781494
4462.285645
7470.470215
5538.118164
8389.28418
1773.582764
2646.626953
4331.040039
1552.688232
6041.587891
3004.319336
2812.379395
2096.578857
1927.22583
2877.203857
3714.270264
2001.076904
3393.291504
2533.781738
6274.455078
5097
2078
2409.892578
2208.87793
2359.569824
2432.247314
1475.957031
5338.792969
5936.963379
5488.436523
2079.10791
3781.646973
5726.449707
2388.074463
2191.028564
2015.199951
2806.586182
2127.380859
2724.075439
4161.655273
5959.079102
6298.159668
7202.599609
1992.810181
3949.344482
5186.336426
4354.092285
4150.277832
4680.561523
3511.170654
5648.787109
3307.353516
4076.493896
3941.406982
3701.114014
5668.647461
2215
6117.312012
5468.15918
8201.537109
2584.882324
3297.377441
5484.20166
4866.137207
7144.04541
3551.370117
2824.662842
4190.761719
3376.387207
2306.529053
2709.591064
7140.692871
4332.974121
4721.981445
3784.365479
2585.739014
2222.990967
5016.839355
1271.214233
7229.057129
2927.540283
9169.760742
6359.858887
6232
4585.682617
3760.076904
3096.753418
5106.143066
5706.088379
3342.530029
3538.163818
4282.48584
1871.868896
4320.322754
6888.168457
5268.589355
2955.149658
6040.094727
2665.460693
1984.490845
4052.915771
3938.666748
2078.598633
3415.320313
1573
3848.603516
5857.192383
3660.062012
2193.151611
2671.568848
2711.396973
3945.567627
2669.883057
4623.574707
3575.022705
2067.296875
2870.717529
3016.867432
3603.104736
2857.281982
4157.78418
4127.348633
3727.056641
2337.777832
5661.813477
2910.713379
2081.87085
3805.468994
2685
2159.397949
4873.53125
3970.193848
2277.133301
6019.526855
4413.097168
1991.754639
2786.682373
5149.116211
3421.039551
1935.222168
3513.327881
3677.39209
4428.708984
2797.265625
3387.960693
2831.766846
6507.126465
1834.873291
3052.045898
3186.054443
2656.648682
2906.506104
3635.441895
1773.272705
4277.486816
2427.907715
5426.735352
2112.36792
4442.385742
2129.4021
6160.836914
5283.293945
2955.571533
3387.615479
5011.847656
8543.4375
1673.361694
3805.547852
3034.991943
3469.509521
2671.960449
2266.737549
7157.643555
8319.067383
6243.92041
3858.54541
2342.960449
3762.038574
5621.018555
4326.054199
4147.834473
6636.144531
2861.927734
3360.23291
5213.271484
2463.017578
6910.942871
7828.804199
2922.089111
4101.392578
3110.747803
4033.266113
6838.942383
6068.044434
5272.019531
2050.193604
6073.733398
6994.612793
4773.026855
2472.237549
3860.965576
1639.345459
1881.550659
2431.619141
3009.297363
3899.935547
3928.877197
3728.50708
1500.357178
2321.898193
3157.102295
4192.269531
3914.550781
4140.625488
3200.07959
3807.069824
3233.600098
3796.952393
3800.130371
2055.926025
3928.848389
5921.17627
3729.777832
4070.020508
5426.930664
4310.159668
2508.77417
3332.770752
5000.103027
2860.282959
2349.738037
2438.75
6062.964844
1941.97644
4101.458984
2277.688965
6478.370605
4258.796875
4246.754883
5899.522949
3064.065918
5789.032715
5856.276855
4109.082031
2458.19043
3556.87915
3057.156982
2093.196533
5542.23291
4066.252441
3050.600098
5734.643066
2063.1521
4909.018066
1697.020142
4936.859863
4327.329102
6004.293457
7097.520508
3705.500977
3606.22876
2329.949219
5070.803223
5797.295898
4201.434082
4306.828125
2334.810791
3498.208496
4690.93457
2262.99707
7187.824707
4630.842285
3684.406738
5626.976074
4407.848145
4311.040527
4269.899414
2456.139648
5844.36377
4095.276367
5487.344238
3253.453369
3349.133789
3432.506348
5405.854492
1585.956787
4202.651855
2214.802734
1892.685669
3358.492188
4102.850586
2703.153809
2856.847656
2398.702637
5011.64209
5471.65332
4858.049805
3511.392334
2343.6521
4542.397461
2363.0271
3574.186768
4466.670898
4533.541504
2100.952393
3974.738525
2700.180664
2903.674316
2282.853027
4698.302734
4765.304688
5287.380371
6664.165039
5145.327637
3819
1976.623413
4332.59082
5478.141602
3605.860107
3929.228271
3756.882568
2026.155396
4899.37207
4229.343262
3505.35376
4096.646484
5878.14502
5142.574219
3331.979248
5066.103027
1954.825439
6383.401855
2233.546875
1531.567627
2109.80127
4590.007324
3734.935791
5536.420898
2865.690918
3579.52002
2741.897705
5339.915527
1559.589722
4376.273926
6546.904785
2394.336182
4458.106934
3391.706787
2677.93335
6998.625
2500.387207
3608.063477
3202.496582
4674.749023
2909.950439
5206.985352
5983.173828
5036.672852
6374.959961
3004.64209
5705.686035
7302.98584
2344.547363
5230.139648
4098.126465
4126.23877
5027.619141
4660.5
2437.529297
6138.116699
4821.140137
4649.458496
3541.050781
4871.663086
6048.211426
1713.452148
4798.646484
5270.334473
3800.833252
2694.14502
2134.236328
6057.134277
6170.222168
5889.003906
3963.199951
5145.875488
5730.465332
3777.591553
6207.924316
4485.3125
4203.973633
3815.069092
2025.36438
6216.737793
3804.971436
4682.015137
3379.245117
3207.710205
4298.058105
4884.143555
5370.437012
2963.243164
3455.456787
2181.496094
4217.907715
4695.509277
5911.703613
6672.715332
6726.380371
3930.222168
4384.901855
3672.856445
5329.987793
5592.962891
5541.04248
5823.464355
3783.700684
5725.558105
1476.15271
1982.491455
4040.470703
4351.884766
5676.493164
6406.8125
5989.53125
2803.667969
4985.391113
3024.536377
4575.461426
4114.826172
4161.953613
4557.054199
3025.38916
4257.530762
6366.354004
5186.82666
3983.116455
5471.560547
5671.71875
3323.452148
5158.495117
2528.938232
5401.849121
2629.173584
5538.895508
7394.90332
8658.390625
4693.668945
2963.831299
3412.105225
3479.567627
6071.568359
2758.407471
6822.157227
4410.534668
