# Supplementary material for: Distribution Analyzer, a methodology for identifying and clustering outlier conditions from single-cell distributions, and its application to a Nanog reporter RNAi screen
Source: BMC Bioinformatics. 2015 Jul 22;16:225. doi: 10.1186/s12859-015-0636-7 (PMC4511455; doi:10.1186/s12859-015-0636-7)
Supplement: Additional file 1: Code S1. — R source code and sample data for distribution-based high-content screen analysis [file 12859_2015_636_MOESM1_ESM.zip › DistributionAnalyzer-1.1/Plates/files10004/G12]

4072.849121
2928.302979
4675.277832
3108.968506
2693.825195
4735.316895
6824.259766
2003.079956
3999.847168
3077.530518
4697.516602
7953.426758
2618.335449
3488.287354
5495.86084
6355.096191
6099.428711
3450.467041
3860.657471
2257.352051
6081.17627
6251.008301
5404.169922
4246.8125
4729.942383
4054.104004
6000.8125
4039.14624
2551.555664
2845.981934
2189.705322
2076.061035
1919.619019
1405.519409
3463.256348
2523.606201
1980.5
4399.336426
1956.370605
5071.893555
4640.279785
5625.356934
3428.631592
6617.740723
2360.050781
2090.072754
2632.834473
4780.57959
2465.439941
4819.774414
1744.15686
3442.23999
3565.050049
5020.506836
4246.458496
6266.666504
4788.34375
2558.872559
4871.460938
2965.070313
3085.062744
1996.321899
4346.069336
6199.586914
3366.378662
3993.287354
3274.194336
3182.995605
1673.63501
2291.950684
7228.610352
6156.962402
2308.675293
3748.571533
5145.699707
9667.925781
2093.746094
2733.199951
10287.064453
3118.476074
3547.070801
2474.425537
3315.865234
4872.194336
2400
6321.588379
3666.31665
6859.445313
3261.358887
3778.854492
4471.833008
4846.510254
2637.758545
2168.839111
4502.140625
3373.44165
2119.102539
4766.399902
7042.461426
2167.741943
5243.729492
2155.069336
3019.18335
3969.435059
2617.333252
3181.966064
3540.913818
5193.345703
3115.98291
1641.972656
3245.658447
2587.034424
5495.875488
4573.869141
2592.232666
2301.91626
3291.990234
2807.45752
2467.493652
3617.585693
3448.195068
1986.150513
2790.651123
2918.783447
2816.550537
2524.284912
6107.096191
4111.282227
2852.448975
2779.559082
2380.733398
2971.804443
5408.046387
3520.265137
1530.300659
4874.602539
3323.294189
2763.904785
3709.333252
1880.340454
1782.651367
5650.344238
2956.348877
3477.692383
2860.474121
5825.802734
1498.322632
3847.020996
1501.714233
3708.966553
5218.553223
4378.526367
2854.888916
2129.651367
6822.257813
3785.056641
4018.382324
5123.123047
3205.875
4324.052246
2141.47168
2553.126709
2763.16748
2917.150391
2776.024658
3071.909668
2395.59082
2148.052246
2718.925049
4168
5227.480957
2914.033447
3451.740723
2604.22998
6476.96875
3426.41626
2719.657715
2351.827881
4330.625488
2840.758301
2660.324219
2605.467285
8931.958008
1855.929199
3277.273682
2844.727295
3286.935791
3482.837158
10399.466797
2407.154297
5123.962891
4081.575439
3359.111084
6769.5625
4229.864258
3692.87207
2440.422607
2288.061035
3536.746582
6336.620605
3604.693359
3917.209229
5063.208496
6513.26416
3999.741943
6574.338379
3208.547852
3084.851563
1913.599976
4231.708984
3060.571533
6542.34082
3361.083008
3889.063721
5676.466309
2180.511719
2322.76001
2313.703125
2040.558105
2586.878418
4061.916748
5401.663574
3433.77417
4019.75415
4425.139648
4325.152832
5559.864746
1859.01709
4673.131348
4465.115723
5097.42627
5908.686035
3346.426514
3453.457031
3973.733887
2931.280518
5391.768066
2949.864014
3906.427002
4648.418457
3546.709229
4954.855469
2205.154541
2761.611084
3950.237549
1719.82666
3365.772949
4956.186523
4779.911621
2348.304688
5574.211914
3420.423828
5093.253906
4155.155273
1575.009888
3638.468018
4285.668945
5259.455078
4623.977539
3115.524902
3314.666748
2348.625488
2480.059082
6832.435547
6119.447266
3925.988037
4874.67627
4022.075684
3647.37085
2564.026611
3224.640869
2598.548584
5188.835938
2870.492432
3185.912354
3576.633301
3487.085693
2377.010986
3503.679688
2110.829346
4115.911133
3442.638916
4584.818359
2076.800049
3313.705078
4502.476074
3275.264404
2557.030518
3487.463867
5310.626953
2513.543213
2437.975342
3789.520508
5969.774902
4565.339355
2752.422607
2137.769287
3709.829834
3069.909424
2976.025879
3889.97583
3367.527832
3221.593994
2720.117432
2920.755371
10668.832031
4549.480957
2760.644775
4227.012207
3797.305176
1679.297607
2829.963623
3899.451416
2899.981934
4629.961426
5257.900391
3903.573975
3336.866943
3103.855225
2586.118896
2516.82959
2875.578125
4949.640625
6819.777344
4083.270264
4630.688965
2078.885498
4180.724609
3608.394775
3482.484375
4863.463867
4779.044434
8263.651367
3290.256348
3667.043701
3036.40332
2259.236572
3725.714355
5407.809082
2661.290283
4118.778809
1854.013306
3621.015381
2680.095215
2281.03125
5517.70752
4216.147461
3833.682861
2392.134766
8462.188477
2937.51123
2680.398926
2408.297363
3266.025879
6036.631348
3107.601318
3758.713135
4020.273193
5717.810059
3664.956543
1701.565186
4901.185547
5838.395508
4492.818359
3204.967529
2895.287598
5151.592285
2401.162354
5247.597168
4720.038086
5301.741699
5193.206055
2375.802002
3031.005127
2483.538574
3089.004639
6574.75
2774.369141
5066.418457
2727.203369
3805.479004
3287.32251
4061.022461
2681.970947
3763.071533
10220.618164
6453.684082
6176.372559
3141.391357
1848.967407
2345.152588
3881.19043
2430.672119
5596.296875
2015.680054
6436.746094
4586.130859
4434.010254
4272.354004
2641.059814
6894.48584
4397.806152
2328.842041
4601.570313
4164.096191
2631.789795
2149.551758
4207.884766
3814.814697
6261.355957
4807.034668
5491.973633
2428.986572
2025.605591
2599.107422
3105.865723
5127.466797
3224.663086
2548.04126
6163.791992
4432.874023
2907.341797
6014.473633
3758.4646
1649.721558
3948.329346
6232.095703
1781.008667
4831.241211
3782.5
4437.981445
2303.419434
2529.75
2652.649658
2908.833252
6849.099121
4817.241211
5603.077148
3549.460205
4239.979004
3873.53418
3555.661865
5546.133301
1867.902466
3312
5862.516113
4830.743652
1533.686768
5807.596191
1386.541138
3916.477295
2460.177734
5810.403809
4974.418945
4823.401367
3498.211426
3703.781738
2280.888916
3129.444336
5870.315918
4400.977539
3893.078369
2192.736816
5667.002441
4291.18457
11117.564453
6782.780273
5661.90625
1818.112061
6224.547852
3180.91626
2400.695557
5666.666504
2920.158447
2914.295166
3581
2570.640869
2162.75
1999.311768
1632.344116
2792.753662
2212.91748
3350.930664
5034.303223
2872.509521
2625.108154
2558.898438
3172.151855
3459.398193
3685.95459
17190.902344
3524.338379
3694.018799
5026.787109
4029.701416
2023.747314
3781.034668
3301.252197
4421.230957
2861.832275
5318.796875
1726.416626
6630.769043
2031.111084
4163.586426
4210.012695
2376.906738
2100.076904
2045.333374
8518.676758
3588.224121
2771.906982
1464.307739
5561.767578
3403.08667
3853.866699
3066.32251
1701.839966
6497.488281
3316.825439
1453.839966
2434.800049
5653.290527
3710.619629
4020.028076
3359.050049
3762.414063
5190.117676
6211.63623
1801.690186
2851.783691
4929.094238
1416.470581
3979.711914
2486.094482
3659.409912
2986.038086
4831.438477
3493.114746
2944.375
3265.318115
6028.25
4256.038086
2448.245605
2026.276978
2341.515137
2642.466553
7053.907715
2270.333252
3178.751709
3148.010498
4439.871094
2027.400024
4418
5655.734375
2215.674805
4566.589355
3146.613281
4103.430664
4783.658691
3056.27124
5975.372559
3944.361328
3613.589844
5234.571289
3916.048828
5307.828613
4283.567383
3911.387939
3405.836426
6667.290039
2647.064941
3822.966309
3274.086914
3527.677246
5827.83252
2532.624268
3466.809814
2947.893311
2305.177979
4835.895996
3058.610596
1987.954224
3429.303467
2418.767578
2105.553467
2012
2019.577637
3898.419678
4036.770752
3030.814697
2759.28418
3758.227051
1507.555542
5454.554688
7583.230957
1718.050049
7081.251953
4418.381836
2230.803223
6566.898438
4709.685547
4405.787598
1908.822998
1798.993408
6369.15918
7208.483887
2281.037842
2420.019043
2869.145996
5375.241699
5433.978027
6401.413086
3172.863281
1894.070068
4195.412598
4873.603516
4270.615723
5140.464355
3548.228516
2056.838623
1970.762329
5285.602051
4033.900635
3440.142822
3490.265381
7173.343262
2787.832031
1385.237549
7835.507324
3340.463867
5313.400879
5640.050293
4410.138672
4546.643555
1848.264648
1707.890747
3081.550293
3352.626953
3281.35498
2333.248779
5301.984863
4761.419434
1743.869507
3340.251953
6107.597168
7580.994141
4170.297852
4994.723633
3646.104492
1879.681641
3389.054443
4021.442627
2086.869141
4760.831543
5293.542969
3007.761963
5328.552734
2373.50708
5621.628418
3474.59375
5222.54541
4620.40332
3547.194092
1504.990479
3071.137207
3780.029541
5228.380859
1577.056641
5203.272949
6158.646973
8460.171875
2212.173828
4342.717773
3459.653076
2542.707764
2112.187256
1552.224243
4722.350098
2820.277832
4722.032715
6461.655762
5295.453125
4540.585449
3462.790527
6436.13623
4617.212891
3186.176514
4760.727051
2546.83374
3579.357178
3026.265869
1999.896606
4356.09082
5211.808594
2521.040771
4064.76416
1832.735352
2926.298584
4614.418457
3250.520508
5318.35791
4016.148926
3739.586182
1842.523804
3978.345947
4188.259766
1525.026489
7496
7132.966309
4479.464844
2342.306152
2303.169189
2170.453369
2273.511475
2542.445557
3730.142822
3968.412598
6351.58252
4065.926514
2277.438721
1787.954834
5749.26416
3042.08374
2089.926514
1888.825317
1482.316406
2903.724121
2048.063965
4747.899414
2611.258057
2801.73999
2989.036621
1966.440552
2867.47583
2704.770996
3083.549072
3480.187744
5663.646973
4672.538086
3087.656494
4041.015625
2488.896484
5217.268555
2455.752686
2327.370361
2193.956787
3264.203613
2543.013184
2815.768799
2281.373779
2475.237061
2073.891846
5442.512207
2854.730469
8387.526367
1760.204224
2388.466309
3980.239258
3643.694336
4105.803711
5802.098145
5934.258789
4131.945313
3920.020264
3652.998535
2152.173584
4171.509277
2775.710205
2802.862793
4405.604004
1975.331421
2356.865723
3031.956299
5857.535156
5181.424316
2431.105957
5545.655273
3128
3428.618652
7273.698242
2757.443359
3838.391357
2731.405029
3575.865479
2701.450195
3654.927979
8075.235352
2532.943115
4640.02832
2415.117676
2557.249512
3843.064209
3620.224609
5229.981445
2580.468506
3876.945557
2320.952148
2605.977051
3695.290527
2690.996094
5324.661621
4240.997559
2711.059814
2288.320801
3749.658936
2134.410156
2202.278564
4931.095703
1995.63855
3055.053711
4224.671875
5474.5
4546
3473.946045
3352.100586
2941.796631
2613.17749
5924.919922
3027.393066
2870.262695
2890.363037
8175.618164
1897.456909
3531.474121
2310.959229
4818.177246
3305.538818
3039.017578
7420
3955.640625
2834.731201
2776.704102
7052.878906
5593.359863
2414.30957
3492.815918
2589.282715
2068.968994
1741.375366
5750.599609
2054.820557
1862.948364
2966.090088
5292.135742
6938.67334
6676.549805
1836.578003
3115.439941
8437.524414
3934.694824
3196.054688
1859.264893
3103.688721
4728.848145
1854.892334
3945.286133
2794.106689
1777.777832
1921.93103
2067.578857
4146.537598
2713.552979
5297.87793
4411.600098
2629.408447
2447.857178
3028.461426
5623.099121
2229.333252
3053.753174
1876.888916
4731.206543
1959.313721
1998.328857
3168.211182
6643.095703
1748.925049
4102.996094
1737.544556
6995.293945
5668.221191
3796.967529
1797.794189
2500.949951
5476.100586
3116.031738
4553.759766
1786.419189
2102.648438
7028.972168
5229.1875
5620.547363
2405.400879
2539.341309
6233.585449
3705.055664
2186.549561
8353.240234
1657.034424
2648.554932
3212.474609
1913.253784
4440.837891
4756.618164
4323.384766
1975.525391
2629.343262
2558.730225
2726.910645
2428.695313
3195.75
6676.554688
6743.460449
5560.519531
4987.359375
3748.753662
2621.678955
4359.975586
4327.463867
7609.200684
4060.466309
3092.09668
2135
2075.424561
3897.508789
4079.250977
3795.671143
2417.009277
3992.723633
3061.938721
8189.672363
2868.298584
7661.296387
1257.300781
4162.979492
2725.793213
6594.570313
7611.702148
6554.084961
1580.387085
3145.344727
3619.583008
2737.263184
2052.517578
4889.575684
2996.151367
2616.76709
2670.905273
3813.272705
2646.291016
2467.779053
7027.956543
5083.375488
2833.860352
2180.073242
1607.56604
4707.147949
1665.374268
2689.180908
3519.582031
3842.508057
2027.52356
3820.913086
1680.400024
2646.884277
3595.696289
2185.032227
3168.555176
3316.373291
3246.050049
3651.931885
2156.080322
1745.940796
2017.776978
2552.652832
5243.051758
3125.997314
1791.590088
2020.567139
2094.892334
2434.126465
2706.182861
3843.102295
4780.782715
4690.745117
1757.214844
1868.307739
2807.119873
3791.567383
3891.325439
5033.671875
3818.717285
5595.708008
3050.921387
3062.206299
1646.576782
3460.044922
4040.734375
4853.370117
2222.299561
2719.439453
1706.321899
1905.098511
2315.018555
1980.660522
2148.325439
2956.458008
5385.919922
1605.030884
7023.394043
3210.086914
2543.300049
5711.228516
5702.18457
4843.014648
2689.875977
3806.25
2060.98584
2880.831787
4405.071777
4123.890137
2474.803955
3441.75
2934
3838.135254
3975.134521
3171.534424
3799.349121
3779.145752
6472.041504
2207.473633
2181.012451
3359.689209
2595.519287
4900.358398
3729.124512
3711.055664
1713.295288
5876.808105
5251.764648
3579.483398
3870.32373
4805.406738
2748.154541
2888.014893
4473.396973
2315.479492
3758.552734
1707.283081
2591.281494
6220.648438
3101.960449
5253.342285
2680.164795
4899.973633
3112.661621
1737.765137
4931.581055
3320.571533
2243.612061
3593.080566
2246.015625
4123.348145
3820.348633
2397.435547
2159.806641
3433.602539
4856.183105
4508.098633
3379.634766
4965.279297
4547.012207
4191.177246
1888.630249
3976.35791
4500.274902
7292.394531
2515.83374
4960.629395
3344.515625
2378.533447
2798.369141
2299.496582
1817.04126
5814.629883
2050.760498
6688.957031
5684.949219
5752.788086
1938.632202
2216.46875
5423.51709
1764.317505
5921.743652
3576.90332
4030.521484
1849.171387
1923.911865
1610.365723
6959.311523
4481.108398
1967.617432
2482.683838
7342.541504
2853.268311
4112.233398
2620.857178
3673.495361
1933.282471
1699.900024
2103.812744
5507.128418
6305.606934
1800.739746
4707.382324
2544.734375
2578.996826
5937.708008
5057.303223
3236.549316
3991.316162
3555.430664
2122.761475
4690.140137
2556.322021
3497.908691
2552.583984
3016.916748
5065.443359
4658.444336
4473.039551
2481.328125
1895.764648
3120.434082
2968
6756.250488
7069.244141
4220.175293
3420.869629
3787.832275
2633.088867
9570.098633
3468.044922
4033.479736
2299.439209
3200.466064
3665.76416
3537.919922
2096.671875
5702.181641
1774.727295
2623.726318
10756.790039
5885.966797
4677.275879
3572.718018
4151.083008
2804.560303
5114.327637
4252.319824
3937.795166
1874.543335
5379.498047
4850.452148
2277.610352
5821.48291
3767.780273
4716.847656
4985.505859
4885.271484
5270.512207
3970.472168
4577.904785
3422.386475
3467.377197
3786.614258
5322.753906
5155.581543
5689.771484
7458.722168
2022.370605
5007.966797
2675.148682
3974.347412
5222.713379
4734.748535
4687.760254
6600.48291
6811.112305
3241.722168
6922.552246
9086.272461
4168.708984
3423.783691
1863.726074
3385.549316
3366.245605
2052.307617
4279.49707
1971.5
2200.871338
1876.878052
2134.123535
2342.481445
2204.134766
3677.916748
1627.950562
2069.706787
4504.799805
5863.567383
4322.149414
9607.899414
3675.130371
3702.387207
3630.889893
1909.783081
3763.729736
3496.679199
3656.489746
1447.904785
3178.628174
2426.711182
4616.141602
2166.9646
5830.222168
3930.471924
3836.720703
6638.315918
1930.511597
1876.5
4700.513672
5227.21875
3549.254883
9793.328125
2874.823486
2607.692383
9833.730469
1750.54541
2372.954834
4768.231934
3308.943848
6411.963867
6220.450195
6565.903809
1501.213501
3038.394531
5982.107422
3655.829834
2322.48877
7066.64209
3328.051025
1990.411377
3164.671875
1780.612305
4921.291992
3481.442871
6151.531738
3218.427002
1867.08667
2974.535645
3807.664063
2335.368896
3460.038818
2130.37085
4741.018555
5706.163086
3179.031494
4071.772705
2027.311035
4407.42627
2949.930664
5086.924316
2335.951416
3325.808594
3185.45459
3619.242432
7608.705078
4278.869141
3088.127686
6078.523438
2020.591431
2273.610596
4314.756348
2743.454102
1900.637939
2640.258789
6339.54541
2849.815186
3378.133301
5215.479004
3438.866211
2072.334229
3177.489258
2881.658203
3032.189941
2653.100098
3803.388184
5447.799805
2067.064697
6527.330566
2470.883301
2408.339355
3187.371094
3756.504639
2110.633545
3269.758301
4181.669434
3412.31665
6496.864746
6220.40332
3150.995361
2669.564453
2040.995361
2447.779053
5974.537109
4891.084961
6396.193359
3489.132324
2996.671387
2652.927246
3440.062012
1751.25769
7272.460938
3549.6604
5452.833496
1751.067383
2577.150391
2467.969238
2605.410645
4486.965332
2617.486816
4629.513184
3726.707275
4983.92041
1640.746704
14221.513672
2644.154297
1945.136597
3470.376709
7523.151855
2324.140381
2448.719971
4353.271973
4014.460693
4393.804688
4307.052246
3411.068115
7767.238281
3826.080078
1702.643433
1887.660278
3313.600098
4243.908203
3289.356445
4083.750732
2353.139404
2086.676514
1910.366455
4236.087402
1718.006592
3034.712158
2469.834961
9013.928711
2940.449219
3471.457031
1741.940918
5039.407227
5277.693359
3061.355469
3444.558105
2429.614014
4691.240723
2136.447021
2968.922119
6306.639648
4408.407715
2587.733398
3145.333252
2376.117188
2687.342529
3789.178467
6909.818359
3405.706055
5577.276367
2159.089844
1663.644409
2587.672607
3528.163818
5516.243652
3690.700684
1987.357422
3932.451904
2706.383057
5312.279785
4231.918457
5399.36084
6580.728516
3017.501465
2272.970459
2583.779541
2576.677246
4056.822021
3007.783691
2446.272705
3877.130127
3171.434814
3543.239502
4911.874023
2603.333252
7033.928711
1873.570557
2319.401123
3674.980957
3943.161621
3524.188477
2972.727295
1630.818848
1740.472046
5713.078613
3101.94873
3914.344482
3223.641602
2255.916016
5602.027344
5533.975586
6806.962891
2635.870361
2920.58374
3349.073242
2160
4122.396973
3420.689697
6004.241699
1968.430054
5539.668945
1901.161255
3175.333252
8079.271484
6116.97168
4453.615723
5293.73584
4017.650879
4232.528809
3756.588135
7035.483887
2986.541748
3290.630127
2638.833252
5046.569336
4988.689453
1849.25
4070.349121
2082.567871
3551.668457
2297.093994
2116.549072
4400.706543
2431.507813
2576.143799
3685.588623
3678.063965
2262.222168
2204.929199
5043.414063
3293.467285
4751.055664
2914.080078
5590.453125
3770.152344
2215.294922
3910
3378.153809
1818.325562
3536.543701
4834.584961
2826.967285
3907.210938
4281.97168
2720.279785
2121.122803
6563.172363
7412.790527
2890.793213
3729.600098
6699.109375
3710.760498
2515.084961
3149.313721
4109.302734
4198.266113
3003.263916
3560.672119
2135.866455
3609.664551
2493.702148
2573.714355
3210.768555
2297.290039
7604.142578
2428.899658
2195.789551
3480.022217
1956.733765
2685.190674
5960.043945
1941.935425
3209.246094
5524.496582
2004.597656
1689.85022
2382.611572
4372.251465
5030.78125
3497.466553
2243.663574
2887.161621
1867.785889
2784.708496
3730.35083
3051.486816
2055.430908
3007.674072
3047.136719
2526.200928
2458.758301
2882.741699
2548.595215
4678.199219
8638.063477
3355.453857
4959.847168
2958.059814
1974.776489
3933.259766
4282.798828
3894.776367
3441.507324
2838.174316
3248.177002
2382.992676
4143.363281
3541.539551
7884.700195
5141.862305
3187.748291
5031.319336
2522.112793
2984.879639
3616.536865
4415.450684
5513.503418
1663.57019
4939.775391
3759.673096
3704.897949
2021.678955
5797.476563
1872.103516
3651.928955
1926.709717
1917.109253
5189.043457
5280.540039
2969.164307
1804.552979
2786.468506
2010.671387
2112.744141
2530.196777
3485.223877
7115.974121
1874.193115
2908.867432
3733.108887
3965.783691
2739.178467
2089.512939
1775.134644
5209.211914
2345.10498
2998.543701
2104.997803
3260.355957
3084.772705
3355.07373
1986.34729
2458.706787
2030.004517
1796.563965
3021.807617
2806.444336
2962.494385
5006.442871
2286.704834
2704.761963
1732.944092
3087.361572
6930.941406
2021.336914
2000.29248
2094.793457
5142.152344
2728.276611
4587.510254
3164.071533
1824.021973
1950.509644
2672.639893
1787.877319
3589.530762
2252.679199
5447.17334
5633.394531
4619.500977
2136.947266
5033.458984
1631.052612
2965.004883
8284.552734
3774.178467
3529.724121
3195.520996
3919.062744
5688.526367
4309.45459
2843.595459
3293.556396
1885.05835
2549.85791
2204.682861
4931.450195
5375.711914
2869.46167
3513.213867
4023.049072
3914.777832
6442.246094
4215.357422
2763.818848
3678.700928
5716.410156
3340.070068
2416
5815.484863
3207.211182
4412.465332
1697.283447
2194.436768
4542.861816
4985.696289
6805.526855
2263.963867
3155.983887
3398.409668
2034.161133
4477.262207
4856.269043
7028.405273
5183.157715
3951.754395
1484.720459
2130.676758
2786.597168
4050.811523
5291.226074
3187.890625
3494.672363
3098.792969
4272.143555
4561.914063
1762.53418
2736.036865
3737.523926
3071.32959
5054.258301
8101.51416
4263.435059
2350.147705
3371.76123
4464.426758
3809.432861
4274.984863
2279.157959
3808.183838
5032.334473
2566.326172
3118.461426
2798.611572
3247.818604
2573.435059
1857.873901
3348.961914
9569.007813
3760.847656
2503.733398
2160.121094
8888.942383
1843.241333
2454.988037
4763.155762
1821.984253
7283.655762
3679.932861
3201.929199
3425.838623
4365.705078
1718.877197
2487.751953
1890.804565
2055.763916
3313.885742
5570.68457
2917.38623
3327.23291
3509.359131
1953.793091
4434.022461
3424.708008
10521.726563
4308.240723
2997.457031
2738.886719
5388.524902
2762.062256
1703.223877
6100
4298.127441
2922.890381
3852.583496
2067.445557
2168.401123
3649.477783
1955.690918
1961.757446
4449.588867
2902.428467
3236.024658
4076.984619
1947.884399
5199.606445
3292.5896
2468.405273
2730.610596
1808.079102
2033.196655
2922.314697
1767.652954
2622.564697
2895.224609
3427.373535
1986.393188
2456.026611
4355.655762
3028.89917
3881.894531
2055.226563
5444.146973
1847.308594
2479.701904
3062.311035
3851.674561
3545.460205
1812.652832
2090.607666
2788.506836
2239.259766
2520.830811
5721.486328
2987.748047
2735.576172
2793.087402
4048.801758
3382.943359
3778.173096
1621.160522
3975.556885
1825.232056
3010.651367
2102.840332
3019.792725
2993.283936
5116.038086
2911.728516
1718.423462
5148.368652
3630.220703
3844.851318
1528.664307
2413.419922
2114.837891
1764
2113.604736
2947.680664
1686.735352
4957.02002
2757.050781
3454.551758
5525.566895
5697.538086
2356.744141
2623.796387
3605.950684
1931.733276
1847.384644
1982.942383
2477.981445
2020.71521
4533.097168
2951.612793
2162.904053
2731.813721
2021.31311
2653.702393
2038.086426
2778.95459
3275.57959
1969.300781
3838.924072
5208.422852
2078.608643
1979.120361
3096.415771
3550.187744
3716.420654
3744.258789
2428.860107
1778.505981
4780.114746
2585.937744
2290.468994
1860.411255
3422.759033
2814.255127
5051.80127
2708.281982
2654.433838
6165.562988
2787.436768
3002.108398
4057.754883
1982.224121
2186.931641
1779.68103
7070.574219
5428.342773
2168.241455
4167.384766
4393.495605
3358.142578
3440.924805
4461.538574
4370.47168
4935.946777
2502.363525
5367.154785
3902.183838
4081.195801
2294.882568
2888.632568
5472.615234
4746.902344
3849.502441
2293.032959
4002.185059
2188.601807
3509.307129
2950.046631
4195.64502
5546.604492
2811.164063
5107.0625
3177.343262
2637.280518
4770.529297
3926.753662
3568.782715
3785.5896
2928.067627
3668.212402
5562.358398
5383.395996
4213.751953
3769.976563
3485.410645
1825.054565
2562.86792
2254.716553
3323.291016
4675.666992
4158.685059
2981.25
2448.810547
2014.481812
4023.716064
6349.483398
1788.210571
4572.494629
3195.541992
4066.148193
3483.729248
2608.69751
2205.833984
2539.837891
9912.783203
3992.863525
5394.520508
3581.503174
3112.842041
2714.206787
8469.609375
6395.190918
3494.845459
2244.899902
5599.881348
3969.049072
2208.355469
2815.837646
3498.038574
2306.984131
5688.911133
9510.179688
1818.857178
4671.577148
3675.289795
3104.54541
2079.154541
4700.265137
4024.137695
3902.327881
2396.99292
1919.876343
4393.177734
5084.486328
7618.768066
1980.839478
2287.555664
4196.384766
1664.128052
8384.748047
2300.390869
4493.955078
7449.265625
3971.28125
5543.751953
3471.575195
4798.080078
2135.328125
1963.12854
2812.745361
3030.422607
5806.659668
5027.64502
8381.722656
4222.540039
3278.56543
1976.17395
4502.09375
4152.672852
6782.012207
2602.299316
3864.481689
5038.996582
2809.265381
2865.866699
5907.846191
4572.283691
1805.571655
5053.691895
2414.769287
2249.14502
3180.181396
2821.586182
7972.304688
2815.887207
1880.990723
2255.108398
3369.134766
3973.520264
6756.607422
4419.503418
2981.064209
3722.48291
2349.738525
1870.179443
2834.623291
2179.020264
4615.892578
1728.162964
5130.923828
2020.433716
2144.789307
1993.35437
3001.743652
2058.389893
6912.959473
4413.993652
3003.558838
2397.316162
2635.469971
4030.285645
4668.537109
2812.043701
2005.235474
2101.946533
1803.771484
3810.544922
5502.814453
2840.711182
3286.595215
4973.379395
3692.047607
3100.576416
5426.147461
3755.389893
4675.806152
4233.427246
3253.871582
2116.472168
2510.805664
4333.720703
3484.784424
1877.801147
1726.297241
4892
3996.648438
2449.156738
2455.422607
2215.51709
1983.620605
5271.983887
2192.890381
2452.960938
1963.576172
2245.524414
6904.5625
1980.622803
1891.941162
2508.356201
3700.137939
6777.00293
3514.938477
4110.061035
2748.793701
6807.403809
2268.771484
3164.943115
1758.756958
3430.813965
1797.578369
6380.008789
4519.837891
3747.867188
2320.909424
4725.500488
4120.282715
5134.628418
1671.326904
3186.019531
2672.453857
5170.726563
3489.394287
1727.155151
3283.223145
2715.792236
2081.046875
2316.986572
1968.319946
2042.755005
2484.985596
2994.893311
3431.975586
5111.29541
4434.386719
1451.393921
4680.864746
3582.114502
2556.451904
2117.611328
4726.422363
3038.882568
4071.681641
4298.76709
3332.583008
6188.214844
3115.446533
5545.191406
4924.379883
3018.876953
5586.48877
3038.890869
5407.531738
2522.859131
2938.399902
3765.114746
1884.716431
3683.467773
2888.460938
3648.298584
2958.734863
2674.4375
3999.185303
6228.19043
5834.276855
4617.896484
1567.164795
2542.119873
2314.304688
1722.854004
5553.186035
2704.770996
4811.306641
2638.004395
3449.587891
3881.993164
4728.863281
3836.99585
2968.087158
5962.370605
5788.688477
1818.344849
4331.541992
2107.784668
4665.083496
4132.219238
4574.671875
6941.119141
2533.285645
3130.034424
5952.134277
5057.780762
5155.383301
2702.810303
2243.304443
2073.153809
2606.003662
2523.699707
4634.524414
5140
2830.66333
1786.942993
9431.820313
3378.386475
3036.050293
2300.176514
4386.416504
1655.839966
3809.195801
2911.886475
6258.633301
1733.611938
2696.934082
5020.032715
1696.473145
4703.911621
4958.244629
2877.014893
2276.484131
3941.474365
2576.055664
2306.424316
3130.575439
1869.502686
3426.227539
1872.07666
4717.917969
2187.924316
5055.779785
3677.818115
5064.605469
6492.143555
1976.583984
2360.130371
10013.435547
2893.542236
4147.54834
3926.641602
3176.79541
3066.800049
6643.378418
2675.338135
4082.245117
2613.254395
2494.417969
2084.618652
5898.895508
2738.6521
3506.918213
2367.892334
2406.01416
2695.910645
4522.860352
5634.624023
2646.248535
2858.708984
5768.91748
4446.103027
3849.654541
4213.05957
2532.611084
1923.476196
4388.202148
4247.064941
2220.744873
4284.11377
2972.928467
2912.891113
3859.206787
3919.342529
3119.78833
3598.079102
1730.94104
3827.549316
2284.778564
3162.280273
2389.18042
3342.065918
2139.956543
3322.99707
2248.04834
2272.302979
1957.445068
5793.511719
1759.96875
4492.69873
4761.724121
3438.822754
4673.84375
1670.661133
3732.200439
2213.046631
2360.951172
3498.043213
2122.99707
3246.066162
2038.429443
3409.097168
4149.388672
3067.28833
1747.244385
1766.478882
3278.316406
1755.278442
6491.403809
4446.897461
1868.187256
3643.360596
3134.766113
4304.359863
2728.397705
4506.279785
2525.695313
2186.780762
3333.227539
3173.339355
1994.959717
1632.684326
2927.476074
8388.244141
3384.354492
5154.441406
2435.029785
6062.003906
4366.088867
1432.400024
6385.011719
3572.47876
4288.045898
9420.59082
3712.363525
3522.620605
2655.552734
2504.265625
2712.82959
3901.442627
1912
4955.41748
4808.187988
2839.937988
3982.946777
2919.79541
4410.274414
7062.591309
2532.436035
4562.263672
5307.522949
2733.676758
2840.92627
4488.411133
2944.127441
3451.078125
5508.853027
7600.342773
2297.587646
1783.793945
5287.936035
2467.187744
4401.776855
6367.376465
2071.125977
3811.466553
3469.994385
3444.653809
5160.362305
2023.81604
3458.723877
5143.022949
4068.749023
2407.411865
2651.594971
2545.079346
11570.50293
1989.46875
5055.601074
2414.53125
4773.044922
6478.343262
3983.572998
4471.424805
7873.811035
5451.263672
3675.731445
3281.435059
2549.110107
2274.102295
4623.867188
3636.011963
3587.435791
3582.462158
3752.150879
2927.026855
3997.487793
3948.893555
2300.561035
2875.511719
2992.290527
2501.834473
4980.837402
3162.519043
5773.30957
3187.69873
7677.722656
2473.296387
2423.586182
3860.316162
4574.127441
2288.484131
3563.679932
2918.70752
3099.145752
1935.451172
2663.452148
6440.919922
2908.69458
5498.274902
5414.505859
2740.020752
3876.520508
2413.89624
2142.261963
5273.20459
2431.339844
3955.428467
5586.305664
3843.972656
1921.486938
1710.25293
4041.415039
2028.51709
3179.309326
5448.383789
2186.482666
3102.727783
2016
3461.173584
2126.32251
5442
6028.852051
2407.855469
2025.106934
2386.113281
6293.037109
4130.635254
2125.619629
2459.106201
2292.321289
3045.61499
6399.652344
4034.65918
2170.340088
2013.316162
3687.36499
4257.172852
3263.645752
4673.661133
4192.782227
3360.902588
3817.65918
2920.662842
9670.708984
2831.281006
1659.640259
7714.105469
5948.961426
1981.616577
4980.353516
5172.265625
6558.021484
2901.162842
4677.59668
3618.711182
4206.977051
4119.804688
3606.354492
3788.558838
2326.3479
3232.216553
5087.267578
5370.431152
2723.922852
2064.864746
4049.455811
3934.93335
2726.225586
2230.532715
3674.378418
2121.576172
4382.869629
5294.104492
5636.840332
4468.926758
5322.354492
2158.010986
2169.219482
4151.196289
3827.80957
5756.996582
1949.335938
2788.241699
3744.662598
3519.97876
2488.619141
3871.927246
3158.231934
3556.651611
3101.417725
1963.50061
2578.669434
2459.650146
3087.745117
3378.360352
2495.469727
3455.430176
1966.554443
3879.268799
3408.256104
2070.185303
1705.791748
6257.710449
5240.818848
2432.727295
3978.930176
1519.040039
4521.347168
4636.67627
5310.287598
7360.683594
3135.428467
3999.769287
3544.630615
4570.294922
1993.122192
4416
4714.067871
7603.821289
2636.888916
5694.143066
3265.263184
2678.105225
2723.212646
3311.574951
1589.853638
1992.094116
2781.494385
3802.399902
3586.201904
2847.744873
2592.04248
4445.919434
7032.442383
2617.288574
6880.888672
5550.216309
3348.210449
5698.541016
2125.959473
2104.074951
3730.568115
2090.541748
2705.013916
4284.905273
10489.257813
4951.508789
2700.22998
2716.86084
14181.65918
1986.334351
1607.503906
5263.546875
3878.403564
2993.785645
1865.793579
2552.996338
3331.309326
2493.374023
4301.210449
2279.462891
3875.814697
2801.575439
4494.808594
3744.224365
5423.843262
3191.054932
2908.245361
2155.406982
3769.866211
4979.927734
2398.182617
1955.47583
2798.058838
3070.48877
4873.466797
2005.852417
4253.600098
2708.466064
5341.191406
2574.427979
3619.218506
1994.843872
2613.74707
5016.28125
2303.949463
2686.853271
5394.016113
3439.202637
3088.187988
1950.251709
2934.028564
5466.490723
3240.644043
3865.020752
4728.52832
2486.817383
4290.789551
3574.563232
3232.75708
2355.616699
3259.056152
3126.478271
2011.473022
2822.694824
3669.333252
4611.17627
4462.612305
3803.027832
3042.193115
1839.547607
4462.203613
2200.240234
6250.038086
6672.287109
3291.121094
2558.134277
2861.561768
2813.837158
3224.081055
5216.044434
4439.753418
6090.702637
2682.70874
4681.062988
3947.717285
5324.37793
4762.447266
3202.716064
2468.489502
4493.634277
2341.772461
1942.591797
1824.103882
4566.411133
2487.93042
3243.5
3115.669922
4450.378906
2138.336182
2203.540527
2649.965576
2740.855957
4070.430664
2093.535156
4422.108887
3252.119873
2807.705566
1870.656006
1772.432373
2559.592285
7174.54834
2509.486572
2566.421143
1882.708618
4442.023926
4127.749023
4419.600586
4321.033203
4691.436035
2042.714966
1639.589722
4484.043457
3849.223145
2883.939209
1728.917236
4784.207031
3431.452637
2754.202881
2242.555908
2637.136475
2931.849121
1927.770142
2276.692627
2817.513428
7090
6446.077637
1832.642578
1944.489136
1713.411743
1505.811279
4264.416504
1889.850708
3292.646729
5538.575195
2527.619141
5340.752441
4236.137695
4467.780273
4382.222168
2528.625732
3615.419678
3576.409912
1858.778931
4051.338867
3433.646973
2071.411133
3013.357666
3152.931152
3646.488281
2735.913574
2361.418701
2074.446289
2338.185791
3334.077637
4509.493164
2627.919678
6617.687012
4903.111328
2753.325928
1799.710815
3648.580078
11086.185547
1984.535156
3041.931152
2713.215576
3128.722168
3885.13208
3517.439941
3603.919922
3386.293213
2539.69751
1639.255859
4667.17334
5344.374023
5847.398438
6622.722656
2443.600098
3961.236328
3286.086914
2066.224854
6119.747559
2865.242676
3441.183105
3623.833252
2287.840088
3093.155518
2142.755615
1549.866699
2683.621582
1718.23999
2993.718994
4672.683594
1852.057983
4604.94043
4782.332031
3929.882324
2007.976929
5622.733398
3717.56665
4645.450195
2052.974854
4040.300049
4649.84082
4155.785645
2215.538574
1727.672119
4480.827637
2802.114014
2999.125
5736.248047
4387.908691
1729.040039
2100.987549
4998.188477
2102.569092
2262.484131
4692.433105
11095.675781
4879.018555
2352.864746
4644.231445
1968.164063
1651.52002
2389.869629
4953.189941
1963.163696
2016.079956
1928.031494
1919.818604
2192.86377
3105.159668
6243.405762
2807.645996
2135.633545
1905.712402
2559.471924
2617.452881
1857.562866
2710.270996
3545.456543
5942.034668
3737.285645
2001.707031
1656.923096
4414.498535
6107.449707
2151.833252
4327.007324
2052.018311
2006.644653
1936.727295
2486.311523
1633.636353
2385.360352
2028.662231
2031.433228
1920.76062
4680.988281
4667.494629
2605.935547
4190.432617
3699.048584
3997.666748
2638.616699
5670.451172
5669.96875
1703.621338
3437.554688
3599.643066
3444.079102
2604.278564
2971.934814
4525.453125
2843.48877
2184.10498
5599.02832
2731.101807
2574.754639
4986.421875
1971.03833
2067.275146
2934.705078
7456.559082
3585.765869
2269.886719
3245.651367
2727.859131
2501.23291
1878.05127
3263.98877
2486.111328
2666.366699
2540.381592
2310.63501
2111.720459
2478.187256
3266.39502
3057.375977
4403.585938
1678.35498
2610.510986
2306.53418
4520.784668
5591.840332
2769.575928
2264.513184
2182.296631
2793.564697
2081.949463
3428.22998
2546.586182
4272.908203
6370.986816
5762.633789
2915.033691
3823.104492
4367.444824
2168.995605
2742.178467
3451.770508
2733.885254
1858.790649
3830.936035
5933.90332
4109.010254
2921.478027
1974.09375
2004.651611
6049.092773
3451.168457
5049.638672
2886.331299
3848.316162
4232.422363
3114.063477
3988.853516
4887.206055
4290.226074
3309.858887
3132.378174
5050.735352
5416.398438
2394.374756
2912.278076
3886.632568
3149.268311
2503.700928
1772.219727
3287.466553
2714.530518
3106.860352
2922.317871
2759.272705
3960.341309
5720.51709
2627.621094
4186.90918
3728.845459
1721.227295
3366.175049
1466.963013
3015.131104
2659.746338
4500.571289
3469.15332
4045.818115
3298.291504
2210.595703
4301.469727
3689.151611
3152.841064
2189.233643
5464.285156
3739.317139
6865.491699
6277.376953
3112.990723
3766.420654
1841.104736
3436.291504
2172.467529
4341.939453
1994.803467
1921.787231
2753.379395
2574.837891
4076.459961
3602.734619
4310.046387
3046.512939
3567.115234
4855.144531
6351.019043
3647.427734
1715.119263
4020.159912
2611.841064
3074.506104
4047.523926
2341.136475
5639.72168
3008.200684
4342.847656
5335.35791
3653.469482
6463.163086
4466.516113
3593.159912
3709.375732
5734.901367
3139.076904
1733.490234
5473.595215
2214.651611
6296.802734
5167.68457
4607.789551
4430.245605
2682.353027
4308.040039
4457.538574
2904.769287
7567.854492
1695.932739
4871.433105
2708.028076
2346.349121
3595.747803
2923.360107
1913.63501
2224.635498
2583.939453
4024.045898
6793.416992
2101.050049
4809.592773
2297.344482
2939.453125
7065.105469
2174.117676
1881.672729
3277.463379
6501.393066
6374.26416
3413.63208
4965.799805
4018.534912
3778.12085
3883.948975
4738.933105
5615.707031
2152.428467
3002.483643
4289.128906
2800.072754
3335.272705
6089.322266
2063.055664
2180.045898
8286.192383
1920.415527
2883.099121
2035.938477
3231.949463
5290.570801
2178.515137
7341.655762
3254.349854
2416.299072
4890.894531
2243.010986
3143.938232
3345.356445
2234.3125
1784.16272
3757.555908
1846.038574
3887.278564
3115.903564
2612.353271
1864.0979
1826.176025
3081.154785
2123.56665
1746.561035
1819.746582
2066.926514
3436.170898
5510.039551
3121.44043
2762.018066
2591.950195
5083.322754
3680.849854
1766.60144
3167.748047
3186.976318
2401.948975
2818.626953
3452.623535
4562.959473
2399.061768
3728.135742
3828.582764
2619.247559
7745.88916
2641.440918
1738.218262
3612.318848
5231.324707
2868.237061
2495.145508
3103.144287
2405.509521
2280.52832
3149.841309
3940.926758
4378.010742
3959.502197
5371.787598
1682.511353
4088.098145
2656.507324
3426.548096
2463.673584
2037.14978
3567.453857
5332.516602
4101.5
3965.496094
3716.897705
4536.498047
1850.619507
1978.656738
2388.590576
2459.667969
2816.026855
3458.813721
2936.790527
3250.530029
4703.677734
6713.654785
4529.900879
3035.623535
4556.200195
3306.467529
2822.073975
2874.139648
3110.451416
5300.986328
3068.211914
2264.466797
1966.561401
2434.06543
4632.493652
6015.084473
5536.528809
4183.016113
1949.700562
3324.244141
2717.399902
2023.93042
3770.117676
1830.161743
2791.481445
3718.482666
5166.556641
3269.480957
4573.588867
3552.301514
2869.097412
2755.190674
2779.91748
2372.312988
2294.230713
2117.85791
2310.007813
2185.448242
2296.490967
2792.154297
3787.506348
2270.039307
3092.963867
2721.493408
2321.968506
6230.165039
2018.775513
6766.49707
2944.212646
5392.219727
8247.295898
2459.803955
2671.810791
2200.943604
5663.150879
1808.745117
5070.125
4280.937012
6772.440918
5388.799805
3210.90918
4054.557373
1560.491577
5013.730469
3676.671143
3455.442383
2301.203369
2145.861328
7238.374023
2531.610352
6138.904297
2696.422363
2264.562744
6150.528809
3998.525879
7945.194336
1800.043945
6985.927246
2237.825684
2684.773193
2868.86499
1935.560791
3649.400391
4224.423828
3503.817383
5314.820801
2290.393066
6375.894531
3926.474365
9644.519531
2699.067139
3554.62207
7224.336426
1953.514404
4880.449219
3275.797119
5473.383789
4368.868652
2029.223755
10319.552734
2063.30835
3444.350342
3682.52002
2703.341797
5801.698242
3737.907959
1859.116089
2737.25
4376.251465
5422.630371
4069.052734
5040.395508
4426.592285
2437.818115
1803.697021
9119.295898
3278.408447
7439.418945
6799
8486.850586
3067.548828
3270.176514
2384.404053
4281.902344
3866.390381
6014.661133
7365.992188
5846.825195
3496.109863
2228.426758
3123.764648
6792.048828
1717.333374
5604.516602
1837.190796
5133.469238
3389.214355
4532.02002
1645.355347
4056.449951
3623.597168
2089.120605
2389.808838
4342.201172
2731.945313
2663.159424
5366.465332
2733.788574
4997.722168
7033.669922
2650.028076
6205.675781
4825.101074
5894.691406
3560.821289
3046.675781
4892.76709
3777.222656
3144.754639
7547.677246
5304.649902
4784.875488
2760.657471
2404.693604
5169.159668
5318.173828
2458.114746
5660.486328
7774.449707
1948.968872
2556.377441
1926.158569
1714.12915
3081.241699
5743.288574
1919.82373
1785.210571
1778.628296
2814.968994
2741.67749
3257.534668
6781.341309
1507.047607
3103.472412
1932.59021
4163.611816
2110.276611
1840.097534
1861.268311
3837.184082
3339.333252
6971.071289
2114.566406
2784.508789
2362.692139
2908.234863
2275.233398
4434.88916
1871.15332
2450.996582
5577.840332
2430.040527
3355.465576
3600.71167
4459.369141
3167.272705
4777.88623
1665.400024
4340.641602
4653.145996
3711.388428
3853.128418
4871.064453
4626.081543
1646.633057
2874.354492
4218.012207
4247.436523
2189.211914
2928.095215
3617.752686
5609.869629
5004.788086
2129.57959
1776.907837
5476.484375
4320.268066
1880.227783
2733.569336
2113.567627
2929.739014
3308.091797
2217.501953
3212.5
5116.208496
2557.768799
5687.71582
5013.523926
4086.0354
3701.314453
3436.822266
2617.660156
2823.338623
5744.093262
2646.649414
1501.553711
3259.467773
2341.835449
3072.264404
6003.789551
3273.185303
3977.410156
3883.705078
4326.229492
3198.747803
1788.494019
3873.664063
2687.342285
3734.804932
2781.339844
3066.169678
3796.04834
2528.226318
3440.496094
4499.456055
3419.967773
4888.371582
2982.925293
3304.443604
4409.64502
3579.755127
4230.600586
5510.061035
2406.547607
2524.007813
2488.148438
3970.137939
3426.616455
2812.666748
4800.639648
1700.818848
6867.471191
3794.526367
2446.229248
6008.396973
2315.555664
2443.728516
3326.324463
5355.321289
2064.542969
2084.705811
3543.208984
2007.441406
4369.608887
7255.304199
3144
4908.966309
2826.252686
1864.712036
4650.601074
2489.790527
3007.766357
3189.127197
3428.545166
2906.517822
3649.610596
5347.500977
8019.878418
5349.686523
3553.474365
4596.158691
4325.281738
5282.194336
3909.845459
2413.981201
6452.497559
6782.279785
3445.144531
4123.75293
5715.049805
4463.858887
5106.496582
5513.075684
3131.710205
5126.705566
2113.429688
1967.965698
7035.293945
2190.988525
2912.858154
1667.797607
3052.363525
2681.849365
2312.649658
2040.593628
3880.758301
3189.618652
2530.388428
6286.87793
5081.979004
5601.643555
2856.455811
3652.504395
3071.950928
1840.058838
2264.331543
1839.070679
7632.316406
4205.779785
3671.524658
4555.21582
3779.173096
3842.387451
2553.138184
1934.474609
2610.072266
3893.627197
2970.296387
5020.700195
1710.229004
3368.036621
2772.01709
2320.90918
5430.129883
5142.311035
4804.799805
3472
4770.592285
3852.868896
3248.888916
4447.502441
5717.27832
6181.962402
4105.589844
4313.209961
3150.606689
2365.758789
6337.853516
2147.574463
5925.657715
7343.295898
5594.678223
5886.880371
5114.873047
5568
2372.985596
2454.815674
3804.032227
2675.637939
4707.070801
3129.416992
1728.390259
6071.510254
3935.851807
5081.211426
3839.314941
4638.666504
4552.483887
4663.757813
2372.637695
2165.660156
2745.43042
2727.737061
3412.536621
3968.943604
3917.403564
1891.940186
4046.074219
1881.852783
3743.783203
3491.148193
2077.947266
2004.306519
1957.011353
4941.367188
2047
2785.846191
1724.151855
4030.64624
2785.376465
5769.239258
3125.101807
3108.477783
4963.312012
10132.220703
4455.379395
1898.164307
1879.622314
2233.88916
2230.587402
3673.69165
2602.075928
2635.706543
5816.436035
2465.754639
2450.465088
2225.926025
5191.286133
2623.62207
3372.837646
2270.272705
3223.966553
3125.486084
3329.337158
3506.688721
2956.011719
2941.244385
2928.546387
3580.34375
4589.188965
3322.512207
3076.732422
3620.931641
4045.878418
4179.905273
3576.039551
1815.083984
1724.821899
5217.143066
3013.053467
3119.222168
6155.055176
2053.390869
2545.216064
5614.293945
2367.653809
2987.023193
4756.611328
2624.235352
4677.163574
3241.251465
2564.108154
2974.947998
3202.436035
2516.958008
2783.121826
3207.846436
3927.062988
3045.760742
4364.85498
5033.875
2755.199951
2687.821289
4621.943848
3037.343262
1665.670288
2181.181396
2634.694824
2271.484375
2085.190918
5602.416504
1784.220947
6291.826172
5676.697266
3046.808105
3250.943848
3229.635986
1617.318359
3688.270264
4450.821289
2429.23877
2198.919434
3290.564941
2655.808594
2638.197266
3449.528809
3061.606934
2019.503906
5216.035645
1690.120239
4422.427734
2999.42749
2097.373291
4222.597656
2607.340576
6632.502441
3882.757813
3012.800049
3731.273682
2258.677002
2525.307373
3750.02832
4344.586914
3310.617432
2788.397461
3415.575928
1996.724854
3828.538086
4219.486328
5224.243652
2738.862549
4960.268066
4342.958984
4255.947754
2402.988037
3032.173828
2346.804443
2044.555054
5867.664551
2933.231201
4203.878906
2310.040771
2137.451416
2325.558594
1985.522217
2144.504883
5392.01123
2099.39502
2592.211182
2958.008057
3456.408203
2127.353516
2650.283203
2417.274658
2417.609619
1666.470581
3365.961914
4554.26416
3778.399902
4509.303711
3666.996094
4560.501953
1996.787354
1916.548462
1973.431152
2499.209961
3192.162109
4751.646484
1816.702759
2290.338379
2232.027588
2660.068115
5489.34375
3165.519043
1845.913086
5070.272949
5169.745117
3871.507813
3065.549805
5745.936523
6278.60498
1948.305176
2098.550781
3838.25293
5742.797363
6018.256348
5494.762207
1356.255371
3333.265869
7004.197754
3093.849365
3579.518555
3572.800049
2254.61084
4743.765137
7092.382324
7553.258789
4398.307129
4322.753906
6674.899902
3429.022705
2336.757813
6109.97168
3519.815674
1833.675659
3496.296387
3575.572266
3130.057129
3350.983643
3984.747314
6519.479004
5845.327637
2911.360107
1858.857178
3084.287354
3996.867432
1602.394531
5082.102539
4608.621094
6138.368652
4098.539063
3938.498779
2718.627197
3177.19043
3944.052002
4314.051758
3811.413818
4759.145508
5970.509766
2141.497803
4182.011719
4589.488281
6992.689453
3771.412109
2001.599976
3284.045898
4273.947754
2518.151367
2018.900269
2588.67749
2789.532227
2818.872559
5466.419434
3580.851318
4041.368164
6658.171387
3001.174561
2467.52002
2357.841797
3550.578857
1882.520386
4727.830078
3151.766113
4762.786621
2293.733887
1987.666138
5450.115723
3315.178223
2207.822021
3202.760742
1888.483032
1759.523071
5758.115234
2970.028564
2832.572021
3463.544434
2619.760742
2993.612793
1832.099365
1750.563232
1745.917725
2055.814453
2191.887939
3189.015381
1641.671021
2564.21582
3482.674316
4899.971191
6980.744629
2993.913818
2644.406494
4384.979492
4068.45459
3657.736084
2606.415771
4300.162598
3132.043945
5884.683105
3603.106689
1495.896118
6360.277344
1702.699219
4158.11377
2399.352295
2855.613281
4084.395996
3506.42041
4778.231445
5097.20459
4299.461914
2855.219238
2393.609863
3915.710205
2953.393311
5890.941895
2914.602051
2024.880249
2052.756836
1787.480713
1901.532715
4772.753418
2807.44751
2041.129639
2272.204102
4798.45752
2000.547729
2328.036377
6411.82666
2991.804443
2800.374756
2179.734375
3002.178223
2555.523438
3178.562256
4559.20459
4173.949219
3716.887695
3679.862061
1603.477051
1675.031616
2676.011963
4521.833496
1552.107056
3134.924072
3519.148438
4719.375488
4370.401367
3982.352295
4612.984375
2722.595703
2190.397705
3186.921387
2238.828613
4447.108398
3053.896973
1746.651123
3174.303955
3894.113525
3099.072754
2301.24292
4956.784668
5373.666504
4154.576172
2744.622559
6989.412109
3498.039551
2595.137695
4388.799805
4022.114746
6888.137207
3046.705322
2285.870605
3222.439697
5170.068848
3052.272949
2470.60791
1882.650146
2402.318359
1687.294067
3100.366211
2946.550293
5773.401855
2408.722656
3642.693604
2773.417969
4405.782715
4898.005371
2266.446289
3380.092041
3741.322754
4797.464355
4589.464355
3053.011963
1955.307495
4292.74707
5316.29248
5591.742676
3101.483887
2184
6488.483398
6390.913574
2208.094971
3258.292236
2775.534912
3730.285645
2255.272705
5110.680176
2889.139893
3071.282471
4450.211426
4864.791504
9133.373047
3352.245605
4289.039063
3696.617676
1913.83252
7415.186523
3131.280029
1711.387817
3063.726318
7028.200684
3296.116211
4216.700684
3719.562256
2399.85791
6642.087891
7781.813477
2566.306885
2821.668213
4404.157715
2181.672607
1548.758179
11734.50293
6304.748535
1750.837158
3855.309082
2849.344727
6543.32373
2884.469238
4472.236328
4588.852539
2697.738037
4524.310547
2209.976074
2816.542236
2226.526367
4260.620605
2069.857178
7292.438477
2382.717041
2093.85376
3704.146729
4047.188477
3976.118164
1832.58374
1734.624146
3990.989502
2694.282471
2246.003418
5975.424316
1704.400024
2839.74292
1978.362915
4234.675781
1969.092651
1940.420044
1854.757813
2707.080078
7150.120117
3340.258789
7148.478516
4941.132324
2135.064453
3301.269043
2617.352051
4150.114746
3388.403564
5966.483887
4572.409668
2311.220459
2370.328369
2685.538574
3134.702637
2174.974365
3624.467773
4957.962402
2207.067871
3787.061768
2264
1839.098633
2193.199951
3940.272705
3001.162842
3966.438965
4710.25293
3552.763916
3346.586426
2572.299316
2660.800049
2258.560059
5571.112305
6296.398926
3804.530029
2132.851318
6338.34668
3593.892578
2582.399902
2570.771729
5334.217773
6396.437012
2766.302979
4188.536133
2317.523926
3702.511719
4573.037109
1790.257446
5753.296387
4113.1875
3461.190918
3233.744385
2182.86792
1867.179443
3269.333252
3600.534668
7585.143066
3803.5
4719.843262
1943.540283
2561.93335
3817.678955
7959.205566
3643.555664
2105.155029
3577.663086
2375.186523
3265.972656
2047.906982
3914.87085
4253.386719
3223.148926
4373.304199
4832
2399.111084
3149.566895
5948.462891
2570.323242
4761.098145
3998.306885
2417.959473
3389.179443
4975.923828
3264.213135
2911.92041
2849.820313
5766.754395
2664.170654
2514.815186
6186.495605
2699.966309
3448.142822
1866.832642
2207.68042
5697.564941
1819.240479
2173.04126
2758.081787
2117.31958
2629.16748
2765.26123
1781.827148
2304.477539
7270.452148
8632.818359
7278.008301
2252.36792
3994
4449.054199
4525.583984
4272.387207
2387.023926
2214.85083
4163.483887
4373.140137
3901.333252
2372.144775
6425.297363
2793.078857
8555.148438
2517.168945
2849.408691
2653.105469
3316.253174
12114.338867
6521.643066
2301.588379
4508.938477
3761.900635
2172.27002
3718.025146
2858.73999
5937.169434
2605.940918
2709.01123
3663.876953
3854.77417
4603.068848
5199.578125
6444.827637
2452.973633
2612.888916
5713.993164
3648.337646
5038.947266
4273.881348
2269.708496
2217.777832
5094.190918
3934.384521
3991.149902
1688.398438
2017.70874
4863.093262
4327.768555
2748.22998
2798.135498
3440.97168
2148.075439
3580.833252
2486.839111
3662.671143
9177.305664
2498.05957
6290.106445
2796.012939
2935.436523
2657.69751
6679.827637
4718.770508
3469.126709
5106.891113
3450.211182
4172.302734
1714.848022
8482.848633
6301.570801
2864.927002
2674.244629
6966.615234
4169.588379
3142.909912
4800.497559
2709.480469
8816.725586
5651.713379
2471.176758
1780.494141
4209.85498
2066.035889
2983.450439
1830.238403
2383.684082
1883.528442
1517.967529
4401.749023
2778.360596
4259.200195
1866.812134
3047.145264
4390.903809
4245.687012
1628.35498
2988.897217
6481.63916
5988.788574
1986.376221
3489.287354
5610.680176
6632.768066
2013.593262
3656.92041
2571.428467
3888.858398
3497.942139
3268.781494
2769.90918
2526.620605
5356.352051
6004.494141
4562.902832
2027.820923
5543.017578
5134.87793
2765.469971
2004.536133
3156.149414
4166.827148
6530.388184
1854.354614
5343.363281
3410.526367
5190.336426
2293.401123
4945.374023
2544.727295
1874.162109
3012.993408
6578.757813
4969.26709
2494.367432
3533.870117
2820.097656
2258.205811
6978.771484
4477.509766
2567.816162
4371.310547
5304.970703
5649.665527
1960.29541
3051.456299
4403.288574
5854.898438
2695.151611
6610.066895
4894.354492
3110.57251
3361.076904
2317.600098
6351.446289
4429.842285
4568.525391
4790.51416
1655.574463
3367.782715
3788.560059
3551.290283
4240.637695
6025.437988
2968.717041
3705.970947
7542.638184
6138.578613
2186.117676
2413.67749
1617.731934
3320.066895
2638.592529
2762.169434
3051.217285
5468.229492
7518.251953
2435.654053
2477.012939
4667.555664
1843.134521
4510.366211
4198.588379
1424
7959.606445
3586.763672
4004.047363
1940.504883
3413.724854
4743.724121
5900.94043
2800.649902
4413.081055
1912.784302
5379.541504
4438.59668
3695.231934
3009.714355
8127.399902
3049.444336
5264.22998
7495.063477
5726.580078
6302.046387
4718.488281
2553.832031
2979.610352
5605.765137
5033.797852
1917.884277
4164.412598
2088.817871
2427.236572
1791.061157
1847.225342
3020.344238
3002.248535
3355.591309
4279.318848
2298.851074
4997.63916
1817.809082
2160.35376
2491.734863
3663.287842
2645.32373
2107.80957
5420.500977
5253.089844
2750.760254
1781.9375
1943.634399
1863.088379
3576.135254
2473.650391
5979.390625
1843.620483
2038.703613
6610.080566
4045.112793
2927.849609
1676.421631
2431.699707
4090.426025
3208.838867
3146.197266
2340.367432
2551.759033
1680.621338
2176.587158
6499.902832
2504.863281
3336.730957
4992.63916
3545.735107
2948.105469
4650.582031
3033.078369
5684.092285
4584.156738
3242.921875
2516.401123
3545.606934
3014.308594
3632.900879
2456.018799
2174.816162
1843.199951
2045.065063
4879.641113
4016.536133
3745.3396
3864.167725
3460.427734
4783.508789
1788.134644
3590.624023
3383.126465
4705.336426
1793.751831
2384.864014
3327.897705
3284.952881
1932.355469
3202.911865
2015.253906
3098.985107
1873.151367
2061.446289
2060.537598
2202.124512
5222.037109
7635.128906
2039.987671
2228.843506
1771.654053
3359.801025
1508.422974
1765.119141
2171.502441
1831.891602
2601.987793
2532.359131
3283.242432
3021.472656
1818.99646
3137.006836
3378.085693
3495.305176
1762.036987
2400.664551
2158.769287
2496.380859
2472.41748
4149.955566
1730.635742
3420.952393
2553.970947
2060.549805
3122.94165
4529.373535
2335.787842
2556.31958
4400.541992
2176.621826
5699.475098
2669.318359
3371.369629
4753.461426
2565.771484
1828.510498
1871.063965
1714.588989
2233.643311
6143.571289
1621.960327
1927.278564
1778.747803
2680.763672
2043.053955
3776.639648
2064.952881
2085.585693
1907.207764
2752.085205
2170.359619
4256.429199
3933.106445
4875.604492
2076.446777
4968.892578
2726.574951
8082.904297
4851.614258
4931.764648
3395.108398
1659.392212
5777.30127
1950.48938
1795.942017
1948.230469
2112.403076
2515.605469
2895.596436
2242.219727
4259.873535
2891.530762
1925.122192
3033.093506
1744.341675
1740.573975
2536.943115
4510.856934
2531.012451
4112.512207
1802.369629
5628.77832
3390.535889
4405.621094
2941.95459
2431.397217
4639.669922
2654.593262
3117.109375
3564.458496
2690.72168
3594.170166
2307.539307
3197.138428
2408.682861
2362.368164
2463.478271
6349.01123
3509.466064
2195.581787
3427.101807
3509.807861
3452.924561
3287.778809
3391.067627
5036.035645
3658.793701
3207.688232
1960.303589
2038.214111
4039.057861
2571.944336
6063.992188
3225.218262
3754.294189
6140.397461
2120.506836
4297.143066
2513.831055
2462.360107
6894.404297
2144.1875
2054.194092
2910.44043
3239.342773
2992.03125
2284.962646
3263.086914
2776.776611
1755.97937
2409.287842
1789.224487
2549.526123
2034.712524
5917.597168
4156.334961
1830.686157
3795.531006
6602.651367
7776.032227
4929.820801
4513.593262
4664.747559
4400.907227
2360.715088
1738.771484
5496.224609
3525.247803
1804.880859
1739.480957
4052.050537
1674.730469
2691.981689
1924.650391
5249.004395
2042.817871
2799.067871
2143.719971
2033.36792
3531.512207
1638.351196
6011.96875
2157.415771
1788.524902
5308.692871
1880.663696
3141.233154
2369.455322
2255.069092
3002.472656
2302.398193
1890.438721
4016.4646
5076.477539
4133.495605
2404.542725
1999.220093
2507.844971
2679.484863
4972.564941
2131.615479
3033.513672
2019.297974
3403.62793
3671.765869
2816.446777
