# Supplementary material for: Distribution Analyzer, a methodology for identifying and clustering outlier conditions from single-cell distributions, and its application to a Nanog reporter RNAi screen
Source: BMC Bioinformatics. 2015 Jul 22;16:225. doi: 10.1186/s12859-015-0636-7 (PMC4511455; doi:10.1186/s12859-015-0636-7)
Supplement: Additional file 1: Code S1. — R source code and sample data for distribution-based high-content screen analysis [file 12859_2015_636_MOESM1_ESM.zip › DistributionAnalyzer-1.1/Plates/files10004/G13]

2698.483398
2250.706787
1918.515625
2677.661133
1923.019531
2478.410645
4748.737305
2738.064941
4146.636719
3290.361328
2184.302734
1964.086182
2779.090332
2375.652832
2523.313965
2295.851807
3989.937012
3847.038818
3098.77124
2428.165039
3275.662354
4104.612305
4762.256348
2119.884033
4821.053223
1688.900269
3290.523926
2848.625244
5176.26416
5316.49707
2767.87915
2267.504395
4222.507813
1961.93689
5898.493652
3652.794189
2981.527344
6803.498047
4437.376953
1751.040039
1981.418823
2874.489258
3375.316162
3074.372803
2017.774048
2891.369385
1982.45813
4955.942871
3558.575439
1928.513062
2474.342529
1791.80957
2261.842773
1977.032227
2575.074463
3003.607178
2584.744385
1925.485107
3595.606201
4833.907227
4499.263672
3268
3728.947266
5614.493164
3346.795166
1357.827759
4325.728027
1691.549683
6206.012695
4770.471191
1930.10144
3666.004883
3879.394531
4112.117188
4174.750977
3482.901611
3089.028564
2604.338867
4676.36377
2415.826904
6923.460938
2792.795898
3101.112793
1908.736816
3389.866699
2561.168457
6112
3887.00293
3447.446289
2697.495361
2585.717773
3400.857178
2110.930664
2337.198486
3921.663086
5556.770508
3111.392334
4935.359863
4644.624023
2955.165283
4202.397461
2121.054443
3003.016846
2204.827393
3655.046875
4225.61084
2145.913086
4274.399902
1864.651123
1743.786621
2202.814697
2621.928223
4406.146973
1759.092773
1550.134766
3548.275146
2581.17041
2788.884277
6917.054688
2288.611816
2329.479248
5209.152832
3077.57959
2803.057373
2893.116211
4012.917969
2319.263672
1867.860107
1289.45459
1700.552246
1640.611084
2788.180664
2358.829346
2006.62207
2910.084473
3495.905273
1740.729004
3351.91748
1884.066284
2428.709961
3430.200439
1939.942627
2217.459473
3748.158203
3136.296387
3722.24292
2280.755371
2276.705811
3608.312988
3758.700928
3577.830322
2226.478271
3264.066406
2274.746338
3705.678467
1791.272705
3092.544678
2183.10791
1761.404297
3316.605957
2759.836426
2189.157959
5637.874512
1833.783447
4363.050781
3331.964355
1820.519775
1878.146729
2511.040039
2558.764648
3541.344482
4954.552734
2352.815674
1889.991821
2663.26709
3190.772949
4506.314941
3164.592529
1762.594116
2512.196289
5706.885254
1833.098755
5452.541992
2098.232666
5571.731934
2997.363037
4950.854004
3858.730957
5320.746582
2985.346436
3812.366943
6709.501465
4377.747559
2727.177246
3991.553223
5731.802246
2214.316895
4908.417969
4179.067383
4308.799805
4256.498047
3998.822021
4192.324219
3231.25415
3009.049072
3159.343262
3744.175049
3628.102539
3547.09082
2635.111084
2381.182373
4843.474121
3560.397949
2088.421143
1703.150391
2859.45459
3702.752686
3136.315186
2971.147217
3584.198242
2394.341553
2877.98584
4500.342773
1948.088867
2568.431152
2081.67749
3716.247803
2706.106934
3107.708496
3064.405762
5174.361328
3339.041748
2310.885498
3742.689941
2071.937744
3297.507813
3240.91626
2501.094971
3809.522217
2652.010498
2495.41626
1791.69397
5140.789551
2801.974609
2113.65625
3904.848389
3396.958252
2767.956055
2083.045654
3366.407959
2311.801025
4002.90918
2595.0979
4471.3125
2461.120117
3075.924561
5582.795898
2054.155029
1869.540771
2500.397461
3243.157959
7825.812012
2724.5
2992.612549
4864.246582
3972.834473
4940.100586
2533.874756
2727.134033
4919.149414
3076.280029
6232.796387
4045.354736
5643.246094
2688.042236
2208.370117
4383.915039
2727.518066
3869.382568
3973.846191
2394.643555
2677.618896
3191.45874
1777.44812
2020.491821
1906.50647
5086.337891
4543.424805
1856.124634
2013.202881
2956.307617
2123.775879
2389.938232
5392.158691
2082.491455
2830.035156
2808.546631
2115.072266
4491.668945
5658.208008
4725.418945
3725.281494
3635.64624
2985.419922
3685.510498
4648
3053.141113
3674.326416
3145.368408
2058.85498
3882.77832
3470.542725
3462.260986
3153.063965
3784.385986
2133.056885
4460.553711
3430.095215
2653.010498
2398.175781
6398.406738
3703.413574
3661.273682
3165.290771
4824.712891
4566.133789
3451.405029
4453.759277
2340.960693
1793.045898
3928.822021
3024.878418
2460.21167
3271.633301
3372.331787
2838.477051
4579.692383
2236.102051
2185.132813
2864.68457
2080.71167
5671.592773
2288.979492
1928.552734
2250.634033
3439.820801
4828.773926
2931.527344
5626.245117
8127.003418
3504.402344
3895.770996
2132.115967
3946.118164
5835.717285
3354.88501
3165.300049
2669.206299
1739.963745
2068.238525
6895.473145
1986.432739
1828.062134
3754.897217
2088.236816
3478.176758
3791.348145
3383.322998
2488.221436
4282.578613
1850.571411
2096.553955
2961.450195
4551.724121
2371.306641
3004.694336
2784.353516
1966.231201
4260.87793
2697.153809
2120.747559
4801.859863
2034.674072
5409.734375
4422.625977
3293.104736
2925.666748
3478.9375
1765.100586
2359.670898
2778.833984
1272.969727
3631.831299
1678.323364
4454.074707
4076.989258
3648.624512
3582.578369
5345.646484
2896.947021
4020.482666
5994.585449
1889.990479
1621.42688
5027.29248
4076.482178
1511.953735
3125.925049
2058.879883
6638.51709
5876.566895
2270.582275
4205.398926
3785.243408
4295.869629
4530.223633
3225.86499
3302.71875
4365.789063
3863.548828
4110.272461
2785.260986
3408.81958
2618.386475
2801.345703
3572.724854
4594.660645
2638.50415
2896.27832
3656.65332
4708.844727
4409.451172
3519.209473
2930.178955
8479.282227
3400.733154
3070.560059
3206.374512
5041.922852
2686.559326
3986.555176
4595.784668
2871.272705
4258.131836
5289.964355
1967.614746
3648.942871
4522.888672
2782.571533
2972.991211
2670.399902
5262.247559
3811.414551
4476.995605
4280.92041
2529.760742
6521.169922
4239.324707
3236.393799
2087.401611
2964.543701
4297.710449
3615.213623
3435.266357
2000.296265
2084.960693
4124.868652
3652.459473
4806.481445
5460.598145
2577.254883
3296.472412
2508.37085
2301.553467
5858.86084
3545.516113
2251.009033
3517.099121
8339.905273
2901.236084
5749.308105
1792.319092
4635.095215
2290.564209
2027.557007
3730.110107
4241.631836
2328.72876
3631.142822
2463.291992
2900.248779
3875.811279
2472.285156
2132.240234
3009.13208
1721.905762
2112
3141.041016
5024.623535
4287.335938
4401.949219
3805.841309
3611.132568
3984.782715
2119.597412
1745.059326
1786.690552
2088.014893
3845.302734
2333.182373
2261.623291
2212.984375
3826.643799
4582.200195
2597.751465
2967.256104
2545.610107
2911.719238
4136.451172
1931.015381
2613.722168
2525.427979
1959.139648
2321.644531
1930.842529
4606.705078
1770.128906
1798.711914
2120.070068
2504.695557
2541.768066
3009.881348
3630.713379
2123.534912
2732.462158
3100.65332
2079.838623
2966
2359.368896
2537.519531
1502.192139
2385.635254
3641.403564
4312.686523
3373.377441
7005.445313
3314.528809
4473.927246
1670.474609
4252.582031
4726.749512
2832.124268
3925.154053
2081.283447
3881.081055
4078.02417
2936.483643
3608.891357
3966.187744
1947.764648
2485.246338
2915.722412
2788.810303
2678.892822
3958.634033
3508.809082
2623.507324
2497.526123
3626.759277
2150.491211
5009.30127
2384.392822
1810.118774
4737.269043
2331.333252
3395.281982
2441.241943
5212.859863
2626.277588
4998.811035
7022.141602
3678.592041
1947.696533
2874.53125
3827.337158
2897.708984
5689.371582
2147.176514
4821.598145
2409.88623
3731.505615
3761.127441
6511.600098
2073.22168
4877.815918
2753.425049
2190.77417
2890.71875
2506.973145
2259.783203
2657.838623
2741.531982
3456.14624
4697.96875
3383.353271
2697.616943
4207.488281
3963.021729
2476.338867
4448.117188
4566.99707
2995.97583
8146.854004
3971.721436
2133.068359
2316.233887
3761.118896
2010.710205
3949.989746
2391.210938
2800.958008
2203.571777
1448.432373
2171.78125
2422.38623
2039.557739
2906.767578
3147.393066
6167.128906
2082.363037
2955.081543
3025.309326
4669.229492
5102.055664
3613.308838
2159.245361
2202.376465
2010.909058
1674.254028
3837.468506
3576.901367
2479.612061
3174.905762
3221.240234
4072.296387
2191.230713
5118.09375
3305.738281
4930.53418
2077.411865
2754.355713
2070.528076
2611.319824
5875.554688
2032.328369
3590.607178
4326.619629
6101.966797
2660.531494
7698.947266
2456.440674
3350.023193
2076.256104
2397.600098
2236.649658
2467.636475
3428.232178
7100.665039
3737.251709
5359.089355
1546.291504
2451.865479
2002.266724
4312.916016
4031.154297
3290.828857
3616.518311
3209.861328
4478.371582
3120.800049
3073
2069.05957
2864.997314
2680.596924
3188.822021
1929.539551
2296.592041
2254.761963
4875.1875
1952.745972
2273.663086
3811.421143
3533.967041
3797.119141
5161.217773
4740.95752
3228.689697
4177.829102
3736.252686
4572.594238
3584.701172
3387.587158
2975.651367
2014.127686
2577.582031
2010.431396
4603.416504
5572.029785
2764.48877
5291.062012
3092.684326
4846.208496
3830.174072
2499.362793
1982.418823
2683.074707
2875.197266
1906.879517
2167.366699
3964.410645
2410.054199
2811.783691
1979.156128
4022.821777
2170.556396
6117.21875
2858.766357
2218.427979
4547.337402
1874.120728
1900.476074
2174.772461
2917.161377
2006.624512
2673.932617
2002.731323
1727.603271
5000.405762
2013.68103
1920.848755
4083.450684
2542.622559
2889.636719
2122.767334
2031.582764
3898.322998
1860.555054
4206.556152
2841.718018
4768.899902
4300.601074
5261.571777
3616.408691
2409.538574
4180.84668
2895.252197
1657.593018
2017.213745
2197.080566
4293.692383
4100.149414
2050.131592
5617.20752
2766.235107
2161.301025
4860.162598
1828.304565
1815.29895
1833.617798
1941.976318
2296.657715
2334.842041
5699.486328
2334.673584
3658.530273
4503.934082
6225.032227
3733.595459
3992.244873
2189.052734
2376.741211
3614.226318
4489.284668
5010.666504
3903.359375
3366.430664
2295.021729
3528.212158
3529.466553
2961.297363
4827.730957
3381.874023
2459.452881
4009.055908
1898.946533
1470.36731
3164.556641
4133.653809
3607.262695
5234.005371
3396.755859
1885.706055
2829.966064
2296.202637
3271.743652
2814.399902
5420.678223
3218.335693
2513.06665
3878.257568
2325.654785
3031.615234
4201.797852
1830.160034
2888.860596
1789.182617
4062.744629
2842.584961
5790.101074
4270.20166
3894.903809
5315.682129
3806.175781
3570.11499
2739.3479
2372.208496
3641.768311
2041.168091
3505.373047
1904.419067
3421.57666
1899.061768
1865.165405
6161.65918
6218.014648
3802.578613
3242.882324
4114.652832
1289.949219
2558.399902
4228.208984
2884.440674
1969.945923
2596.446777
5016.07666
3147.561768
2203.400635
2624.631104
5802.399902
3142.741943
1955.244629
5600.17041
4313.169922
2980.494141
2507.654297
3752.925049
3267.633789
2059.175049
5411.512695
3412.489746
2649.43335
1982.560425
6053.424805
3215.938965
4104.276855
2627.282959
1863.958496
5208.852051
1651.942505
4144.342285
2874.232666
3894.111816
3547.600098
2467.28125
5744.748047
2209.730713
6253.319824
3839.485596
1920.463745
2439.3396
3514.529541
2554.317383
3926.423828
1802.190796
3560.408447
4546.131836
2539.98291
4394.249023
4801.953125
1994.217529
3568.965332
2133.709229
2076.694824
1969.185181
2961.385498
3696.271729
2100.210449
3695.022217
2621.527832
6477.482422
2301.396729
3181.227295
3530.945313
3220.463135
5278.681152
3683
5254.282715
3506.353027
10987.750977
1692.144531
1325.975952
3477.195801
2249.991455
1335.523804
5603.40918
2416.263672
5066.861328
2963.525391
2177.956543
4375.191406
2003.960449
2217.58252
3806.776855
4664.375488
2526.656006
3310.175537
6736.858887
3455.245361
2640.577393
8945.892578
3306.315674
2812.152588
3444.435547
2252.169434
4252.188477
3273.797119
4942.898926
3002.442627
2666.522217
4574.84082
2904.864014
1821.155518
3806.20166
5861.753418
4491.372559
2058.976807
1508.23999
3404.103516
2192.632813
4348.091797
2457.050537
5714.629395
5614.383789
1847.007324
1928.157104
2765.372314
2860.524902
2314.67627
3745.608887
5110.70752
2006.941895
2117.994873
4200.368652
3572.987549
1685.424438
5036.332031
3010.135254
3078.931641
2217.969238
4337.728516
5601.608887
2863.755371
2176.034668
2095.986084
4017.064209
3621.227539
3647.319092
3342.416748
1724.625366
1948.745728
2470.12915
2405.196777
3867.24292
4396.930176
3554.787354
1838.131592
4263.749512
1742.190186
2284.437988
1878.507324
3243.120361
6344.658203
4262.35498
3176.744141
3207.682861
3317.731689
1906.408203
2314.979248
3592.422607
2660.947754
2021.727661
2917.968262
1860.530151
4677.035156
2449.567627
2247.603271
1895.643555
4534.026855
1831.713379
3795.727539
2919.435547
3374.713623
2854.959961
2590.981934
2552.436768
2548.819336
3523.449951
2219.979492
2016.321899
3013.986084
3701.429443
4685.960938
3523.26123
2521.76001
2632.031006
3045.807373
2670.258301
4358.403809
1733.215332
3794.891357
3592.746094
2294.32959
2285.42041
5947.170898
2484.439941
3704.399902
3152.460938
4607.023438
2160.678223
2881.905518
4902.778809
5123.619141
3064.095947
2814.604004
1809.35022
4072.449707
1906.412476
3081.851563
1839.317871
3677.662842
2151.804199
3514.355225
3564.981689
3397.764648
2008.591064
2519.067383
1483.199951
3143.798096
2968.971191
2182.54126
2350.893066
3954.434326
2196.07373
6277.678711
2702.729736
2146.678467
2946.604004
7577.780762
3708.183105
2180.649414
3658.542969
1833.917236
2316.960449
2004.529175
2788.037354
2680.88623
2361.056641
2506.037354
6446.706055
2159.538574
2360.155273
2472.049072
2155.841553
2539.784912
2013.866699
3252.390625
2846.779541
2483.015381
3914.701904
1294.729004
2333.910889
2642.081787
2240.294189
5303.504883
4854.708984
7956.693848
2750.160889
4643.257324
4690.209961
3567.164795
11439.311523
2037.659912
3399.333252
3633.914551
4018.837158
3619.491943
3656.427246
4094.497803
14505.734375
4850.778809
10717.044922
5060.406738
2327.828857
2669.988037
2949.349609
2090.915283
6715.919922
1942.779663
2166.050537
1572.02832
4528.249023
4392.520996
2510.974365
5130.74707
1483.772339
4720.29834
4039.631104
4457.169434
2414.430664
3006.121094
2589.881348
2745.111084
3424.290039
5098.786133
2363.636475
2039.016724
2390.977783
3445.262207
7956.58252
3243.717041
4578.271484
5954.820313
3498.094727
4579.867188
2774.867676
1876.53772
4600.649414
3278.952393
3363.354004
3631.165527
2432.744873
2319.350586
2139.534424
1732.098755
2196.452393
5636.313965
2166.201172
4565.649902
5147.414063
3940.295898
2166.98999
1948.75061
3138.171143
1907.557861
2410.811279
2795.162354
7241.405273
1890.993408
2632.89624
3603.605957
4619.500977
4729.178711
1967.189697
1600.708862
2944.638428
2112.904785
3134.093994
4540.758789
4432.344238
3232
3486.639893
4520.306641
4727.908691
3390.404053
2020.815552
1864.645508
7509.696289
6032.678223
2953.333252
1972.737915
3829.49292
2571.776123
3341.731201
2417.213379
2743.92627
2683.772461
1485.927124
4704.585449
4877.333496
2080.431641
2730.873047
3228.239746
2243.104004
3270.147705
1959.05481
3133.896729
1966.046509
2134.992676
1786.826904
4599.006836
4413.933594
4481.118652
3965.083496
5221.641113
4113.395996
3610.226318
2138.557373
1891.171387
3627.171875
2279.74707
4288.236328
1682.891846
3089.190674
2135.781494
2731.78418
4162.851074
1711.557251
3440.688477
2756.977051
4098.987793
2535.446533
2236.281006
2420.759521
4503.646973
1948.235352
2057.903809
1826.141479
4079.5271
3087.868652
1830.889404
5574.946289
1925.401978
2103.14624
1642.32019
2611.501953
1755.524536
2328.495605
4829.50293
1979.503784
2561.396973
3223.671875
3232.398438
3927.621094
2914.666748
1686.222168
1886.068359
4264.95166
4919.95166
2004.590942
5447.331055
2115.410889
2618.465088
2409.244385
3815.64624
6691.567383
2305.316406
6361.629395
5523.873535
4768.626953
2997.070557
1600.784302
4267.780762
2122.067139
6649.594238
12498.329102
1892.402344
2121.803955
6215.920898
2413.946533
5720.61084
4460.285645
2527.249512
3776.092529
5106.515625
11583.554688
3802.922119
3938.459473
4992.827148
5220.272949
2056.439453
3931.099121
4934.619629
5407.53125
3335.365967
1997.392578
2661.556396
2767.48584
1722.093994
6539.73584
3893.879639
2876.233398
2555.26709
5326.029297
2186.714844
4303.192383
3301.447754
4120.826172
8238.451172
2266.476074
2145.027344
1513.019165
5547
3444.323242
4294.52832
1981.25647
2359.744629
1761.62915
2138.187744
3519.656494
4729.702148
1874.033081
2126.293457
3325.441162
4158.333496
1850.533569
1900.154785
4577.728516
3552.994141
2127.651611
4102.058594
5142.711914
5241.728516
1726.361328
1855.291504
2205.318848
3892.162598
1726.584106
1654.34021
1883.972656
2393.054199
1970.757568
2211.811768
4787.191895
2988.897217
2132.042236
1889.935669
2528.621094
2974.881836
2174.528809
2724.633057
4252.552734
2826.983398
2106.051514
3912.290527
2629.787109
1646.700317
2017.971802
3118.670166
2290.546631
2084.450195
1880.603516
1886.035034
2794.429443
1965.756226
5395.200195
3904.536865
1844.632935
2859.357422
2247.167969
3180.560059
3125.708252
1743.697144
3200.293457
1795.054565
1997.745728
6371.222168
4102.923828
5584.888672
7332.691895
3529.715576
1684.89978
4498.394043
2693.637207
1708.205078
1876.921387
6343.896973
1861.544312
4536.775879
1850.087891
1816.985962
2583.887207
1828.152466
2048.176758
5029.815918
2315.027344
1922.484985
4440.43457
2291.340332
1931.959961
4769.094238
3027.046631
3474.889404
5053.777832
2715.398193
2186.12207
4864.919434
3882.87915
1914.251953
1974.709717
1755.113892
6765.563477
1897.415527
2408.884033
1808.418701
6413.84668
4147.939453
4899.556641
5648.623535
2909.548096
3598.263184
1599.196899
2819.813232
4231.357422
1803.617676
2406.432617
2279.012939
2333.441406
7076.772949
1844.904053
4941.93457
2649.091797
2409.160889
2197.796387
2104.227783
4430.536621
1972.503296
2123.450195
4055.118408
2180.995605
1874.223755
1840.088379
3389.625244
4057.905762
3593.485596
3223.166748
1711.591797
1677.501587
2163.975342
2569.837158
1972.730225
1768.9198
1974.142212
2037.64209
2997.060059
2908.116455
2389.057373
4833.1875
1911.535767
3111.977539
3960.61792
2941.75708
4521.689453
6421.481445
3395.766357
2886.334229
2391.864014
1847.600952
1593.074219
2796.188721
4282.628906
1832.509277
2867.230713
5148.643555
4285.444824
2039.385986
1777.579102
1932.502197
1716.169922
4121.547363
2312.753906
1876.780151
2221.96582
1986.260864
6375.544922
1951.742432
2268.821045
4090.718018
3169.004883
2644.589111
3432.347412
1656.265869
2471.178223
3292.751953
2064.423096
3618.372314
2006.62561
2088.199219
2331.990234
9243.948242
4246.405762
5571.006348
2286.789063
6225.731934
6167.21875
4897.405762
2040.796509
2097.915039
2002.162109
3039.24707
2804.383545
3156.780762
3053.166016
2136.484863
3316.517334
2304.035156
5265.882324
4087.804932
1881.797729
2439.538818
3469.534424
3691.461914
3043.536621
2790.903809
3964.542236
3825.354492
5386.666504
3232.885254
4651.480957
5768.94873
2262.266602
5127.251953
2271.92627
2199.790283
4039.490234
2453.166016
4444.302734
1891.54541
2673.718506
2735.203857
4349.805664
3426.315674
3450.486572
6621.341309
2701.600098
4494.666504
2480.405762
1792.280029
1982.627686
2049.26709
3437.431641
4867.283691
2120.466309
3724.609375
2689.78418
3746.589844
3144
5747.358398
2890.210205
2369.073975
2727.686523
7073.195801
1869.092285
4561.822754
3903.271484
2342.575928
4858.687012
3189.30249
1889.259399
1979.249146
4390.773438
2086.291016
4387.296875
2056.585693
3980.726074
4039.661377
3399.537842
3783.313477
5533.76416
1820.912598
3437.236328
2558.659424
2136.244873
2534.328857
2225.796387
3209.695313
1840.611816
1963.762695
3720.480957
2934.691162
5398.585449
3613.195068
2588.218262
2402.128906
1974.269409
3091.533936
2108.578857
2288.450195
4775.360352
4275.748535
5602.312988
3553.116943
2475.658936
1966.171387
3050.219971
3634.424805
2161.635986
1729.768921
2745.006592
2605.700928
1964.478516
2396.411133
3740.337402
1852.960327
3123.564941
3993.784668
2296.923828
1794.299683
2762.155273
2867.802734
5813.303223
2386.442139
1825.265015
1735.757568
2434.494141
1565.974731
2640.096191
1874.123901
3377.118408
2126.017822
2357.522461
1639.033936
2758.285645
2509.94873
2334.353027
2018.027344
3306.153809
2477.483887
1965.455933
3502.299072
2473.12793
3628.858643
2625.176025
2735.962158
2731.741211
4845.197266
3024.095459
4643.727051
2425.960693
2428.501953
1821.186768
4655.726074
4828.006836
2987.935547
3833.822998
3478.666748
3697.068115
3295.061035
3180.696777
1543.543457
2170.933838
1969.638062
4617.623535
2490.859619
2115.598389
2364.53833
1902.47937
1664.50708
1980.279419
2049.614746
1687.630493
2443.77417
5077.629395
2926.325684
5339.640625
4266.198242
4783.684082
1702.886963
3508.179443
5550.088379
2462.719971
1957.142822
4345.438477
8212.716797
2934.849365
3092
2810.061523
2556.483887
2047.030273
5092.74707
2334.305176
2420.42627
3605.698242
3167.930176
1654.938721
6523.683594
2004.930176
8780.786133
2592.393799
2443.945068
4426.716797
3196.441895
6128.634277
2722.948486
5538.919434
4178.470215
1938.439331
4569.600098
3471.373291
4985.12793
3280.573242
2721.684326
2676.474609
3122.666748
3249.924072
5212.192871
3783.304443
4100.814453
2315.374268
2341.652344
2865.733643
7127.481934
2712.404297
3065.675537
3049.109375
2273.82251
2485.908447
5595.542969
3241.452881
2040.505737
2895.687012
2894.902588
1918.920776
2006.787354
4890.056152
2501.432129
2314.548584
4002.861572
1739.685425
4435.299316
2719.123047
5166.762207
5617.46875
5801.609375
2399.697021
4035.79248
5400.605957
4057.210693
4126.779785
2463.978027
2118.14917
2324.875732
5242.031738
2200.16626
2556.313477
2120.622803
2479.533447
3241.981445
1955.204224
2205.333252
3450.166748
1912.819702
2907.732178
1717.46814
1927.67749
3372.227539
3699.043213
4561.728516
1967.218506
1976.859619
2405.2854
4778.755859
2248.143555
3069.014893
1699.258545
3943.256348
1965.039185
1751.134644
3359.417725
1835.477783
4415.978027
3583.329102
4780.329102
1961.623169
2020.512817
1831.639771
2735.507813
2330.561768
2002.288086
2342.540527
5155.924316
1560.263428
3925.709473
1812.689697
1688.585938
2706.214111
2077.228271
1820.576782
2537.095215
1811.736328
1683.390869
3155.854248
2257.359619
4173.273926
1864.080322
2134.885742
2942.960449
3668.645264
2374.769775
4584.907227
1970.575928
1625.17334
4079.886475
1687.425293
2631.504395
3755.471436
1845.251587
2130.506592
3033.880371
1730.554443
4224.665039
1958.346313
1991.10376
1709.151001
2327.857422
1976.707642
1877.158325
1754.520752
1868.575684
1878.438599
2607.497803
1672.947632
4945.933105
2285.216553
3722.291504
1893.807739
2374.958496
2965.660645
2472.270264
1668.177979
1949.343384
3337.726807
3003.578369
3623.878906
1711.035034
2154.385498
1949.233887
2777.029297
3066.578613
3873.352295
6137.980469
2775.540527
3158.167236
4919.36084
3284.774902
3172.590088
4364.597656
2588.920654
3481.2771
4274.528809
2483.827148
3865.38208
4903.568848
2662.210449
3918.795654
5170.950195
1887.415283
2930.814209
3040.935303
3170.876709
3083.717285
2587.047607
3267.95752
2762.290527
2468.542725
3353.640381
1851.849976
3979.461914
3109.462646
6318.510742
5715.312012
4749.696777
2958.088379
2060.946045
2260.780273
6305.791992
4541.757324
2866.654053
2621.811035
3799.850098
5360.313965
1908.349854
2020.735962
6771.180664
1853.990356
4093.195801
2419.040039
4021.811035
2824.19043
3683.353271
2525.799316
4312.675293
2457.883545
6652.770996
2029.794922
3636.776855
2109.493408
4792.385742
2298.981934
2634.902588
3415.055176
4219.746582
1819.107178
2168.451416
4514.296875
2007.741577
3071.071289
2237.328369
2684.532715
1948.80188
4723.005371
1797.020752
5654.12793
5106.088867
4789.84668
2895.82959
4769.188965
2051.781738
1717.937012
1837.581787
3372.857178
4768.637695
2031.984375
1612.55835
2515.722656
1990.376587
1897.123535
1845.711182
2809.557617
1754.987427
1940.811646
4701.822266
1727.226563
1884.424438
3975.457031
3170.341797
4072.547852
3845.15332
2045.86792
1904.558472
1750.696411
1830.046631
1833.964966
3922.738281
4256.015625
2120
1788.304199
1876.886841
1989.390015
1918.588867
2856.187012
1919.493408
2509.549805
2631.672852
3268.525391
2370.475342
1606.380005
3208.980469
1902.067383
1927.055298
2162.675293
4455.358887
2208.779541
2166.832031
1723.387573
1855.549438
2043.590088
3214.634766
1999.657715
3119.574707
1746.183105
2808.666748
2556.045654
2626.608398
2066.956787
2086.80249
1660.102905
1782.854492
1822.862549
1892.512451
2300.376465
1860.919556
3339.627441
3689.70752
2004.811768
2005.652344
3525.252441
3468.742432
5802.34668
2049.522461
1628.666626
1981.8573
3992.64209
1820.098267
5322.255371
2551.231445
2934.451172
4146.92334
2567.734863
3380.571533
1877.969727
2951.950928
1800.296265
2184.455811
2168.798096
2887.428467
1779.259888
3420.821777
2156.827881
1808.276245
2510.901611
3966.833008
1616.321655
1787.805054
2128.251465
2063.295898
2713.246094
4725.056641
3245.024902
1662.950806
2798.331055
1698.542114
2989.988037
2159
2080.664551
2859.272705
5360.504883
2893.838623
4869.268555
2669.066162
5666.13916
3533.48584
3113.136475
2744.351563
2143.25293
3398.994385
1923.422363
2458.028076
3891.746338
3871.972412
3882.658203
2405.949707
3325.894775
2327.209717
3998.075684
4263.104004
2096.780518
1940.317749
1492.420288
3853.814209
2143.594238
2132.64209
3049.800537
2577.981689
2278.958008
2113.265381
1912.837891
2294.93335
2530.784424
2936.830811
2564.522705
2901.222656
3685.825195
3564.55249
2257.41626
3785.489746
1721.07251
3245.39917
2368.093506
3235.576904
2112.177246
2289.951172
2486.484619
3616.713867
1572.906616
2146.153809
5668.604492
6389.066895
2835.350342
3385.014893
2170.975586
4107.143066
4377.10791
3230.103027
2676.743408
2280.02832
4389.739258
3955.555664
3096.220703
3005.132813
2457.904785
4336.512695
1742.331665
3289.328125
1757.994751
2102.505371
1802.582642
1908.400024
2997.896729
3906.585205
1731.78418
4007.885986
2611.468018
3779.041016
2749.525635
1830.766846
3832.699951
6093.505371
1805.841309
1760.524536
3504.37085
3492.483643
3022.039307
4163.146484
1969.995728
2284.358643
1707.930176
1647.113647
2632.406982
2578.055908
3549.271973
3208.361572
1786.03125
1977.64209
2499.236328
1716.118286
1891.989746
2595.325439
1929.562988
2146.342529
2035.679321
2461.418457
3559.925049
1894.190186
1761.392578
4829.349121
2497.28418
3214.081543
1977.115479
1826.330933
4015.796875
2082.704346
1855.104736
2293.690186
3988.092041
2437.613037
2980.106201
1907.173828
5466.10791
3644.125244
1766.841064
1925.075562
1782.697388
1596.816162
2219.054443
1928.424438
1963.660645
1678.658813
1592.486084
2543.785889
2146.394287
2253.520508
2340.164307
1884.260132
1962.94397
2719.638428
1825.619751
2822.655762
2654.601563
4104.031738
2049.448486
2347.224121
1547.786499
2477.647949
2971.423584
2570.131592
2093.283936
1778.641846
3309.194336
2802.298828
2218.575684
2697.636475
5958.007324
1560.210571
2962.796631
4911.319336
2163.35791
2574.697754
2677.506592
1744.682983
1641.435913
4158
5323.405273
2671.495117
5807.74707
2088.350342
3063.626221
1906.967773
1799.699951
4182.134766
1746.800049
7358.710449
5293.547852
5457.381348
2374.086914
4253.655762
4931.783691
1788.148193
2724
3474.438721
3161.098877
2116.429688
4528.418457
3658.202881
2313.7229
4099.275391
3318.007324
3388.189209
2194.727051
2642.338867
2058.54541
2865.350586
2215.749023
1902.787842
2178.935303
3235.428467
1801.312744
3560.419189
5449.031738
1968.720215
2620.272217
4189.985352
2053.584229
4816.22168
1991.044067
4508.537598
2578.652344
4553.712402
2664.175293
2716.364258
5222.005371
5409.760254
5660.986816
3265.980469
3705.404053
1938.836548
1940.308838
3307.286377
2365.865479
3133.89209
2511.085449
2012.658447
2575.338135
2466.530029
2596.101563
3230.755127
3815.555664
2167.474609
1607.660156
2041.161865
1922.566406
1959.137085
2425.946533
2473.251465
1359.108276
2006.907104
1843.624756
2004.933594
2088.067139
4121.75
3151.775635
2403.590576
4706.062012
4592.044922
3103.54541
2426.598389
3117.508301
3884.444336
5371.243164
1285.204834
3628.439941
4356.240234
3252.586426
2986.189453
2374.976807
3728.832275
3578.945557
3858.090088
3611.495117
6267.574707
1804.175659
1925.545776
3199.612061
4109.155762
2810.407715
3484.911377
5462.992188
2992.708008
2879.684814
4031.892334
6467.019043
4435.221191
4557.434082
2122
3608.535645
4215.382324
1474.577759
2119.437744
2122.682861
2533.25
3392.526367
2419.214111
4642.865234
2495.362305
5121.09082
3699.458008
3453.85376
2535.139893
3046.249023
1896.171997
3804.285645
5002.25
2952.379883
3099.356689
4257.919922
4073.170654
1554.5
4367.865723
4456.941406
3653.714355
4822.520996
2305.359131
2780.188721
1952.333374
1710.713989
1711.861572
2983.794922
2335.470459
4825.788086
4384.210938
3244.7229
3047.228516
2777.610596
2302.177246
1824.783447
1744.859863
1766.816162
3282.474121
4865.679688
3315.728271
1687.255371
1780.793945
7283.645996
3141.410645
4538.943848
2360.085449
1684.270996
3309.451904
2033.879883
3623.742188
5300.79541
2031.484375
4814.191406
3553.078613
2081.430908
1992.284668
4007.404297
2049.533203
2353.262695
1894.469849
5673.73877
2576.969238
2052.212402
2455.962402
1728.836548
2543.126221
3397.360596
3156.866455
2130.56665
4107.810547
1880.522827
3864.870117
2991.129883
3447.071045
2005.64856
2330.641357
2114.112061
4951.087891
4370.553711
4265.731445
4289.219727
5801.76123
5597.772949
3000.365967
2906.577393
4356.379883
3688.196045
2633.505859
3680.543701
1357.674438
2639.5
1545.655151
1923.905518
4122.424316
4494.588379
1890.786499
3694.807373
3505.816162
1625.422241
3043.692383
3210.110596
3496.551758
2691.051514
1481.582397
2016.423706
5389.467773
1636.347778
4679.165039
1838.967773
2160.19043
4480.968262
2540.176025
2484.600098
2622.974365
2762.914795
7658.304199
7965.621094
2521.199951
3897.330078
1672.404053
2439.434326
4580.018555
5123.812012
2276.845703
5759.634766
2884.602051
2474.4646
1745.502808
5332.311523
4143.82959
3302.814697
2359.341797
4664.712402
4499.04248
5012.249512
2846.58374
3109.52832
1603.76001
3137.005615
3049.800049
2858.542969
2214.141357
3166.924316
2984.239014
1877.681763
2392.430664
2025.963013
4401.647461
1670.338257
4598.703125
2347.074707
4502.75293
3576.401855
3001.487793
3129.142822
4873.383301
1925.756104
6329.70459
2870.42041
4187.310059
1955.888184
2960.133057
2932.26123
2698.797363
2038.619507
1970.393555
2524.888916
1912.949707
2291.039551
1966.733643
3195.351074
3339.378418
4647.659668
5375.251953
3157.403076
3146.129395
4134.655273
2269.308105
2548.183105
2405.891357
4902.393555
2444.818604
2028.76709
2203.448242
2031.818604
2029.006348
3506.996094
1986.414307
3080.963379
2096.837891
2235.593994
2783.025391
1903.057007
1883.608154
2212.07666
2191.147705
1897.44165
2462.237061
1859.13623
2311.337891
5279.260742
3039.947021
4196.562988
4103.186523
2739.76709
2266.487305
3066.126221
3378.399902
4408.853516
3122.791992
4396.155273
1586.138672
7042.044434
6611.390625
4944.595703
4131.374023
3085.354248
2228.571533
2530.9375
4918.639648
4912
3708.067871
5201.709473
5502.738281
3489.369385
4924.254883
2624.607666
8705.848633
3686.368164
4909.170898
3443.153809
3618.609863
2841.465576
4774.013184
4135.141113
5414.88623
2658.380859
3981.877441
1780.10437
5847.424316
4193.488281
4837.544922
2832.503174
5571.842773
3407.746826
4440.361816
4357.162598
2739.304443
4026.220215
1896.71875
1807.039063
4417.956543
3537.973389
2508.231934
2286.237305
3691.428467
4340.65625
10683.204102
6655.780273
2912.574951
1853.011841
1981.800049
6425.496094
1753.033203
2893.16333
1755.794067
1898.328003
2681.64624
4182.319824
3838.712402
1945.800415
2354.97998
2662.457031
3334.671387
2429.871338
2011.224487
1897.818237
4312.966797
1570.026611
3638.736816
3336.527588
2169.702148
2645.600098
1703.792236
5487.272949
3684.232666
4642.719727
4550.711426
2126.447754
2164.956543
1793.831299
1611.544312
1461.5
1771.678101
1906.761108
4163.82373
4732
2419.589844
2997.527344
3525.812012
2350.142822
3202.755615
2387.727295
1603.121948
4354.491699
3908.982178
4449.962891
4100.428711
2949.473633
1887.011719
4887.217285
3058.277344
2023.105591
8167.5
2001.14917
3726.518555
4946.030762
1397.860474
1976.307739
2527.47168
5270.02002
2549.522217
4053.426514
7023.27832
4216.874023
2424.378418
4004.390869
3044.430176
3587.986328
2186.746338
2335.06665
2353.388672
4192.349609
2581.904785
2205.702637
2156.786865
2307.058838
4056.452881
3874.707764
1934.675903
4532.505371
1923.28772
3359.933838
2302.666748
2150.788818
2298.427246
4221.898438
3900.059814
2858.073975
2251.747803
2900.622314
3896
3293.828613
5023.697266
4201.708984
2524.496338
6579.530273
6723.269531
1994.365601
1738.482788
1725.744629
2597.894775
4922.457031
2386.491699
2892.426025
5135.872559
2071.753906
3944.433838
4815.114746
3610.059814
2570.218506
3010.593506
2952.914307
3156.028076
1468.581177
4532.194336
4784.059082
5646.365234
4062.318359
1973.29541
1602.950684
4774.764648
3857.324951
2913.641357
2171.230957
2190.222168
3545.015137
2850.922119
3015.269287
2377.835205
3770.814941
2036.993652
8123.057129
4831.125488
2751.046631
2387.94458
1899.578979
2021.122437
2437.024414
3841.567383
1947.625488
1920.366455
1971.693604
1918.157349
2077.294434
3038.941895
4035.115479
1777.622314
1761.277466
3717.453857
4160.028809
2008.321777
2032.228516
2403.958008
1932.28418
3567.657227
5376.250977
1887.099487
3117.349121
2212.891357
3697.65918
1928.748413
3820.367188
5833.028809
3254.94043
2034.178101
2943.01001
4924.804688
3874.033447
5231.580566
4538.504883
1840.140625
2325.0271
3094.101074
4295.539063
2330.410645
2137.209473
2623.590332
6123.615723
4442.763672
2538.218506
3973.610107
3137.449219
4339.284668
6209.428711
2086.711914
2173.559326
3524.512451
2220.235352
5515.522949
2808.447266
7193.777832
3492.269531
4455.555664
3307.698486
2274.281006
2095.452148
4185.706055
2037.536743
2645.577393
6320.604492
4424.850586
2265.075684
3426.048828
5774.39209
9633.142578
2551.479004
3004.992432
2725.942871
3679.292236
6325.898438
2309.75708
3101.002197
5730.277832
2788.393555
5781.206543
3454.958984
7507.08252
5935.908203
4539.125
3077.568115
2588.864014
3888.251465
2852.444336
4675.47168
2206.367432
6906.725098
3183.325684
3158.634033
2887.727783
3630.661865
3394.167236
1842.656982
1851.444458
4591.813965
3857.292236
3290.864258
4074.845703
1469.54541
2346.149902
4070.696777
4284.235352
1483.45459
2242.210938
2013.837891
2329.080322
4019.285645
2776.354004
2591.034424
2190.241699
5114.769043
1869.395386
4180.605957
4323.075684
1976.541382
2673.364258
1444.865967
3056
2675.918457
2171.409912
1553.032227
3538.313965
4871.571289
4290.048828
3322.616943
2237.938965
7403.735352
3531.666748
3374.996582
2240
3605.156738
3476.452393
5384.98291
6033.172363
3125.878174
2257.530518
5358.505371
4781.46875
5482.51416
2863.299316
4691.415039
7093.302734
5466.339355
3369.413574
2074.258301
5139.868164
2819.259277
7335.491699
4476.166016
1674.56311
2271.794922
2801.163574
1666.769287
2913.575684
1781.461548
2204.699951
1742.533325
2676.878906
1556.692261
2974.511719
4742.153809
2347.5
5263.05127
2689.953613
3152.656494
2127.483887
2783.10083
2052.967285
4592.618652
4603.502441
1728.553833
2582.650635
2952.054688
3944.863037
3436.297852
3562.949463
4231.859863
2126.133301
2106.870117
4211.200195
2611.223877
4348.571289
5589.553711
5109.137207
2109.592285
3058.181885
6060.652344
5401.068848
3799.170166
1879.333374
2742.5
4846.121094
3544.046631
2594.787109
3993.777832
3919.712158
3617.276123
3238.693848
3481.695801
2002.652222
4599.062012
1704.302979
2681.724854
1578.5
2391.255859
6316.494141
3586.436768
2722.259277
6070.32666
6359.113281
4155.03125
2744.800049
4134.239746
2777.403564
5683.46582
2004.352539
3674.651123
4396.998047
2653.313965
4771.18457
2812.461182
2418.013428
2248.522705
8833.845703
3427.665527
4321.969727
2822.175537
1730.554199
2124.761475
1888.298706
1727.477539
3902.496338
1873.108765
2704.724854
1723.209595
4096.509766
1941.886841
2482.478516
2986.63501
2723.243408
6055.547363
2902.296875
4062.147705
2836.603516
2442.950684
2139.35083
2242.259521
2776.567139
1859.390015
4085.439209
4383.125488
1877.6698
2182.484863
1823.001953
3118.781982
2377.418945
3091.523926
2506.863281
2579.030273
3165.190186
2759.913086
1996.479126
3937.442871
3151.936768
1868.533325
4917.856445
2277.217285
2038.93335
4401.40332
4826.013184
2807.857178
4476.961914
4570.695801
1843.510254
1944.705933
1855.76001
4310.257813
2655.004395
5035.782715
6206.904297
3501.503174
2956.258057
4890.798828
5481.05957
3674.692627
5529.555664
6815.96582
5587.242188
4236.387207
3490.844482
5271.599121
5120.585938
3559.456787
3584.147461
2652.731934
3079.187012
3170.5
4142.290039
3736.114258
6184.760742
2469.375
3243.745605
2167.792236
5392.396484
5083.026367
3292.226318
3324.864014
3499.346924
3411.085938
8111.603516
2313.406006
3173.363281
2768.630615
3306.079102
3957.186279
3849.095947
3480.481445
3682.626953
4438.102539
4690.149902
4116.509277
2224.565918
3496.818115
2210.76001
2243.134521
2738.215088
4581.597168
3440.997803
4388.097168
3799.106689
2954.702637
5200.046875
4021.762451
2424.644043
4174.137695
1873.069336
3620.156494
3424.425293
2573.189209
2535.31543
5412.525391
3449.657227
2966.158936
7656.883301
2029.956177
1769.282959
1359.018921
4644.96875
5016.049316
3188.28125
4723.799805
2694
3521.380615
6226.623535
5514.236328
4688.545898
2438.800049
2279.220459
1582.991577
4333.555664
1909.430664
2225.032227
1974.281006
2128.937012
3525.208008
6011.061035
4195.493164
2544.130371
1504.991211
1664.13623
1911.323486
1975.453247
2049.299072
2697.846191
2976.387207
3778.769287
3969.967773
4228.073242
3184.140381
5472.282715
4683.845703
1860.497681
2063.817139
2370.55127
3369.951172
3851.216797
3836.229004
3459.222168
1856.275879
2045.936646
3075.68335
2096
4419.323242
2409.101807
1590.809937
3297.273682
3017.45459
1735.154419
3534.456543
5850.032227
2822.134521
2742.410156
2529.895752
2140.37207
3987.563232
2817.290283
1551.759399
2195.109375
4836
3723.541504
2925.41333
3999.293213
2514.233887
5036.771484
2509.959229
3289.978516
3619.418701
2660.615479
3198.077148
2531.873047
2576.082275
3477.714355
3239.162354
2498.186279
2757.837891
5271.486816
2235.82373
4339.008789
2299.822998
3474.061523
3905.238037
2296.899902
2740.402344
4764.20752
6149.367676
1754.602417
1986.327271
2792.470703
3485.986816
1959.240234
4164.95752
5605.960449
2353.5
3886.399902
1999.351318
2510.419189
4872.574219
2283.636475
4971.088379
2273.919922
2859.72998
3346.800049
2580
4338.76416
1842.860962
3584
3307.719971
4828.066406
1932.049683
2143.159424
2234.338867
1947.453979
1771.199951
3866.795898
3703.668945
3926.51123
4419.231934
3238.922363
1987.459473
2489.505371
3537.218994
3447.738281
2650.525146
2477.424805
1977.956177
3278.612549
2376
1896.973511
2422.716553
2352.761963
3615.755615
3396.501221
2300.92627
6041.047852
5485.22998
2679.387451
2773.29126
3724.148193
6023.971191
8707.286133
3993.0354
3783.964355
3166.374023
2989.526611
5020.450684
2654.374512
3817.136475
5957.076172
1544.312988
1409.599976
2690.822021
3096.104004
2812.919189
4252.462402
3581.207275
4935.571289
3465.377441
3357.472412
1816
3591.857178
4642.082031
4320.228516
3716.790527
1963.391357
2722.157471
2441.57373
4413.254883
1683.744629
1753.338745
5182.443848
3947.94873
3507.274414
4347.277832
4426.541504
4300.799805
5452.359863
4605.096191
4416.972656
3314.905762
2867.06665
3006.120117
3525.773682
8913.110352
1897.945923
3556.575928
4505.024414
5511.273926
4008.26416
2195.783691
2040.980225
2122.399902
3813.526611
3122.445068
5644.07959
4344
5123.200195
7490.197266
1934.122437
1955.832275
3792.503174
3166.739014
4292.253418
1966.17041
2210.065918
2107.254883
2520.040771
3988.593262
5304.765625
3012.571533
2972.237305
4502.150879
2274.849365
3106.705811
4007.555664
3135.345947
1647.506592
2270.258789
2009.177368
4493.638184
3053.91748
1646.335205
4644.469238
2023.359985
2302.951416
2073.520264
3248.849121
4792.725098
2987.175293
2339.905273
2379.854004
3519.084229
4256.888672
1849.944946
4700.712402
1732.599976
4530.583984
2101.149902
5170.326172
5031.146484
5176.422852
4196.418457
3873.375488
3426.977783
2538.275146
4311.469238
1808.943848
3779.208984
2994.423096
5595.672363
4877.826172
4257.015137
1932
2243.756104
3505.384521
2430.204102
3088.476807
4726.429688
1834.151733
5242.743652
2017.555542
3774.185547
5440.303223
2345.234863
3184.05542
4600.42334
2147.761475
2004.422119
1640
3139.974121
2339.127197
5451.195801
1950.327637
3222.411865
1988.553345
2536.744141
2296.807617
4715.950684
3923.71167
2695.440674
3511.756592
4722.210938
4165.930664
1833.458862
2444.590088
4868.023438
4043.643555
3539.917236
2801.033936
4809.279785
4724.849609
2417.641113
2011.566895
2665.521729
4455.896973
3116.491211
5428.102539
3545.429688
5835.408203
4245.240234
1928.984009
2868.708496
2867.087158
2850.496826
2482.475342
2070.449219
3328.880371
1976.312866
4367.033691
2114.278076
6262.594238
2628.097656
2426.44165
2876.965576
4086.364258
3156.988281
2698.921143
4088.575195
1887.490234
1932.494873
2441.813232
4621.925293
1781.670898
2252.541748
2509.931641
7235.870117
4818.683594
3804.887207
4990
4730.618652
2134.956543
1966.380005
3196.565918
3158.161133
7552.606934
4371.029785
4519.734863
3203.444336
3615.730957
2456.302002
2794.922119
2382.295654
3019.470703
3207.787109
3928.659424
4516.061523
2337.297363
2006.811279
3571.281982
4011.690674
2051.936035
2959.567627
3447.386475
4620.571289
4270.373535
4496.808105
2206.711426
2541.664795
4937.387207
1799.946167
3486.036621
7202
1964.567505
3611.199951
1653.158325
2946.150146
3934.304688
4471.831543
2419.715332
3677.908447
2212.353271
2829.847412
4218.039551
3789.971924
4328.260254
3238.739502
1993.810181
2588.823242
4612.289551
2066.617188
3499.947021
3130.927246
1926.87854
1913.731567
3483.216797
1966.723633
4121.26123
3297.160156
5138.374512
4523.63916
3560.498047
4083.863281
4805.299805
3508.369141
3176.356445
2291.771484
1863.822754
2386.633789
2633.48877
3670.675781
3231.966309
1803.237183
5296.581543
2432.784668
3480.824463
1861.963013
2432.816406
6890.804199
