# Supplementary material for: Distribution Analyzer, a methodology for identifying and clustering outlier conditions from single-cell distributions, and its application to a Nanog reporter RNAi screen
Source: BMC Bioinformatics. 2015 Jul 22;16:225. doi: 10.1186/s12859-015-0636-7 (PMC4511455; doi:10.1186/s12859-015-0636-7)
Supplement: Additional file 1: Code S1. — R source code and sample data for distribution-based high-content screen analysis [file 12859_2015_636_MOESM1_ESM.zip › DistributionAnalyzer-1.1/Plates/files10004/G14]

1952.605103
6810.860352
2666.293701
3219.771484
5053.381836
1464.947388
2712.982422
6295.701172
1839.724121
4402.140137
2376.328125
3292.12915
4441.4375
3029.068604
3901.176514
3213.563232
3250.394043
4332.181152
2071.901123
2844.255371
4417.583984
3964.760742
1880.239502
3407.444336
3121.572998
4101.460449
3083.428467
3446.608643
2701.926025
2567.333252
3450.073242
2682.97876
3508.822021
1774.691528
4329.123047
2327.661865
5463.59082
4649.125977
1771.402344
2224.412598
2352.812256
1808.852417
2361.451172
2983.63208
2869.531982
2808.236572
2694.533447
2441.345703
4170.618164
2424
5191.054199
4851.432617
2396
2313.906738
2705.718994
3953.706055
2507.802002
3231.776123
4451.210938
1860.529053
3737.863525
3699.684326
2944.260986
4859.898926
3499.574707
3663.169922
1991.91394
2881.751465
2180.255371
1835.071411
2581.080322
1558.568481
4320.182617
3245.083252
2430.387207
3683.102051
2440.039063
2018.252441
3719.924805
3003.628906
4021.477051
4664.444336
3830.165039
2047.570923
3253
2312.44165
2184.800049
4273.784668
4834.40918
2383.521484
2723.394043
5008.934082
1905.025635
3389.077881
4480.379395
4215.361328
4502.806641
2792.930176
1390.384644
3793.96582
2171.610596
3814.526367
3484.422119
2227.832031
3291.314209
4177.92334
4202.351563
4326.103516
3123.022217
4202.85498
2648.465576
4208.736816
3584.57251
1922.8125
2914.261963
2482.029785
5608.822266
2665.857666
2892.294922
5998.29834
2083.327393
4064.598633
2734.145264
4349.459961
3531.00293
3693.754883
6368.29248
2649.865479
5285.380859
2668.59668
2531.386475
3446.549805
4337.256836
2054.196289
2621.658936
4284.924316
2034.557861
2016.196533
3559.375488
4329.729492
5191.975098
2204.415771
4364.034668
2051.925049
4412.433105
2524.341553
2629.604004
2856.087158
1502.260864
3140.108887
2445.657715
2165.404541
1970.307373
4239.045898
8571.974609
5864.375977
2491.031006
4206.487305
5451.33252
2280.253418
4469.617188
4190.106934
2431.056396
1980.05127
3799.75708
3167.858398
2491.84668
3142.80127
3130.530762
2683.477295
4008.223145
1940.56897
2191.093994
2449.59375
1819.034424
2462.014648
2370.117676
3398.416504
3684.066406
2375.94873
4928.848145
4596.777832
2377.20752
3224.240723
2862.048828
2176.104736
2823.468262
1622.906616
1983.166992
2836.619385
2936.679199
1976.395996
2418.121094
5031.373047
2898.851074
3640.615479
3586.648438
3585.46582
9905.844727
3390.363525
1449.415405
3347.505859
1926.542114
4286.658203
4096.55127
3681.608887
1898.342651
3920.982178
4103.853027
2230.683594
5563.723145
2302.433838
4401.584473
2054.420166
3660.825439
5394.376465
2236.556152
1444.648926
4256.402344
5005.713379
2517.967041
2331.384521
4300.389648
3551.202393
3277.377686
1891.307983
2910.026367
3613.730225
1848.529297
1794.893066
2588.790283
2327.224854
3356.628662
4483.062012
5366.13623
3160.430176
3749.158203
2362.465576
2194.368164
3428.17334
2687.986572
1775.925293
1822.144165
5095.302734
2724.532715
2344.589111
8122.46875
1926.564331
3494.599365
2105.339844
3055.687744
3494.266846
3430.005127
4273.525391
2598.272949
1967.925537
2025.125977
4905.746582
2486.899414
4275.608398
2239.775635
1741.078369
4901.837402
4430.861816
4670.124023
3581.003418
1926.63562
3074.636719
1786.925659
1695.071777
2290.148438
2218.348145
2470.334717
1533.271606
2865
2447.369385
3907.775391
2027.002686
4749.174316
7407.928223
5004.05957
1956.019897
2473.618652
2202.178467
3173.856934
2484.895264
3046.453369
4015.405762
4213.712891
4583.891602
3752.318115
1649.607422
4634.198242
2183.319092
2733.211914
2944.317627
3593.784912
4451.550781
4363.567871
2773.501465
3296.144287
2847.149658
2398.773193
1982.879272
3107.751221
3849.720947
2814.646729
3572.684326
4030.059082
4108.063477
2615.770996
2513.23291
2291.426514
2543.493896
2800.333252
3043.478271
2289.811768
2437.840332
2892.488525
1771.246338
2040.019775
3723.511475
3513.090576
4040.494141
2242.292969
2122.25708
2276.15625
4349.294922
3525.274658
3245.77417
2799.165039
4635.793457
2009.258789
3149.538574
2325.036377
2224.978516
3946.810791
4048.024658
2288.61792
2087.515137
3178.59082
2963.784668
2418.974609
2739.662842
4920.516113
1766.373535
3269.98291
5029.199219
2554.020752
2389.471924
2311.581787
2518.825195
4986.410645
5145.36084
6375.192383
4544.423828
5160.771973
2065.967529
4776.064453
4200.765625
3502.342773
2424.95166
4539.834473
7281.111816
3884.228516
3422.276123
2016
3104.986084
1871.019897
5773.592285
2982.614014
4430.155762
2374.482178
4879.688965
2111.249512
5188.890625
4464.80957
2379.243896
3951.643799
3310.885986
5143.987305
2099.910889
4364.265137
3915.833008
3272.369873
2256.216797
4211.337891
3952.201172
1506.781372
1798.074707
2424.864502
3804.03418
2436.810791
3813.573975
4608.274902
2740.676514
2217.547607
4961.946777
3273.19165
2947.722412
3149.622803
6108.132813
1932.455566
2329.38916
2900.733154
2615.948242
4292.609375
3647.181396
3755.028076
2615.805176
4654.414063
3256.92749
3194.407227
2010.907227
1770.379761
8246.560547
1754.501709
3630.686035
4406.689453
3107.78833
2195.96582
3130.56958
3144.461914
3309.312256
2851.430908
3271.15918
3963.636475
3032.994629
3879.837646
2035.638672
2152.411865
1926.766968
2440.837402
4491.295898
2406.991211
2611.516113
2173.587646
3628.473389
2616.524658
3060.897217
3988.663086
2747.178467
3472.095459
2517.217285
2312.761963
5213.424805
3855.714355
2946.241211
3867.654541
2509.050049
4461.163574
4311.97168
5174.481934
2878.934326
1991.609253
3018.066895
3103.635742
2620.32373
3518.549805
1762.089111
3215.550781
1689.076416
1988.03186
2408.433838
3455.624512
2531.877686
1756.862305
1715.476563
2906.953857
3911.972412
2640.669678
3806.104736
1921.995117
2806.617676
5363.639648
3770.80127
2059.371094
3811.899902
3487.184814
3538.135498
3233.718262
2107.922363
2029.550659
2104.987793
2114.632813
5222.150879
4451.371094
1899.072998
3674.343506
2016.264526
1979.109497
2902.032227
2100.350342
7847.239746
5058.698242
1729.599976
4036.444336
3306.532227
3666.814453
1809.884155
2330.5625
2028.006226
2625.658936
1945.914185
3034.454102
2013.618896
1944.187134
1792.699219
3131.450439
2110.161621
2187.639893
3590.477783
2715.631836
2597.747803
4355.267578
2120.318359
2907.668945
3972.739014
4203.631348
1903.898926
3252.003906
2277.426758
3197.649658
1366.458496
2892.054443
6109.777344
2138.202148
4162.402832
1509.762085
3422.303711
2105.460205
6469.125488
2282.484375
2095.120117
2046.064575
5415.406738
3225.830811
3833.057617
1847.734131
3533.790771
3047.106934
2628.030273
2240.611084
2024.816528
1688.319092
1835.916382
2748.054932
3216.682861
2242.099365
2136.008789
1883.038574
2244.481934
1976.238525
2195.856445
2626.703857
2440.475586
3880.856201
1907.095337
2240.686279
2810.294434
2819.460449
1715.735718
2453.58252
1906.004028
3135.168213
2627.144043
2672.597412
4156.489746
3349.058838
2274.445313
3737.187988
2952.329834
2908.499268
5076.583008
2603.80957
2823.083496
3783.888916
2022.337036
3626.789307
5038.837402
8812.951172
4556.007324
2639.586426
3354.302246
2573.403564
3924.690186
3461.623535
2183.307129
2174.83252
3178.26001
2130.968994
2282.236572
2315.153809
3642.746826
2399.198975
5963.298828
2946.706299
3115.388184
2099.59082
3505.477295
2222.78125
4500.53125
1874.515259
3274.729492
3488.093018
3691.330322
2218.022461
2488.695557
4272.353027
3012.543457
4968.168945
3819.297607
3796.296387
3283.118652
2670.770996
3135.448975
3647.626221
2381.611572
2437.168701
4930.449219
2197.318604
2409.630371
5741.64502
2852.916504
4935.061035
1868.304565
5841.952148
4797.07666
3190.185791
4777.685059
3340.858643
3292.466064
1841.387329
2838.662598
3024.341553
4060.639404
3772.884521
2153.838379
2502.511719
3247.813477
2362.844482
2204.940674
3069.9646
2107.968262
2031.902466
5011.135254
3295.108154
4730.108398
2471.409424
4222.844727
2117.857666
4156.971191
4184.887207
2240.808594
3870.205322
2760.553223
2249.822021
3452.114258
2386.5354
3740.151855
1705.540527
2030.461548
5031.822266
3776.513184
2769.110596
2995.228516
1733.981323
3481.992676
5008.02002
2484.939941
2240.215332
4798.178711
2974.330322
3314.770752
1762.783203
1536.98999
2574.633057
2687.111084
2608.195557
2829.919922
2547.002686
2657.885742
1805.791504
2894.202148
1556.7771
4597.044922
2951.13623
2653.901123
4154.175293
2270.483398
2905.398438
2394.775879
3801
5182.095703
4556.75
2068.01416
1654.278442
2112.696045
5509.396973
4561.671875
2049.725586
1983.805786
2444.369873
1690.031738
2709.23999
2138.91333
3063.401367
2347.516602
2117.35083
2073.936768
5302.678711
3845.650391
5185.806152
3805.196045
3825.728027
3067.422607
3067.730713
2277.206055
2356
2149.442139
1965.64856
1902.449097
4341.308105
2861.213867
3455.55127
4076.787354
5817.099121
2337.221436
1874.763428
1966.12207
2878.07959
3117.470703
4071.256592
6856.986816
4070.747803
1979.953247
3474.473633
2039.928101
3681.675049
1923.141846
4061.09668
5377.952637
3316.17749
1938.590698
1813.862305
4378.820313
2499.242432
1973.291626
3633.523193
4522.098633
2242.161865
2755.695801
4193.256836
2609.994873
5345.154785
5333.438965
2161.903564
1795.189819
1908.122559
5323.975586
2082.659668
3359.496582
2680.899414
2131.320313
3782.173584
2517.969727
2452.612305
2175.905518
2472.424561
2920.337646
2734.340088
5872.407715
4700.429688
3023.143799
2290.245605
1723.202759
4346.78418
2825.207764
1700.549316
2076.203857
2113.796387
2412.340576
4782.624512
1925.12915
2636.082275
1772.678101
1729.865234
2786.565186
3097.956787
2132.912842
3333.222656
1971.403076
2674.053711
2860.367676
2341.110596
2954.521973
2479.699219
1774.568237
3287.344238
2113.686279
2130.163086
4796.213867
2627.387939
3136.909912
1734.556763
5607.26709
3953.083008
3334.439941
1679.562134
4722.189941
3608.009277
3938.491211
1835.676025
2182.698486
3772.599121
2296.951172
1998.473511
2450.571777
3985.275391
2278.182861
4292.977051
3778.648438
1797.426514
3420.103027
2021.903931
2720.434326
2741.657471
3643.71582
2664.950195
5194.372559
2095.459961
2366.82251
8414.523438
3918.658447
2484.691406
2344.967529
4453.709961
1935.427368
2301.116699
2031.452026
3553.282959
2275.309326
2540.279541
3717.306641
2026.658325
3156.267578
4530.868652
2053.222656
3013.449463
2017.131592
1759.925903
3221.643311
5366.859375
1627.851807
3150.431885
1972.276978
5711.362793
1619.730347
1743.009155
2467.512939
2232.571533
4371.48291
3217.407715
3427.97876
5557.181152
4052.508789
4504.651367
4453.168945
4590.955566
1889.173096
1744.651489
2600.978271
4297.208496
2147.884277
2639.893311
2966.953613
5434.566895
4021.965576
2053.861084
1939.232178
2727.28125
2748.849854
2558.093018
2247.963623
3669.611084
2608.334717
1928.762939
1784.220337
3149.656982
3064.586182
3270.444336
1648.102295
2522.572021
4083.890381
1924.5
2039.89209
2774.821777
1813.21814
4355.691406
2354.49585
2071.665039
1974.163696
2767.317383
4884.031738
2179.058838
3025.982178
2069.725098
1858.370361
1783.852539
1923.282104
1699.063843
6361.333496
2167.20752
2141.280762
2401.298584
1806.790039
3178.570801
1632.53894
1435.963745
3893.811523
2025.19458
1997.264648
2166.111572
2103.305176
1967.869141
1921.969238
1994.386597
2050.738037
2500.450439
2441.052979
1920.03772
2145.175293
3276.847656
2376.425781
3589.080078
2146.796143
6423.327637
2309.186523
1959.488281
1909.606445
2764.918457
2182.532227
3784.152588
2709.697998
3585.572998
1602.562866
2165.256836
2066.763428
1849.618652
2464.49292
2488.267822
4496.527344
3319.261475
4008.901855
3156.363525
4336.519531
2885.364746
4444.641113
4030.381348
4049.741211
4735.772949
1680.202515
7334.643555
2471.523926
4002.744141
3055.939941
2667.044678
4229.058594
1967.482056
2383.575684
5390.917969
3488.123047
6242.713379
5128.25
2198.689697
3736.962891
2790.641602
3841.127441
2609.481445
4325.175781
2740.104248
1796.452881
1595.539795
4381.73877
2802.167725
4182.437012
3949.623535
3654.266602
2671.54541
2468.5
5404.696289
1757.045044
4015.041748
3402.078857
1746.905518
1898.740723
6079.272949
3069.38623
2900.300049
4022.857178
4511.019531
4219.22168
2254.085938
2216.247314
4204.195801
2871.889893
2631.294922
4482.043945
3276.814453
3844.65332
3980.627686
2163.688721
1835.593994
4118.848145
1900.759033
4697.236328
4693.362793
1942.125977
3063.649902
4383.056152
2583.492432
1773.802368
1668.884155
2296.782959
3129.081543
2009.639282
6257.794922
3978.162598
2253.05957
3176.547363
2213.697754
3297.842529
2941.039307
1689.908203
2135.899902
5471.145996
2411.710938
2125.418457
3464.807129
5057.387207
1878.620728
1959.138794
3503.815918
2109.490479
3241.733887
2783.025391
1975.766602
2074.26416
1775.151367
3313.617676
5797.263184
2231.347656
2683.739746
4339.253418
2023.151611
1740.174316
2920.063721
3017.497314
3886.208008
1734.582642
2188
2426.041504
2097.731201
3769.956543
3890.687744
2613.709961
3035.003906
1996.478271
2172.968262
1781.472168
1970.394653
4239.32959
2865.52417
1719.220825
2412.857666
2751.589844
2200.423828
2166.874512
2078.435059
3441.86499
1916.519897
2599.875977
3314.697754
7127.682617
2210.726807
3082.922852
2313.783691
2995.406006
2048.976318
6177.915039
4282.302246
2699.929932
3899.117432
1948.681274
2519.784912
2176.864258
2135.22876
2298.820313
2496.631104
2439.708496
2801.962158
2832.560547
1913.06665
4821.413574
3350.8396
2076.539551
2333.312744
4555.062012
1948.361938
2845.311035
3679.196289
4876.189453
3782.797607
2620.143799
3564.776367
4779.484375
2923.42334
2260.42749
2535.940674
1604.334229
4341.86377
3102.657227
1770.260498
3380.385498
3908.658936
3419.436523
1974.063965
3425.826172
2763.488525
1929.34021
3790.335205
2062.174561
3236.289795
4070.086182
2967.626221
1456.829102
2342.922363
3529.554199
3528.375732
2857.786865
2618.735352
2154.183594
3210.52124
1613.950928
4473.812012
2067.757813
1572.902832
3017.558105
3099.803711
2048.791748
4353.296387
3437.250488
1928.520508
1929.072144
3863.213623
2223.679443
2290.189697
1742.038574
3548.868652
2067.810791
1697.199951
3263.411133
2694.646729
1945.02002
2359.991699
1806.791992
3612.912354
2646.668945
1899.845581
2123.071045
1905.419312
2011.932251
1970.290161
3834.75
2096.322754
3360.334229
2797.805664
4366.664551
4837.704102
2930.947266
3160.529785
5792.884277
1748.52356
3582.902832
3570.105957
6087.138672
4440.77832
2425.281982
3960.209229
2606.580566
4177.170898
2511.442871
5715.40918
3242.772217
2364.263672
3509.220459
2379.988281
6387.650391
4061.133789
4304.100098
1720.423096
4134.818848
3408.808594
2800.935059
1969.589722
5431.722168
2871.818115
7310.634277
3672.222168
3820.094482
1973.040039
3884.458984
2381.837891
4615.312988
3434.502441
2184.921387
2571.674072
3636.857178
3231.824707
2580
2223.508789
3881.839111
4121.62793
2926.075195
3291.403564
4645.54541
3459.951416
5205.87207
4193.970215
2877.840576
4489.686035
4396.515625
3844.783447
3796.097656
3750.762939
4359.217773
3372.746094
4444.485352
3284.990723
3647.462158
4120.059082
4063.992188
1711.487549
3693.604248
1794.90686
3424.331787
2240.549561
3930.016602
3856.121094
1797.206299
1813.872314
1909.089355
3405.916992
1704
5165.411621
3176.981201
6287.17041
1958.842163
3338.965088
2603.813965
1374
1946.315796
2729.246826
3309.686768
2740.102539
4203.79541
3132.087646
3629.227783
3356.583008
5924.770508
1801.975342
3364.12915
2858.758545
1678.265015
3609.462402
4872.359863
2374.42334
2041.609253
5151.790527
3581.570313
2112.283936
5366.788086
5995.569336
5012.953613
1664.470581
3340.831787
2079.62207
5617.677734
2897.364258
9049.814453
2131.41748
3809.758301
3016.813477
3175.296631
2395.575195
2608.203369
4787.263184
3613.694824
2904.50708
2481.235596
4357.985352
3261.693115
1696.280518
2436.696777
2585.144287
1867.939453
4580.06543
4030.754883
1792.31604
2245.782227
3097.857422
1698.100708
1886.240234
1977.365845
2821.652344
2709.361328
2979.565186
1929.806396
1914.031982
1964.629761
5279.132813
1705.884521
3739.9104
1882.314087
1586.943115
1842.125
3532.221924
1987.655884
1906.756958
2829.127441
2040.766724
1978.557739
2027.450928
3089.221924
1657.213379
2929.634521
1970.421021
1734.733398
2150.035889
1840.185181
2309.52417
3585.801758
3255.724609
1712.577881
2415.199951
1879.849731
1691.483276
3245.912354
2753.046875
3346.088867
1828.817871
2685.706543
2233.676514
1886.060303
1382.910522
1760.86731
2517.604492
1484.690308
3603.782471
4747.163574
4601.325195
2775.234863
2394.826416
8370.339844
2123.598145
3843.279541
2313.220947
2094.796387
2125.9375
3292.031738
1895.244141
2912.126953
3874.72168
4621.70752
2524.967773
3809.142822
4203.046387
2932.210449
2940.93042
2013.020874
3217.588623
3502.989014
4044.330322
1714.119629
5502.359863
5268.75293
1535.316284
3569.794434
2157.137695
3258.787842
2694.06665
5235.410645
2416.816406
3018.325195
4454.538574
3959.898193
3403.64502
3267.661621
2639.57666
3444.800049
1993.267578
3416.498047
4968.58252
3299.682617
2365.737061
3437.848633
4253.052734
2711.759277
5768.821289
2864.101318
5205.498535
5366.750977
2460.912842
2242.439697
2925.866699
2391.689697
4414.418945
3747.3479
4160.072266
3699.171143
2399.368408
2721.481445
6362.130371
3534.202881
2485.714355
2533.962158
4825.600098
2172.333252
2609.694824
4557.416504
5543.105957
3484.345703
4310.739746
2455.552002
2493.048584
3624.181885
3953.343506
1928.192017
2341.525146
2223.827881
3729.697998
3977.382813
4373.937012
1451.659546
1907.50769
5327.118652
5928.314941
3218.0896
4701.255371
2082.98999
2668.593994
7474.141113
2358.33667
2066.830811
6727.068359
3677.857666
3316.122314
2621.142822
5756.07666
2711.167969
5563.80127
4998.868164
5028.307617
2489.269775
4633.327637
2351.040039
5394.854004
3780.881348
2204.549072
2240.575928
2527.172363
3031.674316
2452.81543
6112.491211
6115.162598
5637.512695
4206.341309
3510.337158
5487.633789
2591.349121
3644.387939
2777.98877
2436.75
2166.279541
2809.040283
3104.898193
3330.423584
1906.732788
4301.265625
2306.722168
2227.062012
2504.491211
4725.796875
3569.687988
2617.882324
3070.632813
1988.564575
5456.041992
5293.288574
2474.376221
2836.72168
2393.270264
3168.810059
3208.556152
4660.573242
3404.324219
2267.040771
1926.461548
2056.841309
1828.385986
2269.983154
2345.722412
2278.935791
3614.309082
1947.901001
4271.64209
2452.53125
3496.380127
3175.942871
3480.261719
4187.990234
5338.666504
2651.532959
1816.590454
2146.256348
2449.409668
4528.607422
1931.490479
2853.421143
3510.921387
3050.522949
2667.640381
2954.670654
2826.644043
2317.900391
5445.266113
2057.789063
1989.015503
1717.608887
2117.991211
4337.809082
1633.469971
1662.08667
2104.230225
1980.408325
1721.151855
3362.109619
2508.28125
2199.63501
5717.578613
4564.506348
1684.151611
1881.544678
1581.604248
1661.936768
2248.126953
6157.812012
4061.891846
1781.980713
4202.569336
2596.679688
3562.654785
1915.371826
2389.174316
2021.976196
5266.675293
3128.807373
3309.003906
3191.010986
5049.70166
4100.286621
2750.568359
1947.827759
4161.237793
3154.488525
2196.448975
4426.664551
2052.896484
2972.946045
2321.720215
2342.304688
3927.421631
4189.448242
2741.433838
4818.956543
3194.34668
1989.714233
5739.044434
2455.678223
3629.422119
2447
1135.012329
2122.271484
3393.379395
1292.915649
1776.93335
3078.979492
5567.26416
2789.938965
2830.055664
2362.105225
6175.224121
3751.524658
4964.952148
6820.205566
5504.319824
4317.896973
2290.620605
4114.437988
3092.34082
6627.680176
3239.954346
2503.85376
3425.550293
2706.666748
3630.593506
2941.429932
3515.304443
5270.588379
1898.084839
2344.687744
4469.245605
4078.374268
3763.987549
4046.36499
1880.867432
2428.705811
1774.796997
5832
3902.916748
5626.473145
6126.902832
3645.439453
5028.674805
2813.588135
2144.853271
3898.2146
2573.047607
2458.265869
3099.636475
2550.921631
4774.706543
2538.140381
2920.318604
6485.203613
4877.55957
4123.331055
2774.765869
4937.264648
2499.282715
4765.558594
3756.202637
4800
3289.124512
4322.361816
2364.26123
4244.472656
3960.12915
3531.743164
2423.49292
1799.620728
3321.112793
1793.341675
4191.895508
5581.67627
2503.833252
5053.210449
7098.434082
2067.632568
3961.0625
1877.800049
1792.897217
2722.971436
1744.629883
1960
3125.064209
4654.417969
3086.453857
5998.984863
2060.810059
2672.865967
2983.014404
7449.520508
6259.047852
1769.090942
4330.377441
2972.594482
3214.071533
3075.378418
1868.457764
1935.121948
2218.245605
2401
1857.878784
4069.028564
3588.805664
2006.755615
4944.249023
10208.989258
4545.48291
4778.207031
2034.761108
3068.033691
2891.344238
3757.705322
4097.538574
5790.353516
2023.209839
2777.810303
2701.339355
2556.571533
2883.322021
4538.195313
4016.941162
1698.035034
2335.931152
2331.659668
5400.356445
1916.125
4506.770996
3416.467041
2185.897705
3667.761963
3170.303955
3604.097656
2316.702393
3245.413574
4023.786621
5431.838867
3932.727295
3466.260986
3646.674805
4777.119141
2677.618408
3583.046875
2599.910156
2062.937012
1405.565186
1954.921753
5816.947266
6439.22998
2085.535645
1139.862061
2539.218506
3083.151611
3703.166016
6303.491699
1899.829102
2375.544189
2210.955811
4489.56543
3952.215332
3097.016846
4598.788574
6659.572266
3348.346924
4343.057129
1910.09729
2801.77002
2571.32251
2512.969727
3315.480957
3302.283691
1925.695435
2051.329102
2458.049561
4082.732178
2347.768555
3524.245605
3426.776855
4533.159668
1849.133057
2189.395264
3485.660645
4444.856934
3790.208984
2274.901367
1619.294067
3040.564697
2967.253418
3824.596924
2887.472412
2527.351318
2283.90918
2724.489746
3582.986572
2155.053467
1761.909058
2019.660156
4120.743164
1440.359497
1684.404541
3061.938232
2867.145996
2199.827881
4016.325684
3990.533447
2947.688232
4311.47168
2244.040283
3869.872314
4724.213867
4042.54541
3320.834229
6513.973633
2622.790771
2157.855713
3392.564697
3613.437012
3245.697021
4066.067383
2721.684326
2054.424805
3187.209961
3947.753906
6854.283203
5242.96875
3331.251953
8874.735352
5553.619141
3805.918701
2738.399902
2406.702637
2105.827148
5427.539551
5094.856934
3233.239502
3444.607422
8078.879395
3905.717041
5243.266113
2508.18457
1916.981079
2211.840088
3599.559082
3214.187744
7112.325195
4025.028564
3102.457275
2253.205566
5719.030762
1927.504395
3760.477295
2900.074951
2975.597656
3174.891113
2666.965332
2884.083984
3175.020996
4060.493652
4039.899658
3201.517334
3416.656982
4981.097168
3398.930664
1895.448242
2814.820557
4604.726074
4743.542969
5340.300293
3100.368408
3300.363525
2337.781494
2589.622803
2324.736328
4682.328125
2777.131836
2035.906982
3465.707031
2729.154541
5942.056152
2339.631104
2719.966064
2599.570801
3548.378906
3693.633057
1789.599976
2015.743286
3469.351318
3163.122559
2395.061279
2974.962891
1981.514526
4554.230957
3043.90625
3532.388672
4232.063477
2734.787842
2189.658447
1986.761963
2039.547974
6291.241699
5014.313965
3729.931885
8153.749512
4289.109375
4660.893066
6482.208008
4124.87793
4595.101563
2613.866699
2769.904785
3078.471924
8343.149414
2107.63916
1944.070801
2125.812988
5376.079102
1960.094482
2416.752197
4898.380859
2709.951904
3083.186523
2371.494141
2492.501221
2752.839111
6037.840332
5780.583496
4967.720703
8763.405273
1552.605103
3768.320068
5543.433105
3900.671143
2645.57373
9483.265625
5833.430664
3942.589844
5472.535156
5602.938965
2933.06665
3667.940186
3720.25
3888.727295
2758.569092
2136.653076
2813.480225
3018.399902
1827.278687
3832
3001.180908
2340.348145
2529.897461
5494.766113
4525.062012
4268.143555
3099.680664
3931.433105
5071.302734
2132.389893
2340.081543
3401.197266
6202.124023
4956.71582
2311.235352
2681.819092
3422.479492
4782.698242
2769.411865
4132.722168
3170.090332
2617.977783
4576.241211
2005.482056
5907.854492
4130.365234
4942.461426
4549.831543
2362.468018
2492.765869
5413.57373
3445.825684
1941.435059
3105.22583
4412.894531
4253.955566
2239.97998
3144.296387
4105.349609
3721.318604
3971.268555
4888.570313
2582.766846
4710.745117
1756.564453
2175.35376
3336.321777
2030.260864
2589.924805
2693.473633
3325.378174
2447.061768
3806.097656
5452.286133
1702.529419
4059.27832
2254.925293
14432.075195
2803.218506
3870.682861
4309.839844
2920.676025
3858.952393
1650.268677
2782.536621
2310.886719
4257.873535
1882.076538
3164.302246
4372
1646.206909
4602.110352
4891.366699
4099.834961
4212.968262
4287
4540.926758
7475.934082
3455.265137
1813.578003
4199.241211
3659.162109
4756.318359
1794.800049
3354.195068
3976.73999
3779.148926
2873.884766
6042.818848
2969.496338
4541.51709
4476.464355
3454.442871
1616.849609
2985.021729
1841.911499
4655.336914
3708.093018
4834.51123
2297.288086
2581.008057
4437.494629
4828.41748
4395.831055
2757.696045
5114.554688
5032.618652
1960.520874
2071.213135
2475.173584
2384.30957
3009.265869
4337.250488
4093.830566
2802.43042
2668.3396
3209.777832
4641.143066
3450.514893
3148.530518
2497.197754
2645.203369
4178.666504
2596.086914
2821.372559
2827.224365
2559.935059
6525.270996
4996.075195
4002.089111
4716.600098
4114.325195
1818.666626
3543.797363
4974.399902
1235.0625
3701.600098
5195.61377
3602.735107
1903.510742
2627.579834
3636.12915
3375.55127
2994.259766
3544.301025
2784.741211
4002.283203
3300.205078
1840.205078
4036.467529
1651.903564
3070.063232
1491.617798
2248.061279
2489.49292
3805.029297
6052.67041
6303.224609
1882.977783
5239.275879
2335.551514
2231.708252
4061.765137
3918.588135
3799.446777
4884.98584
5049.04248
2969.175293
3767.938965
3203.033203
5484.551758
2856.524658
6369.027344
4775.812012
2795.928223
2420.886475
3738.433105
2989.865723
5737.418945
2707.803223
3629.393555
2438.160889
1746.595703
3133.629639
4377.67041
2425.428467
3702.276123
5439.221191
3910.653076
3700.734619
3708.379395
3039.800049
2072.08374
3789.947754
3855.558105
2626.145264
3374.477295
2040.847046
6950.802734
1699.936523
4541.922852
5426.515137
6998.073242
2860.162598
5572.353516
4510.890137
1744.620117
1737.623657
4866.850098
1871.129272
3693.522217
3687.846924
3082.895752
3992.516602
3165.755615
1977.942871
2937.087402
4123.055176
5363.001953
4449.494141
4242.614258
5179.209473
4016.106201
4385.190918
4628.916504
5130.505371
2633.317383
2446.50708
2771.104492
2760.0625
3397.398926
1864.057983
4126.469238
2530.468506
3667.616455
4284.541016
3318.196533
3021.530029
2480.036621
2928.402832
2880.783447
3548.17627
2523.844238
3119.538574
4832.871582
7250.578125
3450.285645
3711.22998
3378.211182
4320.103027
2601.351563
3353.45459
3226.2146
4204.544434
1836.536621
2765.670166
3528.378662
2049.94873
2500.120361
2963.799561
2237.658447
4174.772461
2460.503418
4872.187988
3946.349609
3957.496826
3242.092041
1808.248413
3165.762939
4269.558105
2556.602783
4186.967285
2904.493896
3663.451416
4134.073242
3146.808105
1518.949097
3879.218506
2685.131592
4003.448242
5078.919434
3198.477051
3508.403564
2517.931152
3307.460449
6136.921387
4055.774902
2753.694092
1310.054077
1459.526367
4348.068848
2723.264404
3197.062988
3882.5
1913.599976
2565.983398
3511.697998
3826.666748
2540.327881
3568.715088
5332.13623
2141.563965
4009.30835
2016.890991
5081.183594
2227.804932
3441.125488
2801.582275
2250.753174
4336.291992
2651.551025
2416.554443
3951.543945
3985.061035
3987.719482
4384.040527
4775.323242
3312.227539
4320.145996
2471.235596
5422.492676
1274.646118
4429.101074
1833.877075
3221.662354
8077.209961
2576
3587.73999
3578.053467
2903.917725
2712.567627
1901.296265
2257.929932
2575.704346
2877.394043
5919.239258
4489.750488
2399.712646
2837.227295
6264.068359
4058.719971
3412.238037
3706.814209
3375.04541
2496.0354
2581.414063
4565.530273
3795.84375
6908.71875
3838.951904
4211.405762
2830.836426
5122.385742
2047.586182
2212.333252
2055.12915
2281.217285
2129.318115
4709.906738
1946.069946
2039.165649
2540.458984
3161.605957
4056.995117
7706.759277
3475.95166
2184.264648
3737.619141
4510.266113
1933.135132
4396.552246
2365.979492
2061.885742
2962.387695
4387.614258
2415.030273
2225.702148
2320.053223
2525.135986
2407.287598
3459.30542
6512.573242
2148.714355
3996.681641
4299.65625
1875.393921
3782.697266
2027.972778
5460.436523
3025.560059
1873.810669
2387.107666
3012.697754
2782.025635
5189.268066
2406.054688
3224.336182
2199.341553
2868.959473
3517.947266
2696.380859
4738.748047
2748.218506
2909.212158
3718.757568
4511.663086
2716.083008
4391.589844
4121.731934
4660.390625
2622.009033
4273.121094
2757.473633
2263.706055
3496.182373
2925.343018
3920.915283
1877.469604
3272.460938
5041.424805
2088.462646
4536.438965
3788.223389
4249.241211
4502.744629
1910.719971
2875.347168
3323.69751
3004.233398
3258.885254
2540.448486
3014.804443
2580.510254
2257.248779
3583.642578
3069.675293
2975.608154
3529.977539
6419.769531
4970.798828
5989.007324
2242
1843.975098
4807.970703
2057.20752
1896.217163
4119.111328
3212.263916
2213.114258
4126.083984
4849.686035
2801.324951
5536.263672
4173.864746
1932.093018
5147.925781
2215.094238
7067.490234
3634.86084
2379.318115
3997.89209
3341.563232
5287.307129
2137.579346
3707.577148
4156.251953
5474.601563
4595.01123
4471.036621
2147.09668
3865.216064
3881.578857
4380.032715
3314.32251
6623.061523
3217.955566
4272.124512
4154.802734
2410.553955
4720
5017.706055
2135.337646
2433.753906
2306.603271
2775.206543
3538.161133
4401.209961
7301.765625
3739.863281
2870.996582
3715.788574
3082.720703
4204.435059
4202.43457
4961.024414
4347.929199
3916.884033
2643.003418
1922.307739
3732.577148
3293.769043
2522.530518
1630.625732
4058.878662
3981.872559
4212.031738
6643.628906
4657.253906
1741.64209
4322.496094
4432.344238
1901.678589
2944.543457
2436.170654
1944.698975
3665.938721
3249.808594
2353.410156
3265.898193
3491.529297
4856.727051
2703.267578
3281.399902
2075.515137
2177.318604
3900.578613
2390.239014
2668.078369
5021.498535
2981.522217
3543.166748
4151.205566
2173.954102
1763.483887
3231.679932
2175.760254
2841.566895
2703.896484
4041.734131
2671.421631
4298.888184
3278.318115
2738
4145.480957
4702.915039
4487.127441
5927.731934
2187.895752
4011.251465
3259.526611
3338.220215
2564.261963
5690.632324
5801.138672
2823.311768
2455.639404
4246.608887
3289.907959
1463.705566
3675.268311
2354.114502
2239.236084
3352.779053
4495.469238
2647.420898
5632.413086
3249.428467
6270.520996
2524.843262
5174.70166
3250.584717
4365.963379
3519.824463
2619.594971
3045.436523
2726.390137
2087.240479
2597.225342
4145.819824
4270.157715
3728.470703
2105.046631
3090.58374
5740.799805
3631.150146
3286.426758
2996.897217
3233.80542
7201.816406
4350.200684
2856.786865
1971.549072
3982.338379
5240.287598
2511.883301
1848.048462
3018.381104
3996.810547
4941.083984
4752.89502
4837.38623
4964.36377
2592.217285
3999.368408
3987.756104
4044.375
2541.056641
2045.655151
4265.428711
4086.637451
3574.857178
3590.980957
4618.370605
2174.34668
2138.067383
2539.441162
6069.625977
3910.353516
2562.101318
4851.896973
6271.402344
1797.068115
3077.77417
2423.268799
2883.082275
4239.250977
3425.356934
3374.39502
1844.516113
4948.431641
4183.731934
2895.43335
4311.826172
5280.860352
4080.418945
1829.223877
2951.114258
4627.322266
2282.83252
2480.024658
3031.313232
3468.982178
2318.016113
1970.318848
5758.190918
3966.445801
3628.264404
5713.768555
2750.309814
3550.285645
4121.52832
2064.107666
3040.423828
6762.487305
2256.732422
3052.516113
4086.899658
3563.520752
3770.06543
3296.049316
4897.798828
4236.603027
4637.17627
3948.655273
4422.438477
3070.761475
2812.945801
5277.664551
2893.647949
2344.961182
1963.422241
4178.412598
4072.963379
4641.72998
3679.233398
3233.790771
2100.900146
3208.132568
6758.801758
3002.091309
5620.382813
3356
2558.859375
2749.085693
2271.547607
3582.802002
6325.586426
3293.333252
1881.043457
5965.16748
3581.783936
2062.399902
3724.740723
4091.536621
3036.414795
2030.288452
3403.12085
2277.114014
3209.480225
3424.863525
2460.470703
2533.067871
2051.880127
3858.805908
3292.8396
2536.453613
1914.80957
4326.516113
8529.402344
3715.163818
4225.865723
1919.259277
5687.942383
2366.583252
2921.292236
4391.67041
2263.722656
1884.537964
4876.104004
5411.606445
6475.866699
3046.415283
2101.491455
2243.673584
4096.057617
3584.576904
3312.652344
2019.754395
4955.050293
5024.79541
3351.124268
3719.78833
2717.508789
2111.429932
2665.667725
4318.955566
5242.624512
2190.125732
6027
2427.739014
3969.616211
2155.742676
5124.799805
3818.770508
2941.58667
3006.139648
3897.344727
2574.893555
3360.528809
2223.083984
2851.376953
4534.736816
4494.388184
2084.34375
3184.816406
2580.259277
2589.51123
5332.713379
2233.686279
2198.391113
1531.69812
4001.936523
3888.073486
2048.864746
2392.148193
2115.658203
2634.647705
4106.327148
2753.949219
2967.723389
3470.188232
2294.262207
3733.924316
3016.821777
4297.84082
5392.039551
3075.417236
2373.651123
2554.729736
2762.026123
3006.165283
2413.395264
2699.81543
4483.516113
3909.087891
3674.851807
2457.634033
1614.692627
4571.766113
4247.665527
3632.252686
4081.838379
4397.119141
2803.284668
2805.807617
1713.003052
3471.623047
7411.792969
3178.413818
4311.321289
1842.882935
2165.884521
5870.505859
3608.200439
2770.306152
7204.029785
2735.533936
1943.947144
3278.662109
3889.38623
3365.162354
4104.928711
2110.029053
5078.46875
3831.463867
2309.734863
3745.833984
5336.320801
3652.770752
2249.703125
2160.941162
1921.633545
2448.271484
2034.222168
2601.984619
1002.054626
2644.084229
3610.13916
2355.629395
3324
2804.74292
2610.767578
5022.051758
3942.572754
3064.524658
4370.837891
3328.701172
5025.397949
2184.74585
3672.749268
5641.418945
1833.756104
4842.732422
3098.75
2066.878418
2395.247559
3634.970459
2721.123779
2183.875
4166.351074
4461.506348
4148.928223
3005.593018
2267.533447
1983.704834
3997.878662
3411.340088
3016.017578
2381.322021
2696.095947
2644.568359
3469.408691
4657.283203
3232.51709
2908.297852
2800.691406
3566.920166
5332.837891
3229.472412
3259.219482
3989.910889
3359.612305
3285.716797
3080.266113
2561.490967
3172.681396
2367.758545
1967.686279
3473.221436
2395.661133
4682.350098
4539.655762
4706.959473
9173.052734
3306.748535
4560.978027
3838.036621
2217.533447
2793.511719
3862.864502
3472.388672
3362.910889
2526.682373
3189.62207
3847.161133
5526.654297
3437.375732
1903.147339
1885.526123
2225.803223
3743.893555
4070.122803
4160.376953
5148.255859
2871.250977
2671.849854
2139.115234
3209.134521
2606.160889
2043.136841
4098.734863
2083.547363
2531.545898
2004.782104
4502.769043
5602.441895
5093.607422
5196.928711
3661.27832
4213.040039
4029.714355
2379.661133
4293.527832
1605.920898
2413.729004
3870.796387
2449.443604
1716.258545
2960.550537
4419.625488
9263.522461
3148.892334
4121.480957
2472.976807
5513.6875
5828.530762
4349.851563
2637.333252
4638.351563
4170.244629
3210.186768
1858.223755
2237.239502
2941.087402
3500.556885
5700.404785
3578.477539
6493.646973
2366.222168
3976.574463
2806.637939
3267.452393
3527.243896
4516.438965
5624.824707
3717.919922
2794.155273
2119.814453
3774.487061
5920.709961
5976.259277
3630.061768
2663.164307
2214.399902
4331.643555
2451.195801
5008.433105
2047.135132
2315.342773
3645.100342
4052.533447
1654.291626
3797.345703
4247.209473
3402.688965
2657.531982
3256.258057
1825.8927
1965.131592
3581.693359
2263.240479
2367.852783
3562.390869
2638.013184
1982.554565
2513.373779
4247.413086
3890.538818
1416.775513
1803.026367
1804.420532
4761.419922
3688.661133
1419.573608
2557.621582
2112.351318
4691.19043
4941.165527
2620.70459
4740.28125
2120.660889
1353.45459
2477.98291
2933.016357
4215.228516
2902.411377
5673.817383
4435.938477
3408.737305
4679.823242
3245.245117
3233.173584
3581.449219
3046.644043
1873.161865
2558.42627
2905.741699
3289.625244
3287.684326
3723.043213
4273.597656
1941.1604
2809
2636.461426
1900.763794
2383.531494
3530.862061
4455.555664
2470.290039
2596.086426
4140.568848
4631.694336
3922.169922
2084.5979
2570.269775
2184.396729
2904.288086
8392.226563
1985.128662
5170.589844
3938.576416
4610.933594
1943.021118
1910.683105
2468.709961
3290.252441
2603.08252
2037.914185
2212.520996
4259.060547
4234.374512
3978.651611
4586.065918
4887.761719
5933.04541
5263.525391
3143.013672
3183.742432
3066.693604
3290.399902
4535.064453
3959.61792
4935.73877
1408.277222
2186.73291
2112.202637
3062.62793
2366.135986
2547.40918
2454.942383
2883.395996
3625.627441
3878.474365
4934.515137
4649.495605
3796.767822
3463.521729
3796.847656
3186.48999
5056.285156
1362.230713
2923.578125
4385.21582
7410.290527
2746.136963
1897.827637
5405.806641
2058.452637
3679.411133
3661.434326
6709.795898
2500.42041
2187.292969
6618.163574
3975.609131
2558.107178
2967.201172
2495.605957
3292.203369
3615.416016
1967.276001
2154
3703.831055
3747.199951
4126.975586
3497.113037
3562.868408
2890.247559
2057.069092
4191.657227
2358.482666
4324.016113
4999.045898
2439.908936
5361.428711
3606.712646
2348.728027
4626.804688
2856.991943
4529.343262
2995.885742
2880.827148
3275.241943
3707.432617
2722.400879
5321.383301
2601.172119
2775.933594
1989.203247
3108.873779
3801.510498
4017.010986
5707.725586
3417.111084
3239.730957
1764.943359
3193.008301
3415.547119
7044.618652
2025.9021
3933.013916
4178.508789
3254.75293
5691.650879
3123.148926
4420.938477
3947.859375
3565.724121
2598.038818
3293.740234
3629.567139
5144.437012
2132.526855
3836.030762
2118.976807
4802.237793
1650.765991
2716.626709
4140
3574.792725
2997.150146
3714.686768
1938.133301
6197.086914
2927.80249
5431.504395
2276.813965
2241.067871
6300.489258
1876.398071
2486.117676
2918.52124
4260.799805
4366.54541
2456.539063
2083.269531
2948.747559
3047.581299
3132
2294.423584
4349.399902
3874.774414
3450.072754
2788.700928
1934.997437
4975.236328
3338.993896
2468.762695
6253.07959
5017.446777
4016.405029
1727.144165
3893.284668
6619.433105
3127.224609
4140.066406
2546.717041
2088.931885
4387.567871
3375.592041
7511.597656
1787.669434
2090.592041
2848.980225
2579.334717
2385.837402
2377.94165
3713.911377
2144.562988
3098.144043
4800.492188
2998.399902
4246.684082
3888.779053
3466.256348
2248.724609
4787.077148
1880.411255
2288.438477
2347.697998
1889.267944
3391.094727
2649.890381
2133.411865
2480.78125
3494.719971
5253.324707
2208.914307
3282.552002
4462.584473
2835.737061
2975.980713
3859.974609
4308.788574
3231.650146
3730.104004
2994.373535
4607.420898
6204.835449
2794.494629
3744.960938
1938.781006
2615.005371
4719.580078
1635.731812
3681.849609
2242.397217
2927.805664
4199.743652
4370.478027
4115.319336
2754.127441
4813.847168
2542.949219
2254.717773
3457.438232
4143.095703
2102.036133
2352.914795
3668.242676
3887.956299
2692.849365
1733.841675
2955.199951
6320.106934
4127.568359
2272.290283
1883.477173
2158.688965
2071.946777
6187.174805
3321.521729
4964.992188
4555.381348
3895.290771
4280.766602
2190.132568
2178.915771
2848.88623
1753.901367
2699.726074
2204.371826
3351.759277
6191.867188
3096.188477
3133.00708
6351.026367
4512.18457
3845.791748
2553.913574
2260.540527
5697.724121
2039.493408
2447.435547
4211.43457
1650.596436
1636.826172
4840.602051
5352.54248
3721.552246
2871.898193
1946.244751
3647.294922
3471.81665
2977.295654
3019.018555
5298.867188
2642.686523
2081.429199
3388.268799
2461.856201
4175.455078
3519.38916
3205.21875
2124.89624
2195.817139
2941.860352
2998.884277
1922.909058
2732.368896
2531.082031
5062.114258
3050.762451
4044.947754
3045.96582
2309.916504
1930.754761
5400.10791
5005.568848
2233.419922
3726.478516
3572.527588
3188.39209
2068.93042
6109.024414
2367.503418
1869.882813
1822.12085
4978.493164
4160.509277
2737.470703
3060.520752
3769.475342
4490.586426
2155.021729
4329.557617
2560.941895
3505.723389
2066.394043
5206.943848
4215.170898
2718.059326
2941.57666
1923.845337
5929.449707
3049.60376
2105.967773
2302.80249
4070.352539
1735.895752
2789.446045
2505.762695
4482.493164
4370.502441
3213.719238
3395.290771
3589.521484
2391.720215
2713.49585
2033.675171
1873.415039
2791.273926
5986.977539
3791.064209
2181.122314
2220.075439
3868.188721
2292.641602
2515.934082
2511.763916
2427.576416
3575.496826
2756.571533
3065.082764
4257.840332
4820.692871
2138.047363
4504.383301
2132.220215
4249.750977
5138.165039
3295.905518
2142.275879
2079.473145
2920.246582
3699.273926
3275.104492
1989.815186
4818.92041
2434.23877
2869.675537
3309.815674
4691.361328
5942.668457
2052.60376
2803.778564
4576.300781
3924.297852
5572.121582
2895.931641
2866.713135
5946.785645
3252.417969
4108.517578
3181.027344
2282.610596
2475.876465
4431.549316
1822.156494
2768.448242
4161.749512
2048.807617
4425.777832
2415.764648
1774.608643
2469.841797
4293.882324
2228.524658
3312.879883
2471.75
2358.910156
2454.006104
2703.437988
1982.1875
5342.458008
3500.62915
4487.456055
4810.449707
4323.431152
3402.962891
6983.921875
5062.502441
5965.44873
2337.402344
3485.083008
2195.416992
2645.249023
2190.942627
1728.985474
3572.975342
3527.111084
4879.078613
4489.448242
2079.034912
2684.155762
1748.296875
4102.90918
3663.247314
3632.535889
3805.239746
1837.280029
3154.705566
1619.396851
3513.274658
2548.986572
2606.647461
1860.813354
2698.944336
3078.577881
3183.827148
3610.666748
2034.646362
2428.493408
5549.34375
2644.744629
1652.395874
3875.650391
2567.109863
3433.389404
4240.179688
1793.770508
2964.54541
1771.9104
2684.264648
1839.414673
3445.421631
3513.225342
5175.460449
3032.924805
2923.546875
2255.559326
2480.586914
2799.714844
2078.530273
2609.854492
2624.763428
3974.335449
2700.476074
2941.619385
2496.321533
2656.963135
3601.092773
1383.592163
1766.219238
4018.303223
2905.114258
4319.955566
2002.179443
2830.006104
2941.99292
1902.222168
1575.561646
4134.974609
2577.564453
2818.710693
3905.80249
2190.403809
4448.125
3225.472656
2917.101563
4205.583496
2003.734741
3519.368896
2162.453125
2308.755615
4717.356445
4131.877441
3476.539307
3529.222656
3754.888184
4811.609863
3530.899902
3474.314453
2385.720215
2267.510986
3294.74292
4971.295898
4003.220215
2524.887695
3674.500977
3361.366455
2568.528809
1949.5
2351.737305
4550.105957
3724.622803
1750.23999
2317.477295
2962.939453
5035.512695
2048.649414
3024.379639
4701.838379
2756.343262
2121.540039
2891.121338
2267.752441
4634.604492
5030.811035
2267.492676
2325.147217
2365.760986
2302.501709
2069.648682
3647.509766
1979.909302
2866.353027
3199.144287
2720.842041
3615.605469
3637.037842
2214.270996
2247.673828
3189.134033
4500.620605
4904.760742
1624.234375
2548.71875
2907.082764
3850.134277
4118.453125
2363.243164
2647.556641
3062.238037
5215.280762
3857.757324
5710.254395
3707.814209
3197.169434
3080.848145
3482.650146
1977.773926
2745
3531.187744
5233.973145
2443.465088
3560.094482
16825.640625
2166.176758
2890.477539
1961.437256
2851.469971
2934.789307
2286.568359
3951.723389
3272.063721
2460.28125
2967.521729
2744.286377
4258.039063
1786.247681
2482.188721
3590.6604
1781.385132
2983.926514
4303.358398
1969.594971
2798.157471
3883.662354
3749.370117
3409.825439
2097.669678
1759.479858
2859.233398
2316.448975
2124.065186
2391.739014
2431.356201
2365.619629
3219.519043
4730.06543
3024.278564
2072.106934
5766.507813
3309.446777
5612.779297
3441.759033
2969.638184
4521.872559
3154.112549
2092.526367
4894.05127
3000.596436
2177.540283
3489.532471
1953.535522
5513.368164
3235.058838
2616.242432
3689.728027
3001.794678
3806.860107
4434.332031
1726.825195
3237.856689
2980.64917
3756.955566
2509.277344
3875.686768
3321.811279
4404.337891
7370.682617
2804.209473
6950.714355
2884.286865
3745.221191
7250.236328
2703.68457
2072.211182
3330.596436
3410.561768
3997.836182
3615.085693
2643.208984
2342.659424
4192.736816
1978.861572
4655.263184
3517.884033
1794.118408
4431.023438
2221.438232
2849.062012
3102.246826
2472.386475
5825.800293
4421.560547
2220.324707
2850.843262
2008.062622
3123.354248
5036.378906
2987.227783
2501.374023
2962.255615
2129.362549
3359.302734
4498.963867
3936.205078
2614.382324
3658.114258
2804.453857
3253.366211
1306.084351
1868.1698
1864.423584
3072.126709
3587.209717
2592.880859
2130.802246
2045.256226
1889.0625
4213.59375
5013.908203
3734.207764
2922.784912
3646.143799
2701.92334
2046.910034
2691.882324
3616.994141
2900.591797
4036.292236
2232.022705
2102.511719
2312.715332
2869.81665
2342.571777
2368.664551
1457.096802
2295.976563
2845.810547
5169.663574
3357.256348
4211.283203
2426.482178
2875.350342
2267.653076
2364.008545
2675.503906
4815.305176
1965.795044
2086.796387
1062.682007
3715.148193
2160.73291
2049.255127
3417.539307
3454.687256
2030.066406
2794.95166
4224.030273
3641.166992
3533.485107
1865.46814
3332.773682
4282.365234
2122.431396
3511.324951
2600
1966.540161
4782.827148
5422.171875
3542.89624
2600.980225
3922.099121
3990.157959
2875.753174
2573.195313
2014.144043
1718.311646
2294.797852
2369.902344
1966.480713
2413.195313
5178.163086
4360.301758
2344
2475.713623
4387.893066
2523.801758
1831.365845
3297.946289
2394.252441
2396.251709
3494.525146
2115.327148
2398.924561
2103.884766
2068.480713
1755.437622
2723.148682
4031.272705
2466.848145
4162.987793
6331.852539
2559.878174
1948.492432
