# Supplementary material for: Distribution Analyzer, a methodology for identifying and clustering outlier conditions from single-cell distributions, and its application to a Nanog reporter RNAi screen
Source: BMC Bioinformatics. 2015 Jul 22;16:225. doi: 10.1186/s12859-015-0636-7 (PMC4511455; doi:10.1186/s12859-015-0636-7)
Supplement: Additional file 1: Code S1. — R source code and sample data for distribution-based high-content screen analysis [file 12859_2015_636_MOESM1_ESM.zip › DistributionAnalyzer-1.1/Plates/files10004/G15]

1842.520508
3268.583252
2054.756836
2027.368408
5165
9507.179688
2658.666748
1748.512817
5904.375
4577.59082
2937.618408
1942.352905
2051.692383
2100.041992
3438.480957
5574.617188
1420.141235
2668.30249
2156.611816
2282.790771
2730.066162
3632.30542
2131.256104
3993.919922
4923.931641
7307.643555
2054.898438
1448.800049
1670.755615
5209.51709
1291.164795
3903.425781
1993.585571
6047.52002
1754.626831
4022.268555
1300.51062
1531.583374
1912
2528.172852
2619.615479
2266.653564
4299.206055
5598.835449
5584.326172
2487
3475.783691
3204.625
5924.185547
2590.429932
1660.474609
1956.800049
6743.371094
2856
2454.337891
3473.891846
2641.628418
2705.022461
1587.230713
1822.095215
2208.687012
3159.901855
2723.716797
1995.018433
2075.792725
3163.561523
2109.813965
4122.913086
1975.967041
3626.542236
2257.957764
2038.981323
2379.455078
5374.223145
2171.622314
1789.34668
6707.037598
5195.92041
1936.061646
3942.5354
2358.495117
3685.565186
2906.029297
4147.451172
8855.242188
3958.063477
3722.352051
2423.952637
3344.740234
1963.873291
2027.263916
4053.185791
2183.601318
3372.035889
3688.043213
3685.267334
4824.160156
2135.183105
1627.885376
2988.39209
4431.487305
3161.424316
2008.101807
3411.725586
2693.629639
1748.073608
9584.582031
5345.883301
6128.186523
2884.879883
2575.387695
6951.859375
1783.639038
5118.920898
1872.018799
2179.273438
1786.142456
2171.749512
2041.915649
3087.702393
4809.295898
4690.956055
7366.008301
3633.095215
2073.159668
2642.898682
2700.785889
3909.229736
2172.833252
3795.355225
2234.730469
2145.100586
2209.812256
3870
2889.851318
2286.901611
2238.115479
2847.296631
2496.092773
5120.648926
2390.430908
2091.32666
2341.766602
1898.582275
2656.881104
2025.93103
2286.493164
1934.89563
3638.368896
2377.956055
2074.92749
1770.905396
3779.081299
3088.748291
2330.874512
2274.99292
2106.651611
2084.509766
4251.896484
2807.56958
2095.304932
1783.252563
2631.97583
2137.655273
1480.75293
5894.362793
1593.395386
9848.608398
4829.624512
3901.079346
3048.41748
3589.5
2917.446777
1743.478271
4302.089355
2704.41748
1572.131836
4600.322754
5464.632324
4625.830078
4566.304688
4715.402344
4087.09082
1823.053711
5634.210449
1606.678955
3751.242188
2568.365479
1545.431519
1924.540527
2193.326904
5812.714844
3207.476074
4977.907715
3153.584229
3843.858154
2115.264404
5223.507813
2335.537598
5985.263184
1776.54541
3679.966309
2828.571533
1641.846191
4236.678223
5003.667969
3388.429932
3033.970459
2298.519775
3008.662354
4175.263184
2208.713135
3853.202148
3703.541504
5568.943359
4088.303711
4418.333496
2230.040771
5282.038574
3332.952393
1671.865967
2667.797607
1629.258789
5651.153809
1875.702881
4349.283691
1716.055664
2589.451172
1680.52002
4373.627441
1643.577759
2035.572998
1704.431274
6465.708008
2168.017822
2676.45874
5191.174316
2133.868408
3228.472656
2632.910645
4130.941406
2020.876465
1821.055054
1658.443359
1817.224609
1888.810425
3854.023438
2631.354736
3080.370605
1964.961792
2577.830322
2421.296387
2014.329102
2545.947998
2381.834229
2185.584961
3402.823486
3393.111816
3495.671143
1244.736816
2417.273926
4568.930176
1582.92688
1485.052612
6254.224609
4178.612305
2989.54541
2854.307617
3807.374756
4219.317871
4376.615234
3222.704834
5489.981934
1703.51355
2283.285645
4046.605469
5496.185547
2131.826172
2388.549072
2929.507324
3493.704834
1688.878052
4065.566406
5874.495117
2003.629639
4173.003906
2724.851074
2402.86084
4339.077148
1839.64917
2834.643555
3792.601074
4840.438965
3385.846191
6478.093262
6677.558594
3080.962402
2320.281738
2497.473633
2623.85376
2450.375977
4491.5
3393.580322
4763.598145
5170.561035
2198.911133
2988.938232
3003.847412
7210.751465
4513.527832
3462.333252
1425.333374
3841.300537
6364.900879
4900.844727
2032.213379
4139.38623
3905.333252
2499.787354
1974.900024
4063.817383
2089.318115
3972.939453
3214.9729
5179.401855
4905.109863
4856.693848
1496.755859
1705.177246
3463.007324
2351.345459
4800.963379
4204.276855
1963.099976
3781.883789
5643.217285
5823.046875
4227.723145
2219.710205
1893.361694
3043.394043
3662.789551
6041.032227
3047.890381
5245.685547
2047.453125
2033.863647
2292.7229
5487.394531
4573.921875
2342.511719
7106.715332
2846.45459
3560
2200.82959
3624.857178
2826.147461
5436.102539
2186.696533
3093.06665
6314.328125
5989.063965
1581.538452
2395.413086
5788.423828
4186.557617
2164.493164
2212.313721
3503.547119
3840.816406
4069.292236
4861.067871
3662.433105
8045.994629
9399.475586
4446.874023
2523.692383
4304.551758
8493.321289
1783.199951
2007.597168
5679.15918
2159.175293
4607.379395
3652.197998
5572.937988
5753.130859
6974.648438
3230.564697
4036.115967
6036.154297
2206.509766
5861.464844
1423.301025
2503.262451
2386.944092
2593.441406
1959.455444
2240.842041
8411.576172
4149.707031
2903.368408
3675.970703
4848.161621
4515.399902
4157.674316
2921.265137
6903.346191
1890.048462
6337.958984
3446.354248
2703.428467
2507.106445
5502.025879
3692.779541
3919.748779
1537.542847
4226.796875
2810.167969
2906
6357.74707
3333.352783
4406.282715
5702.943359
4260.291992
2427.373535
3120.266602
6267.816406
2177.939453
4647.724121
4097.37207
4899.413574
3696.487305
5128.422852
5256.816406
2655.377686
3564.054688
5020.543945
2559.914063
5176.916504
2234.968994
3745.242188
2736.432373
3264.32251
4641.948242
4515.35498
4069.050537
4384.068848
3572.725342
3551.337402
3223.337158
4314.883301
1432.104614
3590.123291
1761.085327
3172.297852
4889.296387
4617.365723
1656.405029
4632.779785
2905.128662
3431.179443
11238.639648
5792.483398
6371.648926
3395.168213
1961.727295
2204.495117
2607.63501
4041.373047
2581.616211
8378.220703
3390
2060.287109
2432.610596
3675.531006
5295.317871
3550.196533
2427.772949
2320.163818
5711.174316
3214.705322
3136.659424
3462.712646
2344.721924
3775.612793
4202.537598
3562
2292.117188
4911.27002
4943.612305
2113.25
1927.179443
5849.51123
1996.304077
6107.529297
4699.507324
4144.10791
2038.137939
3280.37915
4431.262207
2428.508057
4205.388184
2585.056641
5093.293945
4526.459473
4076.244141
4618
1867.480957
3780.141357
6348.922852
4228.605957
5043.172363
2283.35791
2290.330811
3255.800293
6020.475586
4691.76709
2018.680908
3630.868408
3406.299561
5009.733887
2765.227295
2171.270996
7220.733887
5430.758789
2791.529297
5713.55957
2982.195068
4278.36084
4114.130371
2555.550781
1691.650024
5127.814941
4267.894531
2126.142822
2073.696045
4290.825684
4300.487793
1579.337402
3590.456787
3356.229492
1834.834961
4916.562012
2732.059082
1926.028931
4845.693359
4017.803467
4350.954102
3331.243164
2159.566406
5463.126465
2950.010254
3969.13623
5458.315918
3091.961914
1616.901978
1950.807129
2036.900024
3361.297363
2299.516602
2710.511719
3146.760986
1762.292114
5192.871094
5265.043457
4794.113281
3090.641113
3195.017822
4768.868652
4918.408691
3227.31958
3160.569824
3208.147949
4221.622559
6430.380371
5749.865723
3450.062256
3154.028076
2882.09375
2917.142822
3121.16748
5035.683594
1345.556763
2024.028442
4000.95166
4307.659668
3516.048096
2662.506104
2414.371582
2199.473633
1829.368408
5408.549805
2561.619629
3539.445313
6144.55957
1723.324707
3602.206787
2982.699951
6072.641113
4656.915527
3093.629639
1766.265015
3279.009521
3560.946533
7690.422852
3404.941895
2043.341797
1797.052612
5626.291016
1414.886108
4755.230957
1896.59021
4638.462402
3199.102051
3673.63501
5602.666504
5762.786133
2749.363525
2998.262939
2555.905762
1288.18396
2097.846191
4025.875
3136
3462
4158.280762
3435.067627
6238.84668
3191.911133
4391.836914
3891.79248
4388.711426
4003.80957
3129.084717
4533.812012
2469.266602
4716.031738
5997.346191
1888.285767
1769.769897
3747.921631
3212.390137
3650.506348
2172.899414
5370
3601.263184
3541.488037
2973.772217
2258.539795
4234.416504
4222.45166
5287.782715
2499.754639
4208.70459
2913.614746
1795.944458
5362.418945
5384.539063
5726.388672
5961.03418
1997.109985
4465.016602
3984.090332
5180.115723
4307.96582
4164.680176
2309.975342
5231.477051
2673.243408
1704.533325
3547.935059
2533.782227
4085.481445
2761.830811
5729.311523
2894.399902
3654.54248
6186.302246
1531.609009
7281.804199
3260.181885
4058.484375
2011.856689
3595.64502
5890.060059
2161.793945
1752.059204
6226.385254
3436.100098
3268.736816
2829.530273
3169.513428
3199.08667
2643.229736
3102.61084
2304.188721
7287.017578
3530.452637
1835.328491
3893.023926
3241.976563
3379.773682
3780.37207
1682.724609
2381.085693
3633.35791
1947.894165
3221.421875
1877.899048
3094.555664
2184.169434
3091.162842
3994.843018
3395.405762
3920.987061
4190.168945
2619.207764
5147.163086
3885.09375
4260.944336
2367.772461
1993.588623
4939.204102
1997.980225
6873.237305
1927.753906
1727.321045
3250.215332
6325.647949
5197.696777
1571.416626
1976.71582
5404.561035
6355.787598
3204.614014
4121.160645
1604.288696
1316.577271
4745.052246
5556.74707
1914.692261
4121.350586
3370.872559
5118.244629
3439.203369
4436.138672
2032.421021
3600.350586
4454.022949
2314.599365
4454.081543
4131.064453
2550.780029
1903.686279
3420.30249
2545.05835
4286.671387
4448.165527
5595.038574
2772.928711
3216.202637
2093.162354
4154.858887
2695.360107
4494.20459
3673.702148
3828.284424
5221.984375
1710.989014
2448.307617
3371.880615
4171.973145
5951.280762
3238.255371
4248.725098
6638.458008
5830.491211
3244.235352
3502.424316
1530.431396
1638.117676
5299.578125
1790.0896
4420.091797
4208.063965
2741.481445
3511.419434
2381.625
3479.5354
6298.508789
2818.093506
2773.798096
4551.374023
3941.574707
2839.543213
5452.9375
3375.80835
3224.216309
3631.073242
6512.069824
4697.012207
4154.445313
2825.790527
1923.529419
3390.362793
2704.231934
1563.893799
1851.398193
5832
2995.092529
2514.115723
4150.76123
3753.529053
5276.535645
5768.021484
4968.367188
4302.571289
5481.345215
2740.193115
4071.097656
5849.405273
4027.612793
4489.221191
3138.47876
4194.804199
3162.603271
2594.218506
1935.486572
2276.862793
2051.667969
1994.62854
4524.334961
6827.95752
4189.898926
2631.463867
3244.634766
7467.803711
2491.287598
2667.503906
5986.797363
2587
4462.876953
2634.346191
4172.10498
4431.114258
4439.479492
5780.585938
2008.947876
2020.179077
1886.166626
3454.682373
5787.588867
2711.907471
4330.212891
5234.950684
3278.863525
2009.686768
6870.161621
3598.553955
1924.957275
5683.873535
2399.743652
5252.571289
2124.901367
2609.135742
5282.285645
4518.838867
4098.561035
3423.88208
2539.927979
4133.228516
5556.141113
2265.333252
5163.071777
3648.088135
2033.379272
2342.632813
4225.746094
3057.439941
4400.562988
2413.752441
3495.484619
1959.741943
5162.760742
2587.696289
4935.466797
4318.319824
2284.615479
3196.953613
3639.297363
2087.46875
3290.02417
1806.963013
5057.101074
4897.799805
3794.597412
1881.411743
1868.401855
1744.491211
4497.563477
3066.638672
1987.76001
6096.375
2882.518066
1950.405029
2990.970459
3233.301758
3037.240479
1881.062988
10500.246094
3523.889404
3376.567627
2113.559082
3344.873291
2826.90918
1850.219727
5787.336426
1746.56604
1364.645142
2957.875
6597.907227
3976.780518
1910.800049
2111.674072
2629.566406
4519.849609
3763.698486
3172.615479
2488.459961
1998.828369
1762.77417
2348.840576
1594.666626
2642.859375
3579.10498
5624.895508
3482.825195
5114.724121
2257.827393
4158.86377
2157.838623
5365.23291
2084.108643
5170.847656
3797.364014
4136.669434
3406.956543
4588.331543
2945.006348
1947.060913
4880.261719
3906.946045
2208.352295
2541.571533
1870.875977
3164.179688
4749.009277
1606.281006
1338.950806
2535.147461
2628.18042
9390.466797
5481.422363
5284.530762
4067.396729
4544.18457
2759.30542
2374.835205
2444.258057
2837.612793
5027.881348
2985.087891
2232.2146
2939.764648
3682.387695
2300.121094
5706.370605
3004.282715
3153.600098
4898.591309
4309.135254
2248.464355
3172.332031
3616
4830.728516
5211.397461
3131.09082
3984.373291
2107.621582
3842.368896
3372.085205
2528.861572
5533.194824
2795.13208
3724.530029
1675.151489
2741.549805
4067.364014
2481.868896
2783.664307
2997.289551
2916.361084
3860.117676
1330.909058
1501.697021
2300.912354
4531.25
2451.474365
3126.422607
4162.477051
2671.361816
2933.645508
1814.276978
2946.096191
4618.121582
4099.73584
2703.139893
3352.995605
7309.249023
9090.207031
4352.012695
2006.839478
3143.030273
4146.679199
2696.697998
3119.333252
5655.544922
4832.89209
2057.819092
5873.569824
3504.429199
3945.914795
4446.318848
2622.273926
3143.20752
2459.297607
4056.947021
3666.283691
2694.010254
4774.881348
4598.385254
2226.540283
1735.439209
3715.669678
3021.129639
4044.725342
2250.76001
2281.593506
5055.355469
6075.449219
2491.98999
3609.96582
3708.263184
2190
1984.204102
2757.443848
3714.314941
3087.572021
2219.002686
4861.178223
2281.004883
2104.666748
2733.848633
6365.961914
1987.717896
4409.413086
2045.409546
2104.122314
2066.870361
4974.684082
2644.783447
2923.281982
3650.865723
2625.734863
4951.883789
6932.965332
2346.20874
3627.694092
7071.290039
1374.292847
3341.39917
6457.273438
4165.741211
3334.549805
2046.022949
3111.980713
1810.294312
3457.10498
1614.353882
3816.825439
2650.945801
2474.513184
2873.055664
4561.69873
2116.53418
3373.832764
2318.273682
2728.901123
4171.230957
4543.799805
1727.361938
3352.105713
1845.476196
2341.764648
4181.168457
5549.111816
4181.387207
2172.674072
2508.068848
1436.864014
2738.834473
5613.714355
1880.506836
4640.265137
3274.795654
2298.814453
4546.492676
4448
2485.872803
2299.002197
3028.137207
2738.326904
2260.954346
3806.102051
6575.080078
1408.848511
3282.938232
3005.117188
3918.589844
3788.029541
3989.751465
4385.389648
3068.407227
4629.966797
3550.744873
1875.199951
4859.929688
3082.032227
4356.012207
5546.086914
2734.010986
4718.814941
2753.366699
2611.52002
7837.745117
3013.70752
4462.919922
3342.018555
1910.162109
2472.818604
3072.390137
5309.493652
4185.345215
4352.51123
2432.606934
7350.024414
2183.173828
4397.346191
3672.033203
5970.570313
2759.746094
3633.322998
2025.510498
5851.524414
4390.880859
3631.30542
3130.666748
3028.402344
4420.611328
4097.196289
2005.461304
3369.987793
4780.87793
6015.033203
4250.275879
1509.205444
2456.431641
2655.604004
3847.83374
6477.594238
3968.756836
2686.836426
2722.796387
2231.951416
1193.475708
5956.099609
2606.79248
1810.453979
4034.358887
3379.11499
6387.257324
2380.580566
2586.015869
3113.027832
4229.588867
1787.60498
2186.991211
2034.508179
2440.652344
2766.573242
4046.437988
2622.763672
6821.240723
3531.777832
5050.402832
4162.375488
4134.977539
2335.006836
3283.497559
1893.280029
3169.756104
4136.807129
3292.67749
3629.873047
3045.985596
2986.292236
1590.386597
6845.410645
1681.799194
1791.081909
4954.54834
5735.92041
2654.592041
7983.59668
3578.790771
2199.261475
4092.858154
6968.119629
6895.964844
2644.329346
4760
4653.185059
5986.983887
7932.270996
5240.541992
3642.162109
5619.232422
4840.32373
5502.608887
6942.933105
4092.547852
5547.871582
5173
9638.447266
4323.234863
2749.393311
3078.614746
5538.745117
5372.187012
2943.482178
2874.476074
3863.907715
3952.284912
3332.342773
3331.876953
4071.553711
4741.57373
2589.708984
2575.23584
2536.497314
3344
1836.279053
2676.565918
2425.989746
3840.89917
3560.262207
6299.751465
2354.348633
2838.42041
1977.306641
4930.855469
2389.574707
5947.22168
1739.113525
1831.681396
3093.697021
3133.740234
4816.842285
2036.178101
2898.025391
3199.364014
4402.84668
3127.758301
5258.19873
2505.98584
5699.313477
4963.91748
4351.401367
2607.893311
4670.378418
5794.094238
1766.602661
2525.141113
4119.376465
3251.652832
4836.948242
2002.306519
2384.063232
3422.981934
4690.990234
3547.840088
3436.532227
4297.274414
4875.467285
5113.613281
3698.76001
3818.57373
3853.980957
1757.536743
2636.523926
3739.593262
3192.982178
1678.779297
1972.939087
3003.753174
2393.16626
3209.028076
1850.400024
3951.160645
3714.380615
4355.208008
2926.376221
2054.681641
1826.870483
2381.15332
2022.415894
1939.592285
2915.415039
5368.041504
4155.845215
2313.865967
3156.611084
3372.438477
1609.076416
3533.56665
2268.966553
3826.872559
3330.260986
2811.405029
5086.304688
2549.372803
3626.183594
2877.338379
5443.04834
3459.695801
3722.300781
2789.030518
4714.390137
5050.177734
2071.493408
1855.562134
2262.802979
2082.613281
4032.950195
3300.845459
3123.035156
3404.837158
1640.265869
2226.175537
6069.299316
3642.950439
2583.94043
3994.010498
2329.364014
2619.785645
2696.505859
1659.680054
4291.296387
4890.029785
1584.315796
2441.516113
4442.488281
7061.491211
2352.946777
3412.491699
3569.108398
13023.378906
3804.266602
4455.060547
6467.272949
5794.072754
4700.856934
3075.726807
4476.007324
3592.905029
4222.63623
4328.577148
3093.331543
1643.874268
1519.69812
4325.333496
2384.606445
2772.266602
3509.932617
4741.538574
4125.471191
5596.713379
3245.904785
6906.394043
3451.149414
3436.060547
2273.264404
4657.513672
2515.80957
3267.669434
4939.34668
3413.913086
2055.294922
2358.148926
2706.354736
3339.559082
3247.578857
3173.790283
3000.076904
3867.972656
3660.342773
3961.703369
1841.746704
4279.014648
5378.751953
1516.071045
4511.529297
7015.91748
2183.505615
1643.138428
3369.121094
1945.2229
5329.486328
2158.628662
5827.889648
1785.9104
4551.157715
1691.0448
3302.825439
6564.276367
3564.126221
2828.246582
4375.561523
3839.042236
2827.46875
2823.930176
3955.148438
2776.279053
1519.839966
4608.578613
2205.428467
2374.588135
3509.729736
2336
3943.341064
3294.476074
1770.181763
1342.611084
4860.433594
2050.679932
3656.313721
3230.673096
1676.419067
2211.642822
4596.414551
5042.984863
5459.847168
2953.627197
2081.638672
7383.030762
3452.819824
5620.177246
1931.199951
4539.152344
3730.961426
3299.155518
5938.078125
4802.491699
5495.590332
2974.841064
6440.736328
2121.179199
3936.983154
1904.666626
3004.742188
1900.385376
3086.65625
2425.366699
3462.155762
2279.826172
2976.786865
2739.609863
1620.125
2579.934326
3342.520264
2762.298584
1960.923096
4195.009766
2438.446045
1626.010254
3384.717773
4928.291992
3982.891602
5490.530273
2108
4370.702637
3017.380371
5050.983398
3553.468994
2597.042236
5002.439941
6494.164063
4095.925293
4348.113281
4011.713379
6348.512207
3102.661865
3173.578857
2241.355957
5192.043457
3160.723145
2804.637207
4734.480469
2228.154785
3261.533936
2620.468018
2828.740723
1967.779785
3210.597656
4904.548828
2661.892578
3030.036865
2061.096191
4660.438477
2908.047852
1941.359253
5212.375977
4011.537109
3011.221924
2075.177734
2040.125977
2038.129883
2293.592285
1868.903198
1919.462158
2987.9729
3988.560791
2964.105713
2205.063232
2063.447754
2689.871582
5552.578125
2819.805908
2741.607666
5606.294922
1915.497192
2010.023804
2953.70459
2279.497314
2781.433594
1880.051392
4065.990234
4527.351563
1760.427246
3164.17749
3377.027588
1482.322632
2856.845703
3795.355713
3558.830811
7483.550781
2814
4439.54834
2709.593262
3125.68457
1838.155029
4157.820801
2259.819092
6796.774414
2254.240967
1977.87146
3553.407715
2222.065186
4543.612305
4050.806885
3912.888916
2370.727539
4472.59375
1731.967773
1831.720947
2542.650879
2179.981201
3716.385986
4564.724121
2202.574951
3213.864502
2200.118408
1911.06604
2417.165527
2439.438232
1761.235718
2784.787598
2695.443115
2765.272461
2244.966553
4047.231445
2216.405762
5175.164551
2677.77417
4240.44043
3779.443115
2166.422607
2097.36792
2210.388672
3679.00415
3470.526367
2940.755127
5836.560547
2574.056641
4993.537598
2123.789551
5058.34375
3373.265381
2630.495605
3771.137939
3077.339844
2242.397705
5738.678711
3384.629639
2238.135986
3500.090332
3892.204102
5311.450195
5056.548828
1824.948486
2542.189209
6047.32959
3647.719238
2517.604736
3929.719238
4710.244629
6711.72168
5359.145996
3636.242432
3075.404297
3820.094727
3927.139404
2441.770264
2367.161133
3306.255371
3817.592529
2490.290527
2206.870117
4453.838867
2292.712891
2227.178467
4181.189453
2941.490234
3167.503418
3070.502197
3610.436035
5838.260742
5240.550293
3436.567871
6063.64502
2260.831055
4590.952148
5372.257813
5570.561035
1664
2698.098389
2748.714844
2069.366455
3236.143555
4201.432617
2956.412842
3145.103516
1679.177124
5015.696289
2458.95874
8626.679688
2859.591797
2764.299561
2570.718506
6080.82666
2080.401611
7973.875977
3509.726563
3108
2044.282837
1508.904785
7735.553711
2559.350098
2480.800049
7133.887695
2915.88501
3022.496338
4500.39502
7663.177734
3682.020752
5565.755859
2918.227539
7575.75293
2214.69165
3555.168457
3330.687012
3394.983643
2905.951172
2004.016113
3171.96582
4715.566406
4401.608887
3724.920654
2106.614258
2006.854248
3911.196045
3971.538574
3721.697021
4995.931152
2379.030762
3977.438477
3896.550537
5573.375977
1925.306152
4149.196777
3270.230469
3076.07959
3216
4080.937744
3051.422363
4307.92627
2811.294189
3689.894043
3163.263428
2578.81958
2672.672119
5419.314453
2305.350586
2906.528809
2082.656006
2003.873047
2987.558838
2568.218994
3144.378418
2742.925049
3314.477051
2783.087158
4444.070313
3788.123047
3963.726563
2340.010986
3019.977783
2029.210693
2778.506592
2537.533936
4217.426758
1468.017822
2681.563477
2995.693604
1871.170044
2837.271729
2376.056641
3167.111084
6109.868164
4666.272949
2892.505859
3145.018066
1774.135376
3113.758057
3046.789063
2623.942139
2915.853027
4989.124512
2744.664063
5629.133789
5698.521484
4190.997559
2465.814941
2820.448975
5627.262207
3121.146973
2337.652832
1897.378418
2762.718506
1849.441895
2198.65332
4537.493652
2609.373047
1946.055298
1876.857178
3135.661133
3504.636963
3217.560547
4219.09668
2313.477539
2624.378418
3323.259277
2503.230713
3424.960693
2962.317139
1895.879272
1957.278076
2436.831055
6928.342773
1883.504272
2803.277344
4976.637695
2048.705322
3676.083008
1809.633057
2134.130127
3612.78833
2107.86084
2799.687256
1988.629272
1692.585327
2286.726563
1901.688843
1875.940796
2162.751709
2751.258789
2643.624023
2957.885254
2381.789795
3110.6875
1808.74646
2676.962402
2184.232422
2087.089111
4421.694336
4614.374512
6514.928223
2345.980713
2367.328613
3195.559082
1870.40625
3880.060059
3739.99585
1802.169922
1812.965576
2314.938477
3610.627197
1796.435425
2581.579346
4164.71875
3509.875244
2828.611572
2114.367432
2157.714355
3768.111816
4066.768066
4278.245117
5146.518066
3632.092773
5158.625488
2237.863281
3842.661133
4252.89209
2253.311768
2326.54541
2025.878418
4000.125
4545.647949
2399.847656
3745.377441
3981.523193
5459.929688
2689.408203
2441.880371
5767.303711
4249.660156
2723.583252
7257.339355
3778.70459
3686.276123
3255.517334
2703.559814
5549.726563
3161.049072
4793.779297
2951.752686
4551.316895
2091.199951
3735.431152
2642.039551
4666.810059
4900.327637
2603.174561
4291.687988
2145.422852
2128.625488
1836.872681
4450.09375
2089.473633
3907.548828
3619.167725
4500.890625
4541.486328
4659.497559
2043.759399
2891.428467
3966.99707
2562.867676
3921.972412
4858.902832
2082.135742
5120
5126.624512
2567.958252
3983.815674
4671.669434
3330.749512
2895.373535
2737.606201
2261.446289
5989.612793
3585.401367
3711.695557
3872.189941
8017.590332
2266.666748
3405.371094
1987.221191
6415.34375
2269.591064
4563.428711
4522.761719
3659.278809
3325.338867
2453.112305
2247.452148
4000.807373
2252.629639
4605.015625
3450.685791
1499.07373
2317.636963
2346.259766
1884.648315
3476.33374
2384.189453
4002.280518
1954.487061
1733.432129
4084.108643
3697.23584
2108.317383
4071.621338
2303.179443
3945.054199
6755.755859
3798.420654
6491.895996
3305.288574
1819.551392
2325.333252
6247.265137
2931.79248
6786.294434
2114.6521
5009.550293
2277.905518
3063.004395
3290.292969
3007
2698.493408
2465.57666
4955.722656
3159.176514
3539.365479
3280
2525.079102
2591.683105
3138.7771
1716.079468
2813.872803
2486.324707
1768.909058
3601.726318
2276.013916
6612.395996
3777.268066
3974.886719
2634.891602
3442.14624
5266.928223
5222.214355
3778.433838
2074.42627
2695.304443
2129.57373
4282.282715
2634.961182
3223.318604
3363.159424
3183.662109
2043.048828
2028.462036
1955.650024
2104.150635
3433.45459
4744.983398
2076.2229
4441.15625
1943.61084
3408
4129.342285
2664.852539
2114.791992
6430.685059
3582.955811
3507.723389
3189.556152
5549.383301
3219.865479
3550.323242
2940.87207
3737.625
4261.498535
2854.155029
2931.35083
3912.689697
2455.147949
2659.232178
1865.589233
4154.918945
5412.058105
3611.619141
2502.35083
4305.779297
3586.375244
3316.54834
1694.222168
2555.613281
1895.961548
1743.512817
3953.371826
1835.11499
3545.538574
4047.448242
2290.785645
3527.322021
2633.312744
2028.006714
2222.692871
3785.373535
3124.3479
1829.247192
2413.94165
1658.071655
3192.797363
4775.337891
2925.997314
1881.875366
2731.77002
2527.318359
2242.114746
2474.682617
4828.187988
3187.016602
3025.19873
2073.259033
1622.42334
2743.131836
2587.764648
2462.407715
2644.751953
2133.266846
2183.497803
3163.645996
2245.782227
3747.961182
3372.793457
2970.22583
4012.911133
3807.364502
2919.944336
3859.639404
1927.389038
2000.736816
2382.390137
3476.80542
3438.779541
5461.033203
4359.241211
5936.212891
2272.813477
4659.875
2913.850342
3454.612305
3021.055664
2443.371338
3173.918701
3102.673828
3130.985107
2993.125244
2358.620605
3242.582764
3640.501953
2819.189697
3895.427002
1660.175415
2858.207764
4576.897461
1892.333374
2533.133057
5544.725098
3355.513428
3393.081055
5727.371094
3092.563477
2357.225586
3079.023926
2178.461426
1999.581909
2480.844727
2821.206299
2408.873779
3432.801514
2837.605225
3272.156982
3756.800049
5166.724121
1597.892822
4394.888672
4292.768066
2241.313965
3263.514648
1764.76709
1958.958496
3147.966553
3840.119629
2018.440674
3621.931885
2840.419922
4605.222656
3494.784912
3727.442871
2690.666748
2721.130859
5515.091309
1714.666626
4060.413818
4107.168945
6903.67041
1967.254028
3982.966553
3050.777588
2207.252441
2279.706055
4525.388672
10051.244141
5644.991211
2461.889893
2789.770508
3585.456543
2283.929443
2696.362061
4275.270508
2043.34314
3180.98999
2938.111572
2580.554688
6149.342773
8750
1758.67749
3583.533447
3420.147217
5398.40625
2240.789063
5449.083008
2018.695068
2792.020752
3789.653809
2164.621826
5385.279785
2382.422852
2707.8396
5120.958984
1913.847778
5033.272461
1983.748779
3869.428467
1687.540283
2082.693848
2383.89624
2070.11499
1829.562744
2428.993408
2762.846924
2534.553955
3297.390625
1656.921997
3054.740479
3440
5250.012695
1683.44165
3830.059082
2332.77417
2321.81958
2333.522461
2208.015869
3264.694824
2046.857178
4487.47998
2908.571533
2545.043457
3208.527344
2496.348145
2950.180908
3560.653076
2056.433838
2497.0271
2895.597168
5146.591797
4625.642578
2950.97583
3346.601074
4016.016357
4511.979492
2042.660034
4923.848145
4396.997559
2578.34668
3337.951172
3993.903076
3934.117676
2714.353027
2465.124756
4387.044434
4872.074707
2432.247559
2050.325928
3112.377197
4933.495605
2155.640381
2917.231201
2998.381592
2890.210449
2924.222168
3169.38623
2749.55957
2741.144043
3237.382324
2453.990723
2171.731689
4477.989746
2418.217773
3611.645508
3597.475586
3544.37793
2610.068115
2730.501709
3389.794434
1858.851318
3270.585449
4213.409668
2709.212158
6609.783203
4141.34082
1911.278076
3728.906006
3701.862549
3777.751709
3972.071777
4249.636719
2256.048096
2397.535156
3930.251709
1950.447388
3450.311523
3993.834473
3437.641846
5483.433594
3390.302979
1948.878662
3722.767334
4732.07666
2694.845703
3516.80957
2599.51123
4222.747559
5074.819336
3695.89917
2725.344238
2319.10791
1998.031982
3879.957275
1644.325195
4205.391113
3476.265137
4702.501465
6555.442383
2416.209961
2346.537354
3364.156982
2573.630615
1984.950317
2726.758057
5307.006836
1889.645386
5459.461426
2279.566406
4068.268066
1511.161255
2871.973633
3043.274414
2305.148438
2086.848633
3499.837402
2109.701416
1938.878052
2168.755127
2509.813477
1933.383179
2148.312744
1943
3827.564453
2210.945801
4497.60498
4755.669922
1902.577759
1930.694214
2815.683105
4943.327637
3618.79126
5328.147461
6377.826172
4437.171387
1909.744263
2451.603271
4296.553223
2597.587158
3093.463867
4254.816895
2778.071289
1942.123657
3363.763672
2609.194092
5647.75
2592.344727
1923.184692
2860.885742
3846.570068
4492.977051
2128.47998
3156.646484
2064.243652
2440.958008
2034.091675
2677.219727
2186.887939
7097.804688
4768.147949
2101.031006
4027.756836
3175.817627
3161.153076
1608.276978
3854.005615
1994.937256
4619.431152
2761.464355
2105.09375
2100.163818
1838.481934
5289.402832
5277.569824
2682.677734
3899.343018
2151.672363
4409.344238
3343.531982
4110.776367
3637.688477
2164.090088
2808.580078
2394.689941
2883.321533
2236.889648
3270.666748
3542.302246
4765.171387
2913.356689
5946.272949
1749.013672
1792.608398
2836.163086
3140.769531
2964.514404
6274.104492
3273.237061
2340.95166
2986.625732
3807.694824
2074.70459
2482.287842
5910.212891
6272.874023
2214.844971
1668.655396
2093.07251
3530.596924
3711.139893
2696.446533
3447.982666
2474.268066
6402.77002
6052.079102
2364.528076
2712.619873
2327.650879
2664.106934
2288.802002
4689.474121
3098.266357
4873.61084
4590.777832
3460.018066
2673.340088
3539.978516
3537.982422
2271.203125
3025.245605
1953.450439
2335.186035
4184.937012
5233.840332
2279.867432
3543.047852
4360.330078
4227.962402
2898.294434
4591.513672
2936.23877
3481.719727
3063.747803
4218.664063
2115.300781
6948.891602
3968
4607.854004
2885.659912
3233.003418
5296.859375
2670.488525
3631.973877
2044.292725
3759.723877
3709.854248
2631.405762
3977.26709
4372.25293
1824.412109
5355.169922
1683.137817
2509.565186
3216.76709
2957.426758
4022.686523
3549.029541
5012.189453
3311.140381
6260.900879
2520.657715
3893.629639
2478.285645
2020.188232
1855.675415
4422.625
2384.198975
1908.865723
2946.342773
2996.210449
3875.263184
2947.695801
4568.783203
3135.811279
1929.0625
3590.227783
3499.232178
4491.937988
2230.698242
4419.004883
2538.706787
3020.654053
5332.510254
3986.589111
2268.614746
3720.739014
2891.281982
1950.641968
2856.094238
4509.51123
2318.35498
2407.914551
2994
2194.506348
3742.628906
1794.942749
3473.398926
3538.349365
2862.233887
2116.244629
1801.427856
2457.966553
4539.682129
3779.797119
2561.484863
1460.197754
2070.827393
1500.866943
1529.575806
6215.017578
1976.716431
1583.760254
5453.805176
1833.199951
6273.367676
2168.440674
3231.57373
2758.257324
1725.785889
2127.981934
2357.005127
2119.770752
1905.664551
2227.726318
2483.357666
5453.106934
2080.405518
2013.050171
2683.49707
1859.237305
3617.239258
3556.144043
3017.872314
1564.575562
3938.179932
3110.770264
3353.45752
2112.394775
3666.695557
2688.437744
2712.95752
2491.29834
2495.29834
3151.354736
3520.702393
1904.470581
2632.304443
3262.85376
2602.588623
2210.26123
3506.637939
3725.702393
4713.17334
2196.287598
3226.012695
3515.726563
2448.288818
2331.512939
4502.208008
2990.845703
2793.173584
3074.773926
4573.42627
3673.183838
2702.852295
2136.054932
2015.854492
2864.937012
4249.572754
2104.625732
2520.810059
2027.271118
3572.412354
2318.146973
2979.97583
2777.26001
5886.674316
3168.042236
3712.173828
2324.796875
3103.162354
2908.452881
3347.693359
4704.49707
5327.77832
2279.537109
4768.973145
3813.11499
2171.473633
2882.236572
2048.329102
3003.382324
3987.316895
4254.680664
1809.002197
2695.650391
2887.131836
2141.373535
2990.54541
4519.612793
2732.19873
4057.559814
1932.598999
2943.266846
2598.28833
3352.905762
3262.534912
2042.124878
2836.873047
2289.397217
3804.510986
3859.74707
1998.749146
3167.9021
4997.807617
2173.63208
2154.11084
2980.36499
2280.124756
2141.064209
5091.449707
4115.14209
1851.676636
2209.858643
2943.953369
2733.216797
2766.285645
3243.380615
3564.75
2848.628418
2615.600098
3254.370117
2545.230713
4132.032227
2736.180664
2803.445557
1722.332275
1785.685425
2216.51123
4434.191406
2657.139893
2671.370605
2576.031006
4902.156738
1877.439209
2579.526611
3723.106689
3112.434326
3113.803467
2368.418457
3834.219971
2580.827881
2386.459473
5321.614746
4016.923096
2436.115234
3165.085449
2397.22583
3988.428955
3817.154541
2286.976318
6571.320801
6092.864746
2944.121094
1812.795654
5152.16748
2214.14209
5571.076172
2495.724121
2257.960205
10049.453125
3492.803467
3339.978271
3443.820801
3045.830078
1954.786865
2049.619141
2150.260986
3365.584961
2457.324951
4125.212402
2525.393311
4066.953125
3351.7229
4155.363281
4118.126465
2208.849609
6060.856445
2337.007813
1728.170776
1738.803711
3395.513428
3301.107178
4139.752441
2173.578369
4397.095703
1963.19458
1793.781738
1936.218018
3980.953369
2515.318604
1889.00415
1775.090576
1911.585083
4889.991699
2931.570557
1918.113037
4837.706055
2605.860107
2022.328369
1978.291016
4466.386719
3983.0271
4228.351074
1809.766724
2591.159912
1952.785278
3970.596191
2172.123291
2015.738892
2045.796509
1666.472778
1664.917603
2402.9729
3137.499268
3169.399658
2113.004395
3034.244385
4425.70166
4280.199219
2308.451416
2718.466797
3243.248291
4459.586426
3460.73877
4163.749512
2237.327148
1686.859863
6164.817383
4609.928711
2333.112061
1896.682617
1654.020508
3592.122803
3390.592041
2983.125244
3527.548828
3096.872314
4014.656494
3805.676025
2688.295654
5856.795898
2881.574951
2430.071777
4906.444336
4849.662598
4411.885254
3748.40918
1971.921875
3257.828369
2058.003418
2868.591797
2432.222168
3898.628662
2938.256348
2023.484985
1970.099121
4428.959961
1701.508179
2743.723633
2374.086426
2637.886719
2443.851563
5415.289063
2333.045898
2332.444336
3424.922119
2193.431152
5069.833008
3133.260986
1906.556641
7573.59668
3811.264404
3056.98877
2807.210449
3860.428467
3916.688965
3710.241699
3536.431885
1821.147461
1899.192383
4483.335449
4281.847656
4438.28125
2284.572998
2153.790771
2871.019287
3269.539307
7559.501953
2421.59668
2133.951904
5329.753418
1353.59082
3348.791992
3199.948242
6158.429688
1907.153809
2539.156738
2361.424561
2875.596436
2161.476074
3339.429688
4344.458008
2659.729492
2822.173096
2027.974243
3173.61792
2167.457031
3096.317627
2230.457031
2265.517334
4200.681152
4081.626709
2105.638672
3777.4375
2122.699951
2548.77417
1845.945923
2235.123291
1639.099243
4175.49707
3033.09668
4322.187988
3060.677979
2524.010498
3583.126221
1848.195068
3725.286377
5364.633789
3136.25
3118.145508
2117.436523
2750.749023
2558.07373
2181.883789
5511.593262
4050.07373
4619.779297
1664.109863
5573.105957
2764.242676
3651.979004
1830.339355
2393.673096
1675.747559
1794.973267
1394.764038
1722.010376
1775.043091
6469.731445
1984.557251
1889.640259
2657.18042
1752.116821
2294.539063
2645.378906
2236.80835
3757.592041
4395.171875
3233.635986
1719.587769
2240.221191
1888.209473
2191.221191
1740.892456
1710.516357
1977.389038
6461.912109
2321.550781
2842.652588
2406.366699
2985.949951
3206.745361
3351.049072
5156.888672
1819.475708
4826.202148
3108.625732
3674.630615
2684.270996
2322.387451
2218.047363
3065.538818
1813.562866
2067.574463
2867.872559
2551.041504
1738.721313
2241.532715
2093.131836
2540.865234
1788.351685
3447.293945
2821.971924
2284.997314
2401.392578
1753.17041
1726.012695
4055.575439
2102.929443
3267.354004
2784.644287
1792.759277
2142.726318
3365.699707
3066.245605
4955.251465
2094.864502
2743.020508
2802.311768
4463.092285
3106.049316
4696.437012
1746.98999
3476.401367
2876.79126
3048.935547
2898.327148
6618.849609
3251.23877
2495.752441
5560.48291
5162.016602
4837.740234
2833.572754
3145.796875
1573.842651
2633.032227
2045.697754
1426.597412
2229.248779
3690.273193
4159.333496
4346.994629
2377.75
4611.584961
2819.169922
3850.313232
4467.57959
1649.831299
2408.714355
4916.75
3605.872314
3077.811279
1922.394531
5153.574707
1853.362793
5066.443359
3315.391357
2846.163818
2240.041016
4399.080078
2105.911621
2478.573486
3921.097412
3713.34082
3663.486084
3444.552002
4858.570801
3250.610107
3169.839355
4051.989258
5706.70752
1994.647217
1969.144775
8086.875
3452.808105
2369.074463
4036.218262
3240.926758
3303.819092
2557.232666
1928.012207
3390.710693
3239.740723
3157.185791
3111.36084
5116.439941
4410.588867
2029.146729
1704.680908
2002.306274
4652.719727
1804.059448
1926.736816
3614.656738
2116.588623
2802.208252
2055.002686
2114.604736
3350.764893
4416.250977
1921.411743
3439.937988
4190.442871
2785.903564
2890.935547
5437.262695
4000.15332
2021.523438
2225.305176
2769.265137
