# Supplementary material for: Distribution Analyzer, a methodology for identifying and clustering outlier conditions from single-cell distributions, and its application to a Nanog reporter RNAi screen
Source: BMC Bioinformatics. 2015 Jul 22;16:225. doi: 10.1186/s12859-015-0636-7 (PMC4511455; doi:10.1186/s12859-015-0636-7)
Supplement: Additional file 1: Code S1. — R source code and sample data for distribution-based high-content screen analysis [file 12859_2015_636_MOESM1_ESM.zip › DistributionAnalyzer-1.1/Plates/files10004/G16]

3631.796387
1775.177246
5496.503418
5978.392578
4898.493164
4261.271973
3236.914795
4038.830811
3236.748779
2969.519775
2648.542969
3855.420654
3466.864746
3681.040771
2277.139648
4626.072754
5599.195313
2389.442139
1971.636353
2595.348877
4757.21582
4890.776367
5806.164063
3794.991699
3379.324707
5784.555664
3901.840332
5060.79541
5154.438965
4006.793213
2388.162109
4118.981934
6175.336914
6464.592773
2811.033447
2577.161377
1918.666626
2871.027588
4304.122559
3133.657227
3670.30127
4008.301025
5177.435059
1967.584473
2519.181885
5326.598145
2111.621338
4141.413574
2863.509277
4651.729492
4054.177002
3280.747803
6286.746094
3784.885498
3389.766602
2616.117188
5278.314941
2178.233887
2471.892822
1754.814819
3718.950195
4919.522949
2853.538574
5094.390137
5415.089355
3268.172852
6038.888672
5930.204102
2076.071533
6054.793945
4665.661133
4520.829102
3443.234131
2589.653809
4995.318848
4764.202637
2074.267334
4434.683594
2843.700928
5927.866699
2517.364746
4650.594727
2907.92041
4875.295898
4452.142578
1913.195435
5342.222168
3169.789795
5467.816895
3701.523926
4199.655762
4833.785156
4518.942871
2856.039795
2726.064453
2983.631592
2237.642334
2542.548828
1351.212402
8832.426758
2441.925049
3005.317383
1995.021118
4056.910889
1940.672974
3892.481201
2544.353516
5061.774902
2986.936768
5301.08252
2784.161377
3661.110107
6192.753418
2452.7854
3530.694336
3414.018799
3095.131836
4877.333496
3704.700439
1800.031494
4495.080566
4103.336914
4079.44043
4466.075684
2523.400391
5055.596191
4340.809082
4615.817383
3951.517334
5137.870605
3601.62207
1830.866699
3765.917236
4981.709473
3967.705078
2264.985596
4302.399902
4469.020996
3971.9021
4159.197754
4569.815918
2205.675781
2296.89209
3478.17334
3194.867188
3201.262207
3411.615479
4548.124512
5376.112793
2646.308594
3976.752197
4963.135742
2563.463867
3104.664063
3736.378662
2999.466553
2726.174561
2574.435547
4353.4375
2591.351318
2583.516113
5151.614746
4154.19873
2917.116211
6588.255371
1630.698853
4136.708984
4766.357422
2113.700439
1774.36145
5006.230957
2466.250732
3842.233398
2793.282715
2703.598389
3301.30127
5442.941406
4915.116211
4808.280273
4160.212891
6512.474121
4069.909668
3683.336182
5519.097168
3795.904541
3073.076416
4060.496338
2956.165283
4700.040039
4030.844482
4839.022949
3446.104248
2680.827637
3754.059814
4638.543457
3583.220947
5304.368652
5330.527344
5321.525391
2212.119141
2412.825684
5263.496582
4408.229004
4934.862793
2919.06665
3468.556641
5946.173828
3770.550049
3128.30542
2890.055664
4940.929199
4875.592285
6523.047852
4822.713379
3386.510742
5698.70166
3372.173828
3305.061279
2691.660645
2365.256104
2762.390381
2525.292725
3216.735596
3001.618652
2423.757568
4088.5271
2790.441895
2007.78186
1798.145386
5273.071777
2717.255127
5297.949219
3832.030029
2430.488037
4645.906738
8604.067383
4330.875
2692.567871
2060.26416
4092.992432
2356.763916
3619.547363
2389.004639
3576.078369
2332.65332
2128.66333
3452.756348
2953.171387
4160.82666
4053.806885
1957.67334
4157.055664
1796.19043
2163.247559
3557.103516
2200.840332
5847.057617
4166.125488
2194.367432
2740.984619
4829.730469
3389.970947
2566.87915
1644.275879
3499.52832
2200.301025
2458.784912
3131.213867
2125.045654
1897.959229
3712.100098
3972.907715
3506.467773
5015.176758
4203.756836
3138.387207
3398.82666
4430.469727
3216.815674
4170.626465
3418.362549
2149.469971
1983.229614
3473.448975
2490.599121
3327.044189
2286.5
5374.466797
2849.758789
2415.970703
4574.193359
2663.61377
2693.269531
2382.710693
1822.526367
2821.624756
4740.467773
4064.163818
2679.365967
3366.648438
2816.380859
3614.998291
3076.131348
2844.550537
4995.881836
2889.489258
3083.169434
4276.394531
2713.182861
1803.782227
3474.150635
3502.85498
4230.67334
2439.687744
3209.795898
3474.605957
3317.530518
3760.083984
2365.786865
4036.398926
4921.059082
2069.184082
2533.878906
3588.934326
2608.567139
2787.724121
2166.943359
5008.483398
2276.092285
2603.540039
4516.087402
4523.942871
3596.437988
4471.232422
2493.192627
3315.259277
1955.620605
4960.583984
4341.841309
2139.826172
3697.948975
4374.39209
2579.245117
3981.784668
2735.362305
3499.176758
6300.74707
2033.68103
1979.330566
3283.598389
4431.012207
2799.934326
2430.561523
5232.805664
4589.928223
2857.408691
3214.196289
4856.352051
3107.863037
3596.138916
2171.518311
3220.189453
2193.922607
2785.040771
4073.582764
3701.600098
2263.485352
2796.231689
3473.767334
4936.53125
3682.348877
2792.613281
2763.846191
5855.456543
4381.881836
2221.25
4185.553711
2975.83252
2805.371338
3800.117676
4523.45166
2212.33667
2117.479736
3044.391113
2957.482666
3271.485107
5140.546387
3161.364746
3569.886963
2066.683838
2029.442505
2612.959229
2156.401367
3045.318359
1893.607666
5038.042969
6340.32373
3284.334961
2131.944824
3219.280762
4302.250977
2124.156494
4995.597168
2294.996582
4024.121094
4560.378418
4066.929932
4624.246582
5890.499023
2563.088135
2268.987305
5725.024902
5226.344238
2413.241943
3938.721436
2493.633789
2539.953125
4451.872559
2228.433105
3488.228027
5263.378418
2537.545654
2345.19043
2236.418701
4368.188477
4480.279297
6143.933594
2412.379395
6104.958984
1858.731079
1752.507568
4719.002441
2412.685303
4409.033203
3294.916992
2620.747559
1655.054321
4256.699707
2399.460205
4363.25
1971.115234
2548.554932
3044.057373
3465.126221
4261.71875
2613.5979
2991.290771
3729.286377
1990.341064
4500.046387
2668.776611
4105.282227
2323.647461
2264.379639
4643.526855
4566.231934
2362.927734
2648.05957
3422.614258
1547.309326
1795.113892
2666.213379
3641.109375
6380.907715
3421.481445
3693.058105
4006.557373
3580.389404
3847.235352
2224.783447
2446.919678
2062.61084
3086.555664
2360.727295
5052.619629
1728.107422
4969.645996
3839.628418
5058.588379
2141.238525
5980.021973
2912.493164
3407.781738
4239.673828
2158.272217
2308.009033
6124.294434
2225.38623
5046.36084
3676.908203
2934.317139
1795.119751
2000.369751
2111.582275
4618.725586
3227.769287
1716.070679
3286.115479
3385.919434
4255.249023
4668.188477
3847.36499
2371.118164
3419.807129
3287.238037
3751.558594
3454.445313
4774.120117
3613.623047
2624.092285
2507.115723
4418.556641
3717.95874
2848.175537
6116.098633
2725.529785
1971.436279
4485.81543
5885.879883
2566.315674
2012.217651
2075.904297
3317.646973
6311.419922
2453.722656
2609.068848
4245.280762
5179.644531
2409.628662
2893.860107
4637.51123
1854.77063
2544.263672
4002.690186
4357.975098
5655.362305
2195.009033
2355.595459
2796.95459
1928.487793
2989.195557
2208.566406
4348.901367
3184.238525
5714.461426
2883.40332
3206.32373
3250.24707
5563.020996
3701.714355
2482.505127
2876.736084
1843.652222
4131.422852
6011.187988
2039.957886
3515.636475
2885.437012
5406.750977
3299.706299
4445.935547
2554.719971
3106.349854
5217.600098
2819.89917
2565.812256
1847.422729
4185.083984
4634.542969
3028.296387
2805.183105
5880.844727
4080.444336
2985.531982
2650.807129
4673.17334
3161.497559
3808.336182
2085.855713
1909.414185
1463.512207
3785.767334
4242.626953
3808.484863
1879.867798
3347.087646
2756.879395
3285.213379
3807.377441
2733.333252
7089.95752
8650.514648
3052.571533
3903.129883
3549.239746
3986.957764
3676.639893
2751.739014
2041.423462
2595.076904
3364.610596
6494.015137
2269.688965
2635.621582
2940.67749
2939.818848
2696.822021
3076.770752
3520.205078
3460.325928
4280.564941
4196.335449
2231.937012
4797.137207
2349.094482
2664.646484
2160.013428
11143.461914
2340.363525
4784.489746
4894.449219
2032.085083
11600.020508
4903.821777
3941.45459
1816.666626
4491.284668
2246.958008
4185.121582
2705.102295
3297.070313
1991.583374
3561.983398
6691.52002
3583.284668
2660.477051
2241.068848
5075.560547
5338.731934
3013.703613
3748.907959
2155.421631
3281.280029
3068.963623
5188.332031
2144.769287
2304.830078
6407.655762
1870.86731
5760.428223
3808.585449
2730.666748
4026.424316
3040
2830.26709
2763.023682
1899.924561
5390.57373
6124.188965
2726.616455
1374.803711
5568.046875
6759.52002
2065.495361
2728.18457
4658.772461
4746.095215
2508.793701
4132.143555
5122.704102
1733.192993
3671.012939
2171.832031
5511.416504
3045.812012
2357.344727
3668.431641
4129.02832
3687.476807
1884.047119
2705.170654
2111.517334
3685.762695
4369.662598
2340.809814
4475.062988
2330.144775
3960.987549
3433.323486
5106.064453
5502.007324
5137.878418
3262.628662
2092.628174
5340.366211
2049.927002
5855.637695
2147.472412
2550.960693
3837.818115
2427.030273
4051.272705
5053.187988
4833.726563
4665.849121
2612.738525
3885.987305
3184.661621
5747.976074
4656.72168
3867.428467
4385.268066
2054.18335
5299.303223
3481.837402
1764.031494
2616.074707
2638
2416.447998
2365.843994
2639.323486
1913.785156
4012.266602
2570.388916
1602.731689
3020.496826
6027.757813
3794.18457
2401.0625
2955.114502
5040.727051
1982.129028
1763.870972
2303.68335
2672.705811
3279.278809
2695.078857
3010.171875
2149.903564
3577.270752
1912.629883
3437.842041
4253.357422
2447.594971
3447.275635
4316.675293
4145.004395
4062.75
2037.591797
5018.236816
2289.293213
4719.623535
1819.536865
9341.730469
3822.086914
1934.375977
6848.023438
2323.093994
6508.89502
3792.392822
4407.328613
5324.477539
3983.371826
2628.299805
5353.297363
3659.428467
5772.822754
6940.240723
6883.616211
2273.348877
5678.487305
5178.188477
1835.139282
3394.428467
4996.17627
1872.357544
2637.764648
3668.950928
5078.475098
2753.505127
4307.522949
2050.611084
2947.057373
4348.935059
2298.782715
5545.554199
5954.906738
4898.650879
6105.616211
3401.08252
2226.697266
3124.668945
3685.437256
3665.095947
1879.883179
2574.642822
2000.592651
3547.932129
2200.985596
2048.333252
5366.935059
4053.605713
3070.661377
5121.717285
3225.094971
1820.437012
2980.919189
4910.143555
5936.391602
2585.158203
2342.445801
3364.391357
3309.15332
2161.833252
5855.02002
4891.339355
5412.580566
2260.566406
4726.112793
2058.56665
2641.619385
3275.692383
7061.164063
3899.764648
3899.009766
2700.947266
7194.245117
2886.083008
2125.734863
2045.65332
5025.209473
1475.277832
4072.692383
3855.471191
4645.87207
3100.785645
2055.550049
6888.89502
5741.324219
5173.758301
2532.396484
4862.681641
5386.56543
2895.935547
4596.035156
2204.481445
2165.766602
4207.487305
4207.71582
3610.475586
2127.069824
2808.081543
3307.40332
2723.158691
3802.775391
2767.916748
1979.496948
1878.775513
4114.235352
4658.818359
4159.007324
2083.946777
4582.147461
6658.945801
3606.964355
5112.899414
2811.230469
4643.884766
3975.629395
3093.61792
3801.904785
4827.074219
3714.943359
3067.319092
5187.401367
4200.488281
4623.727051
12456.998047
5704.64209
2046.479858
4593.621582
2763.662842
4556.887207
1994.492188
3836.728516
4008
3839.432861
2911.255371
1873.75293
1875.956665
5663.246094
8655.402344
13101.685547
2212.843018
2232.972168
7645.09668
4645.439941
4101.244141
4560.180176
3479.799316
2523.800049
6020.031738
10795.783203
2946.725342
1641.855835
3529.350586
3692.493652
4943.514648
4694.104492
2091.87085
7128.953613
3187.002197
2989.298096
5205.222656
4078.433105
2578.688965
2111.381836
4121.024902
6529.669434
3309.885254
5164.212402
2021.616211
2962.843262
11437.580078
2446.016602
2491.812256
3315.886719
7134.649414
6107.586426
3932.778564
5059.160156
9915.322266
3887.346924
1913.782227
4363.005859
2307.588379
11283.094727
4188.82373
4681.277344
2510.634277
3726.600586
3742.77417
4215.299805
2580.011475
3937.928223
3763.522217
2348.345947
3509.793945
2101.064941
4402.666504
6163.490234
2740.316406
3469.8479
2577.634277
5230
2337.811035
4500.512207
3369.437012
3545.5
11308.568359
1780.275146
2584.912842
3922.4104
4194.977539
2221.523926
2914.717285
4289.846191
2828.455566
3224.015869
4129.212402
3484.605469
5208.989746
3174.17334
3432.953369
3341.343262
4679.912109
1822.909912
2357.140137
4235.362305
6970.08252
2712.519775
4726.273438
2621.29541
4186.826172
2983.569092
6437.77002
3504.600586
1710.033203
2999.842529
2132.19043
1988.613037
3019.585449
2268.431396
3335.168213
2053.981934
3162.585693
4681.63916
2151.418213
4004.793213
2526.793945
4540.208984
3380.820068
2717.192139
4033.497803
2337.293213
5169.654785
4486.609863
3930.752686
2368.267578
4870.417969
2235.776367
1983.472534
4144.567383
3673.330078
3672.352051
5411.233887
2070.446289
5245.310547
2485.832031
5117.019531
2396.322754
4634.761719
4057.632324
1841.890381
3274.345947
8529.198242
3231.624268
1919.077759
1720.35498
3159.25415
2517.403076
1880.362671
2218.068848
4472.333008
6147.925781
4441.13623
2599.063477
3649.071533
4854.138672
2890.29541
2112.228516
4483.053223
2921.609375
3067.758545
3076.19043
5939.12793
4341.691895
3845.050781
5356.020508
2087.952393
4771.089844
3156.86377
3190.185303
1803.373535
2594
2598.948975
4297.145996
2247.601807
3324.321777
3896
4581.351074
3931.915527
2744.949951
4071.365723
2132.413818
3264.827637
4043.414795
2111.111084
5101.754883
2487.172363
4776.484863
2283.849609
2383.303223
1922.060059
4719.952148
3852.729248
3246.93335
3823.507324
4418.989258
4270.206055
4174.240723
1974.362183
3872.162598
2244.797119
3390.021973
7488.031738
5033.720703
3431.477539
3626.443848
2755.226074
3964.049805
3191.161865
5684.048828
9099.049805
4416.282715
1956.34375
1665.583618
1989.484375
1853.016235
1804.385498
2915.76709
2526.312988
3403.26001
2082.783936
2670.770508
3576.978271
3783.589111
2972.651367
4311
2725.569336
3846.269043
3348.77124
3195.994385
2815.940186
5430.360352
2781.329102
2587.59375
2001.773438
3863.435547
1907.599976
2768.675293
2245.208984
3321.602783
4003.935303
2781.033691
5871.735352
4589.020996
2087.138428
3697.047363
2638.311035
2787.77417
2037.447754
4486
4209.253906
2361.434814
2422.449707
3984.626709
3331.086182
4734.906738
1820.457886
2810.726807
2850.373779
3318.869141
3460.959961
3034.631836
1737.563721
4854.383301
1990.48584
2923.006104
4701.930176
2518.950439
4086.842285
4390.192383
2049.38501
3259.434326
4377.882324
2767.750977
2131.653564
1884.653076
2304.052979
5999.256348
2147.555664
2899.205811
2134.334961
2013.493774
6729.82373
2636.351318
2408.984375
3827.555664
1810.19519
1954.492188
2945.191895
2677.079346
2056.036621
1792.719604
2701.494873
1843.745483
5116.043945
3851.554199
2161.847656
3250.990479
4999.35498
1876.471069
4729.315918
4171.866699
1930.18042
3424.050293
2424.025879
1902.646484
2818.789551
2402.636719
4198.41748
2209.639648
2311.778076
2032.261963
3280.821289
2916.142822
2228.350098
3903.058838
4601.220215
2202.388916
2007.031372
2562.232666
3530.962891
2010.685669
3670.533936
1860.358154
4215.132813
1969.621094
3791.868164
1915.57019
4776.452637
2306.709717
2750.769287
4033.015137
4715.130859
2066.645508
2911.417725
2791.648926
4448.427734
4288.209961
2332.215332
1921.324463
4029.277344
3363.78125
5101.807617
2524.447754
5105.397461
2021.709351
2243.284912
3352.062012
2355.542236
5134.348145
5067.308594
2293.194336
3521.040771
2773.032715
3609.48999
3442.682373
3907.636475
1714.038208
5748.873535
2167.851807
4084.080811
4509.976074
6144.854492
3987.045654
1975.953613
3633.216309
2139.482422
3699.560059
5096.291016
3415.560547
2877.766846
2188.366211
1875.011353
1787.021484
5361.055664
1887.943604
2383.798584
2883.686523
1907.084351
1916.113159
3202.752441
3582.267334
4383.058594
3704.635986
2978.312988
4381.533691
4439.821289
3966.137695
3000.065918
3094.057129
5625.702148
4694.074707
1740.94165
2330.487793
2529.878174
4039.76709
2789.9021
3112.289551
4477.675293
3382.363037
6520.485352
5656.858887
1626.421631
4447.489746
4864.067871
3116.505371
2348.019043
2203.084229
2603.62915
2418.247314
1733.102661
3277.642578
1717.633179
3832.750977
3301.486084
3268.348877
2457.091553
2016.013916
2077.710449
3742.057861
1568.277588
2788.72998
4053.697998
2724.77832
2276.171387
1907.354248
2380.641113
2375.259521
1672.267456
1991.248413
3899.48999
3063.809326
3126.780762
5455.247559
2716.208496
2342.629883
7547.73877
5748.380371
3239.30127
2029.844238
4157.278809
2451.398682
1845.415894
1990.218506
2085.283447
2545.830811
2891.960205
2860.312744
2722.625732
2876.313721
5056.240234
5499.256836
3482.736816
2125.825195
5339.818848
3562.010254
1890.283203
1649.339478
4086.820801
3261.834961
1841.777832
2067.98291
3248.674805
2742.448975
2192.022705
4989.278809
2173.154785
3164.300781
3550.294922
2066.035156
3175.201416
3690.413086
7111.644043
1834.097656
2932.339355
4463.970215
2496.034424
3616.909668
1763.485474
4291.47998
1962.582153
2738.171631
1874.217041
3957.363525
1678.912109
5941.402344
3149.848389
3428.79541
2168.873047
3132.298096
2895.141357
6084.475098
4961.994141
2149.12915
3748.551025
2911.680664
2274.719482
3627.367432
2529.297363
4916.490723
3859.362305
1559.836304
1981.66394
3487.36792
1775.929321
4079.953125
3216.566162
3175.79126
2059.68457
6560.674316
1853.049438
4036.607422
6213.900879
3561.154785
2495.108398
1949.904175
3688.292725
2022.208618
1888.923096
2218.021729
2655.74292
4637.973145
3156.986328
3092.070068
4871.663086
3430.752686
5019.154297
2929.818115
3605.393311
2451.114746
2844.991211
6696.842285
3324.437012
3115.218994
1792.715088
5361.751465
2461.138916
3397.960205
2178.942383
4899.020508
1931.411377
2754.551025
1666.65625
3511.28418
5549.512207
3013.8396
5646.734863
4142.166504
3125.924805
3484.133301
3499.018311
1939.514282
4855.66748
2352.899902
2056.314209
4778.82959
3578.572754
4385.550781
4810.383789
8523.845703
3544.949707
3405.580566
3486.124023
3512.862793
5294.046387
1884.973755
6052.980469
2347.453857
1791.106201
6143.253906
3485.996338
3488.47583
2589.469238
1530.818237
3985.576416
2310.582764
1763.818237
5625.875
4591.833984
2272.036377
5099.449219
2543.222168
1995.253052
2698.693359
3642.59668
4280.598633
3749.104248
1561.099121
3452.132324
1782.046265
8382.733398
1750.436401
2774.279053
3691.577148
3803.500977
4734.580566
1909.865845
2715.229248
1862.540771
4008.152588
3882.644775
3734.131348
1939.511108
3104.461426
3196.219727
2960.348633
3552.45752
2149.145996
1930.724731
5696.22168
3030.157959
2391.737305
2326.676758
3064.951172
3148.486084
2173.396484
2883.221191
3367.987793
3631.241455
3287.061035
3555.924561
4199.166504
1883.960205
3380.726074
1660.335327
2618.99585
1914.65271
1587.040649
2580.223389
2529.118896
4341.460938
2667.731445
2106.365723
4782.882813
2428.737549
2576.423096
2673.681152
4695.979492
2923.476318
3843.965576
2703.51123
2162.018799
5056.439941
2709.073975
2977.959229
3122.446533
2154.424561
3836.25293
2004.582153
2384.37085
1905.456299
1995.460083
4615.237793
2122.824707
1806.266235
1946.072266
2316.351318
1877.24353
3019.367432
2240.760254
4209.202637
3411.364502
3468.124756
2045.511108
1961.266235
1898.043091
2069.794189
2789.795898
1830.927002
1881.015869
10166.900391
3019.167236
2257.814941
5498.519043
2349.676758
6145.530273
3975.90332
2328.145752
2119.817139
2900.557373
2751.729248
1993.800903
3579.130127
3784.074463
6640.412109
3527.099854
1805.675659
1887.688477
4099.086426
3673.177002
2343.368164
1887.050537
4230.080078
1798.031982
2677.659424
4308.333496
1893.4021
2689.817871
3751.188965
2791.30542
2700.875488
2409.334961
1749.122192
3613.700928
2570.926514
2420.569824
2892.907471
3292.088623
1791.70813
5389.773438
2793.060303
4498.483887
3609.30957
6435.883789
5244.905762
2718.533447
4039.749512
4232.161621
4299.921875
3378.176758
1771.383179
3272.999023
4443.625977
5060.820313
2846.857178
2528.335693
3239.360107
2782.360107
3922.431885
5017.302246
5200.835938
4383.706055
5501.105469
2124.846436
3409.418701
5523.211914
2737.292236
2069.894775
5399.746094
4608.989746
1701.671509
4427.052734
3097.848633
2603.668701
2493.425049
2634
1993.798218
3482.109619
3297.172363
2057.921631
2816.443359
4588.838867
1769.065308
3820.942139
1672
9830.941406
5225.871582
3554.951416
3686.905518
1813.014526
2322.583252
1592.641357
4944.870605
3001.677734
3707.850586
4761.894531
2011.86377
2542.161865
2142.973633
5540.077148
2481.762939
2269.008301
3518.973877
1848.089478
1833.19043
2111.442871
2950.831299
1866.25
5582.558594
2326.974365
1879.265625
2855.427002
3285.174561
5410.682129
3661.309326
2465.640625
1905.879761
3542.873535
2443.728516
4868.189453
3943.194092
1720.950928
5103.534668
2315.197021
2467.360596
1679.155396
2006.595337
2705.893555
6450.561523
4029.911621
3404.968506
2703.63208
1702.659668
5726.391602
3057.373779
5136.220215
5324.711914
5137.827637
7886.458496
2031.475464
4306.600098
4217.316895
4180.788086
2379.171143
5065.908203
4651.84082
2284.338867
2572.623291
3374.187744
3584.685791
6322.770996
3234.508545
2940.344727
3198.308594
2749.263184
3527.820313
3892.070068
3684.273926
1942.928589
5563.343262
4664
1474.53064
6181.597168
3446.771729
2054.257324
4466.407227
3243.890381
5084.103516
1616.862793
3220.954346
3914.604004
4329.882324
4465.300781
4093.324951
5465.209473
5885.260254
4453.356445
4348.644043
4495.849121
2704.979492
3768.458984
3462.862549
3386.049561
6001.682129
3069.085205
2747.891846
2823.539307
5928.206055
4418.037109
1930.73877
2042.90564
2035.128906
1922.975342
2944.018555
2046.026367
2614.792725
4485.766113
1758.523315
3963.365967
4215.984375
1925.766357
4433.821777
5032.40625
3231.877686
3316.757324
2965.361816
2669.449219
2374.446777
1810.834229
3950.763916
1885.969849
3195.127197
3093.414307
3065.89502
3122.63916
5844.880371
6925.041504
3150.459717
2694.041992
1741.416626
1835.014526
7735.188965
2836.664551
3067.199951
2661.136719
2046.712769
1742.121216
1813.147217
2354.114502
3384.588867
1745.464844
2105.5625
3120.262939
2946.517578
4354.125977
3195.469238
1819.756226
2058.189209
1845.55188
4113.256348
1738.533691
4275.165039
2035.815186
6181.218262
5959.854004
2305.9375
3915.451416
1798.310791
2924.571533
4668.875488
4717.620605
5109.395508
1925.169189
3539.819336
5112.797852
3870.127686
4819.026855
3682.697754
2140.620605
4859.168457
5228.990723
3586.014404
5681.241211
3329.918701
2237.438965
2612.672607
3090.573486
5757.708984
5080.114258
5974.632324
2568.406738
3181.77124
3545.915771
3261.377686
2005.843994
3149.625
3160.621826
5267.259277
7233.746582
3440.754639
4448.529785
3831.6875
4514.216797
5269.455078
2513.124268
3650.389648
3669.863281
5911.075684
3215.715332
4750.51416
3827.564453
1819.975464
4060.869629
1728.417969
6592.881348
1698.406494
5125.628906
2379.847412
3478.267578
3299.145996
3252.861572
5726.199219
3785.324463
2824.857178
3468.923096
4821.61084
6630.180664
2173.151123
3004.50708
2335.783447
3896.615479
1878.852539
2257.250488
2221.665527
3987.330078
4786.509277
3533.017822
1978.803467
3581.872559
4057.491943
3267.700684
5191.400391
3115.842285
2077.101074
2019.935181
2094.279785
2999.8396
2012.037598
2168.801514
2766.279785
3581.0896
4907.234375
2374.723145
1962.678955
2401.363525
2778.843994
3523.55249
2251.29126
4095.072754
3627.446777
2147.611816
2475.100342
1883.723877
4019.548828
2915.785156
2293.314209
2178.149902
2398.501953
5707.420898
1751.342407
2219.538818
5083.602539
2869.496582
3829.5
5085.310059
3806.284424
2435.144531
3075.168213
7146.305176
3114.913818
4036.499268
2138.830322
2859.112793
3648.749512
3998.257813
2392.010986
2027.906128
5217.704102
2570.53418
1730.696289
2382.541992
1828.03418
2461.679932
3010.236816
1996.338745
1957.902344
4213.056152
4836.479492
2532.825684
1677.806763
2943.797363
7103.094727
2934.900391
3575.939697
2556.367188
3340.277344
1887.450684
1772.334961
2259.290771
4265.915039
3045.256836
4437.867676
5022.135742
7469.229004
1837.424805
1683.108276
2129.016602
1756.505493
3765.721924
3523.95752
1890.937866
4479.74707
1970.889282
1591.451782
6656.359375
2191.552002
3824.190674
2003.783813
1735.189331
2853.536865
4237.612305
2806.443359
2043.943359
2181.407471
5458.412109
1948.02002
5019.247559
1905.237793
2851.093506
1895.145752
4611.056152
1917.588379
2616.074707
1693.913696
1983.716431
4656.738281
3064.977051
2913.732422
2841.674316
1776.493774
2582.013428
7826.163086
5022.413574
3752.38623
4528.476563
4602.884277
3385.335938
5393.359375
3825.256836
2426
5095.581543
2420.967041
4105.546387
6038.666504
2589.868164
3834.270996
2939.363525
3540.430176
4817.742188
5146.268066
3901.25708
3155.551514
1815.156006
5798.670898
4420.3125
1907.474121
4546.906738
4627.964355
4292.054199
4491.463379
1716.9552
11030.154297
5043.551758
1772.285767
5166.760742
5120.77832
4280.540039
5547.481445
2182.834473
2026.199341
2422.042236
2313.400391
4495.483887
5197.751465
4528.094238
6151.840332
2191.262207
7194.951172
1834.472778
1995.199951
2395.581055
4114.765137
3666.589355
2143.435791
5124.01709
4179.512207
2317.615234
2095.194336
2563.824951
2672.671143
4294.094238
3709.23877
2705.675781
3491.537354
4557.731934
1771
2205.85376
3802.997314
3941.029541
3466.972168
3066.072021
3618.063232
4971.285645
4945.748535
4589.929199
3795.683594
2485.255371
2195.358154
3267.62085
2175.453125
2445.013916
2448.598877
3246.026367
4542.335449
2445.653809
2506.186768
3942.813232
3321.194824
4854.719238
3631.51001
3202.213623
2908.863037
2344.029053
1903.276733
2105.938721
3372.869629
2462.92334
3192.624023
3506.01001
3335.119385
1983.870239
2665.907959
3066.821289
3838.388672
3790.089111
4708.538086
4721.110352
3302.136963
2193.304932
5673.488281
2841.039795
3193.109375
2060.341064
1918.513428
3248.695557
4005.716797
2702.197021
3234.951172
3187.835938
3077.517578
2243.653809
1879.210815
3016.711914
3468.760498
5062.014648
6394.276855
1877.774658
2141.307617
1815.820679
4082.624268
1791.259644
2090.325684
2756.81958
3577.9646
1926.714966
5172.799805
3006.046875
1987.912354
2281.847412
1887.58728
2383.945313
4571.128418
3940.203857
1990.684204
5053.002441
4206.121582
4128.408203
1565.578979
6174.04248
2221.052734
3770.464844
3926
2406.709717
1986.990601
2622.076904
3354.504883
1909.456299
2164.533447
3100.950684
3279.260498
4395.54834
2474.583252
2916.151855
1352.800049
2183.399902
3373.763428
4321.572266
2764.377441
4158.115234
4747.153809
2590.689453
4722.936035
2213.992676
5033.407227
4475.32959
2952.670654
3058.202148
5305.955566
3257.899658
2834.222168
2389.01001
3879.633057
3012.486816
2384.182861
2025.14856
5325.098633
4808
2192.655273
3606.942871
6110.663086
4605.037109
2515.428467
4003.87207
4489.971191
3882.576904
7146.646484
7179.402832
6700
3462.803467
5854.775391
2656.098145
2914.11084
3300.630371
2680.897705
5426.211426
4369.742188
3669.010986
3024.090332
2675.807129
3631.42334
4977.957031
2945.95752
4919.939941
2035.047607
4721.562988
3786.472168
3394.262207
2210.591553
2161.467529
4306.764648
3514.350586
3694.56958
4162.748047
6623.280273
4804.358887
1877.920044
3944.617676
3337.83667
3358.451172
2604.754395
3476.994873
4037.056152
3454
4139.363281
5726.910645
3096.309814
3675.2146
3620.279785
3269.654053
3952.026367
3592.757568
2655.743408
1881.508789
2578.404297
3286.066895
3214.21582
2027.235107
2153.114014
3139.231445
3758.875
3154.197754
1830.673096
2063.477539
3913.71167
2578.223389
2747.570313
2475.661133
3187.489258
3593.019531
6072.357422
4150.557129
3728.837158
3746.655518
5218.031738
1630.751831
4710.543945
1818.425537
1730.105225
2617.877197
2035.01062
2099.274414
2076.02002
1866.945557
1843.22937
2773.290771
1853.11499
2524.411865
3538.283203
5315.769531
3788.295898
1841.756714
1930.379883
3337.052002
3078.312256
6922.734863
2005.582642
6315.435059
1652
3326.103027
2398.277832
2140.478027
4910.451172
2172.279297
2931.15332
3887.919189
3870.563477
1550.232544
3835.586182
4962.996582
1591.655884
3600.280762
2674.636475
1765.004028
4564.640137
4730.836426
4150.14209
1620.355591
4916.927734
3586.144287
3518.086914
1635.352417
2504.325439
4887.431152
4053.793213
2907.653564
1625.008423
4015.891846
3692.366699
2727.764404
5044.325684
4681.50293
3535.6875
3732.327881
2772.74585
5813.18457
1438.905273
4238.432617
5402.169434
2835.612793
2175.422607
4091.95874
4700.51123
5160.60498
5940.993164
4231.235352
3908.458008
5436.748047
2844.605957
4627.963379
2429.714355
3011.214844
17217.707031
2175.330322
4541.300293
3170.100098
3020.187012
4141.064941
1661.696045
4571.770996
2727.624268
6674.356934
3153.882324
3692.800049
3677.913086
1872.174805
2071.470215
2795.787354
4653.171875
4869.933105
2475.946777
3202.027832
4864.375
5679.053711
3516.672363
3584.034424
1710.400024
2985.818115
4323.077148
4225.117676
5481.675293
2632.401855
3508.67749
2944.104004
2699.458252
2915.05957
2751.615723
5331.867676
4510.64209
3494.041504
4573.023438
3017.555176
4717.585938
2774.658203
2655.725098
2598.808594
5267.13623
7035.476563
3616.869873
6322.763184
4402.756836
2189.080322
2240.189209
3057.089111
3303.013672
3463.768555
2227.453857
11488.929688
3299.900635
3171.631104
2407.971924
2342.229248
5135.650879
6164.592285
2945.893799
3274.139648
5185.434082
4451.085938
5172.145996
4119.285645
2644.920898
3563.924561
3113.991699
1888.825684
3697.931641
6054.23584
3131.65625
2927.168701
3718.508057
4598.466797
2535.94751
4507.464355
2238.30835
3580.042969
3508.909424
2379.449463
2367.525635
4647.204102
1759.599243
2105.47583
2615.635254
2966.468262
2343.62085
3607.617676
4971.027344
2815.523438
3044.361084
2265.544678
3703.832031
3669.188232
3765.031006
2235.493652
2360.427734
2403.242676
3710.508545
2528.266602
3120.362061
2910.940674
4831.720703
3426.945557
3657.751953
1863.50354
2781.698486
4675.579102
4112.206055
3779.848877
3554.922852
3450.115723
3677.742432
2495.522217
6248.325684
2365.191406
5087.60498
5310.322754
9664.984375
3006.150635
1555.012939
4887.866699
2871.189941
4002.991211
4123.050781
4609.562012
4923.743652
1450.819092
3698.741211
6193.967773
4742.162598
5278.56543
6299.239746
4849.477539
4389.541504
3280.524658
3628.248047
4307.160645
1881.917847
4130.285645
3417.028564
3275.356201
3460.824463
4099.291504
3303.075195
4825.51416
3953.918213
2918.244629
1933.5
2099.031982
4133.86377
1878.100708
3812.187012
2801.355957
2125.364746
1988.148193
3371.502197
3120.761963
2685.125
7902.70752
3082.542969
1782.656006
3972.834961
5834.041992
7154.399902
2088.073486
4011.398193
1768.28772
5208.189453
2507.733398
2181.811523
2913.742676
4970.972656
3407.407471
3305.934082
2393.89624
3690.434814
3355.222168
2655.466553
2686.464355
2417.674316
3629.442139
2842.399902
4814.46875
3755.417725
4250.230469
9366.400391
4791.22168
3692.167236
3476.60376
5772.324219
3429.980469
3874.855713
2926.487061
4332.458984
2034.392578
5267.173828
4392.523438
3838.859131
3954.403564
4788.271484
3970.34375
3921.116943
4017.949463
2162.40332
3216.140381
3201.596924
4656.686523
2636.965088
2430.872559
6119.774414
5533.283691
6136.859375
5902.765137
3627.485107
2442.481689
9768.616211
4962.46582
3568.751465
4299.719238
2786.884277
2736.129395
5246.702637
2880.868164
2208.78125
4200.032227
5437.099609
1925.663208
4810.11377
3253.646973
4606.87793
5879.524902
4461.894531
2770.408691
5590.842773
2893.219482
3185.988281
1613.044312
2215.01001
7165.378418
2596.792236
1968.264404
2741.024902
2334.358887
4087.670898
5287.708984
2781.199951
1513.794434
7484.808105
5233.987793
2757.365967
1927.294067
1997.511108
6724.182617
1723.162842
6543.169922
6473.848633
4235.18457
4596.311523
3380.088867
5806.730957
5754.378418
4547.52832
1878.133301
3834.78125
3443.115234
4316.438965
4366.057617
6495.26709
6228.290527
2033.892456
5071.70166
1976.07312
5410.900879
3997.980469
2712.036133
2833.407959
2446.54541
6683.226074
6577.586426
1962.35791
2591.567627
3633.257568
2567.078125
2427.353027
2519.539551
4806.228027
4760.441406
1890.891968
5314.803711
1862.421753
4859.683594
3580.071533
5094.354492
3396.358154
2266.931641
3362.015869
6506.648438
4367.433105
3708.029297
4628.39502
4856
2365.265869
3138.510498
2982.836426
5276.268066
1645.9375
5059.687988
3777.5
3867.106201
3764.094238
4004.279053
3322.440186
2862.058838
5245.348145
5211.082031
3981.869873
6080.542969
5275.347656
5300.349121
3696
3317.140869
2488.055176
4301.641113
3709.276123
4015.792725
7256.296387
4599.726563
5406.817871
3494.629395
3779.501953
4561.263184
3163.93042
5695.786133
3842.285645
5119.32373
3438.67627
5447.016113
6937.996094
5968.541992
2854.657959
3399.320068
3314.133301
4128.077148
3875.368408
1809.393433
6468.614746
4685.205566
5637.849609
2909.783203
4804.588379
3277.843018
2018.640259
3947.025635
6749.79248
2844.678467
3979.491455
2554.341553
4355.936523
4278.414063
4059.0354
3466.922363
4044.644287
3774.554688
4206.408691
3438.122803
4110.651367
3652.357422
1621.777832
4479.530762
3624.172607
1743.535767
2076.761475
5482.827637
7082.638184
4208.745117
2450.378418
4384.652344
4324.405762
4041.416016
1914.270752
3245.339844
3409.112793
6840.322266
1955.838867
4140.736816
4194.169922
5029.279785
3616.45166
4669.652344
5462.327148
7718.237793
4324.236816
3265.824463
5996.066895
3517.608643
3683.525879
3630.121582
6453.347168
3076.983887
4791.924316
4070.83374
4680.894043
2229.636963
2157.87915
3230.700928
5109.34375
3914.281982
4937.930176
2622.817139
3256.916992
8326.726563
2346.597168
3763.941895
4408.435547
4706.228516
7130.163086
2627.983154
2666.188477
3804.021973
8396.581055
3422.356201
4522.428711
3873.800781
3193.215576
11726.817383
2643.798584
2708.437012
3046.582275
2986.947266
2440.341553
7429.849609
2257.98999
3229.496094
2673.244385
2447.881592
2466.299561
3742.704834
1887.859009
4919.446289
4704.439453
2955.76123
2672.82666
4326.740234
2619.456055
4068.713623
7510.675293
5258.397949
6762.186523
2504.852051
2363.466553
3293.698975
4287.09668
2728.849121
3444.556885
3305.518311
2933.697754
3448.30249
3649.243164
4304
5136.233398
3799.217041
1864.771973
3420.114258
1846.462769
5394.248535
1693.135132
1996.671509
3870.389893
2669.55957
4126.461426
1283.93335
2269.333252
4515.395508
7118.498535
2342.10376
8522.045898
9190.59375
4471.092773
4209.257324
5046.125
1598.360596
2080.473877
3247.742676
5499.716309
2743.354004
4129.492188
5130.991699
4193.574707
1503.892578
4374.537109
5346.061035
2503.716064
3224.92627
3328.803467
2939.65918
4420.871582
4716.483887
3718.532471
5358.276367
2166.91626
3329.075928
2470.85376
3640.70459
3663.697998
2880.395508
4481.327637
3974.744629
3333.081787
1847.458374
4407.834961
7102.510742
3596.337402
4981.016113
5173.946777
3571.552979
2781.105469
3817.147705
3933.744629
1362.817627
4114.117188
4067.738037
2969.68042
5895.670898
3658.166016
5758.495605
2081.562012
4389.939453
2714.952637
4102.148926
4254.153809
4679.526855
3494.570557
4060.167969
4340
5349.654785
5542.812988
2879.538818
3995.740723
2099.272705
2963.061768
4504.89209
1958.23584
4626.526367
2549.162842
4521.677246
3968.666748
3553.391357
4808.896484
3004.14209
4415.891113
3277.141113
3630.68335
3086.796387
2630.505127
1946.138916
2933.049316
5444.585449
2548.026855
5543.882324
2450.269043
4147.271973
2413.102051
4511.594727
3915.759766
3148.023438
2881.708984
1677.51355
2877.438477
5234.351074
2825.624512
2152.505859
3832.644775
5400.456055
1768.556763
3224.275635
3410.380615
4593.56543
8504.037109
3219.531982
1999.505371
5614.76416
2402.151367
2250.556641
2114.839355
3036.032471
4163.327637
2358.354492
3675.935303
5984.070801
3755.820557
5594.330078
4765.137695
1914.574341
2164.988281
3359.546631
2857.041992
3174.097168
3793.384521
3899.397217
4677.109863
2610.770996
1905.529175
3131.547363
4980.405273
4354.340332
5572.151855
2570.172119
2940.987061
5165.038574
3266.836914
4096.716797
5326.021973
4761.25
4510.769043
5834.57373
3592.685791
5448.243652
6429.327637
4116.219727
1740.112671
4841.853516
4184.533203
2329.70166
2347.347412
2086.192139
2394.111816
6530.272949
3177.550537
3163.555664
4662.807617
2686.706299
6279.882324
6401.265137
3536.486572
5363.440918
2475.673584
4092.662354
2154.353027
2057.518311
3743.95752
3497.140137
3314.745605
2215.890381
5441.800781
2782.899414
3565.417969
4899.956055
6863.4375
4759.247559
3861.204834
6525.441406
3246.558594
2463.508545
4453.143066
2412.52832
3007.134521
3465.590576
5525.259766
1890.292725
2506.955566
6671.685547
2767.373535
1551.906372
3437.64209
2637.248779
5066.771484
1765.302368
4241.9375
2938.636475
1406.11499
3510.354492
3912.555664
5660.151367
1518.217163
3201.239746
4485.910156
3396.703857
7095.973145
4374.582031
3043.688232
3393.352539
3163.03125
3590.746826
1867.437622
3130.795654
3218.089111
3333.268311
4397.624023
6663.275391
4152.583496
4218.168457
2526.285645
3234.063232
3412.075684
3110.686523
5134.669922
2554.512939
2680.768555
3854.655762
2718.820801
2836.03833
4410.144531
3654.630615
2916.307617
4926.110352
1817.643188
4413.470703
2972.415283
2217.771729
5211.808594
3526.35083
2378.939453
2764.712646
3866.342041
4694.300293
2680.968506
1455.111084
2607.297852
1905.642334
3696.810547
2939.057861
4076.709229
1918.634766
3892.477051
6994.735352
2261.783203
8005.64209
3009.352051
2197.554932
3450.106445
2625.243408
3601.716797
5026.716309
3395.467285
2129.267334
4958.427246
3361.696533
4587.851563
4243.719727
4361.282227
3122.727539
6633.128418
2541.455566
2227.162842
5818.867676
3379.071045
4518.856934
2531.861328
3071.855469
5103.921875
3571.637939
2459.091309
1629.204834
4630.53125
4811.930176
2863.879639
2845.140381
4720.61084
4686.053223
5138.085449
5174.160156
2292.261475
3672.352539
4416.845703
2752.648682
4060.464355
3202.414063
2646.751953
2664.963135
3758.877197
2537.040527
5342.353516
4071.649658
3019.054932
3172.85498
2760.473145
3833.388428
4364.834961
8337.768555
2274.666748
5293.465332
4957.499023
4607.948242
2356.859131
4493.826172
2910.361328
5181.836426
2640.65625
3683.455078
2627.922119
3005.303711
8127.397461
1854.80957
2652.147217
4363.651367
5195.484375
2156.736816
3331.868896
3577.723145
3894.641602
3927.732178
2687.369629
3898.140869
5277.222168
2098.576172
3509.020996
7121.018555
3594.521729
4319.561523
4357.762207
4367.538574
3986.447021
4582.196289
5102.71875
5019.014648
9198.646484
1812.881348
3826.468506
6193.856934
3850.660156
4597.37793
3630.794189
4226.277832
4369.58252
4520.367188
4525.496094
4127.826172
4892.108887
2171.833252
2332.597656
2468.365723
3833.108154
2242.154785
2528.562744
4081.497314
3769.563232
3777.333252
3080.197266
5476.03418
2904.852295
3452.139893
6398.753906
2704.246582
3687.70459
5039.767578
4334.021973
6330.455566
2010.577026
4187.550781
3263.463379
6054.724121
1794.281494
4817.664063
2029.492554
5179.122559
4694.956543
5237.084473
2625.13916
3784.246582
3837
3106.384033
4385.941406
3491.414307
5526.729492
4920
4351.138672
7809.915039
2252.252686
2583.791748
4147.509766
2547.760742
2996.743164
2488.273926
4854.482422
3165.733398
3829.627441
2484.59375
4208.656738
4733.508789
2766.54541
1991.587891
3384.255615
2553.135254
5909.54834
6669.144531
7075.833496
3434.461426
3114.090332
1600.105713
6319.21875
2675.256592
3175.614502
4573.899414
3607.891602
6659.327637
3885.232666
3004.310059
2758.300293
1475.412842
3540.363525
3991.677246
4628.780273
2535.232178
4061.220459
2220.126221
5289.205566
5024.826172
3310.031982
1857.546631
1815.910767
4799.104492
4379.726563
6381.260742
2888.904541
5046.344727
3715.470215
3685.874756
2255.031006
4100.477539
1923.205078
1913.70459
2900.282227
3568.753418
3566.136475
2150.786621
5348.343262
2379.416992
2142.050537
3069.990479
2230.404541
7587.391602
3572.039551
2132.131592
2190.556641
1998.970581
2001.777832
6277.34082
1667.297729
3833.327393
3501.037842
2604.369141
2733.892822
5290.687012
2999.181152
3238.817871
4142.722656
1908.674194
2002.894897
5437.558105
6043.841309
3242.167236
1881.087769
5654.365723
1820.075928
4247.840332
1823.233276
3625.519043
2451.596924
4212.697754
3986.492676
3092.861328
4140.144043
6218.307617
4065.45459
3683.837158
4302.723633
5950.369629
5464.835938
3193.157227
4565.644043
2104.795898
2841.246338
3134.3396
3359.239502
3745.914795
3043.39624
4075.527344
1682.777222
5196.288086
1634.730591
3105.756104
4355.888672
7276.300781
2933.758545
2663.238037
3546.644043
1876.377319
3943.358887
2816.672363
5104.117188
4059.855469
5499.666504
2009.538452
3320.501465
4788.078125
3702.031982
5790.469238
5481.135742
2653.977783
4895.26709
11227.891602
3703.943359
2951.280029
1860.947998
1976.154541
2018.781494
2015.631592
4108.033203
3801.153809
2648.455811
4149.39502
2853.577148
1658.328003
4067.356689
7463.804199
1913.224487
6476.839844
4715.099609
1811.305664
5731.543945
2411.333252
2552.183594
2820.197266
3215.080811
2792.1875
4981.349609
5131.30127
2501.84082
3973.109131
3700.422607
3176.098877
2139.166016
3896.174561
3095.14209
5106.649414
2066.580078
3951.796631
3906.446289
3575.408447
2092.807129
1977.684204
6550.924316
4148.104492
1921.348999
3140.085693
2012.494263
1814.913574
4705.974121
2542.135498
3661.625732
2405.994141
1962.87793
3016.159912
2741.595215
5539.656738
3333.734131
3764.885986
2637.172363
3775.854004
2715.944824
1899.215088
5381.691895
3901.09082
3256.752686
2084.719727
3506.430664
1762.726563
3225.328125
4880.314941
2085.802002
2079.856689
1973.877563
3629.966064
2556.344482
3698.111328
5067.597168
