# Supplementary material for: Distribution Analyzer, a methodology for identifying and clustering outlier conditions from single-cell distributions, and its application to a Nanog reporter RNAi screen
Source: BMC Bioinformatics. 2015 Jul 22;16:225. doi: 10.1186/s12859-015-0636-7 (PMC4511455; doi:10.1186/s12859-015-0636-7)
Supplement: Additional file 1: Code S1. — R source code and sample data for distribution-based high-content screen analysis [file 12859_2015_636_MOESM1_ESM.zip › DistributionAnalyzer-1.1/Plates/files10004/G17]

1806.911133
2100.562988
1504.725342
1672.439209
2978.726807
2408.276611
1717.368896
1911.646606
2422.934814
1927.473999
1953.288452
1765.134155
1506.925903
5156.504395
1772.126465
2483.274902
3129.157227
2909.006348
1845.305664
1773.418701
1746.329224
3583
2228.649902
2000.678589
3659.733398
3661.949219
5018.523926
7113.605469
5257.274902
5557.274902
4130.505859
3502.90918
3647.778809
7746.380859
3144.551758
2098.606689
5257.826172
2453.918701
2502.881836
3104.084717
2176.930176
6030.406738
1955.213623
2305.600098
2322.571533
1697.678955
3553.931152
3278.991699
2196.941162
3877.972412
3421.872314
5094.67627
5071.496094
3218.206787
3138.842529
5151.925781
2201.0354
4705.959961
2734.327393
6197.451172
5333.430664
3418.273193
2905.94165
5092.023438
4211.282227
3485.073242
1969.815186
6452.235352
4471.759766
4552.950684
3581.495361
3004.116455
3318.473389
2551.541016
2089.218994
3941.075195
4711.013184
4240.322266
3168.048096
4047.401367
2946.083984
4610.334473
5696.950684
4528.626953
1613.098877
2156.473145
3359.357666
2499.478271
3808.280029
2721.916748
1599.445557
3276.218994
4583.589844
2597.95752
4677.390137
4561.353027
3136.751465
3018.474121
3234.273682
2840.714355
2969.846191
7117.133789
2499.726807
4520.61084
4062.787842
2540.822021
4151.399902
2599.399902
1759.863281
3412.881348
2010.167725
2523.45752
3060.18457
1814.959961
2990.41748
3886.655518
2444.227539
1621.252563
6054.600098
5763.929688
2897.202637
3334.158691
2451.816895
5125.028809
6236.233398
4585.275391
2893.600098
4078.110596
2523.283691
3937.82251
3334.40625
5594.778809
5576.113281
6015.008301
5922.874023
3039.230713
4244.413086
1928.347778
4222.077637
2738.157959
1587.925903
9059.233398
3419.471191
2051.798584
3950.620605
3686.44165
1669.638062
4153.171875
5349.728027
3172.754639
5257.617676
2924.684326
7922.838867
2660.769287
3326.091309
3628.574219
5005.946777
5071.759766
2790.342285
5433.411621
4408.884277
4580.799805
5119.124023
6884.32373
2256.682129
3111.479248
2815.558594
4391.272949
5252.161621
1957.714233
1725.785767
1939.168335
4888.695801
6335.254883
5022.501465
4763.988281
2413.09082
4244
4355.673828
3799.389404
5617.936523
3181.5
3284.273926
4268.828613
4478.171387
3057.76001
3115.606934
2526.140869
6327.100098
3158.013428
3818.593018
2531.725098
2478.584717
1997.781494
4531.673828
2247.550049
5135.652344
3408.666748
2871.845215
3624.02832
7841.188965
3101.154297
2255.885742
3898.517334
3026.422607
7858.57666
3597.604004
4754.788086
3167.078613
3020.89917
2240.551758
3681.744873
1888.441772
5771.194336
2275.522949
3646.28833
7285.435059
2664.835938
3851.701172
4721.07666
4511.353027
2616.395508
2601.012695
2324.211914
4402.416016
5379.320801
3575.589844
3020.850586
6442.045898
1827.905518
3187.32959
2210.882324
2490.321045
4404.38916
2427.496582
3350.217285
3515.25
1994.558105
2670.611816
5788.551758
5350.26709
2777.706787
3330.185303
2553.011475
1866.682983
3716.086426
2036.615356
3243.516602
4629.152344
1849.258423
1648.699951
1567.506226
2112.630615
3520.39502
2637.979736
5715.59375
6266.117676
2197.02124
3583.087646
1698.090454
2075.2771
4500.39502
2079.670166
3001.851318
1991.714233
1242.447021
1312.094116
1933.100708
4026.281494
1608.421021
2035.504761
4168.226563
2777.739014
3537.307617
1735.369263
1961.234985
1498.427002
5231.748047
4485.236328
2528.235352
1344.977783
5455.76709
1910.167969
1961.42981
3908.283447
4549.09082
2491.971191
3046.444336
1929.271851
4748.401367
5832.173828
5566.334473
3316.615479
1914.144287
5593.155762
4119.377441
4856.324219
2640.9375
4854.509766
3609.533447
2675.642334
3287.936523
2296.383545
1903.49646
5775.455078
4088.514893
4278.367188
5395.282715
5175.041504
2471.050049
4376.594238
6479.956055
4279.572754
6764.580566
2799.580811
4934.19873
2507.813965
2463.493164
4275.753418
5949.91748
2158.926514
4268.990234
4566.075684
4291.801758
2818.203369
4278.446777
2766.535645
3788.215088
2755.005859
5765.969238
1593.020142
5896.59082
5724.516602
3665.57373
5721.120605
8685.431641
5389.270508
2887.469971
3734.742676
1940.88208
4821.729492
3525.54541
6754.777832
5256.030273
2355.189941
3703.086914
2319.255371
3204.016113
3464.170166
4629.928711
5298.912109
5280.630859
3066.764404
3857.691162
2931.674561
2672
4240.078613
4938.486816
2917.563232
4110.268555
3504.965576
6194.758789
1887.217407
1969.250488
1457.176514
1849.952148
3002.921875
2573.598145
4449.018066
4595.839844
2181.718506
3251.36499
5165.023926
4896.255371
3236.800049
1550.26416
4001.926758
2429.636475
1920.519531
3484.137207
3720.470703
1549.798218
3206.266602
3453.00293
2637.885742
4311.138672
2166.584961
2204.243896
1679.06543
2713.063232
3042.407959
2679.047607
3051.594238
5874.102539
2755.135986
1616.716431
1843.034424
3579.148438
4326.333496
3340.680908
3731.967529
1734.483643
3383.339844
5763.103027
1537.536011
1749.384644
3870.045898
1873.06665
3396.040039
3579.123779
1603.186401
5595.630371
4941.516113
4979.769043
3258.526367
2999.264404
5363.308594
4356.245605
6547.456543
4288
2726.415771
3371.775391
4121.650879
2921.435791
3127.335205
3854.917969
5305.075195
4003.793457
4334.307129
4748.87793
5561.9375
6081.139648
6574.449219
2638.734375
8064.245605
1981.966553
4237.720703
2235.307129
3739.633057
3689.078125
5340.505371
7287.847168
4454.53418
3362.643555
2182.243896
3469.355469
3250.514648
3637.69165
1593.900024
6621.449219
6761.221191
3779.192871
4146.945801
5231.624023
5247.387207
5889.717773
6245.102051
2749.491943
3488.356445
4831.141602
1752.465088
2325.504883
2402.563721
5537.028809
3588.542725
3652.074463
2843.44751
2914.645264
4337.970215
3370.265137
1887.645264
5257.017578
3827.583252
2236
6400.651367
3264.877197
2832.043213
3050.977539
5224.563965
3557.186768
5052.122559
5656.588379
4060.509033
5152.969727
7297.790527
6704.781738
3126.235352
2074.0354
1875.780762
2648.653076
5433.943359
3838.399902
1831.857178
2209.342041
4853.052734
3807.59082
2634.04248
1723.104492
4772.967285
2014.890503
4811.867676
1845.283936
2497.8396
2349.570313
5559.408203
3298.506348
6161.537598
1429
3330.381592
3382.72168
5266.282227
5013.775391
3705.970459
2516.051514
4645.015625
5215.082031
3524.805176
1263.714233
3405.171631
2935.313232
4931.099121
2280.817139
2294.92749
4757.641602
4856.720703
2369.281982
1585.388916
1314.775513
2476.649902
3957.134033
2952.047852
6221.007324
1639.658569
2875.527344
4019.916748
1507.573364
7577.875977
6540.444336
2266.787109
4593.17334
5135.770508
3811.642822
3108.230469
2078.323242
5075.386719
2306.650635
1738.011719
1764.562988
3167.741943
2693.488037
2198.696777
1655.030273
2762.249023
3945.529053
2606.078125
4674.489746
3716.285645
2819.560547
2957.290283
9977.771484
2026.77124
5573.874512
2128.829834
4505.341309
2530.029541
4229.891113
2701.126465
5686.445313
5748.76416
4354.051758
3075.573975
4073.023193
1632.231934
2204.964111
4747.794922
2346.913574
4210.21582
4109.456543
3720.251953
2235.466553
3064.876465
3363.695557
1472.342896
4124.418945
2912.313721
3665.961182
4634
4774.64209
4286.29248
4025.716309
3629.96167
1672.544189
1712.281738
2516.171875
3372.522949
1933.100708
2884.229248
1656.598633
4730.923828
2551.687256
5655.319824
7885.955078
2954.882324
1362.526367
1709.456421
1593.569336
4577.834473
6764.911133
2460.885498
2189.764648
2438
4655.367676
4869.925781
1981.65686
8470.467773
5046.028809
1971.014526
3858.904785
5185.717285
3835.792236
5892.38916
2779.106689
3054.715576
6086.805176
5435.946289
4576.95459
5138.219727
4514.628906
2548.929199
2720.186523
3484.673584
2010.086914
4060.954102
2330.316895
1962.359497
2715.925293
3461.536621
3243.559814
2237.310791
2665.199951
2307.08252
4285.12793
1855.832642
1921.353394
5891.507324
2761.947754
4875.566895
4268.146973
4076.995117
2917.25708
4676.53125
6385.425781
2763.504883
2871.255127
1499.789429
2028.077881
1772.259766
3912.370117
6124.165039
1804.507446
2617.237549
2506.735352
1769.891235
4741.869141
2325.47168
2422.800049
4764.366699
4765.606934
5580.64209
6240
2988.029053
3341.629639
5798.42334
3939.950684
1933.34375
5206.542969
5651.669922
4724.5625
1774.74353
3668.621582
1436.896118
3755.537354
4104.112793
2909.886719
2845.882324
3534.343506
2730.331543
3957.950439
6098.725098
3298.555908
5104.435059
2518.705566
3572.188965
3120.851807
3365.80127
3648.628174
3015.779785
4936.51123
3535.034424
5060.532715
1946.775146
2745.710449
5145.425293
2111.472412
3993.22583
2534.087646
2132.431885
5553.86084
3588
5431.666504
3066.822021
4221.283203
2494.7146
6465.416992
3420.045654
2976.121094
4394.249512
2516.211914
2259.467773
4216.125977
2252.212158
1364.204102
1886.118896
5425.45166
3663.382324
3543.964355
2129.298096
2152
2281.912109
3438.984131
2135.769775
3103.386475
5240.23877
6091.25
1748.126343
2081.333252
3772.283447
4184.925781
5111.68457
5921.429199
3704.605713
4500.581055
2031.582886
2402.09082
4251.398438
2700.588623
4409.26709
1815.160156
1845.19397
2490.212402
4749.585449
3010.144775
1832.997925
7154.180664
2266.351318
3177.724854
5202.611816
7300.962402
3915.144043
3839.609863
4792.693359
2961.4104
3365.464111
2286.119385
3068.197998
6577.354004
1700.146729
4958.078125
1682.666626
6229.246582
3751.106934
2297.417725
5073.796387
2859.936035
1995.163452
3713.617676
4784.27832
2835.734863
2808.18042
2497.166992
3231.591553
6883.521973
2621.73584
3149.430176
2167.627441
5617.128418
2100.074463
5026.749023
4884.313477
2755.03833
4637.179199
3942.468994
3274.197021
3765.995117
3816.109375
2599.172363
2628.563232
2793.612549
2535.69873
3460.067139
2255.72876
4783.196777
3273.381592
4188.729492
4027.927246
4532.148926
1813.758545
4610.359375
3456.575439
1764.51355
3286.399902
4255.744629
6205.617676
1750.796997
4105.043457
3593.57373
6395.304688
3595.665527
3115.604492
1760.285767
3682.241943
2734.311768
3737.150879
2906.99292
2578.507568
1992.151001
3097.43457
5669.642578
3460.109131
4483.65332
2024.986328
1855.311035
2938.184326
3241.777832
3491.641602
3130.512451
1841.414917
5357.087402
4015.450195
2742.639893
5136.919922
1491.883789
5751.683594
3807.910889
4117.853516
2050.171631
6349.733398
2151.363525
1734.457031
2174.461914
1942.366821
2457.757324
1788.082031
3379.375244
4048.981934
5445.228516
6641.620117
1473.861816
7297.344727
3843.265869
2671.526855
1837.804932
4777.58252
3606.737549
2644.021973
2889.24585
8679.166016
2355.868164
3161.431396
4069.748291
2917.205566
2958.830566
3133.678223
2144.668457
5432.339844
2971.44165
3044.77832
4331.228027
5087.350586
3661.251953
5822.233398
2948.906494
3597.347656
5730.290039
3619.592773
2785.435791
4585.888184
2151.127686
2040
2225.847656
1980.632568
4607.55957
1759.267578
2340.550049
4412.406738
4530.828125
2629.299316
2677.584961
5726.571289
1510.85376
1374.209351
3982.750977
3010.963379
8010.559082
3564.228516
1874.343628
4083.577881
1670.630859
2925.503906
3192.303711
4094.887207
5361.343262
3548.023682
2729.09082
2146.050781
2190.647705
2374.253906
2309.304932
4765.614258
3450.150391
4255.182129
2714.121826
2077.646973
5421.442383
1246.089966
1321.605591
4127.393555
2303.935547
3266.028564
2328.973633
1948.088501
7152.121094
1592.675293
3682.61377
2489.443359
2634.732178
2343.373047
3319.286621
5299.94873
4289.297363
3008.806152
2300.161377
2042.870117
4668.373047
4735.723633
1781.430664
4044.299805
3731.009033
4860.675293
4854.080078
2054.894287
2810.012207
2549.337646
3362.697266
1789.698608
1732.804077
6713.681152
1539.022827
5764.459961
1657.633667
3196.431152
3330.723633
4006.729492
2184.8125
6734.11377
2518.537354
2758.937256
2472.922363
2417.395996
3046.628174
4052.998291
3036.110596
2656.665527
2728.921143
3438.378418
3038.864502
1742.870483
3093.243408
3417.616455
2215.177979
4730.455078
1837.638306
4358.127441
3713.91626
2381.534424
2211.807373
2618.462158
3675.520996
2270.244873
2195.924316
5687.720215
1864.388672
1876.828735
1971.335815
1596.342896
3161.918701
3656.211914
2628
3474.066406
1842.040039
2088.178223
2403.92041
3041.083252
3015.598145
3035.317139
1891.477417
2742.703857
4459.674316
1927.848999
3749.207031
2565.185547
5959.75
2191.939453
2258.030762
1783.181519
2404.050293
2426.92627
1659.291382
1893.48877
2325.30542
2343.891113
3106.69458
2984.334717
5733.450195
4416.280762
2763.249023
3478.865967
2369.684814
2060.424561
2863.505127
3667.637695
1939.532715
1608.82959
3625.763428
6565.431641
5160.974121
1773.214966
5314.547852
2430.19458
4598.477539
2496.809814
2570.308105
2272.824463
1629.538452
2580.936768
3294.480469
2882.536865
3492.598633
2283.054199
2730.293701
3908.741211
3576.875977
3237.565674
1600.407104
3915.653564
3203.991211
1795.087402
2386.634766
1655.940308
3269.705566
3524.794189
4044.811523
2841.233887
2454.155029
1970.741089
3751.685547
2950.128418
5626.51416
1761.621948
2342.160156
3676.922363
1780.556152
1794.175415
2034.644531
1805.303223
1865.935669
3678.085205
2164.701416
1960.435669
2178.306641
2153.659668
2192.288086
2261.510498
1785.717529
2365.212402
1892.90271
2327.606934
5488.710449
1860.972168
3155.854736
2441.319336
1785.831299
5261.68457
1964.777222
1759.604004
2763.82959
2113.775879
2374.09082
4913.852051
2471.980469
3554.781738
2780.573242
2679.043457
1961.498413
2327.32666
3121.644287
2466.232178
1861.391968
1606.093628
3061.960693
1823.165649
1587.546143
4322.175781
1978.228638
4077.95166
1642.289673
1705.431885
3110.54541
2573.744873
1826.449463
2764.479004
1962.648682
2173.873291
2194.416016
2789.308838
2714.132813
2996.976807
5389.178711
2888.169922
2097.407227
2084.948486
1555.426514
4166.727051
2280.905762
1950.266357
2256.746094
3641.021484
4499.67627
4370.24707
2257.712402
1711.361572
4500.049316
1697.858398
9557.265625
2416.01123
4573.642578
3262.517822
2450.169922
4453.102051
2256.164795
1987.364014
4762.333984
2423.833496
3815.282471
3735.331787
2046.740723
2636.482422
2427.80835
2192.976807
3673.564453
1824.84375
3327.493164
3332.532227
3512.668945
3240.946289
4921.945801
2282.074707
4117.53418
2264.20874
3979.040039
5789.338867
4837.614258
4444.931641
3333.706055
1792.390503
2120.564209
2195.519531
3318.780029
3209.668945
5199.192871
3222.773193
3106.606689
6364.29248
3108.154785
2284.450684
3631.21875
3607.562988
3012.159912
5031.974609
1867.166016
3513.8125
4416.178711
3123.081787
2217.54541
7909.771484
2762.052979
2523.743408
2152.571533
4006.446533
2330.120361
1861.581421
2979.885742
2106.228516
3126.179443
2243.562012
3253.77124
2102.365967
2054.802734
3913.536133
4462.390137
4847.709961
1924.5802
3744.094971
2449.667969
3781.550049
2080.363525
2664.647705
2354.14502
2663.04541
5003.936035
3450.141602
4523.600098
2593.333252
5965.824707
3127.368408
3300.883545
3936.613037
2461.333252
2977.047119
3432.68335
3616.641357
4282.304199
5775.794922
3041.714355
2897.150635
3195.602051
3975.221436
4355.062012
2310.056152
3877.041016
2098.067139
4928.316406
3025.041748
1915.933716
5697.240723
1739.00708
5523.520996
2076.363525
3278.699463
2897.702881
2720.924072
3207.375
3254.562988
3312.120361
5743.004883
2758.913818
1828.078247
4068.95752
2019.156128
2433.743652
14421.712891
2172.002441
3039.881836
3438.440186
4483.331543
2091.083252
2451.972168
2369.734131
3681.574951
2027.062256
4152.873047
3827.932129
2011.907959
3561.727783
3720.671875
1702.416138
4447.185059
2332.818359
3007.009766
5255.08252
2315.944824
3162.581787
3662.065186
2155.23877
2077.482666
2609.509277
3561.517578
2039.784058
2072.209229
2660.570557
2146.591553
4861.396484
2467.862061
3385.251709
1979.270386
3087.434814
4181.143066
5807.060547
2455.064941
8111.911133
1485.230713
2869.782227
1746.610474
1480.592651
8136
2066.406982
3332.25
3029.523926
4723.925781
1810.681763
3860.421143
2755.487061
4491.766602
3011.19165
2280.427246
1833.972656
2958.984863
3598.770508
3900.759766
2828.481689
3046.443115
2549.931885
2183.254883
3338.404053
2116.58667
2129.023682
3066.615479
3128.253418
3095.768311
4132.880859
4426.224609
3269.134277
2388.185547
1890.425781
2034.765137
3200.642822
2018.560059
3020.633789
5101.42627
3688.938477
3680.365479
1771.555542
1852.943848
2907.38916
4198.825684
3150.377686
3390.782959
3246.410156
1469.333374
5593.917969
2623.481201
2588.449951
5337.305176
3223.369385
4384.740234
3947.940918
1781.871216
3589.460205
2795.177002
6698.028809
3276.556641
3670.25415
2975.372559
2714.3479
1842.476196
3580.766846
3738.489746
3712.637451
2076.780029
5768.775391
4746.22998
6130.307617
5247.93457
3914.601563
3648.660645
7730.683594
3252.700684
3843.168945
6552.229492
3594.277832
4776.256836
4910.369141
3429.871582
2658.93335
1658.133301
3264.965576
4960.557129
1818.351196
4601.185059
3420.495117
2909.894775
3004.334717
2881.023193
2491.935547
4385.611328
2988.937256
3111.204346
1935.050903
6101.333496
6775.329102
4091.410645
1906.548096
4161.659668
2298.424316
6685.791016
3658.533447
3131.605713
3060.867676
5353.543945
2034.160278
5441.530762
4842.86084
7230.880371
2410.480957
8092.519531
1846.142822
4296.231445
3778.959961
2374.583984
3333.75
7839.714355
8800.599609
4993.893555
5411
3515.828613
5886.835449
2466.623535
4056.458496
6358.203613
3868.496338
2035.712524
5003.057129
2569.052002
6354.734375
2943.551514
2802.381104
6117.601563
2935.601563
3062.178955
3486.153809
2262.495117
2647.755371
3161.848389
2908.349121
5436.211426
3459.026367
2018.484863
2621.620361
5635.457031
3687.331055
3519.701172
1689.011475
3288.771973
4329.57666
2980.237061
2930.307129
3952.247559
1954.047607
3961.421143
4034.684082
2591.462891
3392.926758
5106.67334
3594.383789
1872.294678
1963.321655
3640.720459
4511.225586
2726.650879
2191.595215
4234.987305
5378.20752
2551.4021
2849.707764
3689.600098
3393.775146
2830.769287
3178.541748
2404.549072
1655.954346
2041.108887
2373.263184
2097.029053
2173.056885
3519.144287
1703.050903
4186.983887
2022.653076
6242.914551
4344.380859
6848.020508
3906.725098
3399.679932
4653
2266
3907.740967
1687.345459
5882.172852
1905.578979
4444
8163.210938
1803.737671
8252.222656
3156.468994
1797.611206
2713.788818
2023.786133
3369.446777
6907.268066
3458.494141
2505.48291
5814
1773.243652
5249.270996
3060.937012
5627.287598
3479.058838
7281.42334
3669.771484
7129.013184
2820.508301
1762.834595
1349.24585
3491.09082
2933.01001
2968.861572
4802.225098
2059.165527
3324.768555
3790.769287
4538.231934
1712.387085
1852.258057
4706.340332
2057.730713
7203.133301
4226.888672
2483.388672
5797.211426
3612.876709
4559.306152
2907.239258
1728.902222
2997.415283
7785.259766
4580.728516
2928.206787
3170.741943
3694.510254
3748.727295
12755.097656
3626.7146
7543.903809
1930.507935
4040.35083
1916.571411
3155.900879
2091.051758
3238.108154
2839.328125
3558.006836
1783.482544
1986.048828
2307.795898
1719.196289
4461.603027
2006.456909
1446.681274
3872.154541
3730.863037
4454.985352
2242.317871
2581.592529
3555.21582
2375.209473
2548.022705
3922.230957
3230.650391
5067.671875
2857.477295
4107.54541
3518.87085
3400.151367
2806.4646
2481.199951
2643.446045
2654.569824
2239.455566
9257.984375
2853.413574
2644.766602
2800.662842
2990.666748
3086.689697
3083.056152
2387.961914
1866.371948
5138.495605
4720.71875
5031.310059
2786.393555
1909.633545
2631.416504
3536.082031
6771.876465
3004.288818
2176.871094
5614.454102
3295.97998
2313.413086
2611.054932
3303.105957
4432.956543
6056.273926
5031.338379
3732.63916
4807.433105
2187.180664
5213.722168
3171.840088
1589.046753
8132.341309
1592.863281
1319.021606
2146.397705
5420.60498
4744.699707
7329.832031
5214.99707
2967.428467
2714.285645
1589.690186
5234.314453
3120.046143
1626.485474
6666.479004
2407.215576
1993.116943
2687.798828
2498.086914
8653.926758
3748.8125
4150.438965
4268.702637
8939.84375
2600.802979
6334.591309
2574.133301
2147.356934
1924.166626
4717.189941
5206.262207
6527.975098
3794.113281
5229.637695
1854.368408
4727.811035
2818.312988
2454.534912
1742.588257
4251.25
3799.23584
2927.952393
2422.622314
3015.397461
4912.027344
3525.333252
3492.084229
3704.335205
2280.181885
7344.473633
4294.114258
2517.70752
2682.394775
2086.185547
2819.958252
5123.970215
4357.521484
6126.229492
1867.851807
4342.140137
4460.773438
1761.586182
1798.358032
2765.123535
2169.933838
6534.740723
2884.030273
2308.250977
2932.108643
2935.207764
2279.563965
2510.688477
3751.594971
3202.728516
1789.697876
4242.039063
2578.168701
2893.874512
3874.518555
2935.853516
3868.035889
2564.793701
6179.354004
1862.235596
5353.0625
2190.895264
3790.731445
2719.290039
1867.514038
2464.525879
2104.598877
2426.172363
2577.459961
1958.076904
3151.102295
3625.244873
4247.515625
2459.897949
2368.82251
1901.861694
2712.369629
4640.723145
2176.61084
9101.84375
1833.622681
3067.692383
4067.054443
2751.127197
3770.125732
2348.462891
3198.656006
5203.09375
4218.006836
2627.689941
1828.178345
3968.355469
4956.456543
2044.125488
1802.817627
2485.931641
1819.469849
4724.486328
2472.229736
2425.300049
3183.315674
5304.9375
3791.2854
4391.417969
2432
1927.365112
4114.84082
2599.534912
4676.855957
3819.20874
4052.785156
4236.629395
4255.414063
3801.133301
3351.827637
3901.645752
1661.647095
1669.294678
3038.972168
2110.576172
2985.766113
2966.43335
1885.165527
3460.029297
1669.612549
3246.861816
7429.204102
5900.315918
3572.056885
1820.996094
3514.385254
1995.297974
7871.316895
6144.520508
3996.287598
1868.910889
4819.490234
1871.231445
2996.426514
3342.369629
8647.125
3545.321045
4165.542969
1830.359741
3761.688965
7236.049805
2403.905029
4385.389648
4128.209473
4357.200195
4110.099609
4130.6875
3477.722168
3061.874756
2254.517822
2699.519043
3558.684814
3146.814697
3069.172119
3366.778564
2888.374756
2888.48291
2581.600098
2702.018066
4891.278809
2452.296875
4428.450684
1843.292236
2458.35083
5830.661621
5443.309082
3305.416992
4728.334473
3806.728271
2087.187988
1699.983398
2581.940918
1858.16394
1963.681396
1394.725708
2977.734131
2343.921143
4322.572754
2799.572754
2488.113525
1487.578979
3085.439941
1886.790649
3115.098633
2672.784424
2106.928467
3456.964111
4779.536133
2846.423584
2345.06665
3467.187744
2412.714355
4048.038818
2070.716064
2301.128174
3047.776123
1960.103271
3441.95874
1907.666626
2856.931152
2064.912842
2320.317871
1445.272705
3967.736572
1945.117065
3921.573242
5107.416992
3921.508545
3942.127197
6054.743164
5846.146973
7145.45459
7489.373047
6662.54541
1808.621704
1729.772949
4878.421387
4492.25293
1795.86438
7289.362793
6155.433105
5466.52002
4988.033203
3898.846924
5570.886719
1892.752686
3351.07251
2107.051514
3352.294678
2730.573486
2267.9104
3964.551758
4334.188477
7109.927246
4313.32373
1841.830078
7624.875977
4074.603271
3841.535645
4224.571289
4475.241699
3962.649902
2206.615967
3045.422607
6288.761719
3605.041748
2228.020996
1889.199951
3104.755615
2401.893799
2519.776611
3143.720947
4661.827637
3620.683594
2372.382324
1880.345337
3239.670898
1418.842651
2050.52124
5254.132324
2133.855957
2841.792725
4118.769043
2889.931152
2047.043213
4627.424805
2806.027832
2900.0979
2932.817627
2544.972412
2541.293945
2205.952393
2823.419922
1811.022217
3609.07959
1601.156982
1506.546997
2468.686035
1854.570313
2167.600098
3379.656006
5965.469727
2016.102783
3899.368408
3971.960693
3606.05957
2052.543945
4458.20166
1924.93042
2772.79126
3830.314453
2061.714355
6422.15625
3831
2694.834717
3107.545166
3790.217285
2723.555664
2331.829834
3046.096924
2098.756592
2721.409424
2787.826172
1934.911621
2216.152344
2025.41394
2593.59082
1807.09729
2945.56958
1980.485474
3238.447021
2745.057373
3227.805664
4037.404541
4022.150879
1896.336182
1903.687256
2990.713867
3535.883545
3662.836426
2519.374756
4178.520508
3876.70166
3259.188477
3569.510498
5186.844238
1913.553711
3424.266357
4048.75415
4319.289063
1423.398804
2129.926514
2281
5237.15625
2367.125732
5081.21875
2196.286621
3108.837891
3245.821045
2689.991943
2686.533447
4252.790527
3369.934814
2488.921143
4252.763672
3946.864014
3303.65332
3115.872314
2549.322266
4635.297363
3159.428467
6091.695313
2139.234619
2811.438965
2089.45874
5013.741211
5655.755371
4053.333252
3952.568604
4168.303223
3681.618408
5332.805664
1684.920532
2168.407471
1434.145264
3758.627197
3163.199951
1998.447754
1886.614136
5934.041016
4689.920898
6256.828125
2327.883545
6901.467285
5000.491699
2966.21875
3589.421875
4192.367188
2229.631104
2818.5
2737.733398
2469.723877
2401.904785
7727.163574
6875.129883
6196.955078
4072.108398
2925.665283
2189.247314
5474.657715
3002.581787
2663.968506
4867.415527
3133.76001
5320.896484
3154.950928
3795.659912
2484.767822
4220.049316
3277.87085
3478.763916
2494.952637
6311.898926
6174.488281
5483.726563
2283.726563
1819.630249
2870.936768
6469.710938
4534.657715
2127.912109
5982.785645
1842.691284
5252.641113
2467.586182
1853.897339
2728.47998
1822.394287
4070.310791
1904.301636
2210.979736
2221.919189
1818.937012
3130.250977
2073.416504
1983.557861
5145.032227
1958.074463
5595.153809
2526.493652
5866.961426
1640.197876
4836.765137
3110.389893
3888.884033
3310.716553
3304.97168
2754.540039
4961.514648
3117.892578
2110.25415
3453.83374
1849.486694
3336.419189
2896.27002
2925.349121
1961.129395
3311.364258
2291.687256
2829.311035
3813.048584
3453.455566
3138.90332
3309.136475
4467.849609
1987.62854
2504.466064
2634.379639
1983.352783
2982.657227
2939.94165
2108.644531
4048.551758
1923.761963
2754.666748
2472.460205
1974.076538
2203.62915
2138.19458
6115.790039
2558.244385
2787.768066
2199.648682
2038.626953
2314.065918
2532.180176
3780.423584
2617.749756
2066.743652
2906.217285
1792.791504
2758.780029
2240.593018
3101.263184
3652.385742
3154.69751
2208.494873
3626.568359
2327.666748
2267.885742
2247.858887
2420.624268
1814.909058
3169.635742
2250.380859
1927.51062
3062.097168
3715.660645
3049.86792
4108.024902
2744.929443
3357.06543
3246.623291
2519.961914
4324.040039
4922.74707
2991.183594
2137.69458
4586.313477
2098.072998
9286.410156
5088.864258
5755.042969
2244.786133
2098.958252
3102.422607
3786.900391
2997.270996
2841.18457
2059.317871
3192.302246
2652.230469
2354.821533
3950.85376
2125.109619
5860.353516
2275.153564
3026.621338
3588.450928
4210.995117
1968
3389.810303
2018.047729
3346.338135
2717.299561
2471.187988
5408.914063
4565.223145
4048.920654
2039.395386
2360.643799
4014.922852
4067.327881
2416.633545
2132.019531
2756.408447
3228.238525
2500.047852
1502.424194
1542.41626
6834.08252
2661.886475
2915.071289
3238.693359
5459.821777
2195.055664
1819.042603
4427.069824
2413.168457
1997.079346
4241.271973
2104
3382.984131
5371.205078
4095.736816
4136.366699
7164.30957
1931.328979
4505.890137
3772.665283
3539.413574
4063.114258
4217.693848
2283.140625
1824.603394
4145.022461
5927.02832
1743.314331
4039.418213
2881.461914
2767.882813
3146.616455
1972.781006
6289.942383
2554.896484
5114.119629
5513.265625
3659.688721
3580.100342
3514.527344
3521.804688
4493.625
5542.879883
3008.816895
4412.51123
6496.832031
6203.275879
2740.173828
2185.361572
4133.243164
5819.703125
1844.622803
6095.097656
1866.786377
2450.492676
3414.517578
2581.416748
5159.556641
7493.400391
6123.75
2503.79248
2884.664795
2452.645264
3705.237061
3893.198486
2161.752686
2787.844971
2124.370117
1826.446533
1894.049194
3225.120117
2348.803467
2089.821045
3003.349854
3433.030762
1754.821289
1802.719482
2643.939697
3387.23999
2426.628906
4430.644531
2593.311768
1648.849365
2110.414063
5042.911133
1982.890381
2465.354736
2989.523926
2985.984131
2686.723145
4962.700195
1778.37561
1820.980103
2070.276123
4953.792969
1905.63916
1812.470581
3517.355713
2716.929932
3480.279785
1824.144531
1706.654785
2292.629883
1732.151367
2147.195068
3479.143311
1956
2758.679932
2955.71582
2898.90332
5030.611328
1716
1948.17395
3033.894775
4036.59082
3109.909668
5261.953125
2996.550537
5679.84668
4706.867676
1837.196777
1742.435181
2581.179688
3742.344727
4450.539063
2964.537598
4362.362305
4446.094727
3345.368408
4945.788574
4965.297852
4665.658203
2100.743408
3077.797852
1599
3192.829102
3185.286865
11664.138672
4302.812988
1315.137207
1817.083618
4120.898438
2263.400635
2068.898438
1851.914917
2715.555664
1971.820557
2055.448242
3609.753174
2340.70874
4999.301758
2321.724365
3215.210938
3350.519531
4266.796875
4328.092285
2458.375
5761.05127
6946.395508
5153.022461
1768.880737
4794.100586
2503.878174
2092.771484
5560.530762
3232.771484
5457.646973
3145.733887
3718.321289
3066.863525
2566.463379
3952.066406
3686.136963
4048.471924
2019.187134
2524.458008
2447.01416
2789.395996
2980.453125
5486.123047
1645.310059
4573.853027
2787.741455
3528.438477
3058.959229
3489.310059
4927.390137
1879.297852
4368.022461
3630.975586
4173.777832
2253.186279
6298.716309
12307.382813
1773.962891
2206.315674
2017.520264
1884.137085
4551
2302.353027
4844.010742
4204.939941
1927.181519
5022.425293
5677.339844
5875.444824
3632.183105
2982.680908
1942.073364
2300.448242
2334.260986
2249.992188
1875.358765
2407.25
4818.76416
3739.543945
2674.536621
2755.686035
3258.89917
6228.106934
9035.94043
2920.320557
3517.956055
1990.814087
3908.25415
3337.796387
2255.071533
3550.297119
2211.896484
3455.053711
2265.309326
2420.846924
3944.443604
3608.769287
5866.824219
3949.880859
1693.371094
2033.21814
1817.995117
7065.255859
1852.929688
3264.745361
4346.591309
4189.352051
2452.560059
5841.291016
1938.121948
2403.501709
4701.567383
1773.358032
2379.916748
2117.915283
1841.412842
2019.252441
1899.479858
2275.814697
3894.837402
4077.939453
2934.704834
2454.455811
2163.512207
3411.601318
1747.374268
2292.14502
2044.658203
2403.351074
2856.479736
3531.563232
1890.703369
1817.380493
1738.958008
6544.668457
7437.818359
3556.682373
2823.564941
3423.868896
2517.316406
2399.280762
5681.641113
2664.547119
1623.561401
2035.339966
1912.015625
2191.919189
1777.544189
2237.352295
3823.876953
2111.703613
1863.872314
4901.056152
3388.437744
2312.509766
1812.929443
2437.534668
2292.527832
1762.247192
1852.591919
3580.276855
2014.243896
1825.301147
1830.656372
4587.349609
4898.114746
4315.613281
2966.473877
1949.226318
2022.515869
2277.749268
2596.403809
1902.789063
2318.960205
2516.76416
2038.2146
1832.289185
6668.541504
2669.891846
3034.012451
2968.094482
3849.425049
2573.274414
4534.65625
1824.735352
5035.009277
6535.904785
5314.734863
3472.600098
3387.745605
4108.393066
3288.800049
2077.509766
2717.028564
3867.083984
3713.371826
2925.321777
1970.944214
3055.333252
3637.176514
4087.141602
6262.796387
2500.377686
2204.959717
3222.24585
2423.00708
1897.710205
2973.631104
2611.397949
2262.057129
2156.984863
2068.680176
1964.615356
4317.149902
2985.602539
3842.746582
6063.121094
16709.263672
5639.614746
5334.480469
3147.131348
3909.579346
4272.095703
6424.250977
1695.594727
2242.60376
1914.593262
1947.175171
3858.605713
1733.725586
1804.220703
6112.691895
3958.183838
2292.616455
1974.296997
6685.03125
1903.384644
3047.679932
9170.008789
3826.356445
1951.476074
3377.698486
3186.976074
2601.017578
4363.819824
2926.603271
1684.512207
4532.027344
3153.501953
1878.248779
3309.453369
3471.922607
3082.58667
5712.451172
3176.025146
3789.938721
2507.014404
5977.572754
1852.745239
2330.872803
1683.946411
1869.561768
2307.434082
2055.011963
1797.863892
2149.421143
2452.604736
2206.309814
10525.12793
2000.266724
1661.312988
2014.654297
4107.949707
2613.030029
1719.290894
5148.525391
3496.415039
4421.089355
1991.572998
2580.265381
2930.802979
3847.563721
2416.19043
1999.266724
2390.161377
1730.62439
2665.299072
2201.578857
1795.14917
2080.952393
3268.27124
3804.064453
1974.822754
1953.735107
4076.384033
1656.628784
1864.148438
6113.503906
2405.534668
6090.631348
2486.675537
2682.104736
3445.763428
2348.228271
5158.976563
1803.546143
2335.073242
2188.967529
4506.193359
1807.922485
3649.730225
5093.190918
1893.02124
3636.453369
2205.693604
3576.092529
2180.351807
3569.952393
1903.171997
1915.003296
1801.116577
2619.264648
1965.072876
2990.637695
3002.322754
2745.140869
2370.868652
2562.424316
1909.988892
1835.980225
1949.721558
1876.608887
1664.085205
5008.640625
1987.30957
1853.9729
1940.319336
1883.423584
3461.040527
1670.733643
1808.803711
3281.320068
2177.757813
4731.975586
3062.798584
3420.433105
3261.253906
2280.636719
5708.036621
1828.326172
5707.341309
2836.110352
4156.595215
2411.086914
4643.234375
2666.393311
4942.356445
2167.448242
2244.335693
4185.395508
1948.233276
3492.062012
2598.535889
4712.213867
1462.333374
1828.602783
2283.661865
3557.710938
2590.838379
2456.189697
2007.140015
2940.144287
1895.603149
2330.944092
2109.566406
2218.171875
4743.555664
2003.359985
2698.738525
2121.129883
1501.788574
5252.066895
1988.5448
3558.142334
2865.594482
7447.984863
4453.221191
4358.64502
3207.070313
4924.779297
2341.561523
2760.373291
4057.218018
5001.540039
3072.921387
6412.491211
1816.424805
3499.945313
5037.783203
3074.008545
3417.655518
2442.996338
7613.110352
4316.037109
2104.778076
3093.780518
2200.8479
1698.487061
1822.729248
2494.016602
3716.87793
4746.084473
1904.709839
2208.499268
2127.82373
1655.15332
1971.242676
3719.752686
1814.26709
2026.518555
2490.165039
3307.820801
5508.203125
2236
6550.595215
3247.362061
7230.900879
4126.336914
6174.21582
2418.814697
5042.975098
2888.132324
2002.302002
1774.121094
4364.782715
2301.391357
1654.018921
3250.632813
1751.240356
2062.095703
1594.426514
1954.697632
1614.319458
2834.75293
1867.740234
2625.280762
5018.094727
3619.536865
3320.837158
1557.43396
2236.078857
2441.652588
1819.042725
1841.247681
1937.962646
5258.691895
2202.431885
1865.478394
2446.416748
1676.107666
5384.486816
1860.736816
1834.797607
5615.800293
1683.054565
2106.914551
1566.136963
1970.695435
1825.154175
3070.591797
2292.109619
2510.43042
2316.738281
2954.782959
1995.628052
2616.431152
1690.616577
2641.088867
2398.425293
1737.179077
1992.084717
2052.081055
2045.958008
3243.973145
2011.620361
2701.01709
1898.875366
2029.767944
1832.706665
2000.08667
1986.447388
1656.28125
2371.821777
2369.748291
3738.827637
1741.163818
2265.756348
5080.942383
3350.169434
1795.219727
2221.529053
2886.450195
2485.441406
2031.785767
3789.30835
4636.104004
1942.750854
2194.555664
2927.630127
6301.623047
5647.255371
2457.916748
2186.51123
3122.257324
2007.92688
2113.648682
1767.22168
1767.230103
2724.809082
2216
3661.27124
3387.62793
4125.585449
2603.01123
4426.07373
4062.748047
3108.641113
6617.783203
3864.912842
3500.769531
4076.865967
2627.342529
5993.714355
2189.311035
2011.877686
3275.88623
1713.480713
4735.734863
4999.977539
5949.534668
2110.693848
3410.953125
4112.785645
3490.89917
4503.962891
1895.468262
1782.837402
4887.145996
4240.100586
3485.768311
2715
2500.398682
2224.057861
4284.643555
3179.341553
3142.67041
2515.281982
1583.197021
1734.584229
2779.029541
1884.095459
2010.555542
1876.794434
2980.380859
3396.625
2651.638184
3438.666748
3411.522461
2589.912109
1879.574951
3072.228271
3502.170654
2935.26001
5630.938477
3233.564941
2204.476807
2116.804688
2452.584473
2209.981689
2240.902344
2142.648438
1857.756714
1610.688599
1834.366333
3337.491455
2012.936523
1732.467529
3340.686768
2444.083008
1941.554443
1808.131836
4783.860352
2658.792236
2654.841553
1886.18335
2707.575439
4038.626709
2345.506348
1610.577759
1795.385986
2172.742676
1803.908691
2154.818604
1919.144287
2202.821777
3828.07959
2556.86499
5971.533691
1728.46228
1698.403076
5497.823242
5685.087891
2164.04248
2041.3573
3937.392822
3552.275391
2345.071289
3498.054443
4312.625
4744.097168
2603.552002
1764.588867
2007.245117
1770.364868
4563.644531
2112.917969
1970.302856
3403.474609
3148.474609
2234.496338
2290.227539
2129.506104
3169.112793
3277.729248
2447.306641
4164.445313
1576.411011
2089.639893
1804.665771
1643.217041
2646.256836
3426.603271
2595.877197
2848.820557
1947.433594
1830.692871
2390.759521
2528.079346
3241.314209
2782.288574
2074.250488
2898.540527
3238.418701
2023.360718
1855.198486
2067.320801
1986.439331
2648.404541
4236.492676
3243.936035
6309.459473
1811.012695
2601.532959
3109.792236
3180.31958
2190.986572
4354.872559
3021.36084
2838.899902
4654.525391
2704
2810.010986
3371.080322
2348.968262
2697.86377
2119.122559
3084.556885
1689.212158
2651.282959
3708.655273
3298.497559
1733.398315
4981.580566
4975.23584
2857.769287
1827.982422
6780.646484
2373.005859
6153.871582
4296.763672
1766.501587
2863.958008
4961.696289
2245.714355
3265.204102
1711.903564
5556.709961
4366.125488
3346.145996
1902.9729
1918.260864
1895.900879
1915.585083
6312.319336
5085.093262
3033.299316
2962.553955
2809.536133
6658.751465
2886.379883
3923.208008
2525.536133
1999.10022
3158.656494
2402.697998
2467.668701
3875.502441
3563.621582
2836.856201
4221.184082
1794.753174
2388.953125
2680.45166
4401.840332
3822.419678
2086.342041
2425.92334
2548.731445
2080.691162
2670.192871
1845.575806
4002.677246
1798.939819
2361.098145
2643.111084
5280
2896.592529
3482.867188
3416.926758
4982.491699
4246.866211
3176.973389
4246.720215
2975.046387
1695.111084
4420.156738
5333.152344
2086.568359
2233.134277
2858.265869
2676.162598
2585.646973
3504.110352
2514.538574
2445.079346
3149.052734
3760.912842
5212.099121
4434.884277
2070.866211
3152.918945
2043.199951
4829.519531
2670.256836
2764.45459
2418.434814
3318.48877
3110.073975
2611.098633
4539.956543
2106.115967
2745.473633
6058.345215
2889.555664
2551.248535
3166.015869
2940.672119
2495.016846
2015.89917
4890.764648
3439.363281
1871.57251
3129.904785
3914.079834
1764.431641
1978.15979
2791.292725
2471.82251
4558.244141
4855.682129
2171.121338
4661.743164
2358.955322
2805.827393
1936.105225
3756.315186
3770.570313
3957.361816
4040.979248
2265.751465
4040.204102
3858.495605
1948.95166
2333.470947
4120
3742.585449
1890.029053
4174.430176
4593.321289
3011.289307
2123.094238
3872.621826
3535.9375
1775.490112
1712.718506
1668.834106
3000.739746
3901.837891
3799.17749
1822.095215
1846.574707
4210.520996
2951.624756
2250.122314
2362.477051
1818.717407
3327.555664
2691.697754
2556.412354
3386.775146
2369.1875
1833.092407
3354.735596
2770.489258
1865.151733
3090.015869
2810.434082
5461.224121
6183.209473
3217.492676
2225.788818
6041.944824
3032.410156
3892.883789
2911.519287
2848.714355
2383.287598
4099.269531
2153
2430.817383
2794.321045
4229.049805
5181.446777
2017.326172
6537.364746
17177.638672
2911.948486
2936.717529
5032.04541
3235.188721
2658.542969
1684.04126
2326.399902
6796.436523
1457.714233
2172.173828
5466.082031
5642.637207
3714.857178
2674.496094
3432.38501
3141.94165
1700.959961
3252.401855
3863.187256
3878.640625
4747.28125
1801.857178
2769.265869
3111.264404
3287.403809
2587.368408
4053.606201
3943.956787
3978.516357
3193.170654
3476.69165
2310.781006
3781.003662
3066.085205
7087.638184
4145.018555
6645.400879
2021.75
5637.878906
5559.289551
4922.101074
2585.132813
2347.5354
2189.427979
3203.378174
4895.984375
5131.552246
3338.004883
10644.474609
3646.090576
2814.768066
5976.27832
2025.514771
7940.654785
3264.360107
4549.428223
3868.26123
8513.480469
1946.026855
5409.090332
5401.57666
2721.32373
4334.785645
4984.243652
1926.136841
1733.730347
3146.929688
2141.121094
3185.217041
2116.980713
2784.088379
2365.973389
1840.525269
2811.405518
3076.387695
2554.465088
4478.021484
2510.012451
4874.658203
2406.321533
3627.9375
2812.557373
1968.347778
2293.347656
1892
1964.674927
2958.907715
2128.30835
2083.229004
2160.642334
4176.984863
1817.300659
3271.942871
3432.160889
2542.354004
2133.505371
1938.647827
5488.605469
1627.95813
4009.450195
2757.883301
4100.21582
2494.54541
2707.967529
4266.303711
2687.884033
3975.205566
5645.475098
1936.939575
3110.952393
2914.106445
2822.364258
3101.387207
1352.491211
4055.814453
1904.671387
3899.940186
3485.052734
4937.655273
5013.084473
1500.965576
2992.104004
2653.687256
5126.100098
4528.727051
3772.839355
4361.854492
2386.426514
4036.048828
2340.670898
1875.7677
1830.866699
4604.521973
2722.423096
4000.943115
6057.658203
4323.287109
3399.52002
2064.981689
2958.341797
3846.059814
1984.845581
2007.875
4896.38623
2484.637207
1937.365845
1661.483887
4122.803223
3027.564941
2500.830811
5303.348633
1575.936035
5762.327637
2593.878906
5095.651367
1667.68103
3234.758545
2150.485107
2739.991943
3102.624268
