# Supplementary material for: Distribution Analyzer, a methodology for identifying and clustering outlier conditions from single-cell distributions, and its application to a Nanog reporter RNAi screen
Source: BMC Bioinformatics. 2015 Jul 22;16:225. doi: 10.1186/s12859-015-0636-7 (PMC4511455; doi:10.1186/s12859-015-0636-7)
Supplement: Additional file 1: Code S1. — R source code and sample data for distribution-based high-content screen analysis [file 12859_2015_636_MOESM1_ESM.zip › DistributionAnalyzer-1.1/Plates/files10004/G18]

2956.904053
6257.377441
7442.893066
5088.848145
4050.905273
5864.531738
6274.709473
2428.853271
2549.045166
10067.988281
7221.887207
2690.553711
4821.483398
2571.533936
3358.745117
4888.116699
3858.790039
3781.603027
1882.676392
2110.766357
3559.585938
2599.514404
1923.569946
3285.646973
4724.63623
2912
2521.345459
5589.88623
2314.985107
5204.317871
2919.243164
2342.518555
2491.623291
6043.050293
4400.599121
3361.712402
4399.070801
2692.646973
3783.941406
2459.057861
4561.260254
2665.585449
2942.848877
3887.669189
2393.691162
2011.295776
3608.521729
2685.754395
2525.913086
2037.090942
4380.657715
5265.28418
4040.405518
2912.629639
3934.07373
3017.671143
4185.743164
3224
4177.462891
4502.082031
2462.080078
2778.601074
4375.655762
2342.235596
5456.883789
3149.905762
4604.906738
2054.183594
3671.335205
4109.321777
3153.384521
5657.540039
2905.151611
1788.8302
3390.342285
2493.206787
3348.683838
4050.792725
3754.466797
2235.292969
2123.969971
2292.166748
3334.512939
3402.103027
1688.883423
2536.87085
4555.337891
1592.536621
3700.205566
2660.067139
2964.017578
1904.391357
3440.60376
2573.757324
3892.28125
4058.365479
2522.666748
2717.022705
2325.794189
1862.407959
2145.67041
2055.038818
3237.428467
4433.019043
3584.421143
6354.15625
2362.846436
3310.796387
1505.202271
1982.050415
3568.054688
2925.99292
3541.913086
1996.549072
2663.555664
3149.947266
2362.64209
2020.354004
2108.393555
4414.17041
2042.558594
6042.743164
2579.804932
6431.737793
4661.742676
3609.163574
2180.911865
2124.168945
2832.05957
5665.692383
2837.353271
2136.355469
1792.163208
2027.627563
2137.489746
2940.852539
3438.409668
2029.519165
2181.585938
6165.847168
2850.666748
4512.382813
2438.069824
3503.448242
4960.681152
3363.114746
1871.884644
2220.561523
5369.033203
3003.915527
3050.774658
4795.730957
3395.05542
1811.701538
4915.287109
3714.363281
2336.463867
5238.827148
1896.474121
4667.421875
2656.348877
5649.712402
3716.955322
6796
3431.748047
6013.845215
3753.472656
2898.016357
6343.503906
5105.458008
3105.641602
5470.465332
5121.989258
3025.093506
6435.250488
2083.425781
4167.176758
4524.917969
2902.440918
2525.859619
2509.414795
4202.37207
4133.797363
2040.18396
4746.285645
3118.975098
1867.074341
1351.195557
2607.417236
2281.991455
1973.088257
2558.117676
3826.442383
3387.458496
1799.462402
2496.695557
3502.004395
2469.69873
1839.386597
2142.962402
2389.418213
4449.429199
3023.311523
3574.609863
2661.723389
3197.310059
3250.97876
1449.142822
10432.579102
4385.144043
7293.429688
2985.028564
1331.602051
1938.54541
1926.281616
4066.681152
2293.662598
6764.59082
4119.748535
3466
4967.127441
1753.546875
3776.091309
3067.289795
3964.586182
4422.878906
2724.895508
3186.199951
2812.812012
2164.742676
1851.327637
2671.348877
2334.271484
3867.526123
3089.166016
2576.580322
4546.234863
1936.533325
3472.254883
2145.063477
3979.702393
1955.109009
1970.430786
2255.813965
2131.295898
3894.174805
2068.368652
3224.926758
1667.80249
2696.929688
3556.874512
3552.969727
4051.903076
7901.014648
6353.427734
2298.414551
2188.67627
2633.564209
4043.914551
5201.037109
4818.21875
3224.623779
1916.560791
3606.532715
2709.551025
4187.525879
2085.943604
2551.377441
8341.654297
4189.043945
4362.297852
2379.598877
3180.133301
2623.862061
2220.58374
3130.141846
2651.018311
5414.091309
3310.746094
2263.64624
3118.239746
5228.326172
7902.823242
3520.411621
2608.852051
3468.998047
1903.214233
2117.718018
3458.406738
2099.399414
2789.889648
3847.003174
3129.433594
4468.141113
3144.278564
5570.864746
1941.180054
2084.676514
1403.542236
1829.69043
2227.661133
5787.016113
1842.29541
3541.600098
2313.381836
1943.780396
2202.516846
2107.260254
4057.496826
4568.191406
2709.864014
5062.212891
2819.592285
4449.775391
1862.222168
2775.415039
2486.188965
7647.320801
3681.928955
2061.365479
1723.467407
2668.775391
1999.891846
1873.667847
2035.101074
4171.213867
2907.95459
2553.982666
1567.645996
3387.061279
1924.166016
4520.702148
4442.725098
3954.362305
1717.670532
3163.911621
1981.453491
1919.133911
2695.269287
3090.305176
1777.154907
3620.463867
3863.192627
1891.679443
2117.220947
3019.453369
2099.840088
3698.577393
2536.044678
1672.094849
1269.805298
4300.30127
3927.900391
2247.663574
4833.113281
3950.664307
2335.710693
5402.142578
2327.864746
2367.369385
2356.478516
3462.886963
3938.792725
2558.32251
3787.946289
3050.505859
2713.824219
2811.338379
2288.099854
4030.971191
2116.853516
2641.469482
3582.522705
5689.462891
3335.537598
3366.240479
1985.834595
4249.587402
6855.335938
2160.116211
3065.919922
4952.440918
3157.561523
2401.877686
5250.521484
3903.47876
2562.742432
3463.840576
5097.842285
3144.814697
2675.934082
2267.896729
3341.218994
2639.92627
3076.235352
1862.287598
8954.494141
3396.047852
3603.316406
2897.04248
2621.979736
1937.255493
2469.496582
3027.752197
7677.319824
5868.340332
5737.428711
3248.070557
4330.285645
2646.460449
1866.347534
2210.106934
4768.380859
3407.057129
5272.547363
3293.101074
2864.668945
2256.884521
4054.25708
3392.959961
4408.661133
3250.900391
1503.373169
2118.554199
2162.055664
2897.774658
2898.987305
2485.326416
1750.38208
2292.040283
2921.517334
2181.209229
3258.481201
6557.879395
1335.025269
4089.596191
1733.067505
4908.672363
1666.387085
2271.916992
2139.855469
4656.830078
3448.871338
5824.139648
2506.354492
2974.723389
5635.34082
2956.577148
2936.156982
3711.135498
2397.580078
2853.69043
3255.147705
2485.315918
1682.901123
4955.652344
6769.633789
2153.791016
2560.604492
3259.795166
6765.220703
3094.857178
2392.685791
3447.263672
2399.862549
3404.936768
2313.108643
4778.715332
3445.679199
1897.908936
2424.937988
1800
2800.080566
2296.973633
2582.90918
3539.235352
5298.473145
2712.974609
3185.314697
2828.691895
2926.579346
3393.14917
1813.565186
2977.720703
4045.507568
2157.263672
4138.405273
4195.70166
4820.712891
6843.719238
2680.752197
1606.310791
2852.661133
2324.472168
3358.309814
5515.953613
2061.111084
1771.763062
2231.176514
2510.384521
4167.59375
2829.560303
1897.422729
3004.571533
2845.565674
2913.486084
2603.712646
4241.910645
2380.528564
4417.028809
7615.802734
2100.084717
1932.947021
2203.72876
5425.928711
2386.617188
1793.684204
4980.092285
3071.388428
3296.333252
4193.099609
2531.930664
2113.833252
2158.751709
2304.359863
6170.178223
7998.280273
1973.442749
1832.555542
1621.400024
1970.081665
5701.446777
2033.383667
8698.262695
6407.137207
3229.233887
3046.61499
2582.982422
1934.828491
3951.468994
1824.687622
1838.46521
2372.285645
2786.233643
3381.830811
2746.275146
1925.881836
2405.726074
1762.479248
3624.072266
2584.377441
4367.027832
2064.090576
2168.557129
2340.724609
2248.995117
5568.605957
3434.81958
1799.740112
2382.849609
1870.32019
2150.315186
1977.810547
2074.461426
3302.344727
2795.220947
1740.910034
4075.923096
4069.881104
3777.886963
3537.198242
1874.740601
2289.280762
2052.064209
1998.307739
5066.650391
3000.202148
2930.693359
2009.026489
5282.790527
2664.753662
4318.089355
4273.337402
3970.542969
3534.922363
2186.590088
5027.611816
2609.792725
2726.723633
1859.314575
2660.297607
2143.957031
3245.362305
4678.412109
4987.02002
4125.703125
5937.686523
3521.804932
2305.82373
4273.095703
3383.052979
1777.07959
2072.623291
4367.800781
3221.046143
3600.051758
4724.1875
2039.360962
3709.654541
1909.773193
2140.088867
6649.083984
2632.661377
4957.562012
3704.670898
2650.854736
1995.266846
3574.931885
4940.910645
2083.946289
1860.194336
4059.028076
2405.625732
3094.474121
4258.478516
3358.157471
3680.957031
1869.745239
1904.410278
2178.271729
2144.962646
4333.863281
3973.380615
2382.634033
3103.562012
3493.083008
4354
3377.636963
2024.91394
2159.755127
4397.296387
3838.268799
2638.128906
2605.870117
3563.382324
4790.93457
3665.809814
1931.244629
3812.689941
2309.355225
3241.196289
4839.696289
2028.064819
5846.71875
1695.771484
1722.400024
3377.196289
1217.506836
5765.465332
1894.795776
4115.438965
5661.164551
3341.835205
3117.309814
2669.542969
2037.66394
2315.036865
1830.973877
2518.420654
1838.009888
2514.48877
4542.019043
2247.009033
3079.906494
3156.568359
2720.880371
1953.303589
2982.037842
2733.473633
1625.710693
2309.449463
4017.055908
1886.087891
1531.148438
7720.676758
2960.396484
3074.248291
1912.834473
3692.26001
2304.120361
1717.518555
2584.859619
3046.100342
2074.382568
2464.718506
2896.781006
5132.193848
2292.463135
3193.118408
1936.980103
2446.598145
3698.841064
2395.428467
2630.30249
1686.007568
2717.664063
1834.537109
1853.76062
3928.540039
2824.674072
3669.682861
1778.930176
2127.873291
2987.914551
2608.774902
4551.888184
3579.705811
3502.20874
1972.427368
2845.162842
3622.192139
2418.016846
3038.692627
2054.701904
4180.578125
2294.125977
3577.110352
3949.639404
4665.118164
2040.481689
4027.376221
4320.216797
2010.318237
1875.061523
4788.351074
5452.848633
2387.856689
3087.585449
3358.854492
6496.420898
3558
5138.348633
2138.767822
2651.792236
3782.560547
2194.76709
3433.62793
4220.871582
2725.934326
2326.810791
6511.151367
2283.464844
4006.408936
4236.48291
2308.89624
3831.310303
1989.269409
3030.070557
5180.367188
2266.745605
4299.92041
3803.763428
3726.742676
1772.995361
1812.428101
2492.362549
3395.168213
1860.471191
4856.934082
3046.505127
6402.811523
3129.508057
2130
3047.393555
2699.360352
2552.348633
4055.59668
3260.530762
4511.908203
4693.127441
2345.322021
4284.357422
2022.288818
2033.115479
3390.661865
2172.930176
3183.449707
4249.134277
8710.757813
2063.711182
2253.203369
1749.360352
3094.937988
4372.71875
1731.877686
6861.333496
1663.047119
3245.553467
1609.891846
3113.025635
5092.061035
1854.248901
2535.495117
1919.093628
2124.568115
1783.51355
2168.598633
2292.886475
2159.024658
2203.969971
3482.355957
1971.976563
2822.318115
2256.513428
1878.231689
8600.064453
2564.503906
1695.570435
4035.302246
1573.48938
5175.958984
4403.212402
4291.677734
2330.468262
2253.412598
3569.615723
1594.429077
1561.505737
2067.982178
2814.268555
3056.1521
1787.898438
5704.361816
3139.509033
2023.778687
4658.831543
4357.086914
2001.894287
2134.466553
3018.463623
1936.213013
3494.186523
1648.559204
5069.695801
1979.684448
2620.877686
3092.442627
5246.547363
1963.234741
2531.340576
5433.704102
2703.310303
1903.141602
4007.736572
2393.476318
2027.557129
4617.572754
2677.943359
1901.525024
3131.825684
4578.037109
1838.724609
1795.111084
4020.031982
2460.866455
1700.197754
5419.105957
1886.136108
3786.182617
1937.912109
1827.817627
1674.401123
4141.133789
2565.806641
2274.162842
2500.51001
1966.249634
2379.8396
6349.723145
1786.538696
4316.713867
3773.045166
1725.101807
2201.375977
1912.800903
2528.654541
1726.145142
1857.099609
2438.801514
3883.318604
1606.200928
3586.613525
2424.908447
2620.280518
2364.644775
3412.243896
5079.867188
1542.502808
3732.809814
3424.492188
2757.804932
2197.433105
2317.364014
1989.130371
3012.907471
3990.119629
1686.838013
1731.449707
5597.800293
1976.597534
1833.135742
3187.360107
3252.116699
4405.979004
4158.039063
2946.55835
9792.685547
4277.054688
6444.102539
2710.36499
3082.748047
4078.747559
2004.7229
3350.771973
1632.935059
4992.140137
2393.662354
8402.495117
3736.1521
6319.680176
5175.067871
1994.603516
5053.46875
3400.941162
4836.530762
3405.543213
3807.328613
4898
2407.279297
4285.303711
4112.615234
4321.15332
2167.228027
5236.337891
3035.112793
5699.154785
3322.455078
2766.285645
2701.22583
4591.373047
6094.375
5110.121582
6072.361328
6421.023438
7584.840332
2421.714355
7423.815918
2566.795654
3896.463867
7070.842773
6023.517578
2024
5659.703613
3237.009277
1546.447021
2253.588135
2265.06665
3256.152344
2521.046631
2774.956543
3600.996826
3623.726318
3658.945557
1844.291138
5861.393066
2215.794922
2470.399902
3110.681396
2136.695557
2222.818115
4540.524414
3969.600098
4073.692871
2052.494385
3550.119873
2485.980469
2723.36499
1674.778931
3544.073975
3117.672607
4856.426758
6161.702148
1917.0625
2012.392212
1919.94873
1901.464844
3331.020508
3628.760254
2988.422363
3977.868652
5872.178711
4904.22168
1961.391357
3803.2229
3591.875
3053.775879
2633.955566
1970.526367
2765.031738
2449.76123
8239.155273
4106.853516
7711.57373
5466.921875
3071.020508
5905.555664
4274.513184
3054.56543
2874.652588
3973.968262
2661.946045
6065.567871
4196.811035
4051.592529
3602.688965
1964.18689
2962.628906
3938.90918
5699.02832
10825.756836
6362.314941
2199.735596
1824.161621
4487.111328
3123.906982
2301.907715
3361.836182
2516.338867
3948.901367
5605.145996
2479.012451
1864.58667
1476.313721
5232.061523
2869.509521
6569.211914
4771.233398
5404.855957
5742.469727
3198.809814
1766.153809
3514
1705.904785
3046.455566
6855.121094
3192.404297
3830.680664
3544.571533
2687.36499
4194.705078
3325.950439
2080.133301
6556.202637
3238.831055
5155.303711
7533.149414
1542.579468
4159.579102
2282.489502
3117.107178
2978.495117
1611.610596
2170.254639
3138.425537
1934.518555
2954.91333
6227.086914
3732.992432
3744.936523
1901.8125
2942.445557
3815.272705
2638.104004
4360.50293
3618.589844
3166.734619
4414.956543
3748
1975.755249
2470.399902
2177.109375
3441.269043
1950.596436
4958.379395
4723.46582
3920.315186
9582.878906
4955.157715
5044.097656
7316.854004
3311.402344
4161.291504
3793.549561
2514.705811
3818.739014
1895.866699
4187.841797
2141.452881
2180.068604
1833.159424
5098.754883
3977.706787
5460.257324
4657.208008
4143.600098
3303.184814
4239.529297
5687.261719
2359.734863
2404.881348
3966.376709
3437.126221
3573.91626
3982.989502
2455.222656
2584
6307.472656
1642.169434
4548.123535
4578.178711
3937.297607
1403.89917
2930.774658
5420.830078
1610.930664
1705.599976
1895.161865
1873.898315
2265.795898
4602.600098
8559.550781
4548
3570.390869
2088.060303
3940.748291
8934.692383
1978.734131
3794.723389
3052.549072
1658.739746
2447.62207
4606.635254
4692.208008
2166.178955
1490.666626
2786.105225
3651.227051
3201.515869
1633.380493
2435.624023
2147.010742
1652.266724
5572.830078
2095.047607
2652.521729
3261.13208
3626.875
5264.981445
2020.512817
1848.930176
5776.818848
3255.346924
5598.304199
5560.501953
1782.413208
5881.459961
3883.199951
4893.977539
2933.612061
3647.769043
5102.528809
1760.575806
2449.192383
5282.301758
5201.919922
3512.93335
2505.882324
2408.948486
3700.689697
5378.720703
3776.098145
2871.049072
6189.446777
3654.523193
3068.059814
6818.734375
2027.008057
4756.501465
3101.725098
2113.628418
2642.583252
3648.164063
2390.652588
7693.362793
2987.531006
1819.842529
4963.558105
3571.253418
10757.948242
2293.834717
7155.455566
7195.119629
1947.9375
1387.625
3127.374756
2014.139526
2781.834473
4497.781738
2888.422852
2759.327393
4227.578613
3796.334473
4179.220703
7208.599121
6082.126953
4276.416504
3369.943848
4461.357422
3458.012207
2748.110596
1426.942505
5646.196777
2958.738525
1684.042969
6520.987793
1574.400024
3983.748535
1972.220459
3977.485596
1383.644409
1477.186768
4130.547363
4710.408691
4876.542969
1930.064575
3860.785156
8998.59375
1984.416138
2043.512207
5439.922852
3558.110352
1528
3837.648193
3433.5
2097.784668
3987.294189
1186.474243
5183.741699
3422.379395
1385.567017
4228.516113
1623.703735
5362.021484
4058.902832
3078.894287
1701.872803
3457.411865
1941.316162
1627.344238
2703.856445
6123.702637
7232.615234
4218.61377
1793.24585
2425.312744
1612.041626
2184.888916
2816.414795
1262.355103
3703.013672
1896.888916
3409.902832
3227.668701
3490.461426
2013.504639
5820.137695
4740.939453
3388.614258
2880.518555
3533.223633
1831.581421
1852.650024
6869.161133
6117.966309
2280.753906
4057.51001
3883.111084
2169.464844
3251.448486
2973.09082
4213.257324
4064.738281
1566.352905
3472.229492
3317.434082
3660.768311
5280
2194.576172
4973.791992
4313.054688
4580.116699
2221.351807
2790.505859
2946.441406
3122.85498
4122.420898
6012.544922
4502.571289
2730.723145
5084.592285
1945.532959
3548.850098
4519.944824
1756.636963
3133.959961
6161.600098
6036.84082
3656.183594
3340.44043
6578.390625
1671.216797
6342.42334
6487.146973
3323.09082
2751.121338
2997.290283
8045.76709
2843.648438
6337.230957
4160.072266
1986.792847
4416.910156
5005.888184
4045.067871
3933.675049
2997.55835
3680.884521
3556.356934
2394.143066
4213.604004
2542.333984
3840.109131
3075.01123
2040.660522
1657.245239
2546.833252
2062.02417
3709.088135
3065.673096
5446.969238
2380.055908
1822.608643
3285.161377
2478.649902
2113.487061
4790.562988
4033.632568
3823.142822
2185.504395
2009.879761
3114.547852
2174.650635
2080.923096
3996.857178
3015.449219
3276.309082
4485.050781
2912.3479
2398.733398
3754.12085
4407.395996
2962.550781
1499.213135
1585.88623
4822.565918
2385.600098
5483.353027
2869.25293
3606.399902
5520.028809
5352.609375
2515.095703
5038.365723
4298.253418
4682.254395
4472.227539
2321.04541
6519.183594
2841.16748
1632.415527
1810.625
3262.295166
3122.057129
2972.197754
2917.67041
3922.135254
1768.259399
2551.495117
3407.893799
2971.775391
2108.173828
9238.931641
3348.625
3739.113281
3630.368408
6477.005371
3759.42627
3083.394775
2993.812744
5930.575195
4030.59082
2780.995361
2889.197754
3783.32959
6028.085938
4573.659668
2538.643799
1983.934692
6462.447266
5076.905273
4656.514648
4812.223145
2336.92749
5877.541992
5627.234863
6942.603027
2896.9375
6915.637695
6200.905273
5669.067383
3731.425781
5877.837891
1708.578979
5261.283203
3950.917969
5878.989258
2565.955566
4718.581055
5983.47168
3391.190918
2260.519531
3581.596191
2873.619141
4825.773438
2833.439453
3268.628662
5335.265625
3607.708984
5871.897949
6555.023926
1951.098633
3752.274902
2871.400879
3784.091064
3556.76123
3604.725342
4319.786133
2836.587402
4986.333496
2614.177246
3845.797607
6894.39502
4708.280273
6998.277344
3996.181885
3269.930176
2444.113037
1474.844482
3320.740479
3198.684326
2956
1716.800049
2228.884521
4619.280273
1717.449219
4871.516602
4864.163086
2607.338135
8224.199219
5801.206055
2871.716553
3553.470215
2246.63916
3425.814453
3686.335449
4766.482422
1891.813477
2923.052246
5632.414551
3661.06958
5629.080078
3704.629883
1218.111084
4420.157715
1846.82251
3964.397217
1827.490967
3237.620605
4049.415527
3097.927734
4687.463379
5549.479004
2751
1175.626709
2737.618408
2169.724121
1803.758179
3308.90332
4364.300293
2385.463379
4521.279297
2608.3479
3501.667969
2076.360107
8299.102539
2681.102539
2649.294922
1688.244263
3454.056396
3384.796631
6118.432617
2508.285645
5576.966309
3350.037842
2244.611816
3023.277588
2249.244873
2506.883789
3557.171631
3215.453613
1835.949951
7731.753418
2035.215698
5147.844238
5195.005371
3040.864258
4840.334961
1326.123413
4424.816895
4977.600098
4063.835449
5158.791504
2929.45459
3896.324951
7179.88916
3260.340332
2936.831787
2433.784912
3414.167236
7131.770508
3581.17041
3017.404053
4132.769531
5595.577148
5563.5
4484.717285
4160.10791
5181.986328
4710.532715
5923.649414
1919.117432
4146
2252.060791
2608.682373
7286.801758
4437.088379
5037.435547
2783.065186
6694.19043
4562.772461
2068.022949
2355.412109
3029.779541
1832.338623
6075.98291
3320.175293
8156.711914
5549.835449
3340.275635
2368.417236
2616.367188
3595.468018
3401.853027
2623.051514
4387.665527
1647.805298
2158.910645
5336.513184
2526.250977
1846.343628
3600.980469
3888.435791
1883.517212
5036.10791
1761.86145
2198.168945
1751.471313
2614.664063
1764.520874
2547.90332
5826.237793
2185.335938
1878.493408
2689.261719
2569.804443
3823.428467
1869.775391
1764.018066
2011.502197
3344.112793
1893.774658
4894.695313
1939.279175
4446.347168
1733.412476
1799.246582
2247.295898
3805.536621
2286.919678
1839.52002
2316.564453
2549.260986
2269.987061
2605.128174
3647.473145
1863.595337
1743.906494
3119.666016
1631.146606
1948.64563
1745.323486
2316.442383
5489.754883
2104.740234
4778.951172
4245.118652
2245.938477
1843.805054
2096
5267.588867
3334.248291
1897.987061
2683.381836
4097.185059
4714.537109
2356.947754
2202.7771
2581.383301
4344.48877
6528.611328
5712.543457
1785.684204
2992.595459
3982.576416
5836.751953
3478.760986
3831.754639
5054.06543
5976.432129
3978.943359
3259.791992
2833.251221
2943.244141
4590.630371
2164.912109
3751.814209
1868.289185
3577.286133
3314.10083
3545.640137
4617.637695
3838.833252
4568.802734
4355.056641
3711.729004
1939.299683
3434.980713
2397.346924
2078.126221
1703.945557
3404.232422
3916.705811
3745.5
2407.699219
7363.044434
2145.646484
4526.272949
4357.047363
3703.794922
3056.377197
2333.010986
3493.86377
3420.823242
4607.198242
2078.850342
5814.937012
2693.423096
1786.965088
1996.22522
2524.740723
1760.482056
1734.432983
1809.690552
4363.541992
1859.419312
2036.489014
1797.338867
1781.590332
3868.605957
4729.709473
2074.12793
4377.662109
2445.878906
2812.885498
4420.639648
2617.466309
1634.226807
3619.976318
7082.998535
1649.407593
2070.600098
5089.85498
2985.818848
3450.568359
4036.371582
1564.75061
2125.131104
1721.293823
4014.481934
5329.276367
1581.447632
3181.181152
2066.127441
1824.451782
2057.455566
6677.732422
1943.005127
3670.012695
1842.153809
1671.309326
2314.746826
5718.333008
1506.133301
2674.620117
3479.742188
3568.743408
1666.388794
1833.695068
2534.056885
4873.649902
1599.922119
1634.850586
3422.279053
4219.661133
2215.745361
5626.102539
2763.633301
3245.996582
2214.113525
2498.089111
2841.416748
2491.911621
3875.890381
2918.730957
3208.376465
2665.878174
2033.829712
3031.871338
4839.347656
3929.484863
1939.701172
5431.075195
4605.291504
2244.131348
2126.022217
3972.035889
1938.0354
4184.25293
2206.608643
4308.784668
2302.436035
4042.490723
6732.855469
3926.636963
2808.97998
2108.936279
4354.742676
6660.293457
2317.131104
4414.653809
2763.89917
1863.69812
4505.866211
3787.617188
2694.432861
4173.019043
4666.099121
3174.045898
5886.569824
2918.276855
4232.405762
1953.569092
1884.800049
4009.370361
2577.491455
2491.733398
3132.949219
4911.40625
4906.661133
7943.294434
2357.690186
6155.057617
3427.64209
7432.47168
4841.581055
1512.810303
5120.24707
1733.385254
2326.758789
5657.425293
8041.575195
2494.800049
2660.785889
3162.674072
2761.961182
3807.215332
5112.173828
1549.64209
4973.130371
1732.615356
3380.41626
1634.89917
2169.483887
1630.251831
1662.513916
3087.589355
1931.586914
1862.721191
2300.70752
2007.036255
2674.938965
1962.866943
1657.292603
1594.155884
3415.728027
2932.626953
4815.347168
2100.544678
1813.513428
1589.550537
6245.102539
2095.869385
2598.134766
3029.09082
3946.579102
1616
5958.138672
1636.068604
2220.642334
2147.3479
1939.547363
2958.54541
2780.226318
2244.681396
2471.862549
4738.375977
5089.943848
1872.06897
4671.785645
1742.674316
1592.346313
1492.663574
2857.941895
3651.006592
2908.09082
1739.787476
2053.06665
6396.036621
2686.713135
2800.359619
2165.863525
4144.658691
3571.960449
4607.327148
3652.240234
4717.467285
2041.920044
3430.179932
3642.505615
2023.855225
3163.585449
2063.229248
4768.011719
6170.859863
4540.369141
3078.666748
2032.249023
1987.119995
1446.719116
6050.662598
2764.706543
3139.919434
5744.415039
4044.626953
4323.212402
3705.72876
1826.189697
3373.721436
3335.325684
4040.456543
5772.509277
4201.650879
1792.141968
4212.887695
4867.313477
1944.668823
2862.851807
3784.605957
3867.79126
3958.945557
4171.512695
1893.089722
1920.028198
1884.946411
2182.235107
4654.046387
4473.373535
1890.94043
4984.055664
1758.468384
4547.274902
2067.375977
4406.087402
2952.804443
1809.525635
3247.155518
2061.659424
3276.459473
5108.466309
2527.333252
2864.183594
3562.891602
3233.288086
4789.850586
5148.962402
7916
3034.409668
1380
4413.932617
3472.043457
5026.406738
4024.410156
4231.604004
2128.607666
2383.169922
6613.768555
4587.024414
2219.169922
4910.98291
2732.159912
3270.956543
5987.195801
3881.221436
3809.170654
3551.095215
5783.5
2987.160645
5802.523926
4248.830078
6718.696777
3109.835693
4159.802246
5683.5
1810.511597
6458.633301
2903.384521
2134.386475
3148.501465
5574.189941
3917.626465
3347.672119
4121.649414
4946.422363
3405.056641
4615.389648
2685.437012
3941.891357
5860.231934
3184
3802.253174
3585.982422
4089.333252
4079.102783
3255.360596
1976.284668
2549.350342
3569.523193
1759.19519
3634.485352
1923.576904
1803.85022
4809.314941
3631.589844
2617.388184
2281.45752
1899.122925
2530.324707
3197.2771
5551.283691
2804.310303
4417.275879
2274.60791
2692.405518
3269.583984
2274.135254
4639.130371
1589.932007
5503.808594
4316.044922
2011.802979
2705.620117
4684.599609
1754.834351
3716.208496
3642.105713
1881.498291
3406.048584
5125.062012
2802.864014
1818.411865
2075.970947
3837.8396
1582.092896
2302.781006
2316.508789
2181.004395
1707.793213
1551.01001
3156.249512
1777.557617
3718.180908
2389.731201
1788.564453
2778.349609
3594.720703
2878.83374
2018.314697
3708.668945
2685.0354
2238.902344
2967.774902
4958.496094
2449.913818
2481.97998
3419.084229
4000.892822
2650.293701
3432.728271
3825.463623
3025.089355
2044.290894
2552.739746
2160.67749
4232.016602
4869.356934
5521.16748
2087.551025
4832.458984
7614.51709
2420.997314
4248.149902
1635.975464
4644
1700.551758
4127.839355
1867.553589
3188.194092
2037.254395
1878.942505
2031.554321
4573.694336
2190.213135
4553.94043
2190.949951
2434.234375
3411.467773
3294.048096
4416.109375
2148.265137
1420.613281
2269.244629
1617.072144
2236.106201
3735.166748
1834.172241
2394.438721
1434.296997
3881.719727
2375.716797
3141.786865
2196.38916
1916.687012
3338.387695
2250.600098
3136.818848
4762.64209
2001.636841
2526.008545
4221.134766
4525.619141
3652.076904
2337.785645
1998.515015
4906.195313
3176.406738
1584.71106
2370.735107
2855.947266
2504.82959
5357.270508
2291.262207
3755.775879
4028.344727
3927.062256
3971.199951
2938.482666
2982.117676
4150.776855
4169.202148
2188.842041
8853.467773
9830.473633
3400.13916
3326.399902
2030.188721
4141.959961
2644.235352
1921.852661
4054.904053
2849.419434
6011.994141
5675.589844
2330.804199
2115.128662
7187.178223
4175.882813
4145.07373
4837.208984
3249.09668
4919.426758
1817.697021
5177.699707
4343.023926
4849.859375
3041.800049
5070.436035
4371.48584
3772.151367
2551.316162
3498.604736
5185.385742
2275.647949
4024.493164
5191.412109
3818.111084
5190.415039
1780.468506
2808.893311
3640.310059
3930.372803
1876.47998
1796.96106
2417.357666
3232.256348
1536.481934
6421.165039
4716.573242
3040.833984
2242.052979
4956.142578
2156.107666
1730.166626
2315.805908
4185.330078
3788.759766
2335.263672
1739.503296
1971.341431
2016.171997
3792.414063
2172.419922
2483.661133
1789.735352
2662.21582
2303.474609
4067.44873
3625.271973
5186.165039
1665.15332
6336.849121
2271.035889
2909.929443
2076.631592
1903.202393
2131.914795
4103.650391
3452.912842
1813.688843
2089.377197
3322.995605
2271.085205
4428.056152
1968.608032
3686.286865
1959.040039
2403.156982
4720.485352
2764.722412
2813.860107
6198.727051
4008.766113
3523.820557
2069.325439
2009.56189
8503.673828
4301.387207
6433.800781
5549.530762
2768.320557
4969.407227
2852.983154
3419.6875
5948.335449
4424.839844
1692.153809
3560.086426
1529.523804
1817.321045
5220.714844
3478.095215
2626.401855
3411.715088
3800.387207
3531.787842
3635.648193
3630.951904
6049.219238
3388.57959
4244.982422
3131.535645
6390.75
5027.208008
1750.442993
2948.468262
3751.325195
1335.490967
3218.831787
5285.717773
3336.847656
2155.851807
2541.131592
4777.056641
2055.59668
1948.376099
4633.504883
1923.939453
5272
4386.879883
4399.133789
4610.098145
5713.529785
5879.837891
2301.116699
1746.758667
3639.036133
4662.014648
4783.913086
2812.800049
3120.513672
3756.344727
3176.101807
2260.061035
2437.725586
2740.139893
6352.24707
11081.580078
5058.376953
4161.498047
4238.232422
2597.960693
2266.656982
2110.072754
2074.582275
8972.999023
2202.477783
5822.227539
6641.722656
3208.767822
2051.61377
1628.644409
2434.370361
7512.425293
2094.88623
3058.72168
2652.157471
2122.858154
4344.860352
3506.129883
5793.931641
1417.427734
3038.75708
3209.240479
2090.84082
2501.477783
4422.983398
5874.632813
6209.90918
2952.601074
2993.594238
2150.12793
2699.109375
2908.707275
1950.651489
1875.461182
2323.151611
2411.24292
1688.486816
2380.727783
4044.620605
2101.108643
2792.716797
2967.045654
2449.525146
3458.666748
2581.506348
5530.168945
3640.286865
4679.492676
1928.703125
1858.036011
2844.110352
4038.199219
3189.751953
2565.18457
2458.722412
4109.05127
1849.003784
5375.893066
3611.158691
4469.96875
3726.129883
5058.56543
5725.404297
5294.886719
1981.168335
4440.138672
4903.945801
5052.267578
5318.832031
1306.314087
2282.557373
4610.575195
3476.91333
1953.611938
3993.526611
2668.800049
3809.98291
2340.140869
1885.316406
5261.767578
1908.75415
2322.184082
6907.194824
1618.204712
6177.177246
3057.039063
3653.089355
1903.055176
6848.748047
4000.522217
2652.257324
3790.881104
4396.259766
4561.728516
4532.275879
2877.088623
4120.303223
4421.185059
3017.382813
6498.744141
4821.085449
3777.640137
1754.422485
1626.685669
3931.794678
2908.781006
7975.697266
4150.010254
5459.649414
4597.092285
5956.101074
6613.386719
1938.730347
5406.089844
5318.933105
4832.257324
4662.552246
3855.763184
2215.782471
2568.362793
4010.435791
2848.44873
5795.929199
5488.470703
3341.117676
3420.223877
1998.691528
2038.772949
2181.60498
3865.018311
2815.378418
4342.950684
1868.953003
1893.140991
1973.023315
1617.110718
2285.510254
1948.066528
2348.886963
3443.795898
2152.05127
1909.590576
2938.355469
3861.995605
1806.184204
4244.125977
3142.506836
4577.935059
2705.570801
1896.047852
7828.791504
3807.771973
2019.968018
2321.402832
7998.019043
2210.954102
2019.738037
2413.901123
3932.355713
4392.780762
2052.470215
7218.456543
2591.494873
2652.702393
2495.490234
2100.758545
4704.126953
1975.564453
3720.025879
3937.563232
3481.13623
1833.641724
1976.42749
3073.585693
3560.325684
1827.660278
1847.714233
2683.96582
4099.388184
2679.786621
7075.465332
2448.749023
3566.889893
4059.885742
2060.167969
3921.795898
2209.777832
2985.540283
2417.537354
2197.688965
2154.26416
4633.038086
2381.901611
4222.384766
1460.390259
5866.825195
1568.682983
2856.789063
3771.807373
4767.045898
3710.482666
1852.111084
1371.951782
1939.870972
2228.235352
10244.819336
3705.210693
3290.630127
6198.839844
4832.067871
1779.23291
2904.047852
8303.44043
4757.665039
3943.070801
5096.375977
3453.525879
3466.538574
1330.666626
5389.489258
1899.45459
3903.636475
6789.282227
3724.578613
3323.428467
1827.106323
2909.724854
3186.23999
1424.765991
2408.153809
6756.181152
2650.562988
2169.142822
1685.818237
7041.099121
2233.659668
1645.439941
2776.314941
5347.374512
4645.492188
4193.898438
2364.02832
3993.959229
4346.083008
3843.918457
4579.509766
4357.720215
2294.309814
2550.046143
3586.336182
1704.80542
4666.192871
3951.060059
5212.452637
2295.310303
5067.182617
1849.824585
3345.600098
3770.748291
4600.462402
4066.921387
4361.655273
4183.846191
4036.054199
4939.396484
8621.543945
4477.602539
4442.144531
2516.88623
4800.188477
2055.720215
2023.952393
2885.030029
3268.273193
3387.846191
2019.251587
2234.939453
6281.799316
4169.050781
3737.402344
4064.089844
4639.043457
1745.291626
7599.927734
5746.86084
3284.928711
4612.146484
3311.5
3197.02417
3495.713623
2133.95874
2061.837158
5860.161621
2066.593018
3488.906982
2940.708252
3605.138184
3481.883301
4941.62793
1891.55249
1967.300537
2034.49231
2803.001221
1857.466675
2157.082031
4125.471191
1972.282227
2964.189941
5494.446777
2275.760498
2462.170654
2524.362793
4290.522461
3886.873535
5144.92627
1993.296997
1836.820801
2581.527832
2236.991455
2015.102783
2112.341064
1925.833008
2686.172607
3839.60376
1836.538696
2817.121338
3749.392822
2245.90332
6298.56543
1885.124268
1759.44104
2470.077881
3179.730225
2083.490723
1903.887695
7676.439941
1811.015137
3645.589844
2428.69751
4927.242676
2016.027466
2049.767822
2708.306152
3611.85498
1929.220703
1872.97644
3827.246094
2422.212646
2681.133057
3205.473633
2316.649902
3427.330811
2069.850098
3979.361572
2982.991699
1868.472412
4958.830078
2002.548706
3951.369141
1588.909058
4985.007324
1846.026001
4719.272949
1556.140381
2508.529297
3723.140625
4031.863281
1498.181763
2433.729736
1692.655762
1801.042114
3819.55249
4116.317383
5193.129395
2100.832031
4204.03125
1182.725708
3841.527588
2570.494873
6469.902344
1908.679199
4373.915039
5358.97998
4925.686523
2780.721924
6475.461426
4807.5
4322.245605
1765.451294
2712.888916
3121.578857
5676.963867
1484.437012
1823.317871
4492.776855
4339.716797
2995.800049
2360.76001
5868.235352
1370.258057
3185.919922
1664.300415
2350.036377
2072.718018
2209.600098
2578.29541
3396.238525
6935.553223
4256.794922
4429.202637
3423.922119
3383.943604
6095.833496
4586.492676
1884.747925
2709.714355
2072.700439
4612.828125
2338.942871
2434.90918
4265.694336
4375.029785
8371.889648
5136.06543
1983.053711
4232.45166
5606.35498
2781.807129
5147.907715
3507.137207
2781.890625
2717.146973
5683.165039
3367.297119
3572.899658
3254.143555
4599.794922
5476.739258
4041.324951
4963.822266
2989.348877
2162.233398
3522.81665
3415.388184
4269.037598
4820.913574
2965.741211
3262.595703
4474.644043
4953.4375
4453.341797
6812.525879
5652.809082
3333.113281
3008.160645
3424.845703
5696.629883
5069.670898
4175.06543
2579.615723
4189.223145
4796.020508
2958.795166
4196.175781
1691.695679
5311.671387
5291.948242
2516.88623
2593.940186
4823.035156
3570.094482
3386.5
4577.939453
5392.540527
2497.077881
5374.722656
3822.579834
1867.630005
4276.04834
2857.325439
1726.026001
3928.109131
5975.901855
2645.538574
1692.148193
1827.669189
1758.106812
3937.740234
4480.365234
3656.900635
5412.29834
4738.411621
2919.694336
2219.909424
6282.446289
1771.683472
3849.030762
5669.629395
2893.481445
1999.037964
1624.7229
4022.228027
5067.934082
3098.753174
7225.736816
2135.941162
4631.306641
3315.582764
3454.280273
3471.868164
4028.250732
2968.56958
3720.213867
1767.37915
3098.677002
1677.25
8068.981445
2107.650391
2024.878052
4282.100586
3788.735352
2124.464355
3170.312256
4741.303711
1862.769287
3578.130859
6166.214355
5160.147949
2068.181885
2248.088867
4694.715332
3558.226807
6085.352051
4235.428711
5311.634766
5641.852051
3055.663086
2368.87207
1889.08252
2955.542969
3762.1875
3319.715576
3821.879883
2343
4514.900879
2059.199951
4060.80957
2798.604736
6133.593262
2218.779541
5470.224609
2832.297363
3053.122803
5777.912109
4763.874023
3492.018066
3467.779053
2168.91626
4884.915527
3839.341797
4359.761719
2732.134033
3044.923096
7811.402832
2122.760498
2592.113281
3289.226807
2505.474854
4850.64502
4750.416992
2918.616943
2946.65332
2690.875
5522.191406
4137.961426
2792.74707
2143.482666
2743.787354
2707.687744
2055.388184
3544.171875
5776.566406
4249.852051
4167.930176
4947.452148
1590.37207
5016.698242
3272.584229
1893.04248
1758.169922
4592.29834
2928.76416
2064.685791
2913.798828
4034.804443
1270.810791
4681.633301
2410.323242
8360.84375
2300.936523
3369.821533
6229.751465
5145.032227
4755.862305
3705.583252
1766.373657
2379.216553
2318.831543
3470.045166
2128.349609
2641.566162
5411.924316
3789.846924
4165.749023
4533.869629
4048.90332
3214.779541
3501.671875
6196.241699
1829.365845
5165.605469
5323.24707
2437.598389
2359.732666
3020.74292
2426.033936
3436.224365
1505.384644
7227.91748
4185.169922
2052.28125
2059.897461
5561.164551
2556.145996
3272.02417
2061.779541
5547.217285
2998.105225
3254.119873
4525.243164
17832.541016
5406.749023
2688.02832
4055.869629
5046.582031
4130.60791
3317.036377
2203.055176
4806.535645
7257.352539
2132.163818
2061.987793
2760.418945
2941.063721
6728.093262
3412.765869
2905.69165
3270.176025
2354.006836
3004.055908
5810.734863
3722.011719
4198.661621
3974.769287
1518.011353
3932.938721
5824.374023
3889.313965
1611.480225
4440.861328
6736.175293
1679.284912
1640.268188
2389.357178
4354.758789
1722.666626
3167.53418
1790.388062
2600.924561
3322.262695
4382.879883
2904.476807
3151.543945
1494.065918
4147.344238
4469.103516
3999.23584
2754.034668
4189.919434
3952.374512
3372.421631
4404.009766
3636.711914
2151.238037
3463.872314
3371.403076
4520.963379
4661.714355
3493.696045
3092.171143
2309.323975
3416.923096
4114.660645
2043.578003
3214.0354
2033.963623
2716.581543
4172.599121
2131.670166
4295.211914
5271.908203
4235.023438
3938.967041
2666.888916
3851.766846
6927.26416
2411.486572
3211.651855
1851.015015
2318.741211
2943.259277
5282.296387
2671.940918
4235.041504
3925.320068
3966.808594
3750.120117
2164.06958
6762.859375
2391.169922
1742.241699
4649.507813
2090.955322
4027.627441
3359.710205
4508.963867
1938.740112
4128.396484
2194.274658
1747.632202
2038.476196
3049.659424
2632.86377
3967.864014
2470.942627
5205.311523
5208.418945
5424.215332
3580.09375
6133.866699
3756.100342
5625.083496
2329.269043
2204.765869
5899.122559
4163.003906
2001.857666
2206.676758
6222.894531
3070.846436
2476.845459
1528.68689
2653.146973
2898.541992
6192.095703
3809.094482
1840.246094
3308.016113
1647.026489
4317.52832
5290.832031
1542.936157
2173.435303
4031.251953
5624.966797
3769.056641
2942.952393
6049.419434
2603.679443
2402.342041
4431.800293
4063.795654
5126.614746
1604.218872
3928.503662
3018.655762
1286.282715
6476.767578
3451.371582
2260.800049
4342.769043
1661.308716
2100.409668
3886.269531
1815.676758
3594.876465
5259.450684
2431.361572
3205.884521
6335.96875
2222.364258
2501.058838
1881.99292
3874.699707
6043.041504
1753.333374
5115.116211
1938.587036
4446.024414
4707.798828
3702.646729
2514.961426
4010.5
4475.779785
4089.523926
2881.444336
2589.684814
4401.036133
4460.060547
5257.381836
9379.931641
11441.290039
3009.588379
3754.83252
6638.51709
2854.758301
2271.080078
3757.627686
6614.771973
3877.439941
3360.038818
3524.530273
3421.105957
4046.18335
2195.879639
2489.790283
5784.794922
1512.77417
3623.294189
4200.834961
2758.866943
2103.851318
2739.976318
3880.085205
4209.690918
4252.096191
6032.805664
3922.414307
4404.578125
1903.009277
1875.412598
1587.142822
5589.308105
2995.262451
6361.285645
3408.283447
3269.648438
5082.11377
2061.298096
1975.170776
2114.270752
4580.50293
3789.863281
3180.643799
2311.81958
2236.689209
2060.433838
8561.802734
4778.208496
3910.081787
3184.855225
3377.259766
3322.682861
4697.338379
1795.984009
5944.806152
2854.588135
2063.85498
2678.417969
5295.738281
3279.524902
2904.394775
3887.279297
2886.192627
3209.413086
4095.77832
2371.558105
3530.988525
5892.06543
4681.833496
3273.614502
4008.146973
2610.082764
2279.883057
3511.18335
2859.633301
2722.077148
4965.581543
6228.705078
3604.267822
5049.116699
2483.492432
3045.009033
3301.623291
3228.937256
3742.14917
1969.095703
4353.69873
4457.44873
2187.210205
8009.950684
3386.13208
2798.199951
6995.547852
4680.021973
5577.381348
2498.008545
4070.871338
2087.794434
3204.238037
2283.86084
1923.724121
3350.435547
4261.929199
3213.787842
3571.601318
3108.68457
4126.725586
2884.547119
3718
6890.76123
4053.10791
2049.20752
2858.942871
2738.371094
1774.620728
2756.576416
3012.084229
6022.452637
4249.611816
4414.22998
2451.560059
2779.71875
3149.842285
2687.857178
2205.333252
2250.107178
6731.568359
2849.293457
1835.799438
2453.431885
3396.97168
2620.164307
2735.977783
1713.867554
1821.719604
2181.724854
2230.050537
2581.95874
2110.750732
4406.056641
5593.248047
3852.494385
3108.020508
1957.655151
4318.376465
3102.334717
2026.557983
2048.304199
4236.503418
4735.318359
2195.924561
2239.749023
3543.05127
5879.398926
2339.830566
8152.272461
3355.248779
4666.693848
1322.568848
2447.061768
3777.983154
5533.341309
1702.946655
3069.783203
2786.327393
5954.114746
4954.977539
2611.389404
2313.187744
3428.863525
5067.901367
3543.148193
2268.740723
6546.560059
2147.855713
2677.344238
5122.341797
6071.970703
3782.514404
8523.869141
1565.368896
2048.523438
3773.175049
3401.976563
3263.068848
4418.198242
5359.758301
4663.705078
2891.672119
2971.249512
5324.210449
2422.438965
2503.266357
2457.606934
2383.758545
3064.750732
2719.544922
3687.486816
2580.938721
3631.478271
2910.929199
2977.136475
3387.959961
1927.252075
4013.230713
4326.900391
4337.497559
3980.590576
1968.28186
3238.210205
2383.37915
4018.45752
4073.329102
4321.915039
4006.035645
3270.311035
7319.594238
3750.331543
5692.371094
2255.710205
3023.638672
4421.315918
2617.747559
3822.299072
2707.456787
1821.190186
4298.45166
2188.373291
5008.353516
2651.590332
3063.227539
2287.438232
5149.410645
4407.216309
2102.85376
6811.206543
1940.012573
2378.478516
5494.754395
5169.046387
4204.095703
3153.587402
2103.916748
4951.969727
3652.673584
1880.921997
3105.097656
1977.367188
1764.016235
2073.802002
2431.469727
5518.099121
4116.868652
4150.188477
4432.994629
1996.712036
1797.349243
3326.321777
2188.814941
1732.045654
5709.421875
3576.721924
2336.819824
3999.144287
3630
4529.339844
2568.487549
5848.880859
1896.957764
3469.552979
2390.908447
2333.550293
1561.470459
1829.551636
1663.321045
2294.953857
3439.04834
5433.830566
2407.790771
5729.777832
2050.463135
1958.706299
3800.806641
1765.818237
2423.76123
3413.267822
1883.48877
4791.984863
1571.442261
2094.301758
3422.734375
2123.966553
1894.898071
3133.892822
5856.038086
1738.276245
4767.313477
3982.200439
3367.609863
4680.101563
2314.23877
4149.182617
3425.73999
2979.153809
2733.556641
2072.305664
5450.321289
5470.754395
2692.916504
3155.598877
4343.982422
5696.117188
5092.32373
4170.213867
3142.380127
3303.432373
2132.957764
3743.660889
5714.752441
3039.258057
3397.995117
5136.682129
3435.943848
3021.114746
5155.995117
3699.086182
4346.881348
4244.291992
4314.030273
3146.401367
7399.236816
5902.869141
1903.475464
2420.074463
2320.503906
3157.897217
4322.525391
2129.45459
2501.380371
2930.424561
4392.907227
2581.953369
3094.973877
2251.47168
1441.777832
5365.632324
3019.88208
3076.681885
1924.606689
4024.026611
1690.541138
2242.733398
2908.222168
2497.01709
3536.686768
2941.914795
2297.445068
5581.117676
4775.756836
3271.318359
2229.209229
2833.910156
2665.265869
2739.203613
3785.044678
4569.86084
3698.553467
3203.801758
4082.265625
5035.623047
3893.425781
1921.438843
3189.916504
1929.345337
3321.093994
2604.198975
5513.777832
2129.414795
3866.007324
2122.213623
1916.387695
1678.697021
4149.67627
2407.258057
6448.566406
2978.277832
2277.609131
3367.77832
6619.413086
6590.036133
2587.174561
5010.634277
1786.195557
1828.198242
2501.778564
3131.540039
1882.498657
2065.45459
5439.318359
3896.989502
1520
5945.960449
2674.344238
3692.546143
3970.780762
2049.707031
3402.115723
4091.701904
5846.179688
2646.399902
3522.688721
3143.543701
1939.636353
1686.525635
5843.411133
2364.640625
3567.053955
3043.806885
6197.447266
2027.358765
3275.584229
2419.396973
2134.554688
2788.013916
1751.854004
5358.908691
5725.266113
2175.469482
4601.415039
1909.923828
3265.211182
2650.291748
3126.381104
1928.052856
3980.663818
1687.509033
2158.38916
9630.131836
3069.295166
3391.521484
2524.99292
4106.434082
2748.603271
5878.1875
2132.318115
2920.021729
4445.019043
2539.662109
3751.759033
4948.048828
6519.838379
3048.187256
2949.477539
3221.914063
4470.084473
5098.654785
3651.890625
2295.210938
3021.327881
6006.509766
2090.859863
4895.124512
4014.57959
2340.520752
2790.198242
4567.770508
4763.124512
5334.998047
2145.799561
3821.250488
4889.731445
5794.350098
4208.932129
2661.808105
1866.453369
2967.447266
3663.908936
3283.672363
