# Supplementary material for: Distribution Analyzer, a methodology for identifying and clustering outlier conditions from single-cell distributions, and its application to a Nanog reporter RNAi screen
Source: BMC Bioinformatics. 2015 Jul 22;16:225. doi: 10.1186/s12859-015-0636-7 (PMC4511455; doi:10.1186/s12859-015-0636-7)
Supplement: Additional file 1: Code S1. — R source code and sample data for distribution-based high-content screen analysis [file 12859_2015_636_MOESM1_ESM.zip › DistributionAnalyzer-1.1/Plates/files10004/G19]

3377.064941
2305.272949
1987.731323
1975.81543
4610.821289
5304.587402
4604.283203
2703.766113
3358.641602
2402.931396
3256.012939
4489.675293
6083.030273
2391.036377
5210.269043
3983.405518
5568.366699
4044.312988
1852.599243
1773.706055
1891.349365
2033.196167
4831.733887
5397.406738
5766.661133
1856.089111
2504.990234
2076.59375
3602.833252
4278.564453
3016.484375
4793.353027
1849.771729
3420.2771
2001.692261
2218.925293
2235.209473
2342.623291
4119.71875
2779.444092
2262.035156
2878.959961
3585.479004
2149.491455
3484.571533
5308
4783.282227
1866.072266
2060.505371
1860.129761
1950.122192
5692.419434
1792.033447
1867.276733
2116.782715
6075.589355
1999.971558
2142.918945
3692.955566
5537.946777
5517.666504
4519.312012
1754.666626
5741.128418
2616.544434
4082.033936
3184.60376
3271.561523
4285.162598
3143.529297
4861.300293
3562.904785
2619.592529
6336.53125
5415.67627
2304.963379
5803.504883
2150.11499
1965.28479
4359.43457
5529.519531
5341.010254
3856.272461
6324.408691
4048.172607
4715.966797
4061.886719
4694.880371
2168.875977
6123.871094
3880.56665
2983.140137
4451.807617
5027.365234
5392.200195
5127.947266
4307
3966.658936
5928.567871
3785.944336
3290.13916
5790.417969
6303.791504
4277.376465
3370.955322
3739.594971
4479.38623
4795.25
5852.822754
2187.669678
2281.013428
4981.557129
3659.428467
3272.476807
4255.430664
3017.635742
4725.557617
3563.627441
4031.650391
2059.029297
2421.280029
4061.293457
2474.007568
3032.070801
3139.952637
2086.837891
2953.512695
5181.971191
2885.529053
2329.315186
1816.827148
2749.124756
2558.741455
2046.9104
2908.564941
1971.418945
2343.952637
3167.733398
3676.704102
4443.194336
1949.41394
5243.222168
4542.623047
2658.369385
2323.111084
5004.265137
3137.564453
3259.974854
1795.674927
2422.278564
1868.782593
5457.990234
3023.901123
1810.120605
6851.311035
5157.128906
2045.768188
6086.46875
2283.664551
3866.674316
4956.874512
4904
1886.581055
1867.821899
1705.126587
7550.291504
2053.501465
5377.678223
3287.628418
2690.980957
4495.476563
3179.924072
2883.059326
7033.881836
3118.604248
2407.919189
1976.905029
2142.154541
5010.476074
2478.604736
2891.82959
4193.277832
3778.263184
4345.860352
3666.691162
6970.644531
4625.72998
5352.552734
2741.149658
3769.60498
4883.987305
2039.502075
5573.894531
4072.917725
4901.057129
2234.864746
4617.049316
4068.032227
5072.026855
5359.564941
2266.947266
2078.941895
3438.893311
2636.996582
2432.158447
4434.101074
4388.745117
4155.986328
2971.923096
6468.657715
4142.339355
3238.02832
2797.609375
4478.825684
4705.651367
6950.39502
3658.556152
4753.218262
2358.942627
5313.763184
2090.6521
5619.866211
4038.379639
6319.627441
5207.934082
5674.275391
3043.119629
5993.571777
5459.416992
4107.680664
2634.923096
4266.285645
2790.136475
5007.3125
3317.402832
3764.310547
3943.923584
3173.729004
1843.939819
2968.895996
3220.210449
4390.839844
4480.948242
2055.179443
1493.230713
1239.088623
2277.488037
3965.064697
2480
4262.481934
1300.363647
1668.083374
2195.262451
1896.87915
2331.376221
4365.743652
4245.6875
4880.888672
1829.13208
3445.113281
1420.504883
5083.516113
5649.480469
4878.490723
4124.629395
3323.030518
4010.131104
2257.29834
2536.914795
1949.843018
4815.466797
4847.75293
1916.496704
3381.542236
3933.714355
4520.562988
2029.232666
5739.763672
2719.862061
5711.007813
2903.378418
6695
3580.994629
2373.890137
3426.215332
3733.137207
2789.529297
4452.74707
1931.218994
3769.871094
4012.307617
1672.983276
4884.24707
1801.662354
2077.979492
4373.48877
1533.036987
6535.650391
5137.968262
6347.025879
4742.780273
3698.677002
4693.538574
5366.412598
4782.480469
3336.851074
5004.279785
2917.09668
2426.899902
6472.552246
4181.837891
3730.727295
1609.490723
2007.070679
6762.255371
3745.801758
2709.956787
2491.628662
2682.690918
2910.38208
1938.355835
3634.290039
4324.265137
2301.914307
8182.453613
2960.268311
2476.699707
4975.860352
3778.033447
3026.33667
2547.291748
4673.027344
3176.559082
6720.904785
4301.771484
3446.597168
2475.695801
3240
6507.657227
2241.675049
3827.802002
2504.519531
6192.9375
4385.925293
3827.135742
4867.657227
3290.635986
3565.052734
2415.258301
2234.532471
4999.833984
2926.868408
2727.100586
4844.248535
4651.424316
1839.199951
4136.4375
6183.670898
4067.72168
3798.809814
3627.428467
1709.301758
1714.142334
3046.429932
5410.024902
5517.444824
2694.881836
2079.585449
4801.111328
1966.922485
5905.104004
3861.656006
5876.425293
4994.617676
5716.827637
3685.666748
3523.512207
3212.273438
5247.196289
4522.398438
2185.016357
3670.535156
2892.620117
3355.235107
2737.935303
2413.730957
3411.916748
4739.274414
4339.029297
4624.884766
5936.980469
3401.565918
4072.331055
3290.797363
4492.080566
4623.265137
3018.652832
4320.187988
3172.208008
7024.57666
1787.562988
4216.896973
4003.705811
2711.018799
4631.909668
5161.719727
3348.25
3623.92627
2819.038574
2238.823975
2534.553467
5517.0625
5890.359375
3071.857666
2695.155273
1664.219238
4374.936523
3802.060547
2572.235352
3471.523438
1885.209351
2004.620361
2236.886475
2645.05957
2223.35376
2577.520264
2979.857422
4287.437988
1926.183105
1932.165039
2326.98877
2976.958984
3497.411865
3966.285645
3369.4729
3526.418213
3556.701416
2305.970703
3876.429932
2351.460205
3690.521973
2405.186035
2486.883789
1861.357788
1991.34082
3172.276611
1998.859497
4172.121582
1839.255127
3667.540039
2079.321289
1939.570801
1917.813477
1924.942017
4574.143066
2066.263184
1786.158569
5115.778809
2643.839111
2171.571289
3055.572754
4083.057373
3744.13208
3327.895508
4262.499023
1600.959961
1362.773315
1860.040405
2426.427002
3881.694824
4345.324707
2395.401611
4507.915039
2819.797363
3689.595215
2343.329102
4935.799805
8494.103516
4092
3315.243164
3923.952881
5946.708496
2274.117676
2025.514771
6128.483398
3420.666748
8711.848633
2025.523804
3112.226807
5359.143066
3825.09082
6428.210449
2232.1875
4521.814941
5390.677246
3755.826172
4558.371094
3244.036133
3421.793213
2122.357422
2259.261719
3536
3183.974854
3239.384521
6013.467285
8964.268555
2406.475098
2291.470215
4074.01123
4377.797852
5823.529297
4917.333496
6360.911621
2308.910889
2936.123047
4874.73291
2240.839111
2775.29834
8437.985352
4107.024902
6659.728516
1748.990112
3460
5304.225098
8990.15918
4241.188965
3082
5725.188965
7503.795898
2593.739014
2463.114014
5816.055176
5010.758789
6758.183594
2294.086914
5435.675781
3295.733398
4608.388184
2095.880615
1812.356079
2115.0354
2042.230713
1562.541138
2515.80542
3925.697754
4742.342285
3083.516602
3229.294434
1832.967041
6565.846191
4742.222168
2194.32251
1868.340454
2396.941162
2038.295654
2289.980957
3015.538574
5778.17041
4810.131348
4418.399902
6147.188965
4465.81543
1518.837646
3158.259033
2970.448486
3670.900879
6883.466797
2512.478516
3035.251953
4257.664551
3755.261475
3392.256836
3277.068604
2793.013428
7017.07959
4626.678711
4392.64502
2662.590332
3759.970459
1925.906494
1543.317017
3609.958008
5702.953125
5083.276367
6175.827637
4616.324707
5049.424805
2243.975342
3697.408691
2125.917725
4293.28418
2718.222168
3778.697021
5355.1875
1763.034424
4533.475098
6339.858398
5729.356934
5115.913574
4123.91748
5719.04248
5347.02002
6376.727051
5358.296387
2707.005371
1804.22644
2117.471924
7480.475098
4068.39209
5868.990234
1948.013672
5258.84668
1533.724121
1989.412964
2711.171631
2515.251953
10051.081055
5203.056641
1936.825439
7020.783691
1848.550781
6578.586914
3424.924561
2118.058838
5867.53125
9305.119141
7054.54541
2547.631836
4983.714355
2795.636475
3811.49707
3898.543701
4534.447266
2210.378418
6282.958008
1631.381592
5773.148926
3579.378906
1711.816772
2898.088623
2090.550049
3679.125
4399.839844
2168.625
2630.798584
4808.49707
6201.254883
4202.950684
3604.335449
4434.405273
5368.822754
3119.078369
7654.571289
2598.923096
2071.661377
4929.014648
3521.015381
5104
1941.830566
3329.01001
5114.878418
2855.745361
5097.174316
2751.538086
3885.376465
2926.195801
3353.446533
3849.142822
1882.259399
2864.868896
4477.069336
4532.975098
2693.09082
1868.090942
5405.029297
2358.750732
3730.580078
3590.220459
3974.74707
1672.653687
3687.336426
4484.088379
3902.750977
4455.246582
5781.473633
1934.671753
3751.278076
4094.834229
4972.482422
2921.973633
2531.112061
2810.057129
4887.096191
4803.194824
2601.868408
3100.982666
3435.094238
4115.754395
2445.561035
4831.178223
3378.682373
3220.280518
5157.283691
2393.437256
3847.681396
2128.746582
2894.266113
2894.664307
2475.769287
2361.869141
2285.292725
2537.717529
4982.795898
3056.125732
3611.746826
3091.311523
2585.466309
2601.524658
2928.625732
4634.964355
3037.866699
3153.177979
2054.977783
2588.501221
4061.945313
3384.386719
11348.717773
2458.497559
5303.611328
4162.274902
3833.490723
2150.285645
3978.331299
3710.568359
2021.021851
2087.191895
2756.585938
7754.858398
4937.154297
1809.681763
1678.370361
3698.737549
3038.045166
3261.517334
2377.27124
5194.351074
3446.786133
2675.80957
4516.891113
3844.208252
4034.9729
4444.896484
2638.358887
5123.760742
3769.3125
3515.017822
5186.149902
4997.696289
5972.360352
3327.121582
1986.811768
2783.915283
2487.462158
4783.29834
5073.908203
3576.358154
4565.785156
7152.744141
3072.220215
4142.550781
2481.085449
2146.304443
2733.532227
2975.07251
2943.302734
2630.247559
2899.45459
2393.152832
5943.794922
3770.334961
5980.287598
6314.591309
11304.835938
3776
3315.937012
3911.620605
5625.411621
2181.455811
5246.12793
2191.390381
2985.763428
2515.782471
2195.835693
4940.629883
3116.700195
2428.022217
2919.961914
2150.010254
2628.96167
3936.188721
2924.616699
3786.953369
3637.121338
2374.22583
1890.0625
2847.415527
3971.804443
2203.18335
1848.056396
3537.712891
6579.07373
2959.630371
3134.036133
5258.786133
5228.523438
4320.557617
6935.831055
4335.007324
3265.022705
5581.567383
4108.787598
2958.442383
3250.675781
2128.060059
2356.560059
2300.33667
5210.958496
3338.825195
2262.64624
5303.057617
2861.227295
3050.581543
4953.600098
2468.943604
3121.397949
4930.510254
3143.607666
3844.421143
2412.444336
5130.262695
4788.495605
2664.971924
6970.753418
2707.571533
4505.338379
3124.050293
3592.128418
2167.422119
3208.953369
2211.092529
3155.669434
5714.367676
3613.990723
3076.687256
3021.878662
5100.582031
5383.951172
1850.345825
1742.809326
6052.304688
4023.149658
4642.837402
3331.611084
3164.118164
6587.289063
2959.326904
6244.907227
1642.140381
3567.41333
4129.172852
5113.960938
5619.535645
1970.189453
2992.591797
4904.222656
4180.828613
2760.324219
2190.623291
4976.708496
4925.325195
2115.774902
2585.526611
4222.852051
3664.205811
1885.800049
2526.911133
2465.712402
3979.837646
3188.623291
3141.966797
5162.180664
2547.538818
4764.869629
4873.011719
8053.39502
2011.257202
4236.009766
2641.187012
4259.341309
6244.836914
4124.307617
3560.990234
3385.588135
3636.666748
3665.944092
2489.370605
2950.229248
4222.158203
2991.317383
4929.382813
4073.036377
5382.247559
2642.973877
4014.82666
3663.006836
2463.681885
2648.885742
4006.621582
4989.942871
2168.117432
2823.020996
4554.793457
4942.14209
4006.783203
2829.997314
9089.716797
4794.524902
2622.309814
3176.506348
2756.467529
3477.419434
3580.266602
2229.199951
4725.714355
3028.770996
3906.949951
5070.489258
2313.983887
3241.114502
4689.300293
2910.010986
4674.276367
3659.275879
2924.514404
2693.007568
3176.573975
4245.838379
3282.937256
4757.72168
4186.189941
3407.161133
4321.187012
1909.834229
5778.819336
4640.664063
4122.540039
3748.886475
2459.299561
2291.756836
1836.085571
2756.647949
5076.804199
1929.077271
1932.189087
2401.477295
5653.856445
4695.799316
3156.918701
4544.792969
3760.645508
10067.28418
1902.624023
4625.145996
5534.622559
3655.090332
3026.734131
5568.191895
1963.82605
4468.828613
2452.840576
3097.695557
5988.161621
1831.942871
2006.89978
5479.652832
5227.748535
2937.131348
3452.822754
3559.144775
2810.326172
1939.023804
2315.593018
4653.554199
4965.601563
2366.970947
4480.632324
1678.175903
9169.083984
2512.368896
2582.368164
2834.105225
5101.944824
4158.254883
2129.985107
2434.335205
3642.019043
3931.15625
6637.616211
3717.575195
5569.630371
2088
1783.790649
1941.903687
2379.97998
2283.356201
4097.258789
4198.10791
2502.005859
3237.394043
4903.876953
2601.947021
12861.786133
2844.5
5676.972168
3756.04541
2191.854004
3189.859619
2040.126465
2572.227539
3591.86084
4276.563965
4764.023438
5396.169434
2930.923096
4046.348877
3771.879883
2835.248779
3497.969727
6151.10791
6790.617188
3579.068604
4142.311523
2804.303711
5735.55957
3667.974854
4026.32959
5102.273438
3153.161133
2254
4006.260986
2064.31543
2457.905762
2663.750977
2390.101807
5204.625
1870.821899
3600.669678
1998.190918
3527.602539
3749
3938.008301
4984.17627
2185.784424
4726.708496
2428.024658
3771.286377
2904.316162
3643.23584
2671.180664
4553.415527
2982.348145
5377.688965
4947.339355
4725.595215
5111.620117
3122.918457
5163.60791
3174.864014
4886.399902
2101.750732
3140.447998
4285.763184
1979.142822
1937.118286
4523.582031
1814.479736
6156.349121
5857.564941
2388.605957
2097.95459
2727.020752
5688.629395
4011.150635
2266.192383
3104.329834
2991.79834
5231.612793
4887.033203
3970.779297
5267.145508
1687.983032
2888.643799
3310.860352
3748.026367
3723.971924
2629.988281
1929.748169
2378.395996
2601.859375
12315.734375
4043.154297
2157.257568
1673.012939
6948.29834
2206.718262
5294.604492
1971.481445
2546.828613
3857.69165
5169.490234
6844.949707
3124.136719
4693.193848
1885.045044
2648.162842
2299.106689
1906.0354
2258.61084
2695.083984
2125.428467
3482.958984
3162.747559
1813.333374
4232.555664
1869.627686
2838.772705
2332.615479
7208.956543
5018.412109
5468.887207
4346.441895
3541.133301
3436.94043
2599.072266
3689.041504
2267.177979
4908.086914
4745.259277
2239.064941
2459.29834
4109.657227
2388.042969
2710.866211
2796.133301
5449.074219
10124.349609
4293.679688
2545.385742
5063.604492
2531.273926
2395.955322
2518.337646
4884.585938
3136.879395
3526.706787
1812.305054
2792.852539
4912.503418
3783.905029
1805.377075
3767.289551
4345.323242
2182.036377
2123.382324
4823.750977
2987.130371
5389.537109
4319.663086
4394.01416
5119.204102
3168.370605
2755.834961
2027.959351
2581.092285
2100.800049
2831.777344
4126.330566
4490.146973
3533.622803
3075.684326
4175.553223
2359.956299
2505.580322
3133.169678
3516.901855
2467.414551
2810.827637
3047.112305
4565.862793
2592.026123
4195.819336
4062.829346
3301.364014
4630.904297
4766.414063
4293.591797
4613.655273
3163.747803
3186.856201
2821.079346
3969.949463
1900.262817
2670.632568
5761.025879
3920.052734
4395.407227
3214.275391
2405.181396
3843.738037
2373.001953
2279.440918
2806.119873
3897.699463
5822.137695
3535.107178
2655.919189
2779.202393
1431.143555
3366.852783
4546.071289
2036.144287
1901.282593
3203.305664
2706.998779
2687.460938
5196.456055
3635.397217
2082.7229
3371.954346
3671.889404
3420.585205
2011.515503
2441.662109
2110.660156
1639.747437
7265.460938
11145.050781
2289.237061
4852.566895
1987.964111
2451.960205
4070.257324
5088.339355
1748.095215
3230.178223
2149.922363
2743.670166
2941.458496
5986.671387
3719.393311
2430.948975
3375.642578
5143.474609
2977.496826
6032.245117
5189.06543
4090.594482
3259.839111
3059.24707
3538.83667
3795.746582
4873.065918
5219.527832
3427.747314
4847.583496
6019.030762
10840.300781
4288.977051
4162.20752
3671.528076
2074.702148
4262.158203
4261.79834
2195.424561
4603.682617
2770.571533
2302.708008
2633.96167
2343.043213
2276.181396
4721.385742
2040.057861
4027.522461
4699.411133
9088.168945
3031.796631
3609.166748
1919.521484
6533.088379
2240.624268
5887.553711
2744.584229
4714.787109
5087.205078
2185.85498
5638.242676
3201.227539
4583.692383
1851.487793
6038.009277
3738.262207
2760.074951
5725.663574
2241.606201
1868.229492
4046.107422
4746.996582
2185.252197
4532.423828
4852.529297
1872.615356
1987.449585
2103.409424
3618.040771
3616.048584
4505.974121
2414.297852
1484.048218
4091.346191
2345.195801
3849.406006
2829.951172
5359.260742
2090.864258
4073.118896
4634.399902
2240.964844
9859.8125
1561.445801
5282.579102
3041.204346
5701.179199
3843.725098
4591.70166
4096.124023
5583.864258
5083.243164
4761.608398
2238.153809
5246.092285
5975.77832
2439.907959
3317.490234
2230.073975
3639.288818
6462.348145
1968.204102
3563.079102
5519.911621
6061.048828
3885.916748
3769.834961
6108.644531
2496.045166
1962.485474
5312.13623
5126.208008
3865.502441
4226.496582
1832.242432
3804.659424
3512.901855
2837.469971
2702.531738
2114.361816
4126.059082
2066.713867
4793.995605
4635.494629
2104.447021
2269.776123
4324.388672
1897.359131
4720.402344
3876.25293
2057.887695
2039.287354
3419.018555
5219.127441
2270.265137
2456.634277
5759.480469
2717.236084
1986.571411
3275.530273
3061.967773
2700.638428
5294.029785
2677.944824
5667.357422
4575.106934
1892.353271
2280.144043
4192.085449
2495.123779
4184.676758
5081.419434
4304.048828
2114.635742
2705.572021
2255.76123
4863.210449
2283.598633
5318.272949
2477.976807
2825.202881
2951.388672
7109.383301
5933.430664
2625.741211
3449.221436
2650.789795
4380.407715
5664.392578
5081.20166
2714.30249
3411.527832
2291.629395
5170.765137
3766.515381
4276.913086
4741.102051
4123.811523
4611.856934
4477.246094
3938.73877
1940.121216
5371.90332
2239.813965
4404.827637
5397.145508
2054.75
3596.0625
2524.610107
1607.670044
6054.862793
4974.283691
1717.773193
2104.023193
3894.740723
5617.202148
2213.842773
2738.116943
2341.376953
5621.813477
4406
3870.8396
4459.358887
2229.926025
2403.272705
2024.876709
3129.473633
2867.881104
3590.258057
5210.519531
3262.564209
1896.438354
1450.613892
1757.351685
2878.962402
2438.312012
3693.384521
2947.874268
1720.388062
5043.302246
3390.526367
5274.395996
4341.202637
4630.437012
3751.60498
6439.802734
2148
3876.072754
4468.996582
6036.770508
3063.793457
2724.224121
4499.404297
5488.072266
2866.619141
6050.767578
6502.662598
2895.559082
5641.526855
4909.582031
3361.85083
2534.037109
2299.937744
2283.149414
1778.74231
2094.726318
5878.687012
2248.668701
3308.71875
2607.417236
4597.484375
3654.735596
5306.828125
3490.506104
3405.578125
3587.293457
3798.422607
4639.138672
2123.255127
2826.119873
2824.422363
3419.132324
3665.539063
2409.846191
2373.35376
5062.504883
2663.35498
2946.914795
1853.989258
2220.878418
2723.68335
4787.500977
2181.924805
3162.518555
2372.923096
3191.824463
4895.801758
3118.293213
4715.786621
2365.357422
3257.377686
4366.859863
3714.799316
2190.935059
4133.094238
4331.306152
3025.75
3681.872803
1801.735596
3252.746094
2600.874756
3707.151123
1753.591553
2113.520752
2238.341064
2398.639648
2314.482666
2962.801025
2922.277344
2975.161865
2890.9729
3442.083008
4442.538574
3778.235352
5822.828613
4792.067871
4782.30127
2359.853271
5063.780273
4874.267578
4411.007324
5057.859863
5179.710938
2072.639893
5577.913086
1911.215088
4662.687988
1774.079956
4280.088379
5550.887207
5756.899902
2325.672119
5708.226563
3453.799316
4830.537598
5417.084961
3047.531006
5103.737793
3069.556396
4615.740723
3455.887207
1859.322021
5284.905273
8351.009766
1753.533325
4868.016113
2851.820801
5049.950684
2725.38623
5950.666504
4379.896484
4847.277832
4882.635254
10247.203125
3925.092285
3670.007568
2174.300537
4359.839355
2304.54126
3348.18457
5029.851563
6552.349609
6690.782715
1483.032227
2105.968262
4816.491211
3635.521729
4174.526855
5697.884277
5528.23877
9408.219727
3733.470947
4141.834473
2363.224854
3217.186768
4335.348633
3038.807861
4343.075684
3348.843506
1632.317261
3765.950928
5267.263672
4742.905762
2838.445801
1915.071533
4585.336426
4085.218506
2394.553955
3843.075439
3054.240723
1934.037231
4331.135742
1757.936035
2037.508911
3642.245361
3001.553467
3390.075439
5908.166504
1869.398926
5619.625977
1911.86731
2886.227539
3670.68335
1946.760132
4722.881836
4686.146973
4838.544434
4341.816406
2401.830811
2580.074951
1854.043945
2328.096191
2140.536133
4520.755859
2760.222656
5022.326172
2501.275635
1964.854858
2028.127808
3877.572021
3271.185791
2797.147705
2448.576172
2856.607666
2423.505371
2072.442871
2822.852051
1698.314087
1882.341919
6638.185547
2423.897461
3726.555664
2502.676758
5662.347656
3862.357422
3251.320801
2189.836426
2040.991455
2173.534668
6403.084961
6430.481934
4613.824707
1685.741943
1763.890747
1835.670532
5215.65625
2233.765869
4341.333496
2918.666748
1903.464233
3522.35083
4328.481934
2239.101074
3334.105225
5026.20166
2498.314453
3913.199951
3473.577881
6243.727051
3194.959229
2280.44165
6888.370605
2979.300049
1712.177734
2965.269287
4539.228027
6417.167969
1478.400024
2216.433838
4022.780518
1848.75
3040.862305
3131.922607
1661.971069
4196.944336
2403.798584
1923.234009
3264.048096
2291.905029
3785.342529
6394.030273
5009.879395
4785.20166
4623.395996
3229.538574
3215.443115
4902.821777
2313.338867
2801.787598
3499.578857
5706.523438
6550.463867
3438.736816
1737.723755
3180.47998
3260.239502
3833.192383
3960.048584
2092.449219
4794.137207
2562.869873
3432.23291
3324.444336
3269.473633
1851.315552
2986.551514
1857.76416
3130.486816
2757.69165
3041.402832
1459.037964
2625.714355
4678.853027
4686.450195
4288.536133
2039.674316
5601.927246
1657.142822
3028.243408
4603.25
3700.47583
1489.325195
3825.662354
3208.432373
3615.794189
2749.794678
1781.118652
4855.014648
4482.22998
5055.359863
3026.166748
2697.97583
3170.159912
1888.871582
5215.536133
2812.032959
2592.279297
4723.007324
4034.212402
3202.020264
3764.051025
2933.230713
4266.191406
4613.418457
3128.963623
3199.12207
3658.399902
2804.141602
2943.239502
4583.521484
2634.321777
3456.492676
2841.27832
1769.706299
6106.527344
6235.674316
1873.702148
5219.487793
2246.20166
2873.124756
6920.190918
3758.319092
3162.409668
4347.595703
3101.820068
4758.322266
3000.02417
2246.375244
3609.794189
1800.446655
4552.125
2209.661377
4765.575195
3021.415771
2256.725098
4057.822754
4099.008789
1965.894775
3084.633545
2073.176514
3279.692383
6382.101074
3299.396973
1873.932739
4207.341309
2415.946533
5620.621582
4498.652832
5378.756348
2967
2070.326172
3341.25
2393.359131
2860.413086
2790.21167
3740.668457
4535.298828
4970.928223
4486.363281
6905.280762
3172.898682
3418.938232
2340.054932
1923.621338
1721.018921
4957.773926
3932.090576
4923.752441
7419.880371
7529.237793
5177.057129
2201.759521
2063.25293
4436
2821.772217
4520.294434
3366.928223
2205.236328
2336.599365
5597.952637
3106.511719
4105.839355
2826.340088
2877.536133
2122.931885
3812.896729
1698.321411
4461.005859
3858.484863
3534.170654
4582.669434
2169.165771
2270.334961
4189.709961
8156.162598
3002.556152
4101.414551
2956.420654
3416.947998
2755.935547
2371.302979
5345.875488
2833.641602
4306.731934
4110.730469
2736.767822
6496.489258
4198.523926
2187.586182
3071.987549
2600.967529
3324.094971
4299.27002
5087.570313
4428.087402
4264.335938
1703.606079
4677.880371
3098.520508
4030.908203
1808.401489
2414.012451
2115.432617
2484.571533
4014.275391
2120.222656
4081.321045
2305.241455
4543.405273
2103.936035
2546.441406
2070.902344
2202.517334
4292.735352
2516.313232
1817.404297
2277.53418
3028.997803
4723.981445
4557.422852
1998.181763
2946.120117
2880.014893
1994.282593
2310.084473
4755.781738
4749.862793
3039.104492
3851.136963
2617.217773
6169.66748
2394.552979
5209.485352
3687.70459
2052.303223
6587.5
4310.848145
3114.875
6545.520996
2006.573486
2635.992188
2003.5
2496.95752
3048.96582
4262.507324
5321.695313
3060.789551
2164.177246
2191.072754
1748.616943
2532.269043
3192.838867
1885.493164
1899.760254
2161.825684
4990.836426
2153.608643
3656.869873
2431.286377
1798.687866
1639.832153
1761.666626
4744.878906
3571.930664
1933.579102
3946.47583
4655.987305
4396.055176
4614.641113
7886.041992
3236.128418
2116.037109
3108.315674
4700.546875
2584.157227
1772.493042
2929.82666
2032.61731
2497.031738
4105.425293
2849.562256
4197.083984
3970.43335
3292.501221
2477.061279
5473.531738
1859.720947
2196.651611
4106.004395
2475.068604
2122.748291
1836.848511
4725.427734
2128.704834
2776.897461
2284.840088
3351.944092
4510.720215
2739.607422
5770.966797
1893.550293
3504.856689
4153.722168
2635.782959
5908.371094
2566.296631
1917.289307
2065.950928
1779.964233
2184.384766
2033.251343
6507.160156
3868.083008
4516.842773
4314.92041
3251.728516
2313.499268
3846.718994
1894.120483
2978.04248
1819.609741
2179.224854
2868.729248
1678.687866
3063.402344
2480.959473
2655.648682
3223.142334
1908.529419
2304.864746
4698.297852
2857.821045
5425.23291
2271.644531
1782.82312
2934.595215
2310.467773
5242.027344
2256.634766
1629.903687
4053.858154
4387.616211
7477.634277
2359.459717
2781.21582
2390.025635
3899.309326
1923.444458
3347.109863
1831.446045
1831.859863
2360.957031
3096.837402
3861.876221
2898.153809
3603.804688
3216.854248
4356.509766
2255.557129
4553.562988
2019.471436
1980.827271
3477.311279
1867.610596
4015.56665
3085.456299
3018.533447
2291.253662
3991.240967
1826.617676
4722.294922
4792.556641
2630.87793
1893.228271
5467.70752
1705.707642
6910.484375
3917.95166
1993.006714
2869.510742
2035.578979
4879.320801
2896.685059
2391.592285
4999.320313
4221.216309
5676.957031
2378.029053
5142.557617
3794.885254
4266.236328
2686.578613
2499.990723
2544.245117
3223.616699
3122.737793
3660.431885
2969.833984
