# Supplementary material for: Distribution Analyzer, a methodology for identifying and clustering outlier conditions from single-cell distributions, and its application to a Nanog reporter RNAi screen
Source: BMC Bioinformatics. 2015 Jul 22;16:225. doi: 10.1186/s12859-015-0636-7 (PMC4511455; doi:10.1186/s12859-015-0636-7)
Supplement: Additional file 1: Code S1. — R source code and sample data for distribution-based high-content screen analysis [file 12859_2015_636_MOESM1_ESM.zip › DistributionAnalyzer-1.1/Plates/files10004/G20]

1442.960571
4680.507324
2077.805664
5034.901367
3858.560059
4869.069336
4318.132324
3892.702393
4598.253906
4375.431152
1759.687012
2146.557861
2267.296387
2197.772217
2119.81543
1919.211304
4873.233887
2427.755615
5243.325195
3008.41626
4210.188965
5707.605469
4835.932129
1624.387939
4946.44043
1978.41687
4952.753906
1914.157715
3661.209229
3302.857178
2230.049316
4583.539063
2313.248779
1744.294434
1915.967773
5749.387695
3072.625732
1821.534912
1351.546143
1910.944702
2606.719971
2181.65625
1980.601807
2352.084229
4415.450684
3780.418945
2237.702881
6794.270508
3897.755127
2203.840088
5682.750977
2669.872314
3247.816162
4419.799316
2058.868164
4528.947266
1760.514282
1865.651611
5090.728516
2151.793213
5312.894043
2120.240234
2184.907471
2910.12207
2131.153564
4094.787109
2272.295654
2779.938965
2308.187988
2737.814941
6176.777344
5704.15625
3007.363525
2766.137207
2254.903564
2005.051636
3077.932617
7134.190918
1987.756592
2282.419189
3868.203613
2773.543945
6183.863281
2830.666748
2930.759277
3363.928467
4169.345703
1619.775024
1692.982422
4508.231445
5548.314453
4909.469238
2478.955566
5023.757813
2872.176025
1715.910278
2096.886719
7055.124512
2791.26123
3892.901611
2211.580811
1952.595581
3180.906006
2319.242676
4719.228027
5291.905762
2535.005859
2112.706543
5746.456055
5884.737793
1778.142822
3699.558594
3672.57666
4761.42627
5015.366699
2574.786621
2669.125244
5295.836914
1803.339233
2169.597168
2058.081299
1905.474854
1626.305054
6606.601563
2936.152832
1848.316528
8006.297852
5218.523926
2089.697021
4209.828613
4508.571289
1586.233765
3288.586182
4041.270508
5476.608398
5288.205078
2159.550049
3202.719238
4137.76416
1697.160034
2915.22168
5428.026367
3352.564453
1796.935303
3145.600098
3537.732666
4937.255859
3745.912354
2241.678955
2611.050537
5819.96582
4366.161621
7171.523438
1644.324341
2848.717285
3324.643799
4558.206543
5931.304199
1743.485352
1608.516113
2641.648193
3282.148926
3050.344482
3105.961182
5814.373047
3412.5625
1569.45459
3411.085693
3196.244141
4237.774414
3476.97876
2491.133301
4109.112305
1884.157227
1720
1882.315796
2472.439453
4617.205078
2845.793213
2578.898438
1759.543335
2346.373535
4570.231445
2215.595703
1657.523071
3511.704834
9636.689453
1893.009766
2651.185303
1938.745972
1936.737915
5030.344238
3045.699219
6636.44873
3422.848389
5870.125977
2854.590576
3725.401611
1897.264771
2605.161377
1780.596558
2221.37085
2451.762207
5336.470703
2148.638428
5596.541504
3011.956543
1750.759644
3462.457275
1664.554199
1907.598999
3698.164551
1873.043457
3938.741699
3151.780273
1672.34314
2552.813965
3954.233887
3009.934326
3631.202393
2346.431152
4566.067871
3063.067627
2593.322754
2761.72583
6286.022461
3258.387695
1937.87561
1676.344604
2538.690918
2768.139893
1995.857178
3076.90918
1709.846191
1475.037964
4706.146484
3733.29126
4405.254883
4472.53418
2976.933838
5065.674316
3542.881348
11540.012695
2743.801025
4525.823242
6675.250977
5022.761719
4160.067383
2176.193115
4962.950684
1842.168701
5699.742676
3426.609131
3834.52002
4170.61084
1668.765991
4504.842285
9293.186523
1655.392456
3927.062744
2676.893311
1756.959961
5255.196289
2728.740723
2070.080078
4416.258301
5353.390137
2355.984131
2449.523926
4832
5192.20459
1662.507813
3166.958984
1810.478882
2827.963867
2532.661377
5098.436523
5921.525391
3430.246094
1551.87439
1874.96167
3418.431641
2376.544434
3416.473633
4886.459961
2594.313965
3273.631836
1784.906372
3519.382813
2064.064697
3704.057861
3870.602295
5772.101074
3794.958252
2071.973633
3036.435547
3365.952393
2123.622559
1994.232544
2923.224854
3938.835449
1918.232544
3348.434082
1761.689453
1381.425293
2982.863525
2264.380859
1718.741577
2600.654785
2621.97876
5039.411133
4871.727051
1676.71582
1825.583374
2439.307373
5765.538574
1336
2660.270264
1415.692261
4875.696777
1542.658081
2367.748779
2824.986328
2239.866211
2328.544434
2426.060547
5550.622559
1528.807373
4207.608887
1595.036499
3766.368896
2121.32251
4125.891602
2856.424316
5164.928711
5561.306641
4566.568359
1705.016968
1655.044067
4200.027832
1866.440674
1875.308228
2366.724609
1398.42627
1355.707275
2561.312012
2027.161255
3035.405518
5100.460449
1909.325562
4312.235352
2713.758301
2576
3948.950439
1775.030273
6022.931641
7705.855469
3887.199951
4905.052734
4265.669922
2928.950684
3341.448486
6174.53125
4422.17041
2028.413818
2417.377197
2544.986328
3870.496338
2095.428467
4929.067383
3500.130615
2191.73584
4579.008789
5974.734375
1634.108765
3886.151611
2820.724365
5426.164063
4215.637695
1730.652954
1923.888428
1975.282104
2435.341064
6330.797363
2047.397827
2084.011475
2064.899902
2514.195313
2061.781982
5108.970703
3521.39502
3373.157959
2897.719727
4708.420898
6255.020996
6266.856934
2754.886719
1931.290161
2669.010986
3174.444336
3910.426514
7969.013672
1705.410034
1675.873291
1815.488037
1637.099243
2493.044434
1966.666626
5233.080078
2067.883789
2073.502197
2276.520264
4138.67627
3116.413818
3708.084229
1709.768066
3115.576904
4551.246582
2163.423828
7628.535156
1678.985962
6178.289551
2856.401367
1744.144653
4432.333496
3056.476074
2701.739014
1689.274902
2475.670898
3643.409912
1325.208008
2186.559082
5327.817383
2154.115723
3492.064209
2443.529785
2779.366699
1882.518555
6239.097168
4557.818359
2619.738281
4996.276855
2446.716064
2731.407959
6266.806641
2787.982422
2605.087402
1622.127686
2803.519287
1541.317383
1800.19397
3713.255615
2036.740723
3707.787354
5231.366211
4198.937012
5200.531738
2546.190186
2631.557373
2796.626221
3131.513184
3613.125488
4709.124512
2653.687744
3985.451904
3973.407227
2503.616699
4724.952148
4337.371582
2641.314453
1341.582397
4083.687256
3188.654541
3553.28125
4560.652832
3052.277344
2755.7854
3367.491211
3445.005859
5660.244629
5023.736328
1860.263306
2124.929199
2340.91333
2915.327393
2085.106445
2391.116211
3969.115234
1656.199951
5015.398438
8193.078125
1774.153809
6783.328125
2409.731934
3358.015625
1689.283936
1926.638306
2229.744141
1569.5802
1713.170776
3779.954102
4331.258301
3519.398438
3405.176514
2938.5
4939.394043
1718.849365
4359.08252
2347.371338
2443.636475
1894.504639
1480.564697
1398.117676
2443.739014
3064.914307
3709.294678
4640.74707
1512.351685
5100.65918
2472.123779
2540.47998
1582.795654
3091.213135
4273.307617
2531.067627
3879.972168
2061.532715
2655.683105
2774.314941
4108.516602
2105.026611
2140.929199
4327.047852
2393.397949
5822.825195
1788.955811
3089.259277
3705.407959
3638.222168
3661.600098
2923.783691
3996.162842
5291.359375
3653.625
2298.792969
5752.487305
1859.914307
2696.68042
2010.982666
3006.019775
6081.026855
5649.310547
2254.055664
5922.184082
3544
8569.582031
6999.785156
4695.333496
2798.992188
1947.803589
1754.788208
2186.535889
2226.524902
4420.799805
2508.645752
3783.691162
4331.763184
2091.533691
2191.93042
3038.498535
2580.850586
4984.97168
2655.78833
2401.684326
1753.059204
1998.915649
3005.535645
1775.058838
6235.220215
6289.913574
4738.766113
2307.695313
3931.957275
1599.838745
1705.787964
3406.612793
8468.363281
1846.904785
1876
2810.21167
3970.557861
3439.099365
1884.408691
1905.368652
1669.860474
2654.209717
3464.165283
3907.740967
4246.699219
1678.835693
2774.243896
2372.762451
2147.823975
3152
2669.129883
1708.168091
3433.757568
2592.641602
2236.320557
2429.306641
3748.677734
2684.725098
1658.336792
2964.01001
3228.561768
2606.60498
2639.359375
2707.107422
2113.084717
3148.741455
5544.182129
5412.471191
3227.938965
2012.292725
3802.595215
3771.021729
7080.362305
2797.138184
2207.010498
3691.342773
3573.224854
2473.387207
2940
2011.903809
3768.257568
2986.163574
2650.281494
2513.59082
4883.26709
2847.701416
1625.490479
1936.197266
3171.240479
3350.34375
2009.201172
4717.87793
3715.084717
3000.521484
2903.921631
2492.462158
2219.38916
1816.029907
4775.376953
4468.169922
2316.607178
3036.925049
3210.333984
2849.167725
3779.951904
6552.489746
3802.417236
2322.016846
4285.54541
1424.466064
4067.412109
3563.555664
3718.857178
2241.907959
1613.723633
2740.59375
4734.947266
4456.904785
2014.533325
3871.78125
1671.177612
7165.432617
3042.191895
1898.769287
3046.289307
2343.135254
4756.25
1701.935425
6513.9375
6301.547363
4665.029297
3451.09668
1715.906982
2164.85498
4859.515625
10525.587891
4268.37793
3375.180664
6247.741699
2901.859863
3748.258057
1986.773682
1468.102539
1749.345947
4743.546387
2656.391846
2786.726318
1909.598022
4813.56543
2086.413574
4568.87793
2203.274414
2490.782715
2992
2322.68335
3211.278809
4848.143066
2501.161377
1574.54541
4171.442383
2481.249023
1999.325317
1372
3815.111084
5216.958008
2697.336182
1855.612427
5827.587891
2003.743286
2304.375732
6408.959473
2715.717529
1891.94165
1836.302246
3259.875732
3568.729736
1970.188843
1703.149902
1810.870239
1896.446411
2867.078857
3474.923096
2605.029785
1660.828247
1646.296265
2980.824951
5123.988281
1684.444458
2070.409424
9133.296875
2803.942627
1793.244141
1924.464233
4037.902344
2213.449707
9853.595703
1506.160645
2323.255615
1932.537842
1550.985474
2686.314453
2848.663818
1888.505005
1816.718506
4529.444824
3031.661865
1839.491577
1619.796143
4108.438477
1808.241821
1836.31189
2553.927246
1707.345825
1717.437378
1595.470215
1964.395874
1839.717407
2973.996094
4112.198242
1725.641235
2496.14502
1753.3573
2050.409912
2203.095947
1798.800049
2319.806152
3833.946533
2761.214355
2850.469238
4104.994141
3168.550781
2481.600098
3685.191895
2289.954346
2373.392578
2220.793701
4732.662109
3001.510742
3097.710938
2977.729248
2128.561523
2220.669434
3058.773438
2890.359619
3114.312012
3083.902344
3315.050781
2667.540039
3520.866211
2782.151611
2591.620117
2338.729736
4191.329102
2199.405518
2929.235596
4187.259277
3765.046143
2286.54541
2827.721924
3952.414795
1616.969727
2896.882813
2186.681885
2276.91333
2939.875977
2112.169678
3651.816895
4783.930664
2655.253662
1968.51001
3474.080078
2686.938721
2933.560547
3334.633057
1917.598389
3165.020996
2151.416748
1890.439209
2184.506592
5214.458496
2027.839966
2699.504639
2926.637939
1862.962158
2536.164063
4832.635742
3696.809326
1956.379272
3008.151367
4081.098389
2083.255859
1855.607788
2294.457764
2466.05957
3262.265625
7994.245605
3678.131836
2935.612061
9768.107422
3958.848389
2055.011475
4716.354492
1819.428589
2717.445801
5344.291504
2388.092041
3923.865234
3877.247803
4464.977051
3138.388916
4616.851563
4528.140137
2184.40918
3981.959961
1709.949951
7990.70166
2928.069336
2941.002197
2132.444336
2586.649902
2253.619629
3846.361572
3790.523682
4295.019531
2439.634277
2458.737793
3305.830078
2860.096436
3563.033203
4724.387695
3405.169189
1891.257202
2723.161865
5648.846191
3817.086426
2985.600098
2044.352051
2317.213379
1903.912598
4124.379883
3536.687012
2345.462158
3658.434814
1738.312012
5303.611816
2609.050781
1992.849365
1778.964111
2317.897217
3424.752686
2537.878174
2244.768311
4576.666504
2351.688965
3738.691162
4019.046387
2224.318115
5627.269043
2665.977539
3229.179443
3481.462646
1748.035278
1735.412231
2323.235352
1815.219482
2497.820801
2251.360596
2118.438477
2264.669434
1568.645508
1655.80249
2469.771973
2470.151367
2269.355225
4046.396973
6072.733887
3832.915771
1557.45459
3107.001709
1538.953857
5048.359375
1943.686279
2880.412842
3574.578613
2155.79126
1785.323853
1969.731934
1617.404907
1765.490234
1720.436768
2679.25415
4544.404297
1597.937012
1562.922119
3908.81665
1727.906128
1986.556885
2949.673584
1799.204834
3078.307373
1748.62439
1660.774536
2195.68457
3514.158447
2580.239502
1845.095215
3055.573242
2659.513672
4633.981934
3381.06543
3125.739014
2937.497314
2160.136475
2334.244629
2566.736084
2820.685791
2229.635986
2946.499023
2596.78833
1788.28772
2341.020264
4335.091309
1470.477295
2148.093018
1835.837158
1776.380981
2812.980225
1781.629639
2166.085449
2171.13916
2239.082764
2200.880371
3863.411865
4384.261719
1824.824097
2273.088379
3741.604736
2164.236328
2383.080566
2622.422119
4523.773926
1705.026489
1591.551392
2810.470215
1843.206665
2449.627197
2344.620117
2346.364258
3371.277832
2943.658203
3041.476318
2167.704102
2412.724365
1862.325195
2377.432861
2330.503906
1743.575562
1933.294312
2676.97998
2413.124023
3355.44165
4392.266602
4493.057129
4267.793457
3867.729248
12025.074219
4071.197998
2098.412598
3868.244385
2133.005127
4874.505371
5571.717773
3830.804199
1937.029053
2281.54834
3903.178711
4841.354492
5604.21875
2210.5
4267.55957
5215.603027
4055.859863
3460.810791
5149.547363
3910.523926
3380.75293
6908.32959
3170.843994
1848.446167
3440.905273
4496.833008
6394.246094
1831.115845
1721.473633
4198.570801
6750.767578
4869.423828
4789.210938
2953.51416
8324.193359
4434.324219
3767.501953
6170.219238
3821.342529
3931.694092
2207.278076
2124.607422
7432.362793
4904.837891
2172.934082
2812.220947
3198.766113
4571.252441
4108.65625
3123.488281
3162.285645
2423.858887
2182.383057
1690.012329
5176.262695
1921.651123
2102.639893
4129.162109
1800.870483
3697.960205
7006.513184
4429.11084
3139.199951
1575.970825
5808.480469
5265.220215
1684.240967
7013.304688
3467.685791
1887.947754
2767.517334
1664.786865
2242.130371
3765.765137
2038.611206
6256.871094
2189.69873
1615.728516
5281.509766
3362.503418
2108.977539
9959.920898
5335.694336
3198.037842
1886.521606
2313.863525
4903.517578
1926.738525
4036.510498
1737.131592
3951.352539
2039.267212
2223.063232
2018.533325
2050.342773
2644.185791
1886.34729
4009.354492
3936.066406
1768.49585
2938.034668
2162.137451
2958.105713
2244.82373
3450.093994
3099.262939
2658.815918
1906.719727
3643.62085
1387.765869
1561.960938
1860.465576
1970.422119
1634.898071
2241.331299
3141.110352
2319.202393
3989.258545
3251.480225
1876.61377
2218.137939
2616.966553
2421.369385
1959.788818
2864.383545
5188.814453
2073.866943
2541.044434
1792.586914
1753.006226
2930.156982
1842.016846
3995.664551
1774.150391
1708.585938
2767.489502
2389.512207
1675.870605
2500.210449
3682.220215
4148.882324
4715.687012
2938.17749
4618.529297
2647.233643
2840.174316
3014.439209
3224.233154
2537.31958
6906.224609
1954.006592
3387.072021
1739.023315
2096.884033
4187.487305
3472.612549
2307.336426
3507.880859
2061.015625
5044.578613
3445.856934
1781.320801
4944.587402
1980.956177
4387.646484
3017.177246
4812.109863
4171.619141
4295.365234
4484.47998
7506.674805
3012.57666
5419.270508
3788.704346
6549.210938
1959.106201
2110.525146
1366
2059.522461
2008.10437
6150.163574
3987.577881
2378.360596
2698.102295
4303.369141
5629.121094
1903.512817
5188.325684
5356.505371
5184.304688
2933.690674
2084.183838
2800.919678
3557.834961
4270.119141
2359.258301
2149.463379
1967.371948
1521.707886
4384.487793
4445.132324
1957.199951
4946.963867
2618.558838
2921.957764
5164.245605
4487.790527
2195.841797
2584.923096
5092.891113
2936.873535
1923.740234
1884.953003
2608.760742
2787.074219
2006.386108
1782.193604
1769.900757
1868.592651
5260.269531
2437.089844
5239.51123
1802.869751
2157.161621
5267.964355
2248.785889
2312.774902
1860.691406
2207.4375
2581.356201
4650.975586
1533.188721
1627.436768
1960.042969
2125.702881
2048.176025
6465.918457
1555.217407
3087.047607
1623.774048
1960.255127
2207.804688
2160.371094
1692.331299
4026.879639
3357.097656
1893.72229
2752.398438
1732.298828
2556.998535
3417.557617
2625.600098
1653.477417
2260.925781
4513.857422
2187.511963
2190.460693
1639.441895
1513.625488
1983.731445
2658.75415
2295.421875
3349.371582
6190.268066
5046.93457
1711.148682
1822.72168
3103.168213
1655.748657
4175.413086
5980.989258
3138.02417
2441.507813
4315.868652
4055.661621
1968.733887
2955.821533
2795.716309
3353.717041
2091.73999
1949.450928
2646.64209
5593.616699
2745.822754
2729.32959
2076.963623
4566.723633
1785.684204
3749.213135
4304.047363
2027.117188
4102.037598
2037.871948
2903.509033
4846.339844
4636.640625
2099.209717
5950.442383
2641.292236
4234.552246
7031.937988
3470.188232
4582.043945
4697.777832
3101.633545
4636.584961
4902.483887
2424.232666
2163.968262
2535.597656
2200.39209
2093.484375
1766.416992
3118.527344
4963.300781
2132.409424
5897.61084
3339.041016
6940.697266
2494.131348
3320.164795
3025.565186
1844.536377
2861.467773
4191.375488
2638.402344
1678.77832
2731.250488
1690.362061
1452.800049
1893.714233
3735.679932
1647.368408
3920.780518
5820.202148
6333.65625
2892.504639
1840.094116
2593.771484
2231.094238
2798.265137
3122.123779
2253.639404
1919.587646
2165.793213
2841.934082
1751.325317
3934.219727
2246.210938
1991.708008
2833.497803
6832.192383
4109.481445
1554.272705
3384.571533
6048.489258
5433.432129
3381.310303
1785.629639
1973.212891
2117.777832
5786.933105
2260.088867
2666.627197
4401.243652
2108.714355
5948.828125
1346.723389
2836.283447
1908.991943
3243.719238
1507.134033
2010.059937
5472.361816
1934.53064
8629.379883
1383.515137
5405.161133
1984.702393
4433.487305
4144.23877
6056.316895
5345.967773
2396.405029
2193.287354
5368.508301
3239.079102
2144.842041
5146.166504
2193.842041
4433.619141
2336.567627
5288.027832
6520.888672
3703.852295
6934.344238
3173.672607
3633.654053
1872.195679
2730.987793
4369.376465
4168.470703
3013.055176
1588.644043
2872.394043
4704.530273
2002.052856
2972.288574
3271.281738
3883.679443
2358.866943
1962.223267
2167.631836
3968.637695
4054.64209
2431.850586
3752.807617
3941.416992
3313.94043
3667.764648
3595.481201
2422.918457
3969.670654
1919.041382
1914.07312
5851.866699
3635.226318
5423.439941
3918.417969
1678.483154
4520.521973
2472.739258
6168.987305
1933.315918
3492.347412
1834.069824
2561.78125
2480.07251
1823.647095
5023.930664
3364.263916
2958.219971
3597.364258
3911.410645
4760.59668
2843.903564
4255.795898
2179.891113
2634.116699
3087.69043
2965.962158
2332.501709
6262.224121
5895.85791
6975.006836
7160.568359
7110.422363
1927.116577
4686.424316
3999.251221
5227.571289
1430.035034
4578.21582
3241.45459
2490.554199
4437
1968.666626
3167.657715
4189.644531
4283.088379
2303.351318
3106.285645
1961.215942
10841.740234
3768.861084
2080.176514
3653.688965
3494.738525
16871.8125
5411.727051
1878.889893
6385.499023
3064
3578.873779
7556.713379
4677.976074
1522.181763
8956.618164
3498.228516
4526.683594
4385.463867
3452.890137
1631.058838
4818.640137
1788.411743
4277.84375
6149.27832
2681.400879
1351.529419
1885.520508
7210.569824
3404.077393
5057.444336
2594.41333
3481.20874
3418.106934
4501.908203
2732.575684
3825.976563
1660.705933
2016.478149
1957.010986
2447.851807
1843.869507
4695.402344
2555.756348
4878.933105
3438.052002
2254.176758
3038.30957
4385.790039
5622.731445
2224.615479
3376.778564
2040.843384
4706.815918
3697.968506
3840.200684
5243.75293
3311.424072
2147.408447
2245.772217
1506.622925
3642.969482
2413.613037
1891.480469
1845.242188
2056.606445
3974.346436
4832.647949
1666.666626
5201.10791
3473.898193
2601.777832
1940.887451
1758.557861
1951.234009
2184.802734
6285.067871
4394.853027
6310.827148
2791.955322
4810.083496
3680.614258
1976.997437
5469.12207
2778.609131
2806.755615
3124.971191
2064.181885
1989.739136
3344.74292
5446.959473
4753.068359
9244.685547
4708.186523
3638.704346
3973.457764
2044.682983
4173.07959
7568.938965
5845.408691
4308.334961
1500.936157
4364.540527
5030.666504
2414.287842
2650.455811
2271.094238
5301.617676
1946.677734
2878.666748
1645.296509
3970.798096
3088.61792
2564.911865
3698.434814
3632.203857
2802.94043
4908.468262
2501.126221
2343.593262
3953.557617
4420.415039
1839.708374
4066.301758
2205.901611
1360.309692
2560.71875
3511.887207
2776.395996
1918.363647
4959.211426
8777.249023
3715.382813
2360
2046.470093
2287.642822
2903.909668
1868.751221
5419.553223
2977.697998
2572.912842
2845.587891
4886.752441
3234.37915
6794.597168
4304.214355
1961.289429
2543.868896
3171.333252
2847.134766
2752.02832
4589.282715
2862.98999
6077.916016
2072
3209.002197
3822.057373
3568.253662
1719.065308
2221.847656
2094.644043
2623.368896
2258.793945
2445.436279
5776.514648
2921.279053
2096.583008
2557.84668
4316.413574
2589.881592
2177.524902
3909.563232
3454.466553
2067.723145
3203.240234
5447.553223
2427.113037
3538.105957
1845.666626
1686.898926
3665.168213
3726.271484
3840.668457
2049.427246
6227.229492
2442.998291
3522.049072
2153.772217
1893.883545
2386.273926
3848.079834
1890.691162
1871.355591
1722.944458
1997.349609
2149.819336
2135.668701
2409.498535
4396.163086
4765.351563
5220.886719
2350.077881
2100.875244
5370.754395
2505.831787
5368.782715
5079.737305
1819.872559
2081.441895
4288.244141
2003.720459
3182.292969
1864.713745
2491.555664
5253.253418
4928.379883
4492.737305
5946.68457
3204.028809
2258.878906
2593.834229
2088.334961
2886.834717
7099.044434
4768.23584
2011.154175
3561.432861
3479.502197
2767.070801
3269.040283
1379.977661
2145.199951
1887.031372
3857.104248
3139.564453
2711.069824
2724.857178
3355.163574
4770.633789
4120
3834.52417
4407.617188
5048.469238
5129.984375
2463.766602
5810.379395
2376.94873
6083.061035
5474.639648
2176.064453
3648.033691
5984.791504
2343.596191
3106.989746
7129.707031
7584.983887
2335.633301
2440.051758
6115.654297
5189.00293
1884.221313
10337.160156
3040.034668
2486.277832
2332.193848
4110.368164
3843.102051
4540.014648
3500.030273
5467.087402
5462.583496
2788.341553
1925.442017
2516.469482
2464.693115
2373.83667
2144.539063
3689.46167
2227.287598
2561.263184
4410.462891
2407.035156
2505.884521
4456.429688
4004.059082
2705.5979
4295.507324
5126.206055
4862.381348
2941.163818
2788.234375
4662.127441
2024.21582
2586.798584
2006.975342
2345.520508
4799.970215
5960.860352
2545.54541
1989.734131
3356.584473
1785.356567
2467.34668
1993.085205
2553.167725
1809.302368
1892.811646
1998.89563
2067.173828
1803.514282
3264.328613
3112.033936
5124.373535
2118.924561
5290.617188
2107.175293
2062.40332
2362.106445
1958.686035
3809.924561
5614.22998
2470.645264
2826.615479
2035.484131
4502.036621
6329.200195
2485.754883
4788.987793
3694.589111
1330.468628
3540.446045
2256.544434
4941.310547
5022.864746
5881.569824
1359.018921
5223.870117
3947.619141
3092.445801
2856.137695
4464.736816
3647.750732
4450.346191
4414.064941
3571.600098
2185.725586
5400.23877
2074.086182
6040.413086
3494.83252
3416.354736
2700.842773
4122.735352
6093.849609
7733.883301
2525.366455
2200.30127
2473.317871
4634.960938
3340.481689
2339.528809
6186.314941
5868.537109
2282.59375
5018.74707
4861.532715
1735.060303
2137.549316
2792.152832
1944.498657
3927.781494
2282.796143
6572.906738
4949.066895
7577.496094
2339.244629
1721.944458
3656.089844
2907.093506
1945.14917
4991.701172
3952.875977
5857.766602
3447.861816
5567.155273
4287.687012
7928.029785
5289.220703
4330.461426
2108.82959
2290.103271
2474.98584
2276.975586
1667.109253
2128.674561
5524.283691
3958.144287
1974.588257
2282.854004
2207.784668
4439.08252
1700.01001
2066.171143
2069.846924
4334.605469
3264.310791
1844.93396
2191.331543
4691.858887
2143.485107
1763.821655
2043.746582
4329.135254
3839.971191
1851.751831
2800.880859
5270.050781
3010.865967
3803.417725
1794.600952
4043.674561
2916.139648
1897.306152
2421.559814
3921.231934
5640.115723
2173.6604
2476.783936
2156.789795
3173.945313
3408.217285
3403.24292
4383.469238
2859.22876
3756.239502
3689.515869
2071.111084
4139.358398
3837.411377
2426.487061
4328.441406
1789.167725
2228.356934
1964.99353
1964.30481
2597.781494
3936.376221
2122.781982
4678.563965
1877.842041
4125.125
2152.185303
2256.197266
7190.699219
2920
2195.507324
5946.258301
1680.735596
1925.424683
6862.095703
3093.098877
2379.013916
2209.25708
1739.755127
2260.06665
6843.164063
4881.352539
1796.529663
3941.485596
2458.627686
2167.318359
1834.552368
2099.555664
1708.923096
9959.451172
2741.80542
2011.764648
2363.862061
4245.431641
1898.385132
3609.850342
1920.944458
2818.666748
1650.989014
4628.430664
5528.198242
2443.16748
3204.20752
3348.824463
7753.866211
3617.407471
3458.935547
2975.321289
5648.777344
3115.812988
1411.148926
1754.276367
1483.25
5371.821777
5801.609863
6590.087891
2134.298584
1766.686157
4103.830078
2293.81665
3885.636475
2543.964355
3229.807861
3860.450439
1823.691162
1813.584961
2521.407227
3681.517822
4812.905273
3080.671387
1758.206055
2247.20874
2323.647705
1894.523804
3020.80835
3376.130127
2969.728027
3478.807373
4991.221191
2197.615723
4747.462891
2499.10791
4628.517578
4179.34668
3137.77002
12504.829102
4036.38916
2682.091797
1834.202148
3073.996582
4191.648926
2676.558594
2833.365479
6444.591797
4461.51416
2358.54541
3495.881592
2158.677734
2317.811768
1895.565552
2776.282227
3831.64209
4621.094727
3033.875732
2282.404297
3458.69458
3122.44165
1860.436157
2132.272705
5696.719727
2696.947754
4205.342285
2700.384521
1796.617798
3325.790039
1876.026001
2753.793213
2131.361816
2344.028809
1794.272095
3216.082275
1747.763062
2756.032227
2850.158936
4628.358398
1776.654419
2375.283936
5253.62207
6709.179688
4601.763184
5208.694336
4752
2240.106689
2553.438232
2069.79126
2001.414307
6481.84668
2894.263428
2301.815918
1813.881104
4039.925049
4828.427734
3936.919189
5265.371094
3936.530762
2019.607056
4942.536621
1809.151978
2081.42627
2104.134766
2822.045166
1984
5046.760742
2097.225098
2083.971924
5979.192871
3367.942871
1639.963867
4073.869629
1858.805298
1912.229614
1941.465698
2146.835205
2746.081787
2213.109131
5054.33252
1879.922241
2598.918945
3515.973389
2583.5979
1437.898438
2365.988525
6284.272949
4489.587402
2241.929199
2863.523193
1624.158447
6583.812012
3958.63208
1738.846802
1767.611694
5251.880859
4860.944336
1808.140381
1299.805786
1599.1698
7640.467773
4239.25
1358.03772
3041.357178
3548.413818
2341.259277
2996.132813
2696.212646
1970.982422
2256.638184
3594.810791
5315.828613
5030.526367
2514.212646
3481.732422
2462.250977
4947.312988
3816.042969
4743.43457
2974.965576
5707.211914
2043.96521
4578.666504
2328.625977
3768.461426
4831.964355
1776.158936
2420.960938
3069.241455
4851.111328
1846.742798
3601.293457
3191.944824
6103.402344
3330.554688
2367.364258
3985.58252
1346.776855
3369.052734
2138.650635
2368.695557
3614.648438
4403.737305
2665.906494
3506.461426
1856
3192.800049
2871.147461
5346.849121
1961.607178
2321.943848
5538
1920.123047
4338.612305
3274.298096
3322.900146
2022.13147
3061.226074
3909.981934
2039.65564
3551.911133
5285.75293
3256.138184
1764.200562
6340.107422
2610.323242
1948.436523
2869.988281
2356.794434
2101.80542
6655.753906
1863.840454
3430.666748
2236.97876
2221.27417
3419.091309
1775.490112
4445.543457
2947.424072
3172.141113
2050.421387
2530.155518
2068.963379
2826.90918
4550.723145
2987.114502
1887.657959
5668.960938
5939.331543
4345.875488
1869.661255
3587.44873
2305.420654
3686.734375
1949.266724
10717.331055
1677.398804
1995.990723
5598.381836
1639.830811
1531.614502
1953.685425
3299.850586
2760.555176
1665.171265
2121.043457
4001.20166
2441.033203
