# Supplementary material for: Distribution Analyzer, a methodology for identifying and clustering outlier conditions from single-cell distributions, and its application to a Nanog reporter RNAi screen
Source: BMC Bioinformatics. 2015 Jul 22;16:225. doi: 10.1186/s12859-015-0636-7 (PMC4511455; doi:10.1186/s12859-015-0636-7)
Supplement: Additional file 1: Code S1. — R source code and sample data for distribution-based high-content screen analysis [file 12859_2015_636_MOESM1_ESM.zip › DistributionAnalyzer-1.1/Plates/files10004/G21]

3855.523926
3207.054443
3388.184814
3658.794434
4317.069336
3618.117676
1663.203369
2885.574463
3133.266357
3797.333252
2634.749512
1670.659668
3734.822754
5269.64502
2901.987305
3426.554199
3087.557861
3245.574951
1480.49231
4042.9646
2704.17627
2643.863037
4006.167236
3244.549072
1569.061279
2847.740967
2472.827637
1858.960571
2825.149414
4115.740723
2865.498291
1901.894775
3311.860352
3878.803955
2814.11499
2366.946533
4337.361816
3039.097656
2900.743896
2412.987061
3646.96582
3953.136475
3061.058594
2845.50293
1559.408813
6935.756836
3945.693115
6131.42334
4542.103516
2173.234131
1979.758423
3170.279541
4423.401367
2869.538574
2010.168457
1823.453979
3513.798828
1946.294556
4208.12793
3133.810059
4550.750977
3211.603027
3020.596924
2754.267822
4980.361328
4984.99707
3653.241455
4060.311279
1803.071777
3394.899902
2511.319092
3089.251953
2514.793945
4491.984863
3604.642578
3522.809082
3890.914551
5449.543457
2033.348633
3275.80957
2795.971191
2675.056885
1649.821167
1826.096558
3348.360107
2439.157959
4871.224609
3402.325684
3417.973389
3864.320068
2412
4898.210449
3716
3428.12915
3543.353516
5719.702148
3248.412354
3192.321289
3275.128174
2533.424561
3203.875
3201.638184
3207.35791
3915.509766
4749.479492
3162.921387
6499.600098
2898.816895
1724
2253.592285
3756.045654
3660.681152
2676.416748
3858.586914
2765.428467
3016.666748
3558.549561
2950.620605
1945.177856
6134.994629
2060.298096
5745.585938
3323.63916
3815.236084
1943.288086
5981.585449
3307.125
2527.407471
4835.364258
3182.0625
2587.942383
2754.516846
3215.658447
4278.085938
2968.630859
2692.746094
4037.772949
2699.099121
2789.490723
2898.963623
5375.766602
3290.697266
3112.474121
2106.344238
5288.635254
5164.611328
2051.621094
3723.473145
4981.540527
2645.887451
3458.956543
3941.340576
4405.287109
2873.036377
2930.282227
2104.408447
3284.377686
3771.736328
2930.250732
2647.527832
4074.005615
2568.670898
2179.978516
3147.817383
3104.302979
2521.69458
3219.788086
2022.16272
2206.101318
3280.382813
4490.143066
2519.713623
4219.345215
1868.116211
2949.428467
3035.790771
2417.321289
2751.186523
1751.04834
3699.382813
4789.9375
3910.107422
2524.895508
3124.937744
2818.198242
4594.567871
2427.284668
4251.219727
3371.703369
2915.570801
1566.857178
3753.379395
3402.786621
3600.114258
6151.561523
4338.112793
3780.592529
4796.760742
2728.838867
3514.868408
2055.15332
4051.091553
4281.978516
2380
3129.956299
3799.93042
2809.1604
1888.508667
2597.574951
3170.725342
2594.247559
2810.765381
1637.139404
3929.472168
5562.415039
4673.880371
3534.429443
4281.177734
2724.67749
5451.541992
4756.944824
3713.492432
3630.712158
1304.165527
3508.185059
4447.615723
2109.280029
3811.002686
4628.382813
1393.034058
2891.877686
3177.608154
3142.381104
4831.104492
1832.038086
2139.43457
4461.473633
2782.941895
1745.472412
2116.551758
3392.990234
3550.49707
2378.672607
4168.718262
2029.410034
2808.392822
2607.158691
2995.689453
4292.4375
2437.377686
3354.388428
2474.085938
5339.408691
2315.120117
1988.543945
2267.729736
2377.610352
2097.415527
4470.887695
2932.816406
2291.874023
1751.580444
2555.604248
2561.925049
3112.054688
2569.667725
2346.994141
1943.016235
2926.677002
2928.547852
5115.288086
2383.360107
2936
2392.045898
3653.628174
2030.409546
2686.108398
1846.743286
2805.076904
2004.272705
2144.359863
2209.934814
2122.312012
2408.681396
3838.116455
2678.626709
1865.147339
3044.809326
2826.050293
3639.498535
2332.027344
2941.060547
4298.005859
4254.132813
2839.030273
5504.338867
2369.712891
1832.512207
6010.588867
2127.898193
4412.52832
4576.131836
2671.170654
4753.828613
2301.747559
3565.821045
2833.740234
3301.060547
3649.12915
3128.243408
2005.421509
3080.506836
3031.584473
4156.323242
1831.543823
2870.243896
2146.477051
5743.86377
2915.265381
1767.43811
3287.733398
3063.929443
5582.915527
4307.441406
2821.75708
4270.595215
2571.636475
3401.151123
3157.504883
3331.619141
2339.17041
3842.16626
3174.919922
3545.857178
3340.99585
1686.993652
4337.315918
2202.605469
4838.342773
3278.966309
4804.402344
3650.403076
3535.483887
1835.839966
3903.371094
3377.340576
2573.36084
4936.189453
4356.391602
3090.431152
4049.5
2593.300049
2282.833252
3548.159912
2789.626709
1830.53125
2253.312988
4198.78125
2589.637939
2551.522949
2516.960938
4461.520508
2364.442871
2406.405762
3734.075928
1879.32605
2302.812988
3079.547607
3050.397217
2021.406006
2362.446045
4395.902344
2032.155884
2859.379395
1934.20459
3751.107178
1394.23877
4338.587891
3197.13623
2110.919922
1648.62207
1975.642456
4813.925781
5099.167969
3279.523193
3324.969238
4560.047363
3904.072266
2651.810791
3163.023926
4545.272461
2084.749756
3135.265869
2380.217285
3012.503418
2532.806641
4454.329102
4056.496338
4778.583008
3115.607178
2639.900879
2022.037476
1645.370605
2618.722168
2615.93457
3984.41748
7347.94873
1617.418945
1687.247437
2738.97998
2871.972412
4311.833008
3323.712891
3501.873779
2406.896973
2292.991455
2338.53125
2789.635498
2067.246582
1869.540283
2023.643066
4144.440918
2089.789063
2984.219238
3169.711182
2147.507324
2114.057617
3780.982422
3038.465088
3123.240234
4564.131836
3804.724854
2944.015381
3645.962646
2339.661865
2842.716553
2214.121582
4925.04248
3263.602783
3551.142822
2382.335938
3764.049072
1788.704834
3535.988525
1964.246826
4268.162109
2224.900391
4735.647461
2080.296387
3937.026367
1934.146729
4262.852051
2128.964111
3020.253662
2687.09082
3139.258301
1906.470825
1939.191528
4178.780762
2589.077148
2013.559326
1654.889404
4575.888184
2021.616699
2943.685547
3625.932373
1865.809448
1808.624756
2842.482666
3965.096191
1699.632568
4228.395508
3508.455322
3523.115479
2053.877197
2694.38623
2263.310303
4275.147949
3736.60791
2554.044189
1901.818237
3420.998535
3769.408447
1904
2369.632324
1997.71875
1799.37561
3999.883301
1359.056519
2795.11377
2721.341797
1716.427124
2578.010986
4527.516113
2131.165527
2930.559326
1937.397095
2783.948486
3171.266357
2006.311646
3269.164551
1910.58728
2243.199951
2112.035889
5457.696777
2262.52832
2780.704346
4685.022461
1807.963013
2954.326172
1875.732422
2014.290894
3667.050781
3799.484131
3036.181396
3975.561279
3889.059082
2982.796631
4315.265625
2330.021484
2081.700928
2775.685303
1815.730957
3450.392578
2488.705078
5307.030273
2844.484863
2343.183105
2708.155029
2429.493896
3177.846191
1594.228638
2784.234619
2001.840332
2582.687744
2500.730957
2964.78125
3434.843994
3908.721191
3456.420166
3680.984131
3668.562988
3881.029053
2146.403809
2654.533447
1817.134033
2086.919434
3676.96875
6105.609863
2049.37207
4436.053711
2759.851074
2752.70752
3368.575195
1850.412354
1824.960938
3978.341064
3719.075928
3982.079102
3119.359131
2642.165283
3861.314453
2459.187012
1929.751099
4545.250977
2688.658203
2079.430664
2963.877686
1742.360474
1576.047729
2582.658447
2699.388428
2982.439697
1251.755615
4067.783691
2159.015869
3559.302246
4147.25
2378.727783
4388.530762
2823.051514
2769.282715
1968.232422
3604.286621
2578.729004
4451.248535
2380.813965
3059.139404
4377.250488
3655.833252
3547.917969
4707.811523
2485.448242
2413.044922
3524.357178
2956.380859
3323.328369
1428.631592
1386.153809
1766.272705
15263.666016
1644.557007
4013.868896
1822.070557
4153.630859
2249.291992
2273.860352
3616
1353.268311
8107.039063
2259.040039
2764.468506
1763.932251
3020.752441
1276.380981
1859.683105
4925.144043
2555.402344
1941.647095
1297.528076
2101.487793
2158.758545
4691.876953
5700.245117
2271.275879
2905.632568
3305.702148
2633.947754
3250.5
2849.915527
1883.629639
1994.297852
2850.928223
1428.640015
2205.770508
4563.077148
4050.476074
2829.942871
1995.89917
2794.748535
4457.80957
1938.300049
2222.313965
3944.792725
3234.738281
4428.44873
2806.363525
1361.036987
1467.925903
3919.233643
3938.485352
2907.768311
4390.477051
3330.256348
2592.727295
1914.787842
7699.344238
3728.094238
3220.850342
7453.894531
8203.803711
2437.120117
3067.023193
4205.041992
2212.045166
4608.530273
2189.538574
8107.303711
4004.611572
1645.049194
4040.53833
1776.541626
1910.615356
2774.186279
4587.035156
4616.109375
4331.340332
3865.480713
2130.666748
1492.885864
2035.916626
4254.521973
3514.274414
1805.263184
2042.742798
1887.589722
1595.428589
3473.978516
2536.272217
2505.466553
1847.324707
4978.100586
2884.640869
3384.73999
2713.012695
3014.174805
3636.557861
2072.205078
2792.209961
1429.599976
5994.452637
4041.291504
3321.806396
4668.643555
1840.851929
3344.278564
3504.810059
3817.16626
2362.818115
3021.333252
5117.465332
3669.895508
4026.446289
4585.794434
1440.266724
6121.904785
2728.524658
4198.285645
1535.790894
2916.800049
3336.285645
3913.505859
1808.921265
2407.592285
3402.678223
4126.549805
1391.414673
2876.338623
2789.695557
3670.362061
2644.739258
4191.275391
2786.466553
3037.650635
1795.889282
1976.599976
3082.78418
3813.571533
2308.378174
3811.281982
11957.467773
2203.528809
2597.312012
2797.581299
2607.768066
1935.727661
2079.413818
3325.920654
1934.193604
5568.130859
3171.067139
4576.020508
1605.145752
2878.729004
1328.82605
1477.869507
1906.875366
1545.90271
4919.09375
2979.463623
3891.574463
2776.99707
5079.054688
3205.081055
2104.318115
4153.657227
1933.314819
3641.938232
1730.547241
1616.595337
4516.911621
1443.899536
2204.770752
2407.227783
2438.121094
13139.223633
5552.296387
3112.881592
1394.89856
5152.791992
1857.497192
2020.291382
2996.110107
4647.434082
2877.227539
1920.933716
1676
2963.92627
1649.217407
2181.147949
7113.202148
1666.513184
1272.448608
1791.559326
3414.986572
2013.385742
1862.074707
5521.312988
4960.764648
4419.708496
2652.91626
1166.796509
3821.437744
7485.303711
2611.437744
2778.563477
1875.82251
3028.419434
2078.869385
3912.792969
3481.707275
3470.744141
2045.797119
2531.367676
3757.470215
1665.614258
4442.874023
3777.879639
4474.923828
4013.440918
10286.298828
1383.027466
3693.564453
1918.044922
1586.306519
6353.179688
2316.70166
4064.57251
5237.681641
1521.666626
6453.367188
3576.715088
2161.585938
2511.583496
2112.551758
4233.55127
4437.481934
2912.939697
1923.204956
2334.812256
1954.311157
3585.946045
2194.362793
2212.668701
2925.260254
3264.603516
1901.521606
3535.841309
4465.564453
1616.623413
1872.355591
3700.205078
5161.973633
1519.374634
3195.636475
3008.625
4181.674316
2139.250488
2077.402832
2372.145996
4158.593262
1567.22168
2329.495117
1449.375
2442.818848
2847.199951
2793.189209
1621.495483
4438.55957
2112.639893
2406.320068
3997.101318
1964.948608
1974.818481
1678.744141
1662.509766
2687.840088
3052.843018
1717.857422
1864.515381
3535.387451
1912.721069
4153.890625
4286.937988
3633.651855
1957.915771
2240.165283
1930.973999
2136.331055
3667.81543
2456.395752
2472.648926
4064.503418
2806.627441
2444.938477
1636.972046
1611.007568
2730.543701
1688.886597
2061.154785
3622.511475
1748.571411
1700.015625
1821.822632
3777.890381
4677.132813
2659.282715
4472.330566
2627.269775
2742.339844
3504.598877
1584.867798
2668.445557
5873.527832
1576.914307
2389.763916
2190.543213
1768.655273
5177.187012
2234.120361
2042.878296
2841.955322
3875.126953
1730.099365
2562.87915
4526.522461
3149.731689
3936.519287
3678.297119
1663.19873
1393.385986
1508.797241
1686.721069
3412.321533
1819.020142
1671.542236
1600.224976
1526.071167
1950.625366
1927.833374
3678.663574
2726.312256
1515.494263
1794.088867
1580.184814
7484.452637
2602.872314
3774.499023
4140.111328
1852.009399
1511.430054
2416.144043
2096.88623
2069.558838
2487.16626
2194.954834
1852.375
1445.866699
1927.034424
3366.534668
2814.582275
3321.221436
2609.435791
3872.800049
3615.511475
1710.96106
1537.795898
2664.635742
1579.692261
3287.796631
2577.0625
2704.567383
3749.681396
3846.666748
2709.690674
4527.333496
2538.270996
2216.892822
3880.657959
1946.444458
5116
4380.537109
2297.904785
2633.471191
1486.285767
2023.602539
4526.371094
3551.570068
1993.13208
1702.870605
5115.85498
3441.697021
3377.684326
4949.646973
3090.448975
2770.713135
3578.503418
6348.644531
1403.586182
2841.769287
2083.733398
2542.368896
3167.953857
3143.149902
3747.91626
3674.380127
4137.577637
2322.390137
3028.675781
5015.508789
3649.033447
10846.481445
1959.483887
6314.704102
2675.868164
3912.930176
1856.761963
4154.536621
3811.820801
4888.697754
6116.755371
2420.809082
2862.358154
2390.141357
1264.164917
3481.083252
3388.865967
2295.119385
3278.67749
4641.600098
4597.125977
1556.244873
2694.415039
2495.19458
4778.570313
1553.199951
2242.080078
8320.901367
4195.368652
4032.523926
2705.259277
2168.647949
2277.719238
1847.538452
2027.262085
4272.163086
2797.583252
3234.905273
4447.733398
1758.193604
4620.583496
2643.485596
2508
3680.447266
2374.055664
3480.387207
3985.483154
3862.713867
1688
4695.854004
3171.664795
2069.75708
2474.061768
4434.666504
3676.338379
2702.923096
3927.616455
4378.152832
2934.763916
2920.928223
5338.638672
4563.206543
2854.375977
3605.37207
4340.467773
3442.234619
4651.775879
1724.785767
4422.723633
4938.105957
2426.285645
5661.022949
5126.827148
5217.45459
1648.495605
4085.023193
4599.911621
4540.365234
2477.148438
3205.991455
4214.312012
4642.833496
3774.554199
2824
2899.523438
2974.222168
3744.862793
3539.125
4237.094727
3107.409912
4535.254395
3502.237793
2919.772461
3800.612305
4093.053711
2266.483643
2656.458008
3033.975098
2157.286621
3099.399658
2930.833984
3002.714355
3020.086914
2541.622559
2924.450439
2282.353027
2657.147705
3252.509766
3340.056396
2537.105713
2486.544189
3042.969482
5567.985352
4121.750977
2879.883789
1969.081909
4492.893066
2485.724854
2205.854492
1861.258789
3825.473145
3837.523926
2405.344727
3369.723145
3088.58252
3434.353027
5297.925781
1985.765503
4504.757813
2841.820068
2453.430908
4091.108398
4041.015869
4773.144531
2208.851807
1972.85022
2546.739502
2623.439941
2619.79541
2592.547363
3243.963379
1217.51355
2886.996338
4314.762207
3366.629639
4731.60791
4506.306641
3470
3256.785156
1758.838745
2075.638672
2124.99585
4206.32373
4515.503906
3029.275146
2132.720703
2071.904785
2127.614502
2593.125488
1830.187378
1778.3927
3591.479248
1860.598755
2462.435303
1739.426514
1507.978882
1715.197388
3365.142334
2123.484619
3746.066895
1869.635498
2084.152588
2465.1875
1697.537964
3121.939453
1767.973267
2835.156982
2136.643799
1879.834106
2378.034424
3048.6521
2120.666748
2544.189453
1947.73584
3350.386963
2712.2229
3086.38501
2822.158936
2094.852295
1549.828613
2050.609863
3924.418945
1473.63269
2165.859131
2070.817383
1622.769287
1279.341187
4053.404053
1812.929321
2088.596924
3168.539063
1345.166626
1434.863159
2940.633545
7029.060059
5245.609863
2234.576172
3854.779541
2409.328125
1974.098389
2061.292236
2464.19043
4129.912109
3608.118408
1910.654541
3365
1889.443848
2366.828125
1274.508423
1882.717896
1370.461548
3249.108887
3125.088135
4153.166504
2963.378906
2332.674072
1963.772705
2729.838623
3236.75
3138.533936
4775.137695
3640.046875
3755.755127
2198.818604
5558.57666
2262.08374
2750.679688
2160.42334
2314.164795
1428.076904
3309.424316
4313.736816
3405.913818
2179.952393
1876.272217
2512.939453
5507.073242
5840.069336
4915.038574
2961.649414
2149.545898
2073.333252
2936.067871
5357.184082
1877.356812
2027.485718
3003.316162
2307.748291
4600.279297
1442.213623
2023.542847
5316.437012
4744.784668
4380.294922
2093.951904
3923.890381
4354.728516
3146.996094
1780.259277
2532.932861
1415.958496
2536.557373
5615.728027
3229.461426
2391.461182
1899.145142
4544.084961
1755.256958
2014.118652
4421.023438
1977.159424
1824.35083
4175.669434
2593.302246
1887.155396
6057.54834
2528.82666
2288.413818
2666.04248
3708.515381
1820.220825
2508.071533
5805.306152
4093.96582
1856.471924
1559.050903
3022.526367
1990.610229
4732.053711
5277.583984
4296.625488
6075.342285
4544.452148
2469.391357
1794.27832
2004.951416
3475.319092
4771.819336
2086.059326
1303.264038
3105.933105
2104.036133
1546.362183
2176.120361
3520.478516
2473.569824
1717.20105
4412.62793
3209.39624
1798.133301
3887.324219
5325.422852
2041.512329
1939.789429
2135.328613
5249.375977
1906.421265
2188.584473
3119.478271
2234.332275
3268.852539
1729.650757
2536.525879
4660.358887
1998.038208
1586.044922
1242
1732.817871
4951.668945
6726.456543
2000.115967
1904.563599
2075.669922
5069.600098
2023.365112
1412.701782
3559.660645
1643.93689
3819.89502
1777.346558
1763.004028
1876.283447
4653.171387
1817.479492
2102.834473
3395.860596
3867.186035
1804.740723
3329.205078
1660.275269
3926.973633
2556.488525
5879.024414
1907.732178
3930.703857
2046.556519
2774.188232
5311.814453
1648.983643
1739.620117
2772.510254
3435.024658
4483.894531
1837.341919
3408.93042
1915.882935
2161.991455
8860.797852
6806.470703
2112.919922
2172.750977
2506.587891
2965.888672
1720.937256
1622.776367
8492.818359
1587.455078
1677.751831
4955.180664
3075.775635
4249.479492
5915.651855
5275.402832
2167.199951
2275.324707
4168.697754
2099.415771
2571.753174
4310.188477
3950.184082
4850.986816
6563.459473
1201.38269
2487.803223
6522.904297
3160.601563
1843.813965
5107.005371
4358.016602
3629.439941
3293.358398
3828.235352
1524.764038
1747.644409
2991.822266
3982.728516
4965.200195
1949.570679
1981.734985
5712.80127
4546.115234
4806.899902
1246.241699
1834.197754
5826.681641
2086.354248
5624.106445
3181.457031
2119.410645
3803.909424
3532.288086
2014.857178
2259.428467
2223.649658
4258.788086
4821.937988
2608.08252
3828.929199
1990.509277
4136.932129
2049.990234
4521.655273
7416.535645
2439.316162
2021.94873
3693.870605
1817.770996
2220.301514
1816.504517
3395.629639
1858.242065
3825.142822
1912.581787
2471.054443
2333.152588
2115.348877
7222.590332
4140.310059
4813.124512
2242.947266
3562.645752
3448.730957
2455.567627
4174.619141
1820.5354
2443.221436
2043.285034
4868.076172
2722.650635
1865.204346
1453.517212
4337.020508
4957.694824
2356.850098
8965.645508
1838.386597
1310.386597
1965.855713
2202.273682
10418.644531
1712.595093
3570.278809
4155.678223
4536.227051
3437.85083
2231.752686
4736.819336
2083.560791
3795.672119
4655.415039
1714.3125
1775.875
3495.73584
2512.857178
4544.046387
4127.004395
3320.135498
3320.509766
3828.397461
6283.662598
2474.353027
4185.866699
1553.099243
2668.690918
2086.802246
3067.267578
2183.959229
3863.80127
2127.912598
4878.663574
2364.417969
2470.024658
2277.963623
1644.385132
3323.701416
1557.352905
2271.663574
4252.660645
1962.482788
4398.204102
2566.302979
1988.604126
2287.60498
4379.428711
1867.142822
2914.524414
4602.317383
1818.687012
5122.385254
1919.436646
4635.409668
1708.867188
1697.062988
4067.791748
1452.363647
3362.445557
3305.337891
2901.054443
1739.2771
6040.9375
5473.040527
2537.351318
4053.360596
1889.932861
1634.68457
5804.916016
2516.044922
2352.304688
1940.220215
4309.143066
3630.634033
2642.072266
3547.711426
3221.219971
3794.313721
5008.550781
5920.399902
4679.259766
2398.216309
1788.923096
3425.918213
1781.029907
3348.039795
4833.376465
3194.608643
3416.132568
2507.702148
2193.32251
5214.239258
2752.259521
3891.140381
2358.295654
4572.934082
4161.577637
1964.407227
2321.486084
4074.569092
3611.543457
4298.268066
6670.329102
5203.902344
2806.106689
1673.636353
2634.368896
2082.174316
2267.094727
2589.015625
3270.888916
4154.043945
2612.18457
3590.651611
6472.908691
4266.878418
5398.575195
1971.626709
3367.37915
3251.810547
2572.523438
3606.047363
2633.422119
1955.564575
4146.756348
1729.782349
2522.251221
4303.964844
7337.487305
1994.581177
2795.371338
1896.541626
3351.17749
2068.349121
1742.458374
2167.407471
2328.885254
7086.658691
2095.354492
2524.969727
3380.246338
5390.985352
2066.37915
2803.952637
3062.28833
3132.777832
2236.134521
5880.61084
3754.810059
1554.415894
4084.919434
3934.419434
3045.240479
5897.228027
1978.549438
3744.977295
4427.012695
1980.327026
4888
2223.376221
6857.992188
1848.077637
3354.685547
3599.555664
3910.969238
3372.932617
1869.082153
4994.356934
2215.890869
4263.384766
5782.805176
2779.493408
1916.642212
3329.962891
3162.101563
3496.350098
2421.602295
3129.767822
2161.206787
2018.535034
4598.34375
1379.113159
2229.493652
3971.667969
5983.087402
5094.807129
2423.004395
5876.165527
3061.023193
1731.562012
2009.00415
4986.860352
6289.04248
4009.363525
4158.006836
2692.761963
1861.66394
1996.934692
1734.081055
2081.076172
3972.226318
1684.03833
2253.085693
2226.552246
3320.628906
3184.561768
3717.855225
2870.654541
2029.245483
2396.861084
2148.997314
2520.114014
1776.791504
2430.666748
2589.638672
1280.674683
2297.431641
2270.338867
2296.180664
4839.813965
2993.04248
3504.185791
4649.934082
2067.613525
4903.741699
2531.350098
2174.821045
1681.879517
1854.160278
2723.548584
2218.2146
3171.425537
3639.258789
2036.71582
1949.514771
1740.271606
4378.408691
2532.281738
3277.438965
2622.424561
2432.423828
6801.513184
1771.328613
2083.85791
2430.693115
2997.899902
1924.472534
2000.783203
3374.55957
2180.713867
1709.39856
1926.923096
4446.084473
2012.705933
1936.869995
2766.924072
1966.011963
2315.030762
3629.973389
4529.888672
4577.153809
3193.463623
4160.524414
2087.21875
2225.695068
2546.657715
2452.207764
1994.039551
1880.682739
1972.712036
4647.862793
1560.506714
2042.316162
4723.641602
1929.092651
2375.884766
3375.883057
2879.17749
2694.304688
2260.800049
2162.850098
3768.516602
1558.476196
1595.587036
2092.617432
4670.311035
1988.307739
2354.038818
6584
2132.688477
2160.01416
2469.844482
5171.122559
1759.829834
3653.576904
3138.734863
4670.227051
1954.041382
1635.557861
1771.337036
2560.291016
1830.018555
4329.743164
2324.034912
2916.535889
1948.666626
2203.257324
3492.446533
1773.080811
4405.911621
2641.082764
1881.964233
1800.773804
1587.715088
2175.405029
4482.066406
2980.342285
3680.996582
2066.658447
2616.4021
3221.586426
1853.08252
1614.648193
2269.455322
2539.934082
2058.79834
3472.547607
1886.777466
2157.076416
3805.220703
2791.237305
2735.452637
3030.381592
3956.756836
2375.869629
4364.076172
6204.131348
6139.758789
2077.305664
3017.467285
2521.878418
4073.62207
2219.608398
1830.883667
2663.007324
4260.942383
1921.591919
2387.530762
3083.513428
3366.360107
2514.246826
3528.64624
4735.85791
2569.746338
1965.623657
1639.542847
1968
2467.150146
3151.379883
2062.768066
1665.903931
2104.890137
2049.104736
4170.51416
2093.031006
1813.45459
1953.719971
2520.351074
2055.25415
2094.598633
2233.58374
2504.803711
5108.580078
3497.638916
2345.464355
2816.364746
2049.255371
3841.591064
3186.192871
3213.005371
4168.117188
2637.759521
2211.808105
1895.27417
1768.210083
3160.694336
1513.145264
2086.769287
1764.318237
1570.737549
2271.1604
2870.203613
3102.384521
4131.105469
2072.026123
2361.306396
1596.64624
2595.987305
2037.751953
2441.515869
2657.329102
1900.996582
2288.594727
2144.549316
1935.018433
2151.658203
1762.741089
1818.069458
3973.248535
2175.874023
3000.467285
2221.450684
2027.642822
1734.849487
1794.003174
1776.792603
2622.705566
3692.273682
3214.604492
2677.467773
1673.958618
2345.578125
1954.695435
2222.449707
6203.914551
3432.206543
2243.441162
4912.615723
1804.590332
1684.679077
2976.610352
2989.204102
