# Supplementary material for: Distribution Analyzer, a methodology for identifying and clustering outlier conditions from single-cell distributions, and its application to a Nanog reporter RNAi screen
Source: BMC Bioinformatics. 2015 Jul 22;16:225. doi: 10.1186/s12859-015-0636-7 (PMC4511455; doi:10.1186/s12859-015-0636-7)
Supplement: Additional file 1: Code S1. — R source code and sample data for distribution-based high-content screen analysis [file 12859_2015_636_MOESM1_ESM.zip › DistributionAnalyzer-1.1/Plates/files10004/G22]

4556.416504
1283.469849
3110.076904
1732.892578
2625.129395
3336
7094.654297
1549.714233
2337.129395
5568.527344
1644.278076
3298.354736
2939.362305
2792.262207
4062.736816
1522.971436
1588.601318
1758.865723
3461.481445
1784.49231
1835.460449
2910.554932
1801.099243
1840.340454
8543.480469
2075.893555
1385.224487
5679.825684
1467.836792
3384.329834
1782.174438
1453.252563
3818.979492
7369.763672
2349.734619
3499.128174
3741.480713
1870.892334
7112.341309
2862.06665
1537.295288
4813.746582
5247.200195
4318.89502
2323.087646
1304.360352
3901.3396
1785.340088
1970.428589
2634.514404
1315.172363
1488
4564.990234
2294.564209
5424.369141
1704.042603
9237.342773
6222.928711
3479.187256
3980.238281
2368.460449
3913.793701
2803.358398
3327.483154
1621.047485
2741.5896
2955.758301
4215.39209
3670.971191
3628.521973
5170.178223
2113.731689
2336.845215
2892.735352
2464.554443
2721.259766
1773.534424
2856.041748
3873.54248
1689.793823
1874.415039
1722.265503
3092.165283
1948.241333
1327.325317
1409.617065
2026.830078
1491.199951
4839.089355
1311.747314
7165.955078
5570.384277
1842.594604
1205.5
3666.231201
1630.114258
2570.105225
1410.616821
2027.289673
2950.820557
1495.636353
4187
2051.96582
6235.985352
4810.681152
1274.621826
1385.6875
5772.379395
2536.045166
2620.059814
1495.942017
3347.853516
2674.588135
5108.097656
3975.942139
3375
3746.011719
2704.510742
3332.723633
1253.230713
6685.789551
2389.419434
1424.937988
1461.18396
3278.688965
3203.715088
3868.857178
4531.086914
2280.055908
8928.378906
9728.041992
4566.458496
2064.609619
8126.8125
3229.753174
2959.386963
3449.358398
4010.094727
3231.412109
1579.257202
3068.748047
1131.687988
1690.382324
2988.939209
5491.033691
2814.518555
1133.762207
3192.526855
4484.322266
3644.386475
2409.289551
1791.346924
1621.004761
1697.858643
3187.5979
2911.091797
3665.133545
2293.712402
6756.259766
3300
1689.263184
3185.350098
1705.639771
1356.077393
4092.562988
1588.253174
3776.943604
1537.005737
1280.349976
3227.054932
3602.644287
2802.297607
3618.219727
1680.888916
1972.578003
3210.383057
3184.481445
3656.363525
4881.150391
3861.187256
3900.514893
2512.775391
2189.104248
2115.965576
4579.606445
2416.943115
2360.787598
2875.367676
1992.553833
2982.703613
3893.477783
5688.459961
2594.858398
2188.737549
4068.807861
3321.478027
4651.09082
1660.818237
1604.352905
1371.140137
1086.424194
2817.95874
1837.206299
1368.609497
2012.614136
2879.559082
5413.538574
4879.936523
3160.343506
4081.818115
2693.182617
1326.57019
2524.606445
2037.484741
1929.362915
1639.260742
2568.945557
1671.665649
3441.183594
1691.414307
3852.57959
4119.735352
5418.432617
3158.531494
4137.606934
4470.373047
1751.864014
4778.375
2379.115723
1261.39856
3676.702637
2859.66748
4275.196777
1797.846802
1666.96106
1215.921265
4525.364258
4252.261719
1785.375
3191.08667
1578.764771
5108.562012
1411.225342
1648.431396
1359.812866
1598.325562
2210.293457
3106.058105
4258.265137
1856.213379
4748.90332
1629.030884
1700.818237
3032.176758
3616.221436
6415.822754
4611.863281
5725.814941
1657.286987
3581.705322
1627.157837
6442.609375
4241.152832
3542.100342
3999.549805
2730.204834
3283.828125
2535.789551
1511.249023
1477.121704
3068.839111
5767.619141
4217.916992
1849.11731
2539.3479
4107.605469
6506.612793
2278.88208
6818.059082
1647.134033
2516.26123
5270.76123
2751.509521
4505.831543
4225.053711
4104.546387
2881
2735.676758
5422.546875
2042.115967
5510.727051
8879.428711
1877.446777
4158.203125
2934.430908
3348.720215
3093.280029
1489.257202
1654.523071
3287.734619
2473.748535
2209.539307
3488.092529
6757.278809
1854.279175
2758.706055
2259.332031
4884.338379
1500.316772
1902.389038
2644.456055
3797.318359
1782.687012
1329.370117
1946.470825
2264.657471
1658.671753
4240.075195
1891.243286
1838.622925
3079.436768
2056.654541
4056.673828
1709.701904
2969.055176
1709.005981
1939.527344
1654.197388
1742.893677
3511.771973
1696.170044
1503.465332
1492.953735
3678.187744
1564.901367
1343.901001
2188.403564
2937.783691
1646.696655
4006.798584
1756
2349.746582
2866.631592
1386.389648
1939.947998
2251.251709
1893.74353
3274.226807
4126.856934
3179.574463
1985.333374
3826.589844
1735.317017
3141.704102
2226.195068
4795.154785
1844.048218
1887.538452
3428.181885
2824.080078
1540.046021
2294.626221
1765.477417
2786.549561
4400.682617
9093.963867
1871.717896
1707.661499
3206.913818
2416.529053
4581.641113
1340.843018
3797.582764
3317.346436
1909.912476
3746.106445
2926.289795
2037.442017
2638.260986
5325.545898
3958.216797
2010.522705
3107.522949
3079.621338
2863.975098
2033.418457
4841.773438
2065.217285
1746.212158
1712.169678
2543.832031
2422.026367
2314.385986
2671.346191
5667.956543
3129.695801
2521.740479
4282.959473
1681.333374
2361.967773
4883.890137
1547.647949
3897.505371
2064.202881
3332.39502
2125.401855
1631.152954
3323.65332
4105.156738
6530.615234
3295.283936
1703.558594
1859.779175
2158.891846
3843.467041
1516.920776
3047.255127
1711.592773
2430.411621
4361.97998
1782.114502
3890.305908
2917.160645
1627.741943
1524.747192
2046.414429
2265.254883
5421.158691
3132.116455
2159.511963
2766.991699
5009.361816
3080.520996
4343.763672
2995.230713
1849.797119
3502.040039
2052.637695
1630.857178
3627.374268
3442.768066
3368.0625
3122.749512
2657.890869
3699.061279
2864.702393
1892.379517
5512.258301
4435.084473
5143.552246
2542.90332
5062.1875
2340.302002
4845.796875
4512.446777
1895.8125
4266.92041
4081.092529
2460.651123
2226.989014
4457.719238
4539
2318.936035
3799.827393
3065.082764
2716.20752
2098.336182
2568.375732
1462.974365
2570.197266
2144.949951
5824.629883
1936.557007
1756.763306
5173.137207
4485.414063
2813.312744
4044.49707
2456.388672
1880.457153
3846.437012
4453.717773
4168.30127
3476.422852
2935.68042
2317.073242
6972.066406
2515.888184
2853.818115
3457.861572
1698.815308
2891.210205
4405.547363
4870.715332
4079.491943
2251.406006
2278.233154
2087.818115
2509.252441
1477.274048
1713.177246
1520.416382
3269.763428
2874.22583
1469.56958
6457.942383
2975.115723
3971.442627
4075.60791
2854.65918
3607.972168
1815.366943
1606.106689
1767.009521
4578.02832
2791.723633
3393.510742
1935.029297
1964.996704
3370.97998
3048.928467
2639.346191
6797.955078
3630.296875
3062.073975
3120.868164
9940.667969
1793.11377
1834.564331
1636.855225
7104.474121
4613.902832
6095.20459
2387.661133
2921.49585
1681.59082
1457.429565
3853.738281
1814.23645
3903.085205
3114.90918
2569.876221
1945.134033
3581.727295
4733.411133
3160.9646
3720.862061
4309.362793
3668.492676
2077.5
3173.316406
3563.031494
3270.836914
2480.47998
2553.109375
3760.745361
6105.672852
2468.588135
2212.220703
4301.166504
2234.061279
4720.333496
2725.06543
2144.689209
2527.799072
4454.014648
2890.666748
2800.354004
3986.362793
4358.501953
3087.647461
3048.923096
5911.672852
3435.962402
2745.333252
1831.420288
2687.428467
5307.766113
3960.537354
4186.869141
3533.138428
2273.633789
3173.215088
3352.956055
2641.459473
3747.863037
3885.498535
2994.337158
2270.239014
2205.544434
4017.722412
2125.100586
1763.623535
2736.964844
3187.105469
1697.606323
2802.32373
2519.950195
2256.900635
2441.391357
1483.580078
3714.986328
2035.584961
2849.121826
2076.503906
1434.463623
2518.56958
2161.959961
7030.319336
1802.107056
1537.464111
2619.289307
3466.991943
2796.938965
3055.009277
1695.668701
3128.748535
2302.078369
6400.316895
5945.135254
3070.368164
1899.859497
4601.231445
1661.439941
2776.20874
3001.828125
4982.25
1827.600586
2687.527588
4925.57959
3875.670898
3084.012695
2149.368408
1879.364868
1707.199951
2611.276855
2972.959961
2162.518799
1678.166382
4414.337891
2752.844238
3215.443359
3928.918213
2112.851563
3218.188721
3309.830078
1969.423706
2422.900635
1805.628174
6488.981934
4025.855713
1641.880981
2731.210205
12512.777344
2985.660645
3707.48584
2286.72998
2273.757324
1798.89917
3577.015869
2625.015137
1559.812988
5001.514648
3421.267578
3267.592285
3058.105225
2604.723389
2007.062744
3430.156494
1886.275391
2611.601563
2006.949463
2264.872803
2189.192383
3282.040771
5018.036133
2804.456299
4547.205566
2419.805176
3807.031738
2070.906982
2094.213135
2210.219727
4182.160156
4499.641113
3767.592773
2551.423096
3033.171387
5145.591797
2934.666748
1912.990112
6547.491211
3982.417969
3369.424316
2456.67749
2174.754395
3874.958008
4345.101563
3406.33667
2124.095947
4773.23584
4238.127441
2684.718018
2528.884521
3715.396484
3846.12207
2538.854736
3760.288574
4672.504883
1854.888062
2854.462891
2493.363525
1845.403564
3983.462646
2169.812988
2337.741943
2449.670654
2344.184326
1979.123779
3575.526855
2473.279053
1777.930298
1434.550415
2006.832886
1381.546997
3897.491211
2660.514404
2423.631592
1567.501343
1878.24353
3884.329102
1849.818604
1745.733276
1773.29126
1822.208008
3910.009277
1810.033569
7031.835449
2041.647095
5810.848145
1766.930176
1637.065796
1258.181763
3291.44458
1736.87146
2078.032227
3356.154785
3230.934082
1478.528198
2273.671387
1780.63269
2524.690186
1309.617065
3753.638184
1561.429199
2103.763672
3826.415039
1527.830811
1632.666626
1871.644653
7598.838379
1721.950073
3132.112793
3461.148682
3020.585205
2465.673828
1552.696045
1584.217773
1148.93103
5297.382324
4465.995117
1970.5
1621.15625
3262.459961
5949.80127
1778.796753
1596.630859
1394.627563
2060.964844
1498.746948
5313.825195
2177.136963
1797.550293
3477.563965
2410.51123
4861.604004
5868.160645
3722
2637.708252
2379.923096
5463.87793
2119.067871
3130.721191
3760.249023
2636.265381
4083.405029
2582.143066
2340.380127
3234.112793
2806.245117
2599.426514
2959.762207
2146.169922
2838.729248
5355.873535
3684.415283
4088.424805
2407.098633
1894.738892
2291.233154
2093.801758
2182.673828
4070.626953
2343.735352
2065.934326
4230.46875
2188.931152
2433.075439
1602.188721
2158.717041
4155.157715
2169.561523
3474.09375
3623.48999
2560.105713
3627.587891
1950.225098
2075.838623
4241.17041
3073.406006
4601.700195
4490.435547
2151.002686
5270.679688
3205.293701
2244.240234
1892.688477
4702.158203
2268.421875
2503.96167
1969.166138
1777.711426
5129.339844
1753.210815
1700.363647
2082.469238
2229.619629
1412.779175
1643.786865
1634.365356
1783.06189
1956.62146
9947.912109
1850.132446
1783.131836
3867.846924
4555.444824
4354.916992
3934.201172
4378.181641
5548.270508
6549.356934
5278.90918
1624.39502
4208.880371
1768.408203
2141.365967
3105.360107
1826.635254
2006.58374
3202.637939
1829.849487
7177.141113
4394.330078
2171.673828
3836.231445
4119.724121
1437.181763
3880.661133
2212.534668
4245.98584
6418.14502
4183.962891
1968.439575
2332.968018
4440.384766
3201.52002
1889.446777
2277.639404
4192.405762
3716.842041
7032.638184
2122.48877
1810.058472
1636.666626
5007.238281
6445.688965
1285.608276
6339.933105
2627.526123
5576.265625
4698.976563
1999.529419
4994.623047
1895.426392
2049.960938
3248.334717
1888.174683
2162.74585
2968.815186
2315.563965
2572.755859
4735.880371
3590.842529
2462.388428
2796.985107
4351.113281
4802.071289
2787.21875
2331.140869
2647.979492
5175.559082
2376.859131
2032.619873
3463.593506
1976.688232
2911.164795
2020.876465
1963.454224
1505.278687
2068.807373
3146.725586
2581.248291
2235.864746
2605.803467
3676.419189
2589.152588
3199.837891
2822.83374
2022.605225
2979.750732
1765.660034
2458.258789
3105.497559
2297.783936
4160.015625
2361.863281
3442.408203
2017.240967
2633.443604
4219.418457
3540.447266
3431.511719
1857.060913
5476.68457
1902.82312
4182.691895
2847.664795
3763.219727
3456.912109
5396.507813
1452.039551
3903.41748
2544.448486
2718.175049
3033.276367
2082.546875
7098.808594
4120.078613
7359.15918
3741.872559
6309.105957
4273.405762
3536.748291
1967.388184
1888.421021
2962.171875
3485.392334
5922.931641
4489.047852
3720.270264
4447.683105
4152.444336
3339.890381
4285.365234
4093.209961
6541.166016
3884.019531
5420.643555
3317.706299
4237.85791
1756.083862
6114.456543
3483.542236
2077.06665
1897.631592
5524
3842.938232
2653.818115
5343.496582
5941.821777
6846.831543
3397.902344
5639.563965
1298.542603
1424.262329
2537.320801
2179.328857
4981.039063
7457.866211
1646.208008
6297.170898
6909.823242
6444.952148
3422.882324
2686.660156
3062.350098
2258.666748
1927.367432
4753.684082
5782.106934
3580.474121
2460.625732
2098.354736
5060.253418
3726.777344
1957.960815
2468.75708
1874.281616
4066.543701
1753.07251
2195.335449
2698.067383
3176.316895
2287.916016
3926.659668
2317.481201
1910.172363
3043.544434
2380.37085
2989.771484
4478.149414
4457.436523
3087.082275
3395.833252
2964.89917
3716.880615
3906.766357
2000.481567
1891.213257
1744.670776
3728.498779
1878.659302
2295.3479
1800.172363
2934.561035
1724.546631
4930.014648
3687.23877
2670.23291
1760.820557
2193.364014
3412.821533
2388.964111
1900.72876
3427.063232
2636.775879
2377.077637
1759.437134
1422.33667
4412.498047
2704.366699
1957.478882
5576.691895
1869.647095
2195.068115
2585.711426
3459.707031
2327.692383
2080.665771
5561.003906
3309.299072
1720.307739
2816.033447
3890.444336
3266.432373
1632.91272
2201.192383
2673.45874
4732.081543
3095.137207
3826.336182
2068
3053.881348
5658.465332
4618.405273
4102.054688
5109.26709
1974.501831
3533.934814
4256.688965
2427.267578
3220.880615
2053.963623
2213.437012
4701.274902
3458.965576
2000.259766
3019.891846
3190.588135
2659.973877
4952.274902
4135.943848
4320.427246
4561.318359
2496.165527
5263.96875
5998
3019.855957
5092.166504
9636.553711
3107.328613
3011.591797
4328.299316
3834.857178
6480.970215
5896.664063
1476.670532
3531.838135
1629.789429
3318.206787
4223.416992
2621.044434
4495.59082
2671.9375
3400.505371
3037.423096
1433.794922
4111.800781
5349.98877
2708.991455
2752.888916
2406.840088
2034.042603
2481.832764
2353.89624
3043.661133
3607.49707
1945.215454
2080.529785
2523.240723
1893.021484
2132.357422
3647.618408
2398.495361
2832.066162
2798.027344
1933.181763
1730.816284
1807.348633
2647.689453
4250.431152
4002.887451
1697.437622
2799.192383
3197.099121
4168.205566
3044.138428
2374.588135
3179.387939
4161.41748
1853.714233
1952.285034
1993.975464
4585.815918
2475.102295
1665.639404
2442.631592
4281.185059
1921.005005
2428.28418
3835.278809
2066.23291
1821.652344
3407.36792
3148.072998
2449.747559
2653.371338
3936.571533
2349.442627
2498.335205
4700.613281
2428.647949
2648.70459
2213.078125
2593.391846
3192.099854
3261.128174
1910.30249
1840.13562
4737.726563
3420.029297
2010.507446
2231.391602
3896.224609
2311.248535
1713.786011
2718.040039
2223.722656
3614.486572
2182.847412
3920.741455
3485.824463
1541.090942
6885.62207
5522.244141
3520.265625
2828.438232
1639.175293
4375.312012
3203.872803
4524.275879
2848.344727
6352.593262
1413.585815
2917.822754
2198.133301
2848.992188
2977.731689
3998.700928
1759.058838
2993.508545
3805.054443
1949.072754
1930.482788
2405.708008
3379.877441
3177.744873
3704.412109
3523.648682
3596.578857
3926.336426
2036.526855
2282.707764
2178.852783
4290.976074
6877.15332
3526.095215
7454.530762
3222.660156
2506.344727
6394.708008
2047.956665
1858.181763
3583.227295
2552.66333
3848.505371
4386.518066
4392
2435.091064
2708.339355
1845.41748
2011.016724
2350.33667
2045.092773
3394.334961
3758.159668
1970.049927
1590.407715
2238.80127
3063.671875
2310.164795
3740.679688
2066.888428
3029.10083
3407.4646
3061.156494
2212
2405.202148
2252.013184
2062.255859
3348.81958
2200.723633
2797.994141
2326.4021
2024.572632
1970.141235
2316.583984
1717.868896
1534.919312
2196.950439
3649.048584
3225.579346
2483.084229
3332.398926
2121.727539
1924.123291
3347.227783
2687.718506
1969.204346
2910.893555
3071.438232
4859.47998
2360.792236
2346.48999
4473.128906
2579.029297
1984.974609
2809.02417
2303.608154
4379.780273
3619.514893
2021.875977
1871.210083
2057.926758
3545.802002
3288.110107
2019.502563
3594.359375
1936.612793
4557.48291
2457.054688
6216.633301
2530.140869
3540.901123
3699.854248
2268.808105
3840.355469
2060.615479
3503.03125
2069.381836
5134.214844
3145.348633
3047.010498
2128.195068
4092.996582
2801.777832
7572.799805
5702.393555
2322.531738
1603.881226
2689.793213
2596.321533
4066.504883
3028.060547
4431.362793
3502.96582
2999.833984
1929.962769
6424.214355
1995.932739
2421.307617
4327.34375
2069.775391
3595.587402
3574.427979
6429.227051
2060.837158
5019.759277
2262.49292
1923.285767
1915.839966
3741.90918
1701.37793
5199.785156
2197.530273
3593.151123
3883.931641
4615.843262
2995.03125
3564.026855
3766.651367
2833.217041
3549.519043
2763.504883
4371.734863
1881.018677
2684.557373
2624.710938
2255.310791
2537.921143
1889.413574
1666
3721.661377
3020.52832
4075.90918
3325.818604
2121.365234
2137.581055
1732.239624
2890.129639
4451.241699
3039.270264
2015.577148
3829.378906
2055.155273
2831.522461
1810.659058
2864.727295
4901.733887
2747.373047
2827.515625
4865.510742
3879.665527
3317.210938
3914.587402
6079.174805
3270.022705
4136.547363
2696.884766
2961.130371
1790.711914
1698.375488
2882.212402
3011.0354
2174.17749
2483.984131
5472.390137
4914.650879
2139.374512
2223.313477
3579.142822
3085.962891
4117.720703
1793.448853
6261.600098
2461.977295
3166.751221
3071.868896
3282.104004
4164.520508
2949.751953
4886.337402
3003.159668
2419.373047
3949.254639
3474.159912
4281.686523
1879.058838
1442.107056
3147.248291
3364.808594
6471.577637
3079.787842
3070.812012
1351.740845
5169.012207
3242.946777
2231.48999
3129.120117
3030.513916
5686.985352
2574.361328
3255.256104
3450.546631
2669.264648
3819.109619
4520.03418
3814.264648
3538.848389
3793.270264
2274.666748
2990.65625
2293.770752
2422.814209
2207.027832
6121.146973
4834.838379
2850.2146
4153.906738
4813.081543
2606.777344
1979.137085
3180.482666
4778.652344
4785.907715
1944.425049
3855.811768
3633.715576
1948.072144
3376.980957
4216.197754
2328.246826
2476.608398
3254.462891
2327.109375
3324.68042
1943.017822
3588.02124
2654.899414
2191.145996
3145.180664
2487.407959
2256.851074
1781.966553
4205.508301
4264.487305
4362.155273
3072.657959
3041.047119
5310.749512
2243.552979
2344.154297
2663.251709
3139.626221
4060.797119
2235.532471
1909.634399
6997.097168
2145.77417
1331.297241
2452.712158
5810.845703
5015.624512
3912.418213
1717.788086
3972.482422
2210.063477
2848.984863
3306.536621
3382.54541
2078.885742
4265.783203
2798.711914
2947.58667
2155.773193
2388.285645
1619.818726
2706.064453
7189.15918
2283.296631
6518.052734
4517.562988
2264.103271
4483.539551
2647.593262
1520.125366
2095.765625
4757.164551
3232.272461
6141.375
2325.944092
4902.593262
1300.518555
1828.99231
4963.679199
1563.829224
2232.021729
1603.390991
1853.947144
1672.063354
4511.79541
2587.50415
3362.947266
1705.259644
3488.398438
2669.818115
3760.81958
2796.794922
2208.260986
3336.293701
2838.897461
4040.5
2360.983154
1315.428589
1559.014038
4182.841797
4315.505371
1028.053345
1689.386719
3141.013428
1476.373291
1679.516479
1124.151855
5225.376953
1465.924072
1388.909058
1180.5
2016.384644
1892.421021
2740.54248
2194.619385
2343.804932
1709.240723
2328.248535
2644.817627
3660.700928
2023.128662
1797.121582
2867.318359
3058.990723
2334.050781
2080.128174
6666.401367
2090.726318
3034.320068
5464.642578
3087.32666
5921.271973
2314.678955
2338.63208
2695.364502
5026.821777
5887.287598
2621.863281
3204.866211
1827.708618
2890.427979
1817.489868
2338.484619
3350.868164
3547.515869
2034.742798
3790.687256
1569.741943
1839.396729
6981.798828
1748.915283
2761.755127
3945.412354
1821.909302
2635.699219
4172.743164
3615.820801
3551.686035
2229.876221
3017.378174
1675.460693
2830.417969
3313.090088
1625.854248
2684.859863
3841.574463
5003.774902
2143.137451
6189.834473
3328.654053
1951.883179
4037.788086
3200.403564
3494.2771
2585.530273
