# Supplementary material for: Distribution Analyzer, a methodology for identifying and clustering outlier conditions from single-cell distributions, and its application to a Nanog reporter RNAi screen
Source: BMC Bioinformatics. 2015 Jul 22;16:225. doi: 10.1186/s12859-015-0636-7 (PMC4511455; doi:10.1186/s12859-015-0636-7)
Supplement: Additional file 1: Code S1. — R source code and sample data for distribution-based high-content screen analysis [file 12859_2015_636_MOESM1_ESM.zip › DistributionAnalyzer-1.1/Plates/files10004/G23]

2259.505615
4170.742188
3196.547363
1423.804932
4772.536133
3249.751709
4410.748535
3241.381348
1904.867432
4482.679688
1585.599976
3732.313721
2361.983643
3421.646973
7606.98584
2460.660889
3117.624512
2303.955322
4604.755371
1740.090942
2456.047363
6035.547852
4641.178223
1830.179321
6231.356445
2550.158691
2378.04126
1877.304321
4564.052246
1676.68689
3624.717285
1323.333374
2307.418701
1922.75
4741.313965
3466.461426
2668.54834
2068.528809
2408.073486
3913.181152
3113.919922
3162.857178
1545.616211
6024.930176
2978.763672
2051.722656
4363.762695
1582.990234
2683.231445
2442.336182
5231.032227
2629.026611
5337.523926
2043.236328
1871.123535
4399.901367
2310.979004
3161.904785
3372.670166
5286.056641
4189.505859
1421.818237
3508.023193
1916.280273
3983.412842
2750.229248
2818.27002
4640.235352
1740.786133
1447.183716
1501.361694
2313.064941
2954.326172
2971.054932
4225.62207
1974.781616
2164.399902
3248.017822
1270.832764
2779.128906
2265.658447
3784.513428
2983.846924
2431.913574
1607.769287
3105.410645
1645.617432
2199.024414
2726.81543
1773.837891
2448.036377
3024.902344
2658.705078
3521.463379
4181.236816
7550.631836
3582.634033
2108.841553
3827.20874
1918.478516
1423.766235
3148.579834
2485.749512
2055.629639
1814.885498
2097.756592
1882.675903
1744.477417
1750.155151
3959.349854
1571.76355
1584.374268
3792.619385
1736.780273
1766.484009
2169.47583
3985.977539
4991.696777
2256.932373
10870.72168
1905.325562
1677.414185
1439.351318
5736.928223
2940.04541
3325.714355
3362.727295
3568.345459
1518.0177
3880.585449
2708.416016
5087.071289
3535.359131
3522.337646
2026.425049
2314.100098
7420.947754
2800.941162
4347.414063
2979
2532.910645
5154.074219
4399.211914
1473.400024
3447.322021
4480.090332
1991.014038
3690.797852
1598.360596
3987.630371
2512.987305
4703.714355
5357.242676
6404.148926
2206.80957
3195.939453
1939.8125
2132.576416
4295.797852
1794.782593
3812.962646
4159.12207
3260.02417
3046.066406
1896
2233.071533
5229.532227
1776.541382
2051.45166
5888.706055
4448.819336
3010.502686
2237.794678
1779.621582
3582.786621
1947.644165
1535.823486
2633.526855
3120.373047
3658.727295
2551.764648
1912.695679
2495.160889
2057.078125
1623.301636
1809.588013
2759.072021
1854.973999
2859.638184
1368.752197
4244.759766
2065.857666
2517.54126
2059.303223
2066.562988
1758.837891
1777.10791
1647.304932
2557.942871
2052.095459
3012.852539
5439.491211
7429.76416
1162.860229
2249.70752
3628.248535
2734.438721
2361.58667
2628.135254
3047.504639
1710.798096
1650.893188
4122.364746
2156.914795
1908.242432
1685.765991
3656.707764
2257.263184
2354.799316
1953.568115
1728.888916
4310.941895
3063.647217
2142.71167
5307.42627
3067.800781
1807.113159
1749.407349
1604.630615
3103.639648
1705.408447
7026.783203
2074.391357
8275.393555
1462.407349
2383.764404
1985.081909
1440.373169
3109.386475
2279.562256
5722.209961
1296.057495
5117.894531
2019.869263
2573.739014
3824.666748
3828.754639
3564.635254
1589.482544
2571.985352
1861.403809
2561.136719
4241.70752
5253.161133
4209.401855
2488.322998
2252.289307
2902.008545
3895.93457
3950.515625
5099.715332
1920.864868
3908.329346
3975.833252
2955.379639
5294.325684
2747.790527
4353.719727
2251.234619
3878.066406
3126.553711
2685.045898
6582.274414
3615.773926
1982.481323
1881.786743
1681.606079
4768.257324
5023.980957
4831.790527
5401.465332
1864.203857
2303.737061
2612.148193
4082.125488
3225.263184
5346.146973
2372.354004
4161.416016
3902.689941
4779.449707
2404.477783
3782.448486
2286.935547
1775.038208
5007.17627
4295.604004
2359.634766
2423.879639
2391.869629
2513.491943
1471.173584
1575.80603
1653.364502
1722.812256
4506.39502
2869.85376
2044.878784
1485.288086
1684.632813
4606.694336
2363.0625
2295.30542
1554.532471
2848.810303
1593.375
2461.36499
3602.713379
1630.157349
1923.279663
4988.831055
2208.183105
2414.166748
2992.70166
1842.405029
3717.291016
3599.892578
4307.491211
3984.951904
2775.826416
1619.352539
2627.397217
1491.668213
1832.920044
1608.832275
3863.186768
1581.877075
1593.171021
1464.154907
1387.460693
1747.380981
1543.292725
1511.778076
1434.614624
2319.16333
2146.461426
2465.616699
3279.340332
1513.567383
3229.983643
1857.586182
1444.053345
4374.933105
1728.457153
2145.307617
3905.617432
2113.721436
1843.692261
1627.950562
2549.234619
1688.15271
4113.769531
1828.130859
3366.481934
1922.727295
4037.300293
2135.140137
1749.866699
1863.939697
1456.651123
1801.674438
1431.674438
3438.884521
2467.184082
7140.841797
4873.274902
2045.563232
2736.376465
6417.289063
4842.156738
1993.338867
1941.088379
2097.634521
2583.071045
4119.912109
3291.966309
3958.671387
3546.731689
5701.298828
3166.086182
5945.046875
2393.67627
4154.387207
3860.072266
5370.800781
7658.871582
2015.43335
4815.220215
1544.524536
2281.322021
3337.112549
3679.241699
4970.578125
2161.564697
2905.636475
1631.578979
1775.07373
2188.136475
5934.40332
4613.279297
1699.505127
2461.600098
2011.605103
5932.799805
3711.543701
2147.52002
4842.51709
3942.833008
3534.983643
5217.851074
2662.127686
4009
3968.714355
1298.438965
4425.875
2456.761963
2031.414673
2503.737793
4135.319336
2551.245361
1497.428589
4235.513672
2577.730713
3511.353516
2309.563721
2700.900879
2464.765869
2092.962891
2752.695557
4027.743164
1758.636353
4500.043945
2478.056152
4392.551758
2790.780518
3160.959961
2216.315674
3564.084229
3053.679932
2309.294189
2294.360596
3861.415771
2720.932129
3666.629395
1599.333374
1840.280762
3639.360107
1514.72168
2408.967773
1879.804932
4905.079102
3279.058838
1212.081665
1861.63269
2877.679688
2628.949219
3726.460205
4244.258301
3438.336182
2227.199951
5674.829102
4482.359863
2020.220459
1919.498413
4033.284668
3694.839355
1761.495361
2323.76709
1813.851807
3894.676758
5155.309082
1756.344849
3260.854736
2040.75415
6020.428711
1357.628174
4925.462891
3264.230225
3251.017578
2058.98584
6148.279297
4336.884766
4820.706055
3251.783447
2612.730713
1772.512817
2565.176514
3644.475098
4067.147217
2010.138794
4852.404297
2064
1957.141113
5205.030762
5472.296387
2388.904297
3289.128662
5859.992676
3558.019287
5980.866699
3144.952393
2074.884277
4712.680664
3363.96875
2626.916504
2407.282471
6482.439941
5059.581055
4516.173828
3887.192139
3446.817139
4393.507813
2148.150635
4654.607422
3344.60791
3694.787842
2015.832275
2158.192627
6237.705566
3214.724609
3326.897949
5617.228516
3817.375244
2308.475586
4885.24707
3240.533447
2714.641602
1881.592773
3541.20874
5267.590332
3410.270996
1842.857178
1955.485718
4200.486816
2853.823242
1824.360352
2686.850586
3584.196289
4181.370605
2478.721924
2960.116699
4132.675781
2565.231934
3309.808594
2951.526855
4133.030762
3363.524414
1764.320679
1966.54541
1650.218994
1890.800049
2648.859131
3436.338379
2854.375732
5131.757813
3491.093506
2577.42334
1756.063477
2804.71582
2912.8125
3130.048096
4888.575195
2029.036987
3298.119629
1539.428589
1919.887573
1717.079346
2042.696655
5013.124512
1726.865234
4499.28418
3381.259766
3038.037842
2207.496094
4719.146484
1698.075928
1758.646118
2806.866211
2031.597534
3292.085938
5454.053223
2014.48645
4208.441895
1782.176147
1826.112305
3321.029785
2726.793213
5522.693848
3058.305176
1743.833374
5490.970703
2179.891846
2607.667725
1732.780518
4465.271973
3763.009521
3043.797607
6023.200195
2519.590332
2145.191162
2872.809082
4199.578125
3218.907227
2274.30249
3696.814453
5687.04834
3383.964355
2818.012207
1736.512451
2563.150391
2261.356689
4837.303223
1616.544678
5574.935547
2200.644287
1986.690674
1801.796265
4521.222168
2739.354004
2406.606445
3392.716309
1586.675903
5550.470703
3045.113281
1911.717896
2460.381836
2957.120605
4283.439941
1667.636353
3178.448975
3748.317383
2267.471436
4703.825684
2662.324219
3486.070801
2713.180908
3462.512695
4081.411865
1643.294067
2674.171143
2850.146729
3183.893799
1829.803955
5180.817383
1889.372314
3930.204346
3339.839111
2310.632813
2634.504395
4375.422852
2892.752686
4119.459961
1985.186768
1671.666626
4487.210938
2363.138184
4152.557617
3897.355469
2879.030273
1957.787842
2262.338379
3135.910645
2142.007568
1791.095459
2045.205688
2787.487061
2047.319092
1695.896118
2801.946045
3546.021973
1414.265747
1867.41748
5533.562988
4581.656738
4003.479736
3172.343994
2171.050049
1962.262085
2723.337402
2442.461426
2165.872314
3688.380859
4197.978027
3114.642822
3378.732422
2481.165771
3476.729004
3096.546387
3185.708252
3252.571533
1814.504028
2148.614014
1721.986938
5666.904785
4055.157959
3439.403076
1857.17981
2863.803955
4442.883789
2431.798096
5453.416504
3583.115723
3779.627441
2480.761963
2544.929199
1515.821655
3640
3705.025146
2770.368408
2198.278076
4508.200195
2161.754639
2154.919922
2296.103516
3730.885254
2816.77002
2608.358154
3397.234619
2936.468262
4099.685547
2980.230469
2585.058838
2696.578613
1920.713623
3539.342529
4280.814453
2157.435059
3878.615723
2146.746826
3819.554443
3773.824219
5845.084473
1690.956543
2040.487793
3581.455811
4919.619141
2022.302246
3627.709229
2580.249512
1624.533325
3857.494141
7215.909668
3291.18042
3010.88501
2215.259033
5400.115723
2354.6604
2282.181885
3047.106934
3245.897217
1825.310181
3244.315674
2908.085938
3927.724609
4976.518555
1842.720947
2462.99292
3273.392578
2337.255615
1971.709473
1307.51355
2121.204834
1958.395874
5785.47168
6521.776367
3061.076416
2321.356201
2362.478271
2917.248779
2494.253662
2001.379272
5269.269531
4151.234375
4617.411621
2161.807373
2919.440674
2741.963135
7882.357422
3157.006836
4525.993652
3069.784668
2975.606445
2051.320801
2284.155273
3120.197021
5790.874512
2003.614258
2643.940186
2553.353271
1682.773315
1445.934082
2246.758057
2748.81958
3897.05835
2024.941162
1937.467285
1960.91748
2680.110352
2102.9646
1966.35791
3070.769287
2552.580078
1952.437744
2532.415771
3099.39624
4516.415527
2044.860229
2130.334473
2448.977295
3778.786377
2713.889404
3547.450928
4304.80957
3052.566895
4108.804688
1561.446289
2948.945068
2190.406006
2295.573486
3028.032471
1920.928223
1785.31311
4919.887695
4056.333252
2820.655029
1453.890137
3569.542969
2787.932617
4541.200684
3668.377686
4692.117676
4428.480469
6102.641113
2120.1521
4166.469238
1880.686768
1875.41333
4795.019043
6629.134766
1890.479126
4208.124023
1982.250854
2672.036621
4906.175293
2671.458496
4362.333496
2139.891846
5181.599121
1823.36438
2110.008301
2494.314697
1863.168579
3528
4095.588867
2286.442871
2950.399902
1939.297241
4162.912598
2835.04541
4773.690918
2468.387695
1913.209473
5146.374023
3047.241211
4357.49707
2155.439453
2134.535645
2116.489014
5278.486328
3157.042236
2367.718262
2044.043823
1985.227539
3003.108887
4680.775879
2821.311768
2524.576904
2024.039795
3351.910645
1985.622681
3069.600098
1839.662231
1693.242188
2097.831055
3972.852783
2096.20874
5149.047852
1879.14209
4238.976074
3432.245117
3076.679199
4393.503418
4009.259033
1922.901123
3484.669922
1883.831909
2197.18457
5050.083984
2964.455322
2705.058838
4591.694336
1763.813354
4887.880859
1683.811523
2726.703613
4973.040527
3032.352051
5292.295898
2179.040039
2335.980957
2177.994629
3359.789063
3295.549805
2165.142822
1771.948486
2095.147461
2338.725342
3182.027344
4474.027344
5557.524902
1866.092773
2128.941162
2799.076904
2318.698242
4302.358398
3597.14502
3709.638184
7930.805176
2708.5354
2595.870605
4429.311035
3360.87085
3303.775879
2387.702393
5623.189453
3243.942139
2925.635254
4232.360352
2774.380371
3695.895752
4433.739258
2289.007568
2256
5010.48877
5389.054688
2133.795654
2354.5
2157.734863
5485.837402
1991.362061
1653.633789
2857.425293
2679.164551
2317.193848
1813.161987
1522.927368
2933.676025
2008.172485
2115.663818
5347.446777
3263.398193
1993.567383
3843.148926
4127.471191
4941.09668
2477.900879
3992.359131
3273.073486
2097.903809
4883.956055
1889.864502
3817.193604
1907.017212
5521.193848
1634.469116
1945.150635
3308.110107
4112.461426
1796.071167
1977.637695
2035.866943
1730.637939
1922.585449
2995.408691
2506.158447
2163.881592
2690.919678
2236.095703
2907.629395
4506.880859
1715.88855
1956.043335
2620.041016
3654.033691
2086.279297
3723.137207
4949.918945
2079.153809
4321.135254
2424.310791
2738.903076
2698.917725
5456.791016
2998.655518
1786.511841
2193.062744
2767.350098
3106.87915
2494.430176
5099.446777
1705.479492
1718.826294
2286.304199
2097.055664
3734.558105
2259.101074
1759.601563
2104.675781
4313.689941
1750.3396
2019.71228
3786.353027
2515.962158
3284.474609
2112.52417
1902.390259
1936.931519
2175.366455
2984.829346
3348.125977
2403.852539
4808.02002
3556.451416
2833.219971
2063.048584
1892.166626
2871.93335
4960.367676
2281.946289
1822.507446
2892.464844
2209.659424
5442.591309
1650.280884
2148.091309
3019.966309
4247.04541
1607.138062
3944.018066
4342.467773
2013.346069
1920.3396
2005.36145
1875.883545
1743.969238
1896.873901
4307.088867
3309.942871
2156.962158
5127.857422
2315.011719
1631.537231
2268.591797
1873.803955
1527.539063
3325.622314
4472.784668
1822.91394
1738.696655
2579.505127
2841.587891
1808.689331
3660.916992
1879.067627
1928.890625
2848.183838
4640.856445
4356.975098
1956.516602
3253.99292
4706.04541
3942.090576
2967.625488
2392.65918
1941.133667
1983.941772
2187.848145
2611.712402
1891.378052
1860.635864
2968.545654
3016.284912
4228.595215
5694.587402
3119.424805
2162.300781
1859.117432
4880.658691
2473.665771
4221.239258
1944.602661
2269.61084
2860.669922
5942.463867
2745.266846
4008.692139
1659.854004
4542.370605
1852.734131
2061.99707
1741.358643
3063.252686
1758.289185
2660.938721
2746.695557
1792.435425
5480.05957
2745.252441
3855.888428
3641.962646
1646.792236
1942.194702
3093.421387
1805.655396
2085.839844
2432.107422
3635.936035
2148.59375
2399.453857
5137.345215
1853.554688
3047.212158
2091.715332
2734.568359
1928.552246
2411.442627
3271.723145
2241.352539
1593.593628
3229.362061
4530.304688
2082.651123
3174.505127
2452.812012
4859.015625
1869.229492
2663.866211
4704.171387
2108.643066
4272.929688
1865.608765
2243.236572
3541.947266
2983.841309
2656.184326
2772.355469
2084.584961
2611.813477
2662.539307
2061.033936
2353.270264
2661.050293
4315.686035
2580.549805
1426.716431
3884.081055
2779.893555
2309.419434
1858.057617
2193.785156
2545.363525
1773.026489
1843.389771
2943.244873
6578.355957
1693.916626
4799.248047
2309.565674
2320.409668
2111.743652
4340.651855
4835.257813
2805.943848
2652.87793
2055.024902
5810.126953
2020.344727
2773.32373
4567.709961
1649.633423
2267.423584
1920.487061
1769.723511
1663.762817
3032.938232
4424.194824
2378.447266
3085.529785
2342.261963
2921.005127
3643.677002
3599.410889
2172.754395
4300.530762
2234.206055
1724.47998
1998.24939
1807.481445
3214.485107
2657.050537
2635.472168
3024.458984
4101.130859
2270.898682
2462.754639
2434.012207
2366.716309
2977.930176
2406.575439
3447.739502
2643.797363
3100.928467
4613.839355
3404.193848
2411.806885
1993.858765
2324.19043
2466.571533
3072.258789
3141.136963
2712.886719
1799.900269
2023.558838
1753.261108
2446.381104
4890.266113
3138.23999
2048.855713
1730.234009
2353.167725
3231.409912
4340.226074
3555.318604
4214.174805
1879.21521
4192.277344
3369.693115
1954.518799
3009.793701
1853.375854
2164.928711
3445.513184
2088.278564
5727.095215
2191.279297
1848.27832
1317.922119
2848.547119
2052.773438
2435.824219
3024.786133
1227.282104
3468.203369
2090.580566
1509.063232
4391.307129
1472.47998
2221.565186
2575.413574
2440.924805
2160.818115
1771.272705
8316.275391
2371.307617
3245.745361
4551.641113
3386.48584
2921.148193
1549.210205
1717.075806
3817.692871
2616.196777
3017.755371
1928.648682
5148.203613
2382.605469
1253.572998
1782.179688
1919.375
1516.183472
2458.730225
5915.214355
4165.28125
1985.118286
5511.293945
3766.873779
2108.314209
1152.842163
2060.126221
4893.215332
3149.364258
4473.493164
4795.165039
1832.257446
1936.081909
2801.827881
2772.848145
2013.479614
1876.335938
2218.484863
4586.371582
4972.097656
2351.731689
1682.771118
3154.621826
2706.612305
2785.001953
2077.28418
2705.063721
5344.030762
3846.452881
2878.153809
2525.224854
1964.807861
3616.515381
2867.336426
1727.713623
2019.766479
2816.4646
1794.269287
1994.066406
2067.611572
2914.960693
1651.144653
1739.885132
1709.810303
1749.440674
2872.879883
3789.782715
1930.555176
1683.005249
1589.586914
2032.249023
1575.228516
1718.314941
2399.779541
4140.835449
4482.228516
1769.71582
2548.450684
3123.626221
1987.940308
3816.181152
3632.090332
3167.721436
1660.571411
3679.917236
1865.699829
2035.583374
2326.172607
4061.205566
1986.080566
1380.77063
1691.0625
3156.097656
3278.399902
2854.184082
2834.5
3425.926758
2497.361816
1184.990479
6326.597656
4559.017578
2322.109131
2352.941162
1475.308228
2969.101807
1721.920044
1551.084351
2858.9375
2015.946289
2498.503174
1356.973022
3487.868896
4448.727051
3386.080078
1582.725708
1249.403564
3756.800049
2071.437988
2163.448242
2009.093994
2370.789551
1854.153809
6959.86377
2871.774658
3494.428223
1997.812988
3417.520752
1660.467529
2068
2741.417236
3636.746582
6439.80127
1413.76001
2903.655762
5596.935547
4219.226563
3962.872559
2390.466064
1714.090454
4357.62793
5936.204102
2663.80957
2390.488525
4103.59082
1440.179077
5516.782227
2646.332031
3970.554688
1892.15332
2083.721924
3193.067627
1712.116211
1680.954346
1948.351685
1680.894531
3008.871582
1511.160034
3586.447998
1845.678223
2723.760498
2023.144897
3199.121582
3230.826904
3276.630859
2896.093262
2858.425781
6390.443359
2114.013672
1808.987671
1915.321655
2911.931885
2690.81543
2251.480957
1730.776367
3652.498047
2299.001465
2585.51001
1770.268188
2822.963135
2674.143799
2001.043457
2311.80249
3287.445557
2454.123779
2231.090088
3152.402832
5178.722168
2455.191406
3161.156738
2906.807861
2673.952148
1959.5
1866.158203
1677.112793
1648.517212
1732.705078
2983.030029
2237.630127
2394.459473
2228.582275
3184.247803
1981.166382
1770.201172
3143.473877
1539.189819
2982.202148
2373.50293
5663.239258
3672.75293
1846.750977
3926.399902
4539.867676
2637.099854
4868.285645
5218.697754
2203.133057
1550.309814
3683.69043
1749.505859
4349.773438
2458.006836
2061.581299
2070.943848
3794.914063
1401.268921
4213.585938
2041.055786
1826.580688
1630.206299
2965.598877
1851.337891
3022.526367
3735.083252
2301.317139
6880.45166
2584.579102
7616.611328
2799.672119
1964.642456
3022.195068
5565.40625
1701.031494
2352.371338
3882.039307
5215.671387
1864.753418
3984.012695
4613.611816
4453
4912.328125
1498.92688
5292.187012
2510.797363
2251.97168
3599.209473
2964.849121
5016.265137
1789.81311
2980.113281
2223.333252
1833.888184
1815.272705
5290.040039
1959.465332
2344.085693
3048.440186
2481.506104
1787.451416
2022.068237
2427.44043
1715.542358
2458.41333
3389.378662
1808.629883
2956.526367
1643.421021
3996.357666
1558.253784
5201.339844
1144.800049
1996.619751
1836.193115
3781.866699
4311.541016
3492.363525
1633.97937
1359.744629
3921.191406
4143.837891
2235.723633
2917.379395
2927.497803
2059.743164
1479.212158
3704.98999
2544.259766
1528.589844
1504.800049
4118.526367
3046.776123
4958
4884.238281
3375.302979
1451.103882
1377.369019
2804.918213
2370.531494
1966.607178
2186.911133
1613.869141
1840.23877
3668.830566
4394.285645
3475.409668
2247.695313
2660.676025
3368
1699.193115
2242.543701
1972.932007
2478.864014
1916.254028
4040.424561
2801.326172
1646.795654
2518.526367
2271.338623
2586.315674
1735.684692
2780.776367
6062.345703
3121.374023
2301.060303
1141.565186
6170.833496
6119.138672
1676.454102
4226.465332
2276
2068.74292
2850.991211
2689.742188
2040.152344
2331.187256
3019.757813
4886.216797
4143.407227
1559.921997
1747.178101
3545.178467
1747.480469
1860.730591
2264.363525
2143.218994
2738.806641
5301.631836
4834.794434
3494.273926
2728.035156
2891.710938
2369.637695
4704.091797
2380.418457
5336.534668
1823.173706
3227.363525
4727.237305
3098.091797
2341.609131
2010.984741
2772.501465
2594.728516
2018.666626
3091.695801
3848.888916
2515.23584
3277.372314
4327.01123
3461.784424
6824.186035
2931.571045
2509.978027
1656.858032
1636.385986
3922
3854.064941
3828.193604
1989.677368
1488.388062
3691.2229
2352.440674
2295.083008
2624.631592
3786.210938
2889.738525
3345.247314
2974.222168
1518.231323
2004.748901
3132.43335
1672.440552
1763.065552
2238.568115
1434.459961
3095.4729
1602.696289
3221.692627
1741.045044
3588.505127
1714.225464
1685.569336
1866.546387
2227.27832
3981.417725
3238.185303
2875.550537
2653.479736
5157.701172
4685.408691
1561.015259
3792.948975
2586.684814
1868.064819
2658.666748
1624.938721
2397.366211
4956.157715
2472.416016
1610.345459
5016.205566
1809.506348
1753.44519
1367.049561
6592.262207
8084.317383
3264
1882.805176
3043.105957
6509.699219
5126.453613
4189.833496
2937.417236
2937.784668
4597.489746
1980.521729
2585.469482
4123.59375
1424.951538
3724.313965
3142.966064
1685.886353
2004.264648
4577.178711
4040.351807
1946.744019
2306.642578
1842.967407
2546.838623
1488.476563
2529.84082
1594.535278
5403.143555
1966.90686
6169.215332
1462.639038
1232.958618
1608.097534
2594.186035
1898.325439
2599.066895
1654.347778
1649.247681
2879.410889
3568.141846
3298.367676
2964
2302.961426
2365.165283
2098.483398
1286.656006
2811.5
2423.602051
1891.602539
1500.915039
4733.907227
6965.875977
2554.645752
3116
1572.567139
2322.197021
4079.978027
2802.328125
3937.350586
2241.501221
3425.090332
1889.818237
3209.686523
2121.474365
1686.701538
1562.787842
6082.772949
2780.823486
4149.956543
2797.624023
2310.026611
4093.835938
