# Supplementary material for: Distribution Analyzer, a methodology for identifying and clustering outlier conditions from single-cell distributions, and its application to a Nanog reporter RNAi screen
Source: BMC Bioinformatics. 2015 Jul 22;16:225. doi: 10.1186/s12859-015-0636-7 (PMC4511455; doi:10.1186/s12859-015-0636-7)
Supplement: Additional file 1: Code S1. — R source code and sample data for distribution-based high-content screen analysis [file 12859_2015_636_MOESM1_ESM.zip › DistributionAnalyzer-1.1/Plates/files10004/H01]

1555.52002
1513.122803
2388.156982
1727.346924
1991.012817
1546.805176
1736.615356
1943.12793
2973.426758
2343.706543
1964.7677
2915.560791
2702.781982
1327.276367
1358.160034
1949.827637
2796.674316
1866.061035
2228.870605
2037.074585
1630
1415.098022
1916.196045
2156.576904
2758.433105
1706.748047
1429.205688
2017.297729
1579.423706
2046.714233
2055.976807
1461.708862
1403.771484
1907.56958
1399.612305
2055.006592
1354.452881
1778.490601
2036.387085
1701.619385
2448.437744
1904.625
1787.222168
2581.732422
1703.013672
2430.432861
1920.75293
1801.153198
1355.963989
1474.270752
2888.710449
2365.268799
2540.501709
1613.278076
2424.03833
1367.577148
1503.718018
1686.412964
2063.859131
2488.446045
1885.374023
1504.812744
1118.253296
2066.990967
2382.331055
1673.935425
1991.130493
1648.551758
1710.980835
1960.370239
2560.016846
2081.326172
2012.620728
2181.370361
1934.38623
1932.209473
1534.159302
2098.523926
1502.779663
1571.803223
1978.419922
1671.531372
2055.192871
1713.580688
2402.315674
2351.977051
1591
1911.015869
1485.014038
2175.441406
2757.131592
2213.563965
2154.758545
1907.69397
1863.677368
2500.486572
1898.577515
1992.292725
1633.684204
1345.554688
1411.389404
1836.026489
2598.843994
1728.125977
1567.404541
1492.307739
1511.505127
2610.031982
1443.169189
1838.063477
1706.179565
1584.909546
2452.560059
1633.933594
2299.785156
1642.372681
1924.89209
1826.332275
1364.676025
1446.733643
2280.977783
2179.633057
2054.106934
2267.296143
1795.181641
2329.118408
1627.335449
1395.636353
1710.766968
1336
1734.625
1716.492798
1755.871826
1921.108643
2099.030518
1757.254883
1817.529785
1268.307739
1839.313721
1617.031494
1672.471924
1514.673218
1773.656006
1327.362305
2287.054199
1689.721313
1270.963989
1994.65332
1823.020874
2043.717163
3022.634033
1956.839478
3370.755371
1517.53186
1670.155518
1863.69397
1376.816284
1639.552979
2277.980469
1363.888062
1240.334473
2295.411865
2000.437378
1347.534302
2404.081055
1580.054443
2238.677734
2453.487305
1300.040649
1952.566528
1615.263184
2300.263916
1997.156494
1293.545776
1950.484619
1503.028809
1756.296631
1481.625854
1402.776855
2422.493896
1740.301025
2451.674805
1857.015137
1905.904785
1918.113037
2602.477051
1654.871338
1492.861694
1465.567749
1734.494629
1755.222168
2195.11792
1976.254028
2218.415039
2345.379883
2693.157471
1619.360474
1620.959473
1811.294922
1915.474976
1972.025024
2017.967163
1643.214233
1923.920044
1594.558594
1824.808594
2572.489014
1505.107666
1851.559082
1795.136353
1614.935669
1683.4104
1449.745483
1625.597168
2245.227295
1861.970703
1999.452637
2610.81665
1884.456543
1863.587646
1922.595215
1315.674438
1377.223755
1896.506348
1457.24292
1904.743286
1431.258423
2399.105225
2206.812988
1951.005371
1539.769043
1391.020386
2038.248901
1893.484741
1516.745728
2798.447998
1720.568359
1525.281372
2237.519531
1494.883667
1812.666626
1579.162354
1901.714233
1911.966064
2756.298584
1166.857178
1437.430054
1343.610229
1399.801514
1500.009521
1408.405029
1895.580078
1581.830566
1914.846558
1834.655518
2187.0896
1619.822266
1590.709106
1428.079956
1327.219116
1546.463623
1453.93103
2125.613525
1957.767456
1360.982788
1980.221558
1702.441284
2874.755859
2147.479736
1199.885132
1871.424683
2076.94043
1656.080933
1760.302368
1809.685059
1525.411743
2063.043945
1773.30542
2001.984253
2382.271973
1719.596191
1452.589233
1714.497559
1937.481079
1871.65979
2007.985962
1197
1403.946655
1852.796997
1556.844604
1503.181641
1390.101074
1404.982422
2832.583252
1284.915039
2054.115479
1285.13916
2055.147217
1415.830566
1267.150024
2008.737915
1962.355713
2253.779785
1911.639893
1116.5
1254.571411
1385.251465
1691.152832
2137.672852
1274.120361
2030.814819
2135.288818
1834.716553
2013.912598
1682.914429
2326.985352
1617.755493
2007.80896
1440.861084
2101.495361
2446.672852
1526.094604
1789.599976
1816.366821
1543.770752
1623.92334
1333.879761
2477.105713
2107.570801
1477.503174
1676.157471
1211.1073
1756.660278
1946.736816
2705.568604
1924.27124
2990.757324
1940.47876
2733.979492
2623.633545
1890.649048
1684.369019
1567.928711
1886.382324
1753.280029
1900.842163
1852.467529
2282.597412
2755.938477
2303.744629
1864.923096
2948.45752
2880
1185.846191
1975.392456
1438.604614
1836.536743
2027.456787
1773.483154
1722.5
1939.160522
1872.975586
2096.37207
1723.180664
1925.238037
2198.736816
2315.722656
2586.70874
3508.557861
2354.356201
1668.563721
2542.399902
1709.302368
2619.756592
2056.941162
2060.137939
1937.352173
2423.561523
2893.828613
2274.852295
2097.752441
2354.510986
1870.45459
1752.413818
2208.351563
1872
2006.646118
1816.380981
1494.17395
2029.161255
1573.247314
1761.385254
1616.440308
2304.473877
1348.680908
2450.062256
4237.09082
2370.020996
2234.105225
1647.79834
1378.916626
1976.533325
2007.185181
2378.031738
1652.223633
1319.092773
1955.555542
2127.142822
1383.111084
1450.262573
2305.360107
1903.439941
2531.605957
2035.137207
2115.058838
1819.058228
1583.923096
1926.417114
1241.904785
1553.218994
2282.448975
2301.333252
2833.117432
1877.009399
2456.231445
1895.185181
2099.878906
2266.473633
2547.004639
1753.904785
2343.489258
2108.110107
2289.371338
1769.672729
2717.20752
2341.502197
2091.551025
2304
1985.928589
2214.645264
1602.969116
3169.583496
1982.608643
2275.211426
2508
1799.578979
2019.050049
1408
2280
1704.671753
2226.769287
2136.608643
5198.824219
1521.559326
1507.050903
2439.408936
2380.661865
1940.27124
2270.113281
2431.974854
1615.147583
2401.684326
2056.770264
3037.63208
1291.354858
3017.944092
2755.269287
1671.032227
1886.322632
1865.042236
1734.357666
2155.209961
2177.968262
1801.952393
1575.157837
2092.741211
1507.653564
2631.360107
1108.724365
2016.3125
1780.793945
2158.246582
2069.476807
2118.523193
2702.640625
1892.5802
2612.734131
2764.087646
1805.452515
1963.878784
2279.45459
1096.424194
1730.526367
1532.687866
1516.597046
1789.313477
1906.835205
1755.058838
2418.938232
1925.965332
1877.805664
1803.562012
1771.188354
1599.220215
2211.707275
1643.640747
2440.200928
1806.400024
1480.410278
1859.771484
2285.183105
2272.533447
3547.24707
2642.391113
2226.144287
1297.758911
3990.718262
1792.338013
1790.296753
2540.733154
1983.120361
1288.223755
2203.960449
2196.689697
2236.5
1748.549072
1557.783813
1990.046265
1868.079468
1140.080566
2196.186279
1964.640015
1878.666626
2194.782715
2054.453369
1721.899292
3011.782715
2081.142822
1568.397827
1867.354858
2083.045166
3129.439209
1842.359009
2047.090942
1813.885498
2122.103516
1683.479614
1113.760986
2031.703735
2041.75
2089.572266
1682.797485
1895.304321
2234.048096
2011.317017
1426.71521
2032.240967
1496.804688
2121.393066
2634.020996
2963.689209
1320.804688
2037.694092
2264
1970.54541
2134.697754
1813.783081
1310.790649
2206.883789
2142.173828
1783.241089
2870.956543
1454.560547
3205.11792
1401.932617
1835.730347
1945.966431
1347.977661
2447.017578
2251.771484
2013.824585
1511.585449
3948.493652
2360.899902
1321.502808
2312.637695
2003.354004
1432.967041
2456
2391.537842
1609.913818
1868.559082
2077.678711
1956.180908
1858.141235
1451.721924
2524.436768
2406.370361
1839.970093
1913.575806
2482.966309
1687.631348
1745.441406
2832.830811
1617.646118
1385.740967
1825.616577
2260.35791
2205.366211
1889.877563
1900.058594
2310.482666
2312.746582
2224.213379
2082.477783
1249.025635
2093.658447
2199.860352
1619.692261
2290.75415
1569.199951
2796.057129
2064.291992
2090.63916
1245.432129
3733.184326
1980.888916
2807.506592
1444
1921.395386
1874.024048
1357.523804
1194.666626
2300.143799
2141.425293
2054.72168
1936.54541
1492.170166
1941.479858
2546.175537
3024.655029
1399.717651
1864.924438
1824.347778
3413.859131
1766.010132
2037.682251
2504.818848
1884.808105
1927.030273
1995.184448
2590.324951
1620.575439
1490.337891
2247.92334
1729.491577
1789.533325
2169.182373
1338.431396
1882.42041
2362.902588
2298.168213
2108.524902
1984.072754
1988.529175
2150.388672
1519.657104
1546.888916
2200.870605
2656.466553
1603.830933
2795.681396
1237.345825
2015.846191
1681.260742
2018.577148
2026.565674
1837.139282
1455.578979
2000.531128
1879.342773
1795.733276
1268.622192
2486.28833
2021.522095
1565.533081
2385.561768
1916.701782
1531.274048
1810.620117
1487.406128
1899.911133
2130.085938
2188.594971
1747.582031
1792.245117
2160
1952.065796
1993.736206
2164.085205
2311.355957
2057.694092
1589.84082
1621.396851
1811.531006
2027.891846
2220.417969
2466.04248
2099.75
2085.738281
3367.370117
2800.477539
2393.170654
1516.680908
2091.779541
1992.359497
2001.707886
2132.359375
1728.622192
1419.692261
1317.538452
2175.641846
1799.1698
2107.529297
1997.419312
2122.383057
2127.846191
2361.102051
2291.047607
1329.978516
3200.508789
3233.159912
2233.368408
2229.220947
1366
2261.939453
1412.77417
3428.925293
3249.007324
1944.166626
2658.507568
1846.325562
1876.547729
2381.107422
1586.431396
1718.769287
2320.808105
2148.417969
1824.551758
1892.540527
2760.727295
1887.146118
2141.120117
1979.728149
1766.461548
3122.490967
1663.847656
1955.4198
2395.133301
2060.628418
1310.113159
1839.848999
1945.282959
1491.214966
1495.401855
1368.448608
1791.401855
2396.444336
1687.763306
1369.966675
2528.084717
1589.178467
2391.639404
2565.741455
1598.833984
1964.155884
1599.577148
1683.57373
1819.748657
1710.950317
1612.970093
1955.516113
1465.724854
2126.17334
2418.518555
1881.40625
1249.213989
1675.047607
1926.745483
1668.656372
1733.012573
1681.575806
1607.389038
1549.956787
1915.697021
2020.659302
1418.535889
2076.76123
1981.192627
1752.923096
2480.845459
2195.986572
1753.739136
1988.7677
1698.56311
2021.824829
1375.439941
1938.061401
1523.375854
1859.749146
2207.574463
1916.212036
1593.01123
1452.25354
1884.0979
1839.06665
1813.527832
1669.619019
1407.723145
1611.918945
1805.059692
1886.005249
2741.500732
1957.979004
1407.060425
1426.019653
1609.685669
1786.9375
1732.678467
2188.906738
1372.436401
1147.054565
2411.544922
1786.618164
2029.806396
2664.971924
1299.315308
1620
2216.188965
1908.623413
2003.185791
1523.822998
1636.771973
2774.682861
2288.070068
2241.903809
2209.142822
3551.575684
2247.448242
1638.689209
1570.495972
1823.862915
2206.050537
2194.983154
1778.865723
1904.715088
1374.924316
3183.815674
1794.313721
1593.277344
1783.940308
1501.156982
2688.314697
1951.475464
1792.877197
2511.814697
2260.095947
1744.855347
2011.199951
2345.638916
2219.4646
1994.825439
2078.992188
1842.519653
1151.3125
3014.130371
2082.952881
2354.604736
1947.850464
1990.020996
2104.930176
2162.613281
1373.241333
1437.507202
1842.45752
2511.354736
1884.860718
1768
2300.896973
1365.834595
1682.337646
3041.333252
1494.73584
1928.53772
2147.935791
2058.259277
1965.78064
1944.361328
2102.826416
1457.981689
2552.822266
2144.134766
2147.303955
1817.422241
1419.113892
1762.955444
1972.50647
1848.902832
2070.346924
2158.267334
2082.565674
1520.224121
1276.245361
1429.93396
2531.579346
2423.722168
1901.047607
1957.624512
2007.091675
1995.032593
1832.540039
2045.326172
1921.69812
1894.058838
1590.747559
1716
1430.33252
1995.787842
1979.361328
1685.420044
1894.120972
1963.753906
2059.442139
1601.251221
1402.934814
2138.499268
2282.833008
1930.276367
1679.457642
1557.978516
2219.010498
1878.760254
2275.197266
1580.063843
2485.78833
1505.577148
2176.576172
2354.78418
1491.355469
2039.336548
1503.186157
1771.327393
2441.354248
2883.398682
2554.973145
2210.890137
2677.423828
2553.469971
1839.224243
1872.787109
1884.920044
3619.463867
2831.715332
7189.449707
2167.833252
1498.945068
3348.767578
2157.754395
1506.302124
1874.357178
1680.919556
1898.593628
1865.497681
1431.309326
2177.85376
2097.600098
1870.586426
2068.725342
2760.73999
1724.158203
1971.108276
2150.161377
1525.268311
1970.201294
2141.183105
1147.661987
1871.774658
1970.535156
1603.40332
1914.461548
1455.918335
2358.492432
2216.812744
1611.611084
2400.164307
1966.565552
2693.548828
2418.51123
1841.803955
2237.333252
2164.851563
3477.151611
2822.485107
1963.476196
2217.712646
2030.258057
2186.163818
2221.150635
2279.046875
1331.189209
2390.262451
1569.70874
2275.555664
1391.266724
1515.052368
1673.508789
1651.528931
1579.488892
1797.549683
1222.930786
1586.214111
2175.090576
2454.495605
1859.576294
1752.848755
1513.310791
1425.285767
1944.225586
1929.553711
1827.665894
1555.334595
1918.692505
2194.333984
1597.456177
1455.158813
1861.164185
1668.837891
2154.074951
1398.039185
1335.827759
1524.569336
1658.504028
1680.889893
1630.341797
2048.921143
1624.725342
1486.687012
1683.076904
1465.34021
1860.22937
1977.610229
2186.334717
1384.847534
1370.666626
2216.965576
1660.069824
2488.417236
2387.401367
1692.898926
1555.859253
1682.472778
1434.666626
3068.431641
1814.926147
1879.428589
1329.734985
1798.009766
2325.147217
2045.286743
1601.135742
2947.547363
1926.684937
1514.52002
1922.315796
1799.020996
1796.746948
2603.60791
3047.675781
3128.899902
2733.773926
2605.918457
1886.337646
2105.64209
2868.718018
1748.979248
1194.153809
2159.128174
1944.85022
2138.760498
2569.631348
1280.202515
2369.612549
1462.691772
2473.277344
1803.379639
1846.515869
1746.50647
2174.666748
2072.641602
1797.04248
2432.990967
2329.784912
2347.823242
1744.028564
2345.508789
3277.859619
2485.899658
1648.128296
1872.12561
1675.191528
1567.034424
1665.445801
1648.144531
2383.671875
2821.625488
2286.376221
1698.53894
1965.804565
1522.53894
1665.638184
1338.586792
1721.106323
1916.843262
2780.149902
2655.980225
1872.444458
2660.521729
3070.388428
1719.912109
2348.154541
6268.090332
2378.183594
2019.280884
2417.432861
2395.422607
1738.227905
2033.631348
2517.630615
1569.428589
1493.409058
1877.76001
2432.894775
2369.474854
2049.377686
1643.944458
1096.80896
2486.900391
2513.594727
1744.08313
1812.560059
1153.414307
2650.456787
1754.519287
2206.503906
1574.373657
2552.932129
2609.591797
1283.692261
2084.064941
1192.262329
3877.235596
1987.169434
1980.582764
2282.1875
3159.756836
2994.798828
2764.213623
1849.514893
1564.084229
1463.447021
2010.714233
2269.904785
1535.53186
2347.178711
2645.549561
3710.671631
1720.996582
1808.792847
2323.258057
2109.088379
2021.693481
1397.684204
1837.989502
2126.1604
