# Supplementary material for: Distribution Analyzer, a methodology for identifying and clustering outlier conditions from single-cell distributions, and its application to a Nanog reporter RNAi screen
Source: BMC Bioinformatics. 2015 Jul 22;16:225. doi: 10.1186/s12859-015-0636-7 (PMC4511455; doi:10.1186/s12859-015-0636-7)
Supplement: Additional file 1: Code S1. — R source code and sample data for distribution-based high-content screen analysis [file 12859_2015_636_MOESM1_ESM.zip › DistributionAnalyzer-1.1/Plates/files10004/H02]

2467.689697
4885.910645
4111.364746
6483.574707
3496
6066.381348
4723.05127
1280.08606
3235.215576
3306.879883
2071.851807
4242.730957
3463.413574
2043.333374
3235.448242
2861.22998
5436.625488
2825.625
5703.818848
6761.632813
4154.095215
4711.67334
5926.683105
4249.078125
1368.583374
6085.686523
1844.942261
3542.81958
3373.711914
3028.888916
5184.359863
1769.666626
5411.386719
4219.349609
2887.375488
2125.428467
1892.525269
3148.778564
2278.103027
4127.661621
6712.685059
3672.75
3634.587158
4224.200684
2102.976074
4226.294922
3759.026611
2387.063721
4498.962891
2693.791504
1275.474731
2736.808105
5085.875488
4936.075684
2678.837646
2087.968994
2977.5
2038.019775
3496.428467
2871.036133
3594.176758
3275.258545
2672.328857
2146.990723
2906.271484
3981.044678
2468.210449
4822.041504
2909.143799
4536.538086
1918.484863
3535.067383
1906.834595
4203.209961
4713.949219
2821.021484
1905.100708
3070.97876
4733.405273
5523.77832
3696.634521
2438.256836
1851.439941
4333.591309
2913.979492
2038.806885
2895.509766
2338.512939
3579.68457
1760.062988
2958.556396
3589.376953
2977.809814
2084.637695
6270.506348
3429.529541
2743.167725
4641.658203
4502.227051
2542.803223
2522.641357
3896.915039
4384.63916
3357.17749
2144.331543
3207.902832
2844.930908
6345.491211
3518.772949
2526.32959
5160.640625
3980.028076
2038.777832
4230.675781
2639.283936
1693.828979
2677.615967
4471.590332
2015.496704
1772.430298
2840.062256
1709.517212
2041.27832
1646.129883
3272.418945
2863.580811
2154.119141
1449.887695
4450.466797
5278.500977
1901.144531
2670.16748
1934.540161
6117.465332
3129.59082
2884.179688
4947.562012
3876.533447
4917.457031
2411.655762
1868.384644
4360.254883
4894.956543
2531.537354
9628.293945
2360.148193
4748.42041
1515.729736
1941.363647
3104.877441
4306.246582
5204.188477
6253.974121
5181.918457
3241.988525
3401.610107
3761.740479
3625.281738
3281.222656
3682.450684
2189
2802.078613
3224.77832
3646.916992
2182.122803
4203.907715
6287.874512
7222.532715
4132.981445
1576.789429
5926.617676
2799.412354
1581.456909
2882.627441
3581.161377
2316.899414
3852.513428
1813.447266
3023
4714.994141
4351.384766
4564.077148
4848.206543
3618.014893
5749.085938
3341.581299
4127.448242
3118.608643
1365.14856
3033.430176
2061.714355
3309.086914
1935.858398
3639.157959
5889.055176
5929.298828
5052.342773
3612.957031
3390.745117
2451.05542
5423.586914
3576.649658
2667.571533
2774.036377
2621.67749
2176.481201
5635.241211
2182.959229
4984.834961
4218.883789
2826.170654
1370.742798
2004.689697
2266.148193
2484.029541
2323.947998
2471.218018
3762.866699
3024.447754
4131.278809
5587.28125
3164.931396
2622.810303
1530.592651
2448.51123
6341.111328
1488.152344
2235.327393
3627.707275
2503.935059
2121.287109
4916.04541
3587.696533
2730.055664
2790.270264
1893.056641
4099.924805
2924.481934
1597.20752
3755.79126
2596.357666
3068.664063
2755.445313
2249.951172
2019.248535
4520.046875
1532.697021
3388.224609
2933.69165
4726.643066
1564.878784
1907.802002
1915
1807.472534
3867.288818
1914.581055
3805.111084
1460.684937
1678.435669
4348.32373
3523.041992
3144.995605
4043.5
2226.781494
3390.411377
1629.125977
2929.078857
6302.257813
3851.073242
3420.302979
1639.852417
6681.973145
2786.64917
1885.894775
2569.103516
3686.701904
5691.006836
4578.285645
2029.718384
5185.569336
1460.076416
1502.671509
1909.907715
6178.3125
3278.158447
4021.447998
3179.097412
4359.981445
6470.325684
4792.564941
3351.384521
1886.276489
6424.01416
3029.365234
2153.693604
1688.495361
5530.555664
3955.858887
3868.142334
6554.755371
2536.723145
4967.944336
1702.609741
2711.547119
2261.50708
4031.79834
3697.116211
2054.797852
1854.659912
1596.307739
4415.591309
3696.573975
5087.84668
3329.658936
2637.602051
2095.106201
1993.046509
3808.173828
4424.327148
3266.297363
3147.694824
1833.737427
4140.635254
7808.195801
3857.484131
5871.069824
2511.87793
2300.952393
3441.621338
5923.557617
4286.108887
3588.163818
2336.238525
2615.291748
4997.900879
2482.19873
1418.26416
2066.86084
2722.539795
1911.921143
4172.558105
3448.566406
3282.825928
4525.678711
4134.725586
3504.200439
2503.276367
2762.429199
3192.147217
1947.462646
5450.671875
1560.099365
3007.144043
2297.160645
5504.095703
3295.633545
3073.80957
1962.444458
2772.399902
4884.952148
5955.483398
3044.384277
5670.866211
3816.199951
2182.399902
4031.087402
2420.273193
1692.248535
1989.217407
3968.868896
1888.423584
2137.684326
3719.589111
2089.111084
1650.035034
2202.666748
2384.225342
1542.165161
1856.954102
3959.706787
4648.637207
5139.5
4866.01416
2776.241699
1368.078003
1426.400024
2146.733154
1763.944458
2955.963867
4294.37207
3145.780029
4203.769043
2996.979004
2553.59375
4528.489258
2737.477539
4030.657227
2898.098389
4558.75293
2758.414307
3404.53418
1750.342285
4692.983887
4954.481445
1615.087769
4839.053711
2368
4199.277832
2215.192627
4006.235352
4062.052002
1906.599976
4688.584473
1830.604004
2537.561035
3544.941162
2937.126221
7356.133789
3992.743652
4148.935547
1443.352173
3027.701172
3259.033203
1569.383667
2079.886719
3363.404541
1713.366333
2707.941406
1727.112427
2266.503174
5347.799805
4381.185059
4074.830078
2736.75708
5874.79541
1841.154663
1577.268921
1566.786865
2122.52832
1526.427124
5115.862793
1858.673462
4114.285645
3635.784424
3005.73584
2210.637451
3304.203369
4554.128418
1936.897461
4185.773926
2073.884277
1707.910156
4955.497559
1280.024536
5100.211426
5609.520508
3765.863281
1995.570801
1483.636353
4525.974609
1566.624023
3274.712646
3071.017578
1777.608887
4300.481934
6040.641602
1242.719482
2796.754395
2193.318848
2709.30957
1764.522827
1550.87207
3845.074219
2688.61377
2038.406494
2385.312988
3780.112061
3924.526367
3179.961182
1796.331665
5012.15332
1830.042236
2508.882813
3377.546875
7082.310059
1487.170776
7964.255371
3777.974854
2032.289185
2532.923096
3449.448486
3461.476807
3406.172119
1691.651489
3792.162109
5029.371094
2668.789307
1626.504028
2915.715576
3228.43335
5695.698242
2672.844482
2022.216431
3726.258057
1454.870117
1775.758545
3071.516357
2851.025391
3121.5
1625.285767
2564.943359
1976.451294
2953.380859
1595.692261
3899.986084
6483.67627
2620.214111
5972.45166
4303.820313
1644.705933
2399.414551
4983.910156
4856.279297
3018.851563
2477.4104
4036.992676
1387.721924
3124.146729
3363.613525
1373.821777
3775.240723
2636.705811
2954.518555
2334.89502
1897.456909
2484.365723
11581.707031
3187.689453
3392.464355
2879.238037
3508.946289
3782.385986
2649.825195
3865.87085
2402.370361
1777.978027
3947.787354
5217.510254
1926.510986
5147.414551
3450.533203
4013.261475
4379.925781
4750.476074
3263.657227
3489.61084
3371.297363
3512.911377
3508.352295
1789.496948
2404.266602
2565.151855
1850.333374
2867.45459
2017.807739
3853.261719
3696.335449
1989.850708
1801.070923
3199.957764
3036.394287
5379.756836
6189.087891
2318.047852
3971.570801
2638.993408
5040.303223
1689.947388
1407.06665
4017.531982
2624.941162
1667.782593
4581.098145
2591.413086
3906.567871
5259.581543
3640.433594
2762.769287
3538.803467
2373.732178
1894.30188
5363.55127
5170.599121
4452.944824
1704.983643
3519.782227
3258.701904
6964.853027
1697.729004
1637.838867
1587.199951
4851.240234
2927.716553
1359.661621
3555.405518
1620.020142
4145.081055
1452.050903
1857.791626
2500.433838
3382.628662
3499.710205
3348.99585
3730.412354
3339.730469
2228.662842
4361.184082
2006.918335
3516.691162
4393.009766
6471.450195
3855.02124
1558.949829
1505.984497
1831.836304
3408.097412
1658.552124
4884.433105
2621.489502
2058.868408
3678.56665
1452.990112
1813.130981
3859.123535
2382.365723
3380.404785
7292.914063
7184.726563
5041.305664
2213.406494
1812.388306
1788.612427
1804.088623
1637.536621
2439.399414
2790.378174
3065.154053
5365.208008
4453.515625
4615.535156
2540.292725
1587.180664
3626.350586
2106.533936
3990.365479
1257.101807
4423.362305
2361.890869
2418.85376
1520.993164
2442.564209
1915.031616
4657.106934
4774.883301
2846.743408
4543.90332
3374.125488
2870.893311
3882.261963
2541.267578
2742.268555
3205.61084
6359.723145
9161.530273
2996.229004
1885.023315
1977.190063
2341.142822
4647.841797
2155.575684
1961.028564
2413.690674
2782.419678
6402.991699
2314.092285
2034.9375
2905.479004
4571.032715
3581.268799
3863.806641
3812.458984
3559.907471
2623.169922
2194.938721
3818.133301
2973.068604
4254.875488
2661.492432
4732.571289
1686.047241
7391.95752
4954.266113
2342.691162
4767.540039
4045.589111
2195.890869
3512.825195
2848.761963
5178
4285.774902
6146.64502
3356.421875
4293.786133
4187.030273
2726.026367
2579.174561
1928.101074
4739.925293
1577.395874
1470.738037
6535.692383
1740
1668
1950.983887
3904.462158
3576.497314
2961.658447
3967.311035
3432.214355
1730.136597
4435.898926
1861.501465
2921.509521
1752.817261
2045.352295
3867.968506
4245.682129
1834.927368
8250.530273
7310.526855
2198.405762
1892.274292
1573.925049
1586.866333
2550.615967
4148.100586
4836.851074
4706.574219
3590.322754
2208.779541
2744.647461
1651.333374
1759.368042
1316.713867
1462.844238
12440.633789
1876.950439
2378.698486
1784.037964
4511.081055
1473.8479
1360.067627
1935.502563
2439.028564
2216.037109
7875.991699
1584.062256
3536.161133
1867.994019
3419.017334
2667.105469
1610.302979
2010.27417
3457.541992
1853.759399
2670.510742
2701.980957
1802.209961
4627.82959
3288.360107
1974.111084
5473.286621
3768.14624
4470.092773
2119.393066
2112.662109
1446.338501
4876.019043
1878.93335
3802.96582
2559.276123
4371.277344
2934.131836
3848.719482
3736.836182
4012.964111
3251.084229
3680.855225
3193.364014
3850.950439
4856.788574
4687.768066
3063.902344
4920.140137
3206.805664
2971.729004
1745.014893
2422.861328
4150.994629
2187.899902
8699.810547
1534.400024
4299.194824
2694.351563
2602.515381
1781.317627
3783.3125
2826.362305
4487.024414
6265.035645
3200.461426
7964.182129
4824.180176
4312.490723
2750.381592
2771.802246
1790.294067
1966.59082
2322.133301
1562.394165
1948.681763
4599.033203
1643.403687
2368.508789
3091.804443
2854.93335
1591.911865
2901.600098
2410.691895
1331.393921
3181.411133
2342.241455
1537.429932
1499.621704
2215.468262
4190.006836
2091.122559
2008.9375
5522.469238
3221.344238
2096.362061
4271.329102
3825.115967
2504.74707
2114.319092
3528.798584
1853.890503
2984.708496
2642.480225
1676.67688
5776.365234
1342.766479
1743.26416
2436.627686
1382.762939
1606.371094
1445.691528
1766.140015
4158.197266
1796.348022
1697.952148
1472.040161
2531.085449
1528.200562
2080.722168
1691.123413
2220.942627
2993.702148
1896.103882
3522.019043
4458.330566
3128.630127
1395.862793
2479.454834
3350.427002
2950.980957
1461.127686
1619.97168
3045.629639
1591.971069
1844.571411
2540.828613
2726.774658
1949.714233
4688.437988
5154.456543
3104.637939
6115.424805
4773.541504
4092.380859
3217.539795
3785.059326
4799.093262
7469.327148
3735.521973
5627.897461
2212.663574
4159.416016
5329.460938
2461.275635
2361.142822
2654.190918
3375.921631
3311.17749
2054.153809
2807.205811
2154.641113
2656.40918
1468.727295
1444.085083
2107.80957
2877.201904
4884.092285
5738.318359
6098.297363
1906.812622
5350.666504
2421.427002
1810.68042
3995.034912
2659.886719
3604.196045
1688.559448
3148.782715
1180.699341
2650.988037
2713.469482
3953.407715
4071.485107
5982.283203
3894.032715
1996.222168
2842.324219
3132.820557
3593.184082
1935.144653
1827.024048
2454.255371
2989.738281
4386.666504
2540.459961
3739.5
1632.810791
2886.379639
4625.430664
2658.765869
1743.796631
3410.255615
3871.526611
2512.676514
2915.730469
3602.744385
1729.93042
5488.788574
3796.975098
2076.023682
1965.210083
1819.512939
2047.101807
1470.178589
2830.666748
3862.05835
2022.88623
1448.476563
1611.893311
1537.769287
6253.140137
2833.21167
2568.055176
1855.879639
2802.158203
1937.389526
1418.72937
4565.682617
5531.100586
2755.225342
1597.483276
2921.070801
3287.406494
1753.476929
2011.214233
2622.959961
2817.878418
1525.975342
3779.556396
1249.386475
2787.27124
2673.688965
1958.222168
5212.251953
1965.864868
2454.962646
2139.788574
6105.232422
3420.282715
3681.828125
3491.602783
1946.422241
3305.542969
2412.41626
2281.556396
1494.301758
2162.997314
3576.723145
2855.986816
4144.123535
3058.280518
2938.029297
3614.391846
1754.300049
2919.176025
4159.624023
5266.923828
5500.05127
3310.802246
4635.333496
2552.140381
1462.389282
3761.73584
4721.154785
2669.0354
2938.065918
3854.181885
4072.448486
3790.391602
2705.6604
4552.196289
5028.682129
2882.84668
3365.373047
2459.162842
4272
3183.127197
3417.100098
4197.264648
2534
4742.816406
1779.787231
4147.799805
4330.740234
2054.313721
3220.026611
5259.087402
3891.434814
4782.987793
3843.706299
4101.229492
1834.107788
5429.200195
3419.451416
2780.531982
2963.672119
5740.186523
2829.660156
3290.321533
2504.369873
5466.728027
6098.420898
3322.180664
3293.052734
4170.79541
2700.412354
2274.569336
4065.656738
3230.967773
2598.297607
1439.572998
2501.97168
1575.427612
3390.387207
2571.126709
2039.5802
2479.912598
3775.701172
3741.074951
1900.130615
3619.679932
6125.496582
3719.503662
1795.43396
2521.839111
1989.671387
1706.531738
2636.679688
2109.486328
3232.644775
1728.786011
1686.521118
1686.291748
1718.378784
1903.257324
1655.349487
1625.574585
1956
3418.48999
1854.987671
2454.484375
2254.419678
1166.419434
1920.994263
1949.259766
1771.693481
1772.942749
1360.421021
1742.449951
1443.139282
1355.80957
2245.079346
2283.844971
3779.823486
1779.839966
1420.869507
1588.230713
2220.744141
3251.591797
2529.686279
2501.882324
2903.128174
1709.953491
2974.09082
2645.821777
1773.505859
4081.738281
4563.876953
2795.54248
4425.878906
4556.283203
1881.704102
3887.126465
4406.279785
3379.0979
3922.546875
2914.895752
5662.84375
4463.614746
3882.161377
4868.840332
2516.284424
3297.114014
1743.50769
4040.358643
2428.886475
1960.095825
2203.881104
6606.445313
3045.625
6069.65332
2783.656494
2578.035645
5393.503418
5633.623047
5633.550293
2985.115479
3848.494873
2368.694336
3749.447998
1651.50293
1913.370361
2131.816895
2541.602539
2629.109863
2406.362793
2809.044434
6146.987305
4640.723633
1542.292114
2334.536865
3872.537842
4398.632324
6913.439941
4598.245605
1764.651123
4539.431152
1498.186035
2004.501831
1990.734497
2559.859619
3573.125977
2998.98584
4173.649902
1891.305176
2475.42334
3135.813965
4713.577637
1701.599976
3653.229248
2089.186768
2108.809326
2304
3888.651855
3774.93335
3838.924561
5521.577148
2535.436523
3644.838135
3751.914063
1782.436768
2675.121094
5553.305176
2073.580322
1712.0354
2530.770752
3467.816895
2343.617432
2066.159912
4689.342773
3316.496826
2835.043945
1680.593872
2174.348877
4248.141602
2359.550781
3759.733398
2395.430176
1879.424438
1930.71582
2116.381348
2668.071777
1993.561646
1791.519531
2454.67749
1855.837524
1814.548096
1667.775269
2122.330322
3402.254639
3707.349609
2501.962158
2303.539551
2744.544922
3061.505859
2864.947998
3299.848145
2551.220703
1755.324341
3089.906738
2454.975586
1970.645264
2355.226807
1848.240234
2901.050049
4810.4375
2107.079834
3015.507324
1430.714233
3495.510986
4391.493652
1868.380249
1292.703003
2465.725586
2499.465332
2923.373291
2894.481445
3812.052734
2146.761963
2606.740479
2267.518555
2717.445068
5394.088379
5283.253418
4964.868652
1761.346191
1624.606079
3875.318604
2187.383057
1622.666626
5793.714355
1895.352661
2724.144531
2290.03418
4011.213623
1706.268677
3900.04248
2079.607178
1897.701172
1271.011719
1310.352905
2570.484131
4975.196777
3514.039063
2284.272705
1781.402588
2086.067383
3842.226807
1775.534912
2224.821533
3731.260498
2854.632568
5185.168457
2400.821533
4356.54248
1794.477173
1604.604614
2936.84668
1729.677368
2407.30835
2293.993408
2253.522949
2066.616455
1669.179199
1554.681763
1887.639648
2257.980469
1807.45166
2264.059326
3017.944092
3600.665283
1912.836792
3577.96167
2127.270996
2532.040283
2439.352295
2783.17041
1816.02002
3499.245605
1745.011475
1724.410767
2400.589111
1366.412842
1753.859009
4082.120361
2356.062012
2514.020264
3824.285156
2069.700928
2078.135986
1807.976685
2559.493652
1658.628052
1769.177856
2823.916504
2996.452148
3086.775879
2519.443604
2305.13623
2932.375
3481.054688
3487.507813
5774.490723
4027.933594
4647.612793
2187.368408
2819.523926
5000.697754
2644.452881
3180.349854
3571.266113
1654.337646
2501.978027
3601.203613
3236.139893
2829.699951
1982.471558
4188.14209
2517.5
7176.189941
4128.162109
3411.395752
5812.893066
2536.888916
1318.5
3453.699219
1353.574463
3959.769531
1633.404297
3147.714355
6774.251953
4170.844238
3925.705322
2413.276367
2394.403809
5804.967773
1493.074341
1807.204224
2861.714355
2173.155518
2410.399902
3002.300537
3803.631104
3219.157227
7912.921875
2530.328613
5819.128418
2032.354736
2788.871338
9565.144531
3742.456543
6883.724609
5373.508301
2452.884521
3899.052734
4123.57373
5285.451172
2570.875732
2087.848389
2302.100098
5566.480957
3849.103516
3388.263184
2171.239014
2371.737305
4542.865234
2173.729736
3766.893311
3277.449707
2300.215088
2940.86792
4931.761719
1160.132568
3066.656494
5623.274414
2349.298584
1777.599976
4565.432617
2720.490967
3442.423584
4092.030273
2928.855713
3240.363525
1880.456421
2782.265381
2779.396729
1527.800049
2185.523926
3306.874023
2663.600098
4255.597168
2438.689697
5247.1875
4606.340332
2633.170654
2995.374512
6318.11377
4827.111328
1747.542847
3125.333252
2369.220459
3169.756104
4932.055176
3636.521729
2014.349731
4181.589355
3067.962646
5005.373535
2187.566162
5469.402344
2456.973389
5176.29248
4833.324219
4247.71875
1817.826782
2747.037109
2545.406494
5850.93457
2279.311279
2636.609619
2447.366455
2678.776367
2336.179688
3968.754639
2241.860352
3214.528076
1564.692261
4097.908691
3426.746338
2384.849609
2000.655029
5113.444336
4841.573242
1852.030518
3296.673584
2461.286865
3108.844482
2373.007568
1227.770142
3343.214844
2886.825684
5318.655762
2631.181885
3408.827637
1894.578979
3345.263184
3095.787598
2342.407715
2570.625732
3917.083252
3541.030518
2780.923096
4490.755859
3799.853027
2186.217285
2620.211914
5718.874023
4771.756836
4828.814941
2784.279541
3661.439941
2508.13916
1890.482788
4731.327637
1693.333374
2381.818115
2080.435791
2236.489258
3294.134277
2164.141846
2089.498047
2535.334717
1779.26001
2307.614258
5169.838867
1838.603149
5458.513184
2691.363525
1727.751099
2118.552002
6941.588867
1747.057739
2235.207275
2862.784424
2657.181885
3463.365479
2109.005127
2721.210205
2256.716309
4395.538086
3265.206299
2284.7771
3949.894775
3660.895996
1831.926636
4457.685547
6121.673828
1803.74231
3438.564941
2949.249023
2651.989014
1928.258057
3701.038086
4699.370605
4499.872559
1720.028809
5579.912109
1543.460693
5184.705078
3186.196045
4175.106934
2815.910889
4282.149414
2006.937012
2125.866699
4849.047363
2733.08374
1464.87915
3291.944092
5319.791992
2208.173828
4175.882324
3455.625
2551.42334
1753.498169
2412.170166
2072.12915
2602.77124
1542.638306
1952.92627
5030.678711
5141.060059
1700.771973
2844.311768
4003.514893
1951.829834
1814.098999
3223.290283
3221.909668
2068.962891
5618.266602
2014.699463
3041.072266
5363.831055
5445.433594
2609.058105
2993.756104
3730.285645
5527.727051
2543.816406
5652.567383
5420.368164
1563.717163
1872.366943
3424.639893
3700.92627
5350.277344
5758.61084
1661.421509
3219.70874
4958.47168
3355.49292
4230.636719
2413.359131
2697.104492
1793.509399
2951.074951
1911.314331
2487.243164
4878.007813
5342.441406
2293.058105
3763.45752
2986.609863
3764.283691
4980.529785
1885.224487
3653.77002
1966.946289
1517.730713
2972.079346
2229.614746
1983.505127
2428.299072
3445.567627
7088.16748
3200.584229
6832.641113
3109.295654
4210.102051
3173.113037
3874.762695
2351.825439
3607.054443
2443.870117
1639.428589
2905.966797
4146.033203
5889.569824
1877.745483
1851.191895
1759.396851
3336.055664
3863.341553
3213.543945
4462.832031
2875.249512
4285.660645
3652.696777
3077.189209
2767.521973
2750.266846
1509.032227
2296.992676
4309.705078
3025.19873
2653.730225
3381.881348
2246.035645
3106.656006
4424.195801
2725.543945
2592.088623
2501.717529
2312.418213
2461.95166
3072
2468.291748
3032.37793
1657.747925
3989.672607
2674.586426
5281.372559
2485.859863
6144.677734
2655.782227
4226.154785
4600.160156
3120.537842
4831.241699
1996.289795
3284.556641
2893.800049
3141.771484
2030.564087
2746.168213
2285.063232
2661.138672
3942.906738
2351.695313
2658.517578
2831.924561
4368.501465
1781.056641
3107.675781
6048.077637
4645.419434
4477.661133
1882.030762
1987.603638
3381.219971
2250.392822
4196.71582
3340.344727
5058.058594
2909.941162
2641.85498
4141.026855
2760.435303
4595.842773
2765.127686
2205.834473
4720.911621
4387.527832
1601.739136
3009.108643
2529.763672
3791.084229
5272.319336
3916.372559
3614.828369
2525.243164
5989.458008
2387.533691
1507.571411
1685.074341
3011.962158
2439.507813
2936.765869
1568.853394
3322.553223
4102.883301
8923.535156
5060.669922
1795.711304
1742.146362
3962.631592
5797.322266
2739.529785
6102.895996
2817.563232
2680.545166
5194.841309
4107.909668
3709.960693
1296.975586
2830.702637
4630.692871
1538.770752
2639.021484
3983.808838
5733.467285
3481.318359
1632.533325
7929.495117
2056.346924
1971.100464
5356.763672
2423.210449
1469.009766
1904.795044
1594.269287
1375.07251
2276.576416
8217.730469
2576.794434
3507.87085
1704.995239
1591.620361
2909.979248
2039.822266
5762.062988
5817.054199
2011.961548
2962.175049
1756.707764
1923.274658
1723.980347
2827.166016
1741.599976
3297.215332
2600.921875
4329.490723
2925.303467
4469.002441
2079.598389
3405.739014
5108.867188
5123.188965
7013.875
2123.94751
2025.018433
2788.116699
2058.373535
3921.526611
2506.03125
4867.062012
5255.703613
3076.327881
2622.657959
2613.866699
2352.876709
1459.017578
4818.341309
6941.746582
4362.192383
7847.139648
3609.419434
2749.064697
2135.821289
4315.929199
1677.426147
3102.47876
3266.857178
3815.708984
4349.397949
3757.523926
1955.96582
3005.727051
2762.666748
1717.862061
2165.427246
2487.861328
2577.720947
4975.404785
4621.234375
4987.516113
2693.959717
4917.609863
2329.395996
1739.041626
5404.663086
3687.574951
3265.24585
3108.502441
3462.14502
4485.76123
2062.924316
4285.693848
2838.265625
3031.736084
1915
4747.707031
3766.344727
2260.666748
1886.743286
6232.718262
3913.467285
5898.243652
1950.11084
2116.265381
2199.348877
3248.331299
3259.946777
2770.353027
4148.808594
5476.988281
3518.570313
2391.287109
2183.069824
3416.447266
1808.589478
1577.697021
3906.09082
5707.901367
2457.936523
6080.777832
1294.769287
5304.933105
3155.445313
1431.794922
2444.759521
3362.392578
4701.354492
4637.477539
3771.111084
3178.123779
2427.06543
4547.023438
2561.833252
4833.385254
4644.551758
1901.300049
2605.509033
2514.02417
1527.228882
5266.976563
4313.694336
2399.630859
2090.571533
2474.532471
1677.800049
4539.409668
3264.739502
5262.04248
5311.046875
2170.810059
1929.846191
2579.828613
1799.60498
4156.288086
2120
4717.451172
2885.13916
6147.129395
3614.218994
2593.492432
2477.5
1497.658569
1313.561035
4523.932129
2216.544189
1885.561035
4178.470703
2455.741943
1668.349976
1666.553223
3245.274414
1577.63855
4163.92041
2718.189697
2172.222168
2581.935547
1573.382446
3269.093018
1875.565552
1809.160767
2253.210693
4860.846191
2068.972168
3623.595215
2406.404541
2051.900391
1603.743164
5035.645508
2215.341064
2462.256348
2455.346436
1943.893311
3328.028809
1844.204346
4344.629395
3341.038574
3013.876465
2220.704102
3653.210938
3071.7771
2464.480713
2206.407227
1658.014771
2098.982178
2495.890381
2338.951904
3354.699707
2634.436768
2640.781006
1706.940918
2721.029053
2932.490479
2021.338501
2409.525391
4457.62793
6135.169434
4054.803223
3457.010254
5771.678223
4447.903809
2404.298584
2652.582031
2669.722412
4833.431641
3459.632813
5285.606445
3461.414551
2818.891602
2048.246826
2727.509766
3145.461914
5371.043457
2054.81958
2812.894531
1884.618896
3332.875732
3049.137695
1967.515137
4280.98877
4864.494141
4474.324707
1519.032227
2523.532471
4518.70166
3537.883789
1729.361694
4207.09668
3732.646973
2694.742188
6093.933105
2135.651367
2543.047607
3709.333252
3501.603271
4069.051025
2258.604736
4244.962891
2804.552734
4596.334961
2677.846191
2319.831055
4454.526367
2058.654785
5179.596191
3523.963135
3415.388184
6546.061035
1606.9375
5534.915039
4010.710205
1847.1875
3033.359131
3587.050537
2255.142822
4088.053955
3914.385986
4169.10791
3116.359619
3343.677979
7669.630859
2696.108643
3575.565674
1677.681152
2776.510742
6129.251953
1812.78833
3520.081299
2004.888916
1834.424194
3009.489258
3551.801025
4179.040039
4930.922852
5078.315918
5707.664063
5481.395996
3280.525635
2706.496094
1987.666626
1821.069336
1864.373779
4856.986328
3928.27124
4530.688477
2195.576416
4094.027344
2543.340088
3267.596924
3645.130371
2277.552246
4947.128906
1515.784912
1778.942505
2833.364258
4089.690186
6956.699707
3563.515869
1602.151245
4864.447266
3513.206299
3438.080078
3470.222168
1600.207764
2203.826172
2033.291138
3166.585449
3328.682129
3670.588135
3117.408447
1752.895508
1529.69104
2561.62207
3475.265381
5692.537109
5176.377441
5059.446289
1546.666626
4644.274414
4871.321289
4360.669922
7437.520996
3204.651123
3041.815674
3256.615479
4738.706543
2781.862061
4174.539063
2140.508301
5400.430664
3280.052002
4602.571289
2235.076904
2406.428467
5609.270508
3290.478271
1868.883057
3212.64917
3098.970703
6025.679688
1699.960449
1228.517212
5012.492676
1349.836914
1608.442627
4110.134277
3377.792725
7722.353027
6552.039063
3688.310791
1743.126099
2259.899902
4045.367432
2730.748779
3616.720947
1821.656006
3136.156982
1609.293213
2027.866211
1150.64978
1690.632935
2948.909912
5017.787109
2559.824219
2927.7854
5292.308594
3232
2160.498047
2813.126465
1602.588257
5683.033691
2846.436279
2505.723877
5219.62207
4002.289795
3430.260986
1738.900024
2464.734619
4194.288086
4420.679199
4586.57666
2931.557861
1932.289429
4866.217285
3699.937988
2004.732422
2053.216064
3210.429443
4551.779297
3006.602051
2746.450928
1727.288208
3638.486572
2884.516602
3725.280029
3406.28833
8422.545898
1681.30542
4051.570801
4218.924316
3206.717041
6077.567871
1832.435425
1783.125
1786.963013
12502.652344
2835.532471
2169.452393
3192.620117
4057.74292
2670.13501
2977.81665
4447.645508
2572.426758
3144.036133
4036.336426
2045.631592
2229.301025
2245.720947
5000.836914
2415.669434
1834.086914
4763.057617
1630.648682
1885.305664
3812.019775
5867.782227
3391.160156
2728.644775
2989.967773
3172.736328
2685.694092
2185.333252
4001.703613
3670.368164
4076.600098
5945.654297
6477.865234
4132.663086
2496
5013.531738
3374.760498
4477.771973
2189.927002
4102.095215
2682.450195
2152.776611
1989.99353
2868.117676
2631.619141
3370.107178
2133.076904
1803.843994
2354.031494
1891.977051
2647.143799
1440.627075
2098.033447
1946.658325
2094.542969
2664.689697
1596.19043
2101.812988
2247.652832
2167.531006
2480.780762
1463.497192
2095.077881
2860.434814
4335.120117
1440.893677
2043.677002
2243.105713
1820.083862
2986.910889
3338.856689
1534.905396
1400.676025
1574.626709
1827.336792
1977.84375
3608.840088
2221.762939
1727.974609
3464.01709
2343.492432
1264.542603
5343.938965
2517.500977
1337.680176
1829.055176
3256.618408
1555.027954
1803.540771
1399.278198
3184.898193
3127.562744
1513.809204
3692.913818
1712.422363
1553.286987
1453.424438
1884.075928
1395.318115
1866.31543
1920.202881
2492.754639
4794.427246
1339.773315
1593.25769
1735.101685
1924.666626
2354.996338
3889.039551
2766.010254
3076.157227
2665.15918
5957.834473
4204.934082
2841.505859
4025.109375
1668.460449
2685.76416
2910.449219
1605.317871
2239.26416
4113.214355
5251.70752
2691.042725
5550.883789
2156.102539
2764.566895
2200.67334
3475.346924
5008.648438
3905.080322
4740.45166
4005.773926
2681.796387
1691.45166
2757.39917
1478.54541
2443.764648
2292.310547
4527.816406
5213.888184
2674.422119
1775.314331
3640.469238
6832.925781
2020.014038
1575.640503
3485.982422
6710.887207
2397.396973
3186.630859
1913.189209
2438.645996
3468.432861
2081.310059
3252.015381
1463.779053
1440.666626
4723.973145
2316.049316
1847.344971
6908.373047
3127.87207
1489.870605
2175.756348
2454.629883
1315.138062
1570.025635
2941.908691
2835.507813
1547.811279
2591.146729
1611.567993
2877.381836
4063.447754
2195.241211
1658.990112
1569.478149
2020.389038
1687.763672
3070.774902
3359.176025
2469.887207
1345.17334
3286.70752
1841.249146
2762.492676
1680.619385
1731.255859
2620.289063
1340.093018
1386.876465
2123.48999
1709.439941
1469.532715
2273.218506
1791.199951
1436.275879
2922.751709
1761.104614
1772.550415
1711.751953
2196.631592
1638.676636
1857.5
1716.148193
2152.944336
1959.879639
2230.099121
1969.733276
2222.108398
2066.488281
1518.666626
2102.183105
1710.304565
1921.175415
1807.224487
3364.930908
2192.489746
2063.792236
2073.221924
2038.46521
2068.434326
1578
1549.411743
1750.212158
1441.874268
2119.371094
3323.445313
2800.533447
3905.798828
1307.016357
7138.090332
1956.363647
2767.942871
2396.765137
2708.15625
2517.834473
4194.806641
3288.39209
4524.93457
3177.625
5189.639648
4214.462402
3524.81958
2675.446045
1932.465088
2404.825439
2699.295898
2233.605225
1637.583618
3126.914063
5035.700195
4840.972656
4623.967773
1861.121704
4481.925781
2691.277588
4244.890137
3596.728027
6222.983398
2990.724121
1629.574463
1504.082031
1399.829834
2422.209473
3424.943604
2123.28125
1727.5
2182.518555
2484.206787
1803.485107
4014.651367
3205.485596
5683.848633
4094.283936
2374.710693
3049.239746
2242.119873
3098.513672
3126.865479
2094.075439
3571.191406
4769.337402
2212.876465
2462.759521
2300.820557
3466.090576
3085.376465
2805
1280.893799
2059.943604
1974.78479
1933.714233
2086.948242
1921.575317
3131.925049
1844.266724
2542.241943
2055.315918
2020.585938
1772.654541
3557.596924
1630.92688
1814.474609
1594.082642
1739.700439
2665.40918
2248.239258
1773.173706
1993.635376
2297.432861
1696.963257
1856.838501
1817.057861
1927.784912
2122.086182
2249.705566
1836.544922
2871.571533
3352.847656
3602.549072
1401.133911
2442.893066
1911.821289
1757.487549
1892.206909
1512.619873
1781.837158
1857.016479
1685.240723
1984.506958
1669.437256
2099.870117
1681.714233
1663.070923
1804.252441
1805.366821
2216.91333
1841.452271
1984.857178
1567.040039
1667.312134
3035.596436
1770.124756
2067.70459
2669.154053
1700.157104
2184.632568
4442.986816
3396.787354
2434.578125
6788.618652
3991.38916
3965.189697
2526.345215
2024
1833.877563
2021.62854
1926.723022
5906.55957
1687.137939
2710.074707
2344
3516.650146
2247.795654
3746.046875
3527.428467
1834.787354
4837.50293
2396.955322
5448.814941
3024.809814
2987.719482
2217.275879
6047.003418
1687.035156
3499.160156
2240.509277
4006.044434
4713.791016
2021.084717
3239.94873
2791.495605
3330.517822
4148.528809
2063.781738
2013.717285
1823.12439
2435.525391
3573.011475
2648.246582
2202.620117
3823.696045
2569.110596
4326.465332
5114.303223
3074.406738
2123.179932
1762.594604
2894.501709
2756.519531
1876
2357.568115
2735.980225
3283.192627
2209.090088
3297.093994
3341.991699
2029.348877
1790.409912
1956.71521
2028.157349
3249.123291
1870.045776
2069.66333
2754.434082
2185.849121
5077.842773
2094.32959
1995.991089
2189.80249
2765.580078
1723.744995
1902.497314
1628.647583
2370.661621
1628.622559
1678.52063
2240.198975
1818.536987
2935.748291
3593.435791
1633.125366
1820.931641
1734.963013
2526.935059
1900.363647
3493.643799
1782.366455
1996.709106
2057.22876
1917.620605
1522.802246
3171.206055
1727.619019
1585.526978
1329.490234
1863.716309
3084.060791
2477.487305
2442.282959
3627.820801
1897.87793
1588.543701
5515.615234
3349.523193
3105.806396
4714.935547
1183.533936
5087.556152
4241.009766
2748.37793
4024.549316
3448.59375
1840.255981
2263.797363
2598.519775
1568.785034
4190.786621
4204.671875
2367.162598
1333.12439
5234.096191
2706.499023
2163.259277
1436.477051
1593.304688
2121.623535
4235.70752
1982.413818
3428.668701
3213.533936
1733.221313
2421.176514
1655.430298
3294.348877
1739.418945
3976.124268
2963.370605
5253.294922
4006.65625
3189.780518
1424.863892
2434.115723
1592.357178
1538.616821
2964.057617
5024.366211
1475.112793
3233.514404
1838.222168
2898
2244.656738
2475.291016
3404.727295
2737.411865
1979.952881
1568.507935
5637.305664
2292.045654
2402.037109
3697.133057
2133.54126
2503.943604
1566.635986
2955.531982
4290.168945
2288.506104
1674.977417
3895.149658
2680.881348
1718.320557
3406.551758
2884.891602
5063.860352
2123.483398
2222.509033
3706.335938
2717.99707
3869.18042
5625.171387
2021.174561
3732
2063.120117
3137.659668
3230.888916
1661.81543
2097.055176
3312.698486
3756.457275
3409.520996
1864
5506.058105
2928.494385
2972.82666
2390.222168
6409.922363
1779.397827
1563.301636
3145.218994
3184.968018
2273.703125
3282.029541
2604.177734
5084.82959
2615.007324
2398.893555
4019.050293
1748.334229
1431.718018
1696.961426
1739.986572
1512.867432
2118.113525
1382.690308
2066.091064
2604.387207
2754.54834
6299.328613
4746.147461
2125.015869
4078.01001
3831.82959
2483.744141
1756.012573
4034.706055
1979.284668
3646.097656
2069.112305
1581.40979
5349.707031
3696.407227
3096.648682
2180.561523
4077.509277
1852.80603
1849.285767
3280.922119
1840.047852
2467.960693
1740.866455
4318.063965
3273.635498
2628.075439
1381.827637
8495.328125
2272.041016
3604.181885
2261.265381
1519.705566
2006.860229
2612.385986
4885.889648
1668
1283.931641
1607.774658
2305.954346
3349.107178
2195.397705
1765.554688
2423.111084
5011.407227
2562.497314
2026.200684
1531.946655
3749.322998
2881.328857
4848.471191
2454.979736
2126.066406
1856.965576
1443.452271
1552.10083
2275.195801
1837.542114
3483.513672
2719.796387
3876.361084
2081.61377
1736.552612
2896.995361
1633.87085
12259.869141
6196.13623
3048.441895
3203.328613
1573.957397
3407.9104
4313.720215
1752.049561
1598.950806
2557.086182
3226.931641
3664.556885
1740.669434
2527.60083
3347.378906
4016.861572
2642.09082
3400.895996
4050.72876
4185.383789
1828.333374
1383.352173
1995.436401
2659.030762
4237.32666
3504.41333
3927.082275
1724.780518
2082.217773
2782.875977
3991.73999
2932.036621
2931.369629
1719.871948
1671.359985
1581.312012
3080.78833
5093.269531
3610.355957
4816.012695
3443.338135
4654.965332
1828.318848
3746.876709
2976.976074
6189.185059
2036.41626
2155.003662
3089.07251
6295.518066
2871.008545
4204.681641
4809.836426
2035.91626
1861.911011
1906.328125
1958.104004
4194.807617
3916.588867
3831.515625
1706.625
4991.535645
1511.251587
1910.160034
6056.997559
3991.068848
2592.679932
3003.667725
2301.002197
1462.599243
3442.809082
3418.104248
2760.322266
1545.356689
2386.221191
1909.686768
2606.013916
2415.287354
1714.610474
2597.421631
2523.887939
3021.704102
4610.132324
4251.867676
2018.193604
1685.496216
2357.950684
2233.518799
3390.350098
3574.492676
3577.779785
1625.94751
2783.36084
1876.494141
1716.107422
2820.628174
1548.407593
3707.989746
5931.166992
2946.522217
1780.504395
3033.835938
4317.580078
4098.101563
1478.496216
2053.666748
2485.92041
2758.813965
6080.379395
2059.165771
1651.934814
1678.538086
2658.776367
1582.539551
5068.76416
1492.626831
1682.969482
1356.329712
3022.95874
2006.609375
4948.179199
1581.055786
4546.717285
2319.326416
2167.764648
2135.104736
2352.884766
5280.632813
5166.702148
5208.11084
2204.156982
2117.754395
4392.76416
3431.905273
1506.273926
4688.48291
2523.038086
1321.309082
2245.314697
5791.911133
4552.840332
1755.719727
2997.475098
2096.744873
1805.606812
2709.315186
2625.767334
4121.532227
1644.948242
2506.474365
1697.588501
3558.748779
4573.558105
2697.102051
2673.124268
1831.081055
3604.211182
1699.889282
1567
4132.473633
3098.073975
4233.004883
2342.187256
2257.597168
2289.206543
1601.935425
3179.210693
2424.537109
1771.31543
3614.928955
2884.517578
2925.433594
4495.248047
1571.918335
1789.682983
2068.568359
5041.477051
2016.241577
2484.93335
1874.163208
2651.362305
3865.073242
2247.827637
1856.765381
3542.154785
1595.10144
1353.568115
2071.915527
2226.7771
3620.085938
1722.86084
1536.690063
1513.488403
3117.150879
2020.657227
2766.592773
4009.681641
2080.468018
2430.195068
1977.453491
2044.011108
2993.638916
3024.34375
1764.5
3995.264893
4950.669434
1461.852051
2670.084961
1999.211914
1951.782227
5411.092773
3317.581299
5332.240234
3361.171143
2416.882568
2545.23877
3757.235107
2459.838379
4158.217285
3296.921143
5110.361328
2066.627686
3570.734619
1519.521606
3932
2125.094238
2582.929443
2122.209229
1747.863525
2580.026123
5609.293457
2954.489258
2021.859375
2342.224609
1932.938599
2937.829102
1829.956299
3592.662354
1893.244629
5570.553223
3303.9646
1548.7948
2112.567139
2388.645996
1813.445679
4506.136719
4523.92041
1813.988647
1565.813477
3292.028809
1906.055664
1687.615967
4604.789063
1492.568359
1723.438232
1615.551392
2458.828369
3066.539795
1712.855347
2611.869385
3127.482422
2899.249512
4066.381836
1571.820313
1593.159668
4217.12793
4666.066895
1734.130859
2323.483154
5122.831055
4053.291748
2994.120361
1705.418945
1983.700684
2267.048828
3418.087646
5404.787598
2640.91748
3583.35791
1915.956421
2564.96167
2224.37085
3037.935791
3905.256836
4067.86499
1824.77417
1277.724731
1351.414673
3025.034912
4313.76123
1524.448853
1948.960938
1739.005005
1511.154053
4663.821777
1626.108765
2198.311768
3203.188965
2348.642578
1874.119507
3195.951416
3396.953369
3744.378662
1926.025146
4136.816895
1733.5
2556.929199
2431.283691
2196.639648
4409.501953
6196.600586
2996.448975
1881.3573
1815.83374
4785.648438
2031.528564
2716.409668
1495.129395
1822.263306
2412.964111
3881.387939
3779.90625
1891.697388
1458.471924
1603.89502
1776.492554
5947.063965
2102.310547
4491.527344
1935.025513
3999.784668
1511.197754
4161.344727
1655.445923
1854.493652
2138.095215
2177.724854
2258.937256
2271.304688
1805.162964
2677.333252
1570.883179
1994.984863
2718.147461
3820.499023
4171.293945
2537.880859
1624.45459
4589.600098
1607.010742
7229.118652
3888.472412
2522.860596
3368.136963
2381.147217
4233.325684
1710.862793
1456.373657
3991.508545
2574.878418
2524.531738
1592.422241
2837.415771
5108.751953
3895.410889
3699.887207
3166.621094
2457.07666
2422.57373
3440.738037
2144.389893
4033.506348
2096.72583
1845.507446
1664.897827
1371.636353
1788.686401
2551.988281
4531.070801
5363.207031
1511.451416
2425.002197
1773.405396
1998.340332
3019.661865
4007.258789
1620.35437
1745.456055
1452.859863
1815.884033
5414.493652
4524.641602
3605.376953
1601.333374
3781.050049
1772.539917
1905.335815
3500.945068
2641.990967
3342.445557
3727.789307
1685.115723
1835.351807
4598.452148
1826.887085
4856.476563
1643.783325
2389.033203
3726.152832
2529.697021
2369.810059
1743.636353
1812.099121
1869.422607
3729.216797
2137.467529
2679.760254
1899.456421
1359.681641
2874.078613
2482.926025
1737.415527
2299.532471
4228.67627
5438.660645
2781.087402
2026.327271
2908.783203
2247.630615
1801.756104
2990.317383
4658.904785
4870.132813
2116.204346
2109.476318
4502.969238
1582.509399
2231.709961
1677.193848
4008.389404
1655.774414
1592.76355
4560.335449
2301.682129
2337.466553
3891.90625
3054.084473
1558.584839
1932.368286
1605.122925
3462.906494
1472.221191
3193.789063
1682.186279
3463.096924
1524.495361
3311.563721
2547.005127
2419.827393
2663.119629
3126.150879
1924.878418
1880.692993
4338.21582
4013.585938
4222.249512
1798.566406
2207.468506
1783.577271
