# Supplementary material for: Distribution Analyzer, a methodology for identifying and clustering outlier conditions from single-cell distributions, and its application to a Nanog reporter RNAi screen
Source: BMC Bioinformatics. 2015 Jul 22;16:225. doi: 10.1186/s12859-015-0636-7 (PMC4511455; doi:10.1186/s12859-015-0636-7)
Supplement: Additional file 1: Code S1. — R source code and sample data for distribution-based high-content screen analysis [file 12859_2015_636_MOESM1_ESM.zip › DistributionAnalyzer-1.1/Plates/files10004/H03]

4087.922119
2947.428467
2744.60498
2771.060547
7810.059082
4038.838379
2629.349609
3086.754883
2973.110352
1765.57019
2338.623535
1669.993286
1740
3857.731689
4410.736328
2863.379395
2110.119873
2744.033447
3065.464355
1786.642456
3834.093262
4148.027832
2845.014648
4281.19873
3801.112793
2511.746094
3101.828857
3488.256348
2438.854248
3359.710449
4088.80835
1897.714233
4736.244629
1857.76001
1495.500977
2517.65918
1473.994019
3291.390381
3579.327881
2255.227051
2309.722412
2101.085205
3674.236328
2448.039551
2089.534668
3171.872803
2603.13501
1876.074585
2380.241699
4235.55957
3478.62793
5637.087891
2758.853271
2107.749023
1943.001831
1572.43042
1992.925659
2976.150635
2798.135986
2026.828003
1994.772095
2403.534912
2698.852783
1766.421753
2965.942139
3942.171631
3552.911377
3117.443848
3151.9104
3649.744385
2156.76123
3377.227539
1741.196167
2030.977173
4463.320313
1430.429077
13617.371094
2936.535645
5651.105469
1774.400024
2302.123047
4712.801758
3733.648682
2540.905273
2180
1848.237671
2337.641113
3220.994141
5118.938477
1809.772705
3165.588135
3918.341064
1797.321533
4379.666016
6811.432129
2573.800781
4577.066895
2758.836426
4697.274902
2201.519043
1178.336304
3304.827637
2418.361572
1578.044067
1165.709229
4281.76709
3498.969238
1811.346436
2084.300781
2829.832764
5782.501953
1766.620728
1967.022217
5448.977051
1620.591309
5375.736328
2039.304321
2482.501953
6491.511719
3593.282715
5803.800293
1344.07019
5117.909668
2622.787842
6334.17041
2054.54541
3313.973633
1954.731689
2724.862793
4773.226074
4397.052734
3353.559082
5252.342773
5121.378418
5333.719727
3903.869385
3955.726074
2690.359619
3549.239014
4257.660156
1850.397827
4376.853516
1740.344849
1808.344849
2985.333252
2590.864014
3481.772949
1969.507202
5058.56543
5317.135254
3431.654297
5006.041504
2468.605957
1517.152588
3694.072266
4946.693848
3466.068115
4769.67627
2190.032715
3651.231445
4076
3565.504883
2601.415283
2362.232666
3913.963135
5016.223145
4055.804932
4154.964355
2479.071533
4782.830078
1706.9375
2897.56958
5497.727051
2203.913086
6422.814941
2864.80957
2937.248291
1668.030273
3892.095947
1509.6604
1804.017578
3431.957031
1828.715088
6286.783691
2224.460693
3869.892334
3714.291016
3091.283447
2535.883789
2110.362549
7299.125977
1820.486572
4161.174316
1239.610962
5612.301758
2124.539307
4715.729492
3320.134033
2454.083008
3766.243652
1979.941406
2171.905762
1702.837036
1570.33252
3875.76709
3088.020508
1469.588013
2881.932861
1639.2854
1620.171875
2368.356201
3628.692139
2512.226807
2472.663574
2048.213623
1603.700317
1429.356689
3712.586426
3413.138428
4506.104492
1438.107056
3482.47168
2710.411865
3707.800049
3363.112061
1487.610352
1796.054199
1908.527832
1952.407104
1547.792969
2054.852051
2057.908691
2253.721924
2469.06543
1877.792603
3616.791992
2439.071045
3900.464111
3446.939453
4759.156738
1907.355835
3288.911865
1839.888916
4785.96875
2751.878418
4189.004883
2627.424561
4513.949219
3931.507324
2971.771729
2012.221313
2478.746826
2352.436768
1557.645264
1685.267456
1637.72876
2475.678223
3423.874023
2887.988281
4473.272461
3214.394043
2436.934814
3420.401855
2557.501465
1588.055542
1523.971191
2004.895508
3420.022949
6670.962891
1688.205566
5665.799805
5542.770996
1359.344238
1470.352905
2533.809326
1483.782959
4386.71875
1427.256104
3284.781006
3975.385986
2622.270264
4041.280518
4515.970703
3299.690918
1679.648071
2093.494629
2877.254883
2064.353027
1917.248413
1184.19751
4360.949219
2043.083984
6530.535645
4022.014404
1517.797852
4198.887695
3223.543457
1535.705933
2627.575684
3389.095459
3508.177979
2810.582764
1410.97522
2584.750977
1953.967163
4241.726563
3074.086914
4823.144043
2361.100098
2432.16333
3579.199951
5345.668945
2465.967285
2538.265381
3217.941162
4555.572754
1962.471558
1772.785034
4935.180176
4791.448242
4273.906738
2217.566406
1513.01355
2967.524658
2393.838623
4440.720215
3722.888184
2486.73291
4158.73291
3294.633545
1585.142822
2965.753662
3955.681396
3139.262451
3234.409668
4251.501465
1777.19397
2264.480469
2591.703613
4178.904785
2428.515869
3438.652588
2226.230713
1679.111084
2560.101318
4629.414551
3794.21167
2363.708496
3064.191406
3100.571533
3585.17334
3373.622559
2761.159424
3009.192139
1486.368408
4062.697998
3101.47876
4218.191406
4799.741699
3958.867676
1977.142822
2050.985596
3830.387207
4156.753906
2720.746094
2999.161133
1704.679688
2941.936035
5022.63916
2480.744873
4531.144043
2729.338623
3494.7771
2016.382568
3092.202881
3728.751709
1446.149292
3247.789551
2185.331543
1465.723389
3847.567627
1358.599487
1836.413452
1505.206299
5758.829102
3771.54126
2755.438965
4102.147949
3885.52417
4917.953125
1882.577515
2257.13208
2588.842285
3175.787598
3764.765869
3071.648682
1853.115601
5452.654785
1725.915527
2005.439453
3719.173828
1911.383667
2849.876221
5299.239746
3679.059814
2735.761963
1413.917969
2581.751465
1519.640869
4474.376465
1713.90625
3117.421631
1943.010498
2262.303467
2264.194824
4000.546631
1544.354858
4450.506348
3694.44043
2997.119385
3858.191406
4249.730469
1737.360229
2079.685059
1966.621216
1628.140991
2619.790283
3773.069336
2258.450928
2999.466553
2072.296387
3120.836426
1537.206543
6614.249512
1881.385986
4529.883301
2360.135986
4092.843994
1478.756226
8157.169922
3063.550293
2584.69043
3405.988525
3991.705811
2050.553467
3769.554932
4618.834473
1880.339966
5193.808105
4801.557617
4594.233887
2755.179932
2081.976074
3848.932129
3081.304443
1719.316772
4037.95459
3706.307617
5183.466797
3500.87207
1799.753906
2437.54248
1574.782593
5249.51709
3781.434326
4928.345703
2433.290771
1463.503906
3527.199951
4447.524902
2575.192627
6770.550781
4047.097412
1898.06189
2468.65332
1790.039063
4316.657715
3448.849854
3910.561035
3345.13916
5697.549805
3674.123535
4942.210449
4451.273926
1823.782349
4564.592773
5868.972168
1943.398438
1828.095215
5511.959961
2592.489746
1540.030029
5511.780273
4430.501953
3505.899658
4142.996094
3874.290283
4045.077881
5510.012207
2717.22168
2414.399902
1737.54834
1543.283569
3940.957031
2128.285645
2879.172363
1489.217407
3810.078369
2055.850098
5223.162598
4936.061035
2464.54541
2073.74707
1784.706665
4115
1745.043457
4081.968506
6071.944336
3201.4104
3962.682617
4018.514404
2149.129883
2656.5
2471.79834
2571.309326
1853.142822
2447.350098
4155.83252
3820.617188
2369.304688
1528.805786
1886.756714
3455.445557
2020.942627
4470.276855
4020.712646
3298.968018
2149.012207
5061.716797
3087.433105
2682.204102
2840.919678
2042.431519
1623.843872
3460.998047
2669.944336
2321.87793
2684.755859
2300.592773
2838.053223
2034.287109
4745.758301
1545.948975
3598.937744
5731.050293
1419.816162
5160.537598
1517.292725
1552.235718
4820.12207
2236.384033
6897.071289
1788.045044
2199.062988
1911.899414
1421.002197
1554.20813
3434.902588
3407.966309
2312.260254
1543.442993
3981.936768
1466.380981
1654.204834
4400.469727
2665.095947
2456.90332
1705.82312
3361.436035
3359.474365
2501.255127
1897.056641
1691.517822
2065.483398
2780.314941
1553.745483
1782.465698
1416.576172
2727.479004
1897.691528
1393.899414
3450.7146
1618.456787
1441.248047
5784.45752
2212.688965
4534.3125
4539.728027
4922.655762
2851.699951
4771.381348
2075.789551
2995.428467
3272.727295
2963.5
2791.300049
3477.320801
4812.23877
6680.703613
3129.684326
3690.153809
3034.09082
6549.958496
3684.657471
4070.448486
2063.024414
4557.610352
3475.353271
3247.861328
4162.114258
2221.661133
2239.145264
5446.422363
4037.625
2612.828125
1823.243652
3432.15918
1442.111084
4206.273438
3675.260742
5944.234863
3941.058594
1704.089111
1577.744385
3839.277344
1320.080811
4093.807129
4914.58252
2974.415527
2071.305664
1690.783325
2310.267334
4187.222656
2385.939453
4016.052246
4220.003418
1704.571411
1783.743408
4217.622559
2219.987549
2888.257324
3052.271729
1543.359985
3088.590576
3773.931885
3003.529053
1627.142822
2855.586182
8231.206055
1661.760742
1478.035034
2198.955078
1876.109253
2602.424316
1725.190308
1787.141968
5931.469238
2106.054932
1387.199951
2528.936279
3322.446045
1661.071411
2014.315796
2689.225342
3723.988525
3542.876953
4040.068604
5235.731445
4487.503906
2732.66333
1874.140869
6041.692383
4579.875977
1891.822266
4950.809082
3500.950684
4672.200195
1370.089111
3430.782715
6784.362793
2552.638184
3885.010986
4569.709473
2268.8396
3780.713867
4468.115234
4448.55127
4612.114258
3637.68042
3053.434082
4150.70166
3773.938232
1823.827393
3362.873535
2449.42041
2632.578857
3234.199951
2211.638916
3063.306152
2767.61377
3683.678467
2899.195557
3067.438232
2248.943604
2592.98584
1908.812988
4911.939941
4392.14209
1700.136108
1856.440918
2420.435303
3250.981445
2120.442627
5667.869629
2278.97998
4918.320801
4153.85791
7436.178223
3613.312256
4738.334961
3290.39502
4638.460938
3231.858398
2104.490479
3507.286621
2658.198242
4744.324219
3934.07251
4174.263184
3527.550781
3682.749268
2812.070068
1488.688599
3477.060059
1531.322876
3837.5354
2925.820313
2528.740723
4213.891602
3083.019043
1365.320923
2965.139893
3494.485107
3206.644287
1669.52417
3190.994873
2496.501953
3882.644775
1513.384766
2304.035889
1951.558105
2122.326172
6287.467773
1327.295654
4219.336426
3593.73877
3177.845459
2685.270508
2336.055176
1902.150635
5000.623535
2363.580566
2502.21167
1601.522217
1944
1398.291138
3264
5439.407227
1900.820557
1721.519043
2336.635742
1507.662598
2357.692383
1652.307739
2636.71582
1710.241699
4092.235352
9532.613281
2407.919922
3185.43042
1590.039185
2883.889404
1900.116455
3681.070801
4145.333496
3287.317139
2079.45752
4666.723633
4453.513184
5004.40918
4914.860352
3157.891357
1474.245605
2297.846191
2980.460205
3165.411865
6557.318848
3236.027588
5024.945313
3423.058838
3964.685791
4374.09668
2638.509277
3858.29541
2275.216553
2930.143555
4268.938965
4637.538574
3283.239258
3410.265381
4428.486328
8239.886719
3231.370605
3702.175781
1821.701172
2927.195313
4081.411865
2486.752197
1349.909058
5973.621094
3868.850342
4753.557617
1805.588989
4968.725098
4901.644043
3869.198242
3138.490479
6340.375488
2507.310303
5770.73291
2774.32373
3013.931152
4106.76709
1877.907104
2393.032227
4873.450195
1649.718018
5179.832031
5521.45459
2221.747559
2143.649902
5046.148438
3281.9104
5811.340332
6974.488281
2119.082275
2014.315796
2571.103271
1642.873291
3190.584229
4422.231445
2543.619873
5442.59668
1287.293335
2717.837891
3231.141113
1512.411011
2900.274414
2638.173828
1335.666626
3470.439453
3856.446777
2534.995605
5519.391113
4116.375488
1688.717773
1285.96521
1844.768677
4818.709961
3132.747559
2130.730957
4522.570313
2051.47168
3879.400635
4218.506836
2571.078857
3181.523438
3472.508057
1788.488403
2537.666992
4092.662354
1553.291016
4311.198242
2466.503906
2235.855957
5340.0625
1432.134277
7710.615723
3050.786865
1655.62146
4646.233398
3516.023682
1287.122925
1869.605835
1376.529785
1769.029907
4018.341064
2129.607422
1733
2366.950928
2294.456055
4335.654297
4020.386475
3337.613037
3689.701416
2099.901611
2752.931152
5464.11084
4029.333252
2047.405762
4915.543457
3714.268311
2196.644287
4772.117676
3650.279053
3643.581543
2110.254639
4641.944824
3270.317871
3987.461426
4254.460449
1870.168701
5214.861328
2199.591309
3358.604736
4521.784668
2722.858398
4369.487305
1635.651489
2888.612305
4843.25293
2549.850342
3333.541992
4544.675781
4997.62793
2354.073975
2825.142822
2059.919922
1997.75
3853.692383
3058.233154
4851.342773
2742.085205
2725.545166
3439.656738
5357.167969
3625.943848
1779.173218
4049.723633
2071.446533
3030.034668
5325.739258
5970.817383
4856.740723
3315.356689
3493.185303
4049.107422
2205.622559
2005.204834
3303.419922
2225.064209
3448.880615
2890.514893
1487.855835
1906.819092
1281.358521
2037.5
1523.072021
1728.645142
1877.614868
2456.649902
5300.231445
1632.561401
2387.532959
4819.105469
1662.71106
1447.794922
1872.645142
4023.963867
2319.003174
2422.849365
3111.06665
2345.583252
3401.460693
1837.903442
3737.115234
2451.188477
2564.130859
1425.10144
2875.775391
4275.555664
2711.189209
2339.662842
2295.513428
3131.359619
2343.337402
1987.189575
1558.331299
1377.324829
3882.353027
1729.553345
2102.904785
2057.550781
1733.859131
2309.798828
2280.38208
1524.402344
2197.574951
3999.97998
2395.109131
2850.590088
3086.016846
2226.813232
2361.936523
1929.908203
2564.052734
1852.543945
2880.891602
4152.737793
1674.76709
2314.45752
2569.638916
3202.311768
4324.687012
3846.956543
3855.204346
5294.169922
1560.425537
4693.604492
1795.536865
1323.387329
2898.198242
3073.286621
4116.786133
3049.425537
3553.105713
2116.444336
2591.961182
2756.455811
3168.941162
8032.804688
3467.314209
3981.052734
3498.331543
3613.937988
3585.212158
2094.991699
6111.370605
5621.333496
4709.55957
4759.147461
4665.037109
3546.879883
2551.4375
3939.498047
4233.684082
1781.10144
1667.421021
4396.630371
5368.204102
3483.428467
2341.937744
1022.732666
1206.732666
2350.388916
1863.261963
2944.740723
4244.444336
4356.452637
6145.260254
5206.475098
1734.814819
2766.980957
2203.650391
4433.166504
1111.615356
2093.217285
1885.9375
3732.536865
4237.507813
3642.602783
4231.365723
4381.929199
3035.123779
1571.580933
3768.611328
2842.039063
2817.009277
4877.132324
3350.124023
2438.962158
3148.590088
3481.986816
1940.583862
2077.414795
3950.487549
5106.743164
4052.341553
3607.067871
4155.818848
4220.511719
3634.44751
1606.244873
5663.456543
4306.155762
3978.572754
3215.48584
2209.006592
3909.360596
4406.726563
2001.38501
3405.901123
2001.701782
2183.322021
4506.248047
4801.612305
2552.873535
1889.963623
3537.835693
1696.559082
3760.010742
3563.584717
2775.150146
4672.409668
1653.45459
1436.354736
3135.269043
5143.753418
2613.522461
2192.912842
1846.980591
3534.943604
3355.347656
4798.068848
2605.57373
5662.041016
1727.633911
2405.417969
3543.215332
2234.760742
2887.279297
3830.570557
3369.513184
3046.253174
4226.808105
1364.740723
3158.486572
2898.192871
4020.291016
4132.254883
3280.63501
2447.808105
1918.141357
2198.4646
2383.023682
5092.551758
2560.333252
3150.866943
1674.857178
2066.90918
2201.496094
3538.191406
2670.657959
4783.129395
3001.935547
3912.088379
4170.377441
4749.780273
2590.028076
3968.965088
3895.925537
3070.022217
4557.307617
4251.10498
1422.457886
4381.15332
1644.435059
2611.568115
3125.070801
2656.361572
3526.494385
3177.323975
1942.689209
4885.14502
4602.922363
2967.919189
4948.975586
3435.405273
1930.333374
1622.166626
5570.75
4588.433594
2898.881104
3925.470459
3070.567627
3444.709473
3163.754395
1513.704102
1854.882324
3473.937012
1751.511719
1750.258789
4693.828613
4508.360352
2607.515137
3234.245605
3125.646973
2663.276855
3182.17041
5275.447754
1853.494263
2499.172852
2624.078369
2933.366211
2432.424805
2290.145752
4638.028809
2438.349609
2011.069458
6167.800781
2709.585693
1981.464111
3569.180908
4228.77832
2290.38501
2077.754883
2327.641113
2687.086426
3182.595215
2233.5271
2998.593506
3340.265381
2128.355957
4213.535645
2410.883301
3146.571533
2149.824219
1845.602905
1886.818237
4160.19043
2822.869141
4950.469238
3133.918213
1879.856689
2208.852295
3555.185547
1951.582886
3195.438477
2091.790283
3028.177734
2465.987549
3032.8125
2279.930176
3596.369873
2679.985107
2415.946533
3757.114746
2890.321045
3133.889893
2581.312256
4181.204102
2156.312988
3558
2162.435791
2128.263184
3734.199951
3853.358154
3520.756836
2185.105225
3036.54126
3761.796387
1199.551392
4663.319824
2970.356201
6375.870117
3581.970947
2104.727295
1285.651367
1635.37439
3677.179199
2930.947266
4012.321289
2553.908203
3701.856201
3067.840088
3521.197998
3367.876953
5125.22168
3042.33667
5086.932129
2429.377686
1846.778687
3749.808838
4801.168457
3978.633545
6012.25
2873.806396
3039.75
5353.302246
2770.537842
2653.417236
4195.488281
4069.419922
3845.578125
2978.057129
2927.911621
3189.984863
3908.754883
4305.124512
5830.181152
2362.399902
3460.613037
2848.583252
2798.399902
3472.121094
1764.640747
3431.883301
2558.533447
2037.977051
1783.206787
5470.150879
5552.399902
3426.561768
2135.586914
2544
3822.602295
4101.952637
1829.96936
1667.068848
5121.208496
3528.020264
2491.994385
5000.740723
2862.292725
2458.112305
2299.357422
1535.795288
2964.020508
4988.638184
4155.952637
4506.433105
2706.742432
5012.26709
1858.502563
3968.44751
6432.27002
1548.755249
1971.359985
2880.657471
2238.645996
3690.498779
3399.692383
1984.613892
1593.414063
1295.187012
4494.084473
1385.24585
2243.089355
1361.014648
1479.438965
4091.793213
3749.314209
2068.936279
1826.773315
5720.21582
4583.441895
6167.23877
1359.591431
3040.190918
3679.17627
1822.407959
3733.290039
3598.082764
3786.500732
1823.620239
2992.330322
1931.226074
1452.651123
2820.657715
2421.252441
3802.054443
1577.253296
3680.442139
2836.646484
3980.746094
3869.30249
2468.669678
2366.576172
4271.659668
2472.683105
4575.968262
3794.851807
3136.816406
3660.424316
2275.745605
2284.155273
2608.625977
4196.844238
4928.05957
2211.725586
5396.498535
6297.914063
4150.922363
2046.139526
3574.126465
3737.600098
2853.60376
2109.136475
2346.357422
3723.930176
2372.910645
1408.091431
3607.47876
5665.566895
2821.117676
3872.597412
4787.938477
5378.39502
3803.966309
3141.610352
2902.340088
2041.508789
4249.82666
3370.544434
1806.742798
6883.386719
2938.049805
5255.848145
3333.701416
6247.272949
1846.542725
2379.31543
3575.812256
4876.270996
3985.686279
3963.890869
3389.797363
3806.966064
3531.133301
2487.893555
4605.275879
2299.095947
3700.575684
1984.505615
4320.62207
3340.762695
2299.142822
2541.557373
3082.904541
2273.445557
2697.605713
1802.359497
3717.312256
1811.964844
1983.116455
2077.320313
2203.001709
3303.148193
3963.466309
2968.416992
2009.697021
2481.406494
4553.387695
3074.342285
3474.615723
2439.988037
3124.116455
1976.782593
1915.21228
2038.523438
2294.212646
3257.759277
2193.773193
1587.084351
1863.063232
2455.474854
2110.493164
2077.527344
2561.716309
1905.809692
1886.352905
6695.202148
2782.595947
3204.121094
1871.27002
2934.727783
3806.881836
1965.27771
3616.008545
2110.610596
2483.117188
3679.422852
1764.071289
2000.335571
2264.27124
3151.085693
4449.623047
2615.708252
3025.907227
1679.163452
5342.318359
3120.331787
2683.18335
2106.925293
2020.82019
9924.592773
2098.895752
3669.390625
3449.41333
2948.255371
3371.413818
4947.103516
3494.257813
3797.482422
2732.796875
1992.170166
4684.982422
4728.245605
3001.509521
3391.050049
2274.372314
2437.435791
4014.240723
4359.531738
3511.216797
3590.236328
3977.105225
5733.701172
5056.075195
1804.434814
3601.621582
3054.626953
1673.292358
3207.743652
3631.087158
3338.173828
2655.111084
6518.438965
3251.612549
1291.619019
4905.809082
5394.262695
5560.076172
2364.18042
4145.961426
3625.09668
1164.850342
5440.908691
4584.402832
6851.757324
8479.568359
8544.477539
4424.806641
3323.575684
3576.658936
4342.777832
3964.250732
3802.681396
2295.602051
1121.189697
5863.974121
1675.432983
3091.963379
3295.643799
3234.447998
4571.944824
3491.628662
2055.540771
9569.753906
4630.216309
4060.167969
3704.862305
2686.814453
4383.755371
2764
3947.735596
2144.926025
3349.178467
1522.627441
3875.433594
1667.434814
4629.259766
3692.327881
2199.060547
4107.504395
2941.316406
1741.165771
5661.958008
1730.661621
2283.017578
2549.080078
2835.564209
5724.869629
5425.224609
1543.893311
3301.469727
1759.191772
3929.832031
1778.683228
1644.621826
8831.431641
4963.847656
1709.925903
1500.363647
3614.664551
1674.148804
4633.021973
1709.985474
1822.959839
3816.402832
2563.224854
4571.05957
1677.11145
3733.784668
1600.767456
2555.082764
1456.437866
3229.552979
2488.923096
7163.385254
3065.414063
2696.531982
5057.04834
3586.25
2820.873291
1883.242065
4591.333496
3588.587891
1801.833374
4781.327148
2607.867676
5250.421875
4913.725098
5022.414551
3498.178223
1904.195068
4617.087891
2803.741943
2817.125488
3627.837646
3729.046631
2358.639893
3985.938965
3216.193115
2046.217651
2668.447754
3129.189209
2258.0979
1908.775635
2685.868408
1860.521729
2002.007935
5425.785156
4592.71582
2333.384521
3749.008301
6632.961426
4139.655273
3602.028564
4046.080811
2696.297607
7307.76709
4261.983887
1452.387085
2817.177734
5303.146484
4545.775391
5469.818359
5508.457031
4436.143555
2511.461182
6611.837891
1708.320801
4020.246338
2962.366699
5741.602051
1282.232544
2626.574219
3470.580078
2535.631592
5394.815918
3736.40918
2676.945557
2023.584473
1944.978394
4149.018555
5920.866211
1624.489136
3933.887207
3140.962646
4460.041504
3867.653564
2572.335449
3858.642822
4908.070313
4302.077148
2675.027832
3222.716064
1993.348633
5964.654297
3366.894775
5329.837891
1934.497803
2335.094238
4440.869629
1906.246582
3964.052979
5817.146484
7163.333496
4126.060547
3160.339355
4023.509033
4737.567383
4108.101563
4735.479004
3334.033447
3750.536133
1811.49292
3314.402832
3313.076904
3475.22583
4915.030273
2272.705811
2650.461426
3826.743652
2769.69165
3400.677979
2355.643799
4470.635254
6475.47998
4748.666504
2103.945313
2329.543213
3433.515137
3265.550781
5046.897461
1659.92334
1683.506348
1687.74353
3896.500488
3141.60498
1490.592163
3607.347656
1482.137939
4595.815918
3813.36499
2597.435303
1668.470947
1915.929688
4127.505859
1750.279297
4636.212402
1655.337158
1536.710327
3964.252686
1796.15918
2226.566162
1461.49939
4866.550781
2388.143311
2041.443726
4316.321289
1271.015381
1658.368774
8378.977539
1456.903076
1759.754883
1721.042603
2513.977295
3324.038086
4650.71875
6541.959961
2242.115967
1896.681152
3630.830322
1594.525391
1365.352417
1562.485107
1241.586182
2517.575684
1977.846191
2144.575439
2590.08374
7684.501465
3114.610596
4679.594727
3801.701172
2730
2446.049805
2962.72876
3710.309814
4365.475586
3388.056396
5315.602539
4002.795654
2805.475098
1757.012085
2211.826172
2264.302002
4182.306152
3839.327637
3642.236572
2830.504639
2416.439941
3097.652832
2039.62207
3155.65332
1837.191895
4071.369873
2505.887207
1411.031616
3527.45459
2515.051758
2339.522949
1812.8302
2348.254639
2338.13916
2946.059326
3313.477783
2504.608887
3429.52124
3804.617188
3551.1875
4377.495117
2974.917236
4921.911133
1826.395996
3441.223145
2306.497803
2465.811279
4045.945068
2695.895752
2256.104736
4300.905762
1628.393677
2288.584717
4513.319824
3912.308838
4294.568359
2253.843262
2130.399902
1968.619751
1628
3153.431152
1989.879883
2323.901123
3147.127197
4666.536133
2110.116211
1605.966064
2437.125244
6244
1861.697144
3471.217041
4206.335449
3747.184814
1961.236206
4266.166016
5706.282227
4414.984375
4337.055176
4311.71875
2577.128906
5576.853027
4029.471191
3546.526367
4728.133789
3640.507568
3618.793213
5377.60498
4726.825195
4151.416992
6074.618652
5684.303223
7790.956543
3222.809082
3814.309814
3718.603271
6739.555664
4226.643555
4280.714355
4794.88623
3226.740479
3339.633545
1860.915649
1875.963989
3316.205078
2718.928223
4920.835938
5525.793945
2403.396729
5156.908203
5182.275391
2232.416992
2549.493896
2052.282471
1800.478027
1883.492554
3551.906982
2469.345703
5791.031738
2282.126953
3972.650635
3235.448242
9779.511719
7409.107422
2588.164307
2007.053223
3280.658936
4805.200195
5383.26709
5356.993164
5166.561523
2998.960938
2305.267334
6020.020996
2218.977783
6853.353027
4895.696777
1700.819824
2571.097656
2485.515869
3753.451904
5189.48584
2718.008545
1879.665161
5585.44043
2189.75293
4417.835449
3522.834961
2234.549805
5633.069824
3217.016357
4793.263184
2509.626709
1898.450928
3317.714355
2565.990967
4848.124512
3800.729736
3057.547607
3067.807617
2804.749023
3220.793213
2199.676514
3366.705566
4606.625488
3039.314209
1991.085693
2340.709229
2678.759033
3054.826172
3453.115479
2819.862793
2431.06543
4182.635254
3003.370605
2934.09375
3367.638428
5218.356445
2778.675049
2629.606934
5160.776855
4227.665039
3669.289307
5604.151855
4133.688965
2365.247314
2144.586426
3054.229492
2185.800781
2637.716553
2211.140869
2125.89917
4732.592285
3326.841309
4639.698242
1684.729004
1896.370361
4165.923828
5221.052734
2339.897461
1570.938721
3233.100098
3745.421387
3839.574219
3962.227783
3632.45874
2198.928467
2667.572021
2614.070801
3450.873535
3136.083008
5721.386719
4866.837402
4636.65625
3720.35498
5140.911621
2424.611816
2567.438232
2252.11499
3410.102051
3438.476074
3209.190674
2044.871826
2805.437012
2007.462891
2668.040771
4700.599121
2040.861938
6551.524902
2575.817871
3097.161621
3409.005371
1901.62561
3739.830322
2735.042725
1660.7948
1785.617798
3706.442871
1865.242065
1442.300415
1458.602905
1577.400879
2130.832764
3920.031494
3404.084717
4159.893066
4571.313477
5170.416016
2689.098389
5917.436523
2048.735596
4885.29248
2479.133057
1673.721558
1550.157837
3605.58667
4796.137207
3064.45166
1584.158447
4150.59082
1840.888916
1868.955566
3022.73999
2334.801758
4817.049805
3544.189453
6335.111328
2266
3292.639893
3312.275879
4122.116699
4142.769043
4189.900879
4768.40918
2539.963379
3518.148682
5883.96875
4342.608887
5067.782715
5445.718262
3326.731201
4422.641113
4172.161133
2493.926025
1889.39917
5830.126465
2447.032959
1605
3454.580322
3646.910889
7709.768555
2759.331055
2324.636719
3626.865967
4638.54541
3118.19043
2263.062744
2518.524902
3618.575928
3035.686523
1579.916626
1292.073608
3256.123047
1885.236328
3566.270264
6165.286133
4131.205566
3910.712646
7340.54834
2798.415771
5506.509766
3411.05957
4277.680664
2994.474854
3146.573486
4483.168945
2786.831543
2212.48584
3496.443359
4432.910156
2185.619629
2063.419922
4825.891113
2794.8479
2523.343506
2254.772217
4129.649414
3070.012939
4015.556885
2258.880615
4197.381836
6178.40625
3884.350586
3291.979248
2355.624756
2643.300049
2039.916504
3124.666748
4022.015625
2724.924316
2071.837402
1996.684082
2168.129639
1874.67395
4854.166016
2085.32959
2433.38208
2515.035645
2186.05127
3269.119141
2333.047852
1901.309448
2894.168457
1889.181152
2024.624756
3077.054443
1947.614868
3002.687988
2173.616943
2403.398682
2199.769531
2409.682373
2161.378174
2923.213135
1935.767212
3572.646484
2289.802979
1722.554199
3609.563721
1670.904785
3395.316162
6896.833984
2361.233398
3623.505371
3935.562256
4145.271484
3856.811523
3014.142578
1886.439819
3777.169678
4241.044922
4094.543213
3020.316162
3960.319092
3162.726074
1682.430054
5791.469727
1558.368042
3183.542236
3020.844238
4437.864746
1871.516235
4966.759766
3246.730225
2227.320801
4762.953613
4615.569824
2945.399902
4529.180664
2306.82666
1788.651123
3199.372559
1941.284424
4152.586426
3116.023193
2019.666626
4122.70752
1932.030273
3098.365479
4460.338379
3478.886719
3216.415039
1698.430908
2047.151978
3122.655273
2824.706787
4650.97998
3096.855713
4427.019531
3949.119141
3832.320068
2655.215088
3830.49585
6086.049316
3344.69751
1563.26416
2080
2585.816895
3435.866211
1423.256592
5772.157715
3766.175049
2385.113037
1273.783081
3098.34668
3217.159424
1832.365723
3791.038818
2912.793945
2582.834229
3794.290771
2475.037354
2553.252686
2183.360107
1919.284912
2078.600098
3022.301025
3852
1278.295898
2233.911133
1740.279053
4274.479492
3548.806885
2068.287354
3330.676514
1843.81543
4127.25
4158.932129
2519.331055
3560.796631
5588.270508
3501.633789
4566.71582
4462.709473
2398.215088
3866.371826
6930.616699
4963.567383
4164.840332
4841.036621
3629.104004
1980.319336
3415.947266
2034.227417
2694.857178
2471.179443
1851.279175
1215.034424
4835.805664
9936.46582
4540.325195
2145.931152
1810.171875
2614.475098
1999.037476
4533.635742
4706.656738
6126.754395
3457.657959
5008.538574
3739.024658
2044.588501
4841.466797
2602.01123
3298.607178
2829.668945
2277.329834
2699.467773
3994.545166
2374.869629
5507.336914
1633.072632
2316.206299
2124.466553
3202.446289
4217.211914
2984.40332
3817.425049
3598.305908
2312.554443
5932.436523
1952.344116
4743.384766
5153.373047
1918.623657
1186.227905
5747.038574
1450.025269
3289.616943
2173.714355
2743.404297
2320.820557
4746.390625
5666.310547
3082.357178
7109.600098
4312.183105
3220.838623
2900.8396
2545.572754
2772.840332
1536.269653
2470.731689
3551.193848
1419.121948
1355.902466
1536.439575
1476.240967
3303.374268
4634.666504
2074.19043
1530.769287
3427.961426
3910.484131
1890.01416
3848.504883
2274.399902
1097.714233
2478.793701
4246.978027
1107.388184
4578.666504
2900.587402
3972.249512
2862.3479
3175.872559
4321.571289
3970.854004
1625.9823
1875.188599
3016.433105
2569.006592
3978.835449
2400.525146
1707.089478
3294.82666
3065.355713
2090.449707
4178.235352
4669.842773
3144.870117
3813.061279
3388.452393
3987.059326
6073.574707
2081.721436
2565.159424
4459.897949
3603.600098
3114.711914
6082.34375
1862.75
2007.545166
3041.838867
3611.52417
1430.026001
1844.692627
3657.011719
3989.751953
3694.124512
1623.279663
4311.372559
3200.245605
1575.724121
3709.786377
5674.099609
2829.924805
1442.466675
1952.673706
3973.163086
3335.847656
2596.624756
4726.704102
3948.853271
5753.660156
4116.959961
2524.825439
3235.546875
2496.391602
4804.963867
2364.588623
5517.925293
2237.899902
3694.094238
3535.414551
4783.40332
1443.620117
2890.07666
2067.584717
1729.030884
1594.310181
2993.812012
2042.476685
3953.743652
4425.449707
2493.654053
2234.610352
3028.307617
2762.031738
4462.800781
4746.362793
2198.997314
2071.064209
5202.410645
3279.131592
2671.687256
1737.25
4269.260742
2527.083008
2314.840088
1155.366089
3237.855225
3689.600098
5810.244141
5248.978516
2850.06665
2347.785889
3486.926514
3737.777832
1606.227295
4669.024414
4658.94873
2385.97876
2334.439941
3224.039307
1863.573364
4349.666016
1685.206299
2189.021729
2075.375488
2784.519531
4381.584473
1680
3460.016846
5085.515137
5039.560547
2706.585449
1932.659058
1922.654175
1930.943115
5449.226563
3249.893066
3886.297119
2829.725098
2043.596924
2600
3227.621582
2013.866699
3325.588135
4051.481934
3602.378418
4088.418213
4086.455078
4321.431152
2203.504883
4122.294434
5227.65625
3814.512451
4223.856934
4351.238281
1698.75
2948.910156
2823.737793
6421.552734
2287.926025
3121.127686
5359.293945
1572.584229
4891.811035
1323.325806
4577.661133
3260.177002
1918.077881
2336.950439
2011.755127
4133.955078
3586.406006
3119.218262
4630.166504
1701.485718
1697.620239
2201.45459
5112.224121
2260.923096
3339.526123
2829.020508
1940.65979
2702.382568
3314.17334
2060.35083
1814.798584
2323.358887
2059.692383
2203.415283
4014.968262
3084.248291
1191.22583
4076.957764
2535.357666
2146.040771
4660.274414
2368.800049
4757.574219
1909.351074
2478.536865
3739.145264
2167.628418
2045.002686
1985.831909
5398.137207
4126.189941
2426.207764
5711.061035
1847.391724
2682.01709
4746.870117
4892.17041
1615.593628
4231.411621
2967.819092
1887.226318
2065.043457
2316.02002
2512.551758
1506.139893
2349.751465
5082.580078
3083.799316
2457.259033
1845.932129
4980.379883
4678.661621
3656.860107
4026.05127
4156.850098
5526.820801
3586.619141
1861.216187
2348.607178
1734.418213
3685.481689
1796.589233
4947.289551
1874.993042
3219.177979
4408.482422
2640.691162
1726.719971
5684.505859
3068.473633
3364.328613
3386.713379
3371.835205
2314.267578
1586.033936
2329.336182
3316.565674
1836.99231
2271.015137
2496.405518
1767.298706
2365.199951
6968.102051
3640.089844
4619.008789
2827.926025
4019.322998
3260.437256
2931.703613
1975.0448
4927.203613
4109.288574
3122.356689
3074.70459
1472.783447
2150.905762
4282.328613
1659.728516
1625.914307
1419.549683
3585.221436
3514.036377
1879.065918
3765.600098
5217.333496
2910.204834
3104.35498
3525.408447
4562.513672
4717.375488
1667.696777
3315.025391
3286.701416
5443.788086
1625.785156
1833.824097
3425.956787
5512.116211
1786.488159
5580.583984
2660.877441
2624.447754
8063.50293
4659.438477
3649.866699
3696.245605
3535.161865
3170.967285
2178.448242
2469.597412
6048.389648
4289.740723
3203.812744
1860.567993
2965.075684
4624.290039
1921.880981
2793.422852
3377.614502
4012.821045
1565.726318
2810.437988
4015.333252
2398.285645
2421.883789
4848.120605
4087.950684
2307.869385
1988.666626
4436.540527
1661.010132
2551.554199
2262.65918
3159.044678
3104
1912.807373
3264.849121
3574.3479
6153.277832
2924.721924
1961.105957
3688.727295
3682.428467
4302.419922
5039.756348
3658.730957
2069.224609
4545.362793
2880.105957
5180.172852
4030.230469
3746.958252
3914
9707.873047
2787.88916
3242.607422
4666.9375
6259.328613
3572.04126
4721.047852
4513.705566
6571.646484
2888.363525
4158.246582
5204.430664
3666.714355
6241.765137
3575.300049
5064.119629
2402.921631
2729.032959
4848.819336
5744.208984
3767.290771
5960.38623
4207.085938
5184.033691
4229.040527
4333.571289
3323.595947
3383.744385
4508.415527
4582.29834
1769.090942
4940
2115.563721
2194.005615
5680.601074
5160.754883
5293.731445
3158.26709
7996.032715
1861.21582
2838.292236
3221.717285
2201.126709
4703.771484
3808.436279
2806.548096
3307.221191
4420.742188
2240.69165
4810.527832
4091.609131
2657.685547
3035.550781
4882.023926
4800.030762
2168.379639
2645.901123
2322.097168
2835.743408
1545.543213
4004.605957
2116.382813
2246.045166
4992.788574
4039.265381
6771.538086
1524.143677
1751.258423
2794.10791
3636.193604
4311.416992
5381.692383
3690.86792
3145.259277
3892.340332
1700.851074
2980.395508
2513.286621
2654.193115
1673.561279
1872.552979
1695.549561
1801.373169
1763.734619
3557.946533
4871.371582
3826.659668
6101.324707
3291.125244
3731.97998
3515.241455
3454.290039
4824.489258
4150.87207
4663.607422
3908.375488
5182.449219
1525.333374
1950.025146
2638.826904
2509.504395
2806.245361
4199.423828
1927.865112
3038.606445
1693.511841
5463.185059
3861.279541
4029.161377
3435.980469
4342.273438
2347.706787
3961.712158
8590.803711
3389.27832
2613.317871
2371.637939
5706.638672
2396.724121
1933.07312
3527.581787
5490.588379
4036.549805
2609.970703
2828.806641
1518.476196
2603.589111
5333.914551
5116.696289
3738.512939
2304.808838
5865.890625
4651.296875
2115.440674
3409.027588
2237.194336
5041.985352
2443.030029
3368.921143
4549.228516
3789.439941
2013.147583
2907.675293
2516.404297
4149.125
2970.202881
1260.952393
5230.204102
2464.356445
2909.788574
4730.230469
6204.430664
3896.255127
1679.161865
1576.377319
4268.82373
6389.644531
3816.868896
3166.618652
4461.522461
3231.483887
4725.696777
2509.80542
5801.791016
2358.354004
2830.321045
5018.881836
1275.481445
1909.31665
4061.54248
5605.657227
5027.720703
5343.065918
3836.87793
5333.188477
1913.5448
2620.947021
2047.096191
2364.580566
2014.656982
1849.117676
2740.817627
4410.314941
3728.944336
3588
3450.666748
1983.580444
4392.768555
2004.059692
5573.29541
5376.959961
2139.485107
1415.571411
5932.864746
3201.676758
3215.689209
3065.29126
2438.8125
3194.040771
4577.678711
2394.95459
3551.826172
5444.255859
5447.406738
3587.639648
3136.44873
2123.730957
2018.977295
3493.37915
3146.722656
2057.671875
4156.432129
3566.343018
3763.419922
3468.419434
1741.927856
1950.708618
5225.54541
3170.022949
2352.993896
2969.628906
3508.294434
3253.911865
3888.284912
1939.561523
2787.87085
3237.505371
1801.891846
1601.943604
3790.555908
1635.343994
2162.99707
2615.703613
3103.124512
2342.519287
2979.398682
1954.134766
1572.321533
2433.879883
2362.37207
1942.222168
1630.965088
2679.313232
2040.63855
2889.046631
3337.878906
2420.276611
2965.422852
2792.139404
2122.322021
2123.008057
3674.865967
2053.733398
2027.567993
1753.359009
2893.390381
4417.541016
2104.318359
4330.624023
1730.715942
4173.275391
2406.268066
2931.06543
2571.6604
