# Supplementary material for: Distribution Analyzer, a methodology for identifying and clustering outlier conditions from single-cell distributions, and its application to a Nanog reporter RNAi screen
Source: BMC Bioinformatics. 2015 Jul 22;16:225. doi: 10.1186/s12859-015-0636-7 (PMC4511455; doi:10.1186/s12859-015-0636-7)
Supplement: Additional file 1: Code S1. — R source code and sample data for distribution-based high-content screen analysis [file 12859_2015_636_MOESM1_ESM.zip › DistributionAnalyzer-1.1/Plates/files10004/H04]

4227.874023
2305.016602
1919.485962
2017.14856
4825.226074
2007.681274
1993.183716
1523.539795
2685.019531
4693.01123
1919.84082
4719.56543
2923.741943
2231.139404
1965.133301
3300.401855
3325.057373
4617.234375
1668.502197
3897.71582
2329.857666
2015.918335
2748.374512
2301.360352
3500.530762
3691.195557
4109.455078
4251.854004
2235.22583
3024.773193
3405.850098
6323.702637
1801.599976
1811.472534
2068.805664
4251.66748
2374.529053
1703.010132
5285.574219
3618.760254
2802.86084
3957.142822
4736.852539
1506.780762
1796.284668
3342.319092
2422.179199
1631.400024
3886.541016
2024.254517
1749.846191
1649.64624
2056
2255.480957
2327.870117
4406.450684
5554.543457
2140.646484
2336.483643
2813.168945
3731.738037
3472.200928
2371.015625
5135.17334
1316.078491
2794.991211
1066.796143
3284.248535
1544.57605
6025.97168
3988.343506
3035.189941
2851.882324
4941.044922
2350.523926
3037.350342
2749.54541
2176.417969
3503.289307
2475.968018
3748.514893
3116.516113
4682.335449
2807.243164
3045.51416
3980.440186
2582.326416
4501.384766
2313.210449
2220.187256
2343.184814
2350.894775
2954.488281
3129.608154
6237.149414
2813.849365
2402.295166
2143.211182
4053.255859
1606.406494
3846.508301
4785.914551
2170.19043
5733.516602
2063.94165
2957.44751
2154.111572
3072.090332
3104.323242
4994.873047
3621.771484
2448.275879
4029.349854
3005.615967
3294.627441
3971.367188
4157.24707
1849.252197
3171.151611
1168.413818
1679.050903
1946.181763
1617.891846
1468.369751
4105.964844
4215.890625
1732.271851
1740.812988
1876.458984
3192.533447
1528
3008.522949
2764.335205
3075.926025
1609.151123
3463.892578
5131.911133
2646.778564
3826.883789
2971.4104
4390.571289
1732.369019
1695.072998
2360.962646
5239.083008
1838.044434
1525.599976
3253.770264
4099.408691
4410.619629
4626.527832
5034.660645
3267.070313
3809.718262
1580.160034
2926.320557
1764.692261
1598.590942
4078.886963
2480.043213
3558.85083
2453.603027
1953.557373
5061.067383
1510.42041
2585.853271
4891.960938
2261.594971
5122.367188
1652.540527
1694.901978
2088.702881
2561.964844
4739.460938
2964.232422
2636.781982
2606.443359
3602.372803
1555.623535
1900.912598
2237.857666
1914.077881
4398.584473
1788.115112
1645.800049
3066.737549
4031.199951
2962.807129
3753.461914
4766.617676
4305.12207
6574.176758
4630.760254
1543.058838
2000.414673
1188.64917
4950.149902
2101.316406
2361.447754
1128.75
4987.871094
4847.084473
1515.106201
1611.564819
4136.65332
1426.801392
2367.759033
5412.73291
3996.175781
7408.64502
2972.250977
3841.651367
3385.792969
4116.84082
3256.177734
3368.08252
2800.043945
3811.786377
3277.795898
5458.539551
2437.154053
2730.739014
1711.813965
2411.675781
1281.366821
2445.971924
2260.750977
4776.401855
4885.695801
1951.943604
2105.061523
2832.145996
4401.092285
1541.325195
1469.172729
3516.125732
1281.432861
4045.820801
1707.05835
1725.665283
4998.462402
4925.984863
2506.186279
3804.080322
1214.508423
2234.983154
1962.341431
4608.276367
2355.572754
1197.694946
4457.35498
1771.025269
3900.173828
2367.816162
1894.387573
1586.894531
1957.446045
5698.453125
4392.36377
4918.853027
2756.891357
3223.175781
2780.165283
1617.507202
4099.061523
2815.665283
4590.269043
6417.896973
3685.411865
2977.515137
2666.541992
4791.216797
1324.543945
2321.874268
3472.578369
2100.543945
1698.447754
3867.357666
4532.223145
2431.424561
4087.644531
3557.197021
1631.540283
2324.072754
3680.766357
5049.079102
4396.063965
3012.682861
1759.07312
2712.428467
2875.413818
2878.533447
2591.703613
3396.845703
3327.042725
4025.739014
4249.884277
2616.320068
3149.261475
3440.05127
2741.462402
3079.136963
3155.193604
3193.624023
1661.602661
1636.930176
2119.733398
1951.649414
3303.10498
1847.431274
4991.369141
4616.722168
4916.165039
1895.325317
2088.574951
2874.461426
2202.164307
4814.01709
4266.588379
1514.565186
4889.634766
3224.061035
2439.913086
1944.36084
3632.811768
2187.107666
3224.266602
1826.848145
1976.433716
3852.96582
3193.541016
2473.868408
4276.908691
2865.769043
3170.269531
2845.061279
1999.029907
1491.282104
2814.876953
1954.416382
4492.858887
1837.653931
2954.150635
1748.20166
5095.709473
4245.665527
2638.940918
2849.240234
2938.083984
3865.644287
2583.960938
3470.642822
2543.333252
2276.375732
2684.029053
1614.447266
2809.865234
2562.457275
2177.690674
3005.051514
2841.083008
1776.468506
2359.955322
4534.365234
3827.687012
2537.433105
4009.727539
4187.327148
3427.263184
1548.714233
2385.674316
4486.519043
4369.87793
1914.113159
3990.253174
1758.702148
3051.773926
3298.520508
2794.678223
2957.270996
4560.073242
2220.477051
2201.068848
1815.967163
2968.74292
1964.491699
2052.153076
1491.533936
5083.410645
3528.104492
2054.848633
1842.137451
1974.550781
1690.716309
2239.509033
3563.857178
2569.126709
1370.259277
2707.826172
3451.162109
4796.727051
1737.857544
1542.74231
4703.206543
2081.828613
1711.504761
2745.604004
4334.908203
2540.783203
3326.302979
3426.783691
2919.327393
3397.210449
4349.307129
2653.831543
4843.385254
2037.060059
4526.391113
4375.754395
4541.411621
2715.751465
3737.517578
2586.014893
3031.300781
2070.57666
3656.681885
7974.354492
2811.2146
1718.895264
3870.172607
1841.362915
2488.141113
3459.79248
4862.193359
4450.32666
3076.859375
3332.794434
1183.014526
3677.174561
3376.941162
4027.73584
2513.340332
1868.851563
4336.36377
3158.800049
3236.064209
3304.481934
3526.178955
3079.245361
1524.855225
3829.662598
3536.262939
3216.320068
2555.862061
1736.855835
3990.053223
2230.996582
2872.451172
2928.424316
3074.194824
1776.783203
1480.979614
3942.208252
4476.163574
3968.703369
3881.670898
1842.944458
1751.846191
4100.833496
3593.94873
3670.532227
2962.147705
1523.324707
2373.100586
1560.280762
3750.019531
2999.529297
3398.100586
1106.027344
3831.020752
3915.291016
1341.692993
2133.069092
4355.603516
2212.904053
2547.131348
1996.872192
3681.935547
2737.712402
2713.804199
9230.388672
3578.426514
2125.778809
4854.898438
4353.325684
2447.901123
2648.438477
4433.227051
3771.952881
2767.229248
2688.669922
2946.442383
2339.104492
2155.059814
2463.580811
2692.38501
3886.562256
2297.56543
3446.682373
3066.324951
2129.046631
5314.544434
3124.131592
2511.408936
3563.523926
3514.754395
3516.849365
3581.494141
2391.590088
2020.896973
1876.820557
5282.530273
3322.983887
3417.581299
2191.220215
1575.046143
2869.507324
1592.030029
1471.466675
1866.86145
4947.722168
3566.254639
3081.298096
3647.890381
3671.725586
1447.238037
4596.29248
2478.007324
1828.757568
1695.187256
2950.924072
3914.900635
1767.010864
957.023254
1967.493408
1491.411743
3431.768555
2528.759521
1786.277588
1459.678589
1767.646606
1621.873413
3978.22168
4003.844971
1743.70459
3296.321777
5945.750488
1787.908691
2904.933838
4464.632324
3812.794434
3506.289307
2375.158936
2686.732178
3773.030029
2667.563232
2823.063965
2466.215088
2428.7146
2459.606689
1470.393433
2225.380127
2407.80542
1706.236572
3989.475586
4421.219727
2151.67749
4182.574707
2144.554688
1438.3573
1274.642822
4500.858887
1885.38501
4780.57959
2075.722656
3250.469971
3105.846191
2805.058838
2312.38208
1911.327759
3420.375732
3496.099609
1545.557495
4167.799805
2226.81543
4086.115479
2850.645996
2269.310547
2216.988037
1310.25
3409.046631
4732.063965
2641.268311
2127.938232
1868.960571
3851.804932
2624.881592
1205.729736
3427.952637
2062.307617
2740.231445
3041.25415
3467.199951
1568.449951
3327.241211
4311.721191
2522.179199
3613.878906
3926.388184
3430.325684
3726.549805
1724.976685
5910.585938
1611.209595
5133.344238
3143.749023
4207.822266
3622.949463
4897.625488
3155.060791
1630.109131
1564.292725
2573.70166
2134.263672
1808.232544
2444.686279
2162.763184
4669.970215
2342.931152
1771.072266
3253.707764
3330.323975
3309.76416
2089.108154
3946.469238
2746.538818
2540.487793
2975.841553
2136.218262
2101.856689
2457.767334
2796.351563
4013.587646
2075.75
4453.942383
5564.699707
1957.673462
3443.894287
3338.145264
2663.758545
1333.229736
1996.324341
2045.688354
2091.705811
1584.123047
4653.791016
3289.650391
2066.330322
2212.050781
2392.874268
2846.936768
2453.958008
1696.561768
3118.973389
2674.307373
2335.04834
1827.142822
3176.266113
3589.5
2795.143555
1377.623169
1946.05835
3171.092773
2174.20459
3615.088135
2694.403809
2092.931152
2823.021729
1806.649048
1811.797241
1899.059814
1583.709106
2324.214844
3250.719482
3320.164307
3982.241943
2297.298584
1576.17395
1533.691772
2598.2146
3381.118896
3831.307861
3395.045654
3341.427002
3954.666748
2754.875244
2039.271362
2166.526367
2219.922852
1442.369385
1833.592041
3617.624512
2737.112793
2228.236816
2316.681885
2259.098877
2224
4151.399902
3607.504395
1409.495361
3424.071045
3254.445801
3889.312744
1634.043213
2932.31665
4502.137207
4013.374756
2145.214355
1723.633179
3527.618408
1991.937256
1879.252319
2189.279541
4084.742188
1686.141113
2142.045898
2862.984619
4781.83252
3099.98999
3165.855713
2073.812988
2736.3479
2253.491699
1664.817017
2033.089233
1429.354126
2083.440918
2866.068604
2416.98999
1945.203735
6042.29834
3470.790039
2089.369873
1943.41272
1453.579834
1978.721069
4276.12793
2488.713867
1558.683105
1881.302368
2523.760498
2750.222168
3614.110352
2150.328613
3099.937012
1456.330566
4741.5
2179.455078
3811.837402
3887.825439
1228.510254
1349.772583
2345.23877
3602.963623
4650.249023
1388.927979
4199.719727
3659.292236
4520.502441
1595.352905
2977.142822
2733.317871
1198.024658
1896.084229
3103.758301
2794.552246
2825.159912
3529.931152
3075.987793
4873.79834
1563.770142
1193.668701
2383.483887
3390.697266
3418.24292
1885.846191
1653.385376
2860.819336
3616.787598
3785.253174
2253.380859
3732.584961
3265.611328
1978.859497
4410.053223
2412.176025
2234.798096
3517.125
4478.591309
1948.930176
3010.885254
2146.077881
2947.008789
8244.668945
1798.596436
4198.700195
3584.275879
1953.82959
3233.186035
3787.586182
2907.018799
4597.818359
3907.046143
3740.650391
2367.261475
3812.744873
1648.344116
1624.280762
1805.328125
2525.085449
3346.217285
2228.188721
3650.200684
3122.873047
2971.024414
2043.674683
4006.464355
1694.802124
2645.827637
5053.938965
2562.833252
1865.854858
2053.371094
1293.027832
2979.557617
4145.155762
2119.874512
2277.035645
1956.867676
2180.197754
1756.691528
1838.435791
1826.187012
1821.212158
1819.644287
2464.539795
2065.580322
2692.76001
1620.460327
4187.983887
4340.876953
1837.107056
2140.234131
4605.010742
1779.367432
1994.760498
1766.370117
3788.080078
2041.062622
2113.339355
4410.745117
3790.015137
2249
3037.639648
1796.651489
1520.953369
1877.584229
1677.666626
1838.251221
1578.220215
3641.306641
5016.065918
1499.883301
1658.231323
1607.667969
2059.193115
3235.380371
1917.307861
4011.712891
2270.185791
1982.199951
2716.007813
2405.63208
1909.111816
1804.783325
2723.836914
2379.202393
2075.808105
2071.230957
3387.842285
2781.952637
1602.796753
4803.445801
1397.246948
2273.263184
3132.090332
1932.896118
4358.451172
2351.748535
1540.686523
2155.560791
2081.224609
2479.388916
1576.828735
8536.321289
1301.7052
2043.452637
2773.929932
2586.493408
2793.888428
3357.035889
2148.163086
3582.342773
1615.317017
3251.478271
3489.624512
1252.409424
2536.206543
2754.93042
3677.89209
3466.990723
3210.476074
2308.180908
1775.430908
3034.537109
2669.457031
1464.422485
4860.310547
4893.360352
1916.822266
5638.867188
1666.942871
1685.349243
3002.770264
2890.658936
1545.431885
3330.878662
1374.108521
1935.761597
2555.020508
3400.923096
3942.068604
3839.031006
2629.33667
1553.514282
1557.841797
1618.901367
1979.641602
4418.713867
5174.993652
3414.492188
1602.622192
2826.654785
3131.316162
3432.798096
3615.193848
3863.592041
4762.255859
1485.136353
4552.713379
3302.75293
3627.960938
3291.087646
3514.258301
4429.057617
3508.716309
3728.539795
2835.830078
3227.945313
2756.161621
3869.206787
1939.244263
1681.356567
3311.825195
2829.683105
3419.260986
4191.081055
3926.501465
3141.804932
1297.185181
2147.063477
1526.677734
3312.07666
2223.401123
1760.945435
2720.073975
1502.907104
1432.115967
3434.547852
3486.889893
1177.661255
1722.128418
1946.848877
2769.75
7675.678711
3961.617188
2042.578857
3386.17627
2148.625
5534.320313
1288.258057
4369.175781
2143.104248
3772.396484
3800.701904
3933.06543
4039.304443
2528.13916
4747.181641
1861.486694
3149.254883
3423.840332
2992.337891
3691.911133
4162.757324
1536.568848
2123.994385
2205.950928
1899.847168
3379.779785
5062.17041
3458.381836
2029.476563
2033.70166
1809.403564
2467.06665
1760.632568
1674.692261
2580.54834
3256.118652
1891.382935
3091.487549
1457.169434
1746.496338
1911.375854
3126.731201
1289.788208
1837.553101
3132.194824
2591.202881
1874.05603
1632.902954
2712.141846
3356.121094
2827.898682
2640.54248
1863.29126
3823.422363
2092.147705
3837.175781
2306.439209
1646.637451
1789.022217
4237.633789
1544.179932
4154.206543
1774.405151
3653.733887
2718.36499
1580.649292
3035.987061
1904.218384
2048.736328
2988.698486
2802.332275
2927.783447
2202.461426
7239.978516
2587.761963
5734.777832
2341.148682
1919.433594
3377.463135
4206.82959
2389.734375
5589.466309
2486.561035
3516.770996
2704.706787
3040.758789
3402.030273
2591.735107
1722.133301
1547.311401
3200.869385
1754.681274
3802.406006
1097.492554
2949.349121
1979.731323
4799.083984
2522.962402
3499.705566
1820.483276
3710.895996
4212.132324
1700.11499
1657.800781
4058.84082
3620.288086
3893.538574
3750.118652
3216.959229
1868.991699
2271.346924
2102.815674
5008.251465
2275.901855
3558.844727
1291.374512
3231.986328
3003.970459
1594.414551
4036.715332
4974.862793
2760.200195
2855.54126
3606.269531
2005.119019
3056.468018
4165.470703
3893.080078
2831.169434
4515.567871
4120.927734
4204.121582
2147.945557
2209.819824
3908.90918
4597.26416
3101.810303
2894.743164
12026.649414
1676.634888
2431.046875
1739.532104
3534.310059
3633.44165
3531.980713
1641.536377
3681.928467
2622.9104
3616.232422
1163.730591
3677.829346
4750.661621
4930.950195
6048.65625
3880.214111
3959.17749
3862.174072
3231.152832
2263.598633
2752.744873
1785.185181
2776.580566
2154.127686
3396.546387
3705.756836
1836.580811
3803.245605
3998.37915
1552.905029
1837.756104
1868.814453
1812.338989
4616.109375
2834.255859
2403.876221
3337.375732
1761.163696
2987.464844
2421.856445
1732.787598
2967.039307
4244.143555
1910.742798
1961.307983
3248.483887
3768.390137
2427.813965
1488.810181
2603.900635
1441.59436
4550.677734
3814.08374
1625.611328
3427.079834
2903.306885
3783.725098
2891.445313
1574.605469
2847.280029
4228.597168
5059.978027
2873.491455
2219.365967
2081.804688
1811.469849
1938.19519
3391.081299
1871.029663
4292.136719
2227.241211
2162.047119
3657.230713
3304.686768
1959.362427
2639.766846
2942.731201
2494.319824
1608.795166
2140.457275
3335.363525
2534.075439
2178.065186
4596.598145
1472.054199
1810.235474
2920.891846
1968.162109
1787.272705
1462.680176
4561.40625
1692.627441
1588.282837
2107.060303
3716.800049
1335.509644
2955.638428
1374.373291
2267.935791
1991.675415
3235.772217
2176.046875
2109.623779
3707.602783
5824.29248
1930.649292
2703.885986
1760.86853
1706.819824
2695.0271
2584.414551
1325.793091
2971.194092
3164.122803
2958.71582
1120.712891
2493.672607
2858.405273
3520.930908
2247.708008
2974.817627
2010.146362
5307.512207
3530.263184
3049.01001
2669.457031
2193.59375
2850.639404
2894.106201
2776.92041
2822.892822
1806.989746
3429.738281
3458.036377
3645.241455
2396.9104
5462.083496
3600.02002
2842.937744
2662.572754
5191.980469
9457.139648
5311.969238
3733.182373
1969.748779
1218.188721
3062.993164
2301.674072
1786.441284
4656.65332
1574.779663
3543.61792
4484.242188
5756.725098
2271.073975
4196.690918
3963.385498
5223.447266
3305.072021
3797.374268
2034.049805
4884.384277
4684.98291
3801.508301
2204.067871
2194.793945
2617.138916
3798.885254
3754.873047
3490.085205
1719.439453
1888.528931
1645.263184
2746.74292
1663.584473
3536.727295
3608
3904
2282.153809
1021.94873
1342.900024
3674.42627
2793.420654
3047.326416
2314.43042
2447.686279
4691.451172
3592.296875
1395.397217
3613.333252
6830.023926
4316.393555
4058.375
3948.281738
2186.813232
2922.222168
2797.749023
2801.90918
9957.118164
1574.885254
1916.736816
5102.74707
3618.068848
1488.465088
2637.531494
5904.311523
3894.065674
5577.45459
3315.134521
3194.459473
2853.860352
1713.581421
4809.56543
3204.657227
3677.793701
4550.856934
5422.009766
2685.890869
2927.658203
1504.230713
3972.349854
1875.80957
1913.5354
3426.816895
2774.886963
9379.889648
4058.148193
1944.153809
3619.52002
2163.063721
4159.254395
2137.030029
2327.754639
2463.671875
2986.565674
1951.862061
1771.798828
5456.976074
1404.577515
1814.764282
2784.365723
1335.246216
3953.148926
3386.986328
2224.242432
1946.778076
2360.830566
1481.03833
1435.424927
2326.841797
1400.636963
2323.433594
1847.782471
2034.561523
2829.748047
2012.223389
2069.80542
1512.025146
3195.491699
2118.107422
1229.25
5102.140625
1256.747681
4407.515137
2984.728516
3982.842773
2676.958984
4598.645996
2202.481689
1839.800415
1624.060059
2595.645996
1625.829102
2465.067627
2000.523193
3293.285156
2323.206055
2437.02417
2407.586426
1709.367554
2707.512451
2785.542969
3096.704102
2252.908203
4580.398438
1624.138672
2471.096436
2623.291748
1809.19104
2810.329346
1225.714233
3573.049805
2139.967041
3241.38916
2182.228516
4338.606445
1739.074463
1516.987061
4633.046875
3614.063232
1887.787598
4956.138672
5237.583008
4117.254395
3792.78125
5024.693359
2179.051758
1804.652832
2380.525146
3561.461182
1794.410522
2664.106201
2661.533936
3959.911133
2988.536865
1531.346924
3613.757568
4130.325195
1357.364746
1231.480469
3867.262207
3932.235352
4688.92041
1370.103394
2384.744141
1733.944702
2373.040283
1449.751099
3548.885986
3718.976074
1526.261719
1415.692261
3534.195801
2559.546631
3487.776855
6570.330078
1579.133057
4092.119385
3591.465088
2848.37793
2261.594727
1632.419556
1896.864868
4214.364258
1567.548706
2289.811768
1824.460571
1804.598755
2958.935791
2217.775146
2209.567871
1858.85144
1766.654907
4155.428711
1446.844482
2854.770508
2109.841309
3853.277832
2380.171387
4605.094238
2154.588135
4217.476074
2223.272705
6251.007324
1851.251343
3113.76001
2758.764404
1980.085083
6135.927734
4989.608887
4297.97168
4318.436523
4185.561035
2415.741943
4059.624512
4114.138672
2656.928223
2695.911133
5060.865234
1954.204712
1777.731934
3107.714844
6074.35498
3977.265869
1712.822388
3564.615479
2795.624268
4614.673828
2598.879639
1912
1658.938721
1654.950806
3107.887939
5066.942871
1445.675659
1409.671631
1737.016602
1439.280029
3821.417969
4038.112305
2183.206543
4034.413086
3750.279053
1261.14856
2047.366333
2176.475342
2864.428467
4814.202148
4213.102051
3600.06958
2750.281494
2864.395508
2656.893799
5347.415039
1540.42981
2992.605713
3764.151123
5338.992188
1534.547607
2045.87207
1932.918945
2022.577271
1846.825806
1700.408203
4352.031738
1415.645996
4035.40625
4030.935791
2095.791504
1688.636353
1990.606201
2483.213867
4274.539063
1737.642212
2205.530029
2796.473877
3726.867188
3397.173584
1416.285767
1918.08374
1818.493774
2250.542725
1923.092896
2801.919922
2824.13501
3860.708008
2063.432617
4223.882324
6298.527344
3171.367432
2776.718018
2116.80249
2017.698364
1819.297729
4519.050293
4052.94043
2728.816406
2609.010498
1428.55249
4874.60791
3877.371826
1432.876709
1704.792114
2301.114502
1133.041992
1413.860718
4936.84082
1717.18042
1845.542847
4191.554688
3007.474365
2247.156494
6071.05957
5432.792969
2129.170654
2513.392578
5350.265625
4518.82373
6004.80957
1792.5
1521.471313
1205.625977
4026.285645
2435.206299
3407.739746
5796.591309
5116.02002
2510.890869
2111.580322
2956.449463
2157.205322
5128.946777
1248.411011
2733.711426
3522.896484
3478.678711
3500.560791
2892.705811
2909.824219
2201.01001
1878.862793
2280.270264
2099.301025
2847.082031
3460.222412
2136.684082
1667.236206
2632.848389
2747.158203
4181.378418
1848.666626
3190.85083
1633.717896
1911.829834
4537.252441
7708.848145
3385.518555
1768.379883
2079.205078
2671.26123
2112.675049
2122.913086
4064.028076
4188.230957
4337.654785
1460.841064
1532.662598
1195.614868
3933.536377
1919.482056
1654.404541
4193.617676
2330.553223
2218.606445
1944.264404
5176.242188
2406.414307
2609.612305
2817.5354
3724.150635
1859.93335
1697.203857
4165.405273
1115.364502
1732.222168
2091.408691
1263.111084
2082.96875
3506.929688
2206.964111
3367.1875
3163.162109
3710.303467
2059.305664
1956.714233
3501.354736
2521.068359
2921.530518
2935.098633
4987.853027
3660.124268
1728.733276
3583.280029
3327.411865
4749.49707
1987.678101
1377.428589
1628.219238
3193.875488
8310.865234
5214.67334
1198.584106
3940.123047
2052.106201
3791.537842
3455.963867
4856.939453
2230.632568
2153.321777
4638.838379
3953.913086
2117.280029
1552.904297
2948.5
3404.482178
2491.064453
2197.189209
1826.692627
4321.46875
2555.813965
1373.74353
1944.392578
1663.471069
2863.211182
3177.94458
1280.794067
2666.486816
1834.615356
1616.551758
1693.571899
2342.62915
1838.274536
2187.075928
2622.429443
1888.884766
2046.851685
2881.390625
1775.098022
1819.665771
1900.048828
1911.384644
1761.739746
1845.128174
3202.156006
3504.831299
4668.008301
2466.787598
3500.730713
1470.694702
3687.421875
1596.741455
3654.854492
1831.809814
1710.390137
2020.822998
2824.873291
3067.350342
1698.456665
1245.22998
1136.793945
1843.51709
1606.31897
1925.121216
2064.303711
1805.452148
2322.512207
1843.984497
1603.694824
2089.193604
1253.380859
1464.588257
2242.449707
4673.26416
2092.148193
1356.307739
2963.788818
3038.652832
1523.813232
3537.232666
2263.834473
1745.754028
4312.769531
2550.037842
2989.212402
3531.069092
2075.406006
3636.218506
3917.340088
3012.227783
2902.404053
1481.822021
2804.662842
2344.110352
4591.813477
6458.788086
2159.686279
4417.36377
3658.586914
1592.489746
1306.896118
1605.590698
3606.889404
1613.925171
2632.701416
4349.859863
1741.185181
3032.027832
1954.476563
2600.072754
2059.925781
1623.400024
1551.21814
2932.107666
1993.375366
3857.529541
2184.114746
2962.140381
3984.85791
4211.29248
3410.273438
1790.666626
2418.773682
3423.615479
1206.055542
1842.828003
1446.59314
1652.619873
2030.756592
2616.99585
3368.09082
3009.72876
1955.727295
3732.857178
1905.45105
2256.137451
1724.853394
2203.358887
2055.437012
1881.272217
3855.729248
3853.009766
3550.19873
3110.721191
1889.168823
3055.407471
1626.779663
2956.227295
1892.474609
4911.384766
3416.45166
2008.121216
2267.533447
6912.058594
3502.006592
2023.327759
2627.941162
1335.400024
3785.713379
2367.145996
3979.047607
1717.826538
3703.75
2773.384521
3968.829346
4086.219727
1628.773438
2009.633179
5227.674316
4297.944824
2558.886719
3550.486572
1452.487793
6893.603027
1485.117676
2404.465088
1337.032227
3691.893311
3368.851563
2455.633545
5361.348633
3671.461426
3984.937988
3258.918213
4219.969727
5336.963379
4210.98291
3433.288818
3194.368408
3711.656006
2729.882324
1575.0354
4916.979004
2788.088867
1846.338501
4022.589844
4305.339355
4931.899902
4620.68457
4407.45752
4652.260254
2965.976074
4409.942871
1961.976196
4032.342773
3277.815186
3885.505615
1760.063477
2278.989258
1766.695801
1355.074097
3549.752686
1627.674805
2945.938965
1555.951172
1485.537231
1734.563599
1824.609497
2840.216309
2541.1604
1373.321289
2063.028076
1653.859009
2581.73291
1925.594116
1859.475464
2789.754639
3317.07251
1569.413818
2556.977295
1906.868652
2488.526123
1778.982544
1586.474487
3520.739014
2598.267822
2778.220459
3273.735352
2730.64917
1871.90918
2829.716553
1567.630249
1608.787598
2280.965332
4520.961426
3412.935791
2265.443115
1847.432373
2136.789795
1652.216187
1539.191895
4209.216309
2801.807861
1824.439209
4285.217773
2184.071289
3733.015381
1520.261597
1955.619385
3083.386719
2672.555908
1506.143433
4345.95752
1893.659668
1877.602417
2203.912109
1837.046387
2388.636475
3910.440186
1616.347778
3657.370361
4029.675537
2567.2771
1861.379761
1839.717285
1600.497192
1512.901733
2652.327393
1438.123779
1622.924438
1530.504395
2451.863525
2403.337646
2087.015869
3325.594238
3774.924561
1798.759644
1468.452393
2449.021484
1899.611084
3892.632324
1953.848877
2529.182861
1437.137329
1401.380859
1411.577271
1415.393311
3718.90332
1607.415894
3775.899902
2814.566895
2784.757324
4157.104492
1390.611938
2243.174072
2173.427734
2469
1771.326538
1505.621826
2825.422607
3293.969482
2976.320801
2868.775146
3393.550537
4517.534668
1626.722412
4260.103516
2223.408936
2991.237305
1598.192139
2606.193115
2624.497803
4004.906006
2696.740723
3118.830811
1648.095825
4853.438477
5821.617676
1936.537354
2561.045166
4228.214844
1484.984619
1765.230713
2708.80542
1375.792236
2399.205566
3457.195801
7945.762695
5800.43457
3448.92749
2091.073975
3621.928223
2715.303223
3175.926025
1640.606079
4298.748535
3801.67041
1752.358154
3988.67749
1435.151489
2350.289551
5867.220215
2351.182129
4311.685547
2842.666748
4406.264648
1657.23938
2482.27002
1567.768799
3616.444336
3684.545166
2227.587646
4385.36377
2428.682861
2708.130615
3774.091309
1356.837158
4982.556152
1967.494751
2950.67041
1640.994629
2398.226074
2150.176514
6809.953613
3741.73291
2576.242432
1510.136963
3142.468994
2192.360352
1492.231934
3077.693604
5260.936035
3767.124756
2184.409668
1468.490723
2719.482666
1671.818481
3129.202148
1836.321533
3395.912598
1565.0979
2137.959717
2138.405029
1596.626099
2867.55957
2386.192871
1547.250854
2159.247314
1466.993774
2195.911133
1676.030396
3239.159668
3666.181152
1748.584229
1547.713379
2777.664307
2761.531982
2912.228516
1512.797607
4111.032715
2065.11377
2328.270508
2269.82373
1844.121948
2805.735596
1302.793091
1355.412231
1883.720581
1230.945435
2257.295654
2482.206543
1778.876465
1907.967285
1656.847168
1333.897339
1325.5
1276.764038
1410.334839
2016.991821
2483.419434
2170.112061
3008.566895
1708.941895
1470.869507
1177.290283
1113.347412
2321.69873
2256.639893
1565.357788
3019.92041
1866.733643
2923.947021
2713.386719
3007.118164
1620.693726
4381.943359
5193.54834
1946.913818
2382.778564
1864.36084
1808.631592
1917.286011
3063.205078
3391.36499
2309.770752
4344.421875
3033.059082
4673.239746
1725.534912
2076.274414
1592.843872
1462.047241
4136.53418
1764.030029
1547.667725
2557.283691
2537.896729
2707.185059
1947.052368
3608.08667
1303.633179
2017.872559
1374.247192
1456.045044
3640.605469
1582.784302
1584.740112
1273.184326
1836.806152
1421.452515
1728.027344
1604.062378
5156.120117
2080.983887
1905.18811
1742.992554
3956.897461
2779.722656
1545.794556
3381.386719
4076.592529
1420
1435.632446
2038.804077
3324.919922
4044.116211
2337.468018
1814.169556
2964.35791
1805.298706
1708.728027
2766.13208
3667.036621
7351.038086
1782.726074
5160.161621
5091.677734
3882.891113
2292.399902
2240.185547
3890.814697
2219.231445
2553.35376
3042.734863
2055.372559
2637.719238
1959.302612
2325.757324
5572.301758
2853.697754
4558.056152
3641.481445
2410.819336
2256.607666
4396.13623
3516.963379
1482.888916
2165.719482
1606.762451
4291.258301
3762.195068
4147.022461
2385.795898
2461.21167
2317.333252
2549.661621
3369.626709
1977.946777
4221.66748
4275.518555
2140.891846
4028.050049
1301.567627
5016.773438
5396.735352
2831.973389
3495.086914
2790.87207
3311.712402
3104.813477
3798.073975
4277.083984
2232.252197
2140.628174
4121.935059
4506.181641
2643.726807
3348.162842
4109.437012
2713.421387
2541.748779
1419.508789
1913.643799
2955.262451
2205.76001
2340.495605
1827.666626
1601.659302
2228.468994
3104.418945
1397.333374
1963.074219
4163.72168
6164.041992
2387.641113
1801.367554
4160.165039
1796.045166
2704.296387
2746.852295
2556.217041
1876.323853
3161.763916
1920.765259
2706.944092
2517.14502
1827.942993
1872.178589
2954.570068
2087.319092
3369.927002
1787.186523
2835.948486
1888.935425
3949.793213
2515.656494
1567.831909
3254.374756
2798.588135
3250.844971
3399.06543
2310.541016
2385.488281
2442.615723
2574.896484
2710.372803
2175.59082
2918.093506
3578.285645
3239.667236
2232.024414
1831.854126
3737.604004
3183.630859
1373.842407
3736.667725
2397.7229
2310.006104
4051.580566
3462.596924
4514.314453
1834.122681
1665.506348
2012.940308
5116.850098
1365.340332
1976.531738
2340.410645
1723.347412
5629.224121
1495.477905
1668.900757
1511.453613
1451.773193
1658.156128
4102.473145
3201.390137
1535.081177
1770.194092
3245.349365
1749.8302
1500.166992
1939.215576
3795.816895
1253.515137
1438.075928
1445.34668
4535.48877
1774.915283
1192.640015
2380.175781
2764.907715
2924.147705
5925.551758
1969.55249
1441.518188
2409.35376
1947.164917
1269.489014
1582.922729
3022.443115
2939.407471
1395.10791
1901.428101
1600.296265
1556.707764
1554.90332
3498.223389
1778.103027
2854.580078
3671.095703
1537.633789
1599.183716
3215.380859
1976.598145
1591.359009
2549.818115
3907.542236
2932.25293
1365.770752
2521.846191
2044.107178
1681.208374
2974.786621
2269.608643
3690.723389
4071.461914
2226.895752
2696.242432
4676.757324
1452.210571
1827.006348
2485.104004
4048.878418
3363.116943
4648.776855
4606.292969
1122.039185
4103.018555
3414.777344
3188.037109
4353.087402
3117.931641
1919.199951
2953.806396
3719.304443
4334.791016
3866.726807
2617.531006
3583.184814
2530.820557
2455.076904
2501.759521
4915.262207
2471.291504
3461.420166
3733.37085
2070.159668
1555.037964
1667.041504
4411.850586
4255.460938
1938.356567
1157.73584
4188.108887
2783.182129
3047.876465
3153.929443
4254.364746
4003.937012
2534.138672
1971.653564
5527.456055
3723.975098
1521.583374
4359.120117
1877.086914
2674.088867
4347.609375
1586.719971
5530.804199
2240.875
1773.341675
2895.27417
1472.668213
3440.078125
1837.403809
1799.987305
1591.131104
1716.822754
2503.636963
3128.160889
1965.956665
1918.723145
4203.274902
1549.421143
2110.299805
3014.228516
1820.620361
1989.165894
2417.758545
4058.937744
4745.408691
4253.700684
2122.133301
2078.080078
1449.706665
2727.916748
4126.259766
3241.258545
1514.989014
1387.692261
1545.03894
2928.787842
1751.384644
2783.229004
2564.403564
2262.264648
2144.820557
2740.09082
2240.718018
3529.718262
2186.248535
4315.705078
3995.616943
2481.230713
1895.051514
3688.083252
3014.270264
3437.254883
4785.827637
3254.580566
6913.27832
2259.955811
3490.578857
2957.692383
2676.478271
2214.305908
2728.153076
2986.113281
2475.388184
2816.956543
4092.70874
1309.339233
3351.011719
2293.990234
3575.445313
3288.990723
2393.322021
1401.435425
1572.480713
1496.041504
2775.602539
2952.411621
2422.448486
1283.277344
3610.973877
1753.660034
1433.188232
1850.662354
1608.615356
2096.94165
1523.941772
2429
1962.379761
1374.888916
1651.537598
1536.31311
1875.726074
1524.546387
1807.626099
1356.310059
1226.5
3819.379395
2245.66626
4810.842773
1750.800049
1653.879639
1366.481812
1472.158325
1531.316162
1305.832153
2712.736084
1634.475586
1857.835815
3791.706055
1429.083862
1353.963257
1979.790283
4525.086426
2875.570557
3730.2771
1749.137817
1576.922119
1515.699829
2302.369629
1721.455322
1811.122925
1434.419922
2778.332764
1860.273804
2775.241943
2100.011963
4233.554688
2566.341797
1841.46875
3331.94165
4115.616211
5853.051758
4529.143066
3828.818848
3956.440186
3979.917725
4476.799805
1113.309082
3661.686279
4662.90918
6106.353027
3209.203125
2531.710938
5860.351563
1842.87561
1587.614502
3837.809082
2059.428467
4165.074707
7369.990723
1761.025635
4218.165527
3993.403809
2209.900879
2183.149414
1852.372437
1980.708374
4524.853516
1614.056519
2158.309326
3396.975586
2745.303711
4529.641113
2996.369385
2279.862061
2421.580322
1843.858765
1792.280762
2538.317871
2074.968262
1607.934204
2632.819336
1830.802002
1112.418579
2074.367188
2979.151611
3846.145752
4177.059082
3863.324219
4181.255371
2840.656738
3977.22168
1963.475464
5451.228027
3229.077393
2401.364258
4418.175781
2683.728271
1270.604614
1558.490601
1286.697632
2810.388916
3528.659424
2119
2832.070068
4872.241211
1976.769287
1689.777832
1507.384644
3741.795166
2761.672607
2567.735107
4774.900391
2770.710693
2885.63208
2389.637695
3707.362305
3076
2892.208252
2486.911621
4161.380859
2225.050537
3295.414551
2863.007813
2680.505371
4131.776855
1236.989258
2703.343018
3431.88916
11063.203125
4511.716309
2235.507813
4592.407715
2126.796875
2268.543945
2520.396729
1769.834839
1107.083374
1313.5
3333.697021
3284.068848
4848.322266
1371.75
3435.761963
6106.133301
4101.973633
2949.734619
3442.321777
8209
3765.191406
3665.148438
2311.036133
10858.208984
1821.150024
3144.339355
4578.242188
4759.252441
6060.666504
1228.831787
2918.966064
1433.017578
1491.494141
1587.178589
3939.016357
1935.434937
1768.625366
1994.45166
1388.693359
3237.737305
3681.114014
1818.827637
1483.269531
1605.647095
3979.015381
1934.308228
3304.387207
4269.502441
1307.950562
1690.048828
1777.06665
3144.273438
4435.580566
1571.034424
1522.380981
3361.18335
3857.543945
2100.262451
3356.893311
1735.640503
1618.890747
1900.177734
4580.425293
2636.173828
1590.280396
4312.019043
1402.526367
4791.685547
1855.25
1621.203857
5301.141113
3355.381104
2244.375732
1819.058838
1700.384644
3653.731445
3142.27417
1500.151001
3081.162598
2540.587402
1685.401245
3280.480469
3162.684814
4659.442871
3714.013672
3668.354736
1300.800049
1836.10437
3457.885742
1616.698364
