# Supplementary material for: Distribution Analyzer, a methodology for identifying and clustering outlier conditions from single-cell distributions, and its application to a Nanog reporter RNAi screen
Source: BMC Bioinformatics. 2015 Jul 22;16:225. doi: 10.1186/s12859-015-0636-7 (PMC4511455; doi:10.1186/s12859-015-0636-7)
Supplement: Additional file 1: Code S1. — R source code and sample data for distribution-based high-content screen analysis [file 12859_2015_636_MOESM1_ESM.zip › DistributionAnalyzer-1.1/Plates/files10004/H05]

2210.091553
1700.811768
1365.393311
2006.296387
4780.515137
2035.54126
2286.236328
1604.266724
1663.39624
1638.009155
1798.462769
5381.016113
2672.136475
5419.271484
2617.310303
2476.31543
1714.637329
2118.299316
2149.289063
3497.378662
1699.956177
4074.586914
3363.187256
2091.883057
1710.610718
4702.410156
1804.803711
2717.505127
2841.224609
1553.134521
2035.144165
3425.988525
2042.180176
2324.750977
2498.679932
1818.963013
2010.575928
2664.210693
3056.398193
2089.835693
3019.868652
1980.905151
2255.72998
1877.346558
1669.046753
2703.833008
2175.480469
3391.030273
2315.333252
2267.212891
1437.28418
3860.357178
4606.022949
5502.849121
2976.562744
2962.357666
3399.008789
2368.049561
2716.535156
1711.926636
4883.540039
2858.157959
3733.825195
4909.10791
4642.63916
1370.488892
3942.628662
3599.397949
3262.334961
3673.398438
3108.533447
1728.166626
4302.522461
2144.338867
4319.285645
1587.339111
2403.673584
5621.916504
1857.113892
4046.56665
3535.263184
2871.846924
5567.723145
1221.5
2826.815918
1970.577393
4277.245117
1106.63916
2486.254639
7005.071289
3594.278809
2296.385498
3825.218994
3121.568604
5256.537109
2962.717041
5553.733398
3406.625
4507.568359
5950.666504
6017.5625
5483.321777
6060.533203
4248.56543
2522.838623
1750.657715
4251.888672
1824
4555.670898
4876.424805
1299
2691.20874
7203.609863
1975.193604
1723.076904
3649.158691
2998.715332
2851.600098
3675.636475
4290.828125
5088.547363
2689.694824
2303.734619
4766.509766
3575.746826
3405.811035
2137.20752
4244.186523
4641.525879
2921.837158
2140.0625
4791.966309
4336.768066
3949.44873
2770.616943
5020.056641
3742.953857
1526.692261
2342.93335
1803.387085
5123.046387
1846.112305
2348.373291
2566
3369.406006
3450.912109
3109.778809
2733.928467
2103.563721
1707.522949
3182.960938
2337.266113
1738.419312
2554.285645
5183.448242
1903.938232
2198.446045
1824.470581
2268.62915
2145.132813
3346.367188
2148.73291
2027.458008
2011.515137
4111.750488
2455
5064.597168
1475.57019
4547.026855
4230.285645
3119.687256
3613.154297
2356.310303
4198.01709
3257.466064
1909.744995
3791.352295
3996.819336
2883.926025
2125.140381
5245.45459
3704.283691
3300.727783
3187.561768
4853.238281
1822.978027
3817.604248
3176.133301
1512.802002
1913.737671
1468.518677
2681.981934
2425.74585
1541.368408
2783.005615
1769.102661
2355.827637
2297.335205
3582.182861
3998.909668
1825.694092
3242.150391
1900.921143
1873.302612
1307.377808
2540.116211
4210.145508
6578.264648
1989.708496
3404.456543
6117.052734
4414.274902
1454.844727
1927.470459
3086.425049
2880.476318
1708.348389
1210.843262
2453.184814
2330.452148
4913.118164
3692.044434
1706.251709
1492.52417
4984.029297
2622.361816
5973.111328
4502.735352
1444.180786
6256.226563
2417.075195
1667.981201
3395.860596
1279.894409
1984.404907
4669.316406
3958.535889
4224.022461
1611.91272
2154.756104
4950.61377
5364.821289
3021.658447
4100.738281
3045.4021
5180.77832
5998.687988
7645.897461
2700
3808.701172
4117.479004
1858.071411
1898.889648
3696.191895
4046.655273
4278.633301
3493.436523
4415.882324
5728.477051
2540.571533
2648.623291
1906.739746
1696.101929
3682.551758
4189.65625
3859.703369
4293.046875
5494.188477
4141.496094
4735.971191
2644.672607
1746.156494
6414.914551
7344.861816
3652.197266
1607.475464
3997.046631
3873.25708
3156.505615
5146.494629
5193.459961
2415.834473
3928.735107
2237.906982
3314.108643
2343.794922
2050.037842
6610.588867
4201.517578
2540.448486
2866.356689
4353.600098
7069.37207
5198.300293
3901.333252
4198.015625
3460.90332
1710.857178
1656.06665
2196.358154
4124.967285
1464.721313
3503.007568
1979.5
2553.378174
6677.038086
4292.418945
5233.382324
1878.294067
2084.055664
3665.65918
4222.526367
4887.708496
2852.901855
4599.269531
3436.165771
4954.938965
5080.921387
3449.674316
3244.140137
1995.876953
6952.246094
1582.40625
4060.844971
2009.699463
1803.456299
3894.489014
2041.820068
1538.0896
3376.539551
2471.49292
2597.837402
2398.15625
5826.05127
5367.428711
3229.23999
5022.117676
3481.385498
5925.48291
3372.77124
4695.203613
1456.680908
3534.088135
6542.370117
4183.102539
5119.580566
2200.70874
2290.649414
5729.45459
4898.217285
5461.35791
3747.344238
3016.026123
2006.371094
8897.077148
4051.099365
6439.933105
1598.622559
1511.052612
2056.119873
2438.017334
2060.461426
2631.321777
2338.621582
4371.711914
2550.963379
3719.334961
1563.068237
5761.500977
2142.110352
2433.142822
3109.798828
2163.040771
3110.337891
1959.148926
2539.287842
3238.798584
4652.230957
1701.765991
1744.394897
2024.764648
2758.153809
2475.563477
2088.074463
2248.38208
2350.282959
1422.02832
4591.705566
2504.620605
1975.381104
1311.394287
1796.356323
3025.427002
2346.557373
2353.848877
1664.90625
1515.064453
2814.587646
1585.676025
1655.060059
3879.344482
3427.013672
1487.053345
1806.857178
2717.013428
1455.819336
1713.39624
1960.578857
1480.723267
6143.383789
4586.499023
3865.284912
3800.995117
2193.424561
3532.713379
1413.200928
1820.792969
3068.067627
5120.412598
1700.98291
4628.690918
4686.289551
3082.577148
1295.338867
2829.988037
5809.782227
5439.104492
2589.943848
4428.125
4356.235352
4260.147949
4190.679688
2061.593506
3775.666748
3482.746094
3699.590576
4292.23291
7284.972168
1481.536011
3984.5
2879.324707
4739.290527
3445.831299
7460.620117
5299.388672
4976
2586.160645
4641.399902
4921.060547
2310.559326
3309.95752
3550.54541
4540.977539
4804.094238
4931.428711
5231.300781
5276.858887
2942.023438
2027.28772
2121.777832
3931.088379
1476.213745
1203.236694
1901.151489
3825.216309
1807.924561
2948.863281
2491.508301
1191.030273
4805.859375
5864.096191
4159.512695
3277.405518
5326.97998
3584.563477
1395.76123
4385.974121
6300.821777
6354.291504
3524.192627
3123.521729
3345.563477
2806.588135
2668.794922
3654.871826
3307.094482
5570.402832
1923.60144
1774.859863
4020.929443
3083.279785
2384.866211
2600.492188
5911.482422
2873.658936
3725.520508
4090.65625
3827
4264.456055
1812.970825
3917.060303
1426.118774
3632.853271
2193.060791
2057.298828
4594.006348
4480.110352
4330.634277
2328.211426
1989.721191
5491.916992
3528.435547
1872.656372
1912.094727
1603.296265
1921.569336
2784.677002
2775.387451
2677.506592
3303.780273
1575.058838
2950.669434
3006.319092
3731.61377
3738.78418
2892.229248
3142.956543
2887.296631
2837.809082
5181.297852
5220.708984
1309.45459
3639.839111
3553.768311
4430.797363
4039.97168
2325.11792
2982.932617
1862.785767
4643.578125
1695.006714
2253.125977
3143.435791
1529.823853
3811.25
1423.144409
4552.194336
1595
3302.698975
3404.617676
3250.586182
3048.134277
1815.256226
2030.919922
1984.711914
2301
1146.443848
4620.828125
1540.710693
2107.574951
2673.966553
2320.770752
3210.116699
2482.256348
1695.413818
2607.879883
2339.819092
2649.37085
1755.251953
2870.036377
1284.622192
1676.14502
2302.75415
4978.404785
1517.698364
3026.68335
3213.804443
1387.701538
2447.55957
1699.98938
1800.965088
4043.648438
1728.420288
2702.151123
2939.122559
1671.405884
1606.116455
1534.85144
2054.959229
2078.90918
2453.011719
2009.90979
1840.292969
1555.104248
1541.598633
1691.811279
5141.383789
1792.782104
5057.200195
3980.795654
3110
4728.810059
4374.759277
2814.73291
4912.29834
2646.912354
5229.795898
5029.445801
6319.157715
5027.531738
1196.17395
3731.491699
2784.25
4807.201172
1788.143921
4298.645508
3641.884521
2422.124023
4960.463379
4261.646973
5158.749023
7053.714355
3990.04541
2486.872559
6250.29834
1703.394653
3356.691162
3010.019043
2310.217041
2002.717041
2309.276611
4485.938477
4073.616943
5363.099121
3323.52124
2682.716064
4465.842773
2284.885986
3719.280029
1926.995728
2957.025146
2292.613281
4446.13916
3600.904053
3670.675049
6400.708984
2195.327637
2912.928223
1338.372437
6019.324707
1528.407349
5242.726563
4786.79541
4546.442383
3368.52832
2502.876709
1358.28186
1403.680054
6025.582031
2374.171387
3481.047119
3080.487305
2245.765137
2624.268311
1842.041626
4372.194824
3474.558594
1884.9375
1834.065918
3176.172119
2208.103516
3229.743652
6517.828613
5939.605469
4267.033691
3265.148926
1964.332031
4109.131348
1760.488281
2029.022095
1988.595215
2728.105713
2228.963379
2028.083374
8041.689453
3684.207275
6519.632324
2191.202393
3511.858643
2458.529297
1243.089966
2755.050293
5130.061035
5041.368652
4877.42334
1748.168091
2266.831299
5441.683105
3892.430176
2029.074585
4345.96582
5399.495605
3488.416504
5502.862793
3229.085205
1716.14502
2316.397217
2245.595947
5121.936035
5839.769531
1689.647095
1660.327881
3120.51123
2907.454102
4253.716797
2114.067627
1724.788574
4806
2306.853271
3315.088135
1982.741577
1443.675659
3005.392334
1447.432495
2478.012207
1550.295044
3031.176025
1958.256714
2148.718506
1910.686523
1603.896606
2379.678711
2771.141357
1843.926147
2377.27417
2922.948975
1771.584717
4198.964355
1261.059326
1267.184692
2900.364502
4195.13623
1609.553101
3224.478516
4929.063477
3080.10498
4160.033691
1627.544678
3007.957764
3338.203857
1742.585693
2074.799072
2042.217163
1729.293579
2253.569824
2283.473633
1357.323364
6810.367676
1324.092163
1324.5
3961.546143
3683.846191
4048.704346
1887.952148
1644.481201
1398.065674
1679.606934
1262.515137
3325.766602
4218.270996
1917.023804
1265.953857
1791.166138
3415.199951
2222.578369
3394.815186
1669.012817
1701.72876
2686.211182
2972.375732
1943.210083
3971.923828
1840.636353
2820.066162
1613.9104
4951.602539
3327.826172
5607.128418
3669.42749
3930.840088
3216.755859
4724.032715
5943.132813
2824.60376
4923.92041
5433.837402
4260.167969
2096.671875
4226.269043
3097.36084
5151.373535
3509.526123
1718.144531
4821.361328
6373.13623
2972.444336
2648.101318
5295.352539
4368.129395
3017.104492
5932.799805
3434.423096
5737.88623
4712.200684
3154.298828
2064.292725
4028.919922
2018.081665
4238.333496
3233.927979
1297.135742
5234.57373
1871.061401
2257.981934
5117.424316
3100.724121
2781.78125
2345.01416
1717.038452
3202.966797
2084.626709
3607.051758
2200.529297
1683.292358
2091.488037
4881.868164
3799.125
4288.662598
6065.578613
1756.58313
3768.900879
1509.514526
5096.674316
1996.172607
4802
2042.885254
2986.40625
2515.916992
2417.723145
3961.438477
4394.240234
2733.912109
4790.413574
3200.942139
2290.900635
3810.170898
2031.94165
4173.111328
1798.797729
4227.631348
1896.711792
2070.70752
2137.16626
2564.016357
3195.256348
4789.442383
1853.623291
1736.673706
9214.229492
3395.52002
2210.323242
4121.654297
3084.777344
2820.243896
1931.65271
2342.709717
1896.846558
2755.573975
3584.149414
3439.725098
1312.518555
2432.290527
5061.978027
2917.950928
5323.890625
2157.046631
2627.911133
1471.633545
2238.294189
1695.357422
2343.591309
2931.084717
3366.40918
2284.636719
1961.383423
3849.13623
2600.917236
4516.121094
4720.375
3811.76001
2559.902344
1573.691284
1964.321167
1964.583374
1343.362427
4340.039551
3984.022217
1284.217896
4187.690918
2936.462158
1331.72644
1572.288818
2406.260986
5774.009277
1842.647949
1754.377686
2599.741211
3116.115234
1837.351929
1654.255615
2400.023682
1439.229126
5261.259277
1808.136963
1509.813965
1283.852417
2942.844482
2583.522217
2230.327881
1877.437378
1843.291626
2028.393311
3193.256348
2260.916504
1558.0354
1679.842896
1952.769043
6732.51416
2209.914063
2729.000977
2855.718018
3823.700928
3561.026367
4011.864258
4768.828613
3500.262451
1870.931641
1572.719849
2436.991699
2310.598877
1621.462402
1804.788818
4314.128418
2004.339844
1794.912109
1681.974243
2197.526367
1517.155884
1726.548584
4137.536621
1868.723999
1756.838623
5097.684082
2382.735352
1980.52356
5037.020996
1848.970825
2477.407471
4873.5625
3133.383789
2702.467285
1763.904785
4968.125977
4041.361816
3180.560547
1950.708618
1728.607178
6385.828125
6648.412109
6078.21875
6417.57373
1806.950806
5324.303711
5657.197754
2870.747314
2282.801758
2841.147949
3684.672852
3272.968018
2982.542969
5895.938965
2986.438721
3144.108154
2823.64917
2708.649902
1270.325562
1908.094482
1918.778931
3922.419434
3513.172363
3436.247314
4018.076172
6387.921387
2226.374268
4500.36377
5094.312012
4148.270508
4536.537598
1959.57666
3820.759766
2119.6521
2766.205322
5983.840332
3542.433105
2897.678955
3889.142822
3930.347412
3563.799072
2543.053711
2205.65332
4584.248535
2363.433838
3053.287354
2256.144287
1964.015259
4564.305664
3362.692139
2870.404053
1309.189209
2343.56958
2209.078613
4100.61084
2459.687744
1703.272705
3012.670654
4991.050293
2474.531738
2713.68042
2250.272705
2890.004883
3738.165527
2382.844238
4801.094727
3749.664551
2274.699951
5401.54541
4242.778809
8532.249023
3713.045898
1789.555542
3837.697754
2571.020508
3363.546631
2641.507324
2330.278076
4022.33252
4357.744629
2428.827148
4491.04541
1492.692261
3183.780273
2906.227539
2226.895752
4816.749023
2246.324951
2812.204346
4645.345703
6889.539551
2923.532959
1798.01123
2202.093506
4509.327637
1527.421265
3597.861328
1612.187256
2126.752686
2942.945068
2169.915771
5080.702637
2807.946045
1908.903198
5920.974609
2577.855957
3384.307617
4071.253906
5503.910156
3717.147705
4250.48291
3018.46582
1726.952393
5037.556641
5823.539063
2551.811035
2071.265381
4361.111328
4078.82666
1662.333374
2089.129395
1904.254761
2670.692383
3504.105225
1818.440674
4450.431152
4747.729492
1858.417725
2209.478271
4120.330078
4181.812988
3992.543701
4404.018555
4042.010986
1894.914307
3701.467529
4201.581055
1560.87146
1522.122437
1165.010986
1715.868164
4315.768066
6087.567383
3410.638184
3867.263672
4785.561035
4778.949219
5254.958496
3916.619629
5336.555664
5513.374512
1617.852661
1240.083374
4602.680664
5197.182617
1273.777832
1722.420166
1284.970825
2412.564209
2769.671631
3034.231445
2936.615479
2272.300781
4771.555664
2940.705811
5155.45459
1507.057983
2077.224365
1937.665527
3425.21582
2274.62207
1424.757446
1649.852661
1393.422729
3279.184814
3106.529297
1607.140137
4428.942871
2775.890869
4515.185547
4725.881348
3069.651367
3627.134033
1341.640991
1743.717651
4177.153809
1175.493652
4118.583496
4582.469238
3516.39209
1952.806152
1898.296997
4409.855469
1721.036987
2097.419678
3500.235352
1327.506226
2629.075195
3310.358887
4422.46582
3259.00293
2064
1835.416992
3701.078613
2205.911377
1511.717651
3123.023438
3119.726563
2727.534912
3758.777832
2761.344482
4352.643066
1863.280029
4413.157227
2860.022949
2160
4067.228027
2499.927246
2076.221191
5824.34375
4824.341309
1909.106323
1596.485962
2888.078369
1828.187378
2115.199951
2714.680664
4567.476563
3569.684326
12053.785156
4528.82666
1280.972412
3993.171143
4235.85791
7584.131348
6604.591797
2181.123535
7299.040039
5626.493652
3183.657227
3344.493408
1733.599976
4745.049805
3745.46875
2629.652588
1628.126709
2510.30127
2977.922363
3047.656494
2281.321777
1900.88208
4083.068848
4124.131836
3553.497803
3853.550293
1451.208496
3237.762451
2436.752197
4354.763672
3152.312744
2146.013428
1958.4646
3754.718262
4456.688965
2359.102051
4821.127441
3858.912598
2379.079102
3612.136719
1998
2929.686523
1975.174561
2362.48877
3415.893799
2010.352905
3125.285156
3789.81958
2826.276367
1612.722534
2434.558838
2306.465576
4107.318848
5073.168945
3253.836914
4908.334961
2273.489258
1710.37439
4005.979736
1965.349976
2634.851563
2068.850098
2148.068115
3545.31665
5359.128906
5891.959961
2852.390869
3348.115234
2750.880615
3241.16748
1909.669067
3099.389893
7762.796387
2119.058838
3592.569336
2013.30481
1616.418335
2355.738525
4978.461426
3603.576904
2383.533447
1769.043457
3403.439453
1983.713623
2366.81665
1956.042725
3645.126465
1822.671387
2787.313965
2488.330078
2675.901123
2593.76416
2687.011475
2252.646973
1816.439331
2469.148193
2750.421143
2960.348877
2503.105225
4374.272949
2011.894043
1540.369263
1666.82251
2382.621826
4061.254395
2800.793701
1457.509399
3944.616699
1959.578979
1961.726563
3322.119385
3110.395752
4297.151367
3738.754395
4796.27832
2438.741943
4498.276367
2024.543701
1832.862793
2723.16748
5643.774414
3478.326904
2525.023193
6235.928711
2850.769287
3744.238281
3791.19751
5014.110352
1650.290771
2757.383545
4657.13623
4647.794922
1561.991333
2221.811279
4555.359863
4380.300781
3894.343262
3674.216309
3809.085449
3484.428467
5184.59375
1756.465088
1253.090942
3514.873291
7663.466797
1689.271484
5063.665527
4190.756348
2903.663818
1998.748291
4122.168945
2764.996582
3201.654053
3750.93335
4013.824463
2580.787842
3182.549072
5038.337402
4505.06543
2245.794678
2131.636475
1550.880615
1805.289307
3246.865234
4403.345215
1710.061279
2496.689697
4320.328125
3344.245361
5658.433105
4367.034668
4819.504883
3620.449951
3854.930664
3819.251221
3443.188721
2246.763672
2944.496582
4359.513672
3920.782715
2565.668457
2465.008301
2024.247803
5985.076172
1702.067627
3489.299072
2203.581543
1295.533936
3210.727295
4967.378418
3484.020264
3469.079102
3594.550049
3318.828125
3379.877197
2222.857178
3408.562988
2959.339355
1599.192627
5013.016113
3612.188477
3880.563477
2202.825195
4047.849121
1763.722778
2276.25
2178.094482
1842.388916
2141.055664
2309.734863
1645.907715
3169.342285
3417.119141
1883.714233
3722.415039
2208.424316
1975.532715
1530.210571
2036.952393
2627.145264
3756.327148
4872.420898
3978.481201
3410.404297
7098.466309
4764.473145
4649.653809
4666.391113
4690.947266
3192.645264
4124.39209
5064.542969
1908.444458
3788.635986
2109.861816
5758.093262
2384.523438
4352.670898
2346.525635
3964.307617
4326.992676
1630.489746
6894.337402
1901.498169
3935.571533
4690.447266
2865.461426
2938.851807
5171.25293
6290.539551
3413.376465
3598.432617
2398.654785
2169.512207
4675.957031
2455.96875
3700.465088
2399.224609
2504.05249
2476.013916
3029.363037
1324.627441
2337.063477
1934.137329
5293.762207
6585.549316
2133.849121
2809.315674
4543.80957
5654.79248
2474.914551
3457.708008
2385.787598
3435.670654
2176.467285
4962.303223
3519.746582
2892.419434
2092.064941
2352.447266
2856.498779
1956.401611
1760.622437
4352.018066
3080.238525
3692.47583
3958.287354
3256.029053
4152.138672
4722.850098
6021.883301
2632.141602
3474.469727
2362.123535
2662.251465
4582.666504
2448.723633
2340.452637
2487.089844
2048.615479
2012.997925
2634.718018
3184.403076
3006.038086
3477.456543
2330.64502
3573.552734
1997.129395
2850.109131
2597.244141
2160.431396
1825.246704
3017.37207
1861.960449
2187.346436
1813.924194
1649.452026
2024.151733
2537.884521
5295.742676
2116.49707
1742.93335
3763.234375
2872
3236.062256
4160.469238
1795.939941
2567.89624
2620.208252
3089.876221
5425.397949
4657.629395
1640.808105
1844.852173
1904.11731
2942.602295
3473.651855
2027.696533
2786.706787
1617.063232
3352.864746
2155.595459
3010.8125
3893.360107
3560.025146
1760.877563
4900.353027
2330.682373
3783.00415
2965.773682
3361.833008
1607.280151
2653.893066
2671.873779
2241.445068
5298.418457
3065.333252
2195.132813
6541.607422
3926.378418
4023.113281
4301.59375
1169.365845
1619.514404
1769.235718
5912.822754
7580.947754
5820.876953
4678.378418
4244.279785
1694.067139
2363.510254
3134.686523
2858.709717
3363.208252
4249.565918
1327.552002
3589.868164
3543.636963
4369.131836
4375.19043
2857.806396
3026.290771
2611.89917
2001.659302
2354.610352
5485.888184
3817.419434
6224.390137
1781.604492
1617.75
2280.049316
3021.120117
3425.241455
1785.373779
3329.788818
4014.126465
2420.449707
5953.27832
2667.104492
1836.161865
6890.325195
5039.148438
2770.678223
4852.57373
1628.112671
3386.099609
1896.575317
5562.566406
3177.092285
4263.668457
4750.095215
4001.276123
4279.225098
3817.665039
3881
4095.191406
6926.394531
4965.220703
3580.957764
3174.726074
2774.891846
2454.805908
1965.966797
2344.050537
1954.976685
4972.657227
4534.32666
5588.373047
5332.009277
1469.106323
2122.624268
4269.411621
2440.228027
2873.220947
1774.880005
1673.965698
3792.232178
4954.051758
3868.869629
4421.269531
2374.324219
2092.120117
3517.894775
1748.425537
4673.09082
4754.494629
3311.25
3563.17334
3666.727295
2132.123779
2641.458252
3832.020996
2366.119141
2641.641846
3583.645996
4285.320801
4491.986328
1924.575562
1329.307129
2171.864258
5485.340332
4079.881836
2748.454102
4413.342285
3527.769531
4742.466797
1482.974365
4412.418457
2674.739502
5423.97998
4261.730957
2393.043457
2878.095947
1864
2756.359375
4002.443359
2105.756836
3644.932129
2009.700806
3983.314209
3210.244873
3923.984375
2936.70166
3745.396484
1800.554321
4603.405762
3277.932617
1800.960938
1894.682373
4548.61084
2512.573975
2139.184814
2156.023193
4431.22998
1360.068726
4225.550781
3546.800781
1907.147827
1108.235352
5058.37793
3668.902588
3759.56543
4449.861328
1944.850464
6257.922852
2174.30542
2606.301514
2813.25708
4458.987793
4145.09082
5505.571289
4163.73877
1748.976318
3223.50415
3009.607178
2290.780273
2239.520264
2259.849854
4918.015625
3463.156494
2793.490723
1597.049805
1308.03479
5711.952637
5321.349121
2283.912109
3986.285645
3137.37207
3541.071777
4083.294189
4628.446289
5790.822754
6310.512695
5799.920898
2672.401367
5455.703613
4734.805664
2590.489502
2141.425049
3611.994385
1774.927979
1815.135742
2340.017822
2271.501221
3232.639404
2245.664063
2047.984009
3710.953125
2139.334473
4774.932617
2449.131348
1812.124756
2594.622559
2251.642822
2195.117676
1451.959595
2083.804688
4768.717285
3319.018066
2301.906494
2152.466553
3000.32373
4090.949463
2546.894043
1702.645874
2397.34082
2044.49939
3416.32251
1649.189209
2083.57666
2968.468262
2596.409668
2134.386475
2174.482422
1898.848877
2334.689453
1777.357056
4068.743652
1783.234375
2876.47998
1660.708984
2635.851807
2425.629395
4805.790527
2420.387939
3403.923584
2539.864746
2080.991699
1742.396851
2645.822754
1904.117432
3047.132813
5579.646484
4044.557861
1600.992676
3112.168457
5466.804688
1722.105225
3229.405518
4360.426758
13412.395508
5105.605957
4684.507813
3414.94873
3364.068604
2971.272705
4321.726074
4969.376953
4308.633301
4686.833984
4159.966797
4093.220703
4060.716797
3258.89917
1987.780273
1190.38855
1799.71228
3875.948486
2680.046875
5440.138672
3730.776855
3957.344727
4941.945801
2211.489258
3978.359619
1998.627686
1598.581665
1435.119507
1920.038086
4543.910156
2315.672607
3435.731689
4012.756836
4898.919922
2662.684814
2713.352539
3676.94165
2000.864868
3999.455322
4206.012207
5263.558105
1454.134766
4717.481445
1563.891846
6153.164063
3714.67749
1596.954834
5332.487793
2501.650391
2227.146729
2291.474854
4811.525391
2104.697754
3880.487061
4983.157715
3920.42749
1820.952393
2522.092041
4541.475586
2456.432373
1671.437988
2003.887817
3495.424805
1354.168701
4329.70166
5374.72998
4870.808105
2094.972168
5059.365234
2847.765625
4017.848145
2738.786621
1983.582886
3101.111084
2478.136963
3007.589355
4379.706055
1913.180298
3043.820801
3555.394043
3361.426025
3601.026123
5698.206055
3671.96582
1994.402832
1609.012207
2193.297363
3469.100342
2496.112793
1258.972656
2610.38916
5571.422852
1939.478271
2032.762695
3947.234131
3563.3479
4062.340576
3409.397949
4179.954102
3475.240234
4420.905762
3727.481689
3829.267822
3902.772461
3774.631348
2774.723389
2767.724609
1714.463745
3656.947266
2130.59668
5189.926758
4219.698242
5844.484375
2968.13501
3226.989502
2230.064941
6329.925293
5703.785156
4069.104248
2040.855347
2055.012695
3691.316406
3407.866455
5972.63916
1676.575439
1974.465088
2510.81665
2632.654541
2072.375732
2539.504639
1670.96875
2095.627441
1635.775269
2279.255371
3229.14502
1198.726563
2875.300049
1727.443848
1922.372437
2125.543945
4743.767578
2367.807617
4967.538086
3847.456787
3615.388916
2232.216553
4434.313965
3174.817627
3671.602539
4588.54834
2496.707764
3364.368896
2873.154541
5101.407715
3975.519531
3408.248535
2279.608887
1800.539917
3547.876465
2296.474121
2236.972412
2689.29834
2191.699707
3202.252441
1921.616455
2098.160645
2162.455078
1925.07312
3864.461914
2380.827881
3410.285645
1687.638916
1737.800049
3204.936523
2135.695801
2421.700195
3194.058594
3065.238525
4755.382324
1633.97937
1716.535034
2418.713623
3627.257568
2349.102539
2991.100342
2540.86792
1843.882324
4289.287598
2761.594971
4251.026367
2163.135742
2287.043945
2000.320679
2399.75
2852.443115
1884.637695
2505.221191
2737.85498
3038.395264
2405.819336
3042.023438
2491.408936
2890.958984
2710.380615
1675.359009
3471.707764
1960.376221
2497.452637
2505.885986
4476.392578
3354.447998
1674.049316
2124.584229
2258.967041
1924.878906
4948.54248
2017.499146
3997.087402
5651.931641
1986.490967
2137.743652
2183.928955
2664.890625
2604.351563
4764.493652
5770.935547
1883.168091
1872.232788
3477.530518
1693.404785
2968.159912
1400.567993
5753.617188
4277.899414
2061.173584
2993.572021
1879.73584
4006.095215
4218.774902
4401.748535
3148.504639
3682.673584
5302.733398
3256.291016
2990.830566
4904.330078
4266.789063
3054.830322
5367.947266
2169.163086
1314.314453
2787.850098
5504.611816
1535.349976
1504
2826.043945
3349.69751
2067.139893
2520.053955
1612.459717
1984.870483
1196.720459
4763.899902
1807.660645
2447.811035
3567
1610.090454
1712.300903
6485.304688
2053.481445
3591.463379
3740.010742
6789.47998
3710.050293
1664.660156
1376.265137
3664.255615
2174.553223
2960.108643
6091.596191
4030.556885
3081.270752
4685.802734
4940.09668
1403.469849
2471.633057
1634.086914
1627.377808
7198.095215
2193.224854
2654.100342
1779.355347
3979.231689
2801.53125
2013.088379
6288.700684
3428.601807
2327.837891
4143.337891
2346.255859
5348.869629
6699.760742
3116.324219
1808.85437
1727.558838
3423.94165
2809.404297
5036.515137
1779.564331
1794.993164
2397.150391
1849.553101
1603.390259
2054.215576
4458.541992
3367.967041
2869.959717
3135.867188
2285.275879
1970.973145
3729.263184
1545.576904
1833.205444
2106.2146
4258.153809
1748.631592
1751.816284
3836.440918
1887.402588
2324.907471
3674.225342
3355.31958
5331.524414
2115.717529
2115.450439
1390.259277
6039.058105
3482.957031
4605.584473
2746.39502
5527.271484
1747.858398
1699.307739
4286.353027
3498.315186
4652.974609
2716.109619
4032.511719
3451.397217
3301.276855
3985.018066
5562.90918
5025.074219
5022.697754
2781.210205
4963.243164
1715.558105
8880.78418
1757.493042
3693.303223
2162.881592
6395.371094
4029.604248
1664.268188
2705.234375
1659.523071
2151.5
2626.984131
1851.561279
2637.841309
3162.943604
3590.361816
1586.860474
2653.242676
3373.745117
1963.917847
3682.307373
1836.423584
1860.5177
2259.463135
2309.048584
1913.045166
2324.98877
6081.964844
2463.696533
2270.292969
3538.45874
1988.82605
5528.277832
5669.324219
6535.102051
3038.867432
1729.950562
2044.142334
5000.115723
1695.636353
1521.48645
1976.156006
2589.255127
2234.873535
5669.612305
1990.29126
3891.054932
5918.82373
2645.052734
3969.926758
3433.212158
1618.720581
4151.564453
1955.029053
3465.861084
1805.682739
3369.005859
2551.87793
2199.605225
3481.721191
2234.318848
4668.688477
1890.482788
3553.404785
2434.40918
1970.551147
1970.683594
5968.446777
3082.718262
4496.546387
1416.280762
4868.316895
1767.727295
2841.592773
4377.563477
6000.256836
3192.807373
4385.237305
3269.342529
3331.726074
3871.737793
2090.178711
3589.19873
1773.036987
3590.690918
4688.991699
2874.774658
3696.197266
3589.544434
2934.237305
4963.351563
3521.278564
2495.557373
1698.54541
3639.382568
2592.27002
2977.110107
2015.306152
4084.894043
3383.492676
5170.438477
4633.005859
3021.049072
2199.931885
1486.890747
2423.616455
3361.594238
6745.878418
4196.205566
3714.719482
2098.706543
2738.433105
3118.454834
2629.341553
2715.424072
5327.773438
1635.109497
3380.195068
5305.291016
2412.544678
2416.334229
4819.816406
1633.769897
4779.822266
1789.717407
3103.612793
4466.384277
4457.053711
2192.631104
3901.72583
1952.060059
3422.201416
2882.17041
2303.026611
2641.271729
4920.741699
1874.69458
5224.886719
1907.215942
1617.780273
3669.317383
3520.642334
3062.695068
3444.97876
4881.793945
1847.535889
2721.37085
3902.638184
5352.427246
3052.014648
5906.632324
3873.357178
2911.77002
4493.20459
2583.197021
2363.794189
1838.213867
3682.890625
3176.716309
3029.70874
3205.09082
2001.583618
3806.346924
3628.241211
2317.586426
2594.285645
4911.871094
3230.48877
5189.540527
4541.137695
2589.109619
3801.544434
2839.462891
1697.209961
4372.123535
4083.802734
2489.5
2359.361084
3591.824951
2516.177734
2374.274902
3120.772949
4003.053223
4104.078613
1967.292969
2760.015381
3558.069824
2590.44043
1815.956177
5649.358887
3902.139648
2400.751465
1822.070923
4455.151367
3783.758545
2010.214111
2216.264404
3184.389893
4060.448975
4628.85791
1423.218872
4978.325684
2061.486816
1941.750977
3837.496582
2014.034302
3661.094727
5011.101563
4242.239258
2269.816162
1572.804077
2783.562256
2230.19043
1722.463989
2323.169189
4416.573242
1848.309937
2775.551025
2029.127563
6031.080078
2389.66333
3010.817627
2736.183105
3768.335449
3768.663086
4122.495605
2938.229248
2049.365479
1941.710327
2109.653809
2674.163818
1563.250732
1880.81958
4776.570313
3489.849121
4119.680664
5001.54834
3697.864502
3617.840332
1866.918091
4304.227051
1887.156616
1967.762939
9199.433594
4430.798828
2662.881348
1772.611328
4130.790527
5846.305176
1392.903809
2908.281738
2883.62085
2998.655518
1222.630981
3296.589355
3200.888916
4317.077148
2329.615479
2971.750977
2310.895264
1732.839966
4079.153076
3325.362061
3924.813965
4278.366211
3914.203857
4359.303223
2390.013184
2991.238037
2546.297363
5612.764648
3192.228516
963.937195
2643.505615
3686.310791
2666.783691
4198.192383
2633.364746
1788.536133
1947.563477
4405.188477
1192.580322
5241.002441
3730.095215
3700.046631
5820.902344
4145.800781
3993.960449
5130.732422
3548.774658
2479.309082
5406.861328
3108.119141
4820.822266
2978.814697
2917.085693
2353.641113
2439.641846
4126.334961
3796.75293
1782.608643
1925.4104
1750.724609
3336.771973
2672.492676
2060.648193
2980.518066
1862.641968
4578.297363
3765.367188
3353.407959
2981.191895
2536.511719
3012.47998
3923.151855
5472.745605
3392.878906
3029.546631
5545.852051
2145.921631
2493.571045
4652.534668
4661.237305
1887.358276
3206.945801
3277.779053
1899.598267
2056.779785
3249.105225
3299.62207
1956.406372
3014.508545
5013.16748
2897.354492
3573.579102
5979.681641
2309.038086
3144.356201
3605.132324
2105.164307
2539.375977
2304.175537
4895.262695
2917.985107
1616.256348
2492.510254
1663.349854
4249.575684
2326.030762
2519.856445
2987.743408
3526.941895
4067.312744
3036.05127
2889.299561
3234.693848
4656.858887
4296.407227
1851.732422
4582.644043
2582.338623
1910.830811
1813.229492
6200.052734
3778.941162
4518.901855
1223.850464
2590.778564
3179.640137
3218.48877
4566.932129
1909.349854
2124.49707
1593.865356
4125.301758
2068.852295
1394.744873
2158.981934
2333.010498
1734.21521
4455.858887
5730.437988
2148.404785
1666.139526
1433.076416
1991.497803
4512.564453
1851.423584
1987.236694
2602.241455
1726.210693
3107.25415
4459.515625
4310.486328
1955.610229
3163.094482
5988.354492
2373.892578
4109.237793
2414.916016
2768.088135
4560.380859
1686.495972
1928.790283
1962.903687
2237.458496
4390.180664
2864.806396
2267.726074
1650.244141
3767.605957
2196.996094
1618.167969
4034.40332
2280.535156
3665.131348
3597.412354
2304.236816
3027.450195
2703.445557
2071.571045
1531.858398
1846.812744
4916.349121
2471.84668
4324.614258
2829.627441
1531.928589
2274.986084
3631.297119
5592.551758
5406.678223
3581.69043
3330.61084
6001.927246
5238.669434
1523.373901
5297.106934
3418.551514
3795.537354
1666.067749
5846.650391
1795.756958
4118.708984
1869.762939
2738.950195
1963.11438
2413.231934
4611.096191
1712.783813
4383.880859
2135.376709
2262.241699
2345.434082
1555.213623
1586.0448
2022.741943
3326.2146
5319.776855
2542.584717
2684.672607
3155.304932
1972.625
3827.687256
2493.327637
2078.857178
7883.560547
1945.470703
1999.336304
1723.474121
1740.800049
3468.918945
1887.650513
3176.639893
3797.903564
4432.952148
2481.38623
1952.527222
6126.685059
2439.131104
2361.142822
2257.478516
3027.829102
2086.995117
2601.423096
2137.06665
1736.988403
2123.657471
4390.882324
2337.389404
1608.794922
1685.72998
1546.800049
3936.943115
2354.193848
1715.562378
2060.851563
2983.458008
3366.026611
1728.172363
2046.200928
1825.44751
2171.919922
2100.398193
2548.683838
2359.884521
2792.562012
4518.385254
1903.160767
2689.766357
2971.216309
1995.977417
1851.418457
4499.651367
3462.186279
3826.27832
2468.828857
1728.472778
1899.928833
4266.196289
1872.173096
1870.123657
1608.682983
2636.097168
3955.10791
1987.629395
1575.944702
5418.186523
2088.502197
2610.23584
1851.747681
2017.344116
2586.934082
1724.424561
2717.024414
4285.97168
3608.5
1693.685913
2493.187988
3912.668213
2488.284912
2157.502441
1896.717651
1718.455322
6231.100098
3259.294922
1956.684326
3425.844482
1496.710693
3762.32666
1863.283325
2159.26001
1894.92395
3448.217285
3026.970215
3003.423584
4610.71875
1994.296265
1885.090942
1885.027344
3257.177734
1964.034912
2062.731201
4468.348633
2001.185791
1903.895752
5116.735352
1596.022095
2036.995117
4113.422363
2342.484619
1482.506226
4351.420898
2181.375244
3007.460938
1753.897583
1884.448608
1786.070679
3473.562744
2557.594971
2352.709473
1764.057739
2025.755127
3792.345947
3089.977539
2585.582275
1919.747681
2256.650879
2372.272217
1739.372437
3844.883789
2759.516357
2352.429199
4157.871582
2633.274414
3856.941162
4490.441895
3359.907471
3924.012451
1775.142212
2501.516113
4450.411133
3264.04834
4876.162598
2485.427979
2184.80835
2536.075928
1675.579712
5064.323242
1745.467896
1807.086792
3247.794189
4166.662109
1518.995483
1606.707642
1503.84436
1580.522949
3983.410156
1842.306519
3072.553711
1920.029663
2503.939453
3371.893311
2705.762695
3512.84668
3307.818604
2226.424805
4968.557129
2331.279053
2268.788818
4242.905762
2506.841309
1264.385986
4813.066895
3567.053467
4544.95459
2574.34375
1664.358154
2507.195801
3563.628662
2846.505859
7624.508789
4895.897461
3565.633789
1219.636353
4781.620117
1822.494507
3532.076416
1720.177124
5032.683594
5443.101074
1896.035278
4642.36084
4781.630371
2038.014282
2149.054932
1811.38269
1790.60083
2039.585693
3632.630127
3984.157227
2132.260986
3694.907715
7185.366699
4984.52002
2966.581299
1675.715698
2432.317139
1748.945923
2002.609497
2625.698486
2875.891602
1761.674194
1581.558594
2108.712158
2812.06543
2152.407471
2596.754639
1842.161133
1592.961426
2230.719727
1560.352905
4708.050781
1651.012939
3372.800049
2609.951172
1889.089844
2274.727295
2001.958862
4780.824219
2266.129639
2588.832764
1958.080322
1832.512573
2923.758057
1814.172607
2045.908081
2717.397949
4856.827637
2179.436035
1821.490479
1700.055542
6840.129395
3288.503174
4464.402344
2483.920166
5109.10498
4540.384277
2433.388184
1780.380371
2186.478271
3787.541992
2569.29541
1880
3223.76123
4534.812988
2604.911133
2493.807861
1656.421021
3665.706787
2257.837402
1791.974854
1565.580566
3499.463135
3123.333984
2343.753418
3268.700439
5156.543945
3457.48999
1811.47644
2009.107056
2880.486328
6092.074707
3213.672119
2580.421143
3129.837646
5834.210449
1698.447632
1685.71167
2973.120361
3611
2823.542236
4515.343262
1477.727417
1375.641968
2743.777588
2821.115967
2433.5271
2738.810059
4721.925293
2991.532227
1739.456055
1661.504395
4134.23877
3414.990967
3461.767578
1735.452026
2673.385254
1979.529175
2371.54248
1590.067017
1528.177002
1980.624634
1602.978394
1832.144775
2246.115479
3780.606201
4284.047852
2665.904785
2915.719971
3982.54541
2626.433594
3915.406738
4381.595703
3468.939209
3988.487061
1522.314941
2935.072754
1565.830933
3798.520508
4340.38916
1709.930054
5030.422363
4570.334473
5152.336426
2740.175293
2112.505615
1801.677368
3947.826172
1492.708984
3383.923828
3540.213135
3101.182373
3912.647949
1697.972656
1925.032715
4227.820313
2821.441162
2671.444824
1996.373901
4748.721191
3111.855225
1750.367798
2510.265625
3985.865723
3731.956787
1420.357178
3748.50293
1634.906128
2094.54541
4674.567871
2789.467041
1875.082153
3923.031982
2480.64209
1503.611816
4538.397461
5064.307129
1715.925415
4137.821289
3199.616943
5363.536133
2712.650635
1447.19104
1553.689209
1861.800049
1561.434204
1998.297852
2318.980713
3269.461914
2116.832275
2218.937012
2843.41333
1814.091797
3685.329834
1691.358032
2506.717041
2883.269287
2758.456055
3051.448486
4715.98584
1780.893677
1988.316406
2580.739258
2512.216064
2549.835205
1911.890381
6383.88916
2263.197754
4767.056152
4225.982422
4348.155273
1227.220825
1986.157349
1725.57373
4931.241211
1720.733276
1588.659302
5811.541016
5074.418457
3531.421387
4234.933105
1718.378418
1860.188477
4216.290039
3311
4614.971191
2269.952881
3718.907227
3284.408203
2727.853271
2810.461426
5173.349609
2976.935059
5629.544434
3746.216309
5590.818848
2477.752441
1955.156494
4094.378662
8008.683594
4781.257324
5258.941895
3250.928467
4329.185059
3657.898193
3924.723145
1841.205444
1125.45459
1417.178711
4169.208496
2173.45459
2928.49585
3684.678223
3537.023926
4475.765625
3479.068604
1853.617188
2873.690918
3652.247559
1991.081787
3682.188721
3930.140137
3781.166748
2326.843262
2897.523926
2770.212646
4166.122559
4154.952148
2242.073975
2805.034424
2414.699951
5395.692383
4640.44873
3912.484863
1608.888916
2029.763428
1886.961792
2124.411133
4955.476074
3709.490234
1960.771118
2101.264893
3888.344238
2296
2199.714355
3009.684326
1951.791504
2453.581299
3484.491211
1773.504639
4572.336426
4016.85498
2109.777832
1498.400024
5413.923828
2939.963867
2859.711426
5580.660645
1574.945068
1870.019775
1785.230713
4372.735352
4532.459961
1670.33667
3764.126221
1853.979004
4011.816406
3142.69873
