# Supplementary material for: Distribution Analyzer, a methodology for identifying and clustering outlier conditions from single-cell distributions, and its application to a Nanog reporter RNAi screen
Source: BMC Bioinformatics. 2015 Jul 22;16:225. doi: 10.1186/s12859-015-0636-7 (PMC4511455; doi:10.1186/s12859-015-0636-7)
Supplement: Additional file 1: Code S1. — R source code and sample data for distribution-based high-content screen analysis [file 12859_2015_636_MOESM1_ESM.zip › DistributionAnalyzer-1.1/Plates/files10004/H06]

2853.435791
6258.503906
3735.127197
1935.02124
6205.566895
4132.539551
5895.611816
3803.284912
3847.79126
1843.914917
3418.869629
6345.285156
5970.674805
5614.051758
3567.226807
7345.469238
3380.965576
2166.666748
3406.199951
3578.338379
3578.448242
5682.160156
3466.321289
2155.937256
2303.230713
5057.604004
4464.563965
2870.29126
2056.032715
1822.507813
3915.488281
4402.127441
2977.777832
3856.237549
4246.67627
5914.869629
5131.273926
5583.217285
2678.890381
3378.905029
3661.42627
6153.209961
6318.522461
5081
5091.926758
6047.591797
4467.771973
3377.439209
7505.92627
5000.187988
7803.910645
4658.734375
2458.17334
8627.498047
4272.470703
4749.453125
5218
4976.17627
3160.513428
5519.322266
3075.539795
3941.256104
1440.087891
2435.144287
3788.028809
5606.687012
2472.692871
3402.519043
3982.333252
1619.673462
3885.750732
1522.23999
1913.019653
1952.656738
4876.632813
1994.531616
1999.86438
4669.151367
3548.780518
3644.134277
1694.309814
5176.948242
3884.431641
4625.931152
1494.552368
4326.387207
3009.868164
2150.17041
4239.702148
4067.440918
3499.490967
3045.217285
2722.980469
2096.648682
2199.827148
4120.961914
2746.842041
1807.796997
5772.250977
3397.609863
1896.610229
2661.522461
2180.483398
4635.887207
1812.693359
3972.222168
2067.482422
5394.944824
2252.648682
3565.74707
2958.935791
4791.821777
4218.359375
3338.505371
2083.350098
2033.924805
3862.929688
4601.526367
3798.476074
4509.660156
4624
3348.044922
2620.74585
3311.923584
4827.603027
3965.034912
5049.443359
5884.624512
2625.258545
4579.96582
1589.672119
1974.870728
2436.438965
3209.5
3791.842285
3411.18457
2336.860107
2162.553467
2324.788818
2634.451904
4056.986572
2667.54248
5002.276367
2028.510864
3570.804443
2165.508545
2548.6875
2083.393311
1942.175781
2259.169922
3722.330322
4455.901367
2501.082764
4151.528809
2297.543213
1599.732544
2831.240479
2314.971436
5754.942871
2839.897949
2158.287842
2101.816406
2109.89624
1910.098755
2953.744629
3054.47998
4595.340332
3645.967529
2713.795166
2691.214111
2054.144531
1732.530151
2052.620117
4962.740723
3611.547607
2009.421143
2382.712891
2602.203857
5054.090332
1939.634521
1927.279663
1695.160278
4230.562012
2420.080566
6398.743652
2870.718018
6816.079102
5620.379395
3214.327637
3392
3385.516357
2584.407959
2719.639404
5900.630371
2370.896484
3158.585938
2122.430908
1486.56958
2255.142822
4297.513672
4266.892578
7654.486328
6653.013184
4900.114258
2847.901855
5081.929199
3924.619141
4845.425293
3494.327393
6101.765137
2559.544678
1795.414673
3388.101318
8278.287109
3176.602539
2533.74707
4553.767578
1940.217041
4380.360352
3897.612793
3487.564941
6439.162109
4721.882324
4859.158691
5034.019043
5264.664063
2819.502441
5111.386719
5073.89209
5944.642578
7987.480469
8699.020508
1853.154175
5188.328613
6418.793945
3655.45166
3441.560059
2684.842041
2003.186768
4091.664307
5218.591309
2390.248779
3741.520752
4249.977539
2443.288818
1828.43335
2463.865967
3993.06665
3284.977051
2212.988525
2692.313477
1461.599976
3635.944092
4050.071533
3363.483887
3391.196289
2495.846924
3771.587891
1392.220703
3117.695557
4643.412598
1945.322021
2394.156494
3034.137207
4092.722168
3493.085449
2314.031738
2813.189209
3772.266602
2049.582031
2703.873535
2763.12085
3147.407471
1504.627441
3572.879883
3528.699219
2375.555664
2398.962402
2349.022217
1713.538452
2208.121094
3714.25
2605.39624
2286.247314
3730.359375
2400.477539
4628.834961
2603.024414
2184.760498
3345.098877
4221.351563
1826.561279
3448.353516
3194.298828
2061.591797
2080.085938
3985.800049
4490.034668
4998.878418
2117.333252
1908.619873
2516.225098
2325.824951
4151.875977
3058.229248
5445.083496
1929.720703
2136.713623
2465.319824
2446.196533
3451.06665
2018.36792
3664.153809
4452.917969
2769.338623
3229.162842
2222.185059
2618.138672
1879.738892
1671.639404
2173.40625
4394.441406
1824.758057
1356.992676
2586.094727
2020.138672
2416.239502
3625.115967
2047.108398
1966.00415
5319.751465
2149.102783
3190.387207
3805.844727
4696.568848
1982.836304
1748.405518
4809.625488
2643.763184
2091.140381
6213.484375
3050.077881
2930.788574
1981.012085
4244.149414
1402.906616
4315.869141
3767.296387
1723.012451
2087.909424
2676.639893
2076.005127
2550.522705
3706.608154
3800.727295
3841.237061
2688.786865
3576.751709
2580.010986
2065.428467
3436.930908
9080.03125
2910.317139
1628.584839
2719.285645
2275.695557
3132.101318
5128.034668
6103.700684
3765.96875
2961.794922
4409.584961
5050.379395
3314.883789
1614.488892
8405.505859
6533.208496
3174.037598
2798.209473
5903.534668
4908.12207
2055.695557
2957.161377
4838.161621
6715.29541
3075.959229
5703.575195
3056.790039
2537.165283
3194.585938
2961.937256
3421.687988
6049.942383
8583.055664
4953.742676
5347.361328
2159.219482
2380.47998
5526.585938
8070.955078
3035.687744
2218.877197
5003.642578
3855.290283
1480.387939
6931.02002
4411.207031
3178.779053
4563.487305
4780.660156
4229.036133
2282.222168
2854.42627
3064.267334
5104.433105
5172.672852
6408.833496
3571.733398
3158.917236
2585.768311
2766.669434
4039.126465
2260.223877
4231.03125
4222.712891
3161.489014
1822.46814
2303.280518
2863.709961
4823.519531
2791.466553
4965.530762
2039.459473
3729.464844
2452.04126
1818.776123
2346.135254
1270.492188
3112.097168
2583.193359
2672.466309
3071.062012
2720.763184
4437.82373
3565.625
4214.093262
2217.642822
2119.824463
2957.41748
1964.943359
1952.477905
2158.28125
2674.159668
3258.61084
3789.275391
3635.134766
2333.987061
4251.099609
4250.405273
3442.458496
1848.689697
1840.15564
1565.846191
1944.299561
3096.773438
2272.914795
2885.077393
2019.297241
3797.189941
2337.678223
1601.719604
2566.732178
3114.971436
3342.416504
2923.797607
1730.721924
4942.375
1396.654541
2465.461914
1992.025146
2004.938232
2644.821777
2415.432861
2781.114746
2769.543945
1658.313477
3826.83252
4969.240234
1842.02356
2404.93335
3506.057617
3454.762207
1765.45813
3491.428467
2110.459473
1866.990967
2499.009521
3322.719482
2385.604492
3463.952637
1705.676758
3392.293457
3848.837402
1738.774048
2541.522217
3418.014893
3153.056396
3437.810547
1832.869507
2360.326172
1733.256592
1541.813965
2115.372314
2799.166748
2937.86377
1740.741699
1932.660156
2277.793945
5161.587402
2030.726685
2138.890625
2895.986084
4072.248291
1776.925415
4611.849609
2458.246826
4186.432617
2873.299805
3260.106689
3532.8396
2907.167236
4039.427002
3636.12085
3898.416016
3155.705811
2216.998047
5187.811523
5522.475586
2494.133301
2304.716797
5275.551758
6405.978027
2040.367554
3938.554688
6459.541504
3034.575439
3990.503662
3953.704102
3180.015869
6745.07959
4988.466309
1885.346924
2867.076904
3904.871094
3588.730469
4159.579102
2736.306396
2201.553467
3167.478271
4803.742676
2775.52002
5260.533203
5734.143555
5256.083008
4838.93457
5988.516602
4002.314453
5925.581543
4472.265137
2240.62793
4862.567871
6410.869141
2026.951904
11521.676758
3711.603516
6054.663086
3917.048828
3566.80249
5088.781738
3474.373291
5326.641113
2579.493896
6744.192383
3318.713623
5953.461914
2763.620117
3319.777832
3644.162109
7233.243652
5302.252441
4893.254395
3718.017822
2443.422852
5238.940918
5422.558594
2816.436035
2593.78833
1660.793213
4991.831543
3800.644043
4348.592285
2086.726563
4629.131836
1902.273071
4142.051758
1837.851807
2710.202148
3695.9375
1818.793701
2108.899658
1839.230103
2428.407959
4529.749023
2343.904053
2708.803955
2056.108643
2199.787598
4197.944336
2170.54126
3403.418213
1982.339355
3425.577881
2117.808594
3916.150146
1718.322632
2794.953125
4617.765625
2684
3047.688721
2048.173584
2933.868164
1712.130127
2539.801025
5304.272949
3871.247314
2497.379395
2050.578857
2530.393555
2907.412354
3959.207764
4369.477051
1791.842285
4449.603516
2100.139893
2859.440918
1777.956421
4090.820557
2572.141846
2030.057129
2962.379883
2250.780029
2357.970947
1757.709961
3697.179443
5046.364746
1909.44812
1578.395874
4078.661133
2098.057129
1765.589233
1797.293213
3390.827148
1966.4021
2433.523193
2487.802002
2018.612793
2090.272949
3515.359131
1580.608521
4241.116699
1570.257935
1950.997192
2780.081055
3234.738525
1876.921753
3785.572754
2023.301514
3397.774902
2657.263672
2768.975586
1880.818115
2923.971924
2149.819824
4983.842285
2236.280518
3085.14209
1421.950439
1838.208984
3592.979492
3843.106934
2407.265869
2531.259033
2128.091797
1817.825439
2408.14502
3229.864746
1692.446655
1749.272339
3187.822021
4521.916504
1872.322266
1730.752075
2100.682617
4272.29541
4463.611816
5057.406738
3915.068604
3133.217285
1916.042725
1865.87915
3240.77832
1993.304077
2992.259766
2197.08252
7301.797852
3249.556641
7788.066406
4660.806641
7126.983887
3950.281982
1594.69519
2163.849121
3411.320068
6356.369141
4116.183105
3356.354492
3394.144287
3133.044434
3763.900391
6459.238281
8323.397461
3166.746826
6466.98291
6963.194336
1902.333374
4893.228027
8036.991211
5127.647461
2114.378418
5026.573242
1848.901367
3983.452881
2015.655884
5700.314941
3883.833984
2066.54541
3067.849365
1743.168823
4008.980225
3383.771484
7300.849609
2783.458984
3851.676758
3491.399902
6651.295898
3132.344727
2980.976563
1633.839111
2588.654541
3174.375244
1924.203003
5813.481445
4462.975098
1962.105225
4867.697266
1621.090942
4645.893555
4839.967285
1893.888428
3195.851807
1931.86853
3219.415283
4559.713379
4033.424561
1956.621582
1930.324829
1813.583496
1823.894043
2166.760254
3758.907471
1764.561035
1572.520386
1880.859253
3073.605957
2008.741211
4293.070801
1940.215942
2489.357178
4123.612305
3619.08374
4991.279785
3882.790039
3826.356445
4123.65918
3078.823486
4992.254883
2436.497803
2983.01416
2654.751221
3505.394531
6900.563965
5303.083984
2515.975342
2282.292236
2898.253418
4011.325684
2150.179932
4083.633057
1820.475464
1844.904907
3419.518555
4072.54126
2069.544189
3688.993896
3083.79248
2076.083252
1991.4552
3567.936523
2569.177246
2431.974365
3238.376709
3962.268555
2408.288086
2051.620117
1877.57373
2175.440918
2834.188965
3109.142822
1952.521729
2579.731201
4331.496582
2043.467773
3332.458008
1714.023315
3914.523193
3122.610596
3018.662842
3862.532227
3375.428467
1922.809082
3645.666992
2055.445068
1691.836914
3531.351563
2788.728516
3379.56543
3485.866211
3303.327881
1839.306641
4942.20752
3009.727783
3482.907959
2989.804688
2630.069336
1851.096069
1632.480835
2628.82959
3598.433594
1930.816284
2762.897461
2171.226807
3720.140137
2489.371094
1786.429199
2357.003906
4170.203125
2395.182861
3716.231445
4274.732422
2828.202881
4068.474854
2158.717041
2168.581543
3553.114502
4457.519043
4440.868164
1622.531494
2945.096924
3815.542725
1856.846924
3891.033691
2231.765381
1829.104004
1652.733398
3000.842041
3434.284424
3262.520996
3560.949463
1607.329834
1413.616333
2830.907471
3169.135254
3335.91626
2508.965576
5990.803711
5493.4375
3860.750732
4587.016113
2157.477539
1895.886719
1568.52832
4583.116211
3052.070557
3272.245605
3231.756592
5083.174805
1896.199463
3422.018066
3791.008789
1873.273682
4831.325684
3288.922607
3685.07373
2347.932129
1787.522583
4004.012695
3085.063232
3763.985107
2629.508301
3167.313477
4517.871582
2162.823486
5993.512695
3479.789551
3223.800049
3618.644531
2580.82666
7058.342285
7235.625977
2504.556396
3342.083984
2200.759277
4382.003418
2670.409424
3213.691162
2227.577148
5268.408691
5833.140137
3389.829834
6579.247559
2643.985596
4944.512695
5673.504395
5872.902832
3114.888184
3545.537598
4429.217285
5907.655273
7388.17627
3683.914307
3473.967529
3644.492432
4376.807129
3159.460449
3896.426514
3464.096924
1896.817139
3065.346924
2104.990234
1867.313354
2382.715088
1896.978394
3849.314453
1851.852905
2797.067627
4733.679688
2621.9104
1820.817993
2676.959229
2820.186035
3473.925537
2608.469482
3308.231445
2336.340576
3804.164795
2649.895752
2046.686523
4528.325195
2635.047607
2765.234863
2776.681885
3428.111084
2009.713623
3634.718262
3839.917969
2028.519653
1809.869385
5071.728027
3516.926758
2377.154297
1837.879639
1637.526978
1952.205444
1981.501709
4393.365723
2480
3103.215088
4419.244141
3548.031494
2669.48877
1845.494385
2666.373779
3124.281738
3131.236816
2308.304932
5419.852539
1631.272705
2404.136475
2043.499146
2978.742432
3440.619385
3655.137939
3669.212402
2948.647217
2944.556885
1740.009521
5105.293945
5900.132813
3272.19165
1639.132568
2304.614258
3118.002686
2463.939697
5170.314941
3095.551758
2222.28418
1636.994751
3490.508789
1901.409424
3466.172119
1656.30188
1680.177734
1632.575195
1411.11792
1657.632935
2584.412109
1769.752197
2456.501465
1648.200317
1655.352661
6176.355469
4902.291992
1936.563965
2564.350586
1778.463745
2075.62793
1574.1698
2794.142334
3124.210449
2618.949951
4910.807129
2244.715332
3064.814209
4632.447754
1938.415039
4462.399902
1629.052612
4172.660156
1939.243286
3491.675781
4621.416016
3124.283936
2826.191895
2060.133301
3585.242188
1670.536621
3758.222168
5772.533203
2583.171387
1866.836304
3875.986084
1736.608398
3224.316895
4143.892578
4128.734375
4981.742188
6374.132813
3090.173096
6663.288574
7731.026367
3244.767334
4184.653809
3197.915527
2237.205322
2922.15918
6847.021484
3348.551758
1753.009399
3985.686768
3323.828613
2358.590088
5960.241699
4070.399902
6779.52002
1787.784912
3263.601074
3799.408447
1924.5
3167.25
2582.438232
3248.430176
1869.090942
2084.853516
2597.257568
3202.913086
3608.16748
3953.142822
2627.425293
5457.53418
3548.229004
4246.471191
3314.520508
2779.616943
3957.125
4453.873535
2418.855225
1763.682983
3353.516113
5711.654297
3233.684326
4129.780762
2860.362061
3350.9104
5065.238281
1632.165283
5910.662598
1930.904419
3065.462891
3292.656982
3806.198486
2134.602295
3115.994873
2306.419922
2974.949219
1840.705933
3164.341553
3374.624268
2951.41748
1991.473145
2067.974609
3390.602295
2216.562988
1950.189209
2464.29248
1945.578125
2874.968994
1891.800293
1720.405396
2001.985352
1833.131714
1839.224365
1811.019409
2956.950684
1925.988892
3046.919189
4199.602539
2506.515381
3867.826172
5100.416504
1325.610352
3715.938477
3693.142822
3870.832764
1470.769287
1675.54834
4737.78418
4324.354492
2227.257813
2944.862793
2071.056152
1896.818237
2522.625977
4030.085938
5612.893066
4048.577393
3085.349854
2347.965332
3292.633057
3976.917969
2558.7854
3974.765625
4727.694336
2073.072266
5504.671875
2120.282471
5075.780273
1767.130493
1834.935425
4463.945313
2077.852295
1979.352417
4732.522461
1749.517212
6237.651367
7492.213867
4775.669434
1788.157471
5322.336426
4399.871094
3799.918701
2255.391846
1796.287964
2372.307617
5459.563477
5344.577637
3476.592285
4188.762207
3069.157471
1419.957886
1900.961182
3161.820801
5806.448242
7992.623535
6610.133301
3095.679932
4577.114258
2808.198975
3989.530273
2813.453857
3952.368408
3684.338867
1642.360596
4789.169434
2215.101074
5561.492676
2383.229736
5110.385742
2713.45459
3378.425781
4632.098633
3184.571533
2802.731689
2261.919922
3461.074219
2212.374512
4608.437012
1977.83606
2348.543701
4115.234375
2870.385986
3800.70166
3664.064697
2840.92627
3885.3479
4323.038086
3525.220947
1683.157837
3130.563477
3476.837402
5631.373047
6383.645996
4583.849609
2864.571533
3133.095703
3753.90625
3619.130371
4759.449219
4821.436523
3552.824707
2003.093872
2364.708984
3706.630127
1910.829224
3463.572266
6708.007813
1955.653564
2585.588623
4439.690918
7764.914551
1697.920044
2226.831787
6175.60498
2932.812988
3119.264648
5561.117188
4964.67334
1767.940796
3322.098877
4038.989258
2415.577148
2890.077881
2994.083984
1699.14917
2653.538574
6344.90625
3774.641357
5256.62207
3617.691895
6222.600098
5321.490234
3860.340332
6431.100098
2657.666748
3894.723633
6425.344238
3170.194336
3009.808594
6835.589355
5062.163086
2619.528564
8517.555664
2894.480225
4357.607422
2821.298584
4292.317871
2088.846436
3449.135254
3702.399902
3250.873291
2784.031982
4227.555664
2998.962891
2708.219727
1766.127686
1194.786499
1834.7948
4956.724609
2803.590576
3674.524902
2326.093262
1859.279541
4464.073242
1908.845093
1683.357544
1575.569946
3850.1875
3548.297607
5787.29248
5272.35498
2584.598145
4960.152344
3852.05127
2184.902588
4254.453613
3589.573486
1513.448853
1133.030884
1838.5625
4269.037109
3961.90918
2003.393921
1641.858643
2270.540527
3844.792725
5669.194824
3008.482666
4838.088379
2030.574219
2525.888916
4514.776855
2406.318848
2356.687256
1812.80603
2715.353027
3915.954102
3492.469727
2631.77832
5544.321289
2251.744629
1389.20752
4518.13623
2579.022217
2151.636475
2885.246826
3563.856201
2346.666748
4962.181641
6434.524414
2161.071533
6802.023438
3852.395508
2026.666626
3947.168701
5333.636719
2011.707275
4670.648926
3032.395996
1821.866699
7098.118164
2554.172852
3462.59082
6353.786133
2173.825195
3249.172607
1846.901978
8841.771484
5473.026367
2255.118896
5544.019531
4014.59375
4585.861816
6250.788086
2299.479736
2496.670898
4873.97168
3295.768555
3741.276611
3004.256104
4156
3141.927979
3569.825684
1724.899536
2731.600098
2666.93335
3060.181885
2344.599121
3159.003418
9069.651367
3119.604004
5188.768555
1467.308228
4568.663086
1503.104492
2068.57959
4546.593262
2345.774414
4908.352051
2119.361328
1890.425781
5750.729004
3755.079346
4427.410156
2130.288086
2606.357666
2852.846436
2626.230225
3244.320068
6310.694824
5940.412598
3998.016846
2268.338135
4292.193359
2729.651611
2969.969482
5539.37207
4279.103027
3127.766357
2299.708252
6745.888184
5676.444336
4523.131836
7936.84082
4160.056152
5567.650391
2849.52832
6567.191406
2596.386475
4893.51123
3403.359131
2885.455078
6915.18457
6937.616699
3902.864014
3532.625488
3008
4049.815674
5457.694336
2105.408936
4176.585938
2116.062012
2369.557861
4555.794434
3398.260986
4818.318848
4364.151367
7512.712891
3501.405762
4967.518555
3414.116211
3195.824951
5713.012695
6075.007813
5809.314453
7282.57373
2900.946289
1712.950806
1855.340454
2942.76001
4741.732422
3289.836426
3031.149414
2768.704102
4367.249023
3316.871826
2201.26709
6479.393066
1642.303467
4893.333496
4599.70752
2630.379639
3526.468018
3128.28833
1705.292114
4241.682129
4232.195801
6741.042969
2960.666748
2717.457031
3501.351074
1897.168945
3709.408447
2835.0271
3545.324951
5016.407227
3234.450439
2716.761963
1700.763306
3058.309326
1989.352905
2613.348389
5383.365234
2842.881348
4515.176758
3888.872803
4432.710938
2930.475586
3552.470703
1918.823486
1220.413818
3162.32251
4643.89209
2872.064453
3269.295166
5419.498047
3522.711182
3134.016113
6171.452148
5433.223633
2819.012451
3713.191406
3832.682861
4351.723145
5594.816895
2580.765869
2669.25
3883.361084
1811.678955
2669.845215
3601.369629
4830.873047
5573.845215
1811.301636
2238.557373
5017.924316
1910.307739
3142.687256
2964.498291
3627.157959
3176.333252
2447.739746
3871.075684
2766.446289
3075.692383
3892.666748
3943.6521
5973.522949
2257.637695
3542.172852
2820.684814
2971.514648
4035.794434
4232.965332
2708.527588
4886.37207
1690.136963
3464
2552.432373
2991.284912
4679.852539
3321.716553
4475.733398
3850.194336
2557.803955
2588.554199
2990.022705
3019.167725
6036.602051
2885.793213
3567.90918
3355.40918
3225.06665
2618.932373
4124.133301
6970.404785
3892.180664
3752.966553
4512.67334
2954.229492
4048.312012
2431.646973
3464.407471
3697.879883
3059.699707
4415.318359
2120.106445
3014.731445
3639.179443
3638.850586
2207.865479
6829.315918
3828.044678
2625.736816
3955.070313
3227.315674
2004.038086
4492.562988
4298.439941
3139.53418
3417.267822
2376.51709
5172.310059
6766.526367
5464.314453
2275.456787
1831.059814
2839.496338
2320.77124
1974.142822
4062.580566
4257.329102
4063.381104
3029.24707
1859.463013
6918.749023
2163.951172
4029.459473
4637.905273
3172.542236
2673.20459
1487.043457
4886.915039
1822.730103
2463.89917
1851.116577
2798.053467
1615.838013
2277.195068
5538.049805
5135.25
1678.650635
2934.864502
2091
3361.346924
4656.259766
4063.432861
4412.239258
8284.932617
5800.858887
4940.737793
2422.333984
4073.326416
2986.797852
4230.718262
2368.192383
1845.414185
3190.037598
3829.628418
5450.272949
2197.612793
3273.996826
4169.468262
3319.682861
3905.801758
8530.216797
4238.583008
2936.687256
3763.380371
3927.625488
5293.143066
4802.775391
2254.717041
1328.258057
3935.003174
1485.237427
2480.761963
2590.976807
3191.942139
2377.103516
5796.591797
5480.444336
4083.840088
3702.262207
2643.125732
3637.576904
4400.45166
2895.848145
4691.384766
3685.243652
4767.633789
3560.239502
3454.725342
5489.136719
2370.129883
2316.565918
2962.278809
2009.103394
1698.285767
3918.297119
3565.275146
1610.135498
2844.783447
4258.164063
4495.251953
1893.366455
4381.965332
3128.533447
4850.625977
2010.156494
2928.197021
1380.451172
3116.636963
2955.354736
1421.074585
1721.136597
3972.691406
3034.953857
5099.223145
4827.283203
3168.966064
3602.140869
3086.191406
1377.913086
3859.209473
5406.087891
2639.096924
3707.966309
3256.796631
1795.828247
5626.396973
3488.657715
3772.368652
2223.627441
2526.490967
3967.63501
2878.723877
8422.080078
5367.080078
1770.772949
3742.317871
9768.749023
3971.275879
3481.145264
1889.052612
2189.09082
4891.362793
4490.433594
3589.83252
3922.315674
3530.191406
3704.092773
3597.186279
3413.523926
4548.711426
7977.451172
3449.45459
5280.35498
3415.625977
2860.605957
3752.900391
2093.561279
4824.197754
4092.467529
4422.883789
2961.751953
3797.421387
1687.098633
3689.903564
1856.375488
6011.313477
4498.380859
3931.55249
3504.444336
3599.580322
2943.608887
1974.186646
2074.960205
3630.38916
4025.318115
2423.802734
3858.540771
4956.030273
2614.358887
6589.944336
2054.923096
3852.77124
1628.373291
2655.963135
4412.818359
8026.274414
4346.054688
3691.969482
3560.787598
3460.421143
2722.641602
5115.948242
2759.739014
4159.302734
2257.821045
5443.692383
3190.030762
5092.251465
4181.09082
2316.37207
4998.794434
3758.080078
6113.414551
5814.618164
1559.139771
2123.494141
3470.988525
3065.800049
7136.913086
3815.153809
4816.514648
4701.779785
6798.041016
4117.358398
4498.232422
4454.202148
1494.571411
5975.757813
1925.104492
2776.124023
4384.077637
5090.416016
5378
3434.315674
3585.790283
2843.840088
6402.157715
3672.857178
6562.729004
2658.093994
8881.077148
2112.461426
3218.619873
3610.571533
2282.556641
1677.278687
4350.292969
9020.24707
3181.450439
3607.115479
3459.368408
4550.668945
2897.199951
5197.84375
2207.447021
3696.855225
2495.180908
1666.145752
1898.994629
1680.349121
9264.332031
4939.830566
2127.434814
3144.371582
4201.995605
5845.672363
4160.307617
3063.404053
3831.843994
5201.403809
2700.71167
2516.142334
2041.856567
2558.622803
4909.782227
2023.244141
1721.059937
2942.679199
2145.703857
3379.762451
3454.716064
4154.834961
1721.105591
4344.054199
3935.666016
4661.128906
6034.151367
2256.939453
1913.523804
2460.140625
3821.209961
2105.120361
4228.686523
4108.743164
3713.899658
5613.874512
3922.510742
5229.651367
5951.90918
2679.231689
2300.437988
2787.104492
4310.421387
3371.5
1510.868652
2675.55957
1864.613159
2551.410645
1682.878052
2001.569946
2843.398682
2672
2847.828613
5313.612793
4151.848145
4002.89917
4454.322754
3868
4484.815918
4170.365723
3449.931152
5239.163086
1573.959717
2822.73999
4889.475586
2630.174072
2134.39502
3402.743896
2081.518311
3627.260498
3651.238037
2615.531494
3486.824951
2938.656738
3321.444336
5420.109863
1659.860107
2484.494385
2222.242676
2528.39502
3700.186035
4304.739258
2225.801025
4417.355469
2959.755127
1268.219238
1581.184326
2597.137695
5750.725098
3350.684326
2370.076416
8026.525391
5330.303223
3833.853271
3603.922852
2039.307373
5276.25
4283.536133
3691.653809
2258.378418
2976.730713
1960.280762
4702.387207
3645.25
3458.369141
3222.693359
7662.14502
3000.776855
2844
6310.884277
4328.638672
2212.846191
3910.726318
2308.179443
4246.291016
2998.884766
3544.427002
2152.784912
3598.035156
4061.16333
3663.789551
2642.775879
9045.436523
1969.793701
5473.923828
2462.421143
2481.439209
1908.227417
3971.366699
4010.631836
2774.877197
2177.047607
2033.187256
3996.835449
3641.731689
2506.282227
4203.897949
2991.430176
5835.904297
3457.046875
2902.357178
1875.619751
4206.54541
1900.236328
2779.199951
2198.213379
2116.118164
3631.2146
8103.567383
4774.250977
5837.787598
5097.712402
4428.787109
2142.225586
1841.973022
4518.73584
2240.897705
2537.220459
1690.929565
6258.653809
3656.262207
2870.912354
2117.699707
8106.650879
2275.466553
3683.352295
3057.742676
4709.353027
5323.45752
5462.666504
3453.664307
2340.965576
4079.6875
4023.769287
6394.105469
6081.695313
3392.581787
5520.408203
3570.564941
7958.153809
3063.189209
6936.053711
2959.076904
3968.23291
2596.9729
4580.724609
5518.222168
2064.636475
1477.272705
2826.526367
2567.216797
4738.939453
2105.612793
3439.846191
4260.755371
5262.96875
3343.051758
8834.666992
3787.47168
9603.368164
5342.369629
4701.529297
2233.007324
1662.328369
4073.153076
5835.162598
2865.866699
2942.945068
4002.861328
3504.869629
2760.168945
4289.805176
2533.579834
1842.870605
5978.711914
1960.666626
4027.793213
3583.418213
3431.696777
4348.730469
1978.05127
4306.817383
3524.4375
2491.029785
2087.170654
3718.636475
1753.230713
1972.891357
2318.378662
5888.393066
2575.981689
4511.156738
2890.048584
3695.98584
2087.243896
6247.01123
3527.76123
3702.927246
2315.874756
1706.348755
2258.168457
4647.091309
2191.146729
3515.267578
2271.986328
3192.124268
2412.259521
4335.195313
1895.562988
2227.592041
3798.455078
3468.619629
5748.216797
4378.358887
4575.450684
2326.532471
1740.641968
5250.278809
2002.400024
2142.962646
2020.871338
3157.366699
3760.349609
2987.06543
4352.379395
3865.623779
1958.349854
5832.136719
2135.900879
4632.084473
4337.097656
7182.541504
1608.927246
4099.103516
3697.812012
3417.672607
1657.619629
1694.020142
3765.155273
2425.600098
3564.38916
2589.071289
3973.502686
4352.649902
3618.618896
3813.706787
1908.08252
3638.478271
4267.060547
4141.906738
5041.370605
6567.669922
2958.359375
5464.803711
3366.372314
5192.585449
1981.599976
2653.714355
1944.858765
3415.216064
5602.884766
1990.052856
3861.467529
6409.763184
3042.023438
3354.570801
1940.119873
3766.263672
3250.34082
3371.356201
3065.590088
4173.21875
2904.637451
3112.172119
3646.776855
3398.039551
2808.923096
3424.722656
2231.574463
4463.907227
3060.652588
2358.310547
3395.199951
5466.777832
2762.986084
2341.272705
6844.852051
4447.929199
3628.925781
6274.580566
1924.643677
2370.742432
2979.644287
4057.474365
3665.447266
3912.375
4101.538574
2858.589844
4851.871094
3920.297363
4274.455566
5430.62793
1958.429932
2553.378662
2656.85791
3336.338135
2627.137207
3285.914063
2604.073242
2423.04126
1903.032959
2674.694092
2953.939453
2380.608398
5144.714844
1869.803955
2725.242676
4369.416992
2288.176758
3621.088379
5028.172852
7300.5625
3167.081543
2470.1604
2058.782715
1805.516357
3545.442871
2081.383789
3405.785156
2966.023193
2366.141602
2299.42041
2087.885254
3232.182617
5229.793945
2620.380859
4698.99707
2203.65918
2611.961914
2979.325684
2780.076416
2727.616943
2137.304199
4528.159668
3280.755127
2602.344482
5102.255371
3442.048096
2623.716064
4045.756592
2539.888428
4343.342285
2389.346191
1415.654907
3020.44751
3183.232422
2850.113525
3559.171387
2958.168945
3201.858154
2389.020752
4042.89209
5109.675293
4044.737549
3993.825439
6833.770508
4667.368652
4650.013184
4828.842285
2250.071533
5756.105469
2582.411377
1547.051514
5302.378418
2586.620605
2234.63208
3298.54541
6792.740723
7854.588379
4794.846191
3892.081543
3634.250977
2649.943848
5337.132324
2032.761963
3110.3479
4474.980957
2017.081055
4966.662598
4638.619141
4290.789063
3238.366699
3166.38208
3632.754639
6805.540527
5804
5174.450195
4598.714355
1796.266724
3937.434814
4318.228516
2887.008301
4269.767578
3842.053467
6940.212891
3484.145996
7491.657227
2619.068848
2535.602783
3079.054443
1737.353882
4580.006836
1741.977051
2788.710205
3916.277832
4019.847656
3466.478516
3938.058838
5812.883301
3342.193604
2340.456299
1873.323486
1819.293091
3958.409424
7805.380371
3262.059814
2927.11792
1708.420532
4176.076172
2344.674072
3162.276123
5135.261719
1938.644531
4816.021484
1863.82605
4024.330322
2825.654297
2588.660645
4592.430176
2347.739258
2185.946533
4639.008301
2066.383057
1907.81311
3932.627686
3191.901123
1695.36084
3555.463623
2826.063477
1643.877197
3962.37207
4105.687012
5717.747559
2002.866455
2426.5
3855.529297
3014.38208
3742.910889
2892.991455
2581.644531
4026.5979
1765.744385
1829.012329
3120.243652
2390.294434
3517.306641
3168.541016
3484.476074
4246.211914
4195.739746
1799.74292
2419.794189
2041.426636
1395.040039
2319.439941
3798.45166
4174.238281
2849.237061
4150.367676
3095.294922
5969.152344
1853.740723
2136.377441
2974.779053
3752.07666
3168.041992
1963.428589
2521.557861
4198.151367
2055.418213
2565.756592
4524.439453
5317.518066
2673.955566
3917.073975
3618.754883
2905.510742
3271.724121
5153.983398
4788.166016
3559.32251
3397.987793
2172.539795
3128.619629
3656.092773
2100.806396
3208.712646
4488.260254
2136.898438
5124.705078
3231.602295
4538.806152
5351.712891
5300.228516
5027.105469
1502.606689
4930.334473
2892.428955
4924.996094
4330.939941
1664.411011
3047.380127
4572.202637
4438.245117
2316.144775
1650.973511
2479.26001
3605.444336
1234.29834
3292.890625
3828.020996
4385.994629
2409.217285
1813.294067
2136.137939
2784.477051
2420.205078
2208.197266
2396.118164
3254.322998
2945.022217
2003.281494
1982.893677
3176.050049
4704.768555
2811.737549
2999.094238
2249.104248
2780.041504
2587.647705
3290.775391
2514.226074
2425.813477
5464.521973
3180.968994
2767.327148
3185.088867
3809.235352
3097.386719
2111.217285
6838.380371
5044.989258
2712.256348
2763.415039
2882.810303
2195.540771
3444.997803
3318.881836
3851.990967
3439.65918
3502.784424
1825.456909
5468.876465
2219.398926
1905.038086
1958.731079
2156.349609
4077.381348
1673.079712
5199.007813
3771.165771
3694.746582
3339.430664
1810.563354
3317.226807
2574.095215
2739.009277
5849.114258
2234.213135
1923.124268
5005.165039
2169.303711
2140.352295
4822.131348
4447.603516
3270.744629
3171.076904
2125.156738
3555.301025
7188.571289
6211.378906
7504.809082
7205.522949
3644.965576
3747.733398
3937.270508
4083.034424
3946.902588
5293.143066
2323.431885
4778.34668
3065.93335
1826.52478
3012.748047
6136.466309
4964.513672
2613.960205
5303.055664
3195.340576
2989.112793
6882.117676
5283.927246
2871.418213
2477.09082
4209.050781
4338.716797
2775.626709
1848.429565
2800.648682
2366
3238.303955
4154.128906
5474.759766
3581.944336
3648.262451
2522.5
1774.151001
4529.935547
8597.763672
6791.754883
1611.700684
5621.766602
5962.658203
6472.786133
7435.306152
6354.839844
4384.775879
3015.512939
4763.525391
2234.586426
7742.898926
6735.096191
1560.50354
3046.313721
9496.789063
9226.483398
3750.838135
4283.198242
2817.714355
4468.833984
4383.352539
2788.725342
3740.877686
1786.551514
1958.452393
4290.304199
3992.213623
4655.193848
1693.211182
2626.16626
2120.121094
2785.942139
1817.739868
4981.705566
2148.496826
2669.453125
1720.701416
3847.232422
2342.738281
1756.015137
1751.095215
2048.927246
2713.875732
1950.9198
1694.447144
2051.011963
2228.296387
2185.992432
3420.80835
3293.723389
3587.462158
3883.963867
3053.133057
2043.756348
1950.741699
1577.135864
2226.257813
3924.101318
4388.334961
3949.61377
2200.702881
4740.67627
2698.074951
1966.328491
3054.163574
3190.208008
2064.566406
3719.398926
1942.383545
1930.75354
1674.812988
4207.643066
1782.953247
1922.779785
3337.556396
5480.164063
3439.776611
7271.525391
5009.386719
2791.631836
1791.755127
3099.071777
4273.294922
3460.387207
4240.406738
3902.036865
3165.699219
2010.790649
2079.897705
3437.333252
2321.480469
2261.633057
2903.389893
2198.574951
4624.219727
3946.575439
2598.314209
1708.661133
1824.123047
1852.97998
4011.072754
3817.292725
4883.52832
3729.356934
3519.159424
2697.282715
5479.131836
2811.412842
3546.983643
4065.689209
2604.35083
5773.586426
3853.777832
2196.977783
4451.555664
3107.572754
1728.13501
2851.300293
4206.381348
2004.394775
3839.060547
1630.902588
3632.199951
4955.813477
2616.716797
2165.014648
3528.030029
2758.376709
3357.138916
2919.074707
4080.764404
1935.346924
2401.482178
2260.997803
3534.787842
2094.809082
3923.11499
1352.580811
3196.04834
2090.302002
2482.33667
2214.104736
6053.656738
2275.801025
2574.718262
3765.677002
3406.779053
2384.98999
3942.315674
1940.401245
2563.731689
3002.610352
3545.567871
4012.116211
2373.872803
2338.147217
4727.955566
2374.691406
1685.002563
3841.94165
5130.860352
4598.458496
2240.834717
2872.993652
5656.077148
4135.846191
2916.163574
3963.592285
3219.501465
3559.451172
5263.239746
2482.088379
3390.970459
3058.636719
2224
3014.393799
5815.724609
4697.236328
2173.051025
2242.291016
2535.746582
2142.775879
2704.568848
2347.636475
2139.412109
3760.428955
3773.280029
2774.134521
4151.723633
4093.272949
3674.220459
2702.469727
5998.333496
6817.578125
6649.194824
2720.971436
4059.114014
5158.215332
4558.260254
3328.203369
2614.782715
6223.005859
3293.476807
6790.05957
5238.900391
3590.567139
5773.208496
3645.460205
3192.132568
9516.597656
4359.329102
4162.727051
4701.513672
4893.945313
3919.175781
4567.645996
3500.117676
6857.018555
4301.680176
2520.785889
3999.9021
3602.899902
3687.846191
5802.776367
1643.726074
2863.177246
4964.822754
5391.303223
3633.798096
3661.729248
4843.612305
3482.222168
3818.510742
3531.695557
7359.17627
3054.558594
2793.620361
7592.880859
8612.55957
5280.668457
4898.395508
4164.835938
2129.485352
7443.855957
3203.357422
5158.461426
9600.098633
7003.539063
4099.748047
8688.734375
4247.312012
1738.958984
3103.142334
4084.133789
3004.44873
2287.719727
1904.292358
4901.954102
4343.464355
1778.816284
1573.2323
2196.944336
1977.359131
3310.3396
5171.259277
6413.916992
3284.44751
2935.087891
2676.898438
3809.170898
2464.584717
3710.530273
2081.879639
1879.460083
1741.299805
1980.248901
1930.616577
3384.199707
2453.974121
2934.453369
3387.215332
2929.774902
1596.140381
2850.446045
6645.611816
3252.564209
3305.159912
5517.262207
6165.655762
2196.217041
2048.293701
1824.519775
1848.109375
7132.775879
1785.28186
6070.072754
4041.818604
3607.582031
1995.271606
2954.139404
2140.619385
2944.211426
4172.060059
3354.736328
1737.684937
2666.371338
5670.168945
2011.335938
2181.927734
1863.767578
3755.627197
3585.619141
2098.314453
5200.631348
6649.736328
4498.130371
3074.086182
3741.354004
3315.408691
2926.224854
1850.443726
5673.482422
2046.730713
2593.946045
4716.489258
3269.567139
2168.346924
3013.857178
3246.797607
2090.204346
3867.624023
2015.80957
3348.053711
4089.185791
4854.725586
3606.191406
3616.590576
1918.87146
4694.272949
1897.685303
1996.916382
3536.723877
1544.651123
2366.05835
4119.82666
3530.047363
1969.235718
2813.727295
3341.950928
2978.796631
4170.299316
2444.172852
2085.507324
4454.910645
2137.567871
2064.901123
3321.198242
1467.288574
3630.763672
3794.179443
5287.286133
2343.333252
2688.476563
4702.551758
3824.437012
6672.35791
2783.203857
4356.533203
2426.154297
1993.661743
3539.313721
4602.425293
3544.291992
2374.860596
4095.102539
3999.311279
3056.471191
4788.942871
2430.684082
2619.823486
3388.59668
1934.877808
1783.878052
3824.666748
3401.084229
2858.759033
3497.708252
4289.470703
3970.351807
3720.332031
2976.164063
4282.294922
2313.54541
2961.197266
2085.18457
1856.148804
3359.571533
1842.477905
2718.239258
1937.338623
2061.061768
6590.821777
3519.017822
2255.951172
3962.28833
4713.607422
5142.5625
2064.979248
6110.871582
3901.917725
4234.679199
3075.615723
2284.277344
2132.702148
2270.853027
1834.421509
5261.41748
3215.250732
2316.74707
3560.47998
3245.25293
4038.495117
2759.26416
2513.238281
1996.555664
2788.262451
3149.235596
4698.429688
2273.071777
5784.179688
4315.854004
7545.902832
6091.09082
1704.795532
3983.093262
4372.683105
4176.42334
3028.135254
2468.885498
2777.645264
5322.428711
2820.942627
2189.081055
3607.851807
2674.455811
3632.307129
3287.785156
2181.009277
2697.333252
2630.072266
1945.71814
3109.724121
3640.213379
1914.166992
4686.695801
4103.566895
4819.045898
6952.674805
1771.151489
6243.725586
4153.554199
6565.995117
2613.350586
5803.553223
3276.89209
4655.376953
9363.217773
4143.72168
3178.993896
3899.495605
3130.088623
3435.628662
1978.578979
4295.483887
4500.48291
3974.189697
2736.506836
3277.300781
1486.567139
4263.789063
2602.399902
5587.655762
4991.007813
5315.845703
2242.353027
1985.837036
5807.275391
2815.919678
3380.385986
3583.288086
1799.441895
1762.415771
3217.181885
1687.353882
3200.536621
2164.822266
1756.201172
2013.370361
1930.060181
1801.331543
2004.367432
5518.495117
3662.077393
1719.391968
3555.272705
2821.899414
2326.202881
1614.45874
1607.28894
2729.768311
1979.109741
1843.317383
2666.289307
1849.960938
4231.675781
5188.609375
2383.22998
2367.697754
2007.550049
2687.054443
1930.370972
3191.580811
4295.550781
1591.878784
4304.061523
2169.349609
3196.680176
2090.651855
3234.568115
2247.516846
2053.870117
4625.907715
4926.14502
1833.461548
2318.3479
1742.699951
1730
2435.603027
2122.317871
2978.328369
3219.756592
4724.714355
4129.365723
2326.029785
2234.511719
3580.448242
3566.294678
2591.9104
3788.38208
1920.689697
2172.753418
3262.25
4620.257324
2477.600098
2856.021729
2616.56543
3617.310547
2698.353027
2683.58252
4184.63623
3143.568359
1866.939331
1709.888672
2333.804932
3226.753906
3975.742432
3261.010498
2195.952148
3744.631104
2187.067871
4450.539551
4805.266602
2149.734375
3375.212402
2272.921143
2794.950439
4912.184082
2443.768311
2796.16333
5701.635742
5024.075684
3108.912354
4128.507813
2856.235352
1881.830322
1820.642456
2773.686523
2780.053223
2378.140381
2131.291748
2886.071777
2732.094482
3315.310303
5287.69043
3903.255127
3539.086182
3308.316406
2638.619141
3314.841797
2578.539063
1784.38916
2275.59082
5474.814941
4118.702148
2705.237305
2299.001221
2211.792236
2531.397461
3271.2229
3978.216797
2813.918701
3682.609131
1886.095703
2886.213623
1784.35022
4543.783691
4674.277832
3703.537109
7306.006836
2856.5354
3500.499512
1779.856812
3066.929199
3380.726318
