# Supplementary material for: Distribution Analyzer, a methodology for identifying and clustering outlier conditions from single-cell distributions, and its application to a Nanog reporter RNAi screen
Source: BMC Bioinformatics. 2015 Jul 22;16:225. doi: 10.1186/s12859-015-0636-7 (PMC4511455; doi:10.1186/s12859-015-0636-7)
Supplement: Additional file 1: Code S1. — R source code and sample data for distribution-based high-content screen analysis [file 12859_2015_636_MOESM1_ESM.zip › DistributionAnalyzer-1.1/Plates/files10004/H07]

5869.166016
2833.486084
1883.141724
4627.678223
2021.950928
3110.257324
2052.363525
1994.900024
3969.176514
1468.266724
3627.181396
4329.764648
5524.695313
4340.420898
4462.38916
1848.6875
2643.555664
5560.914063
2053.843506
3054.348389
2413.789551
2315.806885
3389.524658
2005.333374
2383.834961
1987.058838
1846.193604
2189.951172
2114.883301
5009.583496
2021.533813
3213.862061
5535.420898
4413.473145
2796.647705
5873
2287.418213
2727.550537
4475.34375
10155.008789
1764.591309
3204.292725
3159.903564
1832.965576
2277.112305
2264.931396
1422.400024
3535.793213
2098.160645
3012.814697
7082.214844
4050.258057
3992.543701
3098.865723
6884.146973
1814.615356
2434.666748
15695.25293
4094.090088
1802.750732
4114.976563
4044.532227
3657.811768
2340.266602
5600.202637
5260.265137
4649.719238
2038.666626
5497.614258
2769.669678
3633.333252
2121.321533
4814.384277
4659.609863
7841.42041
4723.355957
2239.388916
4637.379883
2441.54126
2817.414307
5561.477539
10435.163086
5553.88623
4064.723145
4770.277344
3746.467041
3185.773926
3811.496338
4276.071289
4516.304688
2380.496826
4068.493408
4116.694824
2007.202759
4456.365723
3420.646484
5054.043457
1566.082153
4276.642578
1836.819336
2862.970215
3497.877686
6583.478027
2496.068604
4936
3460.949463
4172.84668
3848.941162
5214.204102
3576.618652
4294.824707
4410.124512
2388.596436
6052.953613
2156.61377
4026.064453
3370.688965
2000.866333
3716.605957
2316.552246
2724.938232
2753.288574
2927.313965
2794.978027
4291.648438
2854.745361
4500.648438
3157.095459
1449.274536
1641.824585
1431.550537
3691.2229
1739.046631
4671.885254
3419.387695
2051.586914
4119.86084
2386.549072
2617.425049
2843.690674
3009.344727
2423.422363
3494.222168
4656.869141
3251.56543
4877.718262
1872.838867
2885.757568
5133.47168
7975.470215
2275.121338
1449.760498
2561.516113
2204
4325.478027
5577.689941
3673.232666
3487.368896
2522.054932
2978.414307
1318.480957
2265.893555
4365.910645
5126.085938
4441.384277
5284.86377
3334.318359
2911.376709
3277.687256
2255.049072
7122.964844
2356.526855
2476.849609
1859.013794
5920.46582
2227.852295
1610.432861
8098.36377
4304.868652
2530.140137
3624.840576
4284.580566
2543.581787
1950.592407
3440.369141
6824.186035
1696.739868
4157.840332
4158.555664
5073.931152
4528.520508
6703.540039
6569.421387
5167.144531
5510.952148
2135.850586
4509.856934
4701.35498
6563.958496
4225.414551
4102.616699
1855.282104
4378.063965
2392.615479
9563.338867
1353.018188
1683.490967
2435.9646
4895.254883
21555.214844
2422.433105
4418.521973
2193.161621
3981.504639
3091.215576
3948.790771
4843.082031
1828.351685
1587.510742
2965.662842
7170.317871
3099.927246
3351.496338
6928.944824
2294.699463
4963.979004
2353.314209
3862.619141
3480.447754
2754.518555
2419.124268
3025.559082
5098.064453
2584.659424
3158.364014
3639.688721
1685.355957
3756.644287
4395.35498
5387.347656
1797.250854
4414.038574
2476.352051
1850.905029
2268.240723
5037.913574
4343.600586
3020.967773
2147.692383
6135.670898
4794.23584
1445.353638
3505.347412
2409.229492
2829.908691
3604.416748
4779.496094
2084.148193
3164.753662
1790.883667
3851.952393
3977.360107
1563.984253
3649.542236
3052.021729
3534.104736
2847.988281
4782.445313
4566.730957
1457.813965
2907.013428
2207.597656
1774.650635
2418.38916
3379.686279
4241.811035
1918.01062
3453.926758
2257.559326
2253.584961
3687.037109
2886.97583
1484.387695
3825.269287
4177.555664
2167.648193
2178.105225
1370.627808
4234.299805
4046.718018
2694.384277
2647.197754
4562.21875
2700.407471
1768.214478
1917.733276
3150.974365
5553.796875
4704.589844
3746.179688
3916.90332
2079.738281
3804.129883
2579.756836
1880
5054.320801
6401.654297
4045.752441
7977.634277
3161.979004
2045.910889
3749.945068
6816.134277
1458.557373
2583.230713
3691.301025
7454.39502
4130.511719
2842.46582
3656
3557.008789
1793.430908
4421.449219
4039.177979
1936.270508
4693.260742
4746.592773
3871.632568
7758.479492
2298.48877
2691.490479
3882.125
2602.361328
5833.401367
5467.391113
4634.694336
2105.633789
3803.363037
3490.257568
7442.842773
6876.869629
4410.244141
4361.766113
3121.293457
2998.370361
4525.152344
2471.562744
1550.369385
3774.490479
4633.016113
2848.592529
3987.016357
4130.910156
4126.666504
5864.120605
5242.745605
4823.833496
3993.85376
5278.153809
6167.249512
2233.723389
4150.046875
2222.439697
2360.297119
1739.282715
3832.587402
4604.728027
2267.064453
5376.738281
3072.492676
2450.261719
2736.302734
2744.338623
2073.280029
1818.18335
1857.782837
2486.289795
1726.535156
2968.88623
2256.075439
3883.644287
2510.478516
2432.061279
4040.882813
1913.375854
2788.141602
2637.17041
2634.136475
1713.474365
3499.287354
1808.938477
3557.696045
3557.556641
2845.975586
4628.367188
6587.121582
1720.580078
4890.777832
4047.687988
1916.984863
2887.693359
2671.377686
2664
1916.370972
2610.835938
3025.910889
4744.076172
1942.602661
1678.288086
6174.532715
2684.890869
3927.729492
3134.980957
4582.696777
1805.07312
2639.288574
2967.612549
3625.009033
5115.200195
3595.631592
4392.18457
4511.638184
1471.518799
3719.203613
6053.05957
1847.759399
3422.128418
1899.614868
4397.318359
3906.5
5691.117676
2954.325684
3566
4582.606934
2595.233154
1877.164551
2966.156738
3319.350342
2772.809326
4261.496094
5255.469238
4489.698242
2151.014404
1910.694702
4267.498535
2096.810791
2238.882813
3881.261719
3698.38916
3280.337158
4083.776367
3624.168945
4658.05957
1963.102539
3025.180908
2241.840332
6001.390137
1799.323975
2661.798584
1983.487671
4572.922852
4466.85498
3676.677002
4445.866699
5096.953125
2711
2353.796631
2359.846191
4409.976563
3519.696533
3698.988037
3689.180908
3246.19043
3606.303467
3248.49707
4286.078613
2638.509766
3692.468506
6442.213379
2746.530518
3584
3601.559082
2513.833252
3552.508301
2393.592773
4979.563477
5570.693848
2173.470947
2810.170654
2360.398682
5532.740723
2776.493896
5375.53418
3651.75
3694.712158
1961.426392
2696.90332
3488
2286.506104
3982.333252
4717.158691
4086.46582
2266.433594
5992.140625
6036.45752
4108.079102
3169.846191
4596.869629
4190.172852
2199.854492
2547.246338
5199.525879
3033.671631
3157.032227
7158.777832
3022.88208
4836.824707
6504.802734
3837.414063
1999.633057
1621.196533
2629.550049
2185.866699
6176.573242
2810.980469
3934.45459
2143.927979
2343.325195
4092.333252
1860.020142
5043.395996
7336.146973
3556.852539
2369.450928
7227.969238
6552.897461
2266.109863
5468.759766
3138.951172
4609.428711
6991.835938
2256.966064
4136.655762
4277.853027
2429.201904
4355.782715
3152.95459
3712.060547
1841.509399
3057.893066
4555.086426
4544.025879
3647.818115
2716.660645
2083.508057
3043.132324
2056.619141
5733.333496
5282.944824
2720.807129
3219.177979
3529.307373
6680.913574
1705.50647
2067.655518
2618.906006
2690.852295
17578.484375
1621.729004
2131.495605
4771.61377
4670.719238
5038.236816
3543.626221
3876.329346
1558.980835
3510.626953
5169.950684
3743.449463
4187.868164
2933.033691
4449.22168
1852.714233
4744.550293
5221.235352
2983.17749
8357.161133
5224.109375
3737.64209
3757.266357
3179.337158
5555.70166
2565.087402
2042.790649
3664.906982
4198.816895
7263.202148
2120.123291
2094.75415
6239.268555
2186.213867
2405.542969
4873.114258
5513.781738
2299.220703
4632
2146.063965
2004.739624
1857.612671
2483.220703
6968.785645
4846.407227
3117.155518
5037.243164
1618.466187
2444.457031
1934.576904
2657.964111
2205.47583
4068.482422
1924.976318
3021.928711
2817.241699
2763.27002
4234.958984
1739.672119
4507.296387
3475.297363
4845.395508
4679.106934
3602.25293
2837.783936
4010.341553
1481.568604
2480.179688
5485.162598
3054.681396
1573.013306
3210.779053
2923.329834
3129.368896
7237.265137
2488.786133
4694.514648
8213.683594
2876.858154
3729.188477
2218.376221
5168
4073.241211
5544.215332
3997.391846
3677.674072
3336.54541
1573.421021
5906.953613
2920.470703
4497.566895
3735.2771
4924.453125
6180.30957
3151.512207
5408.987305
2002.41272
4695.792969
1865.263184
3716.428467
3578.270752
1659.380981
3411.941895
1984.43103
2976.358887
3492.041016
2051.126465
2203.625732
5584.974609
4914.546875
4696.391113
3341.04541
2214.863281
2150.65625
4654.399902
2867.206787
4872.811035
7650.351074
2745.939453
2540.822021
5129.612305
7011.547852
3025.110107
4249.38623
3210.292236
1784.312866
4107.612793
5760.87793
4642.135254
7135.793457
4753.612305
3280.031494
2626.079102
2956.230713
2805.744873
4184.533203
3794.714844
5524.425293
4882.648438
3205.447266
3503.197266
3566.800049
3952.645264
2029.005615
5848.938477
4876.386719
4358.338867
7098.922852
2028.14209
3691.733398
3134.022705
2970.869141
3379.562744
2342.984863
2716.7771
4917.717773
2879.085205
4809.647949
6049.095703
5456.324707
2667.689209
2079.725098
2144
4408.045898
3573.014893
2929.895996
5724.48584
4879.058594
2197.861084
3498.666748
1764.516113
3525.417236
1909.482788
2182.433838
3494.399902
1912.19873
2882.531006
1854.697632
2473.664795
2590.022217
3023.449219
4795.744629
1672.75415
3432.523438
3479.404785
2335.404541
2461.020264
5122.835938
5887.56543
5380.560059
1899.206421
1884.15686
2163.963135
3417.217041
5283.141602
2474.071045
4355.55127
2675.097656
2880.477051
2709.137207
2669.673828
3673.407715
4778.73877
4683.264648
2074.831299
4725.949707
3484.444336
1998.940796
2744.103027
3129.132324
5073.259766
2980.527832
3001.205078
5328.625977
2670.437256
4730.796875
5216.590332
2859.964844
5556.19043
4321.585938
2879.067139
3597.65625
2987.132568
3975.598877
3404.552979
6976.635254
4286.253906
3377.567627
2674.205566
5275.90625
2323.269531
1564.966675
3322.989258
4380.621094
2979.162842
2012.95105
2850.376709
6307.101563
3524.744385
5565.56543
2003.888062
2091.73877
4482.342773
3996.926025
3218.706543
3516.756836
3515.257324
4671.886719
2593.654053
5820.396973
6733.107422
5473.065918
4222.291992
4062.217773
6489.5
2024.480835
4268.567871
4695.342773
1492.14502
3017.261963
4013.843994
3917.315186
2943.073242
3003.399414
2913.299561
3049.607178
2911.317627
4135.744629
3829.598877
1732.78125
2656.53418
3508.591064
2637.96167
4374.608887
2743.55957
2635.643311
5504.173828
5483.009766
3322.230225
3162.811279
1995.012329
4824.403809
3930.939941
3052.163574
4054.776367
4088.428955
4746.964355
5638.975586
2208.350586
1993.291504
1745.853271
3574.357178
3932.55957
4437.365723
4847.880371
5401.260254
1845.756836
3712.588867
2259.35083
2191.765869
3579.720703
2602.772705
2544.62915
1700.873291
2351.455811
2150.492676
4015.497803
1968.474731
3452.754639
2590.234131
4778.137207
3244.169434
1745.943237
1864.38208
2643.45459
2570.751221
2616.085449
1982.063477
3196.780762
1900.324951
3715.579346
1871.402954
2632.076172
1784.949585
1804.131104
3238.404541
2437.122314
2605.92334
18768.259766
3006.765625
3651.832764
4343.935547
4414.185547
2391.390869
3474.355225
5370.123047
2556.71582
4426.647461
2286.837646
4337.92334
2607.31665
3585.313477
3221.257813
3780.063477
5210.232422
2113.864014
2175.162842
3391.738525
4187.605469
2450.171387
4739.337402
1877.821655
2304.127441
2025.666626
3321.333252
5190.777344
3823.867188
4240.604004
3819.249023
5231.67627
4374.630371
2768.617432
3049.3479
3096.068115
2110.470703
2381.504395
5368.103027
4519.508789
2442.324463
3391.094727
3322.758545
3043.401611
2781.296631
2660.813232
2554.814697
4035.858887
7032.485352
3040.635254
2014.285767
2233.97168
7266.07666
4706.808594
3023.949463
4729.011719
2805.696289
4885.055664
1682.227539
2064.130371
4234.629883
2142.157715
2197.680176
4438.066895
2226.758545
4545.749023
6488.097168
3276.371094
5037.504395
3348.023438
2081.588623
2607.086426
3350.583008
2635.893066
1895.198242
1968.471802
6004.97168
3320.375977
4330.501465
2063.75415
2627.991455
3014.458008
2335.506104
2319.291748
2784.755615
2806.088379
2378.0896
2313.552246
3194.067139
2531.679932
3505.954346
2986.618896
2326.5354
2384.058105
2355.687256
3473.103516
2921.870361
2030.651978
2710.759033
2348.520752
1852.127563
3213.693359
4495.171387
3803.643311
2183.489746
3129.230713
5488.13916
2661.625977
1594.929565
2630.302734
3614.980957
2949.993408
2044.491577
1866.151733
1926.540161
2388.324219
3293.506348
3197.381836
2524.656738
2294.056152
6286.965332
4399.831055
4151.782227
5682.578613
5033.437988
4772.15332
4296.28125
3661.276367
3558.107422
4157.981445
4267.302734
2210.716309
2773.583252
5206.895508
3685.723145
2426.07666
5404.573242
2406.199463
1633.013672
3829.196777
4893.640137
2541.219971
2098.84375
5462.988281
2541.908691
2462.902588
5152.522461
1780.141968
1915.095581
1764.807617
3750.740967
5536.986816
2410.557617
3075
3671.311279
2035.236694
2958.567871
5068.62793
5386.440918
2376.652588
2387.109619
2845.011719
6858.216309
3440.506104
4466.171875
2686.864258
6179.55127
2760.675537
1740.908569
2080.379883
2599.336914
3362.657959
2458.262939
2819.933105
3734.360352
3509.834961
2960.029785
1988.251831
6189.639648
1723.603882
3597.32666
2395.381836
4257.791016
4269.401367
2115.894775
4850.099121
6624.479004
5594.728027
2461.333252
3039.444092
3727.656006
3018.249023
2112.49292
4934.742676
2341.549316
2586.188477
5188.433594
1826.438354
3526.587158
3407.536133
2030.743164
4032.713379
3313.074951
1691.801514
6779.374023
1842.975586
2498.298828
4276.581055
2479.389648
1677.038696
2162.412109
2631.20166
2302.723633
2156.27417
2888.081055
5132.647949
2253.30127
1768.590942
3477.057129
5103.277344
1802.163696
3696.311523
3084.503418
1860.938721
1872.254028
1627.368408
1715.028076
4992.506836
5850.092285
2812.962891
2637.967041
3604.062256
1808.14624
3993.479492
1941.41748
9357.194336
5501.96875
1538.033936
2518.378662
4646.477051
2509.146973
4488.628906
3324.077881
3831.867676
2908.053955
4608.097656
6093.270508
2262.677246
2614.212158
2471.464111
5965.082031
4836.938965
2107.987793
3773.390869
2519.138184
2594.323242
4974.337891
3418.42627
1815.910767
2377.613281
4469.676758
6154.712891
4606.985352
2044.546143
1826.314209
2343.924072
3040.421143
2758.616455
3357.171631
2534.841797
4008.020752
4679.705078
4825.37207
2339.260742
2243.629395
1849.791016
4076.630127
3136.487549
2168.318604
2039.435059
2783.96582
3140.565918
2428.938965
3822.85376
1804.178711
2044.877075
2592.145996
2091.255371
2152.35376
2245.394043
6114.611328
2167.58374
2839.939209
1930.033936
1872.644775
3354.06958
2483.96582
3038.717773
4381.430664
1564.266724
2238.821777
4160.059082
1827.979858
3399.207275
7504.516113
4695.21582
2523.5
2275.226807
3292.729248
2195.566895
4020.536133
2622.634033
2408.473633
2238.210449
3526.583984
1642.265869
5680
2399.710938
2965.736816
1713.736938
1673.904785
3340.075439
1650.258789
2748.739258
4353.600098
2856.073486
2750.695801
2409.693359
2516.614014
1758.505493
6128.387695
3511.948486
3110.112305
2305
4578.337891
1757.333374
5416.233398
4337.033691
2042.157349
3084.519043
2962.520508
5615.384766
6963.57373
2338.740723
4821.45459
3248.656738
3978.800049
2708.760254
1695.307739
3998.971924
1975.466675
2384.238281
3063.929932
4527.032227
4110.0625
5244.37793
3390.344482
2174.529053
3021.344971
7209.046387
4690.51709
2627.498535
1849.226807
1646.343018
1840.148926
4395.975586
1871.023438
7827.043457
4446.179199
2815.328369
4438.274414
2123.581787
1695.44397
1514.984619
3560.953857
4384.208984
5580.52832
4741.46875
3459.781494
2484.571533
3426.719482
5692.328125
2733.18042
3893.500977
4650.413574
2289.644775
1742.04126
1835.346924
1687.550537
2058.630859
2302.499023
2346.575684
2425.502441
4334.762695
5150.643066
2046.872559
2991.706787
2271.293213
7859.461426
2245.348389
4277.054199
2385.026855
5644.161133
3906.865234
1780.438232
1800.969727
2981.700928
2316.867432
6464.930176
2500.55249
4216.323242
1887.704712
3811.571045
4638.117676
3599.043945
4992.557617
2419.737793
2886.942139
3120.794678
2270.751709
3471.021484
2364.502441
5311.612793
2191.316162
2295.490479
2407.589844
1277.538452
5213.774414
4967.248535
4724.283691
4091.48877
1642.97937
3151.374268
2892.058838
5865.652344
4609.509277
3164.87915
4047.091797
2414.645264
1624.661133
3619.497314
2476.691162
1856.183472
2730.752197
5257.828613
3810.900391
5038.255859
3404.713623
4275.736328
1730.573486
5468.224121
3132.508057
2313.819824
3928.058838
2544.709717
3165.603027
3590.780518
4469.23291
3532.325195
2023.807983
4093.666748
5904.105957
5221.494629
4428.461914
3519.974609
2690.166748
3982.883789
4396.222168
6027.527344
4278.240234
3642.341553
6042.344727
5120.154297
3830.783203
3590.323486
7346.387695
3829.820068
2985.47168
4238.114746
2014.65564
5477.614746
2082.677734
2068.013184
2010.816284
3434.848389
4133.634766
4895.618164
2954.287842
2675.114502
1915.823486
1938.184204
2214.852051
2382.525879
1509.149414
3338.029541
1853.739624
2159.740967
2081.838379
2130.822266
3525.993896
3680.676758
2306.806152
2220.088867
1959.309082
2208.317627
1715.026367
5856.875977
4967.65625
2680
2080.465576
2767.125977
2448.962402
2817.524414
3664.80957
3498.977783
3650.695801
3338.498779
2860.083984
1788.215698
1772.716797
1983.904785
1727.604736
2069.854736
1916.710083
2300.116699
2017.136963
4482.86377
2116.368652
1799.481323
1959.22168
4316.13623
1790.795532
5549.434082
2437.507813
4948.235352
1947.91394
2368.223877
1601.181396
2586.641113
6422.884766
4022.391357
1735.115234
3877.727051
4478.939453
4142.907715
2703.834961
4307.408691
4680.904297
1723.365845
2995.808105
4612.467773
4723.070801
1892.074097
3991.55249
1996.997681
5929.347656
7577.861816
3232.741211
3999.666748
3164.098145
4452.307617
6171.135742
4452.118652
5734.804199
5560.59668
2789.937988
3966.776123
2711.76709
2887.695068
2539.678223
5524.439941
5763.465332
2854.003418
3636.670166
3213.318604
2079.921143
2621.674805
2645.170166
3049.709961
2163.824463
5013.333496
2259.300049
3670.255615
4667.229492
4547.077148
2242.887695
5182.71875
3417.265381
4135.205566
2387.166016
3869.653809
2827.015137
4510.073242
2997.108398
6399.661133
3242.688721
3004.695313
1830.453491
4774.806641
2445.150391
7704.229004
1864.863281
2930.522705
4633.746582
5818.764648
2578.153809
2519.089355
3756.485107
2554.135986
2659.784424
5987.44873
1592.618652
3037.288086
4355.290527
2994.285645
2491.90332
2219.199951
2369.881104
2844.228271
2079.457031
6355.152344
4380.993652
3765.191895
2239.035645
2524.053467
1977.762939
3290.604248
2789.968262
3405.852051
1868.281982
4214.975586
3888.454834
1829.141357
3610.460449
3583.840576
3015.027832
2624.829346
3535.741455
1970.393555
3261.27124
2006.876953
2878.547363
1656.792236
3504.23877
5546.282715
1983.203125
3148.790771
2234.379395
2579.219971
1882.137451
1909.443604
2803.691406
3262.729736
5063.640137
4554.799316
2130.615479
2554.125488
3486.680908
4159.428711
3002.260986
3655.619141
1618.040771
4191.588379
4564.209473
2125.621582
1697.672729
2625.106689
3653.040039
4203.306641
1889.005859
1885.442139
3798.54541
2012.242432
1702.594971
2096.699707
3980.185303
3132.854248
1669.063843
3719.486572
3238.648926
2582.846924
2368.742188
2815.348145
2142.571533
2370.363525
2372.782715
5107.338379
3016.7771
6139.195801
1841.966309
4854.469238
1829.386841
3688.31665
2529.354248
4868.624023
5599.710938
5525.521973
2855.192871
2428.582031
5528.181641
2975.533203
3428.647705
2387.187744
3834.94165
2201.55249
4335.368652
2326.261963
4999.358398
5413.70459
2714.469238
2567.757568
2339.197266
4031.682373
2624.931152
2953.083496
2288
5587.313477
3164.326904
2312.972412
2466.356445
2692.934814
2081.866211
3699.452148
2243.028809
1904.064575
2880.266357
4283
2676.60791
2173.549805
6166.521484
5697.611816
1745.017334
1840.870361
3516.833008
3437.062744
3532.334961
1933.61377
1729.650635
3012.312012
3624.322021
2182.80127
2887.712646
1898.613281
2223.827881
5850.614258
1966.166992
4885.751465
3594.717285
1564.486938
2653.36084
1722.22644
3864.1875
1967.806641
5832.854004
2672.325439
2154.196289
2207.503662
3506.600342
2539.137207
1853.286621
2155.5896
2212.831543
2964.426514
2030.345215
1986.540527
4537.824219
2703.958496
2324.306641
2032.028564
1881.416138
3683.94043
3357.714355
3186.815674
4104.234863
3683.515137
5017.758789
1799.532349
1969.894775
5434.873047
2651.453125
3058.137695
4566.727051
3177.120117
5224.36377
3239.432373
2733.90625
5694.03125
4349.316895
4273.644043
2072.847168
1889.12793
2388.246094
3743.817383
2711.702637
2952.10376
2261.648438
2924.674805
6243.384277
2663.981689
1701.866699
3273.366211
3023.570557
4837.364746
2196.132324
2626.498535
3852.260254
4081.593506
6082.385254
4696.125
3262.302002
2750.771973
3544.410889
2138.289063
3808.75
2578.472656
4319.395996
4830.73291
4701.568359
2537.240967
3331.908936
3455.306885
2626.133301
2187.604492
2818.097656
2280.349854
1641.301636
3058.530518
2608.648193
3443.666748
2342.686279
3038.166016
4328.543945
1648.894653
3620.625
3400.609375
5336.100586
2438.988281
1623.142822
3919.103516
1609.256714
3442.843018
5030.368164
2716.380615
1956.239258
2226.184082
2850.032471
2244.769531
3127.533203
1900.77832
2924.468018
4917.013672
3631.840576
3735.184082
1801.241577
5583.731445
3725.244629
1945.991333
2343.987793
6030.992188
1881.116333
1896.925659
3294.715088
2838.747314
2160.137939
3722.562012
2250.795898
2826.84082
2522.085449
2641.475586
3661.903809
1776.615356
3766.822266
2149.115723
3428.452637
1918.356323
5205.706543
4904.597168
1550.974121
2272.83374
2875.322021
1274.666626
3449.333252
4127.86084
1680.207764
1671.333374
1977.947876
2711.892822
3402.486084
6838.119141
1261.269409
2075.420654
5545.152832
6407.849609
2945.923828
4162.956055
2868.869629
4366.224121
1937.695679
2648.768555
1723.234009
2492.718018
4221.263184
3009.137207
2968.437256
7154.436035
1703.670044
4732.31543
2014.523071
4534.384277
3597.919434
4996.388184
3446.741943
4937.97168
10102.386719
1606.709717
2573.959473
1951.097412
1469.005371
3189.491455
2331.671143
2447.422852
1649.675415
2499.391357
2521.973389
1578.84082
2914.113281
5617.166992
4753.861816
2888.286621
1739.96875
5535.353027
2368.230469
2345.559814
3530.027832
5108.089844
5707.635254
4143.470703
1755.608887
4633.09082
2153.448486
3473.114746
3497.17749
2455.583984
4553.684082
2860.234131
3898.205078
2585.280029
3740.412109
3072.214355
3259.87085
2322.258789
4556
4298.42627
2162.245605
1743.168823
1306.701294
1902.951782
4064.235352
4935.762207
1934.195435
2104.380859
6441.24707
4626.691895
2945.471924
2494.399902
3462.990967
1269.772095
2721.924072
4751.297363
1566.681274
2067.801514
4587.191406
5379.10498
4717.701172
4863.420898
3257.267334
5537.306641
6174.476074
2817.139648
2864.131104
4925.824707
5606.18457
4772.102539
6124.956543
4077
5945.81543
1829.932983
3394.794678
1839.494019
1883.317017
2773.098877
1894.666626
3189.662842
1448.564697
3167.912109
8193.310547
5634.679688
3367.466553
2612.45166
5403.931152
1729.571411
2458.653076
2258.095215
3291.025879
5246.54541
1995.71106
3751.565186
5078.561035
1289.872314
4096.410156
1938.019409
1997.538452
1638.446655
4685.183594
2459.15918
3102.727295
1876.374146
3529.158691
1402.930664
3548.187988
6572.775879
6020.487793
5214.921875
2820.779541
2692.694824
1446.666626
8372.55957
3445.24585
1293.26123
5207.922852
5672.776855
3638.987793
1337.571411
5557.509277
4508.89209
1432
3769.837891
7976.237793
3227
5857.661133
2504.620361
4415.712402
2353.846191
1470.75
3803.676025
6301.989746
6053.145996
1793.333374
2294.208496
4148.5
7906.666504
3532.133301
3632.394043
3204.041748
3715.22876
2420.915283
2871.497314
2916.056152
2850.737305
3789.980225
2512.317383
2771.516602
2040.597778
4132.686035
2035.305664
3570.921143
4424.742676
2469.169922
2078.940186
4979.974609
7925.37793
2593.57959
2980.352295
5428.516602
1546.119507
3434.368652
2530.068604
3227.831543
2159.679443
4106.222168
1534.890747
1970.901733
1960.095947
3342.172363
3379.469971
2327.340576
2456.952148
1886.181152
3965.467529
3807.382324
3538.04126
2427.29248
4073.311279
5270.129395
5140.202637
2093.258057
3067.87207
1654.074097
3506.135986
7756.451172
5539.82373
1882.646851
2102.080078
6119.654297
5798.176758
4382.354492
2447.540527
2357.843506
1848.324097
1850.779663
3834.691162
3374.357178
1982.705933
2768.858398
1849.258911
2153.828125
4397.742676
5681.600098
1633.744507
3662.508057
4837.82373
1701.841309
2549.294434
3024.683838
3052.865234
4731.546387
2189.041748
3892.343506
3068.097656
2086.546875
3212.38501
2028.470947
1654.14209
5342.581055
2414.5
2228.37085
2123.980957
2341.60376
2164.39917
1998.770874
4095.744629
2890.237793
3203.743652
1573.909546
2115.751709
2221.63208
1926.596191
1943.002686
2162.580811
6161.617676
3284.331787
1623.056274
1845.070435
7263.989746
2004.044922
1874.225708
3478.869629
2877.8479
3036.722656
1926.458862
3151.547607
3510.775391
1838.292114
2040.927856
4112.988281
2982.379639
2017.283569
1683.433228
1974.974365
4324.091309
1918.504272
2896.764893
1888.433594
2659.337646
2531.972412
2548.506104
1624.364502
2833.760986
1770.135986
2257.418945
2785.408691
2516.524658
4370.030273
4965.873535
5765.022461
1850.448975
1782.581299
1903.919434
2024.699219
3629.684326
3436.731689
2068.12207
2001.355225
3483.375488
3557.637695
4048.076416
1625.201904
1521.30542
1967.772461
1481.523804
1662.964478
5005.865723
1689.733276
2007.081909
3407.075684
4192.247559
2290.145996
3892.654053
1984.054443
1764.629395
3833.323486
3100.302002
2358.113037
2446.275391
1785.575317
2048.587158
1857.022217
1925.336548
5307.726563
3343.315918
1605.279419
5484.964355
2655.308838
2607.761719
1971.441528
2004.180664
2686.018066
1642.920166
2592.866455
1437.53479
1470.102173
1670.490845
1971.812866
2219.569092
1708.447876
1790.208252
2324.425781
3903.980713
5441.681641
3478.508545
2242.661133
2757.467773
4319.918457
2442.489258
3688.449219
3190.710205
1694.28479
1591.240112
2087.180176
2179.684326
2673.706543
1902.344482
2221.041016
5399.209473
1612.656738
3626.22168
2398.655273
2019.701904
2280.224609
1604.509766
4490.018066
4875.141602
4547.88916
1565.651123
1991.072021
1891.875122
2022.863525
1596.648071
6840.832031
3692.820557
2200.746094
2980.571533
4063.59375
1990.122437
2251.157959
10159.212891
3547.786865
3891.111084
1934.752319
6151.045898
2808.439453
4591.625
3972.831787
2882.166748
3028.786865
1536.857178
5901.119141
4110.076172
2913.063232
2147.049316
8464.197266
2929.90918
2727.5625
2579.586182
3904.902588
1537.287354
2651.664063
2023.361206
2902.333252
3929.210205
1787.588745
5372.987305
1739.333374
3098.344727
3929.734863
5134.016113
1364.301025
1574.75
2223.744629
1437.389526
2893.486816
2424.168457
4643.297852
2500.272217
4119.40918
5187.891113
1664.233032
4240.665039
1577.896851
4586.59375
4764.145996
3621.762695
2423.562744
3863.673584
3318
1801.035278
2825.375732
4425.221191
5867.387207
1489.821777
1514.218506
2488.661133
3101.924316
2958.863281
3496.131104
2135.131348
4248.321777
3933.120117
2883.188721
5149.731445
3119.885742
2354.911133
4800.623535
1903.780273
2312.493164
2180
4239.194824
1633.430908
3413.223389
2586.801514
3242.763672
4583.583008
4608.170898
3181.635498
5242.072754
3044.118652
3956.450439
2390.851563
2653.675049
1540.75
3280.625
5721.180176
5389.906738
3529.9021
4060.285645
4801.299805
2196.02002
4348.09082
8273.828125
3369.432861
4405.642578
1683.236694
4797.906738
2430.934082
3420.843018
4873.940918
4099.97168
3539.194336
3386.30835
1606.153809
4654.52002
4509.494141
2295.324707
2482.302246
1902.333374
3995.568848
4304.544922
4068.502686
4856.849121
3286.188232
1585.723022
6405.395508
5023.900879
2345.315674
3285.571533
3964.914307
2212.408203
2632.383301
2487.734375
4093.461182
1654.317383
4189.052734
5301.269531
5490.498535
2022.138306
2338.861328
1417.621582
4509.151367
3871.166748
3894.195557
4853.385742
2909.775146
3765.702881
1700.450684
4494.905762
2075.021729
3041.192383
5568.242188
3338.064453
4002.254639
3615.408691
4007.078125
3557.979736
2715.655518
5097.957031
2924.424072
3168.851074
4705.777832
2450.274414
3907.571045
5260.987793
4061.680176
3787.981201
3157.561523
2117.393555
4862.282715
4713.701172
6057.986816
5138.085449
5475.797363
4293.722168
5130.906738
1651.07312
1904.266724
1992.302734
1752.293213
4497.428711
5198.942871
3171.080566
4481.511719
3029.692383
4456.610352
5081.321777
4751.497559
2327.190918
4523.59375
3909.264404
1333.417725
3595.796631
1619.04541
4803.509277
3245.02124
3834.517822
3780.337402
3351.29834
3579.615479
1958.80603
4380.989258
4535.536621
5928.086914
2254.862305
4182.044922
5229.736816
4489.666504
4602.033691
4261.606445
2534.767578
1901.704956
2241.338623
3356.068848
1569.110229
3559.350586
3770.094482
3094.184326
3908.775146
4723.739746
3002.791016
4327.316895
3804.432861
3413.279297
1721.485718
2733.919678
4820.640137
1950.159302
5556.259277
2678.701904
5292.061035
3264.888916
2121.327637
4217.293945
4494.215332
2655.945068
1902.352905
1526.237305
5110.827637
3638.802002
4811.143555
3030.035156
4300.374023
3107.140381
2455.563721
3854.317383
4753.25293
4340.842285
2830.677979
2769.241455
5579.041016
2285.861328
3788.375977
4834.720703
1445.70813
4575.746582
4072.603271
4622.214355
3795.874023
3980.684326
5351.259277
3855.211182
2679.113525
2820.628662
3877.646973
2072.599121
7090.939453
4844.487305
2903.270996
3716.100342
2575.355225
2669.178711
5381.722656
1340.020508
2618.807373
2833.387207
4674.082031
1852.516724
5720.595215
3391.38208
2800.562988
4313.53125
3120.581543
2581.251953
3206.756592
2813.018066
3593.277588
3216.404541
2342.032959
4739.867676
1942.916382
2554.729736
3840.993896
3318.565674
5407.684082
3987.709961
4397.771973
2059.90625
2091.509521
2857.570068
1921.476563
4340.790039
2275.237305
3387.669922
6291.555664
1886.150635
4086.158936
2676.244873
3455.494141
4332.751953
3922.729492
4203.20459
2490.391602
2376.982422
2174.48584
3878.192139
2624.199219
5640.770996
5366.592285
3349.017822
2413.759033
1846.407593
1789.289917
2846.747803
4057.084717
2872.957275
1778.925171
2541.53418
4208.228027
2883.818359
4452.241699
5305.207031
1895.758667
5603.680176
5011.939941
3849.935547
3520.853027
3257.915771
4526.734863
5368.838867
4930.961426
4501.51123
3212.99292
2245.243408
3952.077637
1950.079224
4297.936035
4394.525391
4526.914063
6754.712402
4418.201172
4378.717773
3397.356201
2662.589111
3644.085205
2267.089844
2528.291748
2592.517822
3399.897949
6001.033203
3802.934082
4670.575195
4512.749023
4312.496582
2748.639893
1651.641846
2443.041992
3120.898682
1788.855225
2864.645996
5555.743652
3996.076416
3498.030029
1923.0625
2091.275146
3430.017334
4551.114746
2035.924072
4485.00293
4573.289063
4123.066406
4878.505859
2171.215332
3777.980469
3764.417969
4169.620117
3293.834961
3765.993408
3412.576416
2275.495605
2056.737549
2744.687744
3665.307373
2719.082275
6149.177246
3734.489258
3346.186035
4281.679199
2192.279541
2912.732178
2604.507813
2161.987305
3805.748779
2283.984619
3949.083252
3371.835693
3372.796387
3397.993896
3256.982422
2953.459229
2656.408447
3630.826416
2322.435791
1848.356079
2764.33374
5001.825684
2519.212646
5066.618164
3177.348633
1758.369507
1693.154541
2342.993408
3251.921387
4233.282715
4179.585449
4144.533203
3220.389648
3118.120117
1974.511108
3031.644287
4499.102539
2121.175049
2390.096191
4060.712891
2942.56958
2791.593994
5434.802734
1947.673462
3180.918213
4017.501221
2770.743164
1827.948364
1956.508423
2228.442627
2344.641602
2606.409424
2090.305176
1473.197021
3108.269775
2876.057373
2039.197998
4428.216309
3447.012695
3313.541016
3051.810303
2385.111084
4124.007324
2642.452637
4882.36084
3402.063477
2941.186768
4627.810059
2077.818115
2451.19458
1990.682861
4832.98584
3045.895996
2705.031982
2069.732178
2284.9729
2835.352539
2877.918701
2555.478271
3486.211914
2721.275879
4861.476074
1356.270264
3411.753174
3635.804443
4224.507324
3654.857178
2551.605469
4752.856934
1923.563843
3538.549561
2711.481934
2710.498047
2073.539063
1920.179443
2119.084473
2478.588135
4796.511719
1708.90564
4408.757324
2214.92627
3329.299805
2460.377686
6129.175781
1804.526123
4746.208496
2737.552979
1801.129883
2440.713623
3279.474854
2462.871338
4658.62793
3445.514404
4609.464355
3408.168213
5039.924805
1390.385132
1823.661621
4335.803223
2982.55249
5527.532715
2695.430908
1951.009033
2575.006348
1958.689697
2223.23999
2057.542236
2260.32959
1669.310913
4211.740234
1756.275513
1787.574463
2202.75415
2337.014648
2049.928955
2756.909424
2102.97998
3562.555664
2611.667969
2865.610352
1905.806396
1415.657104
1947.709473
3770.448486
4377.105469
4099.692383
2672.295654
2831.338135
7123.40918
4468.478516
1624.386719
1728.87207
2533.736084
2833.077637
2883.934082
2049.424561
3064.157227
3328.621094
2395.424316
3590.868896
1818.761719
2139.898193
1722.647339
2595.590576
1907.426025
1871.319946
5214.848633
7543.804688
4259.801758
2444.019043
2972.877686
4026.434814
3599.743164
3559.158936
3634.124756
2490.246338
3105.824463
5164.259766
2576.594238
1744.356445
1637.339966
2084.986572
2706.249023
1613.170776
2045.57019
2239.792725
4294.037109
2042.647705
4695.98291
1923.368408
3770.499023
3899.162842
2006.051636
4477.119141
2449.266602
2686.030273
2534.328613
2431.932617
3493.362549
2050.90918
3162.943848
1919.418823
2425.126465
1733.282471
2577.136719
6271.378418
2843.623047
3240.262451
2441.092285
4433.23584
4370.400879
2453.806641
5251.377441
1939.676025
3095.47583
1732.072388
1965.378174
4902.265137
4835.03125
4084.138428
1818.949951
1854.848511
1772.665527
3981.2854
3111.846436
1843.803955
2672.374023
4042.123779
3380.701416
1666.829712
3724.577637
1690.104004
1864.027344
2607.172363
1751.649902
3539.458496
3993.652588
3225.880127
2760.229492
2504.136475
3392.197754
2574.779053
1869.855103
2516.672852
4403.092285
2943.554199
4958.02832
3738.5896
1676.067383
1783.266357
2092.863525
3878.945313
3858.203369
6317.270996
6116.056152
4063.195801
1820.575928
3710.01416
3409.745117
2121.373291
3321.186523
1846.667603
1688.666626
3301.662354
2376.750488
2581.185547
