# Supplementary material for: Distribution Analyzer, a methodology for identifying and clustering outlier conditions from single-cell distributions, and its application to a Nanog reporter RNAi screen
Source: BMC Bioinformatics. 2015 Jul 22;16:225. doi: 10.1186/s12859-015-0636-7 (PMC4511455; doi:10.1186/s12859-015-0636-7)
Supplement: Additional file 1: Code S1. — R source code and sample data for distribution-based high-content screen analysis [file 12859_2015_636_MOESM1_ESM.zip › DistributionAnalyzer-1.1/Plates/files10004/H08]

3685.749023
2057.57959
2015.482056
2151.894043
4021.699463
2892.60376
1727.622681
2651.854248
2850.393799
4800.694336
6653.473145
2567.149902
3811.252686
3808.919922
4382.520996
4628.714355
2246.009277
3391.205078
5300.038086
3317.31665
3155.679199
4306.29248
3516.83252
1937.307129
3922.45752
3855.362061
1873.38269
1716.195801
1874.619507
2807.475342
2768.926758
2559.518799
4613.596191
3431.608643
7173.475098
1822.293823
5920.724121
3674.932617
4903.748535
4598.351563
5403.700684
2602.187256
3446.135986
3088.23877
5133.898926
3739.943604
2790.269043
4082.506592
4897.21582
4010.978271
3008.244385
4435.92334
2997.482178
1881.827148
6111.327148
6337.225098
2458.606445
3846.646973
4389.814941
4480.162109
1885.45105
2517.55127
2726.834961
2726.693359
6273.991211
3298.875488
3268.619629
4950.194336
2323.954346
4458.550781
1632.443726
3622.740234
1730.390991
1715.623047
2721.59668
4112.716309
3652.345947
2621.365967
4777.01416
2785.572021
4559.040527
3002.257324
1694.18335
1978.859375
5372.825195
2132.274902
3837.170166
8746.099609
3483.256348
3466.565918
2535.504395
1468.979614
2179.41748
2320.484863
1957.696289
3489.61499
2582.787842
2745.003662
1805.76123
2551.54541
1815.859619
4036.176025
6248.869141
3150.350342
3792.727295
4065.751465
4324.922852
2057.019531
3397.615967
2229.592285
5253.413574
1823.293091
4181.519043
2980.039307
4032.897217
3143.416748
1194.307739
2639.491943
5146.20459
1911.785278
5566.924805
2433.258789
3654.081787
2507.005371
3436.167969
3372.765381
3649.256104
2800.68457
2677.219971
6449.149902
2921.721436
3221.562012
3036.040771
4067.572266
1564.623901
4403.354004
1813.616211
2237.477539
2524.137939
1856.821045
2539.381104
3526.199951
2027.315308
1767.774658
3328.351074
5106.399902
6432.958496
5872.959961
4674.083984
2310.353027
1806.133301
1764.947388
2636.259766
5748.496094
1672
3042.24292
4958.210449
4521.029785
6515.32373
1974.144043
1966.61731
2192
2739.724121
2133.135742
3805.543213
3432.729736
5063.009766
3449.483887
1793.023315
1869.308472
2604.946045
2903.418213
6464.618164
5841.143066
3622.900879
1402.418579
5599.676758
1975.575806
3169.304443
1785.45459
4171.908203
2436.134033
2038.263184
6839.299805
3112.907227
5145.691406
5453.929199
1671.272705
4557.514648
4029.570313
2336.116455
2059.563721
2031.730347
1605.662964
4797.375
9751.056641
2442.988525
2022.274536
8257.421875
2000.680908
3126.510742
1889.13269
1970.176514
3457.23584
2970.072998
3089.866699
1712.92627
2202.154785
5538.303711
3345.212402
2973.215088
6882.613281
2430.781494
3092.869629
2336.383545
4906.534668
3975.089355
4590.197754
4138.424316
5601.506348
2327.799072
4462.101563
3746.703125
3098.076416
4430.905762
4553.893066
3661.50708
5319.200195
4710.98291
3602.666748
1888.279663
5078.382324
3877.673584
3029.369873
3172.755127
2679.095947
3356.654053
5854.250977
3478.872559
4893.5625
5655.755859
2655.098633
4316.224609
5021.131836
3836.012451
2998.046631
2016.084717
3031.308594
4618.577148
3115.921143
2374.56543
2716.923096
2890.635986
1997.51416
4339.368652
3984.173096
3945.263184
1885.45813
2395.807373
4232.946777
3516.153076
1962.032471
3070.011475
2604.240234
7055.060059
4064.827637
3122.5
2723.714355
5368.981934
3017.093506
5870.592285
3377.095459
3273.069336
4555.759766
3667.507324
5913.529785
4434.459473
3238.984131
1807.868896
4211.160156
2427.272705
5140.757813
4072.062744
4951.917969
4443.475098
5152.602051
5222.006348
3475.961182
6391.181641
3918.503174
2929.833252
1977.278809
3810.318848
5783.754883
3648.143799
4291.256348
5924.387207
1873.812988
4548.49707
3918.262939
3182.533691
8937.583008
5354.125488
3191.741943
6703.370605
2335.710205
5653.79541
5469.858398
6074.058594
3715.45166
5458.635254
4903.323242
3901.155518
3956.052734
5057.45459
2684.111816
4142.884766
4839.399902
1483.84729
4452.556641
1778.575317
2184.524658
2575.248291
4215.466797
4870.183594
2530.070557
2824.991455
4551.856934
2594.760986
4270.222168
3710.163818
2761.849365
5749.299805
3586.073975
2596.4021
1454.385986
2133.046143
2220.165283
5600.783691
2522.797852
6093.80957
1887.677856
2130.05835
5763.041016
2893.414551
4535.708984
4195.397949
4243.955566
3534.432373
4713.83252
2837.401611
1600.053711
3356.397461
1868.474609
4062.328613
3277.49292
2312.581055
2188.067871
4033.552002
1535.126099
7789.329102
3790.982666
1823.321167
2176.864746
1840.669434
2226.434814
4040.753662
1836.625
2608
3749.276855
2277.139648
3817.322266
1167.541016
4913.75293
6571.213867
3074.971436
5667.572754
2064.803955
2395.102051
4008.046143
4191.560547
5088.366211
5820.387207
2776.271729
3250.108643
6094.47998
4049.655273
7194.680664
1812.647583
5101.472168
5080.822266
1740.702026
1915.529419
4412.260254
7638.620605
5982.666504
2448.87207
2682.157715
4025.193604
3333.138184
2168.54248
3363.771484
2257.52002
4298.518555
3399.147705
1425.018188
2725.886719
2396.299072
5304.493164
5646.693848
6790.84668
2160
1881.165771
3898.547119
1930.976685
3016.875488
2160.772217
2333.40918
2506.608643
7683.733398
5791.451172
2646.898193
5090.676758
7440.596191
2595.058838
2081.565186
3218.571533
5537.396973
1875.29895
2428.857178
2367.3125
4108.366699
3346.119141
2824.595459
3750.042969
5147.754395
3082.279053
1943.111084
3689.387451
2368.382568
1579.034424
1500.03418
2340.023926
4531.342285
6882.780273
6082.241211
3741.627197
4387.210938
4315.822754
2854.399902
2158.653809
3155.845459
2026.983032
5888.252441
2118.164795
4454.960449
2053.646973
2223.081055
3202.09082
5044.452637
2230.16748
3158.219482
4864.101563
2010.681763
2782.807373
5220.614258
3511.648682
2795.681396
2796.76416
4466.962402
3802.379395
4493.862305
3283.960693
3960.95874
1421.605469
4386.287598
2233.07251
5366.64209
6053.674316
2179.621582
2801.142822
3716.883789
2053.973389
4004.481445
2870.310303
3907.249023
4365.936523
4277.020508
4616.492188
4639.86084
3548.875
3346.699219
3232.287354
3032.031494
3695.265625
3965.148193
2650.50708
4633.759766
6439.712891
3120.310791
2298.47876
2047.391602
3239.397949
4551.269531
4856.086914
4135.87207
2761.907959
2736.516846
5145.933594
2313.549805
2980.148193
2533.528076
16519.710938
1898.989014
3798.068848
4903.140625
3897.555664
6018.653809
2082.260986
4589.889648
3921.228271
1456.71106
2779
3900.809082
5018.088379
2169.157959
1927.766479
4797.636719
7039.101563
4862.92041
2883.745605
5888.687012
2777.494385
4056.39624
7089.795898
3734.334961
5824.985352
3526.010742
2263.783691
2893.644775
4667.100098
5834.931152
2959.707031
4057.993652
4954.43457
3745.696045
3665.946777
2194.206787
6203.591309
2507.720215
3935.6521
3394.270996
1456.666626
5133.209473
2161.724609
4430.681641
4865.588379
4300.04541
5557.555664
2195.62207
5906.21875
2337.600098
5348.114746
3098.285645
2818.395264
4741.786621
6003.458984
3107.080322
3200.75
2814.238037
5384.516113
4804.356934
4129.271484
1950.092285
1581.275391
2140.101318
2039.887329
2101.833252
4665.339355
3960.418701
3126.577881
3297.703125
3195.484619
1644.373291
6026.277344
1782.236206
3066.476074
3187.710938
7367.523926
6572.600098
2532.745117
2598.186035
3991.405518
2743.521973
5880.291016
3528.275391
7494.746094
3478.112793
5410.953125
5369.927246
3404.640869
4025.411865
5548.307617
5283.638184
3153.273926
1808.571411
3603.051025
2905.379395
7379.720703
4560.262207
5779.189941
3635.154297
1716.731689
3694.327393
2869.280029
2502.742188
4029.673584
4962.574707
3480.804932
3426.052734
3023.111084
6439.375
6491.393066
1711.280884
1382.492798
7844.695313
3128.252686
2660.317383
2855.918701
7487.90918
2698.874268
2520.602051
3132.408203
2952.211426
5866.618164
6266.550781
2512.618896
3595.61792
4211.748535
1815.365845
2563.896484
4010.057129
3500.05127
2897.890381
2689.285645
2448.824219
5124.45166
2526.206055
2050.326904
3612.022705
5452.813965
4991.424805
6436.892578
5182.280273
2202.04248
3807.684326
5963.689453
2134.595459
3064.398193
2230.5
4813.194824
3314.292969
3538.899902
4465.075684
5377.222168
2028.358154
5871.909668
4710.845215
1917.030273
4451.548828
6055.932129
1629.353394
2136.111572
3779.636475
2992.265625
2449.237061
3752.501709
2451.542969
3096.838623
4275.60791
4881.459961
2759.037598
3370.496338
3596.698975
1993.757202
3760.297607
5481.75
4833.673828
4121.29834
2127.137207
2515.75
4574.575684
5744.879395
4693.393555
6511.348633
4403.534668
4729.256348
2854.399902
6027.30957
3298.474609
2462.915771
3756.456299
3848.060059
1748.655518
3209.772949
2434.960938
1995.904419
2693.61792
3802.064453
5364.138672
3549.899902
3844.059326
2514.106934
5093.509766
1844.653442
5753.333496
5543.327148
4915.191895
4832.787598
4311.492188
3500.928467
4890.956055
2883.246094
1497.551514
3161.636719
4568.026367
2546.641113
4150.893555
3473.989502
4167.772461
3691.260498
2930.195313
2615.29834
3641.107666
2528.646484
2865.253418
5195.73584
1836.749146
2938.828613
3792.446045
2318.501465
3737.411865
2497.047363
2877.43457
4770.297852
3573.797119
3687.968262
2267.41333
3523.811279
3877.776855
5716.995117
4515.035156
2092.532471
3895.594971
4290.810059
4046.944824
4712.651367
3477.987061
3137.948242
3210.621338
4345.760742
3187.72168
2195.26123
1582.421021
4639.272949
4468.587402
3893.073242
9318.070313
1495.058838
2564.731201
3082.738281
1796.279053
4878.788086
7238.20459
5053.802734
3799.935059
3945.664795
5807.018066
2621.688965
6765.181152
3114.815674
1838.266113
1997.916016
3807.722168
3181.866699
5194.619141
3247.299561
4857.185059
2118.758057
2474.21167
6090.189453
5716.26416
3448.39502
4664.490723
1804.017456
4287.052246
3607.541992
3858.205811
3384.781738
3060.009766
3611.616943
1970.203613
2810.637207
2175.538818
1637.647095
4167.281738
2456.054443
3651.30249
3309.711426
3724.481689
3633.015137
2677.831787
3644
2194.887451
2795.543457
3189.005859
4899.550781
4987.118652
3223.544434
4017.461914
3542.493164
3917.783203
6486.892578
2060.369629
1549.734985
3054.711914
2619.596436
2391.423096
5006.118164
9287.097656
6172.803223
5005.736816
3074.979248
3202.815186
2097.228027
2735.452393
3345.725586
2719.423828
7732.811035
4897.73584
3094.803467
2352.057861
5811.674805
1754.367065
3404.705811
2000.054443
7095.191895
2778.162109
4829.384277
2874.896484
3314.063232
3415.929199
5934.879395
2880.741455
3716.200684
1940.682983
9037.883789
3007.071045
4022.481934
1725.955566
5594.396973
2592
1935.162842
4850.686523
3187.625488
2462.448486
2751.609863
2472.301025
2601.122803
4639.35498
5398.027344
3673.2146
2969.26123
1805.832275
3327.084229
1903.760498
5574
3806.959717
5043.497559
9556.487305
2441.929443
2374.306885
6512.035156
4533.428711
4517.51416
4846.272949
9510.830078
2005.160278
1888.695679
3491.650146
4049.758301
3455.283203
9175.522461
6231.353027
11111.544922
2209.391357
2689.791016
3078.837891
6754.50293
2355.263184
4094.193604
5713.546387
2763.71875
2176.864014
7536.983398
3872.733887
2221.380859
3162.448975
2770.946045
3936.888916
3651.706299
2547.268555
5116.32959
4037.064453
2340.0979
2249.037842
2355.692383
2255.702148
3184.753174
5138.505371
3384.957275
2520.563477
2703.832275
4190.551758
4144.505371
4006.476074
2214.887695
5517.20752
1679.402344
4057.313965
6282.639648
4508.084961
1760.491577
4164.251953
4438.394043
5859.236816
3086.006592
3287.459717
2574.162354
5010.616699
3339.558838
1951.394287
4009.895264
3370.65625
3530.050537
1678.101685
3415.496582
3049.156738
1998.977783
2588
4024.200439
4777.54834
4481.941895
1839.472168
3704.139893
1919.163452
5605.155762
3474.181885
1525.761719
5156.693359
2619.450928
1860.806885
3982.611328
3014.568115
4985.245605
2941.363281
4104.244141
5502.105469
2264.12915
4945.436035
3215.486328
1961.389771
2594.303711
2951.280518
5473.990723
3873.467529
1681.90271
4069.48877
5576.674805
2664.490967
3090.041504
3769.740723
3965.765137
1657.431885
3569.799316
2408.419189
2553.926025
3397.559814
3830.998291
3209.049072
4196.606934
2838.050537
7103.943359
3244.696777
1923.026245
4141.085938
4609.235352
2115.49707
2510.50415
2386.678223
3462.705811
4620.489258
1567.783813
2404.692627
5400.077637
4870.395996
5056.861816
3137.083252
5343.29834
3864.677002
2768.913818
3877.699219
6603.764648
4198.412598
4792.606934
2309.753662
4240.946289
1764.5
3406.213623
2815.493896
3048.941162
1967.636353
3919.479004
1825.146851
3005.588623
4829.888672
5863.097656
1698.964722
2674.512207
3045.41333
6830.625488
4178.472656
2427.39917
2504.948486
2325.744141
3282.285645
3835.049561
3744.70166
4207.698242
2612.054443
5392.803223
4252.191406
4628.621582
2999.264648
2290.681885
4390.101074
3686.088379
5237.104004
4454.187988
2714.05127
2192.052734
1810.323486
1975.623901
6596.794922
6139.770996
5137.214355
4692.348145
5123.910156
2325.878418
4165.814453
3962.724121
3615.086182
3109.653809
4023.808594
5472.700195
4380.652832
3521.326172
3577.920898
6360
2237.932129
6860.652832
2991.246094
6477.666504
4238.762207
2036.716797
6352.32666
4055.578857
3387.984863
3162.946289
9553.1875
4209.818359
3149.413574
5648.819336
2200.211182
3480.949463
3113.177979
2193.497559
3862.062744
1628.699951
4151.320801
3369.759277
2105.349365
2925.88623
2774.817627
4885.265137
5694.316895
5654.479004
3716.875977
5812.703125
2551.371826
6036.662109
1962.028198
3046.456055
2050.556152
4268.924805
3596.429199
3461.021484
4783.568848
5580.661133
3264.659912
2293.101563
4045.536865
2023.958374
4451.358887
5416.682129
3920.969727
2148.175293
2523.616211
1922.777832
4042.143311
4911.745605
2647.085693
3276.448975
4378.710449
8759.503906
6806.507813
4810.539551
4770.833496
3893.895996
5807.845703
1707.623535
3020.161377
3170.348877
2725.979248
3382.431396
3421.333252
2264.219727
3426.212646
2599.020752
2219.392578
3754.092773
2034.742798
4926.373535
2110.026367
1753.54541
4047.04834
4941.165527
3634.123291
3100.085938
3834.832764
4829.412598
2472.448242
3435.12207
2151.022705
2363.398438
2510.23877
2369.890137
3246.593994
8647.541992
2611.055908
4961.396973
2139.581055
4542.296387
2256.510742
4983.448242
2377.517578
2235.366943
5643.270508
3103.451172
3131.658936
4105.487305
3152.234131
2839.226807
3141.494385
2529.449707
7117.241211
2133.883057
2377.192383
2494.038574
3168.036865
1522.806274
2941.918945
7509.937988
1635.475098
3474.104004
2215.792725
1744.560059
2193.742432
1928.311279
3836.972168
3329.049561
1537.268677
1825.928833
2507.988281
2843.0354
3776.056641
1927.737061
1954.072632
1916.602417
3410.180908
3527.834717
2004.387085
2910.40625
4775.683594
2505.933594
2968.577393
1892.704102
1562.693848
3172.764648
2362.834961
3803.77002
3896.09668
3807.900635
3144.179443
2096.769775
1860.530884
2159.880859
2114.04248
1959.929565
5283.746582
3708.399902
1608
2448.5
1298
2057.552979
2002.919434
7764.200195
3079.479004
2660.270752
4919.325195
5017.04541
4577.071777
4809.563477
2699.076904
2399.444824
2353.804199
2843.146484
3222.051025
2467.565186
3978.415039
3802.068848
4068.450928
3443.424805
4370.138184
2767.779785
2550.516113
3636.540527
4211.937012
4638.963867
3342.29126
2753.263184
2078.468018
3589.152588
2589.217285
5772.087402
3094.371094
2258.704346
2812.187988
4176.937988
2322.991699
4390.744141
3059.579834
7935.929199
3320.049805
3638.153809
6347.777344
4550.45459
2917.275635
2656.970947
4670.151855
2549.529297
2434.609619
2216.47876
7681.222168
2303.964844
4189.516602
3478.79834
2616.019531
5107.675293
4500.520996
2860.157715
2199.820557
4973.03418
2812.775391
4328
4679.572754
2717.235596
2769.080566
1926.820679
3919.85498
5891.021484
1524.476196
2487.346924
4194.629883
2893.408203
3366.26001
7011.160645
2186
4025.689209
4230.856934
3985.306885
3967.806396
2407.85498
1645.239746
2107.551514
5403.064941
4840.128418
3443.832031
4222.512695
5156.3125
3320.834717
2635.17749
7147.862305
1585.729736
2001.302979
4424.95166
3863.768066
3481.308105
5670.529297
2952.96582
9792.820313
1237.119995
3013.648926
2349.94873
3535.466553
3820.993408
3013.818115
3907.331055
2691.695068
3941.04834
3448.561035
2474.142822
1873.502075
2959.168945
2867.56958
1850.461548
3460.659668
2562.786865
4077.827637
3635.787354
6005.856445
2598.209717
3529.813232
5087.373047
2255.716064
5760.090332
2615.22583
2437.888672
1995.860229
3329.295654
2606.489746
2646.278564
3638.439941
3426.837891
3414.605713
4784.922852
4539.960938
3751.606445
1950.098633
1967.188721
1981.775757
3217.011475
5014.619629
6144.618652
4283.972656
2348.834473
5475.588379
1706.654541
4799.445313
4065.026855
2560.73999
2493.461182
1990.924194
2122.23999
5400.712891
3652.882813
2935.305664
3201.519043
1985.119995
2010.730591
2631.063477
4233.56543
2798.553223
2539.591797
5096.703125
3351.544189
2427.663574
3028.943848
2795.28418
2007.576416
2418.361328
4462.031738
2389.445313
6352
3993.92749
1729.682617
4011.480469
2703.118164
2898.5
2184.039795
7571.95752
6559.274414
4870.080078
2319.016113
4115.297852
4760.4375
3583
4432.100098
3243.755615
2739.675781
3056.365723
2913.122559
10241.794922
2158.998047
4597.530273
3033.014404
3281.320313
8015.040527
3039.121094
5393.51123
3690.841553
3727.616455
2985.926025
1913.496216
3962.792969
2126.019531
5814.314453
2563.621582
6687.344238
3035.31958
3581.674561
3137.611816
2353.047607
3551.364258
1884.560059
6244.979492
2494.152832
3550.836914
1705.243286
1809.162964
3868.63916
4716.634277
2905.673584
2704.07373
4189.625
2455.569336
3268.35376
3942.098389
2773.945068
4661.068848
3932.501465
2947.605957
3558.374512
3102.696289
2439.892578
2016.125
1742.290283
2258.177002
1975.428589
4130.057129
3477.962158
1681.599976
3400.372803
5158.658691
3146.118164
3667.964111
2736.582275
2565.894775
3890.792236
3722.397461
3719.794922
8309.768555
5583.089844
4083.91626
5631.247559
5252.383789
1439.378296
3440.340332
4474.303711
3241.261719
2516.784668
4121.807129
3642.075195
2600.571533
4976.454102
2497.177002
3215.527588
2222.745117
5300.711914
2938.947266
2553.210693
6301.635254
3815.160645
2582.417969
2973.578369
4423.147461
4449.802246
2642.158447
3411.013916
4469.634766
2500.138916
2444.317383
3880.677979
2317.639893
2237.010498
1858.459229
3476.131104
4651.510742
5535.294922
2643.528809
2060.309814
3594.281738
2294.713623
2978.593994
3313.308594
3974.025391
3632.140869
7125.255371
3705.953369
5069.15918
2989.458252
5583.11377
4816.733398
3159.927002
2257.606445
2183.466553
1910.746826
2511.911621
3347.223877
5244.239258
1591.450684
6813.008301
4239.500977
1555.555542
4537.17627
3646.300049
1864.902466
5447.836914
6016.807129
3530.865723
5155.419434
2098.531738
7181.34668
3680.020264
2565.024658
2152.063477
2712.164307
2472.340332
2251.009521
3726.415039
2436.258057
1950.275635
3834.739014
4192.845215
2306.595947
1790.410645
4085.039307
2119.770752
6202.323242
3227.479248
6241.055176
2540.053711
2313.54126
5396.322754
2126.808594
2216.435791
2747.947021
1874.311646
9167.78418
5531.5625
2756.270996
2192.791992
2380.897217
5180.429199
1292.984253
3723.806152
2884.713135
2407.424072
3176.544922
2559.682617
2142.188965
3213.981934
5714.030762
5006.973145
2250.771484
3789.551025
4358.904785
1949.220337
2349.563477
2021.74353
3091.348877
4900.520996
2091.669189
2272.57959
3809.632568
6828.523926
2331.013916
3408.481934
5640.61377
7062.054688
5479.280273
1754.428589
5132.614258
2260.919922
5576.904297
2201.124268
3600.825684
3703.430176
4824.279297
4744.153809
2349.260498
4788.574707
2040.31897
2108.341553
2071.355469
5104.94873
4383.285156
2529.917725
2829.582031
1985.407349
2394.686768
2060.028809
4676.510742
2244.289795
2296.869629
3133.544922
2820.501221
2988.023193
4817.515625
2881.810791
2048.720947
1690.319336
3360.049805
3788.929688
4698.945313
3831.22876
4800.451172
3382.732178
3100.454102
3761.414795
1724.740723
2992.945801
2462.551025
3687.733887
2810.431641
1883.234619
2359.832764
4423.741699
2447.715332
4284.445801
1652.900879
3916.779541
5472.229492
3637.632568
3559.215332
2094.818359
2354.850586
4361.771484
4378.794922
4190.956055
3777.326172
6080.334961
2314.437256
1762.406006
3146.372314
2431.452881
4888.546387
3544.404785
3671.456299
2394.959961
4670.716797
1877.60437
2629.024658
4443.422852
3019.951904
1492.93396
4073.819824
3027.135254
2736.490479
1884.290894
5023.699707
1967.696533
1992.069824
3468.981201
2660.019287
2650.349121
4359.620117
5513.616211
4208.604004
1843.350708
3282.571533
3289.68335
3476.022461
3385.885254
4534.592773
1838.007446
3798.857178
3690.890381
2966.562988
2371.848145
4762.499023
4117.924805
4022.928711
2594.17627
2551.733643
4906.949219
3658.849365
4692.706055
2705.259277
3508.448975
6354.377441
3528.741211
3285.77417
5238.288574
3832.501953
4666.977539
3297.827637
4159.482422
2676.277588
3418.482666
3793.032227
3839.466553
3523.963623
6595.819336
5635.97168
2265.134277
1798.141113
3263.049072
2436.901855
6830.588379
6523.312012
3605.173584
4844.504395
3199.236816
5814.902832
2945.530762
2819.24585
3901.95166
1844.116943
1764.321045
3426.151611
3451.733398
3125.096191
2869.037109
2958.339111
3711.739746
2476.606445
3642.273438
2267.533936
3347.895508
1922.606201
2124.500977
3137.463623
1831.864746
4345.94873
4073.06543
4768.019043
1878.508423
4665.507813
2102.805176
1894.418213
2421.95166
2115.876221
1672.502441
3949.990967
2224
2663.231689
2360.591553
1505.391357
3693.430664
2047.706177
2016.1698
4072.486328
3515.696045
2486.369141
7065.56543
2173.753662
4437.398926
1679.180542
3029.294678
5195.937012
3180.585938
1876.337402
4790.222168
4589.357422
3527.819092
4732.201172
3739.585205
3137.634521
5357.362793
6813.269531
1627.263672
3682.399902
5282.414063
4622.429688
2659.202148
5351.686523
1862.964722
2219.145264
2139.746826
1621.142822
2299.533447
4280.748535
4338.957031
3034.146973
3596.38208
1832.450195
1806.393433
1667.08252
3320.165283
2616.942139
3310.967285
1544.261719
5934.190918
2348.37085
1902.378906
10424.614258
1793.138794
3548.840088
2678.297119
3189.425781
4549.352051
2562.208496
2650.760986
1937.195435
4683.62207
2067.291504
1914.886353
4150.777832
2088.064941
2858.477783
2585.096191
2531.47583
2245.797119
3054.946777
2485.688477
2374.543457
2722.619385
1893.369141
4351.956055
2322.648438
3507.108398
2388.30957
4456.560059
3420.780518
2664.736572
4675.727051
2381.362549
2657.621338
2533.196045
2253.624023
6340.269043
2070.897217
2363.127441
1474.295044
4456.358887
2209.397461
2213.893311
3788.780029
1906.479736
4057.048828
2193.562012
2288.447754
2995.844482
2115.794922
7337.610352
3125.831299
3923.471436
2393.798828
1753.296387
2528.535156
3104.018555
1917.54248
5549.900879
1931.216187
3017.571533
3716.949951
1885.48291
2233.299805
2184.729004
2697.122559
4619.446777
1816.021484
1982.40564
5431.91748
3665.343506
4630.23291
1667.025269
7191.109375
4779.018555
2039.087402
6395.058594
4045.118896
4378.166504
4345.710938
4825.928711
2403.661377
1967.751465
4327.032227
6397.662109
2966.539551
2113.43042
1946.270264
4759.144531
2881.401367
2525.699707
2278.972656
2735.532715
2994.450195
2246.703369
4727.509277
4423.352539
1941.042969
4827.621094
3182.14917
3799.760742
3154.209473
1927.583618
2077.730713
6217.17334
4747.314941
2618.75293
3483.946289
3643.599609
2690.410889
2194.073975
2612.300781
2949.546875
5705.818359
5102.927734
4766.080566
1620.932861
1771.679688
1708.346436
3566.024658
2163.07959
4196.555176
3891.199951
2849.86377
4932.078613
4000.884033
5827.621582
1826.722656
5776.888672
2144.753906
3742.005371
2988.744629
4191.251953
4221.498535
4289.246094
1868.571411
3776.798828
2785.121826
2483.358887
3577.111816
3901.865234
3115.628662
4073.777832
2864.532227
5075.23584
4774.895996
1843.463135
5056.922363
4388.780762
2139.763428
5058.881836
7790.630371
3442.632813
1973.126221
4197.30957
2925.748291
3828.02002
2264.681152
3716.181885
2976.493896
3251.382324
3349.337646
2478.905273
5299.369141
2473.946533
1869.555908
1710.342651
2461.650879
2780.284668
3534.443604
6252.916992
5470.294434
4036.563477
3895.767578
2400.274658
3140.658447
3402.389404
3413.523438
3991.491211
2699.240479
5352.526367
5338.307617
3254.3396
2031.793945
3076.12915
3775.58252
4661.901855
2859.237305
3724.095215
3391.222656
2268.968506
2921.235352
7195.164063
4151.164551
2073.66333
1801.20166
4833.834473
9456.961914
8056.538086
3534.501953
3026.466309
1651.988037
2070.412598
4350.231445
1893.437866
3622.935547
1960.735596
3197.516357
1723.555542
2282.54541
8719.313477
2538.617188
3798.07959
3466.155518
1299.309082
6058.350098
5218.038574
3031.699951
3922.60791
4063.250732
2719.696777
5047.786621
2360.095459
2689.325195
8579.298828
5494.990234
2383.657959
3099.897461
3400.280029
6853.937012
2214.649414
4992.500977
4197.443359
2921.113037
3761.794922
3448.258789
4470.730469
7536.262695
4839.890625
5861.17041
3736.260986
2479.966064
3504.805664
2893.826172
1780.684082
2156.807129
3394.931641
2549.158447
2861.276611
2971.063232
3456.467773
1768.864868
4593.56543
2019.139771
2544.441406
3156.083496
2285.194092
3139.175049
1923.008057
3257.731201
2235.647461
3056.428955
1886.813843
1824.223145
2750.916016
3412.246826
1694.482788
2346.556396
2976.65332
2635.249023
2813.097412
2965.16333
1995.28894
2398.485596
3973.427734
3203.70166
2258.666748
1844.932373
3209.90918
1978.87915
3242.013916
2083.723633
2591.040039
3870.896484
3174.645264
2176.212158
3216.201172
2168.345215
1909.13208
1831.713623
1953.037964
6404.613281
5216.068848
3168.804932
2129.449951
2325.582764
2444.197754
5505.345215
1998.400024
3016.536865
1663.472534
1613.789917
1652.17395
3449.589355
5115.334473
5502.431641
3365
2164.579346
1805.93335
3836.986328
1872.920776
2176.769287
3157.34668
1781.311523
4364.475586
2519.743652
2548.512451
4133.168457
3182.317383
1788.367432
4360.897949
2483.548584
2161.871826
4253.375977
4458.458008
1896.5896
1961.827759
1614.124512
2485.891357
2871.501709
1724.142822
1757.350952
4759.962891
1832.841064
2534.167969
4700.841309
3012.52002
3948.235352
1781.521118
7166.039063
3719
3715.395996
2343.601318
2719.345947
3476.541504
2198.218994
1819.829468
3564.091309
1723.346313
5669.601563
2354.380127
5992.737793
2460.718506
2197.437012
1965.738403
1573.078003
3019.923584
2403.747559
3165.691895
3383.854492
2891.510498
4025.631104
2046.018311
3472.882813
3464.640381
1937.945923
3995.132568
2909.623535
3349.420654
2686.389404
2264.901855
2666.388428
2480.11084
1989.549316
3712.746338
4167.344238
4386.45752
3312.790771
5131.287598
2339.939697
4066.927979
3851.148438
8133.260254
5066.024902
4092.618408
2944.506836
3021.659424
3595.944336
5067.446289
4554.640625
2587.874268
2801.221436
4200.109375
1494.54834
3123.32959
1977.104004
4025.01709
3301.201904
2185.701172
1746.153809
6070.500977
1776.511963
6002.842285
2094.577148
2890.720703
2442.251465
2941.97876
8497.287109
4536.550781
2233.25
2182.509521
2157.854736
3721.792725
4067.400146
5002.568848
2419.371826
2120.359619
3118.466553
3482.693604
5018.121582
2141.363037
4253.096191
1509.453491
5490.006348
2186.006592
3428.050293
4071.308105
3334.894043
3001.124268
3354.523193
2721.263184
6911.14502
5110.598145
4337.39502
1839.343506
2742.202148
2237.67749
1939.471069
2709.80957
3118.969482
2257.119629
3334.699951
3899.345703
2183.51123
3280.845459
4052.439941
2302.382324
6059.313965
3460.623779
6775.738281
3778.837891
4492.54834
3734.529785
3651.003174
4718.791504
2950.770996
3093.59375
10924.620117
3004.170166
3221.355469
5873.755371
3940.894775
4817.233887
2159.371582
1927.745605
4813.749512
2760.685791
2327.811768
5902.017578
2518.284424
2480.440674
4646.844727
3335.469238
3585.41748
3239.266602
1988.64624
5786.702148
1825.782959
5376.285156
2304.989258
2734.752197
2943.651367
2638.225342
1974.569946
2290.817383
2363.970703
3327.151855
3805.679932
1811.963745
5329.732422
2593.116455
1919.355469
1935.663574
2754.743652
1979.587158
3435.687744
1711.952393
2040.669434
1979.273438
3541.892822
2002.181763
5969.352539
2603.262939
1803.369385
2242.800049
1902.666626
6338.353027
4397.171387
3659.983154
1728.923096
3470.293701
2368.719482
2465.753662
2000.609741
2045.34436
3080.665527
5768.103516
5474.80957
1634.166626
1681.870728
2325.562744
4952.47168
2081.661377
2587.93042
3602
2122.169678
2095.425049
2352.971191
5209.118652
4406.660156
4433.791016
3288.560059
1940.803345
2963.040771
2328.449951
1984.869263
3521.420166
3214.32251
2534.951416
2413.649902
3693.357178
4505.803711
5913.172363
1954.590332
2132.879883
4913.762695
2419.611572
5415.138184
3724.932129
2203.30957
1896.578735
2755.439697
1787.230713
1585.216797
1990.50708
3534.910645
1773.829834
2552.206055
3605.124512
2635.826904
2244.263428
3040.586914
4533.144043
1728.508301
1516.055176
2488.716553
1725.125366
2175.257324
2277.272217
2675.25
3552.481934
2018.674072
1725.956421
4402.572266
5617.735352
4737.26416
2303.368896
4083.952637
4175.762695
3809.903564
2344.035889
3224.178955
3899.151367
2466.26001
2027.82605
3335.832031
3438.32959
1754.481689
5059.756836
2980.626465
2007.535156
1690.966919
1545.050171
4357.994141
1710.540161
2623.598877
2215.128906
2691.45752
3031.255859
2995.025391
4707.821289
4007.139893
5268.523926
1922.92749
3000.950928
2689.439697
4405.355469
2871.924072
2293.703857
2908.869141
2333.652588
4855.705078
4031.098877
2955.812012
3094.719971
3787.718018
1802.321899
2475.836182
8739.036133
4546.32666
2924.267578
3960.906006
2494.257324
4578.483398
4479.056152
2796.34668
2307.154785
4132.696289
6493.457031
2293.934082
2521.006592
2335.147217
2543.719727
3111.077393
2836.08667
1992.821045
4604.124512
4902.421387
1922.836304
2863.654541
3128.373779
4545.646973
2024.571411
6360.803711
1967.330322
3554.033936
2083.887939
5561.573242
2846.544189
1681.658813
2490.904785
2552.19873
1732.789063
5266.793457
2450.422607
4345.133301
2615.375
2068.408203
6915.78125
2735.426758
1597.641846
2787.166992
2572.819824
1604.915649
5072.891113
2295.265625
1924.809692
2119.116943
2503.710449
2207.89917
2981.645752
4288.988281
2559.673584
3235.89917
3543.040771
3551.939453
3483.643555
5785.333496
4226.453613
3229.416748
4023.03125
5051.441895
1915.991455
2181.810303
1659.585205
3131.008545
3224.800049
2055.64502
3676.412842
2956.877197
1884.675293
2154.638916
2502.544189
2007.192627
2025.796631
3551.616699
1680.821899
1792.09436
5435.010742
5706.954102
3243.654785
2487.020752
11345.55957
2773.794189
4469.273438
2781.73877
1941.52356
3649.070557
3786.258057
3019.646484
1955.707153
2244.230713
3123.794434
4188.106445
6107.139648
3998.863525
3523.148682
3346.060303
2533.24585
1784.80542
2266.784912
4117.410156
2590.89209
3095.907715
3181.388916
2664.241943
2712.95874
4423.441895
2501.922852
2112.475586
3780.217773
3453.253174
2137.074707
2086.657715
1753.099976
1898.793945
3371.67749
2400.675537
6431.578125
5504.624512
2889.76416
3880.05542
1933.806396
1782.04541
3895.441895
2829.435547
2210.004639
2505.258301
1888.678711
4684.722656
3703.19873
3294.744629
5713.987305
1908.86792
2135.607422
1954.081909
1850.355835
1875.379517
2291.334717
1856.75647
5162.248535
2357.174805
2116.275391
4812.920898
2125.816406
1955.290283
7772.097656
2124.185547
3667.931641
1867.361328
1827.665039
3142.967773
2639.806396
2967.480225
2112.391357
1819.070923
2779.550049
3148.498047
1684.864258
3019.737793
2636
1928.428223
3237.419434
2866.375244
3912.979736
4191.861328
5392.47168
3892.871094
3507.787842
2601.469727
3677.857422
3303.656494
1305.303467
6764.644531
1497.299316
5285.839844
2129.426025
1787.82666
4007.10791
1629.316406
2158.380127
4790.294434
4970.104492
3139.72168
5023.88623
2728.860107
3264.944092
2712.750488
4718.322266
1785.991943
5376.445313
2361.633789
4388.261719
2657.560791
4174.492188
6427.464355
2128.646484
4048.669678
4136.64502
1897.617432
3900.429199
3023.960205
2801.216797
1694.620728
1768.185669
3238.012939
1655.245239
2933.363525
3896.319092
4325.592285
2788.150391
1906.975586
1964.715088
3671.063232
6807.123047
4036.465576
4184.503418
1923.849976
1773.458374
2847.740479
5814.741699
4121.527344
3934.089111
2344.824951
6211.099121
2462.140625
2981.432129
3388.513428
1999.389648
3952.11792
3891.908936
2187.274658
4066.95459
8587.678711
4258.208008
2332.594971
3441.459473
1878.67627
1855.71582
2443.897461
2692.411377
3435.400879
2890.92334
3424.302246
2505.773926
2770.063965
2956.147461
3286.135254
5390.496582
2645.067871
4158.493164
2607.549805
2651.515869
2263.209473
1856.050903
3812.943115
2613.137451
2218.937012
2193.733398
4307.715332
2640.476563
4513.092773
6446
3710.686768
4826.644043
4668.557129
3456.749023
2921.747803
2717.653076
1890.189697
2299.470703
2269.840088
1791.232422
2135.733887
2502.61499
2483.359131
2724.293701
1971.250732
4060.757813
1704.521118
2546.901611
2123.712158
3937.718506
3854.597656
3911.193848
1928.701172
5673.154785
2356.865479
7685.572754
4845.839355
1658.204712
1993.463745
3561.629395
5487.462402
4750.92627
5762.149414
1763.063354
2259.436279
4015.169189
2456.016602
1897.92334
2457.882324
4503.662109
2142.017334
4922.048828
5079.903809
2308.663086
2028.4375
2899.338623
3271.943848
4644.543457
7844.466309
2366.104004
2952.871582
5762.027344
5219.877441
1977.525879
2275.480469
2236.441895
1286.18811
2783.023926
3390.713867
5075.210449
2511.638428
1492.555542
6193.507813
1779.178101
5510.879395
2721.252441
2650.464355
2203.437256
3014.206055
2259.35791
3594.597412
5351.749512
3589.909912
1881.87146
1873.416382
1813.456909
5449.260742
1857.729492
1616.85144
1969.43457
2364.00708
2211.879883
3145.265625
2670.188477
2665.39502
3736.741211
3470.765381
2556.076904
1964.356934
1880.28125
2193.275635
3460.201416
1875.675049
2816.267822
2200.125488
2029.884888
2408.873047
1676.927002
2973.30835
1973.889404
3885.453857
5315.865723
1656.12561
2324.43335
2311.524902
2956.31543
2041.803101
1821.512085
3210.128174
4597.839844
2138.700195
3514.676025
2322.846436
1787.372192
2338.881104
2935.692383
3503.045166
3326.436523
2409.89917
2018.30127
4129.931641
1827.913086
5144.268555
2282.877686
4384.277832
1602.588257
2215.5625
5579.625488
4375.925293
1949.377686
3419.766846
1650.905884
1648.618042
3888.694092
2284.802734
1672.352051
2198.906006
1763.424438
1761.339966
1563.870239
2021.985352
1641.089966
1668
2155.60498
2934.26001
1799.212402
1729.296387
1715.649658
1999.92627
4803.094727
2560.052246
3868.72168
5021.706543
1985.049438
5082.56543
3791.784424
1667.808594
1761.90564
1497.886353
1654.888428
2924
3511.443359
2488.669189
1688.342041
3550.852295
1782.152832
3901.343994
2038.112061
2063.443115
2384.665527
3373.810059
8065.930664
1944.051758
4147.687012
4522.240723
1859.637573
3533.41333
3108.172607
4208.730469
1944.894653
1315.859863
1991
2178.197754
1778.92688
3338.783203
2272.991699
1842.875244
1818.964355
2305.068359
3383.126709
4953.053711
3463.274658
4258.796875
2859.207764
3654.663086
6038.115723
1820.61145
2223.77002
3678.292236
2245.70166
4120.021973
6421.245117
3800.315186
2416.744873
1625.956055
2695.172363
2369.853516
3832.757813
1968.383179
2020.591309
1767.723022
2011.325195
5946.119629
2617.772217
3100.059326
6737.355957
1811.335449
2065.371338
3543.790283
3915.532715
3616.938477
2047.694702
3945.383545
3296.795654
1891.805054
2767.931885
3019.699707
2751.766113
2637.621582
1788.274902
4084.513428
3719.844727
2003.819946
4588.989746
1985.775879
2116.193848
1887.578979
1582.198853
3609.72998
2926.694824
2096.505615
1913.213989
3936.070801
2605.203857
2943.530518
2342.217041
3077.965332
8523.517578
2115.677979
1658.719116
1822.052979
6629.896484
2789.165527
3685.133789
1723.572388
2252.098633
2068.921631
4074.154297
3650.305664
2184.67334
4057.303955
3592.132324
2683.517822
3029.551025
8024.491211
4863.89209
2647.959961
2016.239502
2087.532471
2619.986084
2053.129883
3623.680908
1502.347534
1726.25061
1543.660156
5685.116699
4833.015137
3682.10083
2114.594971
4190.805176
3935.94873
1804.708984
2016.664551
2041.06311
2539.015869
3180.698975
3262.500732
2294.262451
4253.583008
4023.711182
3588.12915
4826.355469
2944.875
4646.714355
3240.616943
2817.186768
2383.218994
3267.733398
2154.978516
2269.097656
4116.816895
2279.386963
3133.276123
1861.587646
4557.458984
1740.686646
2333.336182
1883.768677
2028.642456
3069.758789
2927.593506
2613.844727
3793.876953
5840.168945
1957.837158
4503.741211
1828.178345
1696.35498
2121.234375
1820.218872
1989.896729
2532.269043
2160.922119
3257.796875
2221.335938
2515.960449
3331.401367
1867.82605
2846.568604
2206.703857
4424.319336
3244.604248
3554.788574
2403.637207
1945.22937
2886.05249
5122.901367
2287.696289
2735.127686
2187.85498
2628.674072
2706.424316
4816.698242
3528.941162
4565.286621
2278.825439
3653.117188
2975.125977
6003.723145
2183.125
3239.111084
2926.639404
4564.788086
1948.518555
1798.166626
2591.912842
6823.674316
2539.180664
1891.364868
3871.388672
1854.502563
2353.820801
2473.068848
2264.238525
2886.099365
6366.794922
3355.876465
1970.105225
3598.203125
2360.17627
2291.761963
1712.512939
1757.690552
2579.3479
3167.066162
1677.001465
3441.956787
1624.939331
2107.083984
3742.716064
2025.865723
2766.299316
3215.092041
1719.860352
3164.986816
5517.120117
3327.822754
1830.302124
1873.812378
3311.914551
1741.81189
2499.841309
3479.885254
1818.010986
2736.734863
3251.355225
1721.950439
4512.029297
1779.164185
3039.5979
3184.169434
1818.319824
1973.14502
4062.970215
1891.393921
2514.740234
1970.928833
3365.749268
1705.030151
3228.574951
4129.797363
3620.956543
1602.752197
4531.845703
1780.619141
1958.480957
3131.653076
5317.84082
3858.020508
2422.058838
3700.849609
2585.362305
7435.692871
5284.313477
5936.577148
4593.138184
2733.022949
4010.752197
1728.736084
4287.27832
2166.399902
3217.094971
3362.683594
1900.212769
1791.837524
2299.748779
2647.697754
2345.657959
7108.286621
2924.153076
3348.743652
3681.55835
1985.241943
3220.194336
2042.821655
3834.275635
5168.257324
2868.692139
2393.193359
2408.599365
3871.719238
5222.185547
2803.355225
2512.816406
3074.258545
1904.514038
5311.468262
2880.420166
1834.549805
2466.399902
3934.351318
6052.154785
2612.800049
5047.585938
3099.421875
1832.831909
3394.562256
4109.164063
7988.651367
1889.753174
4593.162598
2034.173218
3236.705322
1989.964233
3787.446045
1600.224976
4476.265625
2631.267578
8848.458008
3907.692383
3258.955566
1731.42041
2550.058838
3515.958008
3016.023926
3421.910889
2841.816895
2283.516846
1597.020996
2072.881836
3349.220215
2201.280518
2887.58374
1732.119995
2000.508179
2492.008301
2329.040771
3319.075684
3960.208496
1796.797485
2899.769531
3643.386475
3857.42041
2145.232422
1708.197021
4025.429688
1609.44165
2882.919678
6088.716309
1835.651611
2294.878906
3376.572266
4660.467285
1835.275269
4257.616211
1722.473022
2569.734619
3810.337402
1956.522949
1948.276123
4166.362305
3477.049316
2544.831055
8110.272461
5244.519531
1897.84729
3430.668457
3210.5271
2939.088379
3786.915771
1726.869385
2293.649902
5253.126953
1935.210449
2513.684326
3443.270752
2968.418213
2797.940674
4184.270996
1816.771118
2081.831299
4004.302002
3665.527344
5241.686523
3803.199951
4644.660645
3756.75
1801.230713
1693.575806
4152.968262
6412.894531
4436.418457
1845.6604
4177.333496
2498.619385
4977.687988
3720.932617
8326.327148
2414.801025
3906.761475
1906.780151
4832.424316
3082.274414
4142.649902
3587.060303
1723.404297
4211.108398
2876.768066
4058.881104
3576.807373
4639.520996
4853.521973
1340.559082
4115.297852
3881.113037
1388.463135
3485.94873
2580.054688
4797.39209
3146.422119
4311.224609
2080.589355
3754.506348
3603.07251
3130.57666
2134.9375
3164.239746
5785.949707
5427.416016
3306.461426
3889.333252
3586.75
3723.779053
3533.128174
4524.505371
4773.680664
2587.874268
2573.18335
2267.658936
3308.816895
2879.635742
2363.62793
3658.708008
1680.057007
1760.562622
3770.351807
1882.112671
1992.743896
2366.866943
2651.690674
1678.388428
1646.469727
3886.689697
3177.323242
1703.735596
3586.669678
2558.977539
3035.087891
2023.142456
1827.417969
2688.522461
5577.965332
1984.679077
1707.714722
1786.410156
1692.388794
1721.107178
4163.14209
4094.232178
3109.414795
3072.621582
3084.702393
1815.604004
2832.083984
4631.815918
1878.780396
2072.539063
2443.556885
1667.397095
1809.224854
3927.45166
2138.120361
1546.147095
2347.685791
1866.906006
2910.778076
2750.844238
2731.853271
2767.950195
3963.9646
2169.612305
3864.266602
2350.493408
2251.354736
1947.73877
4758.373047
4280.109375
3266.078857
1840.857666
1812.448364
3113.862793
4079.871826
3416.853271
1944.486328
1804.871094
2407.914307
3699.915771
5253.281738
2798.624512
4534.716797
2537.611816
1965.839111
1983.295288
3513.489502
2976.537598
1734.126709
3291.612061
1849.036377
1737.62439
3694.579834
4716.837402
3171.253906
1812.978149
1926.122437
2528.696045
2567.633301
4242.863281
2788.714111
1767.485352
1808.943359
3027.61499
3133.753662
2307.854736
1994.385986
2894.373047
2974.523438
2656.288086
1956.631592
4965.325684
2135.211182
2384.112793
6566.5
3599.619385
5586.13623
4683.819336
3376.819092
4596.529297
3292.167725
3399.027344
1675.87793
1922.227295
4699.725098
2790.036377
3814.198242
1808.375
2696.489746
2140.936279
3163.299072
2895.52002
4660.266602
2820.865967
3099.918457
5012.963867
1488.410278
4850.723633
3746.427979
3707.152344
4542.965332
4678.948242
4244.870117
5085.684082
1750.084106
2846.223633
5663.270508
5073.23877
1933.302368
1610.074097
1640.938843
1732.623413
1892.859985
5706.501465
1971.478882
3449.432617
1668.797729
4233.321289
3166.594727
1551.405884
4649.92627
2856.868896
2118.126221
2035.937744
2567.201904
2062.643066
3800.636963
3737.216553
5168.51416
2081.053955
4441.763672
2187.618652
4365.836914
1678.80249
1554.686157
2833.986328
4365.154297
1719.250732
1563.802002
4131.187012
3895.791504
4202.430176
1752.189941
2045.974731
7103.626465
2882.85083
6129.809082
1948.931763
2637.859131
1819.355225
2234.128418
2667.241455
1726.136108
6455.708984
4241.387695
1674.083496
3000.354004
1750.344849
3845.6604
4132.283691
4189.150879
4936.398926
3083.542236
5737.789551
3822.761719
3403.797119
3580.31665
5201.722656
1783.793579
4725.022461
1700.046509
7170.919922
3726.399902
3459.714355
5041.764648
2792.43042
2002.891602
5168.14502
2075.199951
4672.509277
5752.590332
5202.291992
2836.35376
5947.35498
1909.758911
4929.229492
4487.907227
3667.968506
4542.327637
4901.821289
5122.380371
3643.210938
4757.273926
2105.190674
4071.29541
7958.958008
2846.539063
4175.839844
6368.48877
4326.254395
3219.544189
1965.898315
2454.708008
1854.657349
2564.354492
1915.21106
2171.339844
5724.771973
5304.249023
4207.70752
3973.42334
5049.777832
4899.560547
3352.044434
1865.306152
2095.219482
2628.052002
3077.047607
1446.146362
3108.583252
3437.646973
4134.119141
3241.495605
2218.936768
2803.047607
2841.572998
3805.471191
2312.083252
1863.393921
1669.599976
3891.120117
2236.70166
2359.111084
1632.790161
4516.723633
3902.334473
3642.950684
3237.189209
5408.822266
4339.919922
3782.030029
4718.047363
2101.625732
2118.942139
5145.787109
2727.622559
1967.278198
4345.619629
3310.98291
3353.532959
1946.825195
2457.220459
3550.228516
3643.928467
2796.954346
1913.849487
3249.777832
2721.682861
2714.576172
1437.425293
4992.638672
1906.022949
4671.66748
2348.071533
4398.866211
3550.811768
5996.799805
3534.769287
2330.313965
3371.913086
3587.812988
4362.688965
3311.781982
4068.641113
4047.379395
3996
2311.384521
5498.380371
3181.286377
4453.695801
2630.021729
1826.266724
2452
2257.843018
1817.450073
1852.516846
2078.620117
3249.130127
5878.015625
3108.395508
2007.05603
2331.192383
3507.927002
3516.427734
2514.164307
2199.476074
6322.600586
3308.491943
2284.28833
3945.188232
1702.31543
4559.532227
3283.20166
2397.453125
3916.412842
4414.561035
1696.451294
1885.109009
5207.634277
4078.060547
4829.063965
1896.646118
3449.048096
4142.044922
3198.394287
1614.504272
2281.938721
2425.333252
1883.420898
2162.943115
2999.063232
3230.004395
3979.945557
1705.341431
2452.866699
3120.494873
3016.224854
2833.035645
1674.758179
1777.682007
3162.63916
3593.203857
1839.756836
2609.441162
3686.385986
1687.560669
2557.06665
3119.607178
2601.536377
3822.0625
6039.944336
1679.377808
5128.399902
3590.037842
4088.512939
2776.543701
5180.670898
3441.330811
4737.63623
2065.533447
3739.08667
5296.384766
2724.363525
4010.90918
4706.604004
4947.561523
3351.584473
3770.437988
4721.504883
1578.277832
4133.69873
6028.101074
5983.348633
5514.511719
2080.847168
4157.613281
4023.435547
3142.965576
2200.949219
2062.431396
5067.598145
5876.736816
2889
3018.256348
2100.278076
3038.531738
5171.756348
2040.635742
2038.086914
6105.747559
3501.248779
6046.176758
2298.197754
3405.833252
2859.482666
1747.010742
6085.843262
2458.083252
4065.79834
6109.652832
6316.150879
2378.950439
2826.348145
6837.012695
4542.898438
3533.858154
3356.608643
3517.429199
2797.255615
1632.769775
3176.468262
3659.396973
2043.951172
2360.946533
1874.696411
1694.765625
5141.660156
4791.876465
3132.385254
7338.596191
4704.820313
4329.827637
2737.333252
5052.60791
1761.546265
4979.938965
1872.915039
2429.095215
1755.05127
1502.112183
1570.549927
2595.056396
3876.787842
2844.788574
1563.170532
4300.503906
2370.179688
2330.886963
3232.455078
1846.969238
3147.451416
1646.124146
2229.803711
2033.593628
2193.238037
2700.201416
1565.562256
1385.792847
3162.273926
1751.731567
1729.419556
1374.588989
1908.953247
1687.462158
2906.574463
2898.542969
2082.055664
1991.065063
1622.768555
2382.613037
2200.407471
2382.078857
4279.533691
3501.025635
3559.823486
3131.035645
2533.285645
3216.549072
3953.958008
4902.181641
1231.79126
3829.382813
1773.756592
6008.311523
3111.943359
3787
4283.901855
4541.121582
4520.162598
4087.310059
2226.076416
1992.481934
3069.606201
4242.575195
3432.533447
3263.827637
4239.423828
4330.237305
2350.784424
4015.269775
2340.885986
3937.315186
3365.887695
3705.394287
3848
3832.453857
3284.041992
1827.133667
3937.77002
3029.070068
5318.562988
4294.484863
3910.567627
3849.253906
2639.756348
3008.101807
2539.826172
2956.703613
3260.060303
1938.205933
6256.086426
5423.492188
2624.551758
4917.294922
3445.333252
1968.493408
4405.849121
1987.82605
4773.643555
5472.517578
4027.532471
3384.684814
2725.443359
3017.03125
3546.602295
2385.078369
1339.076904
2355.841797
3782.204102
3951.409424
7536.478027
4029.463379
4007.39624
3395.947021
2061.109619
3414.849609
2348.491211
7003.492188
5586.153809
2050.163086
2080.941162
4279.344238
6169.143066
4634.789551
3060.18457
4887.102539
4874.692871
2156.382568
2101.523926
2930.393066
3393.948242
4994.994141
3295.199951
2775.199951
5030.141113
5636.992188
1645.5
4092.987549
1980.121216
4023.433105
3477.548828
2025.811279
4899.426758
3559.445557
3761.589355
2662.811768
4604.76709
5008.205078
3436.821045
2248.625732
4585.842285
3971.724121
4349.060547
3214.903076
1876.171753
1374.912598
1681.711182
2999.058838
4147.700195
4575.219727
4219.925293
4982.034668
2851.80957
4104.941406
1750.494507
2639.361816
