# Supplementary material for: Distribution Analyzer, a methodology for identifying and clustering outlier conditions from single-cell distributions, and its application to a Nanog reporter RNAi screen
Source: BMC Bioinformatics. 2015 Jul 22;16:225. doi: 10.1186/s12859-015-0636-7 (PMC4511455; doi:10.1186/s12859-015-0636-7)
Supplement: Additional file 1: Code S1. — R source code and sample data for distribution-based high-content screen analysis [file 12859_2015_636_MOESM1_ESM.zip › DistributionAnalyzer-1.1/Plates/files10004/H09]

4870.734863
2654.236572
5696.417969
6359.040039
3193.55835
7166.43457
2855.609863
5034.90918
5520.181152
4974.945801
3459.265381
2310.683594
4515.74707
3230.416748
4170.442871
3422.674072
3343.050049
4728.82666
6576.635742
3582.950195
2912.192871
5366.482422
1593.678955
1672
3976.733887
4902.117676
4442.366211
3893.860352
2893.170654
1646.064575
4334.5
2197.493896
2040.80603
3202.252441
2922.702148
3992.150146
4921.725586
2153.976074
5848.808594
3602.3479
2920.417236
2099.83374
3696.313721
6712.946777
1722.803467
5789.384277
2332.751953
2396.116943
6949.439453
4008.95874
3882.979004
2062.723633
2726.584961
3505.979492
2386.735107
6000.457031
4910.492676
11039.893555
2536.632813
2046.724243
3414.011719
3159.747314
2308.898926
3429.371582
5103.13916
3418.755859
3566.637207
1902.390137
2283.210693
5122.265137
5838.788086
2156.660889
2142.309082
6464.573242
5116.163574
3132.324951
7262.207031
9258.155273
2871.416504
1913.222656
5155.602051
3262.149902
5220.71582
2520.358643
6518.516113
2757.792236
3965.150635
4393.398438
3847.911377
2066.062012
2175.793945
4774.98291
3203.849609
2354.370361
3987.884277
1915.828613
2988.755859
3662.210449
1984.388306
1923.795654
3971.890381
3701.29126
3105.060303
2134.793213
6334.418457
3672.112061
2002.216187
4329.138184
3077.851807
2781.834473
3674.231689
2070.92749
4449.975098
3393.348877
1364.892822
4368.408691
3287.333252
1625.94397
5532.818848
3315.465576
4856.971191
7285.835938
1982.955322
2589.462158
1673.362061
5779.188477
3533.818115
4068.458496
5237.575684
6280.621582
2794.536621
1380.444458
2912.363525
4816.743652
4302.229004
4601.13623
1986.370361
2346.637695
5583.850098
4994.875977
2697.075684
3770.135742
3111.60498
4584
3296.585449
5643.529297
1346.324829
1609.025635
3330.78833
5413.129395
4464.705078
1872.732056
5185.550781
1964.601074
2150.75415
1883.294067
2180
4032.597412
6632.90625
2778.712402
7867.474121
2221.83667
2185.006104
2788.416016
5851.692383
4411.692383
4661.317871
4307.848633
3950.461426
5184.969727
4844.599121
2009.019165
3262.0979
2672.972412
3522.096191
1877.220825
5234.95166
2206.272217
2252.490234
4153
7006.45752
6549.231445
3207.052734
2120.175293
2932.324219
1858.494873
2269.609863
2098.610596
7562.720703
3533.076904
3242.458252
9205.347656
3709.185791
2884.588135
5500.610352
7428.056641
1965.750977
9114.367188
5259.799805
2654.580566
5203.51416
5136.746582
1960
5430.364258
4183.426758
5552.431152
2515.126465
5541.219238
3783.547852
1635.942017
2798.40625
3514.122559
2698.312256
25266.359375
8166.209961
3175.301025
5311.312012
3795.667725
5900.891602
6077.494629
2002.72937
6091.515137
3052.733643
3779.774658
6034.062012
3601.375732
2362.565918
4875.301758
1483.586182
6585.570801
5138.292969
5035.161621
1837.54541
7530.844238
2380.941162
3486
4969.664063
2629.103516
2318.020508
1899.235962
6093.651855
3294.64209
2195.595459
3951.284668
3897.407715
4937.812012
3947.443848
5567.450195
4571.478027
5080.273438
3759.64624
2706.695557
3264.230713
8926.37207
7260.677734
2982.534424
5999.927246
4830.995605
4545.980957
4645.513672
3245.233398
5232.401855
7513.754395
2550.678223
2928.320068
4169.018555
7474.174316
1505.846191
3611.905762
6405.222168
4045
2284.303467
2212.06665
5165.471191
2925.871338
4082.978027
4567.401367
5555.011719
3849.065186
2106.23584
3392.063232
2177.52832
6464.120605
1874.425537
2244.129639
2914.600586
3406.265381
2307.92041
2727.394043
1644.067383
2786.524658
6936.570801
1874.434814
5788.977539
1584.925781
2430.420898
2021.266846
2732.748535
4341.292969
1898.513672
5159.461914
3200.196777
1941.151001
3046.657227
3742.611084
4611.361816
2586.33667
2205.384277
5240.614258
2167.290283
5494.124512
4215.463867
6177.526367
5994.535156
3274.32251
5131.583008
2018.867065
4790.808594
1881.993896
6080.10498
3735.643311
3155.71875
4971.916992
2829.376709
3375.824463
2005.347046
4597.302734
2397.660645
2505.809814
5787.568848
3092.218262
2691.186035
1924.978516
2675.647705
2954.733398
2789.87085
1833.292969
3233.6875
4738.384766
3254.297852
2139.085693
3905.426025
4116.875977
2460.368896
7648.825684
2805.333252
3036.960938
3043.428467
3379.510254
4235.391113
2193.094727
3580.778564
3467.12207
2287.685059
3214.673096
4054.153809
2242.905762
2289.526611
4744.447754
2628.027588
3660.033203
3699.910156
4342.473145
2816.293945
6513.53125
7509.304688
2481.135986
5113.092285
7458.437988
3154.701416
5495.703613
3395.06665
2424.822021
3864.822998
3268.875488
6442.636719
1971.743896
2246.603271
1922.446289
1827.178711
2819.047607
2665.230713
4463.975586
4651.743652
2078.471436
3621.206299
2260.210449
4417.763672
1958.647095
1886.797729
2760.278564
4277.446289
2249.338379
5076.137695
2017.86499
3788.599365
2710.273193
2711.220703
1445.666626
2288.178711
7011.016602
5781.516113
3679.172363
6032.660645
2194.256348
6010.227051
2255.626709
2461.628906
2848.102539
4169.348145
5087.554688
3461.921631
3328.104736
4964.090332
4635.667969
1549.350952
5937.318359
2916.327393
7722.228516
6414.14209
1961.079956
5096.85498
2929.619629
3700.278076
4520.495117
2989.521484
2845.806396
4083.391602
4641.503418
3744.554688
2016.441406
3336.764404
6295.444336
5004.574219
1750.820557
3378.233398
5743.525391
6759.795898
4161.858887
4934.260742
4562.767578
2532.018799
5074.666504
4722.158203
4813.538574
3523.633057
3856.28418
4860.717285
3478.399902
3090.86792
1783.644409
1770.535522
5306.84082
2317.028564
6032.126953
2946.966309
3313.512451
7708.71582
5923.681641
5506.784668
5412.641113
7779.44873
2523.887207
9639.193359
2983.840088
2266.537598
1659.538452
5088.333496
1834.375732
3722.217773
2908.734619
2901.577148
2251.142822
6049.037109
5030.032227
3854.409912
4599.118164
6216.361816
3267.495117
1795.262085
7516.242676
5775.088867
4189.333496
5916.958008
2765.355713
4512.845215
2590.993408
2309.159424
2640.590576
5170.898926
3897.714355
3193.53418
2949.491943
5479.550293
10965.94043
1858.761108
5171.862305
3733.866699
2329.962158
5247.860352
5566.217285
7084.168945
6015.12207
6523.440918
5425.102051
1877.364746
7727.007813
5360.463867
6794.43457
2268.5
2270.386475
1875.27002
3148.438965
7530.9375
5789.040039
1792.036499
3364.766846
4949.455566
2572.169678
3195.428467
1814.237671
2172.182861
2337.482666
2917.059326
1929.365845
2663.076172
2897.563721
4762.117676
3647.513916
5091.387207
2090.226074
3258.296875
2609.678955
3579.868652
3544.437988
3276.303467
2343.614746
6079.941895
3589.8479
3133.239258
2889.239014
3877.477783
2287.180176
1902.61145
1732.178833
2656.15332
1920.362427
2244.967773
5580.444336
3909.146484
4019.423584
2568.720215
2029.560303
6400.818359
1755.77417
6033.051758
4627.813477
3747.080811
2197.558105
2950.597412
2107.816406
2102.515625
7523.762695
5403.061035
1561.456543
5395.768555
2891.910889
1829.980957
2678.323486
2606.030762
6564.654785
5982.116699
2960.396484
3433.810303
2645.617432
2968.539795
4461.035156
3463.385986
2342.086914
3830.710449
3674.359619
4684.419922
4175.051758
3130.596924
3992.071533
4584.918945
6961.777832
3312.63623
3440.147461
2778.416016
3758.46582
4408.644531
4129.40918
3493.419434
6677.023438
5388.514648
1938.388062
4894.270508
3209.946045
2826.0354
6615.694336
3257.088379
1749.295776
2697.633301
3415.881592
3717.870605
3176.091797
4937.706055
3398.324707
3262.024414
2229.555664
5048.818848
7548.450195
4841.199219
4610.895996
2657.241455
3589.533936
4546.081055
3981.028564
4891.501953
2750.582764
1930.108154
2192.851807
6476.998047
4813.629395
3164.713623
3283.552734
4794.870117
2830.512451
1974.717041
4031.45874
1908.032227
6966.907227
2736.63501
4151.238281
4820.44873
2501.122803
2092.241211
5895.28125
6614.521973
1825.05835
3872.624023
2840.666748
1880.790527
5014.541992
5008.69043
2022.629639
2435.65625
3509.291992
6971.305664
3447.269531
5913.374512
2154.776367
4202.594727
2190.6521
3006.839844
3077.300049
3026.234619
2946.888916
3225.681152
2615.752197
3711.834961
7554.653809
2331.422119
1739.887329
5150.229492
4727.472168
5356.134766
6373.434082
6899.63916
3453.469238
4415.174316
2639.745117
6516.4375
6854.300781
2039.413818
2276.292725
3647.570068
3837.751953
3249.584717
2013.797485
4886.829102
2135.25
1909.403564
4068.153809
2982.140625
5768.874023
2055.125732
3650.193604
3168.546875
2986.899414
3044.095459
4635.803223
1944.803833
3718.163574
1989.236328
5780.243164
6488.644531
3306.72583
2439.427002
3093.449219
4615.696289
5755.786133
6639.37793
4243.641602
2022.848022
5933.153809
5621.842285
5110.023926
3991.187744
6125.529297
7254.272461
6839.464355
5552.69043
2828.709961
6040.784668
2803.746094
1772.06897
3994.349609
5816
5604.873535
4243.704102
5561.873535
3567.518799
2017.069336
5562.951172
3943.965576
3957.238525
2069.404541
3746.802979
7144.113281
4211.540527
1845.1875
2123.880615
4940.320801
5037.821777
4903.899902
3943.32251
5499.428711
1999.364014
6689.521484
3683.456055
2405.634766
3728.958008
4671.333496
3767.960693
4024.300781
5535.200195
1633.174805
8176.05127
3555.015137
3328.691162
5334.670898
3788.952881
7298.626953
5322.745605
1689.721313
2308.194092
4529.756836
5220.214844
4195.631348
6674.138672
2210.010254
1762.835815
2622.272949
2038.488037
4109.856934
3974.423096
3609.762695
2868.980469
1564.578735
2028.502808
7686.477051
2301.018066
4555.801758
3458.5896
4686.917969
6793.450684
2253.769775
3875.206543
5078.539551
6147.68457
3683.310059
4878.728516
3372.132568
1787.443604
2639.846924
1532.710693
3470.315186
2330.075684
5031.741699
4057.519043
3115.678467
4293.404297
7564.838867
2156.425293
2316.636963
4261.45752
4221.677246
2916.4729
4222.721191
1755.298218
2926.486572
2607.155029
5621.560059
2542.20459
2381.276855
3077.926025
9429.604492
3231.957031
5695.290527
4098.666504
3057.637451
1623.571411
2453.515625
3631.942139
4929.780762
3204.266602
6374.900391
1568.732056
5354.912598
2773.458252
3426.515381
5300.176758
5496.915039
1958.425537
4763.883301
7100.861328
4763.474609
1333.109619
2989.591309
4374.779785
5664.450684
3185.904785
2697.5271
2976.264404
3756.119385
2742.337158
3061.671387
2790.622314
2424.498047
1961.099487
3800.287598
3798.219971
6266.158203
2925.259766
2091.809082
7156.149902
1710.699951
1784.621338
4480.644043
3927.780029
3111.445557
2355.692383
3415.492432
5996.373047
6808
2431.819092
1907.665649
5128.62793
6408.361816
2125.223877
2763.945313
2507.012451
5276.915039
4704.251953
4592.244141
3860.526855
11334.638672
3772.42749
6398.575195
3394.640869
4550.5
3489.603271
2407.668945
4445.452148
3835.33667
2012.425537
4186.54248
5882.753418
1966.928833
4442.804688
6170.869141
2322.101074
3046.428955
4952.344727
2118.010986
2057.22876
4146.109863
3304.516113
3632.222168
2141.526123
5074.316895
4162.825195
2709.378418
3473.244385
2221.645996
3960.196533
3260.587158
1859.420044
3878.94165
2822.850586
3846.928955
3924.240723
3726.470703
4505.813477
3612.766602
3062.384521
2424.696777
4678.671387
3398.289307
2474.022461
3965.562012
4996.619629
2298.687012
4084.919434
3867.066162
4286.710449
2889.931885
2348.660645
1963.383057
4002.526367
3301.849365
5021.086914
6173.316406
5515.033203
4885.392578
2562.226318
3333.039551
6198.341309
9561.220703
8116.520996
4860.408203
4003.87085
5503.356934
3188.345215
2235.515625
4665.021484
6553.456543
3609.389404
4807.19873
3068.199951
3118.829346
4415.690918
6889.971191
6210.332031
3385.074951
2916.39209
6134.251953
3320.971436
3355.391602
2674.011475
2934.918945
4503.194336
4092.144531
5646.796387
6296.744629
4676.550293
2110.765625
4379.904785
4953.469238
1905.800049
6204.699219
6855.041504
5255.081055
4203.73584
6124.827637
4761.901855
8090.444824
2428.329346
3376.311279
4240.4375
4027.335449
3863.068848
7431.675293
2676.812988
3098.466064
3025.082275
5827.283691
2406.133301
7026.130371
1704.708862
6373.476563
3062.513916
3951.703613
5047.016113
2929.849121
5438.878418
3974.216553
3633.040039
5132.936523
5049.622559
2134.652588
1751.556274
3456.668457
2154.058105
1692.36499
4858.303223
3419.443848
5425.585449
5187.397949
1855.517456
3507.590332
3538.37915
3010.640381
1776.703979
7040.769531
3651.208252
4744.652832
5998.116699
8611.359375
4520.288574
2184.552979
2143.143311
2389.005127
2822.836182
3344.953857
4114.569336
4142.523438
5141.960938
1411.142334
1930.457886
2177.991699
1489.947144
4739.001465
1763.236084
5168.330566
2632.491943
5530.308105
2026.286987
6106.701172
4176.737305
2999.776855
1895.581787
2362.6875
2247.043701
1988.657349
5327.160645
2316.377441
2215.831299
2115.651855
1678.729126
2492.536621
4112.916504
3300.605957
7642.148926
3936.218018
2226.739014
1703.219482
3151.967041
2000.432373
1636.825439
3179.215332
3299.759521
5684.48877
4724.55127
5013.199219
2163.889404
2861.924561
6522.586914
4468.660645
3407.150879
2568.288086
4531.530273
3033.814697
2261.823486
5327.84082
3529.695557
3583.961182
4128.172852
4031.164063
1612.612305
3137.80542
2013.103394
4458.699219
2360.975586
3648.114014
2263.616943
3002.177246
2166.601318
3196.554932
5888.210938
11260.117188
2295.394531
4908.950684
3336.761963
6761.359375
1845.362305
3840.287354
2949.872314
1923.199951
2976.135498
2983.555664
7027.980957
4575.494141
3311.400635
3152.924805
4055.887207
3716.716064
2577.357178
3271.157959
2326.062744
6751.84375
3935.983398
2264.378174
6159.337891
1892.160034
2785.03125
3018.656494
5363.608887
2230.815918
4421.112793
4224.955078
2138.541748
2082.583984
3726.612061
4735.490234
2302.122559
2256.911377
1998.779175
5729.871582
4508.689453
2037.095947
2864.653076
2170.648193
1915.25061
3909.59668
2911.144287
2007.298218
2327.570068
2293.317627
5135.637695
4399.305176
3580.811279
1665.495361
3032.385498
2313.979492
7801.178711
1760.563599
3637.447021
2037.430664
5141.567871
2892.809082
4078.92627
2947.937744
6301.292969
2255.235107
3687.830566
1886.677734
4047.073486
4544.475586
1919.637451
2045.841553
4449.279297
6220.215332
3737.343262
2831.236572
4032.959473
3700.414795
7012.140137
2691.861084
4374.127441
2287.786621
3179.755127
2055.456299
3874.850586
5246.537109
5007.305664
4379.487305
2773.493896
3804.560059
2316.143555
1746.847412
5483.147461
2856.151855
2567.868408
5577.116211
5206.628418
3031.510986
3678.060547
1934.814819
4793.267578
5428.379395
2043.561279
2724.462646
3980.355713
5168.5
5874.345703
4759.209961
5308.616699
2650.611572
6859.92627
5734.127441
4334.459473
2735.146729
4642.157227
4762.048828
6589.409668
3087.461182
2795.19751
4783.733398
4414.923828
4347.578125
3574.953125
6418.241211
3280.647461
5652.836914
4926.459473
2512.951416
4337.45459
2862.70166
5810.423828
3183.952881
3778.874268
4148.481934
2091.618164
2456.655273
3181.611084
6320.140137
7077.055664
1939.233276
4720.759766
2988.407715
4082.937988
2930.5
4615.164551
4461.035156
2763.931152
1315.949341
2619.831055
2315.12207
3176.727295
2613.690186
1778.903687
1767.694946
2984.258057
2735.764648
2519.813965
1673.209351
2368.280762
2735.319092
2026.270996
4422.929199
3581.837891
2306.549561
2739.028076
2056.363525
4909.876465
2090.212646
1734.993652
3816.174561
3377.511719
4519.257813
4689.489746
4740.56543
7533.217773
1819.665161
1857.785278
5290.022949
1904.747681
3360.767822
2220.159912
2460.022949
3629.824463
2406.431396
4265.949219
5376.331055
4477.205566
3504.628662
4592.685547
2457.86499
4405.751465
5667.79541
4307.83252
3131.175537
2749.033691
3471.25415
3244.259277
3625.895996
3566.325684
3391
6269.193359
6454.698242
1709.414185
3163.714844
2068.783936
3570.979248
5756.523926
10438.537109
1832
3450.647949
3938.426514
4405.46875
3689.843262
5690.693848
2213.333252
7050.830566
2648.054443
2734.240723
1973.05957
3522.954834
3281.650146
2197.542725
3854.84082
2338.710205
2742.89917
6597.200195
2550.583984
3155.372314
3233.522217
3171.91333
2541.119385
1912.0271
1678.049438
3884.458496
3733.486572
3241.01123
4652.919922
4706.586914
2056.575928
2357.224609
2174.784424
1859.676514
1984.024658
2573.154053
1858.653076
2881.406494
3377.939453
2860.472168
2655.019287
3342.729492
5027.882813
2105.564209
2646.603516
4410.449707
3158.98877
2030.921021
1810.834473
2574.817627
6798.105469
4096.651367
3785.975098
3920.570068
5612.515625
4356.858887
1862.376587
3921.512451
11900.956055
2833.151367
5864.614258
3091.058105
3533.796875
1767.325317
4621.262207
5725.072754
1867.89917
2485.777832
4372.106445
4538.273438
3439.327393
3739.320801
1928.42627
3422.929688
6356.945313
4902.54248
3261.1521
3661.165283
2171.234131
2420.345459
3299.799561
2716.720947
12147.698242
2197.731445
6179.124512
4421.1875
3287.815186
4686.843262
2418.250977
3715.486084
2489.804688
3413.623047
1726.072266
2660.459473
3201.246826
6183.06543
5739.221191
9117.59375
2056.950439
4236.208008
2142.455811
1860.633301
3265.869141
5188.376953
4689.949219
1826.642456
5482.894531
6728.438477
2583.828613
5592.688477
2612.784424
2422.476074
2035.853271
4100.600098
2122.609131
4885.820801
1685.619385
5045.095215
7023.189941
2710.711426
4561.853516
2409.263184
3727.063477
2649.721436
7167.275391
4631.42627
6392.03125
5504.601074
4296.427246
4238.697754
2056.92627
5277.360352
7746.261719
4630.851074
5583.935547
3587.928223
3109.173828
3916.631592
3283.8125
1828.781982
4526.399902
3071.038086
5133.802246
3283.486572
3518.218262
4414.169434
2853.207031
1823.203003
4986.734863
4213.174316
3587.469971
2527.6521
1485.027344
2431.6604
5677.219238
4377.57373
3558.53125
4427.458984
2300.161377
2702.724609
6686.332031
4318.973145
3573.063721
2563.60791
2316.804688
8645.414063
6049.63623
3108.770996
2905.243896
5495.19043
6539.73584
2313.724609
5220.914063
1814.714233
1551.706421
3964.030518
3386.797119
2840.176514
2661.673828
3568.062012
4343.040039
5125.083984
1916.819336
1818.016846
2043.65918
4479.471191
3649.642334
2708.413818
2528.179688
3456.669678
2126.527588
2410.084473
5645.362793
2922.840576
4950.027832
2295.458252
1826.93335
2703.531982
3846.056152
7072.571289
2801.813965
2673.1521
4124.134277
2833.125977
4022.010742
3647.159424
4322.580566
2059.392578
5471.231445
2181.473633
4077.931396
3288.266602
3564.731689
6231.598633
4424.769531
3514.923828
4121.708496
3728.113525
1981.4021
3993.804932
2113.600098
6455.513184
5462.477539
1562.507446
2757.431641
4528.974609
4354.052246
5703.554199
5071.336426
4045.59668
1323.188354
7102.207031
2202.548096
2428.927734
2524.92627
4416.813965
5069.598633
2675.540283
2479.376221
2669.179688
4265.024414
4019.308594
3016.924072
2593.854004
3140.833252
4812.684082
2000.251343
3143.076172
2475.739746
4314.269531
3280.013428
1865.312256
3283.410645
4164.576172
2898.983398
3871.806152
3177.724121
4557.807617
2586.310303
2980.70874
4602.988281
3803.318359
2966.604248
2166.773438
3177.508789
2822.625
3717.86084
2132.040283
2987.177002
7496.34082
1840.847412
2930.337158
2706.234863
3960.157227
4696.121582
2220.930176
5143.881836
3842.693115
3102.525391
2001.109131
1666.8479
1884.620728
3664.932617
4778.339844
4233.678223
3523.746094
5288.132813
4612.236816
3831.017822
2519.876709
3654.240479
2116.574951
3443.934326
8287.297852
2727.064697
3479.800537
3752.283203
2362.825684
4045.870605
5969.166504
2011.302734
4089.459961
2049.414795
6248.731934
1993.5
4512.870605
7435.028809
2953.388428
2179.641846
2621.547363
2998.893555
4846.146973
6105.527344
3547.167725
3673.270996
4095.051758
2286.833008
4360.724609
4213.303711
5713
3337.661133
1861.717529
3919.958496
2023.775757
4703.106445
3777.633057
5772.541016
3202.515869
3186.431152
2521.595703
2727.286133
4806.378418
2406.767822
2435.358154
3253.565918
2218.824707
3111.40332
2504.217529
4953.774902
2419.803955
5771.432617
2000.361084
4114.473633
2234.138916
2343.963623
1977.218262
2237.067383
2448.564209
1951.680054
3160.963867
1775.005615
2267.226807
4020.200928
6484.638184
2571.541016
5734.11084
2370.968262
1889.772461
4787.154785
2528.398438
4603.242188
2323.050537
2457.149902
6152.187012
5399.041504
4045.118164
4026.526367
3471.823242
6311.685547
4136.671387
5236.990234
1347.615356
4145.491699
7057.952148
2640.819336
3119.905518
7059.560059
2701.905762
2480.340332
2453.029785
4909.651855
3836.826904
5368.932617
2919.837646
2476.528809
3846.521484
3028.41748
6307.978516
4224.068848
2897.321045
5348.616211
3946.800049
4438.115723
4387.770508
4019.523682
4135.839844
2362.50708
7694.729492
1877.852661
4019.313232
3340.906982
1718.830811
4538.980469
1680.533325
6420.725586
6730.855957
6333.075684
4710.054199
5663.78125
2384.634033
2599.449707
2746.743652
3920.757813
6212.134766
2922.797119
7133.171387
3177.926025
4018.466064
3156.954102
4364.075684
2442.620605
5145.143066
3872.65625
6012.181641
4381.602539
3352.236572
3276.048828
3298.406982
7176.840332
1498.469849
3666.633789
4521.88623
5742.504883
2849.550049
2148.490479
3950.291992
3385.907471
2498.117676
2262.655762
1709.490234
2300.583252
2559.873047
2767.434082
2926.388184
3095.735596
2491.362305
5182.564453
2466.099854
4239.815918
4014.501221
2423.486328
2460.281006
4019.239014
2683.867188
4555.225098
3345.093994
6355.213867
2143.570557
4524.446289
2660.966797
2290.551514
2256.935791
2212.033936
2750.058594
2005.956543
3576.766357
2289.388672
5614.448242
2505.894775
1941.016235
2737.245605
3267.784912
5464.32666
5199.786133
1947.745239
3817.206055
2897.501709
3280.725098
3629.024902
3091.488525
1735.443481
2198.137451
3814.045166
2957.696289
3349.866699
2438.563721
1907.581543
5648.306152
8163.166504
2845.654541
3280.759766
4076.216309
2278.937256
2504.944092
5745.449219
2192.280273
2332.201904
5012.179199
2249.946045
2928.404785
2445.828613
2769.574219
2790.965332
3851.466553
2718.951904
3532.983154
2092.345947
3179.83252
4327.212891
3595.685791
2526.321777
2729.361816
5718.150391
1974.442261
4089.222168
3918.894775
5755.68457
5194.8125
6093.203613
2839.841309
3814.87207
3146.107666
3966.22998
5648.291016
3313.160156
3916.020996
2227.988037
1768.304321
2106.73877
3608.046143
4079.857422
2842.977051
1937.196777
3276.388672
3064.64917
1770.821899
3364.810059
2498.980957
4120.745117
5950.433105
2856.144043
2127.040039
2308.041748
3679.886963
7289.212891
4144.409668
4435.053223
2039.514404
2325.638428
2077.849121
2012.008789
1969.210205
2488.757813
1753.688599
4186.824707
5738.330566
3142.023682
4089.986816
2079.659668
4278.566406
4070.72583
1965.383545
2316.662354
11401.298828
3445.316162
2958.213623
2426.522461
1907.440552
5629.981445
2548.78125
4955.978027
5255.480957
2072.457764
1718.970337
2563.641113
2476.38623
2238.74707
3111.958252
2402.632813
2591.222168
4660.995605
4757.06543
4210.167969
3221.597656
3845.690186
3796.228027
2730.854004
2905.223145
11263.673828
3083.055176
3582.131836
4934.831055
3813.928223
2701.695313
2391.41748
2032.375
7376.255859
3045.730469
2461.845215
2469.360107
1880.386475
3637.009521
3776.314209
6102.831543
7183.621094
2928.868652
4560.663574
3377.632568
2599.583496
5573.848633
3091.979004
2518.991699
4847.049805
3643.984619
2839.121826
7516.848633
4240.769531
3695.640869
5980.138184
4599.605957
5328.04248
3393.034912
1407.481079
6459.313477
4122.851074
10620.214844
2827.723389
3481.75293
3928.296387
6114.034668
2579.987305
5655.075684
5101.980469
5699.094727
8156.845215
2591.788574
3113.561523
3565.566162
3361.084717
4798.700684
3366.443848
2947.108643
3833.170654
3457.238525
4665.819824
2166.708496
4197.40332
5263.747559
4345.73291
1500.634155
3278.341064
5622.787109
2473.991455
5612.50293
3669.787354
3874.37793
5162.373047
6514.476563
3260.15625
1851
3699.324463
4813.62207
3920.032471
2612.390625
4038.256104
1839.451416
4885.069824
4138.291016
3993.122803
5786.473633
2406.053955
2343.863525
3351.858643
3579.166748
2589.861084
3744.222168
2146.248291
3653.281006
2303.68457
3890.534912
4854.891113
2654.415527
4720.706543
4012.358887
5505.817383
2566.486572
2875.447754
2299.678467
4504.682129
2382.683105
2524.030273
1751.443848
3370.357422
4120.401855
2071.064941
2886
2785.354492
2994.828369
3754.382324
3025.900391
2910.794434
6127.194336
2264.79541
4897.966797
4085.938232
8323.061523
4465.481445
2207.523926
1698.62854
1751.336182
2283.586182
5872.946777
5366.474609
1868.836304
1908.646484
3341.032227
4310.097656
1655.298218
3484.216797
3254.804688
2308.766846
4183.894531
4925.918945
3899.544922
5328.409668
1857.310791
2104.414551
2087.364502
2876.525635
13295.923828
2154.14917
1982.818848
2367.837158
5149.078125
5247.825684
2418.830322
2224.514648
3037.327637
2099.589844
2461.441406
6706.265625
2536.194336
1917.769531
1959.019653
3382.682617
2340.561035
2126.606445
1943.821411
4112.37793
2395.775635
3113.364014
2569.895996
5366.976074
2869.021484
6077.535645
3187.702393
6304.01416
4705.321777
4815.001953
3282.292725
2840.531982
2609.503906
2470.805908
4720.691895
4579.231445
9106.402344
4823.045898
3872.393555
3388.101807
4123.512207
2355.454834
2014.121216
10048.186523
2495.48877
3146.31958
8833.364258
1923.325684
4892.291016
1816.861572
4771.86084
6160
2508.410156
4948.112305
3096.066162
2153.192871
4572.327148
1996.52124
2175.134277
1884.873169
1795.680786
2501.095703
2530.085205
3009.274414
1933.449463
1911.345825
6961.373535
6836.827148
2457.934814
4265.822754
4930.642578
2225.156982
4852.452148
1641.5
2377.766357
3187.338135
3249.645752
2110.394287
5588.517578
2385.858887
4243.802734
1830.948853
4423.555664
1843.944092
2151.933838
3071.434814
1704.47583
3851.373779
5240.775391
3773.080566
2355.333252
5004.565918
11114.477539
3648.014404
3509.265381
1824.938354
3283.512939
4046.839355
3888.228516
4959.334961
7135.860352
4699.774902
7174.522949
5879.259766
3969.376709
4052.491455
4496.318848
2213.041016
5737.54834
4078.278564
4047.505615
4853.84082
4956.856934
3207.88208
3720.328369
2734.216309
5010.531738
3976.184326
4394.867188
2809.450439
4644.992188
4486.210938
3226.587158
2977.638184
2921.218994
2037.983765
3061.946289
4703.008789
5480.607422
3069.094238
2588.289307
6148.985352
2539.721924
3535.380127
3333.333252
5987.500977
3869.29834
5166.251953
8952.78418
8876.969727
5880.091309
2815.771484
3333.680176
2584
2144.065918
2456.95874
5517.159668
3125.643799
6134.758789
5975.160156
3420.216309
2430.386475
1513.788818
3742.74292
2081.797852
2612.141602
2058.562744
2579.263184
4745.799805
2235.735107
2471.360107
1765.333374
4756.313965
5740.463379
5541.874512
2996
2457.830566
3310.52124
4510.05957
3311.850098
4673.870605
4942.580078
4752.426758
5324.296875
2758.081787
2779.548096
2234.267822
3223.567627
3510.01001
5484.649414
2333.225098
5167.587891
2007.817505
2941.286377
3068.668945
3998.683594
2958.629883
6230
2652.501221
3566.956543
3626.035156
4667.768555
2391.42334
2068.574707
4144.617676
2574.113037
2410.317871
1788.548584
2715.292236
3344.058838
2995.605469
3014.950928
3714.567627
6159.551758
2698.924316
2935.914795
4591.093262
2964.643555
4355.478027
3758.287598
3843.906006
3502.155762
4465.186035
4483.752441
4340.415527
2034.275635
2537.394043
2653.977051
2368
2349.540283
4033.040527
3935.538574
1887.107178
2053.040771
2699.929932
3034.554199
3487.410889
2425.133301
4400.191406
3360.3479
4616.83252
5787.241211
4887.189453
2635.319336
2616.681396
2271.479492
4753.656738
1829.090942
2404.395508
1889.056152
4118.255859
4057.811768
3719.199951
2375.113281
1822.547729
1657.418823
2811.511963
2688.046631
5484.344238
5449.825195
4216.466797
7495.687988
2047.274048
3579.283691
3086.862305
3841.095459
1657.177856
3799.486328
3261.243164
2082.091064
1807.467773
4024.186035
2293.786621
1558.937256
1889.828613
3568.876709
3527.627441
4608.459473
6085.563965
4837.186523
3936.899902
5816.04541
2740.805176
3256.768066
3871.327393
5260.270508
2814.564453
3333.032959
6450.575684
2255.715576
8382.794922
4418.15625
5196.888672
3060.083252
5985.358887
7578.897949
2983.160156
3222.961914
2133.75
1696.943726
5422.967285
2794.982178
3369.139648
1886.704346
2493.516357
2556.874268
2484.179688
4774.974121
4659.899414
3948.510742
2340.247314
2071.596436
1956.64624
5120.805664
3964.236572
1796.807007
3965.263428
3564.964355
3642.755127
3394.359375
3572.208496
3216.814697
2313.144287
1821.828125
2920.054932
2519.522461
4966.053223
2879.39917
5493.359863
3191.73291
2187.80835
3458.034912
6317.349121
3637.948242
4320.388184
2274.727295
3570.49707
2322.640381
2405.900635
3601.500977
6047.180664
2928.141113
3968.616455
3636.460938
4972.85791
2380.394287
4014.506104
6995.525879
2246.323242
4801.40918
3999.3125
2665.765625
3572.232178
7339.518555
5416.492676
2747.182373
2709.780762
4102.915039
4770.514648
2381.300293
2484.618652
3111.137207
1768.821411
5486.388672
3918.560303
3042.900635
5576.479004
2748.093018
5093.798828
2265.397217
1582.175415
3165.322266
4200.088379
2205.373535
4625.373535
2193.714355
4017.174561
3134.772217
2387.018066
4739.310547
4124.625488
3427.609863
2780.524902
3390.690918
3718.448975
2778.881348
6417.967285
3927.666748
2604.574707
3529.580566
6283.890137
9553.053711
4610.463379
1734.687134
2312.109863
2762.594482
5089.710449
7547.916992
1860.491577
4572.990723
3521.345215
2838.319336
2662.763184
2983.272705
2322.472168
2136.245117
2483.265869
3226.764648
6078.885254
2056.575928
2005.170166
3119.957031
3459.211182
2958.73584
4684.129883
2899.28125
2716.760254
2350.458252
1857.627075
4433.270996
2302.902344
3147.516602
1987.575562
2773.202148
4976.492676
2258.86499
4743.471191
3679.899902
3090.515137
2242.919189
2655.194824
4022.549072
3221.928467
3089.388916
2681.34375
2253.240723
2777.131592
5104.461914
2900.407715
4279.422852
2315.364014
2907.449707
3236.337402
1892.775391
2419.264648
5615.657227
4158.540039
4119.098145
2977.824219
3305.716309
1869.494629
2839.92749
2497.851318
3324.437744
1862.03772
4393.388672
3993.053955
11429.946289
2330.407959
3614.763672
2279.617188
4587.858398
2722.220947
1880.305786
5900.402344
3212.647217
2286.765137
3766.462158
2001.070679
3212.944824
2074.023438
2416.028564
2220.231934
2404.054199
2451.553467
1743.39624
4417.825195
2123.698975
2368.624023
3099.683105
2025.370361
1799.471924
3674.485352
1937.489502
2321.15918
4198.631836
3662.353271
2007
2701.041504
2712.249756
3894.97876
3135.295898
2405.029053
2207.661621
2043.850342
2077.54126
1580.933838
4148.539551
3884.948242
3532.628906
3439.270752
3731.992188
3003.092041
3970.591553
2468.622314
2860.632568
2329.825684
3885.830811
1692.810669
5425.214844
2116.876709
3545.008301
3507.496826
4684.628906
6881.52832
2326.344727
3253.46875
3162.110107
2049.463623
2536.749512
3099.169922
4380.275391
3134.739502
3275.135986
6924.671875
2921.619141
2089.864502
1991.715942
3883.902344
3004.708252
2003.537964
4672.657227
3387.393066
2805.477295
2063.743164
1887.297119
2129.494629
2059.158447
1735.272705
2353.376465
3626.492188
4857.94043
1936.122192
2510.647217
3531.475098
2514.561523
5536.9375
2052.064941
2138.921875
1915.754517
2668.329102
2233.39502
1939.262695
3758.865723
2747.668945
2627.47998
2725.922363
2126.910156
1902.223267
2074.75293
2535.505371
4866.109863
2619.467773
2069.866699
3625.935791
5106.628418
2223.121094
2291.678711
2539.106445
2214.90332
3458.9375
2386.483398
2520.311523
4343.03418
5788.444336
5821.472168
3781.570801
5351.182617
4042.830811
4270.600098
5775.828613
5553.014648
2280.215576
3842.413818
2605.124023
2917.556396
4236.382813
1771.06311
4705.27832
5046.19043
2897.712646
4683.432129
6479.32666
2414.08667
2632.541992
3411.733398
2981.009766
2914.850098
3474.020508
2535.544922
3082.817383
3797.720215
4860.738281
6935.489746
3457.639404
5411.455078
4850.952637
3662.097412
4577.254883
2944.812256
4748
5410.418945
1710.763306
2180.636475
3068.953613
4742.869629
5678.373535
1912.436401
4344.161133
2616.338135
5230.688477
2369.113037
6765.580566
5257.336914
5731.880859
4991.019531
2135.821045
2076.470703
3197.960693
4625.088867
4583.550781
3775.749268
4170.415039
2161.165283
4959.534668
2114.084229
2082.069336
5813.35791
2179.772949
2605.060059
2214.782715
3678.23877
1804.042969
3120.055176
6401.099121
7285.134277
2986.25415
3382.165771
4583.64502
2247.633789
4558.943848
1846.62854
3310.285645
2543.788086
1869.690918
3427.233643
2509.264893
3156.63623
2219.294189
4298.967285
3245.171875
3822.911133
2764.300537
2670.564209
4595.605469
4958.157227
2019.973389
2315.299316
2021.682251
1921.175659
4852.682617
4399.784668
2422.34668
3964.759033
4178.866211
1880.932617
3651.759766
2112.545166
2836.359619
4683.67627
5472.82373
4708.946777
4784.30957
2292.311523
2401.112793
2055.223389
2517.414551
2458.642578
2416.783203
2191.45874
3930.240479
4608.626953
4446.297363
1872.320801
2537.13208
3075.234375
2435.764648
1973.599976
8493.844727
3651.337402
3946.760498
3258.082275
3216.141846
2666.339844
2487.374512
3120.211182
3419.731934
3294.63916
3548.324463
2641.35083
2874.273926
3528.074707
2905.481445
8060.169922
2204.685303
2776.630371
3015.976318
1739.25
1938.458374
2225.742676
3841.220459
4990.684082
5480.718262
2201.428467
2568.700195
3041.939453
3711.025391
5445.291016
5301.987793
2337.931885
3171.153076
1773.487549
1920.598022
2161.067871
3046.882568
1637.182495
1738.93689
5896.555664
2106.050293
1774.638794
2135.283447
1749.207153
3617.276855
3369.126221
2916.990479
2869.973877
1732.289551
2154.308594
2213.152588
7279.415039
4670.522461
4888.28125
3401.057129
6619.32959
3008.396973
5419.991211
4863.694824
2427.90625
6529.314941
3212.827881
1940.04187
3543.062744
7420.407227
3864.581299
2883.114746
2592.114746
1852.6698
4395.091309
4332.369141
2400.249268
3647.055908
2762.426025
2966.624512
3160.822754
4039.019775
3179.509766
3317.274658
3468.157471
2835.955078
2651.472168
9695.606445
4558.543945
3003.945557
2284.915527
5010.233887
2259.350586
4200.648438
7962.21875
4595.522949
3304.614014
3344.639893
5136.643066
4683.140625
6242.952148
2952.303711
2315.356689
4442.964355
2496.300049
3494.134033
2422.005371
3899.552979
5424.660156
2720.804688
2902.631836
1315.779785
7337.910645
7110.941895
3232.41333
2834.276123
2522.815186
3075.336182
6365.869629
4598.578613
2430.892822
2331.540283
1971.247314
3271.490234
2111.973877
2520.468262
1857.385864
3762.991211
2776.753174
5551.388184
4506.169922
2884.377441
3355.229736
3624.049561
1738.394409
2535.489014
3488.172852
4476.597656
2586.367432
2391.246582
5412.577637
2873.362793
2678.792236
3558.546631
3478.647949
2661.720215
3790.890137
3861.505859
3554.264404
1892.796631
5555.746094
2430.480469
3558.683838
2443.713867
2777.167969
3636.412354
2539.653564
2158.423584
3276.380127
4254.158691
2617.950684
3343.981934
4623.362305
2902.237793
2161.030029
4141.906738
2377.585938
3889.809082
2009.674438
6230.733398
3660.41626
2601.732422
2556.880371
2092.499023
3940.359375
2237.812988
1724.24707
5453.428223
1622.567627
2931.578613
4340.65918
2795.003906
1653.901611
3808.26123
1827.494263
5048.702637
1762.54541
2651.088867
6395.368652
4080.177002
2485.727051
4051.885742
3380.197998
2038.001953
2007.4375
2628.598145
3655.41626
1713.400879
2331.409668
1902.178101
4268.500977
2134.851563
1997.688843
1754.404663
1937.639526
5613.747559
3521.322754
3713.849609
2588.64917
4548.018555
4870.091797
1514.140381
4315.778809
4263.562988
2956.24707
1898.073364
1787.033813
2422.965088
1997.935425
1880.204102
1927.72644
2826.681152
1740.158447
1447.434326
2024.202881
4706.43457
4278.155762
3355.985352
4260.683105
3459.581543
2099.197021
2435.557373
3130.11499
4827.463867
2926.845703
2979.600098
5688.449219
2563.844238
2008.394775
5124.396973
4854.348633
2393.557373
7637.635254
2841.755615
3481.874512
3416.025635
2557.780273
3119.937256
2322.923828
2535.114502
4152.054688
3828.236572
3559.847412
2556.475342
2182.630615
8846.438477
4316.779785
2516.584961
1946.49646
2839.311279
3655.796387
3521.24707
1693.679077
4745.085449
1994.705933
2035.587402
1815.070557
2670.555176
6785.915039
1924.838257
4367.359375
5011.988281
6204.015137
5465.79248
4141.608887
5426.210938
7672.242188
2674.678223
2961.953125
1709.504028
1853.244995
4638.83252
2965.126953
3419.963135
3955.018799
2914.963623
4412.38623
4315.77002
4064.06665
2899.821777
6195.97168
2232
3144.132813
5378.29541
2241.597412
2360.491211
8309.533203
3487.147217
2686.493408
3222.847656
2886.910889
1961.081909
1946.710327
3014.230713
3232.416504
2129.258301
2410.060059
2916.885254
1932.165771
3862.05542
2502.724365
3351.098877
2957.104736
1880.127563
2514.762695
3490.047852
4957.739746
2108.065186
2276.268066
2875.728027
4511.838379
1778.733643
2284.955811
2186.813965
3778.195313
3221.183838
2257.421875
2363.935791
2372.087402
3707.218018
3622.312744
3087.69043
2762.834473
2359.769775
3599.915771
2053.749512
1919.560059
2691.619141
6623.231934
2959.311035
2117.526611
3338.19043
1991.701172
2989.400879
2764.517578
1790.040039
3996.63916
2209.565918
1885.696533
1926.963745
3457.019775
2628.186279
2998.496826
3754.285645
1694.577515
2169.804932
3118.938965
3503.823975
2602.149658
2669.374023
1731.461792
3270.748047
1661.10144
1868.504761
3554.234375
4884.989746
2862.959961
2673.578125
2298.931152
2656.401611
4217.91748
4501.476563
10476.163086
1840.152222
1828.118164
3367.163574
2142.12085
2102.302734
2218.734375
2183.134033
2552.459229
2432.09375
2539.64917
11460.179688
1686.409668
1969.360596
3433.381836
1898.477783
2765.077881
3013.2771
2249.483398
5606.674805
3508.180908
2306.218994
2010.215942
3132.105713
1895.814575
1555.548828
1911.133789
3027.484131
6258.228516
2078.436279
3371.587402
1681.285034
2857.67627
3934.78418
2541.419434
2044.667236
1568.430786
1797.165405
4208.777344
2027.726196
3049.550537
5620.577148
4158.273926
3766.492676
5427.725098
2982.3479
2554.934082
3170.231934
4975.803711
3041.4729
3463.75
2132.437012
7114.981445
3117.142822
1782
4103.216309
2198.376221
3536.17627
2326.492676
2371.044922
2400.038818
5459.949219
3497.921875
2235.241211
6847.449707
3164.758545
4157.379395
6272.488281
2119.466553
1896.984131
9526.438477
3876.87085
6266.938965
2010.901978
2779.339355
3338.116455
2266.958008
2359.109619
2289.004883
6010.65625
3476.302734
2049.116211
8701.554688
5505.183594
3569.518555
3550.576172
3478.696533
3278.475586
3807.666748
6221.267578
3321.673584
4519.492188
2537.071777
9677.972656
1625.897461
1627.315552
2358.364502
3070.252197
3886.463379
2000.565796
2153.586182
2710.297119
3411.803223
2846.310791
2233.910889
3804.525635
2335.314697
1915.054565
1871.114136
1932.564087
2668.189941
1852.544922
6444.75293
5345.27002
3125.127441
5942.929688
2060.313477
2509.752197
3132.461914
2067.455811
3535.279297
2875.310303
3730.520508
4408.689453
3843.555664
5092.79541
1751.579712
2009.144653
3112.212891
1812.527344
2211.821777
2290.115967
3041.244385
2958.322021
4575.949219
1978.4552
1888.505859
4561.833984
4162.13916
5731.38623
2461.407715
2597.566895
2094.504639
2561.056641
2231.310059
2652.571533
4205.344727
2254.504639
3750.348145
4800.171387
2009.598755
1938.929077
4051.023682
2815.762207
3263.305664
3883.598389
2897.692383
1937.081055
2291.868408
3646.748291
1746.37439
6719.881348
2319.308594
2316.883057
1613.402588
1300.571411
1918.233765
5921.181152
4176.785645
3007.319092
15730.154297
2189.894775
3008.821533
1860.093018
3612.035645
5162.634277
1914.666626
2230.374023
2390.199951
3704.89209
5080.238281
2566.787354
2704.321777
2425.096436
3567.772217
2360.23291
3677.181885
2549.410889
3897
3286.75
2007.582642
6242.933105
2739.269043
4922.205566
3538.686523
5767.194824
4373.278809
4509.637695
2353.748291
2003.421021
4358.428711
4980.04834
6056.099609
4427.021484
4907.708496
2686.252441
2696.368164
3358.124756
3403.52002
3453.021973
11641.208984
4807.603027
1869.411743
1312.171997
1939.227173
4730.483887
3194.584717
2667.824951
7569.619629
3265.217773
2749.621338
2675.442871
3374.728027
3164.561035
3795.404785
3852.771484
2488.704834
4255.366211
10851.351563
3212.261963
5600.692383
6650.939453
2411.628662
2897.498291
4151.475586
3549.425049
2730.573486
3751.608154
2400.955078
3311.032959
1937.301025
3081.849121
3630.853271
4491.254883
3301.545166
3185.408447
3086.913086
2531.325928
1649.189697
9117.958984
6459.895996
3459.553955
3409.989014
3756.055664
1933.850708
3260.251221
4981.256836
2642.582275
5753.056152
8807.863281
2325.553467
7797.094727
6421.167969
3666.29834
2354.783936
2686.509521
4782.860352
3499.39624
2215.154785
2013.587891
2903.56665
4648.947266
1632.301392
2068.110596
2098.189697
3302.440186
9731.05957
3168.210449
1826.059448
1823.643311
2560.44165
1775.445557
2138.90918
3185.79248
1539.116943
1582.026001
1589.090942
4713.568848
1502.666626
3340.695557
3716.797363
3063.350586
5961.714355
4163.697266
1977.863647
5092.915039
2399.307617
5984.027832
2785.964844
2642.592529
3158.967773
2877.95752
5972.413574
3116.204346
3561.922119
4555.874023
4913.278809
5467.674805
2013.333374
5889.813965
2757.981201
4368.637695
4146.87793
2234.755615
4956.426758
2864
3825.630615
7878.06543
3566.040771
3256.301025
7514.874023
5569.886719
5350.572266
6414.956543
1762.070557
2308.1875
3058.993164
2563.406006
4443.424316
6256.098633
3510.734619
7465.960449
2297.277832
3753.970215
4098.754883
2287.575195
3245.333252
2223.657227
5305.746582
2636.504883
2264.879883
9966.875977
1774.666626
4489.661621
5111.407227
4832.657715
4883.14502
4662.438477
5739.315918
2062.266602
6008.310059
6614.387207
5712.941406
3193.85791
5406.172852
3374.1604
2358.653564
2237.719238
3971.333252
4461.254883
1734.270264
3415.142822
3099.231689
7397.25
2249.285645
5492.16748
5162.399902
2530.960693
3686.137939
11636.450195
4627.660156
3292.781006
8022.461914
2261.316406
6358.253418
5159.540039
3416.92749
3088.190918
7435.96582
3497.970947
7847.945313
5124
1442.285767
3156.503662
3824.260254
3285.628418
5508.402344
4651.835449
3144.7771
6594.291504
3256.023193
5439.671387
5416.055664
4140.97168
3304.894043
2469.68335
4159.368652
7156.239746
3773.947266
