# Supplementary material for: Distribution Analyzer, a methodology for identifying and clustering outlier conditions from single-cell distributions, and its application to a Nanog reporter RNAi screen
Source: BMC Bioinformatics. 2015 Jul 22;16:225. doi: 10.1186/s12859-015-0636-7 (PMC4511455; doi:10.1186/s12859-015-0636-7)
Supplement: Additional file 1: Code S1. — R source code and sample data for distribution-based high-content screen analysis [file 12859_2015_636_MOESM1_ESM.zip › DistributionAnalyzer-1.1/Plates/files10004/H10]

4059.837158
4026.278809
2405.749023
4169.036133
6409.995117
2856.724121
1885.857666
5868.780762
5102.219727
3033.54541
1633.647095
5531.379395
4266.994629
3573.738281
3843.409668
5093.429688
6250.710449
2952.901855
3877.679932
5123.541504
4072.100098
2173.362549
4261.879883
4584.60498
3886.726563
4422.634766
5654.035156
5233.261719
2240.348877
2028.788696
2418.702148
3979.784912
4313.543945
2740.911377
4372.919922
3779.474365
4789.571289
2988.971436
4280.248535
1998.11377
3711.188721
3406.440918
3684.150635
2296.503418
3293.446533
5569.374023
3468.973633
3795.801514
4691.55957
4677.149414
4980.352539
3530.609375
3975.12915
1360.657593
4109.922852
5660.739258
8319.016602
2307.550049
3728.252197
1598.204102
1568.317505
3272.736084
1523.368408
3849.404785
3044.75
3767.125488
4331.316895
3034.329102
1735.243286
6656.09375
4177.295898
3962.749268
2683.168945
2108.896484
2712.653809
2114.237305
4699.439453
3841.699463
7850.05127
3688.408691
3619.976074
7129.817383
4733.558594
3146.399902
4405.21875
2652.811279
4103.161133
2669.011963
2750.918945
4762.878418
5058.428223
5393.45752
2292.54541
3838.68335
6126.917969
4211.842773
2863.26001
5412.444336
5147.958984
1699.167725
4748.557129
3382.628662
3382.951416
2328.734375
3777.813965
5525.617676
4271.450195
1907.913452
2771.936523
7488.536621
2478.012695
4152.046875
4859.619141
4659.491699
2997.673828
8927.083984
1584.9375
3518.135498
1849.142822
1717.960815
5076.381836
1649.93689
2093.023193
3059.733398
5234.713379
5282.676758
1821.811646
4558.515625
3945.087891
3717.055664
6940.90625
1930.56311
1365.977051
4136.475586
3164.872803
2739.649902
3033.520752
3684.341553
1937.9823
1313.636353
3019.575684
3257.727295
2372.458984
3299.546387
2496.898926
4471.819824
7148.780273
4070.874023
3645.463379
2753.707764
2374.681396
4390.079102
4525.899414
3885.407227
4066.072266
1903.147217
2243.046143
3645.487061
4026.983398
3626.295166
4195.594727
4051.776611
2773.831543
3789.623291
4450.159668
2685.09668
2039.599976
1830.521729
4855.904785
4779.962402
4301.932129
4748.489258
2609.404541
5352.393066
3324.033691
4170.279785
6107.038086
2519.914063
6810.844238
6862.044434
3366.985107
4429.772949
1799.19751
2830.955811
2702.685791
2016.585938
5121.568359
2748.745605
1854.267456
1939.195801
1905.429077
2509.006348
3039.651123
2048.490234
2782.193604
3625.572754
3524.803223
4875.171875
3499.399414
1692.333374
3978.144043
2324.04248
1693.876465
5115.47998
3668.025146
3698.86792
2256.38916
2401.330078
2632.929932
5705.975586
1738.991333
3073.156738
3147.978271
1676.622192
1837.06897
3942.514404
3757.443115
3366.924072
2983.790039
4253.421387
2781.179688
1960.107788
5255.831543
2835.493896
3952.085205
3723.637939
3859.925293
2602.898682
3501.236328
5139.581543
1720.645142
2340.733398
2187.657471
1898.74646
7966.931641
3852.81665
3393.151611
5581.724609
1744.20813
4829.19043
4918.297363
3425.83252
2400.2146
1966.032104
4806.075684
1681.866699
2286.840088
2383.184326
3444.325439
4154.924805
4733.991699
3797.461426
2264.231445
3907.368896
2867.916748
3817.046631
1766.011597
2045.440918
1965.244629
4763.511719
2173.821289
3857.330078
1975.185913
1776.157227
1894.86438
3982.540283
1885.126221
2094.537354
2017.770996
1907.869751
2846.107178
3917.808594
4482.124023
1820.803101
4225.784668
1697.12085
3404.068115
1712.939941
4368.141113
1804.895874
2046.797241
2188.571533
3999.644531
2279.313965
3117.594482
3990.132813
4436.442871
1872.35791
6060.380859
2274.458984
4658.133301
2583.093506
1755.177002
1932.731201
5160.364258
3796.174316
3231.432617
1611.335449
5031.620605
4916.248535
3487.729736
4438.164551
5157.875
4928.495605
2684.444336
2339.859863
5138.288086
4601.224121
5944.084473
3126.432373
4584.958496
4715.769043
5886.34082
2815.151611
2938.245605
2924.652588
3540.712891
3368.292725
5895.374512
2984.037354
3909.600098
2259.568359
2359.893066
2578.270264
3907.443115
2453.551025
3241.246826
5354.164551
3801.242676
3135.354248
3000.629883
2824.525146
6010.595215
1681.924072
2836.376465
1455.638672
4161.369141
3536.948486
2296.960693
3161.541016
5070.593262
3491.673584
4448.26123
3277.80127
4443.487305
2863.953613
2646.923096
5566.754883
3615.637695
4287.730469
3652.309814
3589.078857
3913.315186
5354.258301
1821.033691
5608.515137
3399.558105
2178.4104
2043.766968
2319.363525
2873.027832
2285.308105
4081.675781
1762.646118
3936.918945
5109.880859
5327.209961
2676.451172
2252.260986
2335.466553
2566.293945
4228.473633
2932.620361
1954.865723
2176.125732
2695.161133
2830.705811
4502.346191
5163.428711
2379.892578
2616.941162
3257.946777
4129.270996
1715.969971
1985.300049
1582.149292
3210.508789
1898.251831
1866.438965
5227.657227
2717.571533
5595.815918
2285.09082
1969.490723
2982.613281
5597.078125
2874.875732
3245.832764
4121.027832
5019.972168
2040.050903
5549.754395
3622.449219
2111.829834
2269.089111
3281.587646
1949.829102
3215.306396
4323.594238
3419.703125
1744.280762
2658.594482
1803.052002
3488.808105
3432.633301
3910.110596
6759.535156
4479.713379
2331.174561
3156.071777
3006.092285
3589.533447
2469.315674
5937.245117
5746.315918
6601.706055
5451.63623
9212.606445
4484.32959
5378.517578
3545.984375
4524.749023
4388.670898
2732.453613
4232.06543
3439.058838
5153.532715
4941.410645
7468.915527
4832.956543
4506.333496
5778.429688
1398.285767
3975.281738
2422.565918
2208.489746
2459.918457
3137.098145
5098.321289
5277.106445
3258.218994
3666.645752
2358.8479
3788.114258
6209.369141
5506.444336
4403.425293
1997.589478
4178.031738
4028.962402
3743.75
1937
2476.184326
3132.862793
5891.012207
4078.347412
3918.137451
1797.986694
1909.623779
3806.903076
5978.1875
2235.527588
4809.255371
1973.030518
2411.800049
4894.655762
9064.373047
4432.495117
1444.895874
2248.821045
3849.2771
2332.831299
3345.397217
2096.014893
1831.195435
2410.974121
2096.28125
1566.934937
3264
1587.520996
2389.71582
3263.573242
4774.003418
4427.700684
2039.16394
4787.923828
3366.761963
4151.753418
1828.437622
1742.659668
2581.557129
2258.481934
2603.779541
3777.371094
3185.552246
1645.908569
3297.292969
2161.149658
3634.474121
2040.533936
2977.845215
2966.167725
3087.036865
2268.460938
4223.34082
1706.734619
2047.569458
1853.379028
3476.857178
2385.968506
1926.959961
2055.370605
2111.108643
1898.706787
2316.039063
2913.615967
3154.005371
4857.730957
4770.504883
2083.867432
1998.476929
2592.992676
1933.77356
4699.127441
3732.543213
4869.675293
2434.364502
2657.892822
3480.669922
3526.930664
2591.229492
2893.082275
2937.672607
2992
2369.237793
1900.331543
3879.024414
2963.882813
2540.881348
2997.545654
2845.046875
6335.149902
3998.033447
4113.007324
2095.496826
1715.062622
2275.722656
5429.338867
1899.688721
3279.776611
3150.593262
2508.875
2351.834717
3836.283691
2231.895996
3445.584473
1663.03418
1925.297119
2048.795166
2061.875977
4102.726563
4508.375
1949.818237
2911.11792
3473.405029
1715.601685
3488.937256
1899.928589
3494.734375
3767.393555
2260.601563
2408.618652
3347.853516
2935.193848
2479.47583
1716.72522
2643.509521
1840.694214
1677.114502
4848.955566
3276.470215
3102.304932
1698.762085
2919.253662
2126.666748
2909.111084
4622.86084
2130
4704.661621
3382.846924
4045.269043
3840.865723
4044.985596
6632.93457
4153.821289
3088.646484
3441.001709
4501.118652
3602.362793
3872.285645
3878.22583
2898.63916
3921.929443
3712.871582
2165.164063
1811.894165
3968.272217
2701.140137
3817.557129
4754.474121
3477.406006
2582.161865
2523.22583
2514.028809
3658.8125
3009.830322
2365.757568
2081.678955
1526.428589
4629.24707
1270.769287
3015.045898
4265.10498
4079.026367
3382.562012
5453.427734
3607.889648
4442.63623
3678.964355
4495.958984
4223.67627
2582.342773
1895.485352
3643.144775
3336.703857
3791.970215
2676.130371
3424.401611
4668.083496
2805.511963
4379.439941
3560.48877
5126.647949
1815.523438
1702.591553
4556.087891
3080.306396
2749.166748
4558.61084
4858.784668
5106.149902
2439.876953
3953.569824
2807.49707
3082.945557
2004.328735
4304.792969
4161.542969
2466.327393
5517.884277
1548.462524
5054.415039
2198.242676
2968.044189
2469.575684
2696.948486
1840.72998
3988.559082
5426.854004
1970.874268
2312.150879
4780.584473
1922.993896
2512.854004
8692.842773
5134.335938
6200.15332
3115.506592
2374.634033
3607.2146
3310.090332
4625.143066
2925.760986
2583.814941
4290.526367
3368.236084
4301.022461
2432.461426
3316.805664
2481.608643
4441.29834
3435.003906
3995.708984
2938.054932
1598.974365
4210.859863
4223.34375
4111.19873
3245.509277
1950.063721
2062.683594
2321.918457
2719.47998
3446.829346
5591.917969
6156.688477
2747.35791
3767.016113
2671.47168
5288.323242
2803.213135
3515.084717
6411.363281
4705.561035
4194.829102
2320.635742
3526.578857
3171.875732
6522.775391
2149.203369
2946.361816
4994.405762
3515.861084
7149.118652
4119.62793
1843.764648
3504.405518
2425.533203
3092.738525
5551.82959
4007.663086
2165.88623
3137.071777
1945.394531
4710.935547
6208.321289
4062.274902
2534.068848
2977.118896
6170.887207
7631.146973
2117.052734
5323.904785
2835.446045
2265.437744
2232.650391
2079.800049
3073.723877
4846.310059
4822.393555
4322.391602
3821.937012
2760.769287
4167.055176
5438.119629
3367.247559
7843.682129
3288.426025
3073.407959
4575.858398
1792.91272
2035.755859
3677.439941
2191.5
1898.583618
5407.085449
2280.363525
3507.921143
1845.425293
2446.828613
2311.829346
2125.030762
2461.15918
3759.17334
5041.761719
3986.468262
1628.752075
4579.526367
2282.785156
1747.867432
3637.624756
2957.671875
1929.543823
3126.944824
3965.414307
3480.08374
4484.657715
2114.914063
3930.948975
3313.089844
2803.091309
2594.228271
2207.205566
2886.618164
3197.524658
3841.473633
4218.779785
3775.958008
2399.571045
2526.450195
5867.151367
1723.63501
4233.232422
2431.168457
3517.988037
3591.696777
3454.838379
3594.820068
2457.621094
4902.486328
1902.084229
3093.487793
2226.706055
1678.821899
2804.301025
6264.266602
3472.806641
5916.179688
3218.5
2908.481445
2581.776855
3821.183105
2859.61792
4184
4730.973145
3771.665771
1706.819702
1778.566406
2998.864502
1758.522583
2367.597412
3033.614502
4958.480469
3972.416992
2092.49292
2348.456543
3760.414795
3027.057373
1832.305054
2143.164551
2278.279053
2221.893066
2067.569092
3348.86084
1930.03418
3756.348389
1780.981934
3135.214355
3668.151123
1718.894287
1972.887329
5048.646973
3596.633301
1646.541504
4059.054688
4238.60791
2034.940918
2139.620117
3008.266357
2376.175293
1818.682251
3475.086914
3249.112549
1929.487915
1957.369873
1664.644897
3287.561768
1937.005737
3639.615479
4925.437988
2969.182861
1739.410767
4431.904297
2937.720215
2423.395508
1461.477783
1795.611938
1751.964966
1752.046753
2206.785889
3705.331543
3009.473145
5123.058594
3734.788574
3017
2770.210938
3436.893311
3932.021729
3367.358887
2274.436768
4686.405762
5112.829102
5322.807129
4381.056641
5096.256348
4593.452637
1971.643066
2937.739014
3374.565918
2433.438232
4303.012695
2931.888916
4301.891113
3680.692383
7174.917969
2342.920898
5259.259277
2887.598877
4112.633301
4079.902344
3985.249512
4588.636719
2098.138916
1933.763428
5066.253906
5276.446777
3868.487793
2928.758789
3540.82251
2724.167969
5344.146484
4885.222168
3071.030273
3739.174072
4188.529297
3447.460693
2508.726318
2186.976074
4612.341797
3897.526611
3834.666748
5786.116699
3815.818115
4753.567871
4360.318359
3764.60376
4368.584473
2807.174805
2850.556152
2373.896973
2908.520264
1893.994629
4454.647461
2030.497803
1753.223511
3235.604004
2652.148682
3100.928223
2447.117432
4300.97998
1980.74646
2104.376953
3366.681396
2622.135986
3730.806396
4187.473633
2658.65918
6398.742676
2001.199951
4548.035156
1893.905762
2407.26709
3213.894775
2501.435791
2009.009766
2303.022217
1797.225464
3860.4646
5737.42627
2077.300537
3786.152344
4304.420898
3559
1933.63147
2025.286743
3616.325684
3978.666748
3894.19458
8092.671875
2402.450439
4015.717529
3095.718262
2043.744629
3389.144775
3450.943115
2219.103516
1877.428589
2195.382324
4635.150391
2096.505371
1758.467407
1946.623779
2699.206055
2546.364258
4773.099121
3730.983154
2432.567627
1804
3337.391357
3148.96167
3012.270752
4239.829102
5670.541504
1801.172363
3536.782959
2125.207764
3557.312012
1966.504028
1638.075195
2243.130371
4816.845215
1763.894775
1841.463379
2691.48291
3003.283691
3678.591553
2993.733398
2345.864746
3840.093506
2353.325684
6258.21582
3725.538574
4300.395996
2777.642334
4038.198242
4626.54248
5174.980957
3040.496338
4467.695313
4648.280762
5304.59375
5724.904297
2328.527832
3380.12207
4128.211914
4909.869629
5776.226563
3649.702148
3324.580078
3129.469482
5145.600098
3952.657227
2293.296631
5523.813477
3552.697754
2637.517334
3705.406006
3033.731445
4031.137695
3847.733398
2945.485107
4681.917969
7827.127441
3085.723145
2622.200928
3969.203369
6859.570313
3633.805176
4094.501709
4728.23584
4180.70166
3039.619385
1560.4021
4132.811035
2277.212158
2051.939209
4327.650879
3815.670898
2186.558105
2282.463135
6159.137695
3837.41626
3258.589844
2330.791016
2458.59375
5191.773438
2668
1912.130615
3542.659424
1887.771484
3903.061279
2743.016602
1873.932861
8303.927734
1924.135498
5118.999023
2283.476318
2805.320801
1591.765137
2669.756348
3645.062012
1734.067261
3099.840576
1825.343384
2501.479004
5852.481934
2972.391357
2631.503662
2906.238525
1829.910278
1648.670776
1560.099976
1913.148071
2016.893066
3223.765137
5862.543457
4171.783203
1603.606689
3816.269775
1512.477295
2045.040649
2894.391113
2900.107422
3847.66333
3128.209961
4191.137207
4395.615723
3545.694336
1615.119141
1716.768188
2544.082275
1935.300293
1962.055054
2067.720459
3738.268799
1633.813354
2064.308838
4854.391602
2614.469971
3757.049316
1803.485107
1984.861084
4094.048584
2192.188965
2285.336426
3744.134277
2226.291992
1623.608032
5789.934082
2491.606689
1746.676636
3264.785645
1800.309326
2135.091064
2835.577637
3400.469482
3103.206543
3309.817383
2899.352295
3940.890381
3271.828125
2452.707275
2481.975098
3011.218506
2249.799805
2123.909668
5104.893066
1721.709229
2549.808105
2498.862549
2194.711182
2122.268311
2196.313965
1912.299927
1571.943237
2373.205566
6056.870117
2694.042236
1684.941528
2809.964844
2068.568848
2505.009521
6076.216797
3121.18042
4366.216797
3550.755615
1783.135132
2360.794189
3147.164795
4488.106445
2987.753662
5240.503906
4119.601074
5799.705566
3460.97876
3531.297607
4678.938477
3565.87085
3876.60498
5049.882324
3131.161133
4903.463379
3735.224121
3731.722168
3784.615479
4196.288086
2596.412354
6045.106934
4280.111328
6524.335938
2821.064453
3092.106934
4500.145508
1886.319946
2404.100342
4318.191895
1535.295288
4555.475098
4946.223633
2169.659668
3186.132324
1735.758789
2988.631592
2150.681152
2660.21582
7526.818359
4814.312988
3139.154297
3707.902344
2865.190918
5134.706055
3970.414551
2764.631592
2037.421021
2537.032227
4623.795898
3001.538574
3725.073975
5896.456055
4425.246094
5216.91748
3102.462402
3723.616211
2589.773682
4548.299805
2241.315186
2898.005615
3968.95459
1912.18396
3509.913086
3907.877197
3179.433594
3305.258057
2127.513916
3583.619141
3725.384277
5096.020508
1832.42334
4208.734863
2743.668213
3146.257324
3057.467285
3614.44043
2247.3125
1731
3101.416504
3473.747559
2829.228271
2011.658691
6076.172363
4334.202637
2375.317871
3321.953857
2028.103394
1785.936646
2488.361816
2148.949219
3537.672119
3678.359375
4329.799805
4252.350098
1742.382935
3291.681641
2228.277344
3728.510742
2336.028564
3874.874023
1946.360596
3680.211426
3385.061035
4329.498535
4849.15625
5384.302734
3606.985352
1806.230469
3621.831787
4068.243164
4943.22998
3793.081055
3890.947266
2529.442139
1670.411987
2198.493652
3270.918945
1801.70874
3489.363525
2038.893677
6887.600098
4130.166016
4498.040527
5184.689453
5376.949219
2675.819824
3466.865234
2081.955566
4019.640381
2262.25
4667.241211
4159.55127
2642.216309
5237.439453
3334.447266
6277.94043
2438.476074
3554.73877
1808.376465
3007.287109
2857.169189
3299.265381
2165.833252
4375.950684
2621.952148
6100.396973
3622
1714.666626
3980.875
2311.022217
2770.736816
4399.469727
1914.741089
3951.616943
4665.42334
3809.775635
4270.091309
3068.631592
2465.479492
5943.538574
1857.565186
3131.398193
2592.746094
1951.880615
1858.682617
3938.008057
4720.307617
4989.830566
4372.041992
1687.223877
3481.269287
3039.169434
3906.396484
2119.684326
3039.768799
3856.508789
2208.222168
2473.199951
3118.131836
2503.837402
5002.582031
1970.646973
2217.25415
3420.946045
1860.249512
2247.94043
1745.59021
2287.910156
3067.674072
1953.85022
1907.76709
3325.909424
5048.61377
2209.330322
4872.616699
3535.615479
4209.768066
3538.720703
3596.741699
1839.225464
4516.144043
3446.118408
1608.574829
2096.314697
2889.597656
3588.494873
4660.02002
1642.479858
2120.393555
1639.199951
3401.256348
2697.237549
1794.602173
1610.910522
3192.422119
2052.392334
2413.366455
3417.511475
1742.55603
5876.672363
4188.594238
3260.701416
6119.536621
1756.438354
2993.991455
2196.791016
2155.801758
2434.305176
2511.638672
1792.463135
2242.012451
1467.131714
3792.635254
1731.360962
2692.913086
1786.758667
4715.282715
3245.842041
3071.693115
1906.810303
1610.014404
3070.889648
1532.054443
1777.113647
1978.097778
4936.129883
3118.020508
1570.05957
2245.290039
4294.387207
4281.325195
3192.947998
3835.273682
1718.405273
4846.172852
4096.492676
2879.69873
3907.428467
2429.738037
2247.841309
2306.527832
4145.580078
4144.262695
1803.719482
3356.211914
3841.401855
4934.223145
3076.342285
4225.980469
2331.419434
2619.392334
3435.600098
5476.785645
5439.077637
2528.144775
2803.612793
2810.055664
3484.763672
3657.021729
6297.20752
2486.352051
1990.157593
4778.602051
3783.275635
2548.455811
3682.93457
6360.833008
4319.90918
4169.108398
1869.364014
3576.996826
2134.658203
6330.57959
3054.98999
3202.449463
3245.834473
3680.108154
2186.548584
3068.566895
3153.808105
3964.337402
2216.593506
4755.754395
3726.435791
3669.822998
5591.79834
2793.189209
3878.821045
1983.978271
1748.698853
2773.723633
2786.779297
3312.448975
5251.052246
2009.251221
1507.015747
1780.26416
4287.939453
1828.553833
2063.514404
4848.681152
1953.013062
2454.059326
4874.623047
3745.972168
6202.267578
2373.333252
3334.05127
3716.882324
1961.664917
3197.057373
4671.398926
3050.434814
1972.580444
3466.187256
1982.400024
4390.383789
1878.153809
3062.452393
3757.625732
4721.069824
2697.018066
2001.890259
3309.556641
3070.193604
2990.40332
1774.627686
3259.614014
2747.23877
2630.955566
2305.586914
2328.789551
5031.643555
1924.914307
3743.567871
3268.953857
3310.03125
4930.628906
1929.891846
1643.980347
1945.237183
3601.456299
2645.714355
1573.268311
3172.945068
1917.987915
5001.666016
3577.816406
3274.574707
3337.624023
3460.120361
2636.322998
2893.844238
1588.526367
4188.818359
3002.918945
3397.472412
2667.741943
2590.251465
1932.425537
5281.774414
3551.195313
2932.314941
4163.209473
5575.942871
3426.058838
3860.671631
3024.863281
2324.543701
2529.12207
2487.88501
3988.949463
3038.666748
1858.262451
1508.438721
5020.156738
3645.411865
1935.942871
2384.423584
2396.292725
3963.43335
3171.963379
2930.85376
1950.079956
2883.719727
4567.600098
2543.306641
5740.260254
2294.304688
3660.437256
5084.664551
2395.211182
8422.139648
3334.903564
4208.415039
4664.959961
2717.846191
2214.92627
3184.987305
3028.871338
3110.729492
3851.646973
3767.470215
4069.974609
3133.938477
2330.794434
4787.887695
3658.192871
2260.540771
2842.362793
2307.29248
1715.457397
1602.621826
1699.895996
2406.997314
5133.94873
2274.037354
4502.178223
2008.14917
2614.151855
4204.404297
4045.648193
1971.28418
3477.426025
1952.741577
1897.781738
1776.574463
1702.316162
1956.373291
2922.90918
3474.073975
5121.642578
3818.988037
2010.34668
2282.947266
3281.365967
2895.010254
1932.602783
3603.149658
3115.612793
3306.01123
3293.72876
2269.592285
2722.666748
4284.62207
2483.64917
4287.744141
1818.206909
1845.291382
5522.241699
4285.217285
4801.849609
2326.906494
4262.836426
4818.133301
3204.195068
5032.631348
4566.740723
1966.830811
2029.674438
4225.876953
3348.702393
5557.82373
2334.945068
4981.862793
4513.376953
2982.76416
4760.598633
3360.212646
2554.936768
2160.942871
4273.176758
2024.793701
1904.391113
3827.911865
3718.046875
3287.162354
2743.738281
3157.745605
4627.469238
2559.485352
3093.621582
2695.344727
4337.886719
3422.037109
3465.768066
2205.527588
1448.145508
2568.449707
6458.742188
1824.095215
1875.4823
5182.692383
3872.787842
3128.9021
3298.252686
3796.383057
4300.839844
2209.809082
5494.456543
3730.14502
2955.221436
2525.319336
6719.102051
3434.716553
5368.444336
3474.889648
2828.070068
2266.238525
3906.553955
3581.266602
2371.399902
3569.139648
1764.774658
2333.021729
2169.356689
3620.449707
2529.862793
1955.607422
2058.642822
3132.187988
1740.966675
1722.910889
2320.976563
5325.147949
2479.407471
3973.30127
2766.932129
6192.432617
1802.030273
2517.766602
2739.155029
2820.276123
1809.404053
3375.797852
5774.290039
3414.552734
2572.625
3003.390869
5294.042969
1842.930054
1614.255981
1981.899292
1692.787842
4511.981445
3169.917236
1756.557739
3520.814209
3030.802002
2358.166992
6625.934082
3837.2229
4534.481934
3008.955566
4551.715332
1923.034424
1800.02356
3540.099609
1739.820557
3154.043701
4076.960938
3558.701904
1904.690918
3777.952881
2036.604614
1747.24585
3107.174072
4664.99707
1942.71228
4497.859863
3787.526367
2721.09082
2677.155029
3360.25
3133.110352
4874.086914
5506.617676
3566.789795
2380.103027
3261.447998
4338.683594
4855.085938
5097.60791
3312.017822
3913.195313
2583
2208.217773
4293.187988
4591.125977
3702.136475
3415.386963
3095.166748
3406.018799
4198.78418
3769.371826
4403.012207
3016.654053
5239.968262
2102.271973
5067.013184
2081.026855
3140.84375
2903.950195
3928.252197
4258.763672
3802.168213
4875.985352
3013.156006
3216.868164
3756.641113
1757.678955
3834.528809
3292.155762
7372.063477
2420.12915
2894.954834
4379.189453
1944.86853
3110.925781
4619.233887
5236.121094
1778.91333
3439.721191
4129.912598
4242.722168
3768.518066
3358.214111
5093.546875
4123.460449
3588.688477
2736.300537
4534.023438
3831.473633
1634.900024
2438.189941
5044.959961
3076.0354
2185.019043
4174.095215
4628.217773
3268.220947
2909.621582
4329.842773
6412.410645
3668.652588
5209.736816
2550.492676
6158.088379
4943.047852
3907.373535
2263.049561
2946.444336
1678.492798
2528.967041
2400.905762
2045.478271
2384.12915
4954.194336
3929.684326
2526.383057
3565.44751
3473.571533
2149.5
2081.129883
1954.761108
5052.90625
6029.574707
7143.04248
2895.54834
5890.861816
6148.991699
5415.004883
1958.442505
1857.666626
3588.555664
2619.333252
6564.097168
5148.70166
1597.289307
2314.878418
5166.473145
3628.588135
5067.060547
5560.503906
5873.873535
4822.444336
4790.745605
4528
3864.068359
1890.534668
3801.244385
4032.27417
2054.260986
2772.521729
5173.439941
2038.072998
2057.165039
1540.349487
6153.825195
3081.192627
6763.131836
4039.538574
5211.579102
2662.458252
3285.333252
2805.818115
2694.745117
2594.192627
2866.895752
3509.5271
3511.746826
1998.395264
1748.556641
2840.144043
3147.48291
2091.476807
1804.579468
1733.972656
2076.297363
3053.364746
2807.681641
2414.045654
3865.414551
3657.563721
2791.697998
2717.043457
2505.283447
2855.569092
3547.911621
3847.760498
2510.06958
1810.960449
3547.724121
1815.259277
4144.652832
1718.730591
3827.417725
3709.047852
4597.878418
1683.692261
5295.763672
4655.660156
4354.973633
5182.513184
2151.070801
2090.730225
4305.099121
3640
4744.464844
3460.481689
5477.800781
3717.65918
1698.783936
4889.956543
3973.195801
1952.16394
3751.255371
3055.394531
3357.93335
3425.816406
4651.542969
3021.859619
5195.541992
4697.530762
3036.245361
2018.355591
2094.97876
3155.192871
5742.538574
3023.377441
3930.235596
2721.726563
3504.135498
3177.072266
3138.575684
3316.256104
6214.704102
2801.343018
3205.674805
1777.47644
5766.838867
5016.081543
3528.727295
4299.741699
3503.082764
1936.838379
2400.725586
3600.549805
2070.022705
3259.89917
3198.996826
1854.021729
2839.135986
2762.275391
2693.890869
2411.466064
2981.724609
2946.788574
1889.765869
1959.299683
2195.067871
3056.241455
1663.932739
4700.351074
4660.681152
3569.157227
1815.617188
2228.496338
2025.443481
4543.055176
3351.330078
4840.430664
3364.536865
3232.959473
1802.341431
3715.101807
1750.744507
4477.717773
1718.224976
3719.406982
2994.009521
3402.603271
2192.263184
1692.585815
6950.319336
4374.229004
4105.277344
2822.199219
4670.806641
1869.099976
4144.285645
4755.609863
3361.608887
4744.080078
3599.105469
3023.150879
4901.674316
4121.100098
2269.401123
3674.236816
2347.098145
5396.128906
3288.342041
3237.255371
2468.7229
2270.969238
5453.412598
2749.836182
2307.884277
1513.317017
2944.77417
3943.943359
4307.929688
2023.533936
2535.891357
4698.885254
3043.850586
2572.536133
2311.789551
2070
4445.262207
5075.60498
2658.846436
6383.854492
4046.336914
3971.906982
3045.7854
2401.084717
4338.306152
3462.653564
2287.199951
2107.272705
2404.720703
4005.128174
3650.768555
3399.282715
3876.793213
4572.280273
4640.484863
4991.439941
3733.216309
2490.515381
4429.584961
5520.956055
3976.335693
3361.716064
5539.168945
1721.06665
3167.42334
5730.749512
3796.730713
2405.46582
3384.275879
3201.113037
2928.440918
2148.115723
7811.452637
5812.990234
2479.043945
1579.156494
3941.866699
2219.141357
3133.629639
2805.176514
2351.508301
1552.615356
3202.666748
2229.812988
5036.544434
6348.07373
5155.31543
5140.637695
4140.963379
3225.142822
3826.556152
3756.708496
4999.044922
3848.063965
3992.305176
2040.533325
1785.034424
2348.827637
6304.755371
3244.824951
3587.089844
3424.583252
2348.76709
4993.190918
3947.919922
3578.848389
3815.944092
4964.14209
2877.736816
2144.559326
2988.98877
4615.555664
1419.266724
3858.843262
3935.2229
3161.810303
3707.577148
2640.156982
6024.708984
2444.053711
3237.441895
4249.970703
3642.802246
3373.109863
1675.652222
1861.333374
4720.847656
3038.143799
2624.211182
3303.135254
3780.186279
3771.960205
3087.33667
4729.482422
3492.873291
4755.629395
6310.818359
2552.324951
4191.458496
3832.660156
3123.621582
5013.282715
2119.720947
2772.657959
1758.004883
3619.959229
1883.807617
2815.173828
4029.341797
4196.066895
3258.895264
1941.537109
3805.924805
3327.093506
4375.854492
3899.975342
2281.472656
2044.577026
3962.86792
4222.771973
4181.040527
4148.066895
2832.248535
3130.829834
2589.886475
2410.022949
2661.485596
2124.538574
3567.674561
3858.188965
2292.899414
1675.593018
1643.6073
5333.885254
4868.035156
3395.177734
2575.792236
4289.944824
4149.033203
2376.215576
4724.871094
2030.244263
5648.760254
3853.835938
2466.104004
2239.550293
3690.029785
3215.76709
1758.892334
3308.582031
1847.90332
2113.771729
2043.666626
1497.574341
4200.319824
5771.564941
3333.83252
2372.093994
1984.666626
1855.483887
2084.490234
1993.935181
2869.540527
1705.525269
2432.132568
3542.762695
2017.202148
1639.362549
2738.883057
2004.466675
1866.803833
2709.821777
6975.236816
3633.047119
2967.864746
4411.728516
2565.050049
1590.375
2179.236328
5100.89209
4114.457031
4086.660645
2014.749268
1852.072754
1970.488403
1699.49646
2427.609863
3016.663574
2914.42749
5018.166504
3827.928223
2553.848145
2764.921875
7782.620605
2025.842651
4421.22168
2178.546875
4343.765625
4963.739258
2137.189697
4055.06665
4355.489258
3256.249268
2522.506348
3854.669922
3961.313232
2466.745117
3190.079346
2797.734619
2257.404297
2533.655273
4281.787109
5984.482422
3374.199951
3236.16748
4728.370605
4058.892578
2746.429932
3254.923096
2575.864746
6909.762207
4260.439453
3337.513428
5480.612305
4482.749023
3472.425537
5371.767578
3632.036865
5995.43457
5216.185547
6289.627441
4160.205566
5571.704102
3984.904297
4973.924316
4125.448242
5021.31543
1979.627075
5311.23877
2200.518311
2490.325684
6614.692383
3771.236572
2387.256348
5678.563477
2789.122803
4936.553223
3380.431396
2119.068848
1735.394653
4681.780273
3373.223145
3626.966064
4868.012695
2943.119629
5421.404297
3620.249268
5473.295898
3319.027588
5376.757813
3595.512939
1579.161255
5668.92041
3755.117676
3557.282959
4979.684082
5000.769531
1797.119995
4975.700684
3486.188721
4646.833496
6565.066895
3319.464111
1868.050049
2507.23291
3657.103516
5338.772949
4378.82373
2708.69458
3833.442627
2401.656494
3846.533447
4005.2146
3966.966553
5844.398438
1874.965576
1932.404053
2748
2560.959961
3653.908203
2262.132568
6654.74707
1972.139526
6643.02002
2130.014893
2839.401855
2360.761963
4702.905762
2493.833008
7250.879883
3927.621582
3147.862061
2113.502441
1881.264771
2608.066406
4281.425293
3631.619141
4489.233398
2142.01123
2407.514404
6001.63916
2816.12085
2092.301514
6249.994629
4284.115234
4053.012939
3720.183838
4494.681152
3681.531982
1992.745728
2586.986816
3161.541504
2438.225098
5306.437012
4277.512695
2645.921387
1895.546143
2214.692627
1893.522827
3999.290771
4671.391602
5392.343262
2294.071289
3711.73877
1639.80835
4275.654785
2551.234131
5936.516113
3921.968506
2167.029541
3764.431641
2787.626465
1830.474976
2669.959229
3093.450928
2904.172607
2758.677734
2059.199951
1847.314331
2758.380859
2992.835449
1900.095581
2731.708984
1652.703369
2621.112793
2522.086182
2749.116455
2047.485718
3563.54248
4725.687988
4208.967773
1572.498291
2484.414551
2026.643921
3974.575439
2183.244629
4354.049805
3558.422852
2607.517334
3539.61084
3488.44873
5183.460938
4387.677734
5185.303223
5196.844238
5990.791992
3219.045898
4947.338867
2194.211182
2102.316895
4613.391113
2889.212646
5162.604492
3143.883789
1694.296265
1772.184937
1874.771118
2598.471436
3056.138672
3540.267578
4548.537109
1768.563354
3512.443359
1862.362305
1924.414673
1998.29126
5477.076172
1636.54248
3988.157715
2259.895996
2325.745361
2702.142822
1878.328369
3095.939209
3190.577148
1853.12854
2340.424072
3121.58667
4229.086426
3258.704834
5707.618164
5567.555664
5798.681641
2584.798584
1800.176636
1894.758667
1824.840576
1801.339844
3063.764648
2745.394287
2491.739014
4083.708496
2024.674194
5002.035645
1754.350342
2204.740723
2077.724121
4088.541992
3142.635742
2408.363525
1718.351563
3012.564209
1775.041138
4116.33252
2448.74292
3901.208252
2070.78125
3122.573975
2427.307129
2694.406006
4706.770996
3513.078369
2112.456055
2043.070313
5676.105957
3697.926025
2223.264893
5178.676758
2694.476563
1992.521118
3266.253174
3551.811768
2692.722412
3105.329346
1906.596436
2043.884766
2780.805176
1910.414063
5009.288574
5196.178223
3339.106689
1661.234009
3733.941406
2056.291748
3762.60498
4243.568359
5266.173828
5876.097656
4136.165039
3961.585205
3445.598389
4667.739258
2940.128174
3290.555176
3460.340332
3070.69043
4161.300293
3540.862061
4103.920898
4351.65918
4368.612305
1634.177979
4657.095215
3021.744873
5232.029785
4926.17334
3086.175537
3710.492676
4624.556641
2423.76416
1758.888062
1549.784668
2326.928711
2456.762939
3608.623291
3349.763916
4182.10791
3446.596924
3395.330078
2851.222656
2095.931641
1702.624146
4206.588379
1665.521118
3686.696045
3558.351563
1615.937988
3377.027588
1754.666626
1720.481934
3421.880615
3276.291748
4052.381348
4616.214355
3438.268311
5152.165039
3549.333252
4681.083984
2255.946289
1812.233276
4965.055664
2011.730347
4500.146973
2482.175781
2705.720215
3184.036133
3499.824707
3682.447021
4639.731934
4097.820313
2502.295898
2712.177734
2987.982422
3845.360107
2212.619629
4303.865723
5166.603027
4451.226074
3491.934326
2008.465088
7134.435547
3159.588623
2956.686768
5053.519043
4486.189453
6789.310547
1962.059448
2010.728638
6508.096191
3742.077881
3957.798584
3165.118408
2396.04248
3418.158691
2554.110596
4366.518555
4668.991211
5985.113281
2727.683838
2208.992432
3620.094727
3582.425293
3910.914551
1978.369507
1639.978271
1800.083862
3885.092773
2873.489746
3325.96582
2077.339355
4799.449219
3900.437256
3131.369629
1747.579468
2251.270264
1682.740723
2067.612549
2958.741211
3674.226318
4405.588379
2329.406982
1929.341187
4996.024902
3194.331787
2302.115967
3180.548096
5633.929199
3572.312012
2417.170166
2553.177246
5132.837402
2369.382813
3870.630859
1623.119263
4014.240234
3417.81665
6964.149414
4164.36377
1866.568848
3755.801758
3433.369629
1869.901245
2019.946899
4450.84082
2273.594971
3023.143555
3999.450439
2876.189209
1743.452026
3157.263184
2963.428467
3910.650879
2506.049316
1666.459961
2954.221436
3829.262695
3782.595215
5531.632813
2933.282227
2267.327881
1918.125732
1858.958862
3164.613281
1953.177124
5259.287598
2171.055664
3458.330322
3077.757813
6157.09082
2865.068115
2379.133545
2987.686523
4283.485352
4435.66748
3975.4375
3797.791504
3830.841309
2009.938599
2948.865967
4589.745117
2797.237305
2547.301514
1830.69873
2773.116211
1785.763916
2428.571533
3171.155762
3373.541992
2676.963379
1955.1698
1811.82373
2111.360107
2458.983643
3513.399902
3267.256348
1864.396851
3697.947266
5103.652344
2725.368408
4351.269531
3541.310547
2322.519531
3167.526123
3251.383789
1666.091553
7264.589844
4055.111084
1820.203735
2833.241211
1853.65332
1845.555542
2081.112549
1784.25
1876.463989
2962.084961
4033.800537
1534.317993
2099.125977
5393.927246
3990.492676
3061.490234
3607.640137
2619.134033
3002.428955
3833.655273
1975.534424
3619.299316
3815.915283
2953.557373
3834.77124
4440.325195
7136.793945
1983.599976
3475.131592
2337.388428
1859.307739
4920.412109
1253.708496
2994.418701
5123.666504
4631.837891
3157.827881
2200.60083
3970.635254
2488.609619
2352.995605
3312.696533
3598.352051
2525.120117
2648.817139
2995.38916
2868.800049
3489.777832
2967.690918
3648.301514
3916.422607
4251.98877
1907.412354
2270.335205
3153.561768
2528.016113
3252.963379
2462.372803
1959.958252
4074.332275
2710.447754
3756.402832
5877.108887
4903.334961
2633.405029
2458.961914
3725.190918
5181.839355
2839.149658
2265.358398
2589.036133
3853.273682
3420.037354
4355.422852
2942.889648
4198.90332
3900.743652
3955.827637
3338.974365
4556.971191
3078.798096
5205.950195
1767.521118
4942.213379
2197.928955
3411.537598
1936.289795
2066.560059
2317.607178
4944.610352
3637.087891
2090.556152
4798.648926
4473.869629
4298.151855
4373.21875
3030.285645
2007.739502
3781.712402
2553.879883
3320.829102
4300.749512
1469.446777
3136.112061
3731.793701
3051.647461
1813.286499
2506.326904
2544.378906
3977.589844
3721.426514
4008.899902
5710.807129
4780.276367
2052.293945
2142.331299
1423.953735
3302.100342
3520.811035
2092.430176
5429.209473
3091.803223
3021.754639
2007.771484
1749.546997
2581.150391
5601.566895
3040.036377
1836.562012
3502.422607
8384.720703
1339.368408
2141.157959
3273.5
4568.693359
2309.59082
3616
5937.988281
3443.636475
2959.547119
4470.09082
3895.853271
1696
3415.16333
4997.799805
5570.410156
3027.609863
2939.428467
3654.095215
3620.879883
3954
2214.072998
2660.915771
2623.60498
1958.909058
4195.921387
2586.45166
3236.765869
3497.874268
2555.625
1782.494995
3342.316895
2276.769287
4840
4912
2966.67627
4546.953613
3168.063232
2673.831299
3765.568604
5725.226563
5178.303223
4692.406738
2070.666748
3907.987061
5442.4375
3808.747559
3471.008789
4643.679199
1522.139526
3967.692383
3719.641846
1693.793091
5516.258301
4346.325195
2927.530762
1815.54541
1869.76001
1931.333374
5782.498047
3014.191406
2347.06543
2410.125488
1471.625732
1882.44104
2283.805908
2552.969727
2008.488037
2997.897461
3061.092529
5094.850098
2577.561279
2748.67334
2794.415527
3447.988281
2725.642578
1791.25769
3390.96875
3157.826904
1834.121094
4732.757324
1782.137207
4093.177979
4443.8125
3177.531006
4059.583984
2156.92627
2472.873047
2971.089355
2638.125732
4722.608887
2566.415527
3894.495117
1769.111084
4761.466797
2057.854736
2414.900635
2118.053467
3082.754395
2542.016846
2502.623047
3032.528564
3230.053467
1669.984009
4475.025391
4470.23877
5247.404785
3972.555176
4726.614746
1864.24353
2994.521729
1872.609741
2281.204834
3179.068115
4523.024414
1759.319458
3583.723145
2990.341064
4140.758301
2651.861084
3044.56958
3435.033691
4975.036133
5173.019531
2484.791504
2290.434814
2139.271484
1768.558716
2119.120117
2347.5979
1951.830811
2726.936279
2382.746826
1703.193604
2543.135254
2808.715088
3444.993652
5774.198242
3237.387695
4170.853516
3896.563232
2888.273438
2421.92334
4487.79834
3616.762939
2071.581543
3255.58252
6590.962891
4679.811035
3037.892334
4032.165771
2551.406494
1691.461792
2428.304932
3044.386475
2103.367676
2288.134766
3110.807129
2961.676025
4069.583496
1994.710693
6399.628906
1937.44397
2484.02002
1984.533325
1925.719116
3945.34375
1893.547729
1837.960449
2514.960449
2036.108398
2057.085449
2283.744629
3328.757568
4832.230469
4759.986816
4273.175781
2966.912842
3776.847412
1932.899414
2541.195313
3091.726807
4708.885742
4192.450195
7277.162109
3519.093018
3717.790283
2075.365723
2244.226318
5088.661621
3233.496338
1958.677734
2477.263916
2537.464844
2891.325195
11171.964844
3941.833252
3616.05542
1657.908203
4048.996826
3245.226318
2848.595703
2913.2771
3872.626709
5943.396973
2627.139648
4322.378418
1722.204468
4204.328613
2743.592773
3459.295898
4064.52002
3837.675049
2930.289551
1958.861694
3444.723877
3125.009521
4609.164551
2050.118408
3993.456299
4519.802246
2715.017334
1886.332275
2197.697266
2757.378418
2384.743896
2765.281006
6058.914551
2679.536133
2478.192871
2137.884277
5283.235352
3674.019043
2462.988525
3065.696289
2926.086914
6028.831055
3435.471191
1992.664673
1959.19104
3704.683594
1792.277222
3970.469238
1971.294067
4085.536621
4161.441895
5084.643555
2853.924805
4438.619629
2874.955566
3374.03125
2235.902344
5192.873047
2560.888916
4215.452148
3782.042236
3099.317627
2526.122559
2682.953369
1879.671509
3416.592529
4595.791504
1696.684448
3923.264648
2888.323242
4701.341309
2948.507813
1934.222168
2353.5625
4520.195313
1554.196899
2407.084473
3839.898438
2679.787598
4138.802246
4792.03125
2263.820313
4118.078125
6575.228027
2643.78125
1775.431519
5277.324707
2354.11084
2650.20166
5298.910156
4534.420898
2909.975098
2615.695801
3649.921631
2584.160889
1773.47998
2688.391113
3780.193115
3130.833252
2535.723389
3872.373535
4950.130371
4278.21582
2797.651367
2486.795654
1947.415771
1415.101074
1275.733276
2311.619629
3336.626953
2421.243164
3005.037109
5066.25293
5124.483887
2308.201904
3362.25
4059.8125
5106.588379
4993.947266
4555.905273
3243.657227
4511.28125
3306.797119
5885.136719
1989.095947
2456
4220.510254
2362.611572
3136.228516
3850.802246
3857.8396
4788.517578
5767.956543
3010.813477
4083.866211
3510.81958
4579.247559
4163.90918
3310.538574
4467.697266
1713.224487
2012.206177
3681.508545
5260.209473
4553.498047
3403.534912
2409.551025
5392.311523
3628.196777
4278.525391
1931.384644
3831.397705
2347.01001
4034.59668
4491.744629
4016.50293
4366.240723
5407.790039
2675.962646
2938.904785
3971.032959
4065.280029
1747.154907
3423.244141
5409.630859
3503.099854
1945.415405
5175.549316
2387.51123
6109.694824
4903.848145
4945.119141
2551.422119
2763.830322
2914.212646
2416.429199
2596.368408
4548.823242
3867.980225
2170.06958
4579.190918
3163.234375
3564.226318
2805.100098
3490.025635
4060.545654
2072.216309
2557.564941
3741.591309
2886.636719
1649.387085
1702.962524
1473.939941
3304.407959
2787.331299
3229.516113
1794.281128
1554.778931
4020.725586
6150.459961
3441.36084
2636.468018
3250.118164
3505.238525
2178.966064
2034.210571
2908.444336
2330.864258
4312.272949
4613.957031
2503.399902
1694.776123
3303.022705
1687.086548
4193.493164
1672.122803
4126.292969
3471.108887
2343.363037
3571.817871
3289.772705
2477.589355
4392.411133
2009.796509
3251.2771
3092.825195
3722.895264
1933.824707
3125.015137
1858.157837
1933.223022
3107.935059
2110.198975
5230.832031
1741.821167
4362.378418
3167.747803
1862.809082
3148.856201
3147.329834
3421.003418
3906.587646
3707.447998
1548.472656
2573.930664
5676.836426
5286.364258
3090.173828
2608.89209
2082.202637
1827.276367
4036.021973
1713.198975
1963.555542
5718.945801
3849.956055
2374.613037
2182.765625
2583.536377
5023.132324
2215.345703
1952.007935
4707.815918
3125.422607
2346.947266
1876.330688
5485.80957
3862.802734
1980.762329
2706.041992
2998.182617
3346.037354
3169.431396
1929.609863
1962.241333
3338.461426
3021.141846
1870
2588.713623
3706.63916
1561.67981
2418.641113
2285.556885
2776.900879
2519.56958
3086.236816
2655.54126
2594.648682
3438.119873
4701.09082
1881.896851
2016.419434
1707.800781
3558.107422
6380.271484
3262.090576
3551.693359
2011.199951
3038.513428
3241.11792
3438.5
1904.845947
2390.625244
3412.522461
3690.736328
1694.596436
2411.248047
3454.9646
4499.625488
2869.477783
2083.078613
1914.109497
2392.540283
2987.782227
3486.480225
3009.616455
2336.806152
2748.697998
2848.329102
2211.529297
4443.832031
3941.082275
4087.394043
2780.831543
2297.19873
1675.391602
2408
3575.358887
1951.565186
4517.992676
2035.668579
1926.463989
2211.335693
3374.955811
5059.009766
2548.935547
3549.313477
1978.407715
2035.759033
2558.689453
2255.47583
2610.267578
3449.464844
2150.885254
4612.27002
3272.55249
1942.334717
4404.136719
5905.556641
2380.448486
2555.1604
2379.027832
3911.752686
2715.235107
3550.143555
2558.213867
3645.229736
3624.408936
3411.895752
4034.369629
3681.808838
4678.008301
2127.322754
2882.356934
4116.742188
6249.24707
2187.897461
3866.83252
3927.227539
3214.448975
3879.837402
1734.857178
4263.138672
1957.03479
4095.418701
3822.430908
1911.449341
1839.844604
1946.817261
1726.07666
2537.572754
2004.817383
3036
2860.078857
5066.525391
4585.259277
2993.299072
3770.99707
2146.559326
2679.848633
1643.526123
2794.370361
2054.55249
7514.353027
1826.4021
2935.728516
1862.391479
5916.813477
2605.120117
2465.785889
2485.734619
4726.172363
4563.622559
2059.779541
6202.938965
3179.81543
4859.14209
3810.292969
6190.690918
6016.361816
4151.354492
6821.714355
4589.313965
3602.79248
3367.307129
3933.972656
4594.311035
4129.699707
4502.556152
5926.289551
3854
1404.370361
3099.22168
5938.753906
4707.394531
2696.975586
3269.582764
3481.185303
2636.85376
4540.317383
5728.063477
3857.479736
2340.787354
5245.511719
3733.429932
5286.495117
4617.816406
2661.600098
4698.209961
3890.031738
3391.34668
2857.518311
3007.368408
5949.427734
4780.452637
2529.600098
2836.50415
3454.326904
3593.79248
6485.761719
2948.461426
3297.101563
2692.773193
3499.306396
4387.575684
3761.827148
6495.122559
2084.800049
3587.341797
3394.753418
3202.179932
3150.953613
1935.599976
3948.680176
3950.425049
2632.086426
2686.397949
4257.232422
1713.874023
3400.017578
2502.406738
1643.687012
3711.612793
3784.131836
2658.065186
1717.759766
1944.132446
1677.592651
1909.052124
3128.643799
3085.506592
4204.302734
2296.303711
3799.743164
3745.094727
4772.145996
3103.21875
1826.49353
4653.49707
4050.769287
2163.076904
2083.632568
1848.171753
7306.542969
2278.726563
3231.129639
4788.315918
3685.490234
4599.696289
5237.133301
1665.317627
4236.927734
1891.099976
2463.53125
1465.599976
2742.310547
3786.904785
6999.170898
3428.172363
4260.605957
2306.410156
3676.171387
1531.414673
1622.634155
2771.675781
2042.632935
2109.842773
4152.52002
3875.854736
2841.358398
2885.672363
4094.060059
4880.573242
2455.633545
1822.436157
2171.977539
2150.273682
3179.245605
4288.829102
4871.228516
5119.392578
2147.587891
1770.584106
2043.380859
1763.725708
2403.855225
4757.10791
3384.779297
1830.058472
1805.316528
2623.733154
2179.289551
1859.467896
4003.654541
1726.593872
2442.266113
2109.847412
2104.7771
1950.91272
3198.028076
3041.482178
2609.218018
2019.58374
3415.561768
1767.460693
1850.663452
3409.711426
1624.21814
2319.326416
4129.289551
2258.165771
3706.130371
2774.592041
2460.300781
3505.756348
3572.270996
1831.598267
3337.022217
2058.444092
3458.032227
1793.090942
1862.860352
2906.816162
1796.135132
2032.11377
2134.593994
3520.727295
1843.443726
2302.386475
3729.990234
3855.5896
2091.104248
2173.976807
1824.573486
2696.035645
2695.943359
3055.376221
3804.329346
2904.478516
2833.796387
2675.672119
2065.469482
3659.243896
1693.647095
4819.351074
1848.350098
5641.124512
2496.904053
2514.78418
2839.366699
2389.97583
2089.570068
4268.904297
2420.021973
3945.152344
1829.365112
4955.912598
1769.340576
5297.386719
3417.340088
3573.595459
1771.139282
2306.383789
2307.45166
2110.591797
3015.541748
2223.243896
4782.069336
3373.697266
3511.848145
3781.963379
1772.773804
5042.49707
2350.815918
2313.418945
2706.853271
1951.227417
3542.741943
3651.51416
4397.714355
3069.890625
1794.292969
3167.888916
1718.626221
2168.01709
2193.617676
1655.16748
1686.623901
2350.55957
4591.288574
3728.684814
3675.297607
2486.505127
2800.022949
3455.641846
1868.841064
4306.679199
3253.522705
3751.086182
1946.229004
3686.148682
2245.890625
1767.389526
3767.084717
4225.210449
2335.472168
4665.956543
2369.095947
3619.279541
5650.526855
4868.541016
3448.146973
3267.161133
3322.18457
3141.884033
2217.121826
1830.874023
3110.734131
2638.140381
4317.955566
2246.218262
3190.921631
3580.508301
4427.426758
4071.436523
1261.919312
2025.843018
3442.086914
1832.903198
2629.09082
3072.343506
3465.001953
2277.164795
4370.67627
2900.955811
3341.12085
3630.479492
4463.040527
2433.487061
3424.503418
3898.8479
3085.675781
4708.604004
3575.478271
2278.332275
4637.866699
4368.008301
3378.184814
3439.790771
2981.441406
2174.708008
4995.712891
4918.173828
3378.682129
3570.713135
3573.916992
3895.555664
3892.12915
1794.119629
2589.627197
4525.890137
3023.067871
5790.620605
5180.766602
4154.698242
2243.988037
3953.286377
4833.399902
3302.057129
3516.991943
4319.961914
2251.238037
7177.246094
4015.12085
3476.508057
1629.787231
4605.553711
3621.932373
3280.955566
3531.882324
1840.412964
2894.241211
1975.866699
2864.755859
3451.588135
2104.770264
4011.5896
4131.480957
2965.915039
2926.501953
1939.818237
3673.834473
2332.512939
4045.230713
5591.964844
4179.584961
2420.615479
4137.600098
5882.864258
4878.726074
3064.947266
4541.719238
3880.893311
2230.889893
4433.285156
1675.967529
3798.302246
3200.065674
1522.095215
3742.477783
1928.461548
1329.904785
1962.475098
2906.666748
3099.054443
3000.186035
4008.150146
1491.441895
1832.4375
1628.689697
3377.1875
4427.946777
1975.111084
6323.480469
4134.84668
6123.583008
3413.158691
1914.963013
2565.858154
4062.297363
4309.484375
4934.093262
4996.80957
5093.842285
4618.956543
1848.952393
1657.758301
3158.407227
5354.231445
1652.086914
3830.890137
1923.652222
3902.620605
3861.254883
5315.776367
3580.115967
4172.685547
4500.961426
1748.416626
2446.808594
4576.293945
2588.357666
2459.212158
3292
3917.927979
5017.469238
2327.186523
2682.560059
1552.195068
3126.814697
2325.190186
1558.130859
4304.060547
4026.771729
3104.228516
1561.877563
3542.230469
5876.535156
2525.333252
4173.470215
3569.88623
4253.896484
1694.34436
4325.149414
3431.804443
2796.344727
1492.329956
2500.315674
1654.991943
1715.866943
2507.232178
1686.290771
2770.763672
2182.938721
3223.02417
1974.432129
1893.684814
1915.477661
2740.492676
1864.31604
2951.27124
2092.368408
1793.607178
2028.588623
4292.101563
3247.446289
3414.046631
2782.747314
2051.3396
1960.34021
3443.108887
3140.45459
5396.936523
3557.397705
1958.982178
1974.99646
7128.40332
3520.043213
2710.105713
2772.174805
1713.220215
2928.915771
3431.377441
2633.904297
1676.738892
1884.976563
2925.180176
1840.200195
1975.656494
2416.701172
4312.615723
5290.910156
3131.251953
2402.936768
5063.808105
2697.139404
2442.791992
1918.25769
2155.015625
3277.591309
3935.686768
2360.668945
1937.125
2490.483643
2930.3479
4398.200195
1762.211548
1733.89624
5294.616699
1804.224243
3006.86084
2526.315674
4498.499023
3941.383789
4207.168457
2536.366455
2246.966309
4933.323242
1790.445923
3728.523193
1778.895264
2512.941162
3315.255615
4189.194824
5293.427246
3998.307617
2764.957275
6507.013184
2131.281494
2741.275635
3683.902832
2280.407959
3670.029785
2824.040039
3523.475342
1504.875488
2089.747803
3418.765381
2210.917236
2540.556641
2825.424561
1818.594116
3700.977783
3081.018799
3840.01709
4140.245117
1625.429443
1773.694214
1601.714233
3620.134766
3821.990234
1943.888062
3234.356934
3575.516113
3966.959229
1774.468628
3560.335693
5435.207031
2799.535156
5036.30957
1990.699341
4804.447266
2494.199951
2934.964111
2594.192383
3456.845459
3544.392822
4825.659668
2183.765625
3900.292725
2162.390625
3067.475098
4113.556152
2168.957031
1886.453735
3883.740967
2969.135254
1932.345703
2154.081055
3642.309326
1921.338135
1894.611572
2204.800049
3034.722656
2959.81958
4227.369141
4694.162598
5019.065918
1773.908447
1829.663696
2309.543457
2461.116699
2389.357666
4026.729248
1888.263062
1618.06543
4714.641602
2037.876221
3693.205566
3373.298096
2717.600098
4053.245117
2512.692871
4842.774902
4354.366211
4203.016113
1953.841064
3704.993896
3074.673096
3171.620605
2299.510986
2771.085205
2553.01709
2886.023193
4694.641113
3842.193115
5224.582031
7208.566895
3915.218506
2313.823242
4688.393555
4441.936035
4219.560547
3532.405762
2255.890381
5178.744629
2372.674072
4813.153809
6191.447266
1970.205078
2898.427979
4854.561523
3479.452637
3409.615723
2771.856201
3591.365967
3033.609863
4917.039551
3159.95752
5101.183594
2923.423096
4237.846191
2286.285645
3194.25
2287.131836
3701.138428
2262.181885
2806.340332
5658.953613
4693.688477
3240.857178
2251.906006
4187.64502
4074.951416
3430.019043
4078.669434
6418.334473
5766.64502
3771.192139
3381.156738
4198.189453
2609.153076
3280.560791
4649.125488
4113.813477
5322.555176
3822.666748
4203.73877
4523.063477
3344.378662
3914.311523
4077.174316
3256.516846
3299.493652
3243.13916
3105.228516
5278.888184
4155.455078
1896.969727
3418.43042
2232.383301
3523.923828
4050.093994
9751.266602
2545.498047
2768.834717
1801.252197
1531.450928
8521.823242
3260.388916
2487.42334
3415.588623
5541.683594
3079.290527
2006.681763
1835.111084
2943.589111
1542.93335
4446.444336
4157.451172
2023.93103
2164.578613
2928.266602
2418.41333
3169.318848
4379.236816
3248.893799
3472.587402
5287.680176
2584.483154
2155.325928
3755.134766
4065.943848
5026.921387
2380.064209
2228.431641
2348.760986
2094.591553
4311.35498
3358.966064
2346.345459
2080.824707
2261.579834
3702.46875
2866.447021
2670.145752
2777.212158
1656.5
4308.977051
3617.265137
4256.327637
2263.62793
5756.291504
3832.412842
3332.812744
2896.831055
2815.902344
2053.506592
2548.86084
3000.299561
5353.5
3808.923096
3658.866211
1963.589722
2197.623779
2506.153809
2160.715332
3084.571533
3132.75
2847.135254
3881.407471
4532.860352
1565.658569
4846.077148
3632.096924
3655.736816
1615.423462
2289.800049
4548.64502
3868.095215
2973.27832
3863.692383
4615.180664
3408.45459
3580.122803
2731.056152
2443.858887
3196.470703
2847.12085
4021.639404
3975.0625
2724.465088
3321.62793
3484.955811
2896.598145
2745.960693
3462.047363
3254.33667
1833.113892
3222.945068
2876.109375
1992.91333
2541.451904
3912.772217
3688.455811
6549.453125
2073.428467
2819.581299
5245.356445
2927.272705
4669.590332
3885.538574
2284.763428
2210.752686
3649.494385
2993.90918
2387.522705
2511.733887
1986.515991
5811.156738
2853
3175.244385
8003.188477
4981.00293
2231.546631
3023.057861
2661.48291
2698.233154
5458.45166
2407.102539
2795.700684
3072.973389
1818.872803
2778.219482
1769.697876
1828.978149
4276.386719
3271.970215
2452.422852
1655.780762
4091.413574
2599.873047
2343.889648
2120.121094
5072.812012
2812.976074
5489.994141
4073.102783
5528.930664
2781.473633
4703.071777
4276.373535
3341.077881
2772.041016
6409.022461
2922.608643
2380.758545
3399.50293
5699.002441
2534.982178
1937.719604
3058.475098
7025.509277
1904.85498
3364.286865
3236.196289
1776
4997.943359
4721.773438
2749.716309
2982.631104
2170.104492
2476.169434
2917.037842
3201.479736
3086.697754
5242.406738
5354.483398
4863.634277
3417.853271
4144.825195
5231.015625
4106.959961
2100.817627
1968.610229
3027.700439
2081.096436
3838.037109
3334.611328
4860.023438
1624.308838
2045.899658
2078.404053
2273.383057
5035.178711
3087.661865
1792.489746
1662.717773
3114.643799
2040.383179
2711.408691
1839.971191
2261.80542
3660.982422
4169.339355
3225.569824
2244.407227
1949.266602
2300.439453
3602.623291
6903.638184
3062.800537
2630.37207
4206.088867
2259.811035
2059.941406
3710.158447
6568.697266
5908.222656
3410.192139
4294.875
2182.171387
3734.092773
2964.130859
2817.78125
4942.127441
2315.54834
3245.48877
2399.054199
2178.41626
2158.931152
3911.547852
6838.373535
4009.88916
2190.174561
