# Supplementary material for: Distribution Analyzer, a methodology for identifying and clustering outlier conditions from single-cell distributions, and its application to a Nanog reporter RNAi screen
Source: BMC Bioinformatics. 2015 Jul 22;16:225. doi: 10.1186/s12859-015-0636-7 (PMC4511455; doi:10.1186/s12859-015-0636-7)
Supplement: Additional file 1: Code S1. — R source code and sample data for distribution-based high-content screen analysis [file 12859_2015_636_MOESM1_ESM.zip › DistributionAnalyzer-1.1/Plates/files10004/H11]

2669.658936
2693.228271
1951.831299
3020.506836
2093.167725
2965.362793
2516.4375
2345.185303
2736.268311
2019.75415
9432.388672
6002.730469
2322.559082
2818.938232
5500.774414
3698.141846
2316.504639
2214.488281
2580.124512
3570.498291
2593.089355
2263.894043
2232.397217
2728.786865
2494.613525
4395.178223
2589.300049
3967.649414
1798.918213
2113.259766
2108.086426
4226.226563
2435.742676
2265.125
2269.584229
2238.489258
4196.575195
2767.456299
3715.560303
1962.196045
2937.219971
2411.99292
4949.380371
4310.574707
3796.433105
3171.323975
2601.622314
3041.714355
2964.618896
2951.922852
4021.5979
3898.649414
3520.111816
5334.009277
2958.136963
3484.226074
3558.897705
2127.585205
1951.87793
2523.488037
4074.538086
3939.034424
4345.818359
6212.507813
4161.67041
1927.292969
4281.120117
3264.760742
3047.151123
2959.384521
4485.913086
2492.752197
3114.666748
1898.582031
3576.026611
1971.80957
3502.522461
3111.79541
2200.508057
4415.304199
5790.359375
5536.23877
3334.533447
5339.792969
4026.337646
3591.347168
5504.095703
5074.748047
2170.275879
1661.917847
5438.058594
3883.11499
5324.050781
3470.767822
4509.291016
4299.606445
5436.51416
2417.466309
3518.601074
2078.681396
3755.079102
4527.527832
4326.537598
1994.53064
4845.049805
4432.544922
4351.642578
3802.719482
2300.546143
1936.255371
3106.304443
2519.114502
4983.932617
2389.07251
2344.0896
3275.320801
3531.390381
2279.43335
2964.777832
2892.72876
3322.078369
4502.085938
2338.301514
4780.632813
4201.338867
5598.977539
4353.816895
2723.365967
3205.401611
3779.172363
2584.352051
3743.238037
2864.166016
2365.685303
4316.810059
1808.297241
3238.60083
3584.029053
2438.532715
4156.419434
5438.11377
2670.98999
4651.165039
3818.709961
3860.633057
3752.456543
5152.507324
3461.363281
4007.571777
2537.600098
3934.166992
3413.052734
2335.665039
4883.800781
4231.095215
3379.536865
2201.443604
4086.728516
3914.402832
3605.533447
2394.46875
2052.057617
6130.740723
3008.752686
3881.685303
2838.114014
2742.852051
4048.090088
2875.239746
2380.08667
1940.697388
3790.066162
4149.943359
4084.740723
2381.286621
2212.009277
3090.344482
3898.086914
2510.871094
3168.014893
3374.415771
2680.750244
3556.314209
2766.916016
3783.16333
2939.352783
3183.47168
4701.730957
2435.499023
2712.846924
2299.822266
3606.169922
4802.822266
3488.306152
3448.645264
3721.109863
2617.679688
5508.687012
3093.420654
2656.23584
2267.29126
3293.508545
2565.025635
3590.740723
5386.811035
2507.498535
1903.716797
2745.223633
2287.783691
1800.742432
3356.859131
3401.498291
2604.258301
2664.825439
2042.718262
2215.085693
1914.50415
3089.051025
2817.289063
2396.929199
2729.894531
1983.227539
2443.175537
1861.130493
2165.697998
5528.095215
4111.587402
5536.226563
3198.07251
3433.283203
3308.83374
3660.314941
2066.516602
1944.611084
3800.684814
2674.070557
4594.581055
4362.268066
5410.067871
4462.925781
3337.873047
2377.909912
3000.548828
3340.032715
3786.624512
3413.135498
2124.085938
3016.817871
3712.29126
4363.765625
6729.383789
2843.733398
2530.189941
1654.907349
6308.966797
3150.763916
3867.832031
3526.71582
2939.503662
3858.586914
2264.48584
2820.363525
2688.633057
2311.452148
4296.281738
1944.921021
4379.344727
3433.944336
2457.83667
1979.379272
3723.946045
4064.803711
1906.921997
4006.612549
2842.893555
3459.4104
4270.529785
5955.568359
3359.250732
2481.43335
3362.016846
5294.208496
4486.148438
3432.740723
2930.195313
2784.988037
2976.098389
3026.736084
3938.071777
2797.748047
4588.710449
3885
5282.150391
2076.197754
7967.558105
3103.452148
3320.478027
2069.855957
4225.511719
1804.661743
3702.943848
2351.389648
2827.588379
4865.334961
3641.02002
2929.925537
3719.546387
3467.980469
3584.087891
1849.676392
3437.468994
2441.607178
4268.935547
2273.848145
3328.690674
2814.793701
1890.823486
1816.125732
3556.740723
2511.458252
3758.258301
2301.801025
2517.466309
3245.328125
1988.327881
1762.191772
3159.457275
2416.148193
2496.12915
2539.645264
2211.682129
2644.45459
5407.445801
2847.104492
1889.793823
3328.54248
1822.290039
4539.694824
2653.231445
2924.519287
3869.807129
3204.123535
5374.046875
4010.525635
3823.712646
2882.459961
2793.315186
3508.277344
2164.364746
2237.108398
2511.058838
3078.792969
3070.543457
1940.829346
4197.25
2734.225586
3211.850098
1928.133911
3160.489746
1788.769775
1859.145508
4383.98291
5275.218262
2374.899658
4552.428711
4272
5381.810547
2848.82251
3270.800049
6071.556641
3404.926025
2194.554932
3407.146729
4967.023926
2229.75
2792.660645
3827.869629
3429.447266
3991.380127
3379.262695
3605.276123
1995.057861
2696.195068
3633.975342
3855.60791
3060.600586
3087.937744
5212.236328
4535.157715
4041.451904
4309
1761.699585
2710.291748
2203.533691
3165.958008
3156.137939
1963.166138
2583.075439
2525.320068
2715.866455
4689.408691
6983.924316
2236.303223
3822.76709
1939.457642
2854.219727
4517.82373
2556.750488
2241.157715
2466.853027
3233.403564
3602.358154
3462.802246
2309.163818
3018.552734
3400.248291
2470.544434
4935.483398
1587.226685
1869.134521
4974.818848
2244.281494
3023.033936
3757.310059
2216.220703
2259.697998
1894.494873
2682.009277
2428.281738
2114.311768
3287.320068
2394.567383
2334.756348
2423.551514
2574.906738
3018.04834
2378.944824
2412.008789
2558.071533
4967.072266
1809.994385
6044.65332
5715.345215
2521.470703
2921.872314
2187.378662
4086.808838
2819.654297
5046.532715
4101.534668
1747.607178
3606.736084
3236.224121
2012.37207
2709.113281
1908.825684
2923.859619
3974.30249
2986.594971
1803.605591
1920.746948
2154.325195
2903.376465
2340.435059
2629.501465
1834.023926
2021.664063
4058.769287
1891.725342
2852.717773
2299.005859
4165.669434
4288.546387
2090.481689
3111.4375
4430.360352
2347.469971
2856.276855
2008.437866
1907.664307
3358.25708
3782.003418
2760.030029
6009.234863
7473.421875
2782.830078
2336.823486
2133.638428
2830.45752
2775.872314
2531.879395
3832.341309
4089.44043
3520.449219
4711.289551
5009.988281
4222.49707
4317.13623
1986.088745
2285.800537
2843.737061
1679.974243
4273.566406
4373.936523
5313.84375
4918.300293
4247.73877
5472.525391
4788.916504
5643.991211
3479.966064
2350.448242
2270.068359
2606.393066
3856.604004
3556.399902
3793.537109
3620.841309
2222.371338
2054.054443
4046.155518
4555.216797
2346.722168
2615.767578
4551.680176
2521.800537
3204.403076
2887.245605
2907.28418
2618.825684
2109.717773
3429.06665
3538.763672
2011.658936
1993.628296
6360.061523
4106.604492
3988.434814
3455.862061
2709.600098
3002.833252
2922.989258
2738.96582
1891.398193
1980.046509
2044.800049
2042.446289
5878.942871
1546.599976
3873.387207
4688.308594
4749.950195
1672.078491
3638.699951
3891.459473
3755.527588
3817.45459
4108.228516
3291.043457
2436.167969
1831.139771
3358.011475
3864.638428
1465.80957
3034.05127
4963.312988
3538.274902
3224.765137
1743.720947
4143.014648
4838.157227
3497.689453
2182.578857
3147.388916
1921.365845
4251.25
2691.25415
2621.528564
2169.899658
3656.888916
3942.279053
3851.570313
2628.345947
5463.927734
2032.292236
2500.486816
2489.777832
3609.515625
2133.714355
2021.282593
1831.47229
1775.862671
5101.304199
1552.049194
2481.633301
4726.623047
1902.251953
1794.255371
2284.842041
2168.887451
4416.887695
2932.101074
2172.636475
1996.843384
2171.185303
3665.911865
2006.837036
2256.292969
2372.625488
2803.210205
2317.198242
4794.273926
2301.422119
2339.393799
1901.092529
2004.524902
2667.376465
2269.523926
2179.834473
2478.431152
2786.848389
2175.498291
3746.607422
2272.688965
2013.660522
2403.612793
3846.652588
1816.679688
3012.765869
1903.650024
1731.594482
2708.068115
3736.433838
2566.372559
5184.837402
3130.467529
1670.055664
2754.895508
3961.476807
1960.694702
4236.534668
5777.819336
2995.917236
1917.705566
1928.942261
3085.464111
1820.363647
2342.091309
4688.500977
3867.92627
3439.444824
3371.161865
1978.611816
2676.039795
2335.106201
3643.903564
1790.78833
3424.883789
7207.163574
4299.907227
2990.558838
4545.929199
4185.57959
2918.217285
2916.873291
4175.163574
3314.90332
5239.708496
3542.281738
2377.296143
2423.003174
2464.759277
5160.25293
3271.33667
1851.653198
2877.688965
2320.234619
4083.323242
4404.607422
4694.651367
6427.639648
1760.255981
1822.988525
4266.686035
4431.352051
2392.226074
3388.168213
1931.594727
1702.224731
2116.988037
2336.590088
3299.448975
5683.032715
2835.435547
3904.516846
3177.130127
4239.896973
3400.167725
2559.529297
3605.281982
2155.963867
4504.226563
3970.904053
4181.278809
3124.215576
4262.037598
5814.32666
5218.399902
2882.474121
2632.959961
3851.922119
6401.916504
4141.407715
4104.129883
4810.105469
4279.179199
2475.176514
2845.773193
5457.350586
3959.540283
3044.770264
3419.682617
4645.538574
5074.766113
4217.433594
6459.765625
4201.484863
2981.304932
3482.937256
4126.82373
3210.219727
4215.74707
2289.085205
4570.263184
3791.95874
2166.350586
2725.202148
2004.645142
3619.179932
4184.814941
2518.828857
2458.641846
2163.570313
5345.348633
2351.213135
1970.33667
4342.237305
5223.672363
2152.277344
4145.927246
3916.772705
6003.887695
3973.147217
2264.712891
5514.865723
3261.646973
3849.427246
4903.356934
5672.990723
2112.140137
1996.02124
2850.852051
2088.548096
2297.657715
1821.350952
3902.572998
2829.580078
3333.933105
4916.188965
2172.384521
2512.072754
3578.629395
3446.592285
1935.331909
2430.945801
2213.537354
2205.431152
2800.506348
5244.909668
2952.083252
2059.552246
2469.170898
2520.460205
2621.844971
2251.981445
2441.947266
3646.048828
4563.685059
2150.440674
3925.507324
1741.964722
2603.053711
2791.662598
1811.789429
4337.365723
3960.444336
3533.030273
5576.748047
2562.696289
1832.727295
2001.872681
2696.988281
3509.09082
2931.767822
3437.494141
2364.735352
3547.016113
2246.004395
1944.66333
2373.898193
1828.387695
2277.183594
3545
1940.57605
3041.374268
1987.107056
2676.958984
2561.380859
3956.668213
4432.512207
2595.717529
4100.130859
5081.850098
2434.623047
3300.747559
5124.430176
2183.605713
3381.692383
4076.110596
2298.270752
3120
2580.803955
4580.057129
3456.905273
5148.336914
4912.784668
2652.462646
1989.098877
2314.19043
2023.285278
2136.82251
2015.593994
2366.20166
2293.739502
1924.640747
2764.165039
2716.340576
2000.662109
2214.353516
2397.269287
3328.793701
1996.637451
1890.432251
1961.710327
5800.80127
4417.859863
2540.780762
4411.47168
2182.004395
1712.261719
2206.07251
3983.654053
5722.462891
2272.231201
3629.455566
2223.623535
2180.363525
3484.267822
4486.716797
4845.256348
3247.601074
2556.369385
3157.962158
2691.895264
3459.606445
2601.057617
2766.886963
3297.646973
2456.378418
3495.241211
6622.88623
2510.450195
1893.541138
3301.605957
3068.709961
3529.368408
2801.02124
2553.5
3771.565918
2117.699951
3109.545898
3088.452148
2730.923828
3942.848389
2448.900635
2297.136963
1514.201782
3325.135254
2187.771484
2324.341064
3675.5625
2006.505249
3245.151855
3604.450439
2401.277344
3824
1748.571411
3963.904297
2921.21875
4639.663574
5928
3679.50293
2188.053223
1618.526367
3781.510254
2018.268066
4792.794434
4905.429688
2694.056152
3066.5979
5699.664063
3374.392822
2145.739014
2979.746094
7010.129395
5033.089844
3997.180176
3697.931152
3524.437256
2130.756348
2456.647461
2399.935547
1826.602417
4239.743164
3376.243896
4271.69873
1963.509644
2710.819092
3304.327637
2449.798096
1828.095947
2284.293213
3713.919189
1766.506958
2665.302002
2117.271729
2500.42749
4087.024414
1942.985596
3431.928711
2289.986572
2255.683105
2960.2854
2009.097534
2048.169434
2910.620117
2272.817871
3533.087402
2183.582764
2268.544678
1822.057495
2980.571533
2306.366943
2530.457031
7822.23291
3054.758301
3386.202393
2016.295776
4905.461426
8234.036133
3155.598633
2209.804199
2413.80127
2536.905029
4364.210938
4668.113281
2218.7854
2060.595947
1948.566895
2967.452637
3736.891846
1984.601929
2460.807373
1886.445923
1684.163086
2897.906494
3298.326416
1658.862061
2841.846924
2837.210205
3141.394287
6730.407227
5019.148438
4098.728027
2898.482178
4270.181641
3172.412842
4702.431641
6435.486328
3760.019043
2877.877197
4324.269531
2191.711914
4723.376465
5752.907227
2732.416016
3024.845459
5290.37207
3175.721436
2498.688721
4574.033203
2211.363037
4138.791504
1721.574341
3059.256348
2750.257568
2021.757202
3616.656982
1832.966187
3514.941406
5909.305176
1793.315674
3380.330811
1870.495239
3068.283447
6261.657227
1829.107178
4949.370605
5693.770508
4707.028809
2994.811523
2013.870728
3540.129639
3567.193359
4556.982422
2249.919434
2858.151367
1805.944702
1691.518066
4928.184082
2224.943115
4008.701416
2419.184082
4135.975586
1914.906982
1698.772583
2646.024902
2636.397705
5430.475586
4260.149902
3800
2431.62915
2530.268799
5656.237305
1796.171753
3276.618896
1812.496704
2296.855225
1802.461548
5433.498535
2647.111084
3630.564209
2510.976318
2718.595947
2214.602051
2248.716309
6121.657715
2859.259277
3038.329102
2362.596924
3516.334717
3196.463867
3910.9729
3832.590088
3078.993652
2266.629883
5137.491211
1736.240601
2744.73291
3787.754395
3506.875
3540.765137
2979.697266
3311.595215
2097.212646
1725.939453
4539.90332
3175.482422
2465.413818
6114.165527
3773.303467
3541.333252
2221.230713
3261.003174
2860.970215
1967.93335
3170.472656
7235.309082
5118.444336
3630.907715
2474.754639
5921.82373
3576.875732
5652.297852
5479.339844
4133.763672
3769.579346
3492.47998
5596.625977
4892.044434
2586.962891
2666.676514
4802.369141
5137.749512
1757.344238
2652.126709
2858.195557
3962.91626
6031.978516
2341.187256
3982.411865
3311.849609
2351.248779
2825.284424
1754.05249
4287.271973
1975.423828
4573.187012
3510.883545
4412.046387
4252.088379
1670.776978
3499.806885
2569.417236
5486.091309
2007.311523
2603.412354
1821.984131
2006.799561
5172.430176
3042.173828
2663.019043
2903.68042
2328.92627
2480.069092
3068.686035
2474.06958
2202.791016
2625.547363
4749.106934
2281.170898
2265.539551
3792.561768
2230.145508
1734.522705
2281.139648
4009.827393
2065.178467
2679.080566
2355.610107
5676.033691
2817.515381
3130.23999
2319.791748
2663.167969
2390.527588
1851.279419
4469.200195
2339.36499
6335.904785
3519.975342
1987.026978
3552.329346
3649.134033
3400.125732
3780.089844
2369.621094
2408.57666
3621.298584
3119.094482
2065.022705
1919.755371
5371.232422
2209.733398
4577.472656
2160.426025
4257.275879
3163.024658
5357.089844
1816.387695
6142.459473
5444.74707
4137.957031
2106.428467
1773.109497
2405.285645
7125.661133
2859.568115
1841.121826
1829.219116
3205.721924
3369.181396
6828.049805
2189.810059
2965.508545
4279.285645
2004.452393
3340.229004
4897.452637
2297.507324
5238.453125
3343.732666
11551.65918
3187.930664
3172.286621
1962.846802
1937.013672
2617.07959
1542.737915
2121.66748
2609.787354
2107.787598
1801.6604
3916.584473
2544.496582
1832.366699
1890.507446
2289.190918
1433.994873
1623.416138
2016.264893
3778.360107
3668.273438
3637.217285
6356.79541
3296.518799
2079.425049
3335.688721
3568.379639
2954.921631
2443.42041
4438.455078
2726.756592
2165.020264
3936.066895
2097.300049
3691.619141
2279.190918
2374.18335
2956.990479
3580.734619
2059.206787
3239.45752
4251.328125
3225.214355
3915.87085
3706.09082
4515.478027
4226.273438
3272.791748
4533.092285
2843.359131
2341.241455
2726.79834
2615.019287
3366.840576
7423.661621
2722.715576
1933.671875
3472.110107
3433.507813
2013.151733
1706.095215
2566.852295
3372.450684
2478.996094
2872
2750.620605
1909.403564
3528.50415
4658.314941
2188.359375
5962.976563
3008
2801.367188
3297.004395
1950.861694
2022.275879
2091.270508
5594.276855
2014.931396
2037.455811
2359.718018
3113.058594
5137.733887
2105.810791
4252.674805
2035.174438
4104.320801
2047.991089
1778.967163
3690.451904
2554.812256
3852.346924
3359.026611
2049.006592
5952.5
3782.800049
5563.458496
3711.076904
4156.789063
1371.684204
1727.263184
2156.786133
3661.374268
1889.227051
2407.692383
3064
2276.800049
6219.039063
3639.09082
2473.772461
4142.608887
4981.148438
5011.361816
3809.821777
2126.048828
2849.827148
1757.268311
3119.091309
3510.129395
4789.114746
3218.353027
4050.606689
2432.73291
4674.973145
3157.552979
5878.394531
4519.285156
5169.69873
1842.232544
4001.165527
2743.552002
1635.272705
3599.780762
5180.248535
3316.134766
3812.744141
2793.126709
3850.759766
3925.780518
2461.495605
2323.935791
4444.512695
4143.986816
3252.301514
3555.877441
4727.466309
3077.311035
3538.245361
2301.675781
6126.59082
2312.657959
2833.511475
2670.185303
2230.17334
6087.080566
3690.008545
1937.266235
5770.730957
1754.673096
2750.883057
4620.870117
2158.453369
2566.175293
2090.550781
1962.696167
3189.709717
3807.655762
6027.619629
3032.627197
2483.769775
4233.332031
3420.807373
3057.811035
3408.402832
1756.173218
5283.455078
1764.095337
2211.779297
4743.235352
4700.770508
2358.920166
4108.876465
3821.215576
4051.676758
2169.428223
2461.47998
1859.009644
1847.535278
4122.895996
3249.557373
1978.844116
6347.476563
5107.309082
4004.930176
5852.303711
5738.939453
1770.693115
5134.589355
1808.825806
1806.604004
3218.259521
5294.089355
2213.979736
1973.861084
12011.813477
2946.666748
2995.830322
2470
2426.647217
3930.193848
3612
3752.23584
2933.853271
3770.117676
3066.416016
3449.323242
3102.551514
3241.181152
3876.380859
2246.335449
3004.462158
2486.716553
2292.69458
3226.159424
4087.818115
2282.942627
2168.734375
3646.731689
2416.851807
6572.276855
4684.195313
5027.671875
6151.053223
3259.130371
3139.243652
2543.498047
5881.948242
2744.55957
4685.723145
2952.868164
3582.638184
4839.532715
5270.48584
2986.608643
3347.210449
1872.791504
5620.647461
6057.879883
3502.224365
3685.342773
3502.827148
3984.107666
1799.828857
1878.103149
3267.449707
3264.227295
3159.926025
3050.336182
3257.70874
3058.274414
5781.358398
5756.983398
2461.777832
4626.933105
6211.516602
3464.79126
4383.333496
2336.140381
4112.38916
3557.795166
3367.595947
1631.483887
4843.773438
2002.476196
6924.813477
4398.370605
5857.467773
3030.628662
2848.806641
2024.606934
2402.0625
1867.769287
7954.506836
5969.055664
3374.583984
3850.6521
5377.333496
2034.899536
1822.745117
2583.155029
4245.987793
3899.172363
3191.69043
2162.548584
3592.515137
3896.47998
4204.117188
2388.784424
7334.11377
3919.45752
3161.919922
2388.768066
2499.594238
3650.597412
5928.717773
7439.919922
4432.090332
2672.79126
3143.594971
6104.836426
5075.869629
2799.849121
1844.576416
3614.918945
7775.14209
4064.117676
4263.594727
4751.504883
2411.749023
4483.166016
5552.211426
2712.790039
3250.370117
1940.200317
1946.296753
4154.20166
1765.104126
3451.230957
2489.260498
1953.306152
4729.778809
3103.387207
1757.24353
3583.484375
4136.875488
4491.962402
2131.656494
2050.651855
3896.158691
3015.491943
4449.810059
5989.226074
5045.217773
2081.239014
3324.750488
2421.979248
3458.343994
4238.305176
2918.860596
3300.855225
3370.63208
3342.652588
4188.246094
1407.578979
3574.857178
5060.77002
4535.29541
4019.87085
3546.209473
3221.916016
2101.012451
3298.567139
4274.553223
2473.089111
4046.647949
4840.958496
3515.266602
3906.879883
1582.651733
6012.851074
4764.071777
3252.585449
3487.462646
1809.060181
1705.734985
5077.837891
2824.784424
3567.976074
3599.729492
3780.596436
3882.029785
3265.729736
2268.531982
4724.958496
2421.987305
3420.206299
2362.363525
5977.719238
4121.745605
3220.91748
3926.296875
4052.502441
2355.333252
5481.250488
2699.886719
2635.350098
4102.20459
4873.789551
2252.106445
3762.990234
1949.830566
3536.299561
2600.519043
3291.199951
2950.333252
1789.401001
2921.085205
3271.251465
5021.835449
4181.700195
2745.811768
3115.671631
3944.883301
2441.07251
4013.373779
4716.43457
3498.050293
5420.909668
3124.138916
3286.570068
5066.338867
3000.814209
2273.049805
3612.599121
2818.177734
2982.446777
2902.550537
3716.702148
3511.164063
2785.791016
2795.770996
2343.464355
2862.5
5516.332031
4455.015625
2832.067383
2622.920654
4032.727295
7368.980469
3651.10083
2827.479736
4675.919434
2735.246582
3021.145508
2268.672119
5053.914063
1624.296265
4537.101563
2249.488281
4198.42334
4620.575684
1819.621948
3808.950928
4845.164551
2769.927734
2811.5
1876.427612
4973.646973
2475.45459
2599.243164
4229.319824
5420.612305
4888.049805
3182.029785
3882.979248
4064.654053
5999.05127
3413.473633
3643.368408
5156.07959
5016.48877
4567.048828
5020.660645
1966.400024
4393.147949
1830
3761.188477
6083.068359
2932.141113
3292.931396
4228.799805
8465.572266
3383.193359
3382.590576
5843.722656
4990.041504
5150.797852
4977.732422
6424.203613
5611.972656
2253.487549
5531.242188
5778.020508
4933.751465
2744.043213
2292.651123
3667.428467
3253.904785
3436.509033
4266.763672
2630.088135
6821.781738
3452.756836
1790.436768
2265.839111
2111.600098
4526.45166
2686.712646
2726.098389
5267.64502
2107.621094
3297.108887
3756.458008
2515.313232
4000.071533
3821.003418
4810.472656
1821.787231
3308.531738
3917.190186
4172.239258
4296.507324
1609.599976
4685.885254
5091.549805
5387.138672
2219.278809
3231.739014
1737.272705
4088.046143
4190.727051
1629.106323
4472.324219
1480.412354
2103.349609
3965.221436
5055.236328
3180.861572
4245.333496
2617.982422
3289.932861
4030.543701
4486.188477
1923.592651
4614.936523
3226.784424
1711.207886
4185.112793
4621.75
1746.777832
4294.526367
3696.868652
3396.92041
1959.921509
4553.962402
2249.142822
2664.585449
5264.85498
2077.438965
3422.170166
3007.734375
2960.02002
1754
2718.804688
4173.502441
2070.171387
3523.365723
3093.522949
2970.041992
2150.029785
3032.036377
4587.022949
2510.996826
1977.530029
4524.124023
8686.929688
2684.523193
6635.200195
2329.821777
1979.934448
3149.260498
4051.684814
2411.177002
4509.243164
9847.582031
3979.098633
2941.548584
5116.759277
3666.793213
1892.709106
3392.87207
4364.564453
2962.497803
3587.028809
4357.841797
3216.828369
2359.167969
2364.776611
2935.299561
3036.546143
2589.089111
2816.150879
3681.605469
3232.576904
3316.431885
3289.731934
2763.638672
2696.915039
3179.022949
3584.596191
2876.967529
3990.025146
3902.554199
2930.246826
5356.831055
3529.450195
3466.14917
3330.648193
5623.69873
2502.5
3879.573975
3702.716553
5273.934082
2508.050537
3960.935303
6859.783691
3901.84082
4920.383789
4040.888916
5162.817383
5206.312988
4728.587402
6235.415039
4679.815918
4164.13623
4123.924316
5648.413574
3631.888672
5613.738281
1771.365112
2226.645996
3416.888916
6613.651855
2651.813477
2398.389893
4131.644043
3198.242676
2107.403076
2761.939453
4337.467773
2740.576172
2931.019775
2466.003662
4498.633301
3125.919922
3565.635498
3729.356445
4828.45752
5349.831055
3977.697998
2768.691895
2574.010742
3508.714844
3676.916016
2091.115234
3133.350586
3802.437012
4562.321289
1434.466187
3092.218994
2406.010254
6546.53125
4342.351563
3137.593994
4670.043457
4033.317139
5133.833496
4351.733398
4128.202637
4199.83252
3797.45459
3798.950439
2377.13208
3695.067383
2324.286621
3894.904053
3798.327637
3847.823486
2062.238525
1772.745728
3098.471436
2478.383057
2351.73999
2788.659424
2497.026123
2072.496582
3611.342773
3353.856445
1903.714233
5851.13623
3616.450684
3861.960693
3438.604248
4326.049805
5144.299805
5115.551758
3891.574463
4056.875
5716.433105
2871.604004
4564.035156
4607.269531
2679.619141
1520.813599
1992.739502
3653.734131
1776
3181.255127
3016.883789
2551.476563
3875.569336
3880.639893
4827.872559
3773.605957
4769.191895
4086.291748
2333.473633
5702.267578
3758.70752
4712.367188
3836.949707
5336.164063
4900.032227
4424.40625
4529.882324
5425.165039
2619.577637
2879.486816
3330.746582
3011.231689
3865.065186
2900.816162
6684.708984
4080.112305
2641.763916
3395.643555
4956.102051
2197.821533
2768.432373
3932.037109
3248.048584
4884.492188
3815.085205
2688.041992
3928.58374
3480.185303
2225.957275
6314.657227
2287.9104
3070.852051
1875.029541
4582.418945
2948.871582
2629.683105
3351.920898
1973.311157
3150.385986
6648.979004
4621.637695
2926.648193
4199.25
2761.476563
1785.133911
3785.050781
2200.092285
2529.962158
5762.922852
4648.144043
3359.862061
2085.496338
4296.96582
3713.6521
5130.868164
6002.040039
2826.203857
3364.17334
4213.608887
3875.188965
3707.548584
2450.654053
3253.106445
6119.695801
2815.238037
8762.181641
2478.111328
2587.646973
4790.169434
2102
2831.39209
4692.793945
4079.029541
3524.842041
3835.192139
4548.916504
2910.432373
3616.14624
6564.102539
3777.157227
5210.041992
2319.414551
2834.571533
3176.122559
7325.322754
3955.286865
2740.865234
2557.550049
2591.597412
2580
6023.779785
4277.626465
4471.555664
5401.644531
4044.346191
2908.517334
3554.311035
4542.222168
3631.907471
5314
4167.118164
4549.982422
5921.446289
5341.281738
3425.398682
3396.668945
1907.404297
1699.017944
3692.714355
3960.290039
4818.838867
2903.0979
2814.589844
5046.651367
5250.116699
5460.394531
5707.415527
3781.099609
6008.866699
3020.065186
2905.30127
2486.550049
3874.019043
3365.135254
4758.918945
5013.077637
2737.179443
4668.575684
4606.568848
3330.779053
2288.982666
4795.349121
3815.827148
1277
4013.70459
4792.5
8504.71875
3041.464844
2567.916748
2475.231689
4046.706055
2562.728516
3011.888916
2094.187744
1429.292358
4665.933105
3201.616943
3505.163574
2859.505859
4207.774414
2034.086914
3939.891113
5099.193848
4614.785645
5102.379883
4318.243164
2726.506104
4225.932617
4757.609375
3372.626953
2724.449463
2682.44043
4361.52002
1877.82312
6352.067383
1558.540161
3171.818848
3850.5
6056.722656
3440.402344
3072.838379
3306.039307
5607.713379
3008.711182
4124.054688
6314.550293
6502.375977
3829.806885
4419.191895
4423.732422
4184.651855
2770.580566
3941.322021
1848.444458
3586.962891
5742.562988
3083.034424
4135.213379
1906.616821
4325.400391
2954.644287
3773.61792
3659.09668
3217.208008
2150.987793
3302.924316
5170.654785
3529.87085
1852.363647
2459.917969
2642.394531
2663.216553
2869.233643
2325.827148
3950.825195
2992.607666
4898.036621
2521.90625
1759.630737
2125.009033
1978.626831
3819.805176
2668.893311
2759.898438
4040.81665
3394.738525
2809.661865
4932.532715
4498.59082
4619.673828
2746.822021
3327.275635
2633.077148
2249.208984
2268.042969
3750.576416
4594.666504
2602.883057
2834.540283
2998.793213
3316.134521
4605.07373
4437.611816
3258.616943
2064.58667
5587.211914
2042.192749
2500.766113
4178.931152
3607.515137
1594.796143
3759.468262
4237.226563
2174.256836
3643.625732
2344.561035
2580.873779
2655.473389
3262.360352
3102.295898
2988.021973
2891.985352
3737.617432
2404.39209
2373.965332
3979.309326
2945.142822
2672.9729
5156.128906
4141.631836
4835.295898
5187.158691
3891.533203
1988.973511
5334.646484
5613.571289
3732.60498
2646.97876
3733.102783
5342.52002
2575.407471
2951.26001
5313.70166
3518.472656
3373.133057
5241.170898
4234.112305
3898.349854
3699.512939
3781.439453
3049.030762
2463.079102
5273.904785
5079.811523
2986.801758
3446.915771
2653.686768
1786.153809
3923.132568
4232.394043
3948.485352
2403.270508
4246.314453
3141.360107
3228.533447
3263.837402
3417.532715
7076.102539
3116.768799
2518.009277
2883.80542
3621.94165
3046.099121
3221.142822
3130.560059
6391.5625
4372.580078
3371.199951
1970.440308
4035.725586
4241.183594
4078.698486
4701.473633
3259.74585
3845.048828
4683.439453
3786.30835
3446.549805
3274.48877
3618.701416
4807.432617
2223.250732
3839.554688
3105.307617
2882.199951
4313.731445
2658.608643
3619.766846
3535.965332
2954.558105
1849.354492
5166.945801
2368.146729
4778.078613
4271.164063
4176.942871
3905.904053
4367.629883
4545.140137
3889.165283
3815.625
3590.206055
3028.20752
4965.894043
5627.674805
2503.387695
5132.894043
3775.668213
5006.761719
4686.197266
5023.203613
3144.200928
5132.401855
6009.63623
1840.789307
2610.075928
7721.068359
3613.6521
2052.603027
5061.746094
2757.368408
2108.474854
4471.546387
6043.9375
2879.525146
1895.389038
2258.503418
1885.557007
1839.39624
2075.31958
3789.776367
2717.741455
2778.374023
3011.015381
3397.102051
2486.123779
3625.45459
3191.493408
5235.745605
6120.541992
5817.02002
2930.242676
3028.030762
5564.889648
3700.733154
4536.144531
4443.715332
2163.064453
2094.48999
4852.181641
1688.953125
3182.195801
5777.19873
4045.774658
2084.036621
1910.861084
6587.838379
4754.293945
2399.827148
2270.785645
4875.730957
2482.666748
3727.509521
3093.107666
2048.761963
2779.349609
2775.076904
4251.290039
3688.414063
2292.281006
5956.294922
5094.869629
4866.629883
2542.619629
1738.152466
1813.93103
2991.811279
3727.891113
3870.994873
2314.699707
3443.883789
4149.96875
3871.0896
2916.600342
4169.251465
4207.621094
3939.412842
3832.22583
2577.25
4935.012695
3550.412109
2026.575439
3101.135254
2483.902344
3324.635742
1918.269043
4498.08252
5525.524902
2674.429688
4966.416504
2792.413818
3897.945068
3287.252686
5413.71875
2437.26123
2574.859375
2894.627197
4200.943359
2672.806885
3526.136963
4042.900635
3267.310303
2334.407715
3299.642334
5282
3938.020996
4104.78418
3712.341064
4026.605713
2762.706543
4127.119629
3574.009277
2088.38916
2447.717529
4288.10498
2088.263672
4611.038086
3104.037109
2637.151855
2217.684326
2131.111084
3212.721924
2728.189941
2892.016113
4048.618164
5278.616699
3055.772461
4072.389404
4286.461914
2400.168457
5018.426758
2463.641357
3205.283691
3435.163818
3303.414551
3316.172119
5686.383301
3852.237549
2354.682129
5826.928223
3610.25
2009.177856
4563.787109
6175.394531
3537.306152
3106.510742
5270.713379
2297.366699
5885.069336
4260.279297
4734.972656
3695.206543
3353.041016
3756.830811
5168.416504
1679.251465
3158.260986
1574.139526
5318.885254
3764.080811
2519.806396
2113.814941
5742.479004
1876.363647
1936.873535
4339.075195
2446.535156
4659.883789
3957.416992
4100.859863
2008.133301
5004.387207
3488.930176
3017.682129
6230.922363
2807.588379
5902.864258
4070.888184
1744.674194
2483.432861
5149.392578
3048.693848
2466.112305
3611.733398
4321.609863
3560.615479
5570.359375
3039.108154
3472.827637
4114.030762
3682.05127
3760.140625
3071.214844
4406.708984
2532.587646
4051.621826
3944.544434
2039.913086
2389.2229
3138.24292
3133.339355
3452.710693
2806.561035
2685.838379
2716.776367
5267.879883
3767.357178
3839.169434
2646.018555
2185.795898
2934.756592
2179.842773
3503.473389
3185.37207
6623.35498
3664.587646
4071.620605
2322.363037
4353.23877
2297.621094
6013.061035
2081.878418
3210.4375
5601.403809
6126.34375
1954.158325
2942.04126
2367.606445
2501.947998
1953.45459
2804.84668
9548.114258
4632.859375
4076.566406
3323.072021
2672.491211
4172.289063
3709.01709
2424.926025
2625.39917
3259.82666
3526.674072
4458.640625
1928.475098
3590.922852
2833.742432
2545.619385
2165.654541
3158.794922
2194.705078
2710.177002
1949.894775
2989.08667
3897.77002
2508
3329.218262
4208.28125
2004.800049
6241.689453
5010.598633
3158.730713
2825.413818
5435.569824
3201.078613
4283.371582
4303.915527
3599.931152
3112.194092
4586.718262
4487.314453
6254.296875
4176.401855
2307.764648
2583.019775
3115.086914
2692.408203
3115.68457
3599.828857
5997.354492
2347.612793
2422.616943
5266.584961
4155.702637
2394.012695
3079.285645
3322.862549
4893.452637
1971.877686
4580.520996
2067.963623
2589.434326
4784.210938
1913.174316
3552.83374
3125.333252
2314.626953
5470.239258
5689.29248
6663.367188
2424.778809
2541.477539
3438.570068
4246.137695
4469.921875
3160.810791
4853.626465
5246.389648
3217.693115
4441.401855
3878.736816
4231.680176
3556.901123
2640.181396
3752.64624
3794.594482
4353.945313
2171.167969
3080.99292
3066.583984
4397.414551
3056.043213
3221.689453
3486.392578
4837.534668
3976.687256
2082.150879
3429.868652
3784.959961
3136.991943
5041.577637
3651.213867
3124.897461
3803.174561
4616.634277
3516.183838
2160.371826
3028.484863
3376.831055
5683.695313
3320.074219
1812.175049
2998.558838
3765.924805
3801.940186
3579.263184
5635.648438
4009.428467
3728.735352
2373.563721
1452.774902
4766.048828
3589.561523
2448.0896
3149.702148
3609.395996
4016.020508
4279.597656
3580.78125
4665
4319.597656
2911.781494
4759.433594
3678.642822
2734.357422
3720.398193
3423.757568
2708.121826
4013.644043
2240.520264
1817.9823
2622.553223
2941.872314
2012.199951
5267.948242
4522.266602
3381.127197
5522.608887
5131.733398
3974.515381
1609.230713
4041.695801
5080.275879
5070.387695
3527.6521
2682.066895
1554
5053.874512
5242.214355
4851.808594
6321.931152
3147.328369
2784.691406
8278.382813
2921.060303
5890.222168
3593.285645
5051.743652
6515.289551
2827.382813
6394.526367
6429.913086
1952.821289
1977.907715
3163.127197
3499.770264
4156.071289
6182.571289
1668.105225
3012.923096
4167.432129
2043.957886
3165.311035
5025.315918
3273.523926
3221.69873
5908.861816
5666.51709
4858.324219
4890.197266
4430.979492
5398.392578
3448.255371
4065.473633
7190.54541
5410.522949
5053.272949
6492.481934
1998.924316
5953.054199
4393.277344
3959.078613
4346.742188
3229.0271
3786.755859
3655.362549
4139.150879
4648.10791
4379.100098
4467.102539
4505.355957
3558.222168
4055.640137
1823.927612
5112.409668
4098.572754
3696.321777
5520.833984
2304.140625
3764.095947
3063.578857
3085.668701
3197.216064
3450.301025
4184.930664
2015.172363
2648.178955
3351.21875
2218.569092
3351.207031
3480.234619
2499.061523
3261.842285
5655.406738
2344.452881
4347.777832
2446.878906
2023.910889
2473.097168
4521.859375
4893.841309
4104.632324
4950.315918
2915.651123
2087.209473
5684.733398
3364.550781
3526.802002
2834.508301
4126.040039
2083.843018
3821.769775
4941.490234
2848.830811
3235.859131
2445.323486
4530.063477
3583.042725
5737.335938
3339.074707
3030.7854
5639.796387
5008.233887
7370.549316
2574.47998
5340.944336
1876.588257
2129.297363
4558.1875
1865.614624
4544.852539
3457.960693
6553.634277
4205.689941
4534.388184
4699.221191
5166.672852
3555.394531
4738.531738
5428.799805
1905.578003
2385.939453
1433.76001
5645.893066
4357.297363
4732.078613
3599.024414
7651.399902
2974.447754
4087.654053
2308.202393
3729.153809
4675.822266
4479.938477
3834.75293
3234.571533
1766.987793
7004.574707
3593.733398
6898.030273
6012.720703
3964.547363
2793.503662
3307.589844
2828.945557
4596.311035
5870.181641
2170.266602
2853.275391
6067.782715
3699.977783
4857.085938
1489.495361
4592.05957
2034.093506
1926.729004
5918.888672
5405.723145
3100.84668
3396.164307
3606.377686
5940.967285
4762.770508
3593.046875
2873.807373
3005.496094
3373.680176
3784.982666
2917.03418
4097.183594
4451.977051
2384.540527
1659.327759
3422.485596
4058.245117
6346.973145
4867.236816
2006.056641
1734.205322
10187.466797
4183.455078
2136.341309
3810.979492
4063.062256
3042.780029
6158.601074
5231.512695
4434.855469
4498.454102
2996.446777
4478.33252
3907.537598
3093.792236
2649.215576
5927.447754
3741.602051
2599.527588
3725.173096
4615.637207
3170.35376
1845.660156
4119.848633
3475.53125
1726.229248
2829.337891
4064.786865
2384.105225
2456.642334
4669.939453
4941.201172
2417.647461
8250.015625
2675.268799
3179.351318
4185.345215
2185.991699
2147.498779
1756.05603
3770.012695
4430.559082
2341.808594
5541.248535
10200.880859
1978.959473
2522.373535
4061.167236
3871.875732
5785.246094
5987.927734
4865.989258
5139.78125
4484.187988
2686.745117
4382.275879
4578.432129
5699.667969
2023.523804
4349.823242
2938.434814
1954.574707
5873.074707
3938.820801
5510.82373
8664.133789
3544.662354
6214.883789
3292.168945
1837.880127
6366.315918
5306.333496
4180.140137
1573.754395
4712.507324
4607.156738
4257.797852
2097.763672
2101.398438
2601.584473
3838.588135
5094.39502
4525.818359
3111.214844
2205.171387
4942.604492
2696.266602
4190.734375
2195.850098
4531.018066
2505.22583
3722.311035
3352.695557
1943.599976
2370.762451
3804.64209
2706.833252
5217.005859
2983.199951
2864.62915
3994.52417
4502.83252
4579.371582
1854.036133
5334.343262
2583.644043
4201.35791
4645.654297
2226.870117
2773.589844
2911.865234
2397.49585
4419.302734
5340.019531
2784.536865
3144.605469
4212.106934
5414.942383
2549.471191
4234.911133
3675.358398
3810.935303
2287.741455
3785.880859
3672.360107
2505.07373
4881.245605
2760.647461
3138.833984
4467.989746
5486.875488
2046.338135
4243.858398
2992.650635
2566.895996
5715.630371
1986.627441
1955.572876
4485.129883
3383.742432
2441.09668
3805.190674
3990.643555
2631.893799
2334.270996
2718.409668
4066.794434
2376.059082
2048.864502
4099.84375
1950.764282
6782.381836
2277.55835
4897.76123
4541.792969
2212.170166
2025.233765
2132.459473
3055.875244
1730.317261
2275.117676
2234.917969
7366.346191
2462.954834
4294.921387
5322.791504
2764.481201
7427.13623
4874.427246
5884.898926
5173.291016
2611.394043
2219.865967
2138.540771
2054.399902
2315.476074
6181.98291
6093.744141
3717.899414
6913.318359
4764.617188
6281.068848
6166.304199
3061.783936
5411.415527
1774.134521
5524.970703
4620.300293
2298.840088
2039.142822
2462.504883
6257.391113
3589.664551
4933.473633
4700.904297
5963.905762
4326.910645
2585.305664
7460.753418
4730.5
6064.179688
4129.486328
3821.240723
4614.25293
6361.356934
5925.88623
3174.857178
3182.857178
5024.141113
3742.887695
2006.821655
3220.789795
3497.711426
3088.441895
3405.402588
3783.295654
4538.878906
3019.459473
4177.481445
3880.897949
6214.994141
2742.581055
4422.403809
3860.755127
3197.939697
2068.580078
2874.466797
2511.743896
3905.904785
2380.446289
2806.49585
2909.628418
3111.933838
2936.554199
4185.065918
4555.777344
4956.678711
2183.748779
4517.499023
7033.576172
3024.9375
3429.5
4219.178223
3565.562744
3557.282715
2707.425781
3793.156982
1753.964111
5282.621582
2204.384766
2445.94043
2430.60791
3712.864746
4761.749512
2747.556641
2842.244385
2538.112549
3886.441895
1956.512329
2982.757568
4666.45166
2153.66626
2215.927979
4029.110596
4306.285645
2826.060547
4819.660156
4286.731445
5268.011719
2672.438721
2387.508057
3261.708496
3398.126465
2770.017822
4818.59082
2139.481201
1862.117676
3908.084717
4771.266113
2173.247559
4692.293457
5343.493164
4420.967285
1455.357666
4374.306641
4949.753906
4575.593262
2833.57373
2425.227295
2295.607422
2404.979248
5057.066895
3101.818115
1595.199951
5554.041016
5459.662109
5183.176758
5577.010742
3045.369141
2311.534668
1899.014038
6718.1875
5391.771973
3903.249512
3936.785156
4423.238281
5747.753906
2895.088135
5790.250488
1569.216431
3996.615479
4865.458008
3739.262939
4018.157227
4098.217285
5259.592773
5795.22168
3773.840576
4371.881836
5011.459961
3264.375
2738.406006
3013.147705
4814.812012
5317.333496
4078.952881
4317.383789
3394.353027
5229.852051
2122.159912
4973.965332
4110.675293
3822.431396
3796.316895
2427.080811
3127.450684
4100.285645
3175.172363
5527.297852
2415.249023
3402.127197
4369.344238
2448.3125
2202.004883
2504.825195
2903.686279
5169.387695
2236.357178
2646.040283
2171.04248
5358.909668
3527.010986
2567.101807
2547.110107
3902.158447
2189.409424
5921.047852
4316.008789
3183.169922
3038.306396
2656.95874
2883.606689
2810.696777
4354.787598
4557.695313
4001.563477
2036.024292
2215.139648
3358.696289
3059.927002
2064.532471
2316.053223
3547.080566
2368.485596
3558.719482
1927.606567
2276.72583
5696.749512
1993.551147
2346.069824
2201.134277
4322.025391
3672.251465
4007.023926
2016.783936
4459.361328
1925.797607
4025.434814
3383.056885
2097.219482
5567.049805
1895.082764
3837.114014
2111.042969
2735.354248
2834.976807
2146.977783
3462.529297
4014.082275
5116.331055
3204.645264
6195.193359
3407.508301
2710.008545
6451.32373
2358.391113
1854.222168
4776.067383
5127.981445
6522.11084
6347.876465
6064.04248
4044.20166
6211.833008
5234.290527
3586.612305
4067.605713
3342.740234
2882.539063
5337.712402
2657.365967
7884.129395
3871.054199
1812.577515
6530.452637
3492.767578
5860.482422
4925.825195
5880.766113
3855.441162
4880.043457
5078.176758
5788.037109
4780.657227
3732.886963
6968.532227
7118.765625
2120.310791
5305.053223
5776.591309
4380.130859
6162.327148
5121.656738
5020.046387
3512.669922
4109.724609
2832.122559
3567.851563
4849.678711
2426.99585
3847.957764
2412.382813
4629.717773
4460.84082
2571.98584
4208.247559
4151.780762
4635.92334
5248.837891
2134.830811
5295.594727
4817.17627
4017.268555
2384.958008
1860.21936
2079.068115
2812.473389
2007.776855
2153.810059
2132.577148
5458.217285
4401.303711
1747.724121
2724.700684
2329.431396
2493.069092
5689.708496
3182.653564
3960.784424
2543.960205
1906.435913
3621.620605
3564.428467
2050.337646
3310.321289
1970.134399
3905.20459
2128.792236
4289.891113
3706.297607
1963.601196
5437.478027
2163.741699
4599.975098
2791.989746
4932.560547
2186.623047
2698.522217
2028.379517
2243.23877
2215.708496
3430.220703
2405.241455
2074.578125
2111.721924
5004.930664
2599.477295
7631.299805
2277.145508
2574.335449
2338.735107
4111.682617
2353.552002
6249.275391
3208.935791
1974.705933
2861.953125
3338.370361
2554.651611
3377.288086
2415.96875
3784.850586
5278.501953
4650.585449
2662.041504
3530.161377
4684.867188
4409.841797
1818.615356
4979.958008
4305.903809
7345.230957
3821.622559
2787.014404
2347.555664
4339.244141
3651.796631
4443.680664
5009.901367
4147.680176
6908.647949
4155.899414
3464.720947
4815.664063
4224.057617
3253.321045
5776.662109
1977.512451
2258.560059
4942
6656.597168
3335.851318
4830.050781
2193.179932
2846.59082
5449.520996
4420.42041
5056.296875
3948.168945
3732.164063
2456.026367
3255.497803
5343.709473
5699.730957
4361.32666
5753.458984
4867.663574
3798.782715
2627.993408
3514.048828
4578.094727
4781.387695
4057.600098
2977.299561
2018.666626
4184.217773
4278.041504
1912.946045
3091.55957
3661.657471
5069.598145
2268.169189
4814.460449
4243.605957
4040.937256
1909.595093
2306.045166
2542.021484
1978.047241
1956.175415
5257.120117
3179.044434
3036.280518
3517.79834
2617.322021
2136.842041
2195.991455
2837.707275
2166.361816
2000.864136
2036.733887
3536.85376
2556
3262.162598
2053.562744
3326.127441
1993.38269
3815.794189
2954.900879
5676.900391
1402.328369
3358.345459
2347.856445
1957.78894
2459.785156
2286.619385
2554.841797
1966.027954
3767.174561
3877.596436
3134.066162
3131.115234
4177.339844
3513.85376
1647.645874
3825.890869
3235.345703
4726.056152
3132.726318
3968.434326
2806.251221
4133.322754
3274.162109
6592.399902
3728.691895
2247.356689
4089.767334
4094.337891
1737.882324
3734.077881
5536.310059
5143.634766
2229.779785
3330.537354
5489.62793
2726.875
2718.456787
5961.856934
3357.600098
6318.078125
3307.872803
4266.27832
7127.300781
4513.508789
2785.006836
2001.984009
3213.649658
3073.951172
5164.716309
5065.236816
3829.562012
2579.029053
5073.612305
2766.076904
3015.873291
3655.613525
3938.962891
6222.223145
4450.810059
4146.756348
3496.176514
5262.089355
4494.538574
4324.461914
6372.044434
5720.375
5924.401855
2503.562256
2081.505859
1362.268066
7075.775391
3157.934326
4720.041504
3764
1880.535522
3386.474609
5235.486328
3372.25708
8176.142578
2004.126099
3214.902588
2158.068115
3194.527832
3044.115234
1923.894409
2013.459717
4559.430176
4780.370605
4622
4080.314697
2134.946533
3518.462891
2982.751221
4704.75
5327.374512
3932.672363
2068.62915
3747.102051
4657.443359
3234.516846
3975.123291
4884.695801
3930.549316
3022.404541
4714.166504
6483.526855
1937.073364
6530.98291
6095.412109
4113.962891
3931.099609
6687.954102
5234.866211
4844.358887
3308.325439
6032.832031
2795.69458
2058.814697
2006.613281
1588.266724
4020.60498
5218.176758
3966.406006
7617.737793
4153.662109
4018.959717
3471.820557
3608.371338
4072.93335
3213.832031
5139.796875
3510.422607
3155.01416
5374.095215
9145.770508
4792.061523
5987.831055
3900.300293
4117.551758
4993.856934
2071.003906
2605.863037
3902.297119
4700
3462.117676
5092.205566
2160.095459
2913.758301
5207.466797
4994.660645
3866.450684
5552.87793
2649.664551
1967.105469
2507.849365
3616.242432
3753.181152
1537.686157
2614.17749
3518.252441
6326.389648
3137.816895
2527.719971
4267.01123
4409.992676
3431.6604
6453.770508
5447.709961
1920.870972
4454.736816
4753.705078
7029.861816
7039.350098
4523.026367
3717.824219
4457.045898
2614.113037
3854.494385
3044.24585
3815.688721
1806.993408
2843.190186
2565.780762
2354.027588
4010.865234
2252.927979
3985.092285
3622.602051
1355.589722
7316.59668
6033.01123
4741.810059
1486.502075
5953.429688
5967.414551
3584.969238
2053.86792
4043.673584
2879.07251
3810.353516
3123.584717
4951.154785
1700.5
5081.95166
3338.3125
2514.680664
3970.372803
1997.304688
2266.52002
2389.04834
2079.634766
1782.566528
3258.666748
2137.726807
4585.086914
3296.961182
2235.490967
5378.855469
3199.869873
4924.255859
4731.106934
6603.972168
5289.765137
2208.144531
4684.972656
2022.054077
4610.106934
5048.601563
3976.807129
1925.434448
4582.415039
5557.837402
5484.409668
4494.798828
2598.377197
3938.821533
4164.495605
4239.087891
2319.212646
4157.748535
1986.974609
5167.884277
2925.393799
6028.132813
3990.291504
3782.888428
2022.310547
2123.581055
2061.320557
5260.47168
3046.5
5473.469727
4968.260254
2626.5979
2394.133301
3787.300537
2655.238037
2153.025635
2127.450928
2150.582275
3159.642578
4795.662109
1928.8125
3784.516113
2966.738037
3238.726074
2184.060547
2055.370361
2578.325928
2066.006592
2014.58313
6729.522461
3075.462402
2618.103271
4606.308105
2021.783081
3832.140137
5596.683594
3568.789795
1986.202637
1996.46875
3679.116455
4419.911621
4552.101563
2862.719238
4762.380371
2855.133789
3312.066895
2430.694336
3075.30542
1892.682129
3276.258789
3893.75293
2254.296143
2900.905762
1987.690308
6538.152344
2446.87793
1863.474976
3200.759766
2006.077515
2180.806885
6714.767578
6792.290039
4164.36377
4594.403809
3737.836914
2253.726563
2182.096436
4948.29541
3259.443359
6356.102051
3970.689453
4028.036377
2924.201172
2468.581299
6046.281738
1865
2645.027588
2126.32251
3545.628418
2933.542969
5135.224121
2243.051025
2116.700928
1830.793701
3633.759033
5166.426758
4528.056152
3360.645264
2190.487549
6619.584961
3145.388184
4520.640137
5463.233398
1863.212402
4014.898193
2201.494141
5975.691895
3279.299316
4975.231934
3053.333252
2264.088379
2205.352539
3851.101563
1982.798584
1914.852539
3897.058838
1767.235596
5770.04834
2453.369873
3627.934814
3252.735596
2334.932373
6695.140137
2159.5
5510.269043
1968.659058
2161.486084
3782.54834
3782.719971
2370.0625
1953.217773
6349.824219
3981.444336
3072.460938
4876.526855
2717.318604
3685.612549
2152.020996
3399.919678
2182.025635
1686.128418
4919.902344
2191.634277
2203.543457
5949.831055
4140.422852
5216.032715
2166.168457
3797.272461
3791.244141
3453.031982
2446.12085
3953.439941
3891.458252
2158
4971.921875
3712.467041
4534.035156
3848.564697
5115.290039
2406.197998
2585.922852
5303.007324
3366.923096
5019.54834
1926.427124
6703.710449
2462.355713
6069.129395
4277.538574
3299.845459
1873.130981
4042.345947
4297.111328
2167.750977
1779.190918
3569.946289
2458.75
2473.929932
4933.988281
3899.865234
2241.446533
5472.643555
4900.759766
2234.643555
6100.95166
5782.119141
4109.165527
2290.492432
3965.620117
2209.057861
5683.833008
3207.819336
2176.393066
4682.799316
5108.713867
2768.195557
4745.847168
3327.832764
2493.470459
4493.494141
2162.68042
3364.134521
4839.242188
1742.289185
1796.937012
2145.673828
4867.585938
2064.638428
3200.05249
6223.52832
2740.617676
1976.775269
2516.655029
2683.889404
1892.071655
5211.694824
3105.032227
3312.599609
2022.982788
2140.22876
2001.358032
3557.464844
3143.018066
5210.496582
5820.585449
4340.607422
2328.571533
2350.801758
5116.632813
6898.430176
2560.791748
4461.715332
3285.104248
5694.754395
2377.847656
2267.339111
3475.470703
1809.063354
4579.285156
3508.453125
4372.609375
2364.782959
1891.554199
4984.343262
4665.919922
3885.258789
1996.830566
2894.059326
2883.268799
1936.248779
4970.46875
2148.239014
2144.22583
3924.611572
1832.549072
8044.384277
1784.117432
4260.382324
2750.879883
1735.703735
3311.533691
4253.560059
7332.76416
3262.315186
1918.989746
2464.822266
1907.360229
3861.840332
4167.77002
2079.755127
3452.590088
1893.487305
3819.182861
1940.43689
3571.758057
2600.459717
4696.683594
2832.755615
1968.778442
2212.512939
6331.434082
2115.150146
5667.362793
2863.04541
1795.962769
4654.979492
3479.006592
4805.998047
2424.639893
2620.354736
3409.656494
3040.874756
1884.786621
2556.941895
3674.210693
2086.981934
1899.543213
1722.390869
2781.302979
3294.193604
