# Supplementary material for: Distribution Analyzer, a methodology for identifying and clustering outlier conditions from single-cell distributions, and its application to a Nanog reporter RNAi screen
Source: BMC Bioinformatics. 2015 Jul 22;16:225. doi: 10.1186/s12859-015-0636-7 (PMC4511455; doi:10.1186/s12859-015-0636-7)
Supplement: Additional file 1: Code S1. — R source code and sample data for distribution-based high-content screen analysis [file 12859_2015_636_MOESM1_ESM.zip › DistributionAnalyzer-1.1/Plates/files10004/H12]

4351.26123
2859.650879
5264.710449
2659.986328
1843.907837
2236.426758
2998.572998
3595.457764
3429.203613
7944.600586
3551.428467
2620.563477
11782.553711
4265.240234
3134.801025
5369.237305
4138.204102
2727.023193
2182.115234
6591.020508
4442.684082
6581.877441
1865.449951
6205.553711
2513.123047
5074.382813
2415.127686
4607.538086
2869.802002
3208.725586
2911.199951
2854.330078
4974.227051
3786.275879
1781.862427
4129.436523
3313.749268
4271.320801
2073.112549
3596.396484
2632.285645
2463.912842
2228.398682
3230.837891
4356.561035
6444.006348
2772.189697
7146.798828
3067.428467
5607.367188
3018.693359
3017.025391
2544.97168
6346.047363
2180.775635
2617.739014
2607.644043
4037.709229
3816.790283
7035.791504
3395.073486
2012.984497
4415.563477
3242.02832
3723.147705
2740.713135
2205.958008
1886.461182
3986.547363
1737.5
2545.943604
4987.150391
4128.455078
3792.65332
2122.474365
3129.503174
1929.172241
2567.842773
2753.911621
1752.062866
2931.570068
2396.189697
2781.203857
2601.436279
1973.583374
4418.058594
2741.751221
3951.85791
2734.220459
4988.814453
2748.575684
1933.672607
1917.201782
4418.641113
2081.650879
4752.420898
4878.260742
2437.813965
3651.702393
2498.258301
4142.338867
3445.034424
2743.655273
2489.071533
3814.062012
5159.296387
3223.954834
2032.525269
2584.687012
2727.315674
2321.989746
2420.292725
1799.040039
5446.728027
2517.075195
4980.015625
2354.976807
4026.251221
5212.353516
3900.83252
3373.250977
3775.619141
1941.408447
3184.341797
3238.526367
6811.824707
2464.952393
3419.382324
4910.097656
3124.987305
4754.475586
2514.760254
3433.644531
3247.508789
4616.255859
5961.748047
2039.22998
3977.889404
1910.251343
2413.341309
3320
4357.566895
2125.040771
3306.962158
2818.500977
3769.84082
4835.40918
3813.139648
2426.468506
2094.974365
3441.504395
3624.796875
2780
2562.95459
5581.288574
4037.011475
2378.90625
3912.213623
3049.827148
1540.923096
3058.463867
1807.213867
2022.5
4551.45752
4435.266602
4403.146973
5031.529297
2450.536621
3234.376953
2044.895508
2573.861084
3721.303955
4584.967773
3060.711426
2156.057861
2641.122803
6335.407227
4201.388672
2078.702637
4213.721191
5331.409668
2158.484131
1643.012207
1762.666626
2513.732178
4257.407715
2750.733154
6123.577148
3619.588379
2771.634277
3074.2771
2365.59375
4205.983398
2012.719971
2978.907959
4074.957764
5370.559082
2438.883301
2422.447754
2432.915527
4283.458984
3121.968262
2443.884033
2684.854248
2323.501465
3512.427979
4705.256836
2999.878662
2088.587158
2045.053467
1747.73938
4168.212891
3381.141846
3602.135742
4151.185547
2425.8125
6013.420898
2413.639893
3922.787598
4813.642578
3021.119141
2079.162842
5663.328125
5016.612305
2708.776367
2052.811768
2683.289063
1939.862549
2674.555176
4492.968262
3452.226807
2078.288086
4856.355469
2238.332764
1975.695068
1888.454834
1863.401367
2313.821045
4337.476074
2726.574707
2187.529297
2918.258789
4959.639648
3322.586914
2127.435547
3266.059326
1597.777832
2733.734619
2893.901611
3715.486084
4340.195313
4662.856934
5484.860352
2398.896484
2650.570313
5548.914063
6899.601563
3475.891846
3354.412598
4346.90918
5517.956543
4198.780273
2878.137939
4233.042969
4963.631348
2190.061768
2433.303223
3217.968262
4533.319824
5184.977539
2077.919922
2291.130371
2849.552979
1578.06189
1336.897949
3589.254883
1789.737427
2764.426758
3406.047363
1897.411743
3677.5
2774.816162
3682.600098
4671.010742
2145.09082
4047.804932
2911.518799
2101.919189
5570.866211
1701.940063
2369.450928
3026.370361
3953.723145
3918.093506
2035.034424
2491.119385
6467.620605
4318.490234
1659.911133
2637.190918
1805.346558
4055.550049
5493.01416
3103.790283
2929.074951
5632.646484
3988.047119
4726.643066
3447.177979
1854.525757
3454.466064
2370.818604
3586.143311
3448.69751
3296.187744
4010.690918
2105.472656
2251.935059
5818.311035
2170.984619
2445.157471
4810.222168
1878.226196
1645.869873
3400.37793
4643.986816
2984.617676
1762.291138
2922.293457
7362.384277
3295.864014
5193.024414
2601.985107
3493.864014
1940.671509
1680.139526
3788.175049
2074.693359
1947.290039
3019.193848
3576.977295
1964.938232
5891.466797
5425.245605
3039.23999
4113.671875
2746.953857
2392.658936
5442.632813
3498.666748
2282.530518
2978.145264
5191.689453
4996.22998
2341.276611
2378.655273
4973.678223
2116.509766
4217.569336
2077.311768
3421.651855
2817.55542
3073.219238
2501.874512
4028.623291
4936.461426
1792.839355
1801.381958
3602.755615
4918.452148
6042.756348
3132.052246
2834.289795
2929.296875
2189.481934
2610.651367
2650.135742
3251.600098
2038.447021
3919.453369
3240.480225
2927.716553
2577.847168
3674.876465
3993.673584
3488.88501
2628.005859
2600.909668
2501.236084
5023.991699
2425.496582
2025.023071
3999.919678
2607.005371
2512.529053
3270.962158
3636.337402
2498.616455
2164.747803
2242.650879
3571.196045
3388.065918
2186.822998
2499.906738
8080.055176
4898.516602
1872.884766
3505.562744
4105.679199
3655.973145
2051.249756
3976.164795
5308.446289
3093.112305
3592.575928
4418.983887
2797.241455
4715.729492
4320.07959
4699.640137
3723.490967
1968.152832
5967.722656
4014.575928
3986.965088
2354.320557
3843.85083
4676.504883
2969.072266
4749.60791
2798.919434
3677.503906
5930.439941
2236.846924
3473.111084
2690.584717
1780.484863
4148.742676
8611.070313
5145.474609
5069.808105
2071.388428
4114.756836
3874.705078
4664.225586
4755.741211
5714.255371
5319.552246
3648.383301
4682.166992
1538.133301
5644.583496
3269.275879
3082.405029
2801.6604
7290.691406
2502.164795
2810.748535
3938.854736
1730.903198
2893.629639
4306.962402
4286.78125
2877.682129
2772.853027
2032.695679
3825.411865
3369.401123
1845.94873
2926.73877
1887.912598
4904.05957
2624.95874
4383.45459
4024.4646
7527.507813
4623.187988
4440.354004
3882.122559
5803.138184
1719.686768
2093.429443
6252.562988
2821.263184
3332.68042
3547.464355
2808.152588
1948.838135
2236.111328
2061.80249
3145.006348
6279.355469
2124.92627
4232.752441
8467.774414
3350.268555
7699.109375
2408.93335
3989.753418
3250.717041
2548.862793
1807.555542
1923.896362
2705.190186
4053.585205
4028.783447
4033.901855
7756.225098
1903.01709
4376.856934
2398.761719
2922.76416
2822.745361
1949.659912
3250.831787
4505.84375
5531.063477
2994.363525
1895.075562
4715.208984
3182.526367
4784.075684
13491.44043
4623.5625
4639.550293
2284.643799
5999.693359
2971.877197
3627.341797
5237.461426
8111.772949
2025.058838
4515.372559
4700.592773
10896.176758
2820.464844
1897.560181
3320.642578
4991.777344
1885.333374
2182.367676
1742.26416
5140.486816
3085.658203
3713.849121
4145.733887
3583.307617
4859.129395
3797.703125
4095.837158
1779.469238
3132.054443
1585.851196
5753.393555
2565.25
2902.583252
3917.918213
2356.986084
4498.016113
6675.524414
1394.307739
1533.906006
3812.440918
2049.651123
1908.007568
2993.645752
3432.206299
1989.513916
1773.084473
3496.136719
3636.865967
2832.840088
4195.334961
3087.121094
1971.732666
2108.61377
2695.828613
2317.647461
1943.683594
1815.319336
3709.95874
3573.509033
4605.00293
2151.885498
1998.489624
2155.799561
4313.437012
2347.407227
2597.268066
6052.100098
2257.905518
4758.177734
3456.362305
5128.286621
4140.367188
3547.837891
2309.313965
3063.210449
2320.745361
2541.274414
2117.096191
2982.873291
7408.270996
6020.537109
5367.218262
5222.806641
4213.957031
2194.392822
2068.98877
6178.463867
10107.216797
5449.805176
5095.133789
3268.444336
5695.202637
3113.859619
2173.190186
4097.068848
6607.145508
4727.536621
4284.171875
4984.027832
2538.700439
2670.715576
2290.857178
3357.469971
3638.020264
3383.937744
2210.35791
4361.828613
2993.58667
4065.698242
3692.158691
4795.934082
1818.843384
5068.09375
4127.104004
6817.04834
4115.845703
2625.187744
3338.991211
3052.96875
2124.937744
2607.307861
2288.982422
2394.453369
4855.246094
3803.364746
2364.5
3849.50415
3299.215576
2384.787842
2516.600586
2324.972412
5860.982422
6042.169922
2042.854248
2231.583008
2125.678467
2887.954346
4588.749512
2801.083252
3306.290527
6777.44043
2497.24585
2793.584473
4004.213135
5214.200684
4276.208008
3239.255859
2362.093018
8111.082031
3397.09082
2582.634033
5055.464844
4607.788086
4163.745117
3876.232422
6368.948242
2657.722656
1816.029419
3160.594727
4968.935547
2083.873779
2501.208496
2796.464111
1706.564087
5390.298828
3232.579102
3227.693848
3004.178467
3735.154785
3354.755371
1719.980835
5481.582031
3134.180176
4040.406738
2777.148193
1940.130249
1948.937744
1881.796631
4690.750977
3015.337402
2834.47998
4335.003418
2308.144043
3076.548096
3031.57251
5956.290039
2013.843872
6556.009766
3866.614502
1677.206177
2515.480957
4238.880859
3256.116943
5129.120605
1473.573486
4320.340332
3324.683594
3838.579102
3106.562256
5403.373047
3190.41626
2291.568848
3889.994629
3169.291992
1854.797485
2403.77832
1675.944092
2276.079102
3647.489746
2474.317627
1893.163696
2756.518555
2653.780518
2611.142822
8885.358398
5793.600098
5139.265137
4654.779297
2881.127441
2920.023926
2291.04541
6041.177734
3313.850586
2352.059326
2304.595703
5750.424805
1866.729858
2835.123291
3795.927734
2155.97583
3582.204102
2502.324707
4974.547852
6534.981934
2810
1861.666626
3708.625732
3343.053223
3214.116211
6381.039551
3697.199951
2908.653076
3641.42627
4921.62207
2801.927979
4607.546387
2356.310791
2364.68457
2746.475342
1902.117676
3377.576904
2468.106934
3350.974854
2789.629639
2077.311035
2862.343506
2636.72168
3033.768311
4922.206055
2160.103271
3349.989502
4241.512207
2219.717773
3484.131348
1937.718994
4681.03418
3716.103271
6577.114258
4716.824707
3436.076904
3320.986328
2010.312866
4581.769043
3138.415039
2542.823486
2871.395264
2161.298584
2586.308105
7566.416504
2176.165039
2080.082031
2059.068604
1994.751831
3511.540771
4128.944336
1899.319702
3293.568848
1992.873169
2820.789795
4348.232422
3134.742432
3716.90918
3963.39917
2426.366943
3814.879883
2834.95459
3175.349121
3651.935791
2995.194092
4442.35498
2677.366699
2913.591309
4313.614258
2484.638428
6129.26123
3286.34082
5155.026367
2697.079102
3551.432373
2399.572754
4989.205566
2406.208252
2525.903564
4870.042969
2882.00708
2592.448242
2849.458008
2513.342773
2695.736084
2669.749512
2222.773926
1895.534546
3117.683594
2340.538086
2728.201172
2378.157959
3698.153809
5182.91748
3094.166748
4358.818359
4712.051758
3325.056396
4112.719238
3242.609375
4706.228027
3087.790039
3861.851807
3577.481445
1550.697632
2922.93335
3378.68457
3938.220947
5048.126465
2762.723877
4660.081055
2827.010254
3238.90918
8963.835938
2676.527832
2068.947021
5238.54248
3023.221191
6502.534668
4487.592285
1998.555542
9091.082031
5268.964844
1846.348877
4976.515137
2617.928223
2456.537842
2077.632813
2858.004639
2182.949707
3815.394287
5158.82373
5091.716797
3740.092529
7628.175781
1920.898926
4413.960449
2326.759766
3519.06543
1874.203613
2557.124023
5147.990723
4222.611328
2525.378418
2571.830078
5578.585938
2754.352295
1733.137817
3218.752197
1789.442871
1818.392578
2070.117676
3623.285645
4667.013184
2610.54541
3697.195313
4182.526855
4389.972168
2671.651611
4900.081543
2963.032471
5358.677734
3264.744873
3183.787354
3747.477051
3779.144287
3500.927246
2005.050537
3264.158447
3402.841064
1957.664551
5148.743164
3040.125
2028.498779
4201.705566
3606.523438
4480.307617
2704.932129
1665.379272
1832.916626
2887.976074
4329.817383
5079.194336
3045.738281
3975.600098
3233.62915
3868.415283
5799.1875
4471.587891
5589.095703
4459.209961
3736.399414
3017.142822
1846.834595
1913.878784
2817.395752
3498.290771
3880.765137
3157.456787
1985.044067
1717.104492
2950.020508
2538.30127
5693.830078
7349.241699
3715.016357
2788.917236
4319.54248
2852.83374
2446.065186
1699.748901
2543.835449
3565.486084
3008.848389
2638.299561
3452.995117
5130.352051
2627.177979
5541.813965
1839.028076
2848.584229
5022.111816
2263.118652
2578.155029
2747.731934
2716.973389
5388.786133
3127.242188
3423.44458
3173.605225
3701.656982
2602.504395
2103.498047
3155.213379
2436.246582
2408.146484
2503.677979
1982.666626
2197.420166
2436.825684
3572.775146
4085.333252
2957.858887
3605.4021
4988.79248
2681.525146
4985.882324
2686.237061
2413.212402
2314.795654
2245.76001
2435.555664
2959.860596
2135.77417
2018.942261
1881.571899
3250.168945
3574.948242
4211.260742
4126.575684
2307.461182
2386.243896
2174.071045
2528.293457
2235.085938
4220.764648
5508.083496
4616.331055
4004.855957
3289.044922
1977.301147
4692.294922
2222.048828
2671.075928
3377.777832
2397.759277
2964.187744
4034.206787
2886.223877
4105.38623
3755.217773
2762.143799
3004.734375
2403.670898
4395.475098
2230.512939
3325.721436
2161.677734
3540.725586
2505.124512
2619.981689
4784.223145
2648.231445
2598.701416
2192.731201
1575.565186
4979.634277
1609.516113
2766.285645
4799.946289
3689.104004
9060.216797
2805.275879
2409.851807
5966.89209
5063.269531
1910.718506
2829.572021
3658.202881
1741.4021
2175.592285
3148.490234
4679.194824
3504.920898
1935.835693
3088.132324
2391.539063
4826.163086
3541.104736
2333.25708
2513.617432
3545.790771
2345.01123
1958.385132
3341.858887
3402.375488
1984.111816
3641.343506
4998.369629
2628.296387
1989.489868
1976.329712
2348.989014
3100.299072
1778.695313
1983.890381
2992.050537
4452.481445
4536.70166
3199.431396
2528.761963
1956.19873
3376.582275
3241.222656
2709.343506
2251.386719
2038.246094
2721.439453
1949.074951
2940.671387
4312.680664
2022.061523
3090.97998
2014.880005
3159.33667
5823.48584
1866.014771
4898.692383
2589.741455
3830.818359
2656.384521
2592.903564
2563.762939
2593.89917
2747.354736
4909.347656
2710.509521
3349.0625
4101.38623
1921.06665
3231.081543
2816.848389
2672.615479
2477.102783
4725.177246
4725.513672
4022.315674
3361.179932
3091.574951
2837.447266
3001.553711
4449.530273
3294.865479
3571.657959
3987.263672
2662.865723
2139.462646
2688.600342
2505.764404
3473.08667
4168.692383
1998.351685
3581.286865
3597.9021
2674.00415
1787.683228
2611.140137
3273.688965
2468.750488
3048.927002
2574.127197
2757.750977
1588.73584
1939.285156
2557.809326
7491.666016
2081.688477
6255.116211
3200.046387
3356.142578
3111.423096
2666.816895
2298.991699
1899.934814
2482.140625
6986.459961
1946.781372
2360.709961
2350.521729
2347.447998
2049.856445
4362.334473
3810.910645
2612.634033
2782.663818
3598.823486
2185.228516
3071.935547
3801.970459
4054.917969
2113.439209
5740.174316
2698.519287
1898.106567
2116.931885
1946.985352
5196.01709
1911.798828
2976.687256
2996.662598
5997.663574
2679.004395
1761.574951
2955.235596
3453.086426
4574.893066
2653.900635
2520.057861
2405.265381
1807.411133
2193.403809
4458.503906
6321.205566
2528.229492
3539.808105
2573.955811
5185.114258
6111.001953
2095.61792
1464.098755
2421.739746
5692.123047
5520.680664
1951.5
5527.848145
2616.451416
3279.008789
5495.17041
5322.645996
3545.719727
4528.787109
4443.570313
2451.974121
5154.604492
1934.956543
2466.073975
2091.149902
5033.780762
1903.560425
3876.317383
2419.116455
3540.101318
4071.249268
2673.103516
5477.754395
3338.465332
1857.142822
5012.994629
4264.679688
2782.814697
3750.035156
1757.771484
3918.512451
3377.00708
3169.852295
2197.419434
4622.651367
1587.326782
5629.050293
4954.410156
3710.917725
2964.57666
6201.76709
1569.584961
2725.065186
3622.399902
3454.962891
2549.629639
1526.77478
3311.481201
1750.642822
1933.950439
5389
3046.162598
2749.907715
2341.176514
1778.599976
2140
2325.033447
2194.003906
1880.450684
1870.322998
3034.154297
3032.459229
2110.888916
3058.995361
2002.561035
4120.27832
2476.586914
7370.876953
1830.046875
4259.885742
3131.362549
4058.399902
1812.69397
2616.427002
3650.312256
2047.731323
3826.75293
2383.004639
4391.575195
1683.512207
4339.59082
3352.081299
4796.454102
3140.833008
3389.165283
4759.231934
5130.730469
2826.583252
2073.233154
5504.666504
2615.777832
2804.16333
6121.178223
4800.599121
2879.256592
2683.38623
3696.106689
2887.25293
2329.161621
4707.05127
3463.983398
3894.811035
4222.476074
2306.363525
4302.087402
4394.786133
1925.639404
3651.549561
4298.620605
2891.610352
4356.17627
2164.921387
5528.343262
1967.877197
2716.145752
6197.892578
2572.363525
5447.649414
2196.603516
1676.807983
3340.211426
3880.56543
2038.443115
2405.809326
3984.455322
3112.727295
2164.895996
2704.504883
3311.830078
2366.916748
6438.757324
3865.579834
4107.21582
2408.088623
1858.216797
2408.139893
2254.475342
2147.496826
1977.084717
2986.876709
4041.406738
4911.867188
2945.90332
1983.723145
1943.577271
5987.723633
2440.553955
2909.579834
2429.480957
1803.880615
7087.147461
3911.830811
2113.825928
3427.409912
1892.820679
3941.297363
2089.562744
2357.650391
3213.438232
1821.891357
3080.704346
4142.648438
2518.499023
5671.772949
2180.904785
3449.531494
4999.081543
2045.76123
1997.305786
3566.419922
2088.12915
2075.687012
2039.49231
3100.490723
1856.75
2637.223145
5731.322266
2884.641602
4755.421875
2746.020264
4260.737305
2033.426758
4646.138184
5506.236816
1913.741455
2829.833252
4175
4464.245117
3791.052734
1821.595093
2577.164063
5652.244141
3205.725098
3689.06665
3256.431396
2988.099609
4734.75
4016.539795
4600.872559
2766.9375
2789.626709
4843.341309
1916.778564
3078.415771
3931.338867
2805.493408
2258.737549
3565.506592
3866.494629
1693.954834
1475.90979
3667.966064
6551.867188
2505.647949
3616.315674
3924.601074
6941.756836
2977.673584
2139.103027
1693.635254
6566.96875
1648.825806
3449.364502
1968.080322
4249.208496
4767.783691
4311.197266
3411.916748
3424.197998
4726.666504
3457.044678
5610.222168
5297.225586
2939.230713
4147.254883
2061.68457
3227.437744
3301.930908
2681.344238
3288.649658
5156.744629
4174.799805
3394.383301
4807.168457
2628.838135
3397.849609
6107.297363
2515.807373
2220.506592
5344
2122.25293
4511.235352
2343.84082
5826.688477
3713.222412
2992.663818
1859.397217
2794.016602
2736.075684
2574.773438
3741.920898
1976.905029
1971.544312
2851.031738
3138.13208
3111.39917
2420.842773
2442.036865
2135.921631
3112.533447
2585.154785
7031.083496
3585.541748
2031.263428
2959.473633
3394.467773
2472.383301
3623.175293
3594.781738
3889.687988
4435.535156
3392.448242
1979.054565
3015.442383
3189.534912
2595.990723
4311.94873
2080.404297
2629.245117
2792.304688
3444.876465
3289.712646
5014.143066
1966.970703
3861.642334
1889.613037
2756.394287
2521.031006
2540.404541
2377.510254
3211.584961
3813.878174
1724.230225
3374.456055
2103.665527
2135.523926
4504.446289
3170.713135
1801.353149
1633.444946
2932.007813
2667.439941
3817.702148
2985.750977
2126.848877
2095.156494
2182.694092
2123.734375
1985.141113
2497.613037
3327.982178
2803.388428
3067.995361
2920.819824
2664.848145
2220.346191
2602.32666
4430.057617
2506.443359
3462.21167
1847.105469
1749.907837
3137.35791
10230.231445
3821.630371
3009.52002
2008.980713
9610.777344
3489.757813
1960.360596
3015.652588
3117.07251
2113.829102
1988.59314
2577.979736
8241.983398
3575.653076
3766.221436
5642.020996
2689.321533
1930.741089
2880.787109
5635.700195
3467.650391
4273.032227
1490.48645
4425.456543
6054.851563
4834.515625
2523.785645
7322.915527
3173.535645
2527.234131
2475.698975
2333.00708
1986.126099
2227.343262
4071.882324
1614.55481
1517.170044
3999.087646
1894.540527
5442.073242
3130
2364.736328
3891.254883
4200.272949
3328.377686
4730.474121
2269.785156
2811.308594
3713.892578
2383.498047
3031.658691
5328.867676
3886.222168
4287.546387
3923.684326
3836.811279
2105.758057
5076.466309
2988.065186
2582.253662
2092.242432
2880.857178
1814.075928
1351.69812
4678.22998
2142.104004
6676.147949
2930.95166
2833.978516
6853.350098
2784.638672
3916.945801
5226.048828
4768.19043
1989.7229
2986.628906
3993.012695
1861.761719
2683.155273
4177.450195
2110.064209
1784.158936
2997.753174
1946.567383
5106.601074
3749.520264
1915.89978
2329.951172
2895.108887
8960.37207
2606.240479
1800.886475
2973.538574
2429.755859
2940.386719
3831.62793
2344.681641
3385.441406
2154.942627
3885.89624
3254.100098
2597.374512
4523.521973
3358.361328
2059.481689
1958.205811
2340.657959
5603.108398
4109.54834
4683.402832
2362.669922
1815.783203
2453.2229
2790.693359
3240.444336
4758.604492
2688.20459
2304.914795
2043.693848
2338.115479
2356.611084
3032.650879
2488.678955
2134.607422
2998.803223
1864.415771
2938.22998
2985.311768
2927.798828
1919.10791
2260.291016
2572.612305
2804.22583
2394.677246
3235.621826
2775.044434
1473.197632
4717.508789
3886.873779
3367.304443
4281.171875
1668.327881
1598.857178
11201.691406
3199.695557
2911.153564
1913.450317
10606.4375
1674.891602
5177.567871
5668.677734
4465.289063
5675.722168
5642.62207
2234.030273
3775.09082
2959.518066
2565.531982
6263.255859
4502.901855
3136.302002
3451.773438
4633.15918
3677.914307
5250.188477
5470.772949
5358.019043
4582.723633
2134.93335
1869.423706
3406.970703
1458.090942
4231.652344
2892.188232
3537.325439
4216.558105
4612.515625
2223.727783
2230.411377
3665.304688
3248.996094
2524.135742
4170.055176
4633.060059
2054.90918
6343.945313
3099.1604
2084.083252
5398.025391
1806.857178
2626.857178
3841.703613
3869.55957
2266.881592
2265.615723
4596.302734
7794.59668
6303.833496
4222.259277
4647.439453
3184.875732
6546.892578
6273.95459
4252.705078
4417.473145
3283.958008
4231.858398
3811.016357
2909.376953
2217.077637
2494.901367
3366.672852
1804.739746
2933.072266
2050.911865
2750.766846
3714.876953
6976.766602
3469.910156
4496.114746
4107.052734
2511.051758
2856.213867
6714.131348
2540.742432
2410.016602
3910.493408
3140.899414
1804.594604
4749.348633
4521.069824
3512.25
1275.85498
4148.782715
4342.89209
2479.256104
2501.636719
3505.543457
3456.539307
3225.409424
2734.903809
5260.131836
3209.5354
2033.448608
5771.308594
3868.378418
6043.141602
2578.614746
2418.745117
3212.120117
3123.588379
1655.285767
4784
4457.284668
4919.125488
3336.280273
4516.587891
3398.142578
3211.54541
2987.984131
1829.128784
2706.380371
2436.415527
2702.880615
2147.715332
3510.417969
2217.133545
5797.119141
4192.753906
2718.390625
2414.63208
3664.065674
2309.700684
2684.288086
5170.074219
2438.175537
2822.523926
2099.956299
2624.157715
2772.465088
3721.758057
4135.71582
4000.943359
2668.495117
1883.00708
2805.535889
2221.944336
2028.493286
2157.833984
2510.30542
2095.650391
1864.106323
5223.153809
4720.882813
1715.59729
3578.291992
2121.7229
1935.172852
1909.385742
2023.817627
1730.203613
2712.30249
2183.388672
4518.245605
4424.061523
2472.126953
3560.545898
3042.353027
1808.072388
4479.154297
2522.362549
2915.229492
1645.072754
1952.70105
5291.432617
4137.807129
4207.067871
4328.877441
3163.036133
5417.510742
1498.291626
5794.895508
2668.65625
2289.318604
2483.685303
2774.01709
2013.413574
4376.433594
2138.251465
2841.980957
2423.939453
3266.561768
2439.769775
4301.244141
3433.358398
3949.227051
3748.967041
3381.115967
1850.910767
3210.864258
2703.325928
4992.188965
4548.408203
8044.208984
2132.487793
3823.022461
5336.878906
3599.357666
5180.719727
2106.603271
3788.342773
4852.134766
3497.806396
4862.946777
2944.63501
2208.628906
4932.969727
3904.820557
3754.141357
4880.24707
5609.111328
4016.317871
3948
4030.676758
5608.900879
4241.899414
3918.506348
1837.672729
4065.108398
4303.366211
2293.636475
4868.827637
2762.623535
3966.342529
2505.299561
3803.877686
2111.131104
2205.5625
2452.567383
3583.377441
1832.777344
2020.860718
4708.915527
5478.707031
3338.115479
2419.730713
5304.806152
2863.397949
4360.430176
5397.381348
1831.848267
3497.786865
2629.703613
5541.981445
5020.238281
4812.372559
3105.396484
2518.798096
4096.23584
3718.253906
3755.57373
4632.873535
3948.72998
2061.635742
3563.0271
3955.319824
4123.851074
2815.673828
5623.799316
2264.312256
2502.895996
3049.858643
3357.846191
2315.875732
3236.808594
2235.418701
4326.489746
4362.731934
2819.980713
3226.199219
6306.29834
5623.332031
3498.611572
4410.556641
2046.68811
2059.368408
3160.22998
1496.13623
2901.096191
3373.709473
2475.736328
1713.903931
4298.968262
3612.196289
5071.214844
2267.182129
2635.003418
2960.80249
1825.615356
2130.050781
1799.503296
2521.219482
2638.509521
1974.991821
2220.484863
1847.653687
1828.07373
1805.158936
2044.197144
4322.15625
5974.878906
3868.294434
1873.418579
2066.51709
6349.872559
2936
3460.94043
4244.178223
2246.117676
2750.037354
4149.276855
2696.054932
3036.442871
3190.781494
1851.922119
2979.818848
2691.747559
1847.282593
2872.450684
2297.787842
1988.265259
1776
3518.282715
2294.624023
3592.459473
3812.736572
2497.246826
2349.575195
4402.620117
2131.697754
2010.868774
1676.766235
1812.58667
2458.637695
3180.865723
3270.599609
1624.552734
2082.748535
1927.794067
1861.202515
3464.546875
2024.038696
1751.151978
2002.957031
5329.509277
4626.912598
2498.395264
4589.955078
5885.607422
2410.488281
5041.489258
3591.870605
4976.68457
10550.740234
5417.540039
4126.135742
2046.306152
2940.071777
5181.431152
4281.015137
2329.679199
1281.386719
2496.124512
4211.022461
1711.605957
3979.705811
2022.288208
5141.376465
5028.865723
3528.134033
3451.321045
1964.286621
5823.907715
2633.227539
3605.861816
3326.052979
5976.242188
3882.990479
5672.702637
4584
3379.558105
1488.202515
3532.536133
3624.220215
1467.099976
6811.961426
2181.357422
2744.962646
3298.315674
2206.375
5473.151367
3319.233887
3859.692383
4214.007813
4434.944336
9214.594727
2395.187988
4714.59375
3362.650635
3230.429199
5227.828125
3859.034424
2277.129883
4510.186523
4031.687256
2972.869629
3490.161377
1724.011963
1890.138062
1913.050293
3142.406494
2173.074219
5409.216797
2714.539551
3650.266846
3671.813965
3617.653809
1747.059692
1912.312866
1950.333984
2968.2771
3445.970215
2021.316162
4167.447754
8232.180664
1329.115479
2954.666748
4066.657959
3438.367432
2562.025391
3030.924316
1757.492798
4102.994141
2951.664307
3323.008789
2153.230713
4166.174316
5694.178711
2182.397461
2857.989258
3322.773438
5566.385254
1898.032104
2347.980469
3278.513428
1805.16394
4803.89502
2016.710571
2151.991455
1764.181274
1817.01355
2393.163818
2435.047607
2055.929199
1647.074951
3740.958252
3180.476563
1738.781006
3406.511963
2163.0354
2504.751953
4159.848633
1941.660034
3278.186523
1934.76062
1901.577271
2479.8125
2254.556641
2542.087402
1896.603149
1837.004395
2279.466553
3306.008301
2649.674316
1854.251953
4361.161133
3234.879883
2518.079346
2762.414307
3530.681641
3987.171143
1250.43042
3066.704834
4935.645996
4394.185547
5284.507324
1444.599976
2596.762451
1825.317627
2646.37915
4130.344727
5783.953125
3825.656738
4649.177734
3383.67749
5860.875977
4748.177246
3343
1443.534912
4874.009766
2461.966064
1994.280029
3308.106201
2434.127197
2696.04541
4861.876465
1689.009766
2591.247803
1669.098877
2696.969727
5320.644531
2794.414307
2971.631836
2143.589844
2459.80957
5068.355469
1974.857178
2376.27124
2175.384521
2710.10083
2588.186035
2075.869873
1854.778687
2836.314697
2923.519287
5146.494629
6273.795898
5670.095215
4005.855225
2271.099121
4307.277344
3842.513184
3212.407471
7660.672363
3066.980469
2843.452148
2765.721924
3228.8479
2818.634033
2745.483887
2842.886719
3696.152588
2630.488281
4568.600586
2723.656494
3234.030762
4271.814453
3978.890869
2960.660889
4195.594238
3481.463135
4751.579102
2264.707031
5872.09668
2606.349609
3327.125244
3957.605957
3978.59668
3427.455566
3949.824219
5657.760742
3820.878662
2803.940186
2363.782471
3163.341064
3053.403564
3285.343994
7883.788574
3720.12207
5591.777832
1960.141235
2408.440674
3616.244873
5257.855469
2970.980469
6419.810547
4417.621582
23617.896484
3577.328857
2166.025635
1989.489258
4569.844727
2998.134033
2147.468262
1913.330444
3510.23584
2387.450684
3391.765137
2394.467285
1362.226807
2635.851807
1972.936157
1766.411255
6216.703125
7860.646484
3209.974121
2344.57251
3209.067871
2180.010254
2824.260498
2272.020996
2768.614502
3908.840576
3641.994873
3924.924316
4229.136719
2074.246826
2780.736572
2379.331787
4969.643555
1902.621216
2625.313232
5089.151855
5458.520996
2142.060059
5506.040527
2035.806396
4354.128418
4418.908203
3225.349609
2974.9104
2789.582275
2439.570557
1960.386841
5915.806641
3184.908691
3307.257324
2609.668701
2554.35376
1777.398682
4667.880371
3362.217285
2360.47876
3553.396484
2099.682617
2720.484863
3132.859131
2625.510254
2488.373779
1896.137573
1950.036987
4068.210449
3691.488281
2293.420654
4940.305176
2742.04248
2171.641113
1538.553223
4276.105957
2506.804199
1692.923096
3689.317627
2069.451416
3769.355957
2427.269531
3951.775635
3353.025635
7017.886719
2510.56543
4134.522461
3054.265625
2970.552246
1539.878784
3175.911133
3173.704834
3771.656006
4081.364746
1876.123047
2503.476563
2255.203369
2080.159912
3757.223633
4590.375
3234.502686
4877.416992
1458.093506
10278.146484
2334.755615
4755.710938
3593.676758
5158.681641
2261.586182
1875.274902
1787.22937
5910.666504
4381.532227
4879.072266
3486.896484
3054.429443
2438.399902
2471.928467
3652.491211
3226.5
3434.937256
1851.210938
2798.709717
1838.013062
2946.613281
2305.919189
1582.359009
3360.965576
2580.721191
1887.534546
2643.98291
4257.69873
2602.887939
6507.073242
4112.020508
1830.90564
3232.833984
4300.161133
3591.022461
4443.571777
2290.108887
4346.62793
5527.620605
5428.088379
5137.367188
5755.695801
2432.928955
2875.900879
2485.554932
4034.706787
1854.613525
1984.684937
3483.596436
2534.125244
4225.109863
5418.338867
5444.154785
2476.516113
3412.651855
2161.300049
3537.326172
2878.092773
4982.493164
2185.705322
2664.568604
3831.568359
3817.401123
3615.317383
4078.691162
2559.628418
3083.868164
4006.026367
2919.438965
3321.179443
3123.922852
3686.496582
2439.222168
3227.98584
3271.180664
5427.869629
2171.924561
2773.294434
7737.045898
9576.807617
3529.236816
3156.234375
2534.628662
2485.75293
3701.59668
5162.018066
4949.910156
2052.009521
5257.894531
3249.280518
3213.60498
2987.574951
7955.462891
2813.720459
1953.90332
2745.874512
2120.06543
2264.057129
2205.273682
4203.867188
3932.726318
4039.682129
3113.421143
1932.145752
1880.780884
3048.603516
4146.11377
3046.30542
2341.933594
2023.826416
1897.099243
2217.466797
2113.937988
1633.510864
1726.490845
5245.32959
1741.538452
2088.621094
3530.647705
3369.026367
2046.186279
4283.614746
5341.026855
5899.387695
3422.995361
1956.126465
4033.307861
1893.209595
3560.355713
2792.191162
3445.385254
3746.982422
3100.129639
4349.373047
1855.359375
3472.283936
2762.407715
1992.161255
3080.626221
2066.996582
1696.092041
2450.406982
3270.476074
4399.875
3869.630615
1897.485718
6022.751465
3949.175293
4119.725586
2890.69873
3206.651611
5765.174805
3710.533936
1733.533325
7786.212402
1592.266724
2784.268555
3054.680908
2438.703857
5255.131348
3668.851563
4614.274414
4105.548828
3886.01123
2131.96875
3811.767822
2222.769287
5826.105469
5621.811523
5086.054688
5935.609863
1932.094482
4144.293457
5339.285645
2001.884033
2344.986816
2025.119141
3384.613525
2548.279053
3852.278809
5152.450684
3421.641113
3871.740723
1467.588257
4886.95166
3317.630859
3958.480957
2267.840088
2198.010986
3831.418213
2483.97876
2621.028564
3025.270996
2170.117676
2274.495605
2665.549561
3908.266602
4692.280762
4421.493164
1861.697876
4949.59082
2616.371338
6063.026855
4548.52832
3142.62793
3005.389404
4923.230957
3813.711914
2664.838135
4093.078857
3280.469238
2757.175537
2908.560303
6066.450684
3723.908447
1987.376587
3223.167969
4716.32666
5158.241699
3766.194336
2825.092773
4723.067871
5900.636719
3907.192627
3560.028076
3985.437012
3218.42749
2082.75708
5619.973145
3177.152832
3998.073975
2413.107666
3757.698242
4127.601563
4272.233887
4556.834961
4390.86377
2694.473877
2872.888916
2387.351318
6321.728027
2834.155029
2150.581787
2866.90332
4310.875
2650.59668
3781.111816
2631.481445
2428.390381
2146.85498
1963.10791
2744.786865
3725.439209
3471.697266
1885.536621
1534.983032
4269.233398
3789.414551
2629.199951
1953.090942
1952.652222
4496.854492
3351.961914
2398.100098
5004.21582
4117.23291
2110.200439
4596.791504
4862.918457
2726.684326
4304.493164
2901.07251
2006.077881
2235.707764
2751.188721
2154.840332
3409.911621
5131.523926
5964.524414
