# Supplementary material for: Distribution Analyzer, a methodology for identifying and clustering outlier conditions from single-cell distributions, and its application to a Nanog reporter RNAi screen
Source: BMC Bioinformatics. 2015 Jul 22;16:225. doi: 10.1186/s12859-015-0636-7 (PMC4511455; doi:10.1186/s12859-015-0636-7)
Supplement: Additional file 1: Code S1. — R source code and sample data for distribution-based high-content screen analysis [file 12859_2015_636_MOESM1_ESM.zip › DistributionAnalyzer-1.1/Plates/files10004/H13]

7197.594238
2722.387451
6264.954102
3422.25
1972.363647
8454.130859
5661.914551
3573.778809
5679.491699
3670.461426
8279.750977
6726.319336
4159.081055
3407.844482
1810.607422
6166.560059
3122.165283
5055.590332
3267.438232
5753.029785
2836.648193
6062.739746
2888.352051
1625.014038
3383.142822
2190.248047
2788.066406
2552.645508
4302.45166
1975.441895
3795.323486
2267.649658
3938.932861
4282.09082
4134.916504
4184.252441
1983.447388
7938.341309
2744.268311
5380.568359
3126.521484
3592.757324
3034.775879
4600.5
4359.698242
2147.919434
2713.91333
5146.638184
3160.359375
2756.685303
7950.221191
3575.713867
1747.25769
3636.996582
5809.436035
2922.334961
1496.066895
3630.333252
9012.355469
2130.385498
3257.140381
4655.813477
2815.027588
4066.624268
2530.385986
3393.911377
3037.73584
2755.0896
1911.50293
3036.322998
1940.185669
4164.102539
3896.171387
2031.108521
1863.350586
3133.661621
4065.87085
2862.574707
4537.270996
2576.778809
3027.208496
1936.70105
3299.255859
4663.669922
5543.116699
2142.10083
4472.34375
2805.324219
3969.041992
1518.036377
2842.597412
5655.311523
2173.773438
2025.213379
3711.511475
7787.162109
1693.700806
4969.086426
2458.316406
1889.667969
2101.958008
3837.891357
1842.409668
2331.284912
2116.842041
5829.554688
3084.373047
3068.973633
2183.387939
3274.666748
2132.819824
3900.917236
5656.986816
5627.51123
5717.936523
5796.470703
1974.320801
3020.790771
2990.554932
4796.201172
3755.615479
2395.31543
2884.904053
2099.237305
5077.150879
2587.130371
3467.440674
1985.745972
2066.258301
3643.112305
3503.557861
4052.543213
3937.733643
3422.522949
2912.671875
2197.701172
4095.817871
3660.596924
5159.455566
5574.922363
2120.496338
3767.354248
2988.248291
3765.073242
4103.505371
3127.335449
3754.154541
4417.219238
7626.950684
3004.492432
3488.059814
2853.003174
2029.968262
3776.275879
4047.910156
1942.785156
2558.207275
2518.1521
2581.662354
2882.658936
1802.199951
2863.600586
4107.22998
2222.278809
1934.578857
7923.013672
4818.265625
1924.280396
2172.475586
2721.002441
3094.20459
1958.910156
3320.782715
3788.342773
2454.530518
4120.822266
2685.041016
1941.299561
4517.930176
4699.354004
3125.168945
5533.703125
6230.688477
4304.195313
1959.387085
3642.459717
5506.749023
6922.819824
4028.746338
19038.794922
2530.575439
2273.126465
1822.677368
2024.220947
3185.906738
3182.421387
1935.871948
4179.349609
2679.727295
3310.226563
5821.572266
2458.869629
2427.704102
1565.930542
1575.884033
2096.869629
2419.469482
4991.870605
1629.780273
6024.993652
5531.127441
2318.288574
3386.898193
3741.610352
3489.789063
4184.147461
2456.056641
2034.355713
2571.533447
4208.460938
1766.045654
3352.87793
2029.054077
3537.576172
3171.106201
3495.293457
3986.593506
1983.665771
4462.717285
3492.461182
2551.607178
5414.194824
2005.180542
2743.357422
2188.49292
4555.220703
2388.777344
5163.871094
4086.241943
1881.737183
2791.948486
3164.041992
2145.552002
3701.424072
4070.80127
3531.403564
3021.75
2827.264648
4886.726074
2632.610352
4327.966797
1855.307495
3434.86792
2239.975586
1894.517578
2474.370361
3902.159668
3779.557861
5846.953613
7442.241699
3806.606934
1823.606934
3491.199951
2589.219971
1743.8125
6532.451172
1798.887207
6063.776855
7391.78418
3996.990479
3928.686279
2860
3345.426758
2629.007324
4499.713867
3055.954102
2599.184326
4769.909668
3311.146484
2316.191895
3063.352051
3679.728271
1913.179321
6127.333496
4371.132813
4554.962402
2764.274902
4447.09375
4246.038574
1806.550781
2549.088135
2315.772705
3010.41333
3964.96167
4438.020508
5193.206543
2161.077637
3094.095215
5758.171875
3379.16333
2157.011963
6489.006836
2725.760986
2896.884766
2221.897217
3876.462646
2113.721436
2099.963623
3837.567139
1840.541504
2532.871582
2538.208008
1967.547119
2969.64624
4095.943115
2470.828613
2316.932861
2048.689209
2208.651855
7029.195801
4257.038574
2387.588379
2381.206055
3567.329834
3796
3808.633301
2192.460449
2980.352539
2014.081299
2152.742432
2972.308838
2435.064453
2816.766357
2455.81665
2745.395752
2725.404297
3479.667725
1828.472412
3883.543213
2205.163574
4365.328125
5669.350586
2296.265137
2998.501709
2964.016846
2887.228516
4654.172363
2131.913574
2066.848389
3991.722412
2783.280273
2207.141357
3107.657471
1871.669678
2117.859375
2359.979492
4143.476563
3840.830322
3090.935547
2008.515625
1935.294556
4754.552246
2141.485596
2045.274536
2624.131592
2907.044189
3078.984131
4217.140137
2276.742676
2262.343994
2782.522461
4328.435547
2841.923096
3612.67334
5476.336426
3513.848633
3845.154541
2008.711914
2111.882324
4771.852539
1906.130737
3656.997314
5474.95166
1987.450928
6103.571777
2704.074463
5913.691895
1684.726318
2184.219482
4083.986084
2816.306885
3773.66748
3176.709473
5126.565918
2588.083008
2736.677734
2709.790527
4185.542969
3657.675781
3346.748779
2671.550293
3477.185791
2693.261475
2925.072266
4135.946777
5901.723633
4154.316895
5455.596191
2551.400391
4060.505859
3908.948242
4340.418945
2895.573242
2317.34082
3285.435547
2578.330078
2028.491455
3251.124756
4693.529297
1817.744263
4968.456543
2603.927002
3164.604736
3991.162842
2149.926025
3263.902832
3134.233887
3843.608154
2656.352783
4539.78125
2846.588135
1641.831055
3523.813965
3022.536865
2390.152832
3829.117676
3963.241699
4035.294189
1925.895752
3605.12207
7385.852539
3446.782959
2572.252441
1680.786865
4743.152344
5470.584961
2500.022217
2670.025879
2939.1521
2379.784668
3905.810059
2922.42041
3285.27832
3768.071045
3901.381592
2910.766846
2496.961426
3850.709229
4256.665527
3768.924561
4522.922852
3399.788086
2534.481201
2815.118408
2366.86792
2501.87085
3878.631836
3115.787598
1897.851196
2257.068359
2066.417236
3187.751953
4787.637695
6241.48291
4873.80127
4273.193848
2115.117676
4417.924316
4848.652344
1762.820313
3189.179443
6472.82959
2148.728516
2040.711548
1972.868286
2646.500732
2211.989014
2569.27417
3821.753662
3276.621338
3237.13208
7550.310059
2395.894287
2797.398438
2780.99292
3908.804199
2786.254639
3161.683105
2839.652832
2898.106201
1925.561279
4214.169434
3707.96582
3021.856445
4444.939941
2751.264404
3110.09082
3876.944336
6056.240234
1784.40332
3836.699951
3390.33252
3026.490479
4662.547363
5147.200195
6974.182617
3935.297363
2008.0177
1959.756714
1999.884644
5305.477051
3056.867188
3821.681885
2828.285645
3091.58374
2074.043213
4054.384277
1704.707397
2886.630859
5247.378906
3620.56665
2020.623047
2930.539307
2021.79126
5054.262207
3303.587891
4861.631836
8258.079102
2030.245117
3613.733398
2584.419678
1898.428101
2523.944336
4509.240723
2777.810303
3770.824219
2273.225342
2969.057129
4996.59668
4131.949707
4642.977051
2038.415039
7984.949219
1913.436523
4097.42627
6306.175781
1760.790161
2113.39624
3875.38916
3318.155762
3479.473633
5504.089844
5147.169922
1813.733276
2511.322998
4577.958008
2189.943359
2370.435791
5988.799805
2778.915527
2602.670654
3269.86792
5720.448242
4386.819824
6990.253906
4088.956543
3799.489014
2758.481689
1766.114624
2222.404053
1974.62146
2311.267578
1842.6521
3204.495117
1632.139404
2173.773682
2450.327881
2288.757813
2517.188477
2635.328613
1862.617676
6391.695313
3546.254883
3168.439941
2259.068604
3902.351318
2545.396484
1826.515259
1850.179932
3966.059814
2448.979736
3633.126953
3308.373535
3035.904053
3061.338135
4232.735352
5299.206543
2448.556152
4305.595703
5926.447754
2660.078613
4006.598633
3550.651367
6192.628418
2725.867432
3656.346924
7519.618164
2417.851074
2871.715332
4139.675293
5948.526855
2382.364258
2189.637451
6061.459473
3026.065918
2520.295654
2537.843018
2138.674316
5646.228516
1964.666626
3509.093018
3342.203857
2641.373779
3344.705811
2040.222168
2560.055908
1728.771362
4174.821289
2641.841064
2651.1604
4881.430664
3514.273438
2178.728271
3876.162354
2385.888916
1844.461182
2359.042969
5093.513672
3413.689697
1785.109253
2804.014404
3236.370361
2277.726318
3684.939941
3639.111084
2255.945801
3848.137695
5012.986328
1955.304321
6122.586426
4568.36377
3515.876221
1886.960815
5178.70752
7317.12207
1974.43103
1808.802002
4047.667236
2371.329834
5452.423828
4896.914063
5147.237793
3881.059326
4488.400879
2395.312256
5120.761719
4199.540527
2216.8479
4600.67334
3028.655273
4779.516602
3972.0896
3634.55957
5035.741211
1604.505493
2978.369385
3461.485352
3371.901855
3635.061279
2644.259766
1964.865479
3123.076904
4075.447266
3901.604248
6934.242188
2371.732422
3176.216309
1827.278442
2145.965576
1809.29248
1824.027832
3929.125244
2712.442871
4174.129883
3726.184814
3802.661377
2365.144043
3447.645752
4425.961914
3377.956055
1847.668091
3677.439941
4166.854492
3652.093018
4399.46875
7590.754883
1680.609009
4345.662109
7663.879395
4276
2440.916504
5629.846191
3006.106689
2200.554199
5079.244141
1770.210571
1572.085083
2567.870117
2373.810547
3183.152344
2497.029785
2625.830078
6563.588379
5273.006348
1655.062012
3045.720703
3319.916016
4907.660156
2574.412598
1602.20459
2777.480469
3108.050781
4027.606934
3595.420898
5573.83252
3001.190186
5031.394531
3315.214355
1851.252197
2544.898438
6270.717773
4180.046875
2395.480469
1878.988281
1777.090942
4419.286621
2781.644531
2470.941162
4426.736328
2324.733154
3685.531006
4572.259766
4808.036133
2257.352051
6400.405762
4352.361328
4948.354004
2299.12207
4099.284668
3766.620605
4337.101563
4945.474121
4196.927734
1719.560181
3569.457031
2761.32251
6138.160156
1909.405396
2928.521484
2062.544434
1890.085571
3552.591309
1578.658936
1964.77063
4446.328613
3793.439697
3252.069092
3369.833984
3112.116455
4887.964844
2191.508545
4594.584961
2364.327393
2311.316162
4447.361816
2329.518799
1902.639648
6794.124023
2208.465576
3896.984131
5204.941895
1763.824951
4530.577637
3234.189453
2356.35498
2885.724854
3093.70166
3398.438721
2861.016846
1899.709839
5618.44873
3254.927734
2159.632324
1813.528076
3422.968506
1945.79895
2245.23584
2428.21167
2003.550415
1990.539673
2398.790527
2146.620361
2416.044678
2465
2003.185181
3326.752197
3120.176514
4449.859863
1921.97876
2903.846191
4954.542969
4199.318359
2287.490723
3190.912109
2967.117676
3098.135498
2442.207764
3764.29126
5539.493164
4980.869629
4388.251465
3368.073486
4449.234863
1822.936768
2612.932617
1687.833984
5497.760254
2325.763672
2033.013062
2152.668457
3762.929688
5874.608398
2847.717529
4574.019531
3213.164795
4125.738281
5148.210449
2411.934326
3287.062744
3507.243652
3420.51001
3384.822021
2606.546631
1829.359497
1892.330444
3126.212402
1711.175537
3618.081299
5214.356934
4855.705078
2459.166748
2623.125977
3156.898438
3711.983643
4439.069336
2675.943115
2816.936523
2025.02478
4240.098145
3215.670898
4682.775879
3432.609619
4053.613525
1805.23938
1789.547241
1607.318237
4130.618164
4524.369629
2736.259766
7864.84082
5197.927246
3085.778809
2612.178711
6732.323242
1871.327515
2127.212646
2233.65918
1726.650024
3158.145996
5296.407227
2777.958008
1873.965942
1723.442993
2015.812134
3641.229492
2207.627686
3712.056152
3500.814453
3720.111816
4959.956543
1898.246338
3761.753906
7039.695801
5784.791504
1859.481323
1604.42334
2324.381592
2990.20459
2838.538086
3100.993896
1998.438354
3723.557617
5156.638184
4164.90625
3471.274902
1719.761963
2453.945557
4032.589844
2614.512451
4427.265137
2491.17334
3808.669189
3880.600098
8373.677734
4011.062012
2972.674316
3558.580566
1819.175049
5195.431152
4369.133301
1882.506226
3917.745117
2273.269287
2262.221436
1937.619019
3403.561035
3743.053711
5530.902832
5979.657227
6269.532715
2048.242432
3083.619141
3280.854248
3549.572998
5890.241211
3218.384521
3962.666748
5563.022461
6642.288086
4470.384766
4304.48877
6433.194824
3482.704834
7677.290039
4322.788574
6610.216797
2393.519043
8417.185547
3183.629639
3834.306396
5257.309082
4046.641602
4871.04834
3769.420654
4845.147461
2241.466553
3735.619141
7895.425293
3102.108887
2771.273438
3008.226318
1929.54834
5224.350098
4665.266602
3966.411133
1964.415405
5344.559082
3258.509521
4350.246094
5940.82373
3700.700928
2914.582031
4557.938965
4935.695313
3224.839355
3627.691406
2535.402588
4001.20752
3422.903076
4588.365234
2148.574219
9649.041992
3624.735596
1891.294067
4028.497803
3207.327393
1940.607788
1622.620728
2482.500977
2424.415283
4430.608887
3380.716553
3586.013428
2947.473633
4170.212891
2622.578125
3130.436035
3541.553955
4411.191406
6610.563965
7011.124512
2068.099121
2156.661865
3637.951416
5510.998047
2324.804932
3780.500488
8185.061523
5221.509277
2445.851807
3675.967773
3373.046387
4791.171875
5269.796875
3432.977051
4307.53418
3356.420654
3340.261719
4882.429199
6913
1827.186401
5392.239258
2537.327148
3863.912842
7806.887207
2063.679199
3467.639893
2491.539063
4523.699219
4728.284668
4472.310547
1853.18811
3861.719238
2265.673584
2282.238037
2047.756958
2482.261963
1898.81189
2123.135986
2535.954346
1995.395386
2596.149414
3153.326416
2764.057861
3887.742432
2256.455811
2125.656006
3146.95459
3368.130127
2298.937744
2006.651123
2221.267822
1726.202393
5306.780273
3166.943115
3262.375244
4131.23584
4439.101074
1946.493286
3087.17749
1884.46936
2853.4021
4247.574219
1856.13855
4109.358398
2882.491699
2319.414551
3354.290283
1977.897217
1615.935303
3375.811279
1806.498169
2248.118896
3005.297852
5949.798828
1861.808228
1683.432373
4027.880615
1657.528687
1642.520386
1798.675171
4481.012207
2708.175781
2620.116943
3681.666992
1911.376221
3829.309326
5886.470703
1802.870605
1613.119995
5035.310547
3721.166748
3936
1643.563599
4664.102051
3339.09082
4210.101563
3075.686279
6619.523926
4131.148926
2722.90918
5952.068848
5135.919434
2841.70874
2526.399902
2047.37146
2291.883545
3102.165039
2069.02124
3324.060547
4408.932129
1575.52002
2839.890381
3318.295166
3006.91626
3391.629639
3893.747559
4547.238281
2104.5
5427.311523
3975.12207
1982.373657
5583.648438
3999.717529
2361.060303
1759.599976
3478.747314
4777.180176
5467.675781
1682.666626
3835.474854
1732.067749
4445.07373
4038.304932
2396.781494
2780.095215
2890.552246
4310.223145
2571.468262
3290.134521
2968.587646
1583.137207
3097.598877
1850.721069
2547.31958
4865.813965
3573.900635
3526.585449
5968.279785
6027.449707
4351.358398
2802.614746
5379.021484
4046.113281
2727.172363
5619.333496
4134.25
5438.801758
8670.496094
2475.347412
2548.266602
4616.585449
4930.043457
2898.574707
3392.363525
5837.931641
5959.727051
7998.228516
2005.656616
3122.816895
6883.968262
5789.937988
4768.133789
2694.641602
3963.517822
6398.595703
4079.299561
3198.702637
4770.078613
2387.084961
8264.674805
5714.024414
4942.720215
5149.807617
2376.874023
5933.577637
3139.562012
1464.680908
3903.26001
2698.590576
6159.935547
4845.72168
4924.76416
3956.030518
3874.539795
3158.81958
3207.394043
3307.883057
2427.11792
2724.064941
2871.306396
1881.400879
4144.185059
3168.952393
2972.91333
4189.241211
2875.910889
4213.879395
3405.564453
4105.016113
2766.889893
2296.520264
5711.575195
7036.450195
2121.80249
1598.844971
3402.514893
4198.206543
2067.838867
2397.417236
3199.586182
7390.994141
3366.211426
1852.909912
5450.729492
4153.033203
3405.661377
6803.183594
2623.755615
1675.452271
6225.908203
2423.867676
4924.642578
4057.124023
5297.746094
2937.146484
3039.29248
5062.037598
2720.449707
3862.50415
4479.669922
2976.198486
2099.384033
6857.845215
3152.342529
7853.950684
5947.678223
2810.950195
5979.683105
4034.287109
3600.194824
3256.766846
3160.327881
4131.583496
2942.840332
4293.977051
4442.491211
2824.748779
2796.621338
5462.24707
5943.335449
2912.316162
4710.875977
2260.446289
2149.897217
5319.086914
2169.104004
3160.056641
2973.133057
2632.265137
5717.157715
3683.844238
2550.302979
2770.162354
2056.449951
2055.732422
3452.168457
4278.619141
3008.171631
2041.203491
2569.053223
2218.876465
5550.074219
1984.815186
4587.655762
3257.132324
2261.755615
1870.896973
3051.814941
6007.802246
2878.349121
1738.603638
2115.740479
4361.510254
3130.532959
3918.510742
3106.121582
3377.250488
3568.45752
2513.206543
2104.233887
2008.974609
2937.78833
3414.309082
2969.888184
2211.519531
1799.231689
4110.21582
4930.517578
2265.124512
2260.189697
3603.42627
3117.203857
2238.19751
2580.229004
1816.470581
4962.399902
4481.413086
2225.594482
2289.407715
1768.833008
2051.713867
7542.881836
6075.12207
5939.672852
2375.480469
5690.449219
2595.252686
4082.620605
6696.599609
5322.364746
4883.363281
4731.977051
3741.30127
6465.215332
4951
4057.963623
3956.526611
3264.96875
3767.5354
5085.512695
6028.768066
3501.818115
2704.172119
4959.370117
4784.380859
4454.050781
2651.659668
3330.315674
3897.404297
3221.477539
4444.885254
4191.210449
4276.837402
1698.247925
2686.088379
1856.816284
2041.5
2874.076416
3615.301025
5245.63916
1992.695679
3687.925293
2250.490479
3911.25
5672.814453
1528.65979
1824.074097
4908.311523
5899.49707
2624.937012
1792.897949
3532.760498
7136.309082
3186.48877
4899.14209
5436.62207
5846.055664
2441.295654
4354.549805
3114.344727
5281.676758
2195.294189
3517.523926
6382.461914
5750.865234
5007.912109
6063.604004
2476.812012
2748.213623
7389.966309
3848.175293
4888.504883
3700.027588
7132.422363
3254.800049
5715.620117
3096.73999
4694.757813
4494.569824
6347.830078
4025.804688
3599.399902
4418.294434
4670.032715
3078.185303
4457.328125
3391.069824
2027.358032
3700.571533
5790.97998
4175.674805
7529.416992
3348.196777
2315.565674
4575.239746
6583.723145
4634.486328
5694.38916
5999.930664
9163.668945
7758.420898
3439.511475
4125.650879
3389.711426
4353.935547
2089.576416
2243.459473
2409.446533
3764.789063
3920
3242.654785
3455.6521
5789.788574
4475.47168
3835.047607
3101.300537
6096.787598
8706.425781
3872.951416
4891.29834
2290.014404
4645.42041
3169.304199
3037.453613
2728.111328
2656.76709
4382.646973
3134.125
2453.368652
1661.951904
7368.536133
3890.977539
3019.051758
2399.312256
4115.987793
2712.788818
2290.666748
5307.106445
3747.692383
5489.951172
3287.882568
3405.046875
4563.317871
5239.063965
1965.531494
2354.650635
7041.228027
4067.110596
4156.866211
7199.624023
5583.531738
4147.70166
1770.904053
3063.786133
6235.835938
3694.973877
3851.834961
7108.998047
1876.374268
1898.674072
3545.030762
5517.898438
3120.06958
3061.496826
1840.928955
1677.873169
2030.702759
3380.136475
4642.92334
6607.264648
1842.879028
3583.458008
4527.462891
2363.349121
3519.665771
2125.345459
2399.772461
3397.362549
2660.230469
3921.845459
2560.105957
3957.574951
4894.938965
2686.140625
1852.358032
6426.333008
2117.659668
3652.587158
1749.009521
3101.440918
2180.290283
1880.450806
3894.509521
5780.730957
2677.836182
4006.849365
2602.608398
2525.461914
2865.719971
5740.337402
5409.398926
6702.485352
4065.813965
3249.684326
2125.108398
4390.171387
4130.190918
5223.342285
7322.257813
5082.611328
1679.189819
3573.823486
3558.276855
2668.245605
3651.288818
3510.617676
4645.409668
3064.146729
6220.05957
6309.511719
2896.661133
6204.097168
6652.175293
4090.958008
5165.503418
4857.862793
3049.583252
5068.280762
4915.786133
1426.823486
3493.734619
2388.197998
1796.301025
4371.912109
2617.299072
3706.405029
3052.434814
4090.424316
3433.016846
6028.770508
6212.112793
3590.473633
4247.774414
4589.679199
3519.862061
3452.601807
2420.970947
5531.224121
7248.811523
1895.923096
3281.575684
4581.242188
2307.622559
2454.98999
5547.175781
3041.600098
4688.537109
4497.15918
4505.989746
2386.717041
6748.395508
4599.718262
4226.542969
3857.894775
4548.033691
3656
4329.706055
2397.740234
5752.277344
3342.848389
4142.320313
3235.199951
2848.272705
3868.923096
5353.938477
2712.800049
5073.634277
1611.490967
4737.418945
2976.794678
3101.037109
3730.833252
3361.449463
2450.776367
4175.26123
4495.34375
3785.133789
1698.194702
2488.727295
6043.961914
2394.666748
9458.639648
4190.496582
5272.245117
4766.092773
4528
3214.905273
5668.320801
5105.565918
3661.077881
2254.56958
8319.181641
2386.333252
1787.963989
3096.964844
4284.503906
3772.538086
5760.315918
6597.555664
4490.197754
4410.833496
6437.848633
6043.428711
3951.885986
4305.523926
7661.64502
7011.703613
2040.857178
3786.373291
6439.64502
5997.799805
7203.744141
6906.032227
2972.756836
2403.668213
5645.844238
4063.001709
2811.275391
5497.164063
1806.711914
3940.743408
4697.391113
4101.482422
1820.709229
4477.207031
2376.592529
2738.333984
5343.228516
7944.974609
4720.634277
6847.272949
5102.184082
2570.383057
3928.081299
3467.089111
5354.111816
4611.414551
3217.669189
5921.003418
1747.577271
4123.445313
5841.402832
4338.234863
5567.595215
6497.638184
4393.09082
5400.480957
4186.431152
2940.219238
2655.030029
2163.705811
3325.419434
2406.341553
3470.595215
3607.065918
3732.808105
3454.063965
3264.760254
2273.891602
4530.594238
3413.897461
3031.977539
4602.720215
1793.519653
1948.090088
1952.448853
3677.287842
3610.724121
2664.213867
4645.352051
3052.464844
3154.130859
1637.15979
1866.682251
1636.198608
4105.897949
3219.727295
2655.865479
3238
1326.315796
4253.461426
4906.052734
6210.023926
4079.61499
2523.813965
2649.9021
4631.018066
3241.036377
4655.205078
2582.9646
2409.530518
4843.463867
2625.854004
4707.970703
4511.614258
2633.071533
5587.674805
1606.900024
3728.734619
2375.258545
2427.024414
4503.773438
3465.432129
3819.700684
5319.040039
7171.853516
6071.0625
2398.327393
2726.893555
5742.938965
3518.781006
4451.70752
5738.570313
2881.233887
8024.304688
4818.980469
5101.358887
6341.629395
4038.009033
2064.917969
1675.885742
8146.133301
5409.169434
4978.290527
2101.579834
4406.971191
2424.905762
6246.534668
2766.416748
3364
5205.271484
2352.506348
5042.772461
4862.98584
5136.593262
3222.775391
5707.45166
3137.6604
5153.058594
4468.741699
4910.189941
4674.108398
2531.768799
5302.76123
3164.018066
3959.419434
5291.547852
4069.573975
7547.19043
5422.371094
6545.168457
5477.881348
3748.243164
5958.049316
2216.448486
6295.255859
3083.17041
3335.612793
4043.238037
2823.392334
4781.208008
3351.907471
2094.840576
3313.015869
3840.370605
6693.202637
5144.533203
3359.869629
3143.25
4100.888672
4983.69043
3379.638428
2277.120117
4559.644531
3734.009033
4846.522461
3805.844238
2714.944824
7175.639648
2377.260254
2440.891602
2028.540039
5722.105469
3275.594727
2491.358887
4366.749023
2420.235352
3327.307617
3222.936279
3495.394043
5008.694336
3750.666748
4249.669434
4081.556396
2097.361328
5832.955078
4863
5941.0625
3399.157959
3277.076416
1726.540894
3478.820313
3202.103516
3423.333252
6303.388184
4467.493164
5317.247559
7885.403809
5615.135742
2661.185303
4487.901367
3842.116455
4438.63623
7254.421875
8654.357422
3342.553711
5609.047852
4828.707031
4625.59082
3781.529297
2094.54541
4946.841309
4052.765869
3308.884521
4459.739746
1995.918335
6573.188965
6925.883789
3172.504883
1785.354858
5222.790527
2329.460205
5632.742188
6234.477539
4663.13623
6606.90918
2677.603271
4241.600098
6597.970215
6344.963867
5899.179688
3805.774902
2364.246094
2974.990234
6487.182129
5539.470703
2477.963623
1687.291138
5249.862793
5990.11377
5090.948242
4653.700195
4856.654785
5561.698242
4875.026855
3071.138428
6242.190918
3908.363525
5314.584473
4457.583984
4752.745605
1610.470581
2315.123779
5341.75
1926.656494
4950.546875
6026.496094
3137.129395
2467.351807
5270.4375
2770.04248
2731.321533
2867.084717
3755.493408
2173.368896
6616.43457
4870.666504
5246.415039
5286.195313
5123.584473
3806
2441.10498
4691.639648
5488.380371
4261.54834
4305.555664
2957.662354
3997.886963
4079.42627
2115.176025
2581.557861
2134.729492
3061.133301
2672.791992
3432.928955
1896.636353
7759.975586
2977.862061
4444.716797
5985.896484
2643.654297
2894.775635
2160.784424
2503.01123
3179.441895
4396.95752
3931.506104
4491.062012
5003.632813
3894.711182
3778.991211
3138.586426
3184.484863
5512.666504
3467.080811
3015.576416
7167.231445
2440.326416
3454.5896
4312.637207
1767.574463
4283.609375
2273.707764
7009.720703
6815.555664
4761.365723
1507.010742
3608.155762
3338.703369
1991.844604
2002.142334
2364.340332
3323.9646
3894.14502
6467.671387
4645.362305
4098.63623
2345.855713
4779.652344
1331.333374
4801.012695
5743.476563
4578.120117
8903.299805
1968.834106
4784.547363
7098.021484
1853.199951
1651.480957
3028.178223
6973.361328
1305.369385
4267.696777
6042.358887
3940.659912
3323.641357
3681.550049
3132.694824
5634.666504
2453.525146
5322.529297
4449.501953
4363.403809
2486.747314
4786.729492
2842.370361
3033.023926
3328.919922
2710.739502
6855.380859
2899.004639
1989.543457
3196
1968.406738
4738.467773
3124.523682
5772.557129
17521.855469
3978.175781
4394
3268
5234.648926
2827.934082
3340.733643
3328.483398
2003.257202
8271.114258
2068.363525
1536.842163
1729.777832
5807.921387
6997.600098
4181.06543
3437.26416
1383.689941
4875.225098
3481.076904
3412.146484
2523.584473
2728.702637
3058.968262
3955.158936
5173.977051
2055.367432
3450.948975
3458.80249
2153.159424
3497.490967
4796.22998
4525.733398
2607.678223
2126.827148
4974.720703
5496.809082
5373.686523
3613.407715
3561.53418
5256.07373
3380.330566
2776.54248
4184.272949
1832.081665
5274.492676
6199.120117
3623.821777
2601.666748
4906.449707
6667.063477
5079.210449
1442.762573
3320
1495.148926
2344.374268
3747.314941
5684.555176
2355.663086
2510.463379
5311.089355
2257.592041
2949.404053
4264.425293
6140.970215
4715.984863
2696.055176
7774.379883
5634.092285
3828.550537
5910.983887
2490.718994
3362.5
5403.650391
5391.485352
2832.833984
5400.748535
5109.873535
2882.561768
3622.506104
3204.011475
2792.277832
5099.695801
2453.544189
5524.007813
2278.989746
2404.759521
6396.250488
4358.283203
6372.270996
2627.394043
5484.939941
2796.203369
5563.958984
5561.16748
2975.622559
4279.541504
5979.950195
4903.230957
4615.893066
2862.553711
6756.58252
5392.81543
5646.70459
4856.155273
5458.814453
3670.936523
1857.298706
6591.838867
5382.24707
3605.322754
4354.034668
1766.492798
6353.808594
6635.197266
2871.333252
2345.580566
2203.794922
3216.206543
3297.519775
2950.71875
4522.100586
4789.432617
3560.073486
6354.184082
4427.123047
7521.511719
5941.027344
4783.529297
3203.28418
7383.433594
2183.890381
6547.603027
3642.010254
2374.634033
8293.243164
2951.248047
2205.056641
4934.03125
4684.651855
3712.514404
2307.639893
4519.05127
4270.106445
2915.368408
3024.692383
3988.554443
4467.881348
2573.015137
4239.648926
3720.796631
4241.322266
4670.255859
3604
2675.235596
3467.798096
3999.157959
4601.087891
4050.82666
4467.117188
3016.838623
4038.751709
1733.95166
5074.281738
2105.411865
1734.732666
4936.533203
8179.189453
1928.198364
2756.87915
4097.352051
3766.826904
4716.831055
2759.223389
4482.25
2509.652588
3425.437012
3872.522461
3523.046875
1469.20752
2212.083984
7628.25293
4692.39502
3750.663086
5209.397461
4631.869141
3486
4416.227539
3027.575928
5738.27832
4343.15918
3181.466553
4912.463867
4716.427734
3918.591553
9417.00293
2792.503418
3766.070801
4017.724121
4981.152344
4373.532715
2250.071533
2350.61792
7266.870605
4406.919434
2355.531494
6277.804688
4358.55957
4119.67334
2776.675537
4573.677246
2685.402588
5447.778809
3632.509766
2530.591553
4675.133301
3355.487061
4770.600098
4839.696777
2615.038574
5003.089844
6095.013672
3254.124512
3123.671387
5474.047852
2622.489746
2989.227295
7218.226074
10284.8125
2635.463867
5475.52002
4725.45459
4334.854004
1966.234497
4059.208984
3825.265869
3510.879639
5780.787598
3269.505371
5918.446289
2191.601563
5047.337891
4505.574707
3950.444336
6390.819824
1575.042236
9759.238281
5997.609863
2599.763428
7385.927246
1463.166626
2388.273193
5320.884766
3925.458252
3330.523193
5772.430664
3208.376465
3912.840088
3873.700439
5179.106445
1652.086914
2263.487061
5435.17627
4796.241211
2509.236328
4567.739746
2483.246826
3309.289551
2599.29834
3310.614502
2445.721924
4584.174805
1995.75
2169.781982
3589.818115
3156.414551
3302.666748
3392.032959
2388.335449
6384.234375
6182.94043
4820.353516
4917.058594
3989.124512
4478.143066
3276.215088
2478.715332
3357.012695
2912.404541
3153.929443
2899.330811
3856.410645
6474.178711
3002.206787
4957.439453
5906.809082
5570.962891
2186.10083
3385.3125
5711.049316
3554.850586
3123.133057
3825.639893
2184.265137
3304.910889
5075.719727
1793.796509
2266.89209
4657.125
5081.739258
3058.187256
6964.56543
4758.867188
3872.587646
2669.288086
3864.626953
4215.794434
2082.712402
3189.94873
4669.858398
6085.037109
6280.312988
3475.714844
3745.560059
4376.466797
2473.639648
2394.236572
1952.949829
2516.336182
2816.426025
4502.802734
3217.433594
5609.772461
2708.885498
3773.311035
3868.69458
2649.037109
4647.819824
2000.486328
4905.460449
3033.631104
6550.979492
7502.840332
8483.775391
4380.557617
4235.855469
4404.87207
2453.085449
4469.759766
4159.075684
3826.256348
2798.485107
4786.92041
1445.263184
3872.675293
4267.369141
4510.965332
5096.797363
4082.763184
4268.475586
4591.946289
3804.529785
5714.901367
2850.666748
2130.672607
4625.523926
5632.310059
6594.773926
4695.901367
3035.735107
2932.225586
3358.612793
2838.815186
4215.231445
4491.336914
4785.044922
1562.874268
3144
4119.388184
4068.169434
6755.682617
2143.058838
3545.963623
3190.050049
3850.060059
2545.511475
2462.716309
5169.782715
4768.994629
2878.064453
2496.689697
2600.611084
5481.216309
3768.314941
4577.103516
2553.449219
2392.173828
2538.05835
3608.318115
4932.330566
4087.83667
4548.42334
2174.399902
6410.914063
5011.879395
1753.666626
3420.484863
7621.870605
3724.740723
7484.866211
7386.77002
4188.719238
2973.696045
3939.614746
5134.384277
5306.531738
4123.711914
4223.177246
3164.509033
4610.666504
3214.051025
6868.03125
6108.23291
5131.692383
2766.804932
3763.977783
4084.094238
3618.00708
2368.636475
2482.666748
2254.708496
1789.37146
5659.252441
3524.194824
5950.576172
3973.691162
2585.89917
3368.580811
2667.865723
3348.382813
3600.435303
3976.137207
2996.393799
2127.107178
7116.251953
5369.354492
3144.406738
2376.737305
3899.410645
6186.866211
6414.36377
5247.188477
5078.202637
4323.815918
5417.757813
4948.616699
6588.556152
6569.132324
4312.658691
2587.701416
7617.74707
4482.759766
3738.964111
3386.110107
5552.303223
5070.285645
4051.692383
2170.69873
3850.602783
3004.099121
1978.445801
6290.885254
6636.952148
3728.922119
2730.519531
3552.988037
6040.65625
6573.380859
2393.851074
5188.966309
3935.159424
2956.606934
5573.603027
3220.700928
3471.476563
5326.913086
4861.521973
3559.620605
3988.996094
3925.21875
5922.592773
2952.100098
3223.721191
2057.318115
2788.384277
3758.469482
2164.926025
5992.495605
3590.670654
2850.467529
3827.541016
2643.942627
4824.964844
2302.974365
4601.026855
2429.427246
4853.849121
2189.743652
2581.584961
3112.76416
2704.212646
5469.23584
2463.904785
3981.667969
6805.476563
2644.113281
2807.199951
3793.852295
2642.172119
5894.49707
5529.43457
3323.173828
4357.186523
3254.078125
5513.674805
3461.614014
4750.106445
6850.316406
4858.779297
6345.094238
2982.443359
2936.314209
5029.188477
6381.294434
2220.56543
2392.272949
4270.407227
5666.082031
4920.502441
6108.463379
2578.835449
3019.551025
4368.104492
3263.130371
2216.415527
4025.811279
4251.135254
3438.666748
4470.718262
3628.948975
3628.418945
3171.339111
1578.404663
4998.488281
2152.740234
2042.726685
1375.583862
2132.835205
5834.475098
5982.62207
3572.164307
4337.069336
4880.35498
3872.738525
2313.514648
3358.079346
7120.461914
1644.80957
6953.791504
6054.285645
3311.245361
6138.955566
2759.20874
9397.920898
4675.679199
4059.268799
6799.0625
5845.462891
3978.565918
5460.15332
2564.480957
2218.477539
4178.111328
5469.080566
2387.523926
3352.533447
4391.542969
7533.269531
3670.644775
3630.581787
4921
5642.329102
3466.299561
3459.634277
4137.672363
3168.076172
4162.724121
1961.178955
3727.746094
3092.462158
3118.834229
3508.080566
3232.352539
2247.259277
4377.327637
4087.171387
3664.947998
5238.411621
4617.506348
5844.272461
5950.859863
6098.560059
5242.43457
5010.070801
6049.503906
3573.665527
3869.495605
4733.82959
4332.892578
2528.336426
2033.04187
4487.72168
2861.215576
3337.029785
3715.123535
2803.072021
3056.819336
6628.989746
5040.430664
4660.156738
3754.393066
4447.058594
3079.441895
3390.783936
6184.464844
6603.536621
4173.411621
3490.214844
3113.476807
3922.524658
2878.184326
5716.07959
3205.012939
2390.584717
4810.413574
2241.902588
4698.441895
3604.096436
3951.410645
6190.611328
3711.75
2728.355469
6117.924316
3924.601318
2629.451904
3675.478271
2400.497314
3766.239258
5001.178223
2723.55835
2436.026855
5188.73291
6921.923828
4250.370605
3595.190186
3005.859131
2283.730469
4733.374023
4563.492188
2374.74292
4391.75293
1968.932007
4754.069824
5709.687012
3148.107178
2461.947021
2262.98999
4793.537109
2647.084961
2947.767822
5069.868164
2822.270264
2172.089844
2252.495605
2817.704834
3354.887939
2641.267822
4750.632813
2678.700439
3306.328613
2659.456299
3337.543945
4906.263672
4455.527832
2375.811768
2176
4635.288086
1958.469604
2231.448242
3616.136963
2014.495361
2151.321533
6441.175293
3741.037109
2069.472412
2877.906982
6717.448242
3878.874756
4616.888672
6256.277344
4198.868652
4693.979492
5162.032715
5083.388672
5168.993652
4089.191406
5068.399902
5482.464844
4589.17627
6769.757324
4666.678223
2951.559326
2560
1844.989258
5346.675293
2811.121338
2355.984619
6548.32959
3669.973633
5792.426758
2434.870361
2883.502197
4068.393555
2604.435791
4699.210938
8094.718262
5377.320801
6722.09375
2509.244385
3974.478271
7235.804199
2567.532959
2637.045654
3710.714355
6616.505371
3280.210449
2545.551758
4361.19873
1891.383057
3324.192627
2997.117188
5343.495605
2592.244141
3163.928711
6033.432129
3320.25415
4740.647949
3876.930176
3583.636475
3767.205078
4592.350098
3062.459473
2191.881836
3150.472656
6507.924316
6531.95459
4289.070313
5069.451172
2798.853271
3060.316162
2992.888916
3786.676514
1658.162109
3571.664551
5500.124512
3242.133301
5943.229004
2129.294189
5060.367188
2046.987061
3290.822266
3721.644775
2821.674316
4101.90332
4088.412842
4436.235352
4646.112793
4356.142578
7455.902344
4161.628906
3856.419678
3173.294434
3599.758789
3140.641602
3121.615234
3098.088135
6042.504395
9529.619141
3681.549561
4388.810059
2443.876221
2371.510498
2887.022217
6844.968262
4606.101563
5750.076172
5629.990723
2048.87793
4572.138672
2322.048828
2974.672607
3060.065674
3837.108887
4233.721191
2591.464111
4191.733398
6082.277832
2503.79126
2275.379395
6328.603027
2999.360107
5187.536133
7168.337402
4558.34668
2416.7771
4063.910156
5802.268066
5588.789063
7894.348633
5914.181641
4265.327148
5376.029297
3488.659424
3627.2146
4257.955078
4002.285645
3457.080566
3550.371094
4614.590332
9434.231445
3758.948486
5508.126953
3696.975586
5886.046387
1678.742798
5376.491211
3138.712402
3750.160889
5333.808594
6902.641602
3898.37915
4743.730469
5360.024414
1686.200928
3760.456543
1889.570801
2726.468506
4468.334473
7665.396484
4046.20166
2200.377197
3640.097656
4395.235352
1629.470093
4885.641113
4105.421387
2440.911133
3236.54541
2205.859863
4000.460693
5387.157715
3319.378662
4272.293945
1438.06897
2363.163818
1663.836792
7404.70459
2979.416992
3731.320801
5448.603027
3449.349854
3301.940186
3264.0979
3360.912842
5058.290039
7119.045898
4115.474121
3354.78418
2850.565186
2470.267578
2320
5084.128906
4182
3440.046875
3626.80957
2530.598633
2814.75708
3916.966553
2723.568359
2731.333252
3437.917725
4214.064453
1923.184448
3619.818115
4843.083984
4136.911621
3670.418701
4975.46875
2613.052734
4099.682129
2929.397949
2860.523193
3331.804932
4027.88916
6505
2060.37793
5562.918457
3723.593262
2986.354736
5302.063965
6866.037598
5132.04541
2098.246826
3750.798584
4943.750977
3749.218994
5155.5
4702.293457
3633.349121
2914.523193
3204.958008
4597.121582
4322.061035
2598.793213
3347.773682
2535.111084
4365.748047
4492.365723
1747.651611
2810.302979
3889.007813
3920.784424
4893.528809
1711.277954
3400.5
3178.256348
4613.415527
2772.273682
2404.701416
3918.134277
6222.385742
2892.861572
6618.198242
3773.453369
2560.048584
2346.326172
3045.006104
1954.086914
2502.118408
3262.36792
6332.989258
3259.439453
2246.343506
2681.379395
4702.318359
3627.268555
4235.130371
4700.23877
4569.318848
2985.176514
3230.577148
2556.384033
2773.991455
2305.371338
4848.77002
2480.131104
5129.02002
2045.354004
2371.406738
4821.879395
4849.083008
3428.355713
3947.961426
2552.70874
3000.915039
3500.235352
3551.504395
7234.610352
1973.502319
2982.059326
2767.765625
4092.892822
3218.577881
4313.693848
2507.759277
2664.037354
1878.684448
3439.715332
1742.892334
5441.473633
2317.582031
3262.612793
5672.214355
3152.755127
2864.916016
3414.726318
6158.967773
1745.48291
4965.318848
4907.129395
6218.744141
2423.426025
3244.552246
2217.53418
1807.660156
4126.744629
6540.595215
2800.197266
1733.490234
5080.303223
2091.551514
3740.707031
3442.773682
4764.279785
3169.583008
4207.623047
3906.895508
2035.585571
4234.658203
4046
3900.793945
4473.388184
3248.048096
3849.525391
5566.524902
4004.04541
4330.710449
3321.759521
3908.444336
2989.163574
4121.130371
3042.133301
4504.24707
7866.551758
4886.794434
2254.265137
2765.611328
5091.316406
5463.571777
4366.883789
4482.788574
3665.438477
3396.16333
5917.948242
3276.80957
5513.006348
4581.498535
3873.270264
4511.22168
2391.576172
3297.083984
5292.535645
2283.223389
4095.086914
3980.387207
2882.525391
2452.736572
2754.257324
3653.898682
4153.821289
2610.945313
1536.417725
1899.905518
1614.910767
4650.911621
2767.888916
3341.68335
4306.006348
6503.168945
2205.15625
4324.132813
4666.289063
2485.205811
3844.820068
2447.572021
3067.975098
4946.210449
6201.813477
2315.239014
4776.795898
5503.488281
3785.646973
2964.926758
6529.865723
3948.993164
3015.069824
7305.248047
3427.380371
3237.255127
3047.812012
5434.660156
6739.665527
3461.709229
1979.866699
3362.260498
5096.070801
3652.727295
3235.245361
2333.755615
3990.743896
4528.397949
2779.404297
4460.015625
3734.335449
4379.640137
4629.516113
5685.40625
2766.177734
3165.790527
2127.68335
4955.738281
3957.089355
4215.347656
2869.291748
3647.748779
2413.721191
3116.4021
5816.216309
1829.678467
3285.264893
5997.072266
3414.571533
2058.310303
2721.444336
1757.847534
2121.917725
2503.685547
4264.844238
1933.17749
2631.169434
1833.93811
5008.58252
4923.166504
4675.208008
3402.296387
5290.23584
4869.843262
2412.409424
4284.851074
2636.531982
2059.266357
1617.136108
4030.126465
1325.97644
5993.263184
6480.867188
2940.864502
5361.28125
2579.140869
5405.935547
6079.74707
3500.881348
2142.312012
2774.955566
4162.23877
3856.912354
1346.796143
3662.443848
1852.979614
2157.199951
3408.861572
4731.271484
3394.76709
3645.917236
2053.618652
2099.06665
2786.50293
5591.1875
2857.738525
4066.058105
6467.53418
2936.371582
3187.08667
2365.461182
4865.394043
3700.959473
2640.840576
2154.488281
2623.019531
3339.222168
4832.41748
2300.014648
2428.991699
3926.216553
5503.12207
8204.514648
2148.18042
2775.983643
4494.407715
4517.782227
5032.121094
2602.778809
3581.873535
2821.384521
3219.805176
3170.821289
6397.050781
3297.602783
7536.320801
3127.413818
4527.209473
2857.373291
3409.493652
3224.172852
2269.989014
3315.171143
2753.763184
4862.266602
2240.866943
3629.169678
5476.008789
1673.440674
2681.073242
4757.782227
1993.657837
7228.15625
3306.387939
6561.348633
4656.201172
2785.293701
5003.418945
3887.414551
3080.27124
7078.308105
4491.911133
4818.361816
2673.540283
2335.324463
6178.161133
2874.19043
4989.543945
4781.509766
6038.833008
3574.866943
7471.753906
3780.21167
4405.848633
2233.630615
5031.824707
3096.329102
5900.862305
2641.682861
3035.218506
2079.05127
3576.469482
3471.48999
2432.093018
1557.963013
2461.352539
6933.811523
5041.616211
2008.546753
3178.362305
7288.606934
3395.843506
4048.993652
5174.967285
1931.474121
2535.010254
2905.706299
3287.841797
4289.94043
3508.291992
4357.261719
5881.415527
2638.022461
2954.815918
7054.743652
5484.161133
1886.054932
3804.373047
3267.675781
4637.512695
5237.130859
2936.264893
6020.652344
6400.78125
3644.782227
2682.650391
5570.894531
2417.684326
3940.861328
4656.29541
4504.79541
3765.661133
5397.234375
4929.116211
3334.845703
3803.66748
4034.029053
4728.0625
5364.444336
2271.737793
4906.527832
5130.888672
4258.09375
2270.846436
8773.901367
2009.991577
7523.587402
1780.357422
2543.496582
4675.293945
5713.167969
4968.679688
8368.567383
3158.940186
2171.779053
3385.015381
7361.775879
6915.584961
2541.873779
1857.376343
3171.489014
5035.895508
3202.238037
4584.905273
5589.555176
4414.573242
2170.830322
4718.428223
3303.669922
4248.921875
1830.722656
3358.435303
4163.54248
4018.120361
3380.166748
3594.02002
5405.491211
4430.63916
3093.3479
3559.745117
3575.970459
3683.218506
4042.183594
2614.197998
2370.532227
4561.371582
2898.38916
3531.487793
4648.221191
5180.609375
4602.94043
2514.563721
4228.505371
2056.859863
3464.959961
3683.320801
3084.464111
2912.871338
3216.552979
6884.29834
2800.76416
2038.662109
3098.536621
2513.644531
2162.641602
2992.556152
4290.686035
3303.19165
4283.228027
4866.299805
3438.333252
2430.994873
4240.155273
2105.552734
3904.90918
6785.587402
4015.281982
5294.177246
1437.54834
3471.102051
2499.803955
3882.466797
4041.527832
2464.930908
2525.5
2767.541748
2056.847656
3809.928955
6206.422852
2108.4021
4691.275879
4659.002441
2294.951416
1719.221191
2432.582764
4793.892578
2906.582275
3387.010498
3292.876221
4716.106445
3441.748047
3769.092285
3323.604492
2857.471191
3118.539551
2966.203125
3801.40918
3944.215088
4080.34375
6181
4738.327637
3018.089844
2152.582275
4408.150879
1618.754395
3774.719971
3483.577148
4719.960938
4337.81543
5016.276367
5635.033203
3633.333252
2499.557129
7502.606934
2912.718262
2844.18457
2557.757568
2653.558838
2335.703125
3484.87207
3574.399902
6776.988281
5441.133301
2290.498047
1857.38501
5428.561523
4681.486328
1849.742798
2612.574707
2177.372803
1325.310913
3240.211426
4078.040283
3672.695557
4263.692383
4653.920898
2233.875732
2311.050781
2113.324219
3864.498047
3444.980225
2735.471436
2354.91626
3232.081299
4009.692871
1783.61145
3633.826172
3486.857178
4099.666504
6457.879883
2573.329346
1818.25647
3244.246582
9238.321289
3874.640625
4787.764648
3001.671631
5680.278809
2555.017578
5701.065918
4332.132324
2997.302246
4147.350098
3354.189941
4051.503174
5455.619141
4578.80127
3208.227783
2638.260986
4657.136719
1994.983398
5130.14209
2079.538574
3762.838623
2887.593262
2850.627686
3418.489502
4687.619141
3964.171387
3401.32666
1833.657837
2294.213379
3433.53125
3316.432373
3190.987793
3333.362793
2734.875732
2054.46582
3827.788086
2074.503906
5522.070801
5671.948242
4253.980469
3297.702637
5030.390625
3179.388916
2190.911377
4067.648438
4359.366699
1699.373169
3756.629395
7542.214355
5470.786621
6711.716797
4892.01123
4191.905273
3792.09375
3401.504883
2591.641113
5548.69043
5821.537598
3868.429443
4344.311523
2757.711182
3200.032959
4068.782959
3577.35376
6554.978027
2014.623657
7428.392578
2886.117676
2995.824463
3900.337891
2000.287964
4629.418945
5057.686035
4638.330566
2848.965088
5761.428223
6157.070801
5579.454102
6508.719727
3988.055176
6838.086914
3619.476807
2396.314941
3474.351318
4687.945313
2696.410645
4545.600098
5119.976074
6500.460449
5638.147461
3049.258545
3434.397217
2451.199951
2614.776367
2567.239258
3145.484619
3524.152832
4127.658691
1887.367798
6852.774414
2914.183105
3933.422119
3045.833252
3741.429199
4775.402344
4051.275879
3186.858398
4158.862793
3573.223877
2413.30249
4670.688477
3411.447754
6050.765137
4320.51709
2512.724609
3101.035156
5535.004883
1985.695557
3274.23999
5380.378906
3485.342773
3017.233887
1925.142822
2333.992676
4001.381104
2436.298584
5325.385742
5364.488281
4756.64209
2935.498535
2830.661133
2234.979492
4438.721191
4594.994141
4759.005859
2364.291748
2597.798096
2810.438965
2840.353027
4076.046875
1867.764648
2963.932129
1374.76001
4745.44043
5034.529785
2970.884521
2408.5271
3395.855469
2078.193604
3033.900635
3217.05957
3629.753174
3340.599609
2256.803711
2190.260986
2654.890137
4719.256836
3090.150391
2346.348877
3215.133545
5420.339355
4409.103516
4749.769043
7120.106445
1854.519775
3118.543457
2881.388672
2384.361328
8687.848633
4349.246094
2875.457031
6170.922852
2231.885986
2692.098145
5911.161621
3130.9375
3028.196289
2028.421875
3018.20166
1419.45166
2249.188477
1998.81189
2563.878174
4001.007813
3733.116943
2311.818115
7638.619629
4643.001953
3967.945068
2624.984863
4017.041748
4680.330078
4177.064941
2750.99292
3054.600098
3697.302979
4859.221191
1898.977173
5811.537109
2459.98999
4437.196289
2535.514404
2108.890381
1932.675293
2920.75
2891.737061
3112.744873
3989.372559
2119.292236
7416.357422
4193.466797
3096.456787
2126.541504
4262.041504
4234.240723
1763.841919
2604.056641
2353.292969
3899.495117
2060.450684
3651.821289
4896.752441
5673.522949
1928.725098
3386.03418
3368.036865
6451.453125
2268.772705
3137.31958
1831.636353
3142.201172
4602.625
5745.082031
2407.426514
3024.93335
5840.187988
2459.029541
2019.539063
2717.385986
6803.966309
2184.774902
3053.799316
5553.273438
4442.083496
3879.574707
1879.50647
2160.730225
2466.600586
2434.7146
5672.716797
2903.759277
3701.890137
2069.097168
2733.371582
3498.903809
5047.862305
4654.941895
3547.183594
3598.865234
3479.588623
4899.673828
3963.518799
6654.235352
3441.338379
3569.245605
3263.27832
7065.557617
2003.874268
3085.645508
5165.961914
2882.127686
2816.135986
2657.727539
4481.833984
3006.273926
4601.444824
2645.211426
4474.659668
3426.844482
5324.655273
4075.187256
4494.476074
3974.803467
4900.919434
