# Supplementary material for: Distribution Analyzer, a methodology for identifying and clustering outlier conditions from single-cell distributions, and its application to a Nanog reporter RNAi screen
Source: BMC Bioinformatics. 2015 Jul 22;16:225. doi: 10.1186/s12859-015-0636-7 (PMC4511455; doi:10.1186/s12859-015-0636-7)
Supplement: Additional file 1: Code S1. — R source code and sample data for distribution-based high-content screen analysis [file 12859_2015_636_MOESM1_ESM.zip › DistributionAnalyzer-1.1/Plates/files10004/H14]

2507.094727
2786.38916
4602.094727
2275.399902
2317.262695
6941.120605
3105.935791
3094.73999
2105.928223
1963.889771
3457.328125
1648.110474
4817.263184
5763.549805
2680.692383
2352.428223
4444.619141
2571.188721
2489.118164
4849.996582
2109.729248
1817.379883
2671.494141
3756.530762
2700.273682
2141.872559
2466.749268
3503.42749
2805.643555
4420.879883
1801.532715
3237.378174
5509.872559
4577.647949
2392.059326
1968.940552
2079.041748
3596.798096
2135.856445
2462.552246
1746.543579
3355.825684
2201.833252
3576.607666
2619.728271
3297.380371
6020.224609
2283.664795
3473.059082
5658.83252
3767.475586
1761.014893
1917.16687
4743.010254
4342.894531
1838.585571
4043.445068
2541.205078
7281.093262
2029.405396
5206.70166
2896.736816
3099.952148
2673.720459
2165.512207
4370.407715
4656.358887
6859.115723
2298.020996
6397.76416
2688.383301
2726.434082
2155.976563
2327.851807
1896.382446
2671.820801
2045.115845
4134.458496
2540.773438
5009.82666
5277.542969
2803.487061
1806.266113
2080.393555
2146.374268
1983.694824
1818.993164
2884.985596
1982.283691
2180.67627
2683.790039
3011.641357
2087.951416
3611.157715
4768.472168
2269.374512
5651.529297
3165.75293
3518.187256
1987.144775
2061.90918
3941.351807
3763.310303
3242.835938
4070.731445
2339.288574
4790.850098
2139.344727
5687.084961
3374.754639
1941.430054
3256.184082
2192.878174
5558.928711
5851.007813
3660.756836
5200.170898
3503.449951
3334.905273
5744.43457
2321.673584
7446.912109
3088.531738
4529.473633
2941.631348
6221.869141
6994.458984
3027.104492
2367.455078
1989.548828
5500.571289
2403.50293
2941.116211
3365.432861
2782.095947
3066.896484
4427.644043
2118.486084
4942.522949
1919.525146
1880.408569
4962.908203
2655.73291
3747.030518
4465.069824
3924.882324
2062.351074
2427.875244
2504.226807
2590.740967
2883.454834
4202.90625
2445.020508
1692.937988
2479.298096
2127.779541
4228.738281
3843.188232
2691.565674
3676.272461
2204.204834
4193.12793
3761.004395
3621.783691
4310.360352
1871.721313
2228.208496
4540.393555
2702.986084
3503.539063
3901.448486
3755.580566
4392.748535
2728.192383
3220.453369
3958.555176
4016.125732
3240.914307
2190.723877
6516.606445
1987.815063
2835.637695
1696.128662
2355.449951
1889.177124
2524.14917
2503.666016
3988.456299
2320.547607
3375.297607
3453.797363
2172.996826
2541.511475
5956.107422
1753.920044
2839.876221
5231.637207
3281.135742
2206.334961
5837.750488
5546.861328
2811.712158
3922.741943
2559.784668
3316.385986
2812.667725
4201.895996
5220.153809
2094.789307
2816.815918
2304.244873
2506.213623
2005.099243
3167.388184
3256.297119
2553.515381
4053.195557
7646.719238
5601.908691
5983.099609
4146.439941
1893.709717
3404.916992
2272.322266
2519.248291
3557.78418
3573.942383
1895.271362
2758.876709
1813.032227
2075.008301
2931.746338
3084.750977
1937.751465
1975.015625
2476.026855
3221.499023
4500.038574
4315.260742
4334.549316
3573.633545
4177.585938
3785.389648
4094.657227
1947.255005
3203.171387
2185.809082
2052.182617
1891.458008
3683.321777
3087.19165
2144.429688
5219.3125
2373.985107
5203.794922
3269.323975
2350.398193
3818.179443
2419.467285
3628.929688
3802.827637
4745.304199
2612.720947
1854.869385
7353.833496
2102.989014
2738.928711
4606.880859
2741.741699
3462.714355
2239.124512
2306.715088
3747.416992
2593.544678
1974.877686
6048.299316
2190.472168
2676.125244
2341.423828
2206.25
3712.665771
2061.281738
3104.501709
2992.327393
6416.624023
3547.427734
2119.279297
2195.897949
3916.452637
2390.793945
1963.228149
2785.374268
3898.116699
5902.436523
1938.480103
5260.189453
5338.820313
2061.491211
4161.183105
4875.732422
3737.087891
6553.271484
6108.03418
2420.87915
2265.612061
1797.77002
2026.880005
3734.836182
2862.677002
4198.905762
2394.28125
3224.050293
4868.077148
2249.996826
2960.391357
2017.777832
3505.630371
1964.264771
2596.041748
3262.416748
1988.028931
2413.226563
3551.197021
3969.355469
2313.288574
1739.453491
2104.079102
2198.021973
3609.873291
3421.39917
3945.578613
3432.128662
5472.292969
5533.256348
2770.984131
4283.624023
2611.574219
7657.956543
2315.566895
3400.570068
1939.788818
3359.135986
1837.766357
2062.469727
3619.269287
3733.631592
4083.471436
2381.468018
4195.360352
4947.375
4473.89209
5129.705078
5262.816406
3107.406006
3493.11377
2985.959229
4139.558105
3791.662109
5734.615234
2032.564697
3516.484375
2310.118408
3380.876465
1888.437988
1799.222412
2327.759033
4969.432129
3067.818115
3469.039551
3749.407959
3201.514893
2361.416016
3954.516846
3989.75708
3791.052246
4004.655762
1983.903809
2440.01123
4939.845703
3143.076416
2495.765869
5045.272461
6027.05127
3581.067383
1913.577881
4391.304199
2792.446533
2169.063477
5455.089844
1765.355957
2741.161621
4906.338379
4527.604492
3709.325684
6182.158691
4957.513672
2045.895752
2088.846436
2942.362549
4664.219238
1793.653564
3573.406982
3877.681152
3752.877686
5445.890625
5153.967773
3833.083496
5266.379395
3123.290039
6427.898926
1532.025513
2789.443115
1806.700806
2255.640625
2204.796387
3253.926514
4737.939453
3236.248779
4717.47998
2340.006104
2206.957275
2155.640625
2845.765625
4273.69873
1773.019165
2398.671631
2572.677734
2471.59668
5173.236328
3432.619629
5683.505371
3185.650391
2927.793213
1976.631958
2905.91626
2303.57251
1725.370605
2157.263672
3219.448486
4782.131836
4203.39502
3672.299805
1852.130371
2318.789307
2074.840332
2202.737305
1947.058594
3541.506592
2874.493408
2541.167725
2032.525269
2897.425049
4289.285645
3430.148438
2387.977295
3521.289795
5575.885254
1911.23291
6159.501953
3903.450928
4114.824707
3483.152588
2389.163574
4649.990234
2022.487671
1910.510864
5352.490234
2066.004395
2892.322754
4680.438965
4156.730957
2311.593018
4076.582764
1670.734619
2343.655273
3343.568115
3502.986084
4154.124512
2669.924072
1667.655518
2912.234131
1958.549805
3786.917725
6001.59082
3565.914795
2776.78833
3265.339111
6302.46875
4106.929688
5977.070801
3369.553467
1770.597412
2694.588135
4087.506104
6927.40918
1535.894775
1703.789429
4773.880371
7396.700195
3764.883057
3628.660156
4441.799316
3140.384521
2710.357178
4348.813965
3571.397217
3006.651123
3562.449707
3694.9646
2565.367188
5196.799805
2303.563721
2837.943848
2516.508545
5488.558105
2598.099121
3208.116699
2288.38623
3738.855957
5107.621582
3211.341797
3318.185547
4036.07959
3637.95752
4153.235352
3672
2447.674805
3159.943604
2093.714355
1609.756104
4406.477539
3964.975098
2517.236816
2011.270752
3837.958984
1870.604614
4834.902344
3462.932129
3875.210205
3076.533447
4279.683594
1589.161255
3476.707275
6354.592285
3812.774658
2621.282715
2364.263672
3232.174805
8020.769531
2468.117188
2192.687744
2843.994141
2302.388672
3067.147461
1809.512573
5297.84375
3313.305664
2490.995605
3754.279053
1955.199951
3917.793945
3977.007568
3077.355957
7461.129883
4984.382813
2436.350098
5297.379883
2309.822021
3354.98584
2238.360596
1830.082031
2435.219727
4230.889648
1930.127441
4309.682617
2261.932617
6807.287109
1998.645142
4242.672363
3874.998047
4201.475098
4616.428711
3825.269043
3495.02417
1960.703491
3701.180908
2036.58667
3234.681396
2864.303955
6124.107422
3687.685791
2672.805664
2808.526611
2024.471558
2509.925293
3261.434326
4943.460938
3020.88916
1963.292603
2198.9729
3387.787354
4464.274902
2343.4729
3803.748535
3928.875244
5241.630859
6022.946289
2125.646973
5234.426758
2606.012695
3041.191406
4145.318359
4985.571289
3764.671143
2123.893799
3890.794189
3360.79126
6057.419922
4899.709473
4393.609375
2447.075684
3942.520996
2340.895996
3267.199951
3195.042969
2996.993896
4963.847656
5349.975098
3314.432617
2334.01123
4058.795166
4292.143066
4605.293457
3596.0354
2875.450928
6365.071777
2866.550049
3668.404541
4033.333252
5677.677246
2453.129883
5093.852051
3456.275879
2318.771729
5734.594238
2782.086182
2420.45459
7885.921875
2487.131836
1927
5655.966309
3825.751465
2326.048096
1955.731689
1767.327271
1852.286133
1982.05188
2897.530762
4280.184082
2221.270508
3419.354736
5163.878418
3532.321777
4130.723633
2811.530762
2013.213135
4697.535645
3717.483154
2952.781006
6872.15918
5199.07666
3566.112305
3180.960449
3537.270264
1856.313477
2630.714111
1622.88269
2022.71814
2289.04541
2631.720215
2635.59082
4153.220703
3190.341553
1889.294312
5090.547363
2724.808838
3055.74585
2142.083008
1971.281738
3204.330811
3215.550781
2294.953369
2356.939941
4132.904785
1781.923096
3470.621582
4231.413574
1777.966797
1953.881836
3097.725098
3768.827637
4400.389648
2800.907227
3720.664551
4978.449707
1894.443359
2603.619385
1850.20813
2409.381836
3094.790771
4235.643555
2276.561523
2296.912598
2334.554199
6236.527344
2698.19043
4400.561523
4907.509277
4542.380859
3109.523926
4966.939453
4010.798096
3401.495361
2717.333252
4927.51123
4970.242188
5281.805176
4743.225098
2008.956543
6250.248535
2662.811768
2493.793213
5838.884277
3323.868896
3177.09082
3482.727295
3141.978027
6962.535156
3252.253662
4832.270996
4958.676758
4096.056641
5469.146484
2002.363647
2626.833252
3977.367432
3111.005859
4394.028809
4790.399902
3349.937256
4231.228516
3917.009277
4460.741699
4621.841309
3059.880615
4498.168457
2231.50415
4983.089844
3717.646973
4461.461426
4203.03125
1908.58252
5580.761719
2190.717041
2492.910889
2337.020508
4091.248047
4174.796875
3035.285645
5053.716309
2093.777832
4367.344238
2712.522217
2570.657959
4543.144531
4991.751465
1925.545776
1894.666626
1988.4021
2030.68457
2003.080566
4871.307617
3378.37793
1842.143921
1765.515991
2860.838135
1915.532959
4099.126465
2316.76123
2911.849365
6360.577637
5352.355469
2273.697998
2300.427246
2033.938477
1823.459717
1813.547852
2684.061279
3481.919922
2111.886963
6404.497559
3669.907715
4281.785156
3207.373779
3508.310791
1930.816162
2392.486084
1973.753052
1921.048828
2733.993896
3867.24292
2247.865723
3805.710693
1810.215698
3319.75415
1813.821533
2156.57666
5389.564453
3023.809814
5165.233398
3981.927002
2897.408203
2239.818604
2032.744751
2114.058105
2183.780518
1958.457031
2195.0271
4023.610107
4274.331543
3569.725586
3567.906982
1915.666626
2613.087402
2233.688965
2718.147461
2754.769287
7893.827637
1986.021973
6048.29541
1649.318726
4334.084473
5464.739258
3315.793213
2734.482666
4176.650879
3619.50293
2711.587646
4389.602539
3905.31958
9295.18457
3188.459717
2708.369629
7170.349121
2862.031494
5112.04248
4348.206055
5953.639648
5942.207031
5006.720215
2683.868164
2263.918457
3779.406494
3771.346191
1547.510254
2781.56665
5135.868652
1859.41333
1908.929321
2960.633057
4754.736816
5268.398438
3122.558105
3085.513428
2269.00708
3585.470703
4536.123047
2126.841064
2577.188232
4075.722168
4528.493652
6932.314941
3524.449951
5565.753418
4559.266602
2832.168945
4227.224609
4938.260742
4944.423828
2282.330078
3777.135254
4674.179199
3510.568848
2866.884277
4400.920898
1852.848511
5010.595703
3335.229004
3367.051758
4614.181641
2544
3632.720703
3243.834717
4510.55127
5787.465332
4794.623535
2948.720459
4172.42334
3266.899902
4606.679688
2460.708984
2634.309326
3993.622314
4154.526367
4658.549316
10042.155273
2726.5
4497.985352
2198.222168
3465.846191
5302.807129
7015.125977
1710.243896
2468.067871
2958.140869
5144.146973
2191.629639
2082.976807
2092.423584
3224.9375
3095.255859
5455.872559
4009.570068
3545.865479
1717.354126
2620.742188
2970.466064
2164.444336
4013.361328
3845.313965
2443.718262
2605.61499
4637.831543
3544.77417
6321.723633
1992.366943
5577.37793
4458.958008
3698.193604
1524.721313
3952.996338
3651.162842
5779.208008
5603.784668
2340.783447
5745.187012
3489.72876
3332.691162
4226.470703
7648.046387
5522.774902
1850.538452
5362.123535
4938.776367
6450.740723
5609.516602
5644.390137
5525.079102
3469.592285
3979.473633
3790.392578
1909.414185
5716.259766
2955.118652
4835.382324
4199.362305
5899.632324
2677.568604
5219.483887
5763.698242
4090.823486
2082.059326
4525.86377
2154
2893.523926
1801.019653
3646.551758
4778.478516
2394.457764
3756.47168
2581.309814
4434.726074
2179.056885
4214.260742
4767.868652
5589.862793
5289.125488
4552
2120.521729
3293.984619
3846.705322
3429.128174
4279.959473
3495.286621
3225.222168
1826.053833
1844.45752
1754.171143
2212.668213
1785.373535
4626.670898
1799.904541
6053.37793
5269.729004
2179.907471
2603.573242
2848.136475
3143.490967
3528.195068
1992.016357
3113.958496
1987.283691
5578
1593.082886
3497.233154
2120.567139
3084.083252
4531.849121
3099.152588
1805.333374
3272.536133
2269.842285
6779.265625
2135.720703
6252.273926
3590.77124
3763.595459
6509.875488
3928.947998
4360.402832
1957.437744
1816.441772
1860.172607
4977.350098
4328.57666
4127.647461
2137.543457
4758.036621
3564.070801
4808.599121
4143.639648
4545.568359
4446.433594
3180.920166
4928.709961
2100.029297
6177.276367
2323.778809
2804.52124
1612.879272
1812.943481
2139.631592
2391.963623
4029.493164
4872.86084
4619.897461
8098.597168
7098.780762
1902.793701
4107.692383
5509.751465
4302.067383
3065.049072
4614.41748
4954.45166
2018.888916
2419.711182
6106.213379
3804.81543
3650.97876
2487.081543
1859.797485
5326.043457
4751.888184
3612.14624
2154.281494
2107.744629
4923.506836
5454.505371
2952.546631
5664.997559
1868.957275
6575.274902
6890.912598
2456.186035
4209.430176
4786.437988
4031.263672
4432.869629
5739.513672
6945.237305
4794.266602
4194.774414
3265.377686
4120.569824
4990.687012
3605.8479
3929.891602
5923.411133
4375.120605
2063.842529
3892.274902
4540.274902
5720.407227
3759.526123
5505.077148
3399.019287
4157.143066
3121.894775
3831.199951
4031.425293
3554.068115
4696.955078
5280.765625
4215.319336
5402.547852
2024.924805
2957.304443
3557.861816
3584.488281
4318.353027
2816.048828
7025.265137
4517.878418
4312.335938
3143.037109
3021.605469
4807.666504
4185.773926
3049.188477
2623.508789
4804.054199
2507.190674
3628.730713
4602.48584
5753.45166
5603.469727
3656.287842
6832.709961
3071.020508
3978.628662
5693.464844
1509.494995
2172.640869
2069.19751
10457.916992
2235.068604
3593.259277
4025.886963
2534.076904
5172.938965
5836.058594
4783.466797
1456.85437
4918.191895
2451.555664
3200.133301
1878.206055
4074
1765.333374
3802.253418
2446.399902
1738.520508
2888.938232
4214.188477
6965.567383
3863.763428
3875.62915
3799.882813
5187.655762
3602.468506
2817.84375
3029.542236
2823.219482
2810.285645
7032.994629
1723.851807
2724.5354
2842.093506
3443.971924
1827.259277
3020.655762
4010.770264
5669.091797
5405.496582
4062.258301
5066.993164
1934.222168
4683.837891
2177.212158
1913.659302
2386.555664
4841.729492
5537.12207
4876.245605
4828.571289
3945.706787
2237.672607
5935.687012
2074.763672
4659.109863
1512.800049
3623.29834
4047.550537
4430.827148
4723.818359
2848.624023
3529.458008
3835.512207
2152.504395
2354.097656
2345.055176
2440.1875
3478.644531
2898.313232
2103.933105
4337.132324
2361.651611
3074.405518
2975.459473
4193.582031
2005.032837
2974.849609
2133.215576
3648.152344
5831.054199
4041.043457
3388.25
2097.562744
6420.299316
6054.438477
4819.183105
3489.928955
1503.165161
2235.530273
5844.819824
4606.20459
1839.616821
4899.928711
4122.42627
1797.480835
2124.522949
5286.729492
2138.098145
1786.55542
2049.980713
1752.552856
3373.557129
2186.852783
3879.806152
1767.29126
3071.550781
2424.5625
1786.465332
5637.981934
3878.883789
2077.791748
3702.38208
5670.075684
4302.537109
1797.601196
4917.939453
4286.21582
4058.021484
2239.870117
5191.788574
2629.765625
3188.882324
4074.839844
2992.5896
4161.856934
3128.15918
2920.155518
2646.56665
1615.785034
2942.26709
4397.919922
3221.417236
3350.93457
2417.870117
3722.83374
1652.780151
6421.336426
5476.19043
2448.668945
3823.317627
5985.165039
3264.873047
4594.636719
1995.103149
4901.150879
3686.953369
1862.50354
5266.188965
5706.185547
4410.508301
4583.445801
4134.457031
5145.530762
7143.395508
7402.818359
4600.912598
2364.326416
4448.258301
7325.891113
4459.379395
4118.323242
4470.13916
4710.987305
3550.936523
2208.851074
5508.571289
4376.206543
4879.248535
3236.280762
3154.060059
3606.288818
2165.734863
4131.291504
2307.813965
3034.9646
4786.067871
3409.899902
3326.573242
5160.762207
4713.326172
2928.888916
6923.210938
2256.040039
4839.685547
2165.290283
2987.094238
3966.769287
6168.418945
3484.186035
3966.23999
2065.575195
2714.266602
3720.918701
3949.796387
2511.416504
5407.724121
3912.165771
5562.470215
3583.62793
3444.658203
5081.919922
3935.860352
5189.393066
2356.4375
4230.408691
4054.208252
4198.983398
4641
5630.233887
4274.135742
2638.865723
4085.347168
4532.980957
2107.285645
3954.572998
3464.699951
5546.480957
3786.515625
4501.612305
4385.318848
2505.09668
4776.693848
3280.13916
5583.900391
2118.655518
2566.829346
3485.134033
2680.390137
2004.175415
3551.01123
4640.563477
6498.753418
2574.082764
4897.803711
2676.130615
4544.168945
2997.931152
2158.308838
3229.151611
2686.666748
4935.035645
2372.958252
2570.384521
4970.776367
3121.307617
2735.407471
2187.909668
1594.793701
1502.41272
3091.677002
3273
1558.110229
5715.457031
4460.20459
3116.396484
3459.221436
6310.631348
2036.5271
2501.74707
5164.944824
3835.357422
2154.338379
6196.176758
4615.938965
3868.782959
3268.890869
4399.200195
2820.117432
3919.311279
4841.813477
4578.602539
4322.687988
3771.373535
4282.799805
6740.842773
8334.03418
5894.559082
6502.550781
4074.564941
2692.811523
2974.21582
4466.666504
4640.720215
3684.135498
3589.055664
6889.452637
2561.169189
4793.65625
2135.734619
5199.380371
4495.155273
3801.44873
3668.12915
4217.05127
6135.65332
5132.335449
6940.681152
2823.094238
3847.940918
2728.383301
3019.79248
3939.188477
5176.666504
4627.222168
4557.885254
6102.153809
1870.527832
8397.69043
2010.0625
4719.818359
4591.930176
5736.545898
4980.958496
3493
4625.98291
3368.76416
3123.50293
2097.58667
3373.520264
3048.430176
4252.210449
5573.69873
5079.224121
5038.966797
5013.48584
4401.510254
3841.721436
4206.272461
2997.588379
1856.066772
2763.968994
4192.730957
3747.468018
2530.962891
1970.2229
1621.734375
3871.786621
3949.146729
5235.243164
3187.977783
3899.290283
6809.962402
3322.031738
1381.025635
4515.346191
3838.870605
4183.48584
4871
3805.856689
2467.657227
3061.230713
3012.04126
3543.564697
4631.529297
3850.310547
6353.09082
3909.345215
5026.313965
4029.039063
3549.227783
2401.610107
6027.25
2459.87207
2369.760986
2781.757568
5305.077148
5405.677246
2217.08667
5489.321289
4920.079102
3887.947266
5133.49707
3231.006592
2655.311768
1231.472534
5347.848633
2056.481445
1755.234009
3656
4769.131836
3686.965576
5616.684082
4061.192871
1973.515503
4400.506836
5245.307617
3865.983398
3057.275391
2429.864258
4475.088379
3658.27124
3595.428467
2462.896729
5708.51123
3865.682129
3582.723389
4656.918457
2400.869629
3073.681641
3594.696045
1834.925415
5291.900879
4685.76416
3180.956543
2814.149414
3120.738037
5620.624512
5217.068848
3800.219482
1863.270386
5507.744629
2594.020508
2119.55835
5212.459961
4929.600098
2635.6521
2716.695557
3970.831543
4378.770508
3061.552734
3486.303955
2701.428467
3666.062988
2659.60791
4547.439941
2412.256348
5700.374023
2983.898682
4160.77002
6380.59082
2279.160889
2318.466309
3400.807617
2056.888916
8188.312012
2453.531982
2153.75415
4446.916016
2751.108887
1905.038208
1518.888916
2720.888916
1541.388916
5931.63623
3453.680176
3278.512451
2276.590088
2847.787354
1870.54541
6930.538574
3825.471924
3118.875488
2057.288574
2427.969971
5674.905273
1469.293213
2416.145508
2192.894531
3193.089111
3514.295166
3746.082275
3287.160156
3653.548828
4736.446289
2751.248291
5852.448242
3940.071533
3441.125
2573.144043
4186.524414
2755.612793
4233.147949
2962.487305
3220.5271
3100.906982
6857.931152
4332.446777
6684.586426
3727.030273
3744.388428
4357.012695
3179.606934
2348.6875
3896.171387
2626.905029
3798.769287
3541.794678
4267.533203
5205.830078
3998.69873
4100.935059
6203.099121
6062.606445
2986.341553
3948.353027
2325.878418
4155.719238
4759.182129
3116.112061
5052.464355
6590.612305
2584.523438
4463.121094
3759.164063
4070.017334
3103.584473
2221.90918
2442.70166
2525.16626
4376.438477
5639.182617
1944.258057
4017.003906
2041.762085
4111.563965
6370.48291
8519.506836
5650.453125
2425.4375
3483.886963
5502.552734
2288
4182.748535
5627.874023
3248.827637
2954.86792
3641.956299
2821.303467
2575.818115
2668.54541
3054.10083
6007.928711
3969.355225
2036.320679
3887.150879
4748.681641
2531.199951
4360.753906
5104.044922
5773.209961
5708.459473
3720.533447
3292.213379
2442.912354
2702.535156
2845.736816
2702.239014
2109.129883
1896.916016
3053.982422
5826.371094
2487.477051
1887.144653
2934.199951
3804.648682
6694.40625
5156.032715
6486.338867
2825.417236
3742.608643
5996.137695
1956.210571
2478.214355
4444.816895
5331.307617
3951.947998
6243.48584
2420.937256
2002.571411
3241.649902
1722.370361
2919.777832
3773.872803
2993.710449
4553.40332
4087.612793
5200.975586
3902.476074
1404.783447
3255.501953
4949.157715
2699.346924
4596.967773
2986.093994
5022.709473
4242.5625
2944.198975
5286.935059
3505.346924
3270.705811
2594.5
3394.573975
3096.921387
4085.515625
1951.452026
3625.411865
3981.714355
2299.289795
2715.555664
3424
6247.012207
5016.033691
5232.102051
6064.05127
4063.348145
2734.064453
1844.336426
4407.212402
4704.950195
5100.161133
6410.106934
3197.099365
3495.943604
3873.538574
4027.908447
2663.278076
6034.765137
5812.289551
4471.210449
4105.684082
1999.285767
4889.865723
6880.694336
3627.419922
3177.411865
2391.656494
4773.659668
2649.111084
3040.818848
2079.949707
3437.918213
3493.333252
5659.925293
5133.224609
2476.63501
3625.919922
4683.87207
7019.151367
4897.708496
1703.945068
2484.049072
4441.60498
3457.559814
1890.60791
6024.235352
6682.15625
1939.302734
4328.20459
4887.016602
3196.50293
3738.678467
6452.772949
4141.158691
3491.182861
5118.849121
3477.626465
3132.45459
7512.958008
3381.104736
6893.978027
3343.014404
2900.088867
2321.791016
4304.972168
2323.375977
3019.479736
4625.146484
4074.533447
2836.70752
2576.729004
2797.826172
3192.994629
3178.333252
1676.705933
3446.72168
4621.371582
5270.29541
4009.927246
4305.4375
3522.54541
2982.302979
3077.99292
2143.30249
6939.844238
2317.903564
5276.289063
2475.260742
2501.825195
4262.88623
2646.051514
3457.068848
4036.081543
3462.672119
2195.354736
3824.316895
2332.134277
3307.873291
5106.401855
5677.07959
4188.404297
2574.675049
5515.562988
4189.008789
5819.13916
5242.190918
1818.078491
5199.202148
2998.857178
2479.941162
2083.63208
4511.161621
4022.696289
2680.143799
3924
5421.808105
2183.538574
2237.658447
5162.396973
1815.765625
1773.020386
3030.77832
2619.285645
3600.210449
4101.763672
3066.783936
2616.896973
2301.685547
3823.744385
2863.343506
3395.625732
2347.628662
3773.914795
7229.968262
3221.935547
1684.5177
6850.73584
2894.85376
2306.080811
4461.051758
5018.636719
4268.225586
3073.286133
3866.804443
6686.032227
3044.808105
3180.041748
2757.124023
4514.053711
4260.657227
1877.258789
4669.752441
3273.064941
2655.031494
2430.399902
3061.006836
3050.54126
4307.441406
4442.90918
4036.581787
5390.362305
2042.392822
2803.682129
1743.588257
3631.134277
2616.857178
3474.595459
2042.550781
3560.551758
4834.396973
3959.017578
6772.416016
7715.515625
1822.608643
6188.354004
1995.986206
1980.82605
3644.428467
5799.006836
3353.406494
5188.118164
4608
3765.593262
3477.034668
2565.989502
2342.81958
2302.38501
4770.242676
7339.10498
3196.855957
3106.961426
4282.713867
7171.25
2859.238037
4146.562012
3730.714844
3758.489258
2651.303223
3866.594482
2890.678711
2375.199951
2332.653809
4586.106934
6405.094727
6347.024902
5706.098145
7869.526855
4551.813965
2703.424561
2565.67627
2558.901855
2445.439941
2909.800049
2282.682861
5059.41748
3287.087158
5638.575195
3852.246582
2866.80542
2421.662598
5886.604004
4538.213379
5896.579102
2652.70874
3550.060547
4444.031738
1930.329102
3162.565918
2533.094238
2203.272705
3988.321289
3519.664307
2685.864014
2499.698486
5062.293945
5311.851074
6089.194824
4370.115723
3155.09668
4755.722168
3357.739014
4966.362305
5740.683594
4329.76416
1536.875
3976.829102
5198.07373
3972.681396
2420.212646
3294.52832
5249.559082
7233.357422
5317.908691
4177.760742
5689.848145
4715.319336
2255.819092
5027.63623
4281.173828
2084.018555
4866.983887
4560.275879
4024.155273
4807.036621
4982.115234
5001.256836
3060.131836
3904.789551
3656.60083
3943.164063
3863.149902
2203.317139
4467.604492
2596.056152
3343.687256
3401.315674
4288.315918
7687.095215
1979.054565
4339.736816
2256.02832
2749.307617
2978.073975
3662.166748
2040.710083
6777.855957
3321.12915
5688.867676
5170.413574
2252.192871
4558.247559
2261.195557
4002.755371
4152.634766
6580.990234
2483.152588
2092.904297
5638.29248
2175.852295
3249.245361
2870.404785
2108.868408
4423.728516
3192.942139
3588.660645
6060.324707
2489.201416
2920.901855
3337.563721
1998.900024
5447.243652
5227.137207
6261.836914
5033.208984
3283.933838
5290.734375
4171.478027
1793.48938
4102.344238
4540.242676
5266.924805
4644.217773
2753.942871
6016.340332
4022.420654
4846.474609
2725.404297
3280.456543
3205.087646
4204.632324
3014.42334
5533.449707
4205.085938
5157.166504
3312.241455
8114.941895
2268.657715
4987.247559
2269.49292
4194.168945
4486.728027
4450.278809
2628.204102
2731.581299
7413.157715
3867.820068
3168.337646
4426.942383
3346.744629
6605.682617
5464.157715
3164.455078
2923.405029
3952.886719
2789.754883
4239.377441
5107.969238
3016.4646
1726.699951
4474.678711
1881.028076
4572.036133
3641.676758
2774.834717
2947.383789
5299.869141
1676.713501
4421.867676
2369.155273
3554.801514
3828.27832
3811.303467
5095.681641
5454.064941
2730.722168
2055.38208
6358.798828
4149.48584
1922.821289
4530.283691
1845.904785
1962.86792
4674.300293
3947.262939
3779.044434
4269.561523
4195.39209
2701.464844
4987.622559
6761.416504
5189.297363
4398.169922
2356.923096
4489.853516
2508.993652
4067.801758
3572.614258
7684.073242
3231.111084
3178.644043
4284.347168
4671.968262
3019.581299
3496.746094
5891.598633
3448.338379
4581.55957
1766.666626
3856.028564
3639.580811
4056.623291
8890.385742
3697.25415
3252.387207
2728.571533
3897.584961
2283.368408
2850.708252
5446.509766
3304.19873
6911.823242
2587.171143
4313.206055
4525.497559
3649.588867
3702.699951
5587.794922
4095.519043
1979.818237
3015.253418
4560.622559
4619.411621
2783.05127
2697.489014
4358.70752
5070.474609
3876.114258
3197.150879
7454.067871
4962.489258
3430.63916
4951.300781
2782.897949
2817.423828
3599.389893
4044.671143
5183.263672
6318.503418
3728.144531
1919.115356
4323.381348
1568.817505
3569.641113
1937.859863
3509.282959
1566.695068
3201.173828
5592.494629
3205.378418
3121.458252
5921.895508
5503.042969
4904.772461
6367.22168
4309.561523
3467.581299
3311.176514
1516.056396
2837.327393
2839.93042
4907.121582
3036.429443
3282.403564
6945.012695
4410.134766
3804.605957
2537.842773
4004.188232
2564.037842
3220.201172
6772.928711
4766.816895
3804.642334
3497.470703
3719.139404
4539.612793
1731.742676
3865.316895
2148.936279
5003.106445
2656.056396
1842.650269
3856.06958
4760.382324
4476.317383
4560.924805
4460.464355
4449.452637
5198.881836
2598.625
3061.967285
4791.789063
6486.804688
2116.583984
2152.98291
5170.558594
4452.701172
2150.967773
4271.439453
2936.741211
2517.16333
2443.327148
1787.245239
2177.76709
2592.673584
3767.094238
2776.775391
3069.290039
2680.742188
3684.711426
2896.732422
3484.057861
4652.674805
4279.342285
4147.45752
3121.675049
1829.542114
3465.721924
1973.787231
6354.71582
6468.145996
5503.432617
2063.61084
2546.917969
1920.172974
2823.733398
5551.61084
4489.834961
2477.54126
3273.152588
4668.915039
1890.376221
3291.434326
5124.920898
3457.107422
2800.067627
2469.142822
5759.346191
3320.95874
4492.495117
2186.091553
5023.515625
2091.437744
4532.444336
2233.218994
5188.067383
1758.190918
4500.164063
4772.646973
4428.520996
2776.387207
1832.722046
4903.777344
4622.90625
4575.456543
2524.843506
4719.430176
2396.222168
3294.588135
5430.334473
3550.685791
3179.781738
2014.691528
2390.399902
2689.881104
2335.887207
8002.023438
2975.91626
3263.787842
1762.304688
2851.283447
1880.056885
4248.943359
5811.971191
3902.896484
2241.94751
2938.697754
2949.542969
2130.739746
1925.484985
2160.780518
3616.651611
8582.268555
3518.882568
4343.665039
1830.300537
3403.205566
2877.601318
4708.806152
4069.061279
4342.725098
2260.266602
3729.435791
2394.502441
3147.027832
2203.313965
2276.16333
8089.901855
2781.538574
4604.327148
2312.254639
6118.269531
2510.064453
5394.02002
2086.995361
3646.747803
2993.928467
2621.008789
2511.52124
5691.598633
3274.989502
2918.603271
5815.640625
2521.954834
2109.449219
4624.397461
4213.22168
4745.657227
4973.292969
6734.516113
5616.489258
3754.277344
5519.238281
3810.300049
6909.103516
4455.157715
6157.341309
4071.062988
3891.199951
4876.318848
2482.232666
4844.713379
4492.720215
4133.670898
4857.393555
5824.79541
5893.224609
4844.893555
1823.121338
4773.081055
3703.889404
2047.239868
2316.850342
4116.47998
5662.072266
3762.274902
8101.288086
4536.942383
2521.987793
4598.101074
2852.671875
6034.995605
4337.795898
4374.850586
5539.407227
2708.444336
4567.068848
5387.651855
2555.561035
2772.14209
6696.32959
5495.637207
7123.46582
5948.835938
5794.723633
5381.990234
6454.158691
3533.31958
5756.271484
5651.095215
1858.941162
3407.597656
4047.518555
3614.206055
5062.055664
2530.323975
4298.784668
4319.978516
4289.787598
4465.814453
6016.624512
2235.018799
2088.302002
1597.13208
3735.869629
3914.639404
4607.131836
2387.296387
3384.625977
1452.368042
5600.719727
4103.165527
4098.875
4665.155762
3214.27124
3801.949463
7011.425293
2973.962891
3625.651367
4079.257324
3404.811279
6904.910645
5742.724121
3157.803223
2982.28833
5771.100586
4937.618164
5900.731445
4350.088379
1440.236694
4592.685547
2486.725098
2129.69165
3834.654785
2871.044434
3824.691895
3615.017578
3610.889893
4096.276367
5230.396484
5900.533203
3553.664307
2918.40332
3471.371826
4003.450928
2735.202637
5894.646484
1499.862061
3617.082031
4382.555664
2638.614258
4282.427246
3444.170898
2210.580566
3480.361084
3016.19751
2932.486328
3074.680908
3270.725342
6681.600098
2579.856445
3955.939697
3202.966797
5280.871094
3576.12207
4482.029297
3830.522705
2852.055908
3334.244385
5937.150391
3170.830811
2465.916748
7606.449219
2866.97583
3844.634521
1982.404541
1709.398315
4520.733398
3272.666748
2405.808594
3513.366455
3527.178955
1794.289551
2830.780029
4198.64209
4430.494629
4307.868652
3894.717529
4115.272949
4541.26123
6722.346191
2877.190186
3419.936279
6439.335449
4616.211426
3513.681396
1888.297729
2429.794189
2789.333252
1998.306152
5558.797363
2764.916992
3354.850586
2817.100098
5520.471191
4538.324219
3262.625977
3511.281006
2476.163574
6545.237793
4794.581543
6162.160156
4014.474121
3021.131592
4751.672852
3685.150879
2041.845337
3033.209961
2319.247559
3288.362793
3484.733643
4682.811523
4844.081543
2533.955811
3880.503418
2996.406738
2116.944092
3673.060547
3947.161865
3272.574707
2554.056641
4237.819336
3856.518311
2743.187988
4856.771484
2594.418213
2859.539063
4447.911133
1934.769287
2690.299072
3060.938721
2707.673828
2179.924561
1882.384155
3025.561035
4483.05957
3596.314697
7209.896484
3576.382324
2631.544678
4576.138672
3069.640625
2571.438965
2945.75
3470.713867
1852.277588
4299.555664
3674.734375
3521.757813
4849.931152
4429.204102
3050.475586
2900.745361
2273.233398
3535.9021
3369.273926
3358.970947
3190.041016
3152.608398
6740.587402
5184.028809
2662.217041
1805.151978
3285.230469
2230.67627
2693.042725
2537.326904
4614.48584
2877.775391
2265.600098
1857.31604
4380.258301
3968.496826
3228.283203
2892.896973
2545.953125
4713.143066
6728.648438
2961.347168
3618.7229
5789.641113
5510.679199
5232.888672
1904
3793.168945
5810.101074
3237.003906
2404.14917
3041.034668
2290.72876
2812.638916
6838.138672
3293.652344
3722.006104
2835.442627
3547.018066
1681.55896
2813.208008
3928.02124
2262.876709
6197.775879
5552.59375
6306.508301
4996.766113
3400.286621
3382.134766
3780.328369
4276.724121
3938.031738
6299.077148
4175.415039
2012.277588
3412.448486
5176.071289
4378.324219
3079.091553
2489.883057
5448.385742
4713.046387
4670.143066
2381.834229
3022.115234
4228.969238
3643.391357
3338.172363
3537.129395
5886
3656.636719
5090.932129
4502.349609
3306.025391
4033.13916
3937.977539
5240.960938
1475.423584
7345.404785
1859.106201
5144.694336
4512.938965
5463.807617
3913.311523
3675.442627
2294.270264
6901.932617
4756.307617
6881.717773
4376.795898
5280.832031
5824.699707
5251.922363
1980.7229
2315.304443
4093.740723
5355.313477
4184.888672
4636.726074
3674.731689
3634.695313
3764.627686
4827.853516
3898.230957
7212.471191
3251.276611
4470.019531
3340.185547
3241.400635
2725.214111
3220.468506
1659.395142
2567.540039
3274.562256
3245.930176
5118.410156
2251.755127
3381.578613
3639.085205
4883.655273
6366.418945
3207.348389
3859.254639
2525.845215
2352.263428
1916.487305
2933.774414
3488.583252
2262.24707
3039.039063
3874.225586
2639.81543
5478.875488
3847.192627
3445.014648
2926.100098
4875.759766
2857.170166
2536.759277
2314.769287
4051.901855
2214.480957
4028.598877
4087.450195
5397.702637
3056.375488
4813.513184
3676.11792
2881.010254
2862.145752
3021.631836
2884.557617
2401.831055
3589.570557
3096.590576
3604.6875
4272.486328
2136.219238
2607.811279
3215.666748
3390.010498
2535.567627
2990.042969
2418.136719
5203.008301
1640.892334
5222.094238
3627.805908
3724.651611
2936.837891
6145.739746
2497.234375
3378.389404
3626.658936
5643.619629
3184.023926
3525.381104
6158.960938
2524.564453
3868.320068
2301.634766
2339.688232
3152.108643
2019.530029
3074.719971
6067.783203
2073.050781
5397.168457
4669.085449
2724.016846
2432.693115
3829.562988
3329.474609
3421.188477
3729.514404
1967.779053
2410.239502
2343.475098
1782.841797
4630.625488
3087.881592
2809.934326
3692.127441
3303.929199
4349.529785
2450.033691
2778.45874
4220.513184
3501.672607
3009.570068
4971.581543
2665.097656
3398.316895
3426.12085
4624.609863
2836.68042
2152.233643
2226.490967
2967.620117
6636.619141
4597.425781
3935.590576
2143.576172
4538.116211
4280.742188
2567.67749
1936.372803
4662.359375
3381.265381
3266.941406
4509.562988
3289.052734
1804.78186
2497.434326
3956.226074
3359.778564
3375.917236
2654.333252
2145.151367
6462.062012
1937.481445
2851.579834
3978.542969
2807.07251
4023.515137
3912.729492
3320.760254
1898.37439
3737.068604
1856.945801
2677.671387
6400.654785
3406.481689
5702.108887
4113.25
5377.100098
5563.62793
3716.682861
3117.169922
2787.991943
4279.646484
4213.585449
4611.849609
3456.913086
4102.6875
4061.425537
5780.666504
4271.272949
5330.203613
2957.049561
6515.359863
4963.072754
1903.35437
3274.757324
6081.703125
6288.519043
2576.067139
3788.359863
3926.277832
4196
5026.257813
3281.728271
2530.923096
4083.507568
4157.494141
8197.165039
4516.666504
3593.983398
5943.112793
2721.54248
5437.327637
2023.529419
2945.696045
2025.390015
2209.028564
3661.293701
3661.302246
5317.486328
3137.214111
2741.310303
3267.953857
5454.138184
5235.271484
4955.854004
3690.454834
4205.938965
2126.605957
5843.125977
4253.126953
3228.275879
3483.458252
5158.65625
3215.520508
2324.673828
2382.65625
3719.466553
2620.357178
2839.932129
2382.787109
2672.505859
3797.154541
4496.061035
6753.98877
4899.901855
3014.216064
4609.632813
3866.509766
3886.776367
5496.325684
5492.974609
4923.796875
5668.894531
4078.68457
3636.875977
3930.090332
8205.414063
3494.614746
3354.520996
2237.725586
2842.231689
3719.607666
2214.529541
2681.747559
1713.088013
4563.050293
3919.243652
4499.879395
3575.867188
2710.487305
3432.338379
3076.247803
5149.306152
2313.259766
4607.094238
2088.605957
2029.111084
2468.862549
4775.536133
4545.268555
3173.463379
2640.418457
2875.043701
2667.628174
2657.105469
5896.577637
3735.66748
2065.993652
3448.405029
2462.978271
3238.57251
4010.587891
4434.885742
2241.275146
1866.084351
2909.077393
3218.237793
3393.561035
2726.436035
4496.249023
6056.320313
3026
2987.647949
4933.084961
3983.325928
3103.988281
5489.330566
5408.991699
5496.541016
3652.564209
1854.405273
1878.577759
3294.245361
7083.557617
2641.777832
2596.899658
2506.925781
3483.693359
5130.675781
6863.171387
4748.42041
4550.593262
3578.915771
1954.883667
2777.38916
4450.399902
4311.500977
2572.722656
2361.508789
3422
2563.848145
4282.63916
3012.571533
2315.962158
4335.057617
2710.45166
3025.916992
3110.432129
2311.899658
4883.423828
3822.323486
2315.016113
2430.272705
2293.854492
3869.628906
5136.189941
2006.650635
2681.927734
3106.734619
4459.566406
4338.078613
2909.360596
1489.233276
3638.577881
3563.347656
3448.834473
2014.796509
2964.766602
3306.752441
3145.906982
3385.718262
2844.593262
3150.436768
2727.839111
2908.837158
2762.47583
5432.567871
4193.401855
2463.984131
2372.716797
4276.776855
2933.131104
1806.498291
2734.186768
2646.675537
2036.240967
6063.210449
4336.756348
2403.91748
3791.956299
4387.950195
4217.924805
2830.793945
3288.256592
4301.369629
3210.832275
2215.586182
1854.731689
5278.443359
2736.855713
3111.472656
3817.994873
2734.15918
2206.475098
4316.95459
4647.937988
3124.707275
3792.921875
4111.805664
3034.735596
2671.341797
2052.693359
4183.030273
3937.570313
6091.627441
2950.896484
4365.077637
3226.630371
5086.580566
2661.281738
4922.069824
5240.908691
4947.269043
3575.085693
2823.158936
2454.222168
2503.735107
3634.944092
2156.704102
4872.246582
3403.733398
3012.721191
4319.850098
2328
3010.634033
2240.41748
2678.960205
3489.153076
5675.973145
4972.529785
5328.340332
2654.263672
5912.900879
1907.171509
1725.174072
5240.622559
1929.647095
5482.900879
4147.102539
3495.24707
2801.319092
4146.212402
2393.931152
2113.770264
2746.388672
2495.910645
4847.410156
5758.164063
4033.171387
3157.20874
3366.891113
3265.582031
1847.282349
6942.913574
3054.658936
2551.89917
2989.10498
4682.833496
4887.629395
2114.325195
2326.433838
3095.859619
4733.456055
3437.923828
3018.051758
4871.190918
3621.976318
5454.172363
3471.540283
2243.896484
2997.626465
2641.375488
3116.069092
4076.81958
5323.105469
2247.593994
3730.61084
4755.931641
4162.914063
3039.311035
7031.536621
3593.261475
2017.381104
4246.755371
4336.376953
2607.556885
3078.109863
4567.130859
4661.589844
2434.64624
2553.245605
4324.408203
2403.261719
2732.506104
3916.438721
4485.063477
5381.505859
5263.082031
3265.588867
2473.456543
2472.687012
3781.455811
4334.69873
4414.818359
4036.232422
2164.980713
3759.724609
4707.72168
5005.413086
3329.300781
2494.718018
2860.242188
3042.126953
3558.837402
3646.776855
7438.171387
3220.829346
2901.36792
3414.849854
2301.731445
2547.594238
3010
2849.32666
2453.124268
1916.293213
3988.16748
2492.813965
2610.974609
3249.969727
1957.201172
3717.158447
1828.983643
1799.592041
4121.761719
2911.878174
2469.117188
3995.919922
5713.458496
2712.870361
3394.230225
3066.253418
2633.084717
4092.624512
2014.819946
3296.851563
2535.763428
3130.573242
4798.950684
4438.072754
4596.307617
1742.089844
3584.105713
3524.047119
3117.404297
4655.378418
3792.362793
2345.135254
6644.256348
2307.689697
3066.192139
2915.914551
2325.86377
5092.907715
2791.602051
3147.444824
4638.705078
4497.03125
2913.874512
2122.654297
3038.22876
3601.934082
2858.296387
3334.358887
5324.305176
3661.210449
2493.383545
1817.333374
3236.46875
2937.028809
2540.072266
3142.994141
4060.271729
1869.599976
2153.911865
6034.375488
2929.533691
4040.637451
5660.761719
1859.397217
1882.060791
2213.546875
1855.563599
4275.421875
4998.026367
3952.602295
3538.682373
3583.716797
4019.544922
3014.409668
4315.680664
2699.662842
2618.712402
4308.442383
2482.48584
2158.299316
4330.915527
5536.248535
3552.085938
2940.730957
3896.848877
2144.379883
3408.196289
3141.115967
2904.2229
4481.899414
1914.215332
3590.766357
3497.767334
3103.508789
2300.775391
5149.986816
3484.312012
3802.140625
1399.773071
3058.348633
5181.77832
2610.016357
8864.672852
3287.425781
1829.002686
2288.90332
3888.444336
4957.409668
4929.825195
5691.228516
5381.215332
3111.080078
2807.986816
3550.606934
2213.161377
3563.529297
4322.246582
6334.677246
2033.170776
3062.82959
4358.965332
2951.437012
4398.482422
5751.224121
6448.75
3719.123779
4285.786133
1842.912598
2982.612305
5967.817383
4095.020508
5563.526367
3127.222656
4329.306152
3738.787598
1904.881348
3154.150879
3217.49292
6995.341309
3074.947266
3033.955566
3980.218262
2444.661377
3263.774902
5753.624023
2324.331055
5830.589844
4035.535645
4848.686523
3321.327637
2381.781738
2814.762451
1716.701416
3957.568604
6158.458984
2918.741943
3164.595459
2098.887207
4253.351074
5192.458008
5825.311523
5533.90918
1988.424561
3073.12915
4977.631836
6549.922852
3826.422607
5061.388672
1893.685913
1856.888916
5396.249512
4958.187988
2068.675293
4926.898438
2736.772217
4479.154297
5390.347656
4206.241699
4100.787109
6079.297852
2126.734375
2302.415039
4088.3125
2571.962646
3933.305908
3639.151611
1855.174316
3052.786865
2223.078857
3668.727295
4442.54834
2820.345215
4972.467285
2313.989014
5095.554199
2768.45166
2347.83667
2319.083008
2267.309082
4388.827148
2393.908203
1946.352905
2097.006104
4468.960449
5128.592773
3909.09082
7241.673828
1917.072266
6065.023438
3447.131348
1844.950806
6942.441406
2120.28125
2888.51123
2628.142822
4582.427734
6323.11377
3328.017578
2606.127686
2606.518555
5986.296875
2425.089844
3508.744141
3063.384521
7710.330078
3128.607178
5334.077637
2406.734131
5164.133789
6186.859375
2108.078369
2403.010986
5214.60791
2167.616699
3730.72876
1816.213989
6039.713867
4400.841309
3313.08667
5400.303223
2919.630859
2821.705811
5124.283203
3717.635986
5843.557129
4024.498535
4711.795898
4136.69043
3647.931396
2796.423828
3497.535889
3395.990723
3639.086914
2135.250977
3554.244873
2688.666748
2531.259277
5401.621094
3325.665771
2572.838135
3989.074951
3705.251221
3182.497314
6298.407715
2863.272705
4343.775391
2674.025391
2429.401855
2930.965088
3136.626465
1889.777832
3932.962891
2364.676025
2007.63147
3050.817871
1812.284302
3268.344727
2193.266602
4733.744629
2879.07959
1667.152344
3405.078369
2488.241943
4046.810059
3840.335693
3716.424316
4366.507813
2918.606934
2074.674072
3072.723389
2474.363525
2771.156738
2147.320801
2087.921875
1802.596802
3363.195068
2942.467529
3499.602051
2688.033691
4150.464844
4131.711914
3365.067871
1832.348999
4777.377441
3761.76123
2723.784668
1578.266724
5831.27002
3795.775879
1863.623657
4751.943359
5360.50293
2633.597412
5392.617676
3237.728027
2330.523438
4219.668457
3668.230225
2260.38501
4505.247559
3839.135986
2134.769287
4608.570313
4626.882813
1995.985718
2334.299561
2957.534668
5130.457031
3062.410645
2810.828369
3217.806396
2589.937988
4305.646973
3789.022217
1936.820557
1912.710083
3500.822754
1841.817627
2513.888672
2512.456299
5081.872559
3925.546875
2615.647705
3427.52002
2909.837402
2812.675293
4798.007813
2590.652588
2048.896484
2315.017334
2836.069092
6505.714355
2225.521484
5066.697266
2007.522339
2890.855225
3825.544434
4335.309082
5645.886719
2134.812744
5893.273926
4711.303223
2123.870117
5028.930176
2201.989258
4385.354004
3952.103516
1962.088989
5097.785645
2799.005859
4401.459961
5924.265625
4530.769531
2540.844238
4530.834961
5395.480469
7489.367188
3320.403809
2296.394775
3969.329102
4006.818604
2058.502197
2129.075928
4333.120117
3397.597168
4070.441162
1572.960693
2526.03125
2320.206787
4770.989746
6155.068848
6803.733398
3293.743896
2956.437256
7029.425781
1893.947144
3058.04834
4259.706543
5775.84082
4260.839355
3531.85376
2305.629639
1890.385498
2947.392334
3863.900391
4435.041992
3154.4021
3252.750732
4121.741211
5159.793945
3514.410889
3918.745117
2818.276611
3089.03125
3950.573242
2990.706299
2069.194336
2700.359863
2565.525391
5630.992188
4710.610352
2647.302246
3733.401611
3003.512939
2267.521973
3808.910889
3605.681641
1962.091919
3975.309814
4507.228027
3116.398682
5264.533203
4331.238281
3679.79834
4801.388184
1785.78772
2159.554932
2698.063232
5191.735352
3804.298584
2031.077637
5634.096191
1496.833862
4734.230469
3728.735107
3682.432129
3274.65918
2591.148193
3302.915039
2075.19458
5668.95459
3248.720215
3152.338623
3852.634277
3039.845947
1733.641357
3057.842285
2336.292725
3368.466309
3415.203857
5388.599121
2783.669678
3217.787109
3391.8479
3256.24292
3307.75
4809.126953
4575.263184
2377.567383
3138.324951
3689.680664
2119.451904
3184.503174
4261
5567.930664
4482.818848
4791.080078
5835.437988
2397.716064
1720.112671
1858.546631
3327.216309
5059.086914
4619.457031
2494.820313
2866.950195
3592.861572
3561.80249
4444.994141
3675.626953
2260.792725
5124.817871
2385.370605
2239.036133
4793.824707
2448.414551
2432.132568
2208.068115
5367.243652
3896.10498
10080.588867
7244.99707
2713.56665
1728.039551
1883.803223
2673.167969
4552.091797
4988.415039
1787.304321
3242.830078
3388.151123
1911.176514
5045.903809
3335.410645
1706.990967
5659.820801
2203.433594
2782.391357
2247.542969
3488.804688
6769.92627
4460.646973
3310.810303
3592.537598
2578.564941
4403.787109
