# Supplementary material for: Distribution Analyzer, a methodology for identifying and clustering outlier conditions from single-cell distributions, and its application to a Nanog reporter RNAi screen
Source: BMC Bioinformatics. 2015 Jul 22;16:225. doi: 10.1186/s12859-015-0636-7 (PMC4511455; doi:10.1186/s12859-015-0636-7)
Supplement: Additional file 1: Code S1. — R source code and sample data for distribution-based high-content screen analysis [file 12859_2015_636_MOESM1_ESM.zip › DistributionAnalyzer-1.1/Plates/files10004/H15]

3446.269775
1888.996582
5221.742676
1791.157837
1622.72583
1877.856079
1619.668579
2015.607666
1934.030273
1615.309082
2073.22583
3250.543945
4848.284668
2129.592773
2296.31958
4537.955566
4290.754395
6914.066895
2615.075684
3764.397217
4620.978027
3467.54126
4425.640625
3404.725098
2959.720703
3697.863281
3389.398682
4827.315918
5830.399902
2013.488281
3479.185059
3882.884521
2021.213135
1788.123047
3068.894775
3888.84668
7695.303223
2551.542969
3237.229736
2306.422852
5012.756836
2424.271973
4095.062256
4104.815918
5271.437012
1759.356934
2261.706543
3304.862061
3898.031738
2568.394287
4895.037109
8716.820313
6415.860352
3343.914795
1602
3523.02832
5231.272949
3296.883057
4638.856934
1938.775513
1379.636353
5719.238281
2409.756104
5411.55127
2215.105225
1742.912598
4928.374512
2844.474609
3729.651123
3913.165283
1421.056641
2317.589844
2302.666748
3098.91626
4567.811523
1398.702759
2676.684326
2410.869629
1963.483276
4864.628418
2095.087646
1766.374023
3119.216797
4798
4403.800781
1895.751953
1713.114746
2797.637207
3288.165039
5230.527344
3021.248291
2839.322998
2974.161621
1598.866699
2090.389648
2635.107178
6141.232422
1910.690063
2387.385742
3103.65918
2327.032227
6169.329102
5092.355957
3282.568848
1682.603149
2550.285645
5797.387207
2950.803223
4614.856934
4112.874512
2968.081543
3471.506836
1657.514404
2047.122803
2174.675049
4110.659668
5033.41748
3707.601318
2528.661133
4402.41748
1740.256836
3974.912598
3103.081055
5246.631348
3136.769775
2366.928467
1973.195557
1873.793091
3080.5896
1544.504517
4261.855957
3361.11792
1969.990234
3361.068115
2600.626709
3198.644531
5546.330078
4305.611328
2239.203125
1976.09729
7685.314453
2841.488281
1830.534912
3628.55127
3826.763184
2299.090576
3118.180908
3303.439209
3860.84082
2749.477295
3286.757568
5500.347656
3777.817383
3692.571533
3810.895996
2021.73645
3036.287354
2688.642578
2062.565674
5496.120605
3732.353027
2765.203125
3440.69751
2411.967773
2495.30835
2061.120117
1903.537109
2152.112793
2054.393066
4255.895996
1439.285156
9509.135742
2041.888306
2070.455811
4036.442627
2354.501953
3717.753662
2312.692383
2825.744141
3236.624268
5016.991211
1687.083374
2400.170166
5039.249023
4724.922852
2998.083252
2236.54541
2728.919434
2427.030762
4481.333496
5995.84082
4090.887207
4040.672852
4321.192383
5620.605469
3092.434814
2440.765869
2142.967773
4233.687988
4543.03418
3252
5839.516602
5137.600098
2706.029297
4597.342773
1831.735596
2874.095215
3749.27832
2225.276611
5150.420898
4115.900879
3631.801758
8531.420898
3100.820068
1573.818237
2647.870361
5634.943359
4683.365234
3476.243408
4155.594727
2576.445801
4110.055176
4095.128418
2388.244873
3764.19751
4748.485352
4549.272949
5617.188477
5506.766113
3943.265381
3520.602295
1873.19397
5939.624023
2523.106689
2370.159912
3889.193359
2478.635742
6412.898438
4271.372559
8735.926758
4354.649902
4504.5625
4787.108887
2451.655518
2125.258789
1927.178345
2064.136963
4021.258057
2544.992676
4605.800781
2150.981445
1758.461548
3364.161621
1754.981323
4435.041504
4455.684082
4024
4899.015137
5795.868652
5913.076172
2451.643555
2835.141357
3341.315674
4037.217285
3122.755127
2312.959961
3024.108643
2824.869629
4048.038086
4056.724121
2631.668945
1431.678345
5284.640137
3728.589355
3235.5979
3131.526611
4529.609375
3519.612305
3614.757568
3551.589355
4031.428467
3361.907715
6417.120117
2362.634766
2654.401611
2352.492188
1715.261108
2914.912354
5180.602539
2540.50708
2103.663574
1784.071411
2628.293457
3200.208252
2224.3479
3637.433594
2451.970947
2704.908203
3252.351563
3673.666748
2955.821533
3265.730469
2509.634766
3602.785889
1988.051758
3899.219238
3598.418945
2033.123169
1975.955078
1526.78186
3020.119629
3710.145508
2223.090088
2678.860107
3807.636475
4247.608398
2099.741943
3755.917236
3349.774414
1673.398926
4023.249023
2078.669678
2603.837158
5738.862793
4748.370605
6376.399902
3582.775146
2905.014648
2490.984375
3376
2002.758667
4873.713379
2175.171631
4331.646484
4234.929199
3481.376221
1997.679565
4172.681152
2270.106689
9675.143555
1786.705566
4478.973633
1965.196167
3618.756836
1631.509033
3037.16333
5263.762207
2382.143311
4763.84082
3723.859375
6012.993164
6016.412109
4204.022461
1924.651733
3337.600098
3920.482178
3183.729492
2927.751465
2877.380127
4297.48877
4547.968262
2637.702637
3466.440674
3939.345947
4709.787598
2113.42627
4884.62207
2057.821045
6859.038574
5125.669434
3000.350098
2926.016602
4812.33252
4197.342285
4729.484375
4065.444336
2101.111084
6232.206055
2501.9375
2139.940918
3239.922363
4953.818359
2402.05127
3987.867188
2060.538574
5334.468262
3958.734131
2421.128174
1797.460327
3439.054199
3066.42334
6625.492188
3928.296387
1660.112183
5338.101074
2008.078857
4139.192871
1599.407349
2477.052734
5014.463379
6620.263184
5930.518555
3732.580566
5896.895508
2787.842529
5613.39209
4274.820801
7012.670898
2392.454102
3639.898682
2756
3927.57251
1926.408569
2901.058838
2515.552734
3021.161377
4611.80957
3838.679688
1828.031006
3905.838623
3691.795654
3233.191162
4159.812012
3782.227051
2769.942383
1909.76001
4339.496094
2589.112793
3997.185303
5577.276367
2350.087891
2205.308105
5729.772949
3852.918213
4021.962646
1546.85376
6901.632813
5749.010742
2471.577637
2741.913574
1911.379272
4111.058594
4635.20459
6402.269043
3367.489258
1665.794434
2266.77002
2825.97998
1848.029907
1350.508423
3009.050293
2177.57373
2895.589355
6999.164551
1518.913086
2136.031006
4413.469238
2601.095459
2842.996826
2087.854492
2997.737061
2014.246094
1881.665405
3252.54834
2174.427979
3016.173096
5332.436035
3511.833984
4833.415039
3221.750732
2675.905518
3844.669434
3039.70459
3123.728516
3371.161621
1966.456909
2050.434814
4801.907715
2148.858154
4336.492676
4103.956055
2130.634766
2759.15918
2775.719238
3136.315186
1567.82019
3071.831787
3232.572754
1850.242798
3141.396729
2818.717285
5192.781738
1814.987793
1974.342896
4097.597168
2380.651123
5219.54834
4546.888672
1653.147095
2325.954102
2244.719238
3766.009033
5233.396484
3167.798828
2440.498291
3138.059326
2304.213867
1865.728027
2760.640381
3715.266602
4793.487305
4037.183838
2029.368042
4078.284912
2239.973389
3221.585938
2967.752197
2076.485107
2160.451172
2644.77002
3436.267334
2395.396729
4136.119629
1882.807007
3792.799072
3270
2949.661133
1722.474976
3942.981934
2492.706299
1999.969604
3685.207764
3141.577881
3033.591064
4310.374023
4156.575195
2456.16626
2654.618652
4148.594238
2401.399414
4449.736816
4454.387207
1798.650635
2048.844482
3832.857178
1982.274536
1656.859497
6026.493652
2253.064697
2226.418701
5575.314453
2492
2981.638184
2778.733398
6862.651855
1936.057129
4100.288574
2107.245361
4418.5
1702.387085
1662.168701
2022.650635
7478.524414
2707.238037
1171.294067
5490.114258
2042.985107
3416.680908
4853.758301
2480.735596
6029.699219
4259.589355
3269.200928
5555.898926
2092.393555
3713.557861
1910.084473
5529.762695
1997.494019
3443.156494
3961.446289
2565.038574
4743.453125
2973.220947
1932.116943
2866.77417
7016.80957
1447.217407
6157.994629
5093.083984
2385.320313
5201.044434
2793.970215
1905.870972
4213.488281
3676.104248
4887.538574
4901.898438
3716.503662
1654.82605
4084.639893
3315.366211
2081.875977
2464.592529
4339.216309
5536.085938
5477.811035
4790.748535
3863.419678
2882.129883
2249.626465
5397.639648
3531.32666
2019.552368
2494.794189
1630.974365
3501.931641
4222.272461
4611.083008
4625.061035
3066.85376
3681.873535
3349.967041
5864.321777
2826.567871
5076.104492
5016.574707
3975.204102
2748.768311
2225.515137
5347.148438
2975.811035
2803.936035
3665.213379
3250.639893
5401.95459
5783.961914
3450.905762
2749.5
4069.541748
4311.871094
4123.208984
2957.584961
4570.494629
5027.806641
4998.679199
7124.86377
4794.043945
5262.166504
3730.501709
5540.401367
2297.982178
4499.349121
3150.599121
2475.067627
3384.593994
4286.754395
2253.496094
3079.352539
2102.153809
2428.437012
4778.046875
4305.055176
3232.209961
2614.648438
2655.832764
2359.258301
2782.655762
5285.094727
2696.524902
2371.249512
4575.096191
2518.733887
2259.777344
1403.961548
3035.401611
4256.499512
4046.150879
1944.471191
1880.194702
2926.977783
1596.976318
2207.974854
2930.105225
3908.866211
1509.354614
4094.943359
6587.504395
7132.032227
2311.466553
1771.317627
2417.64502
3918.00708
3705.040771
2669.169189
3952.385498
3648.993896
1850.884155
3181.359131
5012.697754
2166.134521
5022.927734
2780.935547
2681.875
2148.624512
4683.834961
3630.33667
1547.214233
2770.321533
2630.966797
1988.408203
4678.20166
4110.005371
2603.057373
1771.016724
5172.229492
3466.370361
1920.303223
2072.402588
1741.846191
5889.702148
1902.835449
2766.558838
3626.842773
1978.89978
2424.092285
5252.975098
5285.255371
3044.486084
3302.617676
3021.720215
2948.916748
4173.09082
2804.494385
4148.331055
2813.241455
2691.86499
2529.437012
2626.745605
2270.0896
2232.60498
3309.926758
2132.68335
2752.075195
2937.888184
2921.170654
3989.613281
3070.792725
2384.28833
2001.650391
2772.98999
2602.609131
3158.393799
2728.699707
2071.944336
2323.418701
3437.580811
1799.352051
3651.351563
2255.785889
5171.665527
2240.385742
1732.465698
2388.257324
1836.758789
2190.672119
2847.781006
1536.740723
1758.118896
3680.993408
1905.333374
2176.279053
4182.703613
2086.574707
1932.7323
2213.594238
2288.515381
4180.193359
5186.633301
2117.273438
11153.896484
3864.695557
1757.254272
3566.425293
3159.165283
3736.5
3660.428955
2390.5979
5006.693359
3078.391602
5730.044922
1674.717896
1489.355957
4618.678711
2764.990967
2136.629883
3174.875
2162.376221
3242.238037
3278.126709
1799.777222
2555.397217
6009.628906
4122.708496
3419.636475
4828.167969
4840.4375
5559.242188
3156.198975
3231.676758
3477.503906
2576.966553
3869.891357
3786.709717
4885.657227
5050.1875
2335.750732
1945.676147
3503.409424
4407.772949
3099.511475
4539.189453
5491.341309
1334.280396
1918.148438
4969.976074
3217.55249
3943.063721
1835.687012
1800.504883
4597.731445
2752.926025
2888.344482
3800.297607
2930.057129
3438.700439
1736.571411
3222.639404
2732.016357
2027.488037
6272.275391
6172.850098
5977.12207
5813.151855
5913.63916
5176.655762
4688.652344
6806.208008
5009.804688
3026.896484
2846.125732
4361
2181.706299
5455.865723
1778.470581
3169.49585
6091.960938
1919.855103
3544.621338
4250.923828
3810.270996
3599.494141
2635.647705
2129.280029
3612.126221
4391.124512
3064.74292
2583.103516
5803.878906
6246.036133
2022.513306
4020.382813
2864
1766.820557
5706.491211
3612.119873
4526.025879
3039.85498
4098.359375
3448.22998
3655.520996
3189.515869
5206.789063
2472.085938
4563.45166
2475.119141
4122.184082
4266.866699
5352.543945
4174.114746
5801.442383
2796.266602
5453.911133
2631.647461
3429.404297
3643.62207
6622.919922
4906.080078
1863.564087
3167.343994
1781.301514
1725.538452
1865.7052
2150
2074.507568
2191.167236
5541.58252
4794.174316
1409.316406
2871.332275
2006.43103
2323.725098
2882.350342
5409.351074
4354.05127
3114.181885
3029.52124
4278.822754
2930.726074
2434.945801
2229.454102
4342.837402
2088.266602
3416.566406
5512.572754
2546.489502
2062.578857
2945.449219
2317.003662
1661.622437
2339.786377
3496.095215
2744.376465
2071.738037
2524.532715
6456.825195
4134.54248
1792.298706
4519.813477
2687.881348
3272.866699
3752.522705
1683.845215
4257.813965
2306.80835
1790.201538
1879.103394
4952.116699
4010.932861
5814.337891
3865.280762
2258.753662
1993.994629
1771.742188
1974.614868
1901.519043
1997.747925
1748.098999
4491.228516
2942.549072
2464
4558.15625
4950.588379
2568.093018
3857.34082
2741.443604
4316.49707
5202.529297
2267.052979
2041.871094
2123.724854
2446.243164
1849.7854
3148.626709
3164.423096
6731.269043
2235.866455
2469.303223
3377.078369
3821.170654
1885.422241
4876.86377
4232.495117
2308.833252
3037.476807
2395.74585
1978.80249
1848.776123
2931.044189
2413.241943
3189.365967
3285.106201
2171.356201
4939.708496
2455.45874
1893.55249
2820.203613
1919.984253
3359.713379
2022.646362
3165.295654
2732.190918
3083.346436
3112.828613
2081.674805
2854.264404
3831.120605
1732.179321
1955.306641
4036.750488
2310.372314
2848.978271
1652.025269
4138.171875
1569.113159
2060.518799
4013.509033
3059.452148
5259.715332
2064
3139.929932
2114.285645
4249.422363
2093.479004
3414.946045
4309.818359
3892.934082
2555.4375
6029.689941
3835.543701
3370.958008
2827.403564
2425.85498
3420.766846
4824.16748
1892.896606
2870.620605
5066.603027
5700.652832
4201.586426
1834.095215
4512.605957
2149.884277
3875.031982
5309.550293
2140
2589.483154
5884.954102
4740.776367
5252.32373
5569.969727
3506.064453
3485.038574
2562
4479.777832
3139.259277
5680.634277
8449.399414
4809.515625
2573.772461
4834.777832
2933.897949
6212
1823.532104
5076.258789
3109.813965
6126.393066
4688.598633
2851.731201
2396.240479
2806.072998
5493.48584
5281.41748
2743.208984
4191.131836
3187.144287
4615.208984
2165.725586
3741.122803
3703.648682
3478.920898
4676.094238
5533.016602
4438.305664
3863.260254
3130.498047
2505.591309
5035.741699
2275.283691
5559.200195
1988.333374
1627.945923
2619.655518
2629.092529
2981.631104
2481.771729
2827.552734
3131.574463
6702.735352
2803.658447
3521.838379
4785.71875
1872.476807
4250.208008
3494.927734
2967.092529
2811.54541
4221.265625
4987.735352
3925.72876
3438.543945
2035.503296
4861.01416
3717.263184
3765.294189
4416.526855
6546.710938
4921.344238
3296.542725
2610.395264
3399.418213
1874.094604
4959.63623
2308.534668
3117.936523
2564.476563
2753.75
3829.588623
2889.873779
2073.25708
4340.309082
1852.755859
3198.972412
3732.205566
4712.354004
2929.838623
3247.520752
2565.969971
2705.665771
3254.780762
2846.100098
3350.841553
2087.896484
3879.614014
3892.629639
1853.096069
1968.787964
3935.44458
2002.952393
3185.259277
2881.975586
2618.335693
1670.598145
1707.82605
3315.532471
2089.333252
2272.834717
1992.169312
2010.110107
1840.067993
3852.670654
3195.898193
2373.640137
2076.535645
3893.871826
4883.725586
5694.730957
1889.236328
4164.205078
1904.805786
2036.327637
2877.745117
4190.519043
2297.640381
4150.734375
1755.548218
2179.689453
3608.815674
1834.391479
2266.272949
1844.870361
2059.718994
3945.916504
1921.188354
3720.502197
5232.884277
1838.821777
3115.321045
3722.919434
2294.23877
1801.231812
2776.696289
1882.689209
2895.064941
1797.106323
2634.241455
3301.364502
1471.654053
2099.176758
4410.353516
2538.536621
5322.768555
2216.594238
3426.62915
3322.984863
2758.493164
4228.939453
2724.241211
2265.470459
4211.22168
2027.707764
4063.469727
6074.279785
2245.797363
4787.705078
2699.384033
3703.320068
2891.60083
2655.384521
1713.740723
1758.705078
2512.970215
2196.69751
4337.052734
2067.806885
2086.705078
1870.050049
1709.992798
3570.442871
3325.835693
3825.814209
4680.518066
2056.70459
2150.64917
4284.273438
3386.102051
4548.727539
4034.445801
2400.185547
2290.673828
2279.86084
2178.291748
1601.069092
2879.084229
3940.364746
2794.746094
4078.53125
2789.57251
2409.314453
3958.516113
4409.178223
1753.314453
1967.849609
2127.163086
4168.757324
3219.823975
6564.32959
2144.496582
2200.621826
3309.225586
4655.180176
4464.49707
2122.315674
3180.502441
1363.969482
4245.621582
5096.178711
2991.951416
3683.251709
3993.825195
5799.538574
5059.922363
2200.658203
3335.275146
2400.658936
1517.681152
2049.888184
5368.474121
4789.887695
1706.86853
1934.989014
3521.555664
6775.117676
4248.355469
4090.844482
3793.177979
3600.736816
7408.4375
5450.841309
5460.954102
1857.777832
6319.056641
5432.759766
4034.512939
3361.744629
6202.103027
7040
3265.825195
2560.89502
5435.471191
3383.384521
1607.700928
1344.624146
2599.150879
1828.822754
4409.481445
3690.55249
2003.502441
1445.757935
6406.412598
5313.726074
4248.907227
2763.726074
2762.233154
3943.282227
7416.08252
3069.733887
3704.775146
4191.717285
2884.497803
3492.089844
3051.438965
3629.844971
3154.915283
2622.535156
2043.199951
6741.522461
3764.346191
5520.122559
2503.052979
6313.32373
3685.111084
2538.974365
3722.980469
2918.826172
4994.890625
1735.105835
4507.538086
4399.438477
1976.833374
2702.711182
2222.132568
4554.72998
3755.875244
4548.242188
3674.794189
4041.501953
5119.244629
5089.607422
5530.333496
5160.054199
6276.55957
2398.076416
2640.809082
2949.219482
5432.105469
4149.339844
2233.124268
3490.666748
3399.540771
2462.631104
2157.153564
1963.75
4762.70752
3258.810791
4120.448242
2450.666748
2524.842773
2819.577393
3432.902344
5673.055176
5319.86084
3040.380371
2151.873291
3787.942871
1705.650635
1851.286743
1652.277466
2506.11084
1643.240356
4415.335938
3154.905762
2081.041992
7507.987793
2930.640869
3838.710938
2428.999023
1835.699097
3384.208252
2632.84375
2527.673584
1719.309814
3032.850342
2888.957764
2593.370117
1827.525391
3987.37915
1996.081299
2004.034424
2155.900146
2469.095215
2842.804688
3181.072266
1996.981323
3548.005127
2236.730225
2160.928955
2292.188721
6549.832031
2571.422363
1939.973145
1673.734497
2121.413086
1591.481201
2188.285156
2372.26123
3465.152344
1835.400391
2703.169434
5828.005371
3106.720703
1716.634399
3318.088867
2066.386963
2863.90918
3830.927246
2114.477539
2153.189209
2081.584961
2002.874268
4058.755127
2949.185791
3024.881348
2023.569214
3261.234863
2196.085205
3294.013428
2633.463867
1889.206299
2110.027344
3168.831787
2046.309326
3078.375244
2103.169434
2121.076172
2311.24585
3983.548828
2056.031494
2631.596191
2423.726563
2559.42041
3784.262451
3870.757813
2249.827393
3079.009277
2599.117676
3566.655029
2487.277344
3316.147461
4093.389648
1951.862305
2372.950195
2313.863525
2648.690674
1939.397705
2171.919678
5093.159668
3377.295166
2155.898682
1721.915649
2255.502441
2385.919922
1809.784668
2170.35376
3271.20752
7433.03418
2303.317383
2052.512451
3452.139648
2739.227539
1908.059692
1726.537109
3113.827881
3124.213379
2001.213745
6291.524414
4156.688477
2513.290283
3166.81665
3946.705078
2051.654297
3734.483154
2797.616943
4080.046631
1519.421021
2234.105225
1566.378418
5083.169922
5195.355957
2454.629883
2617.931885
3117.600098
3574.753662
4296.817871
2793.872314
4920.064453
4580.376465
6571.121582
4013.07251
2439
4589.693359
5224.10791
3781.940186
1513.364746
1841.569336
8903.268555
3891.765869
5183.37207
3201.381836
2575.802979
5258.295898
1918.453369
2181.70166
3853.097412
1863.008057
3110.810059
2444.179199
2371.199951
3013.223877
6012.469727
2593.172119
2128.800049
6224.449707
2707.41748
2819.275879
4332.550781
3192
5325.979492
3598.254639
6583
2941.386963
5812.484863
3663.903564
2492.512939
2924.325439
3605.818115
5442.808594
4931.355957
4333.918457
2919.9375
2578.27124
4445.63623
4111.678711
2903.414551
4399.853516
6306.452637
2969.306152
3136.522461
4240.871582
2529.8396
7379.962402
2488.9729
6341.993164
4517.733398
5871.018066
4199.211914
1826.666626
2186.991211
2622.032715
2711.881836
3310.627441
3154.115234
4309.150879
2438.522217
6448.862305
4938.219727
3880.542969
4922.560547
3715.274414
3975.924072
4181.818359
3040.058105
3142.19165
3988.842773
2621.054688
3434.375
2383.480469
5701.150391
4895.52002
3680.57666
2257.120117
4187.26709
1786.980957
3331.255127
2913.988037
2109.294189
3125.480957
3599.044678
2376.654785
2387.254639
2774
2857.195801
2006.249634
3629.073975
2216.40332
2229.534668
2174.573486
1835.321411
1712.045532
3277.137451
2244.871338
2024.328369
1819.4729
1870.014404
2611.208252
1756.521362
3580.117432
1950.189941
1839.163208
2187.329102
2686.427246
3110.144043
3693.293945
3223.36084
2206.155518
3831.711182
2749.5
2544.940918
4494.722656
3988.55127
1862.309448
2036.478394
2870.812988
1918.146606
3272.410156
2500.418945
2617.195068
1648.714966
4106.028809
2166.043457
2080.747803
3141.631104
2398.839111
3091.710205
2291.566895
5337.294922
2616.662354
4687.061035
3747.566406
1876.62915
2994.414307
3924
2027.154053
5463.59082
3255.607422
3312.800049
2869.502441
1871.099976
2442.137451
1863.450439
1853.125
5853.24707
2253.468262
5211.149414
3095.538574
4380.79541
1874.449585
1951.561035
5817.557129
2854.699463
5239.152344
3173.178955
5731.333496
2816.796387
4308.072266
2803.749023
4620.767578
3919.736328
3553
3086.588135
3994.390381
5207.758301
2102.819336
2212.089844
4355.398438
1790.098999
5780.05127
6306.859375
2066.181885
4091.263916
4772
4259.265625
2941.195557
2856.72583
8695.287109
6192.560059
5334.210938
1520.279053
2129.343994
4007.364502
4251.441895
3371.024414
4482.077148
1953.475952
4450.342285
3846.744385
2267.92334
2213.362549
4422.318359
3582.666748
4482.947266
7007.801758
1679.526855
4956.450195
4689.618652
6479.376953
4435.675781
6868.541504
2784.750488
2774.341064
4910.15625
2977.726074
4539.342773
1911.219482
3261.347168
2538.990723
2709.868896
4740.939453
3583.838623
2389.988037
3756.392822
4169.878418
1859.428589
2874.712891
8009.32373
3939.942139
3039.074707
4336.455078
5832.959961
3815.826904
4355.040039
2002.725708
3278.573242
2942.790283
5874.964844
5841.83252
3301.921143
4611.287598
5221.118652
5515.963867
4191.915527
5841.367676
4281.365723
2438.222168
2685.64209
3264.666748
2749.861816
2662.1521
3420.278076
2793.54834
4017.769287
5421.177246
6023.70459
2397.320557
3163.735596
2039.183716
2192.72998
5363.593262
4785.668457
5489.948242
4412.744141
3096.173584
4507.458496
2054
2701.38208
4740.064941
1882.143188
3662.095215
2999.44751
1838.96106
5630.288574
5037.333496
1945.94873
2798.142822
3051.862061
3915.978271
2278.05127
1397.873413
1961.629639
1582.300049
5174.427246
3116.952393
3055
2557.20752
3231.944092
2973.134277
5055.380859
3939.636475
4450.633301
2167.919922
3615.854736
3001.642822
1905.116333
2141.069336
4372.158691
1417.93103
1276.597656
2670.178223
3308.125
1426.181763
2084.854004
3257.13501
2564.800049
4334.640137
5177.693848
2623.42041
1741.02124
3788.278076
2299.570313
2195.795654
3007.756104
2632.913086
3058.4646
2857.30957
4810.666504
2174.338379
3654.715332
4284.601563
6350.591309
4134.235352
3071.956055
3694.127686
1713.841309
4870.836914
2629.679932
4197.445801
6155.958984
5753.614258
2988.242432
4592.785645
6064.387695
2654.71875
2268.824463
2947.428467
2945.311035
2964.460449
2989.818115
4350.916504
2399.70874
4320.427246
2623.125488
2414.6604
3739.539795
2086.549805
3988.875977
5006.835449
6240.735352
1176.598877
5848.130371
2784.375977
5283.155762
1658.942505
3391.750488
3875.768799
5403.767578
6337.932617
2928.885742
4649.353516
6512.045898
6321.47998
3569.702637
1871.598267
6130.408691
3041.077393
4100.472168
2179.865967
5461.058105
3789
3786.759521
1877.776123
1785.237793
2226.335205
2138.1604
3032.7771
3430.578857
5060.765137
8139.955566
4053.098877
2178.033447
5618.800781
4820.969727
2387.670898
3552.998291
1816.699951
3571.888428
2472.806641
1671.441895
2625.387451
2563.119873
2475.885254
2025.162109
3992.169434
3033.167236
2232.029541
2075.297607
3714.86792
2571.27417
4987.739746
3209.95166
3157.727783
2247.65625
2439.056641
5317.648438
3086.806396
4688.734863
2837.509277
3710.924316
2509.892334
4411.417969
3205.779297
2368.668213
2113.345947
3016.674316
2933.014893
2714.905762
4932.314453
3909.458252
7059.89502
3949.158936
5115.937012
5437.087402
4583.582031
4977.562012
2499.588623
2780.312988
2626.316406
2233.862061
3052.639893
3810.157471
3179.3125
4172.887695
5805.026367
3089.756592
5446.549316
5590.138184
3035.357666
3840.879395
3986.841064
4011.929932
4510.636719
3636.693115
2815.304443
4095.333252
2041.197144
2815.572998
2495.310791
6698.323242
4575.431641
7294.041016
2571.052979
4110.803223
4349.887695
5156.629883
2663.251709
2204.068848
6481.099121
2023.69519
2019.705322
4983.780273
2021.298706
4057.795166
3823.250732
4919.953613
5555.25
3053.138428
2645.196289
3611.228027
6344.638672
4215.476074
4686.369629
4721.974121
5193.859863
2249.900879
2657.286377
4102.899902
1935.735107
2131.127197
3243.345459
3196.346924
2292.601807
1853.157837
2276.556885
3162.698486
4636.851074
3978.393555
2569.110107
2981.202393
4560
4009.048584
6173.478027
2663.57373
3780.851563
2083.718262
3267.247559
2527.578857
3477.619873
2600
3953.616699
2126.191406
2406.585449
5469.488281
5344.194336
3896.252686
2550.619141
2411.947998
3262.351318
5215.766113
5520.116699
2233.846191
10554.125
3668.800049
3466.835205
3878.229248
3980.874512
4703.388672
5417.824707
1649.528931
2024.280273
3435.523193
5365.078613
3897.824463
3697.643799
2221.73291
4208.98291
3622.169434
2018.444946
2225.97998
1858.318237
4500.787109
5260.111816
5963.546387
4450.084961
2566.683594
7957.577148
3880.536621
4099.210938
4823.807129
2470.811035
1585.583862
3806.889648
2672.328125
3493.990723
3224.062988
2364.306152
3961.303955
4084.560303
2741.586426
5653.390137
3734.049561
2442.088135
7996.740723
4765.622559
2646.564941
2865.716064
2153.610107
4691.646484
4066.666748
2334.874268
4694.362793
4377.216797
3028.076172
5450.200684
2117.417725
6384.07959
1329.676147
3656.145508
2364.279541
2832.317383
2415.963867
4114.224121
2720.243652
2742.320557
2113.13916
1943.226807
3795.494873
4074.143311
2931.339111
4781.800293
2140.330566
4531.946777
3483.432861
4155.171875
4048.575928
2101.235107
3440.571533
4175.536133
3095.859375
1972.165527
5024.652832
2840.666748
2942.692871
4417.567871
2785.687988
3849.324219
4693.768066
2667.362793
3854.601074
4074.536133
2435.446045
3543.955811
2443.510254
3712.9021
5014.367188
4428.821289
4805.064941
3133.939453
2355.601563
5569.97998
2065.692871
5279.473633
3983.067871
4209.620117
4612.396484
1880.983765
2072.85791
2374.252197
4999.219727
6119.405762
4246.613281
2971.870117
2444.947998
3895.045898
5271.900879
4629.754395
6655.783203
4634.89209
2228.900391
5309.947266
3358.712402
4336.476563
3357.02124
3688.395508
3467.212158
4742.69043
1591.800049
2781.813965
4571.611328
1977.900024
2242.404053
9798.400391
4627.71875
2173.210205
3655.838867
2703.554199
4552.29248
4290.485352
3987.222168
5733.995117
4277.349609
2855.873047
4118.746094
4560.977539
3272.947021
4522.839844
3507.560791
1903.881714
2288.797119
2758.864014
2257.570801
3484.438477
3851.199951
2072.096436
2245.085205
3212.203125
3737.523193
3344.928955
3222.766602
5013.033203
4159.188965
4636.104492
1846.643311
4725.506348
2329.506592
3009.800781
1837.906982
4403.473633
3528.690186
2978.873779
5550.554199
2761.618408
3346.635742
1994.844482
2730.368652
3104.830566
2113.623291
4327.087891
4691.262695
3379.603516
6028.103516
2961.8125
2083.776855
2346.628662
5244.997559
1921.972656
3231.794922
2308.446289
4661.381836
2560.484375
2946.440918
3538.410156
5179.393066
6113.193848
3058.053711
1849.139893
4628.449219
2078.552002
2858.539063
3308.393311
4907.715332
2521.035889
1913.411743
8952.054688
1672.036255
1265.801758
2588.57373
2590.675293
5146.187012
2624.194092
2045.551025
3166.275879
2444.881592
3145.691895
1966.394165
2418.112061
3057.107422
6425.102051
3161.313232
1796.155884
4565.125977
2135.813965
2243.036865
3079.064209
1756.749146
3616.665039
4700.208008
3147.056641
2161.150391
3149.356689
2598.337646
3080.235352
3023.702881
3340.62085
3065.414551
5093.742188
5033.337891
2733.5
4206.70752
3805.274414
5134.081543
4481.482422
4069.105469
6137.929199
3315.357178
4098.357422
4798.618164
5789.555664
2128.826904
3840.224854
3092.846191
2243.087402
1727.045654
3728.550781
4060.986328
2670.699463
2409.952881
1668.299316
2026.690552
2962.053955
3404.697754
5983.912598
3913.843018
4848.960938
6890.732422
6167.025879
3230.208252
1981.739502
3258.60083
2799.966553
3604.676758
2908.537598
2298.071777
3030.307373
1697.202637
2002.028442
4437.957031
3748.853271
2316.590576
3678.349365
3686.910889
4580.147949
2016.489746
2412.696289
2206.784668
2261.929199
2143.380615
4161.904785
5332.040527
1925.648682
3132.877441
3884.530273
2190.203125
2340.469238
3392.156494
2054.954102
5510.025391
2473.446777
2271.784912
2033.42041
2956.097168
2668.917969
3724.049072
2528.567383
2561.418457
6828.279297
5336.179199
2492.02417
6177.319336
3428.119141
3132.051514
5166.982422
2175.678223
3226.490479
4498.55127
1808.317993
2373.01001
4361.203125
4774.961426
3058.468506
3747.273438
3237.967529
4079.561279
3840.89624
3539.069824
3087.252686
2271.896729
4376.311035
1949.800049
3028.96167
2165.723877
5475.436035
2155.57959
3691.378418
4715.347168
1981.311523
2115.472412
3490.224609
2792.831055
3375.419678
6661.319824
3399.135254
5895.260742
1926.918091
1785.578979
3229.94873
3529.018066
3721.902344
2318.875977
2641.579346
2330.251465
4347.690918
4915.488281
2360.557373
3846.946045
2854.369873
3702.573242
3519.39624
5376.161133
6023.154785
4086.888428
3204.717285
2390.83374
5270.901367
2761.55249
4065.992432
2468.475342
4271.966309
2035.614258
2044.548096
3613.661621
2341.694336
2662.498291
1862.264893
5531.875977
3470.414307
2895.696777
4436.183105
2993.70874
3371.130127
5231.814453
3348.484619
1956.942627
4481.462891
6021.080078
4017.429199
2844.154785
4759.865723
5672.279785
3701.021973
2151.838379
4019.342041
2089.838623
2737.104248
2864.947754
5257.623535
2232.915527
4157.719238
4119.520996
3391.378906
2741.27124
1662.005859
1703.667969
2969.566406
4027.16748
2568.462646
2792.083252
1527.25647
2198.730225
3375.878174
1495.667969
3045.549072
5526.294434
2360.370117
3211.80127
5203.375488
4510.666504
5174.321289
2100.783936
4208.46875
1729.729004
3324.180664
3877.356201
4388.182617
3382.315186
1892.049927
2773.676514
4586.08252
4913.508301
3303.28418
2094.050781
4689.516602
2930.264648
1857.159058
2609.984375
2392
2365.81665
3791.118652
4205.302734
3812.867432
3849.070068
2184.180176
2811.913818
3871.703613
2144.068848
1941.111084
1759.550537
5617.462402
3441.437744
4649.684082
4484.112793
2303.882324
4899.264648
5884.092285
4604.11377
2608.296875
1799.961426
2022.168701
3303.028076
5308.242188
6332.363281
2816.614258
2480.958496
4938.736816
3277.254883
2234.833252
4237.201172
3775.284912
5515.647461
2204.868164
6766.342773
1933.735474
2752.090088
2981.78418
4612.480469
3134.525635
3524.794434
3695.302002
4385.870605
4619.169434
2593.827148
4802.879395
3384
3506.080566
4232.860352
4661.798828
2184.826904
5718.355469
3637.748779
4088.205811
4796.971191
1652.975586
4401.157227
3618.793457
4176.166504
1890.366577
2887.410156
4001.188232
2049.806396
2033.428589
3212.491943
2400.401367
2003.741211
3880.981445
3407.932129
5605.305176
1919.197021
2322.618164
2704.044434
3895.560059
11214.75293
2172.108154
2548.124023
3230.122803
2150.425781
4567.377441
2637.897705
4806.978516
2630.648193
2577.476074
3911.010986
3704.290527
2612.370117
1848.447754
2849.505859
5397.736816
5069.975098
3720.413818
2238.449463
3743.790527
4859.533691
4753.08252
1925.963623
3885.488281
5348.390625
7564.624512
1788.959106
4695.411133
2076.325684
2899.499268
1893.651123
5299.192871
2066.622559
4083.816162
1905.269165
2027.580811
3116.867676
2441.380859
2320.623047
3452.479248
4282.495605
5857.001465
5304.015625
1988.709106
4394.523438
3077.799561
2254.072998
1884.672974
2391.01123
6040.991699
1973.068848
3602.039307
3601.981689
5127.835449
2028.475464
1983.856445
8014.062012
1996.188232
4755.439941
4063.929443
3410.962891
1612.794434
2839.900879
1584.828613
1960.893188
2339.9729
1819.164307
4140.038086
2951.229004
2762.439453
1273.122803
2841.584961
4025.961182
1958.763428
3893.019531
2517.275391
3416.864502
1919.182129
1224.165527
2006.280151
4439.952637
2317.019043
5420.626465
4180.279297
3945.142822
1778.184082
2086.230957
1768.936157
9657.134766
2773.429932
5424.301758
2918.086914
2557.73877
3276.083984
1979.371582
1884.501343
4337.931152
3479.974609
1631.783813
5117.197754
5574.3125
1688.502686
4953.597168
4350.041016
2426.506348
1824.830811
5500.658691
3369.785645
5150.51123
3366.891846
1829.570923
4064.57666
3621.200684
2647.559082
3209.235352
3949.191895
4901.931152
4588.274414
2503.525391
2062.724365
1934.932495
3797.828857
5676.770996
1732.269531
7253.317871
4922.007324
2429.870117
6451.02832
2567.641357
3312.913086
2125.761475
2976.052002
4529.92041
1633.091797
2185.289307
3753.449707
3788.60083
4412.086914
3287.649414
5648.331055
7255.228027
1927.765381
1712.204712
6081.384766
1764.451904
1636.505249
2092.645996
2923.918457
4075.445557
3221.753906
4175.816406
4997.700684
2886.083496
4879.115723
1288.511597
2842.735596
3518.180664
2589.938965
3277.747559
4628.444336
1987.199951
6306.734375
1991.566772
2477.493652
6616.232422
3355.236328
3208.873779
4815.285156
3189.476563
6764.65332
1554.854004
2801.389404
5637.028809
1970.214722
1817.375
2198.696533
6829.397949
2263.338867
3971.400635
4344.508789
2380.055908
2198.98999
9263.100586
2837.317627
2492.6521
3085.853027
4482.837891
3810.213623
3813.616699
1888.085693
2781.958984
4706.426758
2991.155762
3594.470215
5490.071289
3148.650146
2118.868896
5267.077148
3468.67749
5619.516602
2571.716064
2582.808594
2273.0271
5325.614258
2580.592529
4441.19873
2394.309814
2804.59668
1834.726807
3953.293213
1816.367798
7345.733398
2591.696045
4541.338379
1753.786255
4843.901367
1761.364136
4357.383301
1495.515869
3912.574951
5045.603516
1708.495728
4468.089844
3033.257813
2530.223877
3212.589844
5772.262207
4317.598145
1944.541504
2605.192383
1606.903442
2433.220703
2593.092285
1926.666626
3990.082275
1811.3573
5710.825195
1776.767334
6138.441895
1781.694214
3264.963623
2905.135742
1799.032104
1701.405029
1932.939575
2836.39624
1733.913818
2885.869629
2452.077881
5009.713379
3720.071045
1874.233765
4971.583984
1883.202515
2721.648438
3164.330322
3508.41748
4006.544189
5994.947266
2098.914795
1911.01123
3104.436768
4313.53125
2170.310303
1776.90625
1782.992554
5308.515625
3134.779785
1937.907227
2272.484863
3730.006348
2882.918213
4788.683594
2052.256104
4112.032715
2733.464355
4499.591797
3266.736572
1931.14856
4891.399902
4535.238281
3893.938232
2554.413574
3342.293945
1966.266724
2104.8396
2589.424561
1875.883911
2557.236328
1958.084229
3344.061768
2006.480713
2349.783691
1815.844971
2868.421875
2521.974854
4716.670898
3305.495117
2998.659424
2032.913818
7472.26709
3962.661377
1854.625122
4265.213379
2531.860596
4951.236816
2272.259033
3673.666016
5885.425293
5526.518555
5063.147461
3559.290527
1714.363281
4058.862793
1931.714233
5072.168945
2004.520142
3891.652344
2845.958496
4591.268066
6051.095703
3050.520508
5076.290527
3747.354004
5619
3933.588623
2722.868408
2671.31665
4473.213379
2830.059326
2472.354248
9071.69043
2103.295898
1783.205078
4149.389648
2626.678223
2253.461914
2887.091797
4074.578369
1898.251221
3300.462891
4918.736816
4686.320801
2863.640625
2193.080566
5063.576172
2018.783447
3213.204834
3350.611572
4081.003662
4031.75708
2042.27417
4630.342285
2216.04834
4191.825684
6649.953613
4802.666504
2642.744385
2534.125488
5104.125488
1898.071899
2100.363525
2449.209717
3903.386719
4866.627441
1732.754883
4844.515625
1882.170166
3045.941406
3644.341553
4182.897461
3872.223877
1815.477539
3633.841553
3451.640625
3380.53125
2544
2417.773682
2092.471436
4186.642578
3060.651123
2906.604736
4518.539551
4324.427246
4386.471191
2083.032227
2355.392334
4287.286133
7521.787598
3983.716064
2153.648438
2676.338135
2434.039795
2378.153076
3713.004883
3181.756348
2309.512207
3458.698975
4458.322266
1927.480225
2624.050537
4931.050293
1938.891724
2298.069092
1725.121826
8874.182617
2024.532349
2560.57666
4870.22998
5342.791992
4893.524902
1636.444458
2717.248291
2972.911377
6185.133789
4814.720703
1648.259888
4495.125977
3169.466309
1883.54541
3229.059082
5357.197754
3649.416016
4475.198242
3395.361816
2989.124756
1845.204346
3451.302734
3874.148682
5683.936523
2635.732422
4134.232422
5340.649902
2476.184326
1676.248413
7821.035156
2043.670288
2174.818359
1614.011353
6059.095703
2978.878662
3730.679199
4364.94873
5141.820313
1913.107178
3478.579834
2055.267822
4213.949219
3551.406494
4370.307129
2947.827148
5423.723633
3137.633057
1872.996948
2377.273926
3131.360107
2732.440918
1692.657593
2278.484131
3268.352783
3657.38916
3415.841797
2692.5
2938.184814
2126.628906
4370.155762
1622.892456
1848.687622
4414.48584
3303.466064
2141.891846
2440.245117
3945.781982
4727.029785
5993.674316
4908.227539
2637.09082
4412.885742
3076.331787
5096.408691
4208.645996
2972.034668
2805.429688
3687.785156
2570.450439
1478.952393
4483.757813
1655.961304
1754.415039
1632.558105
2669.166748
2026.210571
4381.429688
3072.752686
3870.941162
2197.333252
3289.507324
1532.595703
3472.170166
5217.490234
1697.411743
4577.963379
5781.228027
2582.7229
2664.888916
4353.526855
4917.374512
3139.837891
2822.871582
3509.219238
1789.394165
5514.150879
3804.779541
2318.474609
2032.442993
4148.634766
2908.407227
2811
1878.347168
6350.203613
5834.593262
2184.687744
2036.502197
1931.030518
2104.50415
3523.820801
2516.384521
3568.491699
2382.866211
4226.248047
4724.866699
5397.841309
3582.618652
5772.244141
1890.9552
2122.062012
3778.923096
1689.199951
2084.202637
2648.960938
3826.516602
3177
4571.772461
2785.025635
2807.069336
4384.555176
11109.054688
2343.205566
1570.518555
1876.866943
2044.193359
3002.681396
5241.062988
3766.849609
1991.548218
3373.353516
6386.950684
2893.453369
3928.865723
2102.166016
1857.925293
