# Supplementary material for: Distribution Analyzer, a methodology for identifying and clustering outlier conditions from single-cell distributions, and its application to a Nanog reporter RNAi screen
Source: BMC Bioinformatics. 2015 Jul 22;16:225. doi: 10.1186/s12859-015-0636-7 (PMC4511455; doi:10.1186/s12859-015-0636-7)
Supplement: Additional file 1: Code S1. — R source code and sample data for distribution-based high-content screen analysis [file 12859_2015_636_MOESM1_ESM.zip › DistributionAnalyzer-1.1/Plates/files10004/H16]

2540.872803
3991.498047
2109.419434
2857
3510.892822
2697.519531
2630.810059
4887.185547
3933.116699
5702.339844
2728.255371
2219.907715
1747.115479
4022.164307
2702.241211
3283.011719
6675.339355
2217.441162
3685.54126
3723.552002
1970.532349
4621.74707
2879.061279
2439.501221
3430.572754
2447.645752
6774.104004
5510.081055
2677.99292
1980.438843
2145.761719
4158.079102
4633.300781
2851.204346
1903.282715
3234.412842
2325.105713
4631.836426
2892.509033
4094.327637
2737.638672
5050.773438
2810.300537
1858.984131
3790.276611
3324.821045
3996.956543
5533.990723
3088.996582
2811.42627
3384.703613
1963.535889
5415.434082
4201.491699
3087.894287
2100.363525
3296.918457
4377.413086
2443.912109
3005.286865
4794.125
2847.851807
3127.473633
6605.633301
5825.507324
2872.824707
5443.433105
3181.268311
3834.449951
5520.164063
5989.497559
3691.819824
8571.857422
4788.258301
1820.24353
5164.20166
6010.753906
3441.799316
3114.980469
2700.064453
4126.168457
1869.574219
1957.479492
13401.241211
4894.06543
4105.899902
3495.639648
3336.077637
2784
5685.862793
4165.796387
6913.69873
2410.210938
1766.762939
5701.813477
1956.571411
3567.672607
5124.231934
1855.874023
1497.320435
1550.620728
3497.465576
4192.708496
5542.611816
2252.962891
4219.680176
4732.433105
1716.888916
5964.532227
2658.555908
3838.800049
9479.607422
2615.340088
5736.546875
1858.058472
5951.950195
1319.217407
4529.099609
3456
4634.227051
5601.821777
4622.446777
3870.167969
3012.227783
3813.875
4115.729492
2974.081543
3033.260254
2939.395752
1751.495483
8644.951172
2511.76123
5119.745605
5730.130859
4455.353516
4520.28125
1629.698608
1745.142822
2122.437988
6205.70459
3372.932373
2915.762451
4561.072754
4181.385742
9309.670898
8654.805664
4576.559082
4785.155762
2730.315674
4563.045898
6468.510742
5062.79248
3859.678711
2882.168945
3286.480469
8285.388672
7602.648438
2429.4375
2585.766113
2650.015381
4651.318848
4554.811035
4736.365723
5281.179688
6586.754883
4936.868652
3825.531982
5293.898438
4779.928223
2436.879395
2298.647461
3334.36084
6182.505371
3493.288086
1748.033569
6025.846191
4375.36377
5536.492188
4169.536133
3096.219727
3516.202637
2390.696533
1846.425537
4943.914063
2667.342529
1940.109131
1958.93335
5009.787109
4174.521484
2867.767334
2758.806641
7331.611328
5463.477539
4822.748535
2773.428467
2215.210205
3936.049072
2838.851318
10945.140625
5630.046387
2393.570801
2472.482178
5238.766113
3031.547119
5727.117188
5770.62793
3093.582764
2560.413818
4002.23999
5300.625488
4611.744141
5170.031738
2027.474243
4236.434082
4510.08252
2518.804688
2132.657471
5356.925781
6178.947266
3822.90918
4010.789551
3181.300781
6631.655273
4491.729492
3699.073242
2208.304688
3703.215576
2045.921509
3044.213379
4577.48291
3546.065186
2050.057129
4503.135254
6306.280762
5497.306152
1789.963623
4855.777832
2996.40332
4931
4628.762695
5189.039063
8944.712891
2554.437256
1761.730713
3588.052246
5892.331543
2735.352295
6362.937988
5651.130371
5357.925781
1462.832153
5859.537109
1959.841553
5703.224609
5764.842773
3139.706543
4202.496094
3356.275879
2163.948486
4634.553223
1900.986572
4816.316406
4847.314453
3754.951904
4210.053223
4864.394043
4773.35791
2860.957031
3064.287842
3240.185059
4758.039063
3735.104736
3003.22998
2906.710693
3380.320313
5180.361816
2353.686035
6495.379395
3772.719971
5586.113281
2319.768066
4017.693359
2339.775635
4373.666504
3741.849365
6071.243652
12195.799805
4290.382813
2771.372559
6636.102539
3366.443604
1775.666626
2795.891846
2214.774414
3135.546143
2736.113037
6872.082031
8176.047852
2568.037109
2182.70752
4414.789551
4034.067383
2693.721191
3975.918701
7511.255371
5372.179688
2884.958008
3034.35376
2046.201904
3725.341309
4455.017578
6226.992188
2981.784668
3369.18457
11755.641602
5184.913086
3040.832275
4244.424316
1519.605225
3654.141113
3526.321045
3498.87085
2238.422852
2986.172119
6477.418457
2631.695068
4603.412109
2556.741455
1805.27063
6959.362793
4916.5
4307.858887
4047.867188
1980.083862
4251.174805
2345.385254
5490.849609
2947.486816
6039.852539
3760.197998
5377.511719
7203.779785
3295.005127
3024.096924
6863.447754
4154.5
3256.028076
1833.659546
3819.768799
3507.782715
3765.563232
2844.196045
5156.817383
4688.74707
1747.575439
3714.79126
2169.882324
5159.243164
2732.124023
5865.040527
3449.512695
3277.811035
3106.338379
2852.562744
2949.906006
2699.02002
2071.254639
6482.04248
4202.961426
3237.444092
3053.381104
6645.376465
4033.504639
5464.108887
5335.869629
1959.863037
5864.020996
4188.615234
3342.057129
2434.187744
5599.124023
2323.432617
3635.398438
1813.588989
5028.476074
2475.66748
2098.302246
3969.443359
3493.315186
4932.911621
4514.541992
3794.227539
3732.91333
3493.636475
6461.816406
2817.293701
2731.360596
2224.163818
2141.928711
2184.78125
5148.927246
3295.084961
3548.106445
2065.765137
5960.796387
7076.837402
3541.479248
9155.37207
3117.148682
4067.69043
1976.076904
8570.925781
2690.143555
4137.530762
2000.921631
5880
4750.900879
4727.053223
1916.25
4441.534668
2565.963623
3952.718018
3713.434082
2360.360352
1958.409546
3307.17041
3154.764893
6213.623047
6393.750977
4467.218262
2544.511475
4254.258789
2327.4729
2134.540527
2649.116943
1887.871826
1979.331177
2536.861572
4853.855957
7786.939941
1776.858032
4701.101563
2495.729736
3524.723389
4443.033691
2246.369629
4669.939453
1806.846802
1858.58667
3016.251221
2932.800049
5542.743652
2404.581299
3041.897217
4270.183594
3161.864746
3828.354248
2992.937988
2354.38623
2758.160889
4338.393066
3128.991699
4616.86377
2667.417725
4160.137207
2838.210449
2361.810059
2219.212402
6344.982422
1938.61438
2299.820068
5176.04541
3011.869629
2124.531006
6208.894043
5336.469238
4121.058105
5714.52002
4470.091797
2568.427002
2371.088867
2560.94873
1652.052979
4739.347168
2507.199951
2152.0979
4357.645508
1786.996948
3768.620117
3028.467529
2095.766113
2344.800049
3668.066406
4651.485352
4736.085938
3601.022461
1757.738647
4391.289063
4628.423828
5294.495605
4823.330566
2571.906006
4635.860352
7043.758301
5956.51709
2409.694824
1712.193604
2776.844238
3249.111816
1952.147339
1508.041626
1608.817017
4092.036865
2000.749268
3304
2777.946777
2866.60376
4665.658203
1827.338379
5718.145996
8576.017578
2110.250977
1893.481445
3978.214355
3089.580811
4923.93457
3389.844727
1957.849487
4031.236328
3006.534668
4039.807129
2395.812744
3710.098633
4106.587402
3864.713135
2702.901611
3883.845215
2532.689697
2856
5386.934082
2594.496338
2666.133301
1729.788208
6782.765137
3045.267334
4278.076172
1705.897705
2232.530273
5815.655762
2773.223633
1688.237061
4293.033691
2788.21167
3727.460205
3506.543213
2976.546143
1985.809204
2320.140869
5830.833496
3832.261719
3887
1975.286377
3707.692383
1576.729736
2775.590332
2135.570068
4971.343262
5872.246094
3112.193848
3795.686768
11916.042969
5055.723633
2176.813965
3996.014648
4570.20166
2084.926758
6259.402344
6382.547852
1739.034424
2897.086182
6236.658691
4471.420898
2258.868896
5013.707031
1884.355591
3379.665039
4156.404297
2575.893555
3606.350586
2960.515137
2415.801025
3036.291504
3267.118652
1745.945923
3559.259766
1764.792603
2113.952637
3469.886719
2011.283569
2972.368164
4927.942383
4002.657959
4447.772461
3536.482422
2577.098145
4118.950195
4994.681641
4625.671875
4295.77832
4791.497559
4402.438477
3126.822998
2264.557617
3736.956055
2030.454834
4040.132324
4048.307617
3251.060059
4902.434082
5366.90625
3805.40332
4337.205566
2100.246582
4138.117188
3885.77417
2559
4748.014648
5902.962402
3324.643066
4370.50293
2912.147217
3564.550049
3278.671387
8162.223633
3694.342773
2552.498535
3638.9104
1902.242432
4110.240723
3411.778564
5468.933105
5098.350098
4955.220703
4362.323242
4800.639648
3061.137451
3732.776367
8722.12793
4091.648438
2949.280762
6208.230957
3215.184326
1846.225342
3183.426758
1661.39209
2003.511108
7476.937012
6088.272461
3769.508057
2626.944092
1774.606934
1829.359985
6408.162109
6736.450684
7026.077148
4922.505859
3552.057861
9590.003906
3169.781738
3222.442139
3113.112549
5348.277344
4687.521484
2005.275879
8490.612305
2382.774658
3652.525146
3883.151611
2942.461426
4023.368408
3161.791016
6018.174805
4077.287109
2490.537842
3730.746338
6396.655762
5520.057129
3374.15918
3214.659668
4112.648438
2147.461426
2465.460693
3587.666748
2106.569336
4867.869141
3761.878174
2606.708008
4274.706055
8890.602539
3253.462158
3121.909668
1765.849976
4151.948242
3144.872803
3648.834717
4368.478516
2913.23584
4718.143066
3326.259766
2504.949219
3424.580566
5137.692871
3103.13208
5109.578613
1983.307739
2426.580566
2875.033203
4799.910156
4408.227539
2056
3676.251221
3828.148926
5436.922852
2807.787842
3775.083496
3366.876709
8656.269531
2828.648682
6728.087891
3498.579346
1952.122437
5854.192871
5608.160156
1757.396973
2176.31543
7526.533691
2026.0625
3313.456787
6747.472656
2736.032959
2476.930664
3336.519287
4813.03125
3810.660156
5669.676758
3569.713135
1856.879761
3810.939209
4652.451172
8260.039063
2037.979004
3615.16626
2089.79248
4295.049805
5098.678711
3270.614502
5141.490723
1524.298462
3050.274414
3344.947266
2267.594238
5641.692871
1824.677612
2223.331787
2513.029785
2335.456055
2665.091797
2009.221802
3967.755371
2337.18042
2253.589111
3559.343506
3590.151611
4239.580078
2340.890381
4506.522461
5833.006836
4188.407715
2202.351318
3575.758789
1859.296631
2190.447754
1859.364258
3810.451904
4883.052734
4662.02002
4664.980469
1800.167114
4142.095215
5205.402832
4627.671875
2436.012695
3123.571777
2873.106445
3071.705322
3187.665771
4620.985352
2831.906738
2777.733154
3091.08252
2409.19751
4400.044922
1845.095703
2006.020386
3023.399414
3972.900146
2378.612549
4133.092773
2438.75708
4210.330566
3397.856201
2564.692383
2554.459229
3617.086426
5590.790039
4369.270508
2205.193604
1967.542114
4314.600098
4503.86084
1736.933838
3368.084229
3276.672607
5013.384766
4264.881348
2755.491211
4305.977051
6384.555664
2096.888916
3125.083984
3439.002441
6057.681641
7745.32666
5760.172852
4583.933594
3014.618896
5949.40332
2743.65332
3597.42334
5030.081543
2860.99292
2781.723633
1847.426758
4366.597168
4492.866211
3162.928223
3321.54834
3580.185547
5255.348145
3802.461426
13343.608398
3879.651123
4666.727051
3434.080078
2540.080566
2036.092285
5448.458008
4452.890625
3296.303711
2791.375977
3157.170166
6376.557129
6469.333496
3629.173828
3111.573486
2594.455322
5406.935059
3530.039307
1904.342896
2596.954834
3273.268555
2583.238037
4852.799805
4962.662598
1919.927734
2701.714355
5639.975586
5192.306152
7551.801758
4709.594727
6182.422852
4310.322754
3127.541016
4680.245117
4909.427246
4518.189453
3873.188965
3162.175049
2949.297363
3390.122559
3004.455322
2039.762085
7765.257324
3381.538574
3032.27417
2164.50293
2840.932129
1975.437012
2678.111572
4190.970215
5547.06543
3230.354004
3235.474854
2008.84082
2009.089722
5768.932617
4185.314453
1810.594604
3374.859131
2795.692383
2995.1521
2293.015869
3948.989502
2415.161865
5026.003418
2347.240723
3057.230713
2319.618408
3259.302246
2844.811523
2630.189453
6158.010742
2304.850586
3339.684814
2346.973145
2224.468262
5502.662598
2476.989746
2714.895752
2131.328613
3078.869629
5273.745117
3904.741455
4012.433838
1763.741943
2041.964111
3356.846924
8296.40332
3788.289063
2668.11792
3054.497314
4100.599609
3234.272461
2750.516357
2636.571533
2542.730957
1510.764648
2805.789307
2633.195557
2972.148682
2199.712891
3467.647705
2717.07959
2033.026978
3419.740479
1915.297852
2326.145752
3678.656006
3449.571533
3036.375244
2260.022217
3397.515625
2295.630127
3171.912354
4629.166504
3270.105225
3625.263184
4423.036133
3759.170654
5284.016113
2685.5354
6338.093262
6132.310059
1926.027344
2263.979248
4959.056152
3269.520752
2663.657227
1934.046875
2215.038574
4338.731445
5227.04248
2951.619385
3294.97168
2247.199951
3546.102539
3247.179443
4550.671875
4077.063721
3365.746582
4113.426758
3779.243164
2233.213867
2578.260498
3599.135498
3555.687744
5608.294434
1987.105713
1888.101318
4166.9375
3074.635742
3232.165527
2592.230957
4341.568359
2648.763184
3298.054443
4484.239258
3388.834717
4450.454102
4816.359375
3116.608643
2264.342285
2576.219971
2324.520752
3418.27002
2624.153809
4281.338379
2685.464844
2455.050049
2483.616943
1723.415771
3213.594238
2002.122437
4110.825684
2768.34668
3820.688477
3933.910889
3520.751465
2487.025635
2749.854736
2170.872314
4724.892578
4909.355957
3774.929199
2098.050049
2536.894775
4698.006836
7099.837402
2458.033203
7606.492676
3390.90918
5845.322266
2715.66333
5602.291992
5478.91748
3222.636475
4025.859863
6487.304199
4221.366211
3206.924316
2573.936768
1943.85022
3172.645264
4083.848633
2557.873779
3673.559814
4464.041016
3579.711182
2387.565674
4064.322998
6336.326172
5025.699219
5201.79834
8054.262695
2562.743896
2124.810059
3526.953369
4908.117676
1929.084717
3819.155029
5170.819824
2899.07373
2901.428467
5199.79834
7982.595215
2819.581055
3925.621582
3888.539551
2154.602539
2975.931641
1742.51062
2123.774414
5519.533691
5950.112793
2642.641846
2440.921875
2673.356689
3612.464355
5990.951172
1752.286499
2057.73999
3237.371582
4064.018555
3306.490479
5085.481445
4846.427246
3935.762695
3527.567139
2091.868896
2623.074463
1750.942383
6184.147949
2382.38623
2495.235352
2786.95166
3416.339844
2845.695313
4268.846191
1720.445801
11547.478516
2501.720459
2149.573975
4330.527344
3171.199951
3196.522217
2228.056396
1954.051758
6381.751953
5306.492676
4417.362793
4499.773438
4399.29248
4769.974609
2227.932617
2439.952148
3216.532227
3032.258057
1817.583008
2452.960693
6283.421387
1572.473633
3937.722656
1548.203003
2556.036377
3759.429688
3642.042969
4141.507813
3266.687012
4598.752441
1983.465088
3864.981934
2097.32666
1853.261719
3181.805664
1907.780762
2908.361084
5294.881836
2875.318848
4046.658203
3482.102539
3072.445068
3339.057373
3888.87915
2816.07666
3633.966064
2714.560547
3794.993652
1914.408813
2256.272461
3902.61792
2515.020508
4087.279297
5041.324707
4131.195801
1918.745605
1818.163208
4683.836426
3761.081055
2030.332642
2557.704834
5234.188965
2275.087402
4704.777832
4516.147949
1714.309326
4828.485352
1650.755859
5741.344238
1776.402222
2111.496826
3393.528809
2058.213623
5421.905273
4652.927734
1865.94751
2505.189453
1854.127686
5399.29834
2499.64917
2892.413818
2481
3929.621826
2065.00708
4763.915039
2177.45752
3364.786377
4468.783691
2994.307617
2743.327637
4420.703125
3027.24292
4144.231445
3584.684814
3050.449707
4609.635254
3591.127197
5183.29541
7899.269531
3953.312012
3922.472656
2281.439941
3175.396973
3033.186523
4300.098145
4356.739258
3237.761475
3972.094482
3606.200439
4459.161621
3503.238037
5732.45459
3861.26123
3810.631592
2761.650391
7408.408691
3850.427979
4382.117676
3230.926758
2663.466553
3528.734131
4416
1960.849243
3336.763916
4528.885742
2724.057861
1970.34668
5393.278809
3458.793701
2599.101074
5745.100098
5281.630371
2440.994141
3033.256104
1665.627075
5523.877441
3037.048828
1840.057373
3322.694336
4352.350098
2282.608643
1845.291626
4542.84668
6360.541992
1940.571411
3151.351807
4748.616699
3520.130859
3231.877686
4070.215332
2532.447021
1692.955566
1979.119507
2556.154297
1930.427002
3077.786865
3205.439209
2649.19873
2290.204102
3291.563965
1644.650635
1795.649414
10806.573242
3429.588379
3249.175049
2360.119385
2452.843994
5321.612305
4860.338379
1970.377197
2290.966064
3075.719971
4558
3577.726318
1909.176514
2160.545898
2708.891357
2876.681152
1995.148438
3033.043945
2396.414795
1835.275513
2201.245361
4777.705566
2619.567627
3639.218018
3358.579346
2027.437378
4791.616211
1992.301392
2843.570068
4533.922852
5379.061035
3012.200684
1942.342041
1947.699707
3155.604248
3177.847168
2341.938232
3846.310547
3200
1740.068237
1902.729492
3288.612549
2008
3151.153809
3066.692871
2808.34375
2030.934326
1810.325928
3085.603271
4157.48584
1990.137939
3672.220703
3118.053223
2134.4375
3624.209717
4225.879883
3534.494873
2995.335205
1803.388794
2137.190918
4428.987793
1908.435059
4274.784668
4399.844727
1820.032471
3544.610596
2719.036377
2521.769043
4301.348145
2352.370605
3484.622314
3302.021484
5894.743652
2577.203369
3391.638184
2412.358887
3236.916748
3523.636475
2754.922607
1933.901245
1926.13501
1958.670044
2055.308594
4898.69043
2079.468018
2075.90332
4538.990723
3294.113281
2719.91626
4017.071777
2984.961914
1737.053467
1942.890747
2913.644531
2617.509277
6879.854492
1670.295898
3695.773682
3709.119141
7112.106445
3286.984619
4088.905762
5026.763184
2066.509277
5495.495605
9811.708008
3581.503906
3063.48584
2716.172363
3617.928223
5033.814941
5559.756348
2661.40918
3966.979248
2599.229004
4710.067383
1644.913086
2107.715088
3782.656738
4156.601074
3670.414063
4167.785156
6169.738281
1652.559082
2691.714355
3761.383545
2774.657227
3093.609863
6433.836426
4090.312012
3485.764893
3291.455566
5775.487305
3301.802246
2984.712158
3318.970459
4667.405273
2702.437744
1930.766357
4878.171875
2104.279297
2531.709473
3759.74707
2982.22998
3679.713135
2634.666748
4543.415527
2794.4021
5101.444824
1816.752197
2562.039307
2698.181885
4477.223633
3114.952148
2412.286865
3179.416504
2197.724609
2031.154785
4326.865234
1621.724365
2446.852051
1676.959595
2118.169678
2353.865967
3799.831299
5422.322266
1593.958374
2872.187012
7188.945313
2000.689941
1966.877563
2425.656982
2757.789063
4948.209961
3949.597168
6100.435059
5631.892578
4244.390625
2483.59375
2182.99585
2464.474854
4724.870117
5599.283203
3524.013428
2838.773438
4211.381836
3971.693359
1747.389771
6895.374023
3307.464844
3395.3479
3333.419678
4008.159912
6170.036133
1572.824707
5566.818359
5718.683105
1670.827881
4763.321289
2466.975586
1781.956665
5693.28418
4105.510742
3319.211426
1830.47876
2422.784668
1690.895752
2983.291016
2219.372803
2426.144531
2459.242676
3888.275635
1904.013184
2353.984619
4283.63623
1880.736206
4048.606201
1981.972046
3687.033203
1794.162964
1884.02002
3309.325195
3567.252441
3647.636963
3497.948975
2565.829102
4002.104736
4583.410156
2641.873291
1826.655884
1782.319336
3557.754639
2363.152832
6274.26416
2368.284912
2098.312988
3528.748291
5691.115234
2629.130371
2330.085205
5337.600098
4645.71582
3132.865723
3094.867676
2486.758057
4311.710938
3584.612061
3688.250488
2650.514648
2018.362915
3016.153564
3494.259277
1889.320923
3184.843506
2056.927734
2482.296875
2802.072754
3356.388184
2999.973145
2991.875
2301.775879
4682.095215
3944.689941
4769.441895
5527.699707
1607.044189
4091.900635
1794.549805
1881.704224
5464.058594
3716.108398
1910.556152
3349.756104
1780
2383.857178
5978.616699
2273.769287
2333.050537
7372.338867
2820.891113
3674.309814
1926.496216
1923.207153
4167.590332
1645.680054
3456.11084
4188.729004
3938.092773
6441.344727
2948.115967
3614.674316
3445.829346
3177.475342
2508.828125
3889.747559
3641.533936
3611.562744
5340.106445
2763.859619
2547.674316
4570.695801
2030.508423
2428.823486
10284.220703
1817.515381
3246.590088
4996.941895
2268.139648
1954.15625
3588.986084
3279.512451
1881.893433
6420.025879
4049.910889
4870.943848
1928.428589
3164.969727
4232.78418
3851.980225
2638.864502
4058.31665
3383.981689
1930.323364
2128.045166
1832.352051
2378.954346
2569.005127
2596.087891
3603.870117
2698.917236
2881.273438
1816.512451
6745.186523
1939.333374
2678.986328
3591.153564
2167.098145
4164.656738
4776.788086
2028.46814
1933.466431
4379.739258
2412.142822
3000.113037
4134.005371
4003.876953
2521.228027
3290.718262
5604.42041
1901.258423
2449.90332
2094.806885
4061.049316
1959.258057
2013.462891
2242.432373
1682.23999
4118.277832
1890.484375
1683.389771
3581.080566
4377.241699
1874.025146
3644.341064
2194.57666
4425.24707
4632.820801
6137.9375
4456.074219
2883.922119
1979.505615
6028.31543
4267.241699
4595.557129
3718.922363
5510.598145
5156.900879
2299.838867
2785.317383
2563.251953
4294.936035
4044.105225
3162.462402
2749.889404
1925.55957
4421.511719
1952.399536
1872.751343
4201.48291
1918.780396
1713.149414
1889.611816
5423.160645
2625.073975
2878.098633
6604.663086
1954.184937
4113.581055
5381.489746
2826.259766
2489.438965
4681.105957
3720.135742
2741.040039
1903.82666
4656.722168
1909.185669
1967.822632
1832.195557
4721.082031
3817.747314
2853.51001
4832.893066
3746.540039
1789.122925
1796.612671
2473.655518
5946.586426
1796.856079
3419.546143
2070.095215
3064.439453
2225.867188
1745.109131
4153.100586
4976.364258
1693.710205
1998.119507
4504.787598
2402.504639
6041.618652
2997.388916
2293.868164
2827.742188
3299.337646
2300.25415
2593.374268
1841.014282
2765.545654
3004.90918
1861.597778
1734.738647
4394.544434
1868.80957
3255.98999
3962.293701
5203.189453
2038.807617
1756.860474
2640.100342
2664.907959
4496.795898
6587.229492
4779.841797
6702.459473
3028.630615
3766.973877
1833.323608
2898.514404
2124.771973
4416.271973
1921.289673
3339.465576
5162.853516
1733.511108
3070.511963
2615.293457
4222.884766
4309.249512
2394.053467
3181.2229
3255.911621
2149.651367
1843.018066
2965.804688
3114.796143
2349.871582
3234.22998
8734.105469
2752.440918
2751.152344
2341.98291
2750.073242
3189.662354
3354.62207
2101.17041
2814.45166
2287.444092
3647.778564
5689.960449
1831.431396
3497.904785
3073.504883
2061.125488
3636.280273
2361.165771
2707.130371
4128.349609
2228.544678
1884.576172
2437.351318
3822.414307
1921.524902
2874.611816
3305.628174
1353.806396
3331.917969
4672.191895
4481.629883
4516.616699
3210.160645
4063.878906
2079.416016
5485.842773
1888
2263.117188
1889.082764
3004.433838
4946.012207
5425.787598
2247.054688
2877.869141
2558.940674
1633.468506
2826.713867
2744.227783
5572.766113
3159.053467
3162.656982
4371.59082
1723.162598
2782.699951
3439.285645
3242.035156
4857.966309
5430.922852
3276.781494
6347.648926
4157.606445
5112.765625
3376
3245.1875
10785.612305
2524.773193
3078.843262
6202.682129
2847.061035
2613.203857
4895.375
2654.9104
5427.785645
1758.913574
2213.827148
5821.431641
3124.653076
4506.91748
2143.611572
2984.421143
5435.256348
7372.77832
2541.430664
5695.598633
2015.215698
2183.348877
3139.972412
5522.837402
5640.34082
4910.104004
4385.541504
5057.589355
1989.777832
2409.061523
3336.216309
2245.787354
4940.881836
4442.989746
4356.033203
4383.605957
1921.908447
2999.76001
2124.381836
1906.597412
5722.194336
2648.458984
2035.630249
1996.724121
3230.133301
4230.092285
1750.964722
5059.63623
2670.372803
6796.646484
1892.609253
3404.201904
4755.036621
6088.036133
8424.046875
2875.4646
1476.044922
3240.424805
2579.185791
8656.706055
4270.489746
3911.817139
2983.818115
5153.755859
2096.503906
1581.636353
4601.689453
1595.820923
7904.029297
2892.448975
2479.476074
2705.882324
3003.636475
1537.63269
2149.487061
3110.377686
5129.810547
1440.079224
3815
3421.59375
6338.428711
1367.372559
1766.1875
2777.111084
6444.515137
1728.692261
3614.99292
3223.370117
1742.958618
4721.082031
7600.785156
4596.888672
4275.172363
3507.879883
4013.193359
7256.670898
4739.270508
3883.06665
3932.47998
1997.350342
4996.027344
2053.981201
2064
3269.762451
4529.990234
3355.046143
2533.104004
2878.053467
4781.490723
3786.578613
2113.026855
1979.514404
2630.366943
2372.974121
3303.810059
4614.171387
1949.052612
5590.539551
2750.723633
3997.841309
3998.597656
5346.479004
2324.352539
3053.453125
1785.167236
2064.054199
3844.460205
2074.861328
3199.981445
3982.193115
1718.293945
3834.298584
2766.990967
2816.561768
2602.066895
3675.804443
2083.619629
1877.45752
5510.299316
2823.60498
4330.293457
5230.009277
1932.789429
1788.162109
1857.495117
6792.80127
2622.444824
3100.870361
4808.146973
4850.573242
3129.572754
3609.615479
6284.683105
4326.476074
2309.932617
4816.496582
3825.403564
2681.281494
2488
5512.06543
4905.580078
2357.626465
3585.828613
3405.094238
2763.331299
3422.38501
4391.739746
6281.57373
3181.600098
3700.806152
2377.950684
2968.072021
2094.742188
2705.06665
2134.632568
3990.319336
1810.751831
5538.180664
4201.59082
3999.333252
3404.923096
4764.799805
2014.383789
5291.039063
4044.894531
4714.641602
2036.35376
4788.671875
3706.078857
3713.290283
2514.565918
2025.599976
3507.432861
6885.333496
4508.057617
4696.491211
4161.789551
5266.449219
2766.323242
2713.076904
6072.589844
5559.69873
4348.806152
1943.889648
9014.435547
5099.867188
5049.246094
4640.650391
5358.3125
2259.678223
2488.727295
3042.582275
7660.782715
1853.442627
4416.387695
2447.597412
3990.147705
3171.968018
2528.662109
2577.600098
2479.402832
2439.490479
4449.812012
2902.337646
2732.69458
6602.217773
4520.822266
8820.208008
3787.125
2491.358887
2210.536621
2060.309814
2869.690918
4540.374512
4211.629395
2312.45459
2687.245361
3584.051025
3074.891846
2263.078125
5622.271484
3281.728516
4262.806152
4211.387695
4573.88916
6161.67627
4304.324707
4233.327148
2218.124512
3701.618408
4954.616699
2305.914795
4934.088379
6172.041992
2878.5
3203.63208
1858.136108
1926.260864
2889.45166
3565.917236
1809.295776
1645.297241
2216.727295
2332.934326
2722.926025
3583.876465
2714.071777
2861.170166
3885.185303
3081.94873
1801.521362
1940.919067
3079.310791
1893.519287
3583.969971
2448.854248
4985.686523
1715.442505
4443.375488
1738.500977
1736.89917
2041.444946
3139.846924
2163.090332
3235.236816
3104.858398
2933.638916
1690.005493
1678.765869
2224.408691
1786.107056
1801.213013
2282.085205
2222.675537
2459.97583
2819.810059
2030.78418
5244.224609
4572.870117
1772.598755
5921.845215
1707.267578
1964.361572
3334.87793
2098.572266
2039.449829
2291.282471
2246.402344
2415.258057
3032.306641
2497.58374
2294.664795
3301.162354
3382.764404
4665.152344
2220.179932
2382.589111
4672.76416
3320.439453
1787.476318
2445.513428
1613.905884
3001.262451
3414.357422
2783.886719
4650.741211
2052.08374
2931.265625
3094.713135
2986.214355
1853.751343
4747.210938
4245.554199
3316.568359
4300.245117
5996.047363
5114.765137
3983.769531
3143.368408
3311.272705
3767.926514
2563.095215
3330.378418
4027.555664
4373.077148
2684.820068
1979.005493
1925.898315
1819.603638
3047.135254
4105.786133
2627.294189
3075.744629
3311.605713
3062.669434
4816.260742
3840.470703
4354.70752
5169.778809
5116.725098
3139.867432
5759.936035
2359.175293
3452.996826
3020.666748
4030.578369
3054.835449
2376.734619
4017.722168
4397.183594
9105.102539
4806.25293
2711.539063
3158.54541
4257.478027
3122.942627
5021.652832
3572.981934
4534.861328
4212.773438
4525.020508
3804.468018
2756.694336
3382.662598
3064.558105
2607.600098
3527.737793
1664.330566
2246.425293
1789.043457
9891.362305
2897.317627
2390.901855
1490.206909
1807.333374
3936.884521
4181.087402
2899.142822
2035.716187
4395.495605
2803.847412
2898.531738
5518.748047
4454.458496
4062.385254
1942.615356
3299.820801
2043.796021
3399.84668
1910.06897
1712.16748
2275.338379
4179.253418
2956.529785
9927.022461
6759.625488
2891.935791
4496.902344
2142.297119
4354.811523
2322.49292
2506.394043
3484.880615
4478.460449
5984.98291
3417.220947
5935.200195
2381.409424
8493.204102
4154.585938
1912.502441
3804.264648
3482.170898
4346.09668
2261.149414
4346.941406
2825.813232
2251.376221
3620.47998
4128.483887
3551.936279
2198.393799
2219.788086
3882.785156
3410.843994
3077.422852
3098.181885
2793.618652
4657.18457
4554.273926
2313.44043
2956.987549
2949.257568
3313.990234
3210.682129
3779.348633
2251.404053
5005.34668
2861.463379
3974.598389
5620.033203
4924.775391
1753.151733
1730.432495
4188.906738
2972.656006
4984.09668
3820.994141
2492.755127
1808.605591
1875.312378
1697.849854
2069.393311
3547.447021
5161.697754
2770.060303
4868.082031
4532.135742
1852.904053
2691.179932
2224.504395
1915.649536
4566.001953
3628.974609
6186.316406
2795.161377
3914.760498
1774.31897
2722.938477
3273.38623
2144.258057
2660.24292
1781.370239
3486.4021
3730.535645
2155.674316
1742.902954
2624.779053
2195.993164
8984.962891
1975.410156
3544.74707
1954.269775
2090.912109
1893.113525
1770.241089
2035.761353
5546.90625
4639.568848
4545.09375
1871.508423
4539.96875
4438.068848
2942.878906
2861.396729
4226.929688
2072.670654
4669.321289
7449.628418
4688.181152
4526.76709
4139.078613
4363.915039
2742.752686
2866.650635
4277.050293
2076.855957
5427.671387
2871.212158
2065.435791
2134.151611
2025.628296
7648.872559
3929.48999
1531.764648
4800.981934
2642.554199
3620.469238
2051.428467
6622.342773
4248.229492
3445.148438
3512.375977
3794.788574
3438.386475
4231.428711
3420.684326
3750.817383
5701.48877
6078.922852
2349.508545
4371.442383
2746.052246
3988.232178
3254.618652
3967.512207
5787.020996
2331.67627
3994.708496
3888.596191
3322.242676
1929.577759
5026.003906
1747.72937
3467.356201
2276.673584
4379.828125
2436.12915
3669.913086
1898.894897
2631.22583
3584.036133
2213.538574
1735.538452
3170.582275
3817.379395
4704.536621
4787.92627
4184.769531
2221.224609
3040.983887
3679.689697
2521.001221
3183.536621
2606.969727
2845.851318
2595.111084
4245.798828
3258.808594
1719.874634
5665.394043
2569.956787
7299.112305
4752.174805
3048.600098
2860.616943
13089.147461
2875.095947
2042.970459
3068.720215
4134.20752
3126.900391
1678.252319
3218.111572
5446.842285
4458.120117
4729.421875
2441.886475
2548.118896
3987.177734
1883.117798
4563.108887
4500.474609
2180.1875
2223.156494
2420.600098
2630.259521
4700.047363
6840.169434
2949.249512
5876.944336
2747.322998
2109.179688
3289.234863
3089.12793
1801.546631
3359.581055
1726.326538
5019.596191
4123.205566
3863.355469
3133.167969
6298.449219
4208.678223
1705.888794
1734.645996
1773.831665
3849.325684
1902.483276
4313.553711
4441.143066
2199.182861
2532.045898
4591.268555
2408.870605
1722.924927
2086.461914
1748.931641
3684.778564
1690.135742
3286.335449
1783.77063
4371.952637
2137.557617
2109.705078
1803.939941
1665.450439
4298.710449
2601.258301
1780.259033
1954.932373
1721.599976
3878.209473
5085.481934
1860.292114
3185.478027
2074.342041
3430.366699
3586.556396
3405.404541
2751.808594
2097.117188
2087.496582
1840.137695
3614.113281
1799.509033
3107.25293
3500.088135
1867.837646
3843.753174
1916.194092
3414.550537
2544.927002
2425.294434
1754.369995
3122.853027
4393.309082
3678.823486
2788.671631
2339.387695
3868.899902
3140.702637
3770.303955
4765.36084
2758.232666
4580.908691
4765.633789
4172.350586
6291.789551
1990.13501
3402.931152
3902.528809
3698.779297
3008.819336
2534.301758
3915.5354
4285.888672
4153.027832
4802.356445
6057.52002
3028.118896
2680.794922
6862.690918
2887.378174
3859.060059
5563.138672
3700.730713
6933.88916
2956.600098
3267.907959
3090.208496
2130.715088
3032.25
3554.339355
4584.393555
4289.003906
3586.0354
3970.30835
5079.855469
3540.134521
2135.227539
4644.497559
4447.287598
4401.904785
4057.784912
1639.506836
3052.019775
3947.085693
3151.797363
2959.216553
1895.209351
5530.606934
3216.233398
3524.345215
1814.420654
2387.234131
1892.054321
3045.121094
2304.920654
3731.82251
3806.656738
3934.330322
3873.942383
2208.924561
4983.430176
4430.52002
4574.980957
4008.073242
3730.923828
3202.85083
4926.168457
5224.480957
4567.05957
2794.681641
3639.212402
5839.085938
4987.109375
2637.140869
1952.524902
3994.378906
3211.352051
5300.163086
6918.619629
6326.295898
6089.246582
2333.971924
4564.921875
2387.290039
2706.131836
2133.641846
2687.598633
2400.981689
2833.406006
3068.528809
3288.119873
2429.271484
3344.266602
4499.237793
2358.585449
2613.501465
2594.660645
2865.057373
7149.162109
1713.855835
2030.626709
1913.503052
3598.330078
2562.751709
7810.019531
4048.520752
2954.184326
6094.56543
2286.199219
2464.706299
2146.561279
2778.245605
3083.553467
2992.49292
3003.0271
1762.749512
6165.229492
2304.553467
2930.855225
2129.196533
5286.862793
3805.046387
4180.237793
2071.607422
4371.405762
6977.043945
2215.169678
4263.650391
2039.075562
2079.452393
4454.84375
1857.154663
2384
4310.259277
4679.401855
2240.263184
5306.127441
4522.133301
3022.616455
1991.032227
2588.359863
6007.953125
3348.050049
3879.268555
3085.541992
3731.808105
3622.188721
4430.007813
3427.733398
5023.376953
4513.157227
2666.666748
2318.007813
3139.331055
2221.415283
4106.031738
5921.641602
4744.080078
1920.146729
3506.989258
5396.024902
4840.347656
3078.827148
2974.171875
4282.040527
3908.760254
2706.081787
4012.224609
3474.544434
3810.831299
3264.265869
2486.510742
2770.23999
3613.73291
4783.128906
6550.848145
2024.212646
5078.961426
2300.024658
7590.118652
2022.323853
3659.927246
4441.367676
1751.811157
2403.868896
3752.655762
4692.101563
2896.349365
2542.021484
1911.176025
2897.594238
4731.596191
4597.511719
2306.639404
3840.699219
3827.530273
3525.903564
5218.862305
3123.799316
4386.130859
5900.979492
2344.952393
2619.945313
3036.269531
4235.57959
2983.926025
5479.674316
3518.837891
3218.456055
3645.912109
4537.179688
3460.29541
6681.88916
2195.439697
2084.374268
6057.110352
2906.229248
4808.440918
3694.574219
2191.156738
2034.924072
2127.470215
7384.591797
2832.385498
4935.348633
1991.957153
2608.632568
1708.645996
2227.039551
3109.881592
2022.394897
3724.84082
3994.87207
6138.316895
2268.388672
3566.931396
2020.412354
3208.079102
4279.188965
2584.3479
2908.61377
5077.472656
4719.507813
4790.612305
2756.776123
2178.919189
6911.502441
5791.547363
6216.509766
1701.11853
3245.777832
2383.331055
1897.47998
3361.5
3660.12915
3190.946289
2127.852539
3039.056641
3786.056152
3144.904053
3229.12207
3390.937012
3368.649414
2855.179443
4737.40332
3597.397949
3778.067383
3921.631348
3197.427734
2770.427979
2279.646484
3483.978271
4898.294434
5248.395996
3464.031982
3448.218506
4283.563965
3048.177734
3744.131592
5321.649902
3374.633545
4480.417969
4325.302246
4103.469238
2267.697266
4167.211426
2261.126709
3390.126465
1445.655151
2730.161377
3043.120117
2086.821777
2335.851807
3363.523438
2194.24707
5538.968262
2046.779175
3028.269775
2549.45874
2537.619873
2709.276855
2477.74292
3267.026611
6343.006836
2479.554688
4956.740723
2751.320801
3038.124756
3546.308105
3519.903564
2304.848633
2283.38208
4875.163086
1899.702271
2845.24292
2643.2854
2145.294434
3894.038086
3046.537109
1832.67041
3034.731445
3575.314941
4315.527344
2166.927979
1983.296875
2623.187744
1633.820679
2358.137207
3199.344727
3489.776855
2061.723145
3515.144287
2058.042969
3560.921387
5690.604492
2665.408936
5025.739258
2018.3573
3002.674072
3605.547852
2638.105225
2682.198486
3636.753418
5262.825195
6697.429199
3027.904541
3698.604736
4856.737305
2110.298096
2058.699219
2312.238525
3066.116211
5381.485352
2890.789795
3848.552734
3721.665771
1860.537354
2018.114502
4365.23877
1781.390381
4171.780273
4431.778809
2007.457153
5257.379395
3308.282471
2621.02002
4215.080078
4781.487793
3843.705566
4692.372559
2742.423828
5351.681152
3845.048096
2543.766113
4351.944336
4166.491699
4331.399414
2475.207031
1787.070679
5417.931641
2822.822754
4253.273438
6009.99707
5839.546875
3500.370361
4018.304688
3637.317871
3409.005127
2047.880615
4570.681152
1799.787231
4098.702148
5082.751953
2112.15332
4396.018066
4902.71582
3112.585449
1760.163208
3052.959473
4428.244141
4069.400635
5326.940918
4646.634277
4300.720215
3203.045166
4154.069824
4260.722168
5161.21875
4013.321045
5012.454102
3835.905762
1844.282837
6326
4863.402832
2976.739502
2692.881348
2243.426514
3987.703857
3137.49292
6588.949707
3429.064209
2480.164551
4683.618652
2262.015381
5238.055176
1814.666626
4005.427002
4645.117676
1802.181763
2511.579834
3870.574707
3296.283203
3427.390625
11409.917969
1842.050903
2576.246582
2317.037598
2093.634277
5391.964844
2153.556152
1941.968994
2209.201904
2555.398438
3387.717285
2589.346436
6920.799805
3092.741211
4046.25415
2044.415039
2924.797119
3136.135742
1843.788574
2492.542969
2138.857666
2264.996826
4797.175781
5722.892578
3455.075195
1599.016113
4197.057129
5633.661133
3009.986328
1799.804932
2475.447266
2311.172852
5969.77002
1779.849609
4156.766113
2875.90625
2060.332031
1983.049072
3322.285645
4050.102295
2828.959961
1925.771606
3606.870117
3684.474121
5339.092285
5075.897461
4141.65332
2844.953857
4970.99707
4672.229004
4150.885254
1716.230713
4400.472656
2583.205322
4479.905762
2047.488037
4915.335938
4642.285645
2282.481689
4726.319336
3994.179932
3900.311768
1842.436157
3092.743896
3408.057129
2671.291748
5170.711426
4590.067871
2018.886963
4170.402344
3716.233887
2512.379883
4817.587402
4584
4700.244141
3678.64209
2631.767822
4909.397949
2818.609375
4645.125977
2862.551514
2829.639648
5982.367676
1742.512329
4541.598145
4100.777832
3134.295654
5151.378418
4523.138184
3523.436768
1929.833862
6732.105957
3443.858643
4252.918457
2006.66333
1799.476685
3339.408203
3315.137451
2975.97876
3343.766113
4414.945313
1643.254639
2598.653809
3209.834717
3439.950195
2315.766113
4224.033691
3793.854736
1747.434692
2865.795898
3083.955566
4500.242676
6675.73584
2591.152832
6484.070313
2285.724854
5115.407227
2218.63916
3890.485352
5147.560547
2817.023193
3593.407471
2177.417725
3185.616943
4727.960938
3167.479736
4315.034668
2845.75293
3624.064941
3727.552246
3199.062012
1960.818237
2735.936523
4088.825195
3854.029053
6347.17627
3352.575928
4784.438477
4186.560059
3066.333252
3846.656494
3050.77417
3940.597168
3978.328369
2680.08374
3904.328857
4951.200195
5346.039063
2987.020508
2890.243896
4838.978027
15338.4375
4210.47998
3144.598145
1677.171753
8471.576172
