# Supplementary material for: Distribution Analyzer, a methodology for identifying and clustering outlier conditions from single-cell distributions, and its application to a Nanog reporter RNAi screen
Source: BMC Bioinformatics. 2015 Jul 22;16:225. doi: 10.1186/s12859-015-0636-7 (PMC4511455; doi:10.1186/s12859-015-0636-7)
Supplement: Additional file 1: Code S1. — R source code and sample data for distribution-based high-content screen analysis [file 12859_2015_636_MOESM1_ESM.zip › DistributionAnalyzer-1.1/Plates/files10004/H17]

3365.498291
1983.022217
2306.148926
2152.445801
6119.255371
2154.904297
3550.418213
3423.204102
2729.734375
4733.199219
2242.41333
3279.489746
3229.902588
2809.293701
3007.041504
7824.719238
2074.305176
3580.720459
4730.275879
3545.079102
2835.426514
3401.909668
3375.839355
2946.772949
3400.566895
2346.929199
1703.573608
4539.068359
1765.153442
3194.168945
3136.661133
5818.898438
2862.488281
9128.90625
4284.305664
4242.28125
3376.669434
2214.54541
2068.649414
1885.707031
3179.475342
2937.538818
2393.011963
4585.38916
2645.925293
2042.634399
4045.607422
2070.265625
3164.716553
1824.428955
2329.487793
3957.680176
3661.76001
4610.567871
2479.126465
2351.991211
2173.65918
2710.732422
4186.233398
2242.6875
1642.270752
2822.36499
3344.874756
2155.7771
2284.25708
7160.518555
4742.950195
1980.069336
2147.87085
3524.962646
4782.522461
3928.113281
5725.64209
4031.114746
3707.146973
4296.910156
3492.571533
2924.179199
1824.351196
2402.510498
1692.636353
4558.345215
4505.951172
5000.799805
2412.164307
2197.574463
3976.818115
1866.94165
2520.403076
3976.6521
5701.236816
7073.411621
4484.017578
5860.89502
4049.787842
5120.484863
3194.695313
3990.547852
4249.670898
3499.749023
7018.533203
4606.759766
4937.814941
3932.210449
3450.411377
1697.406616
5139.778809
3164.835205
2468.510498
2947.302246
1780.975098
5891.766602
3110.142578
5135.723145
6365.226074
2636.02002
2166.994385
2396.68457
3048.661133
2996.344238
3265.111572
2098.424316
2362.744629
2277.010498
1888.907471
4931.710449
2242.800049
3513.528564
3123.578369
5669.933594
4122.808105
1885.784058
3632.41626
2195.796631
5110.749023
3190.336182
4512.961914
1710.362061
3371.769287
3311.508545
3143.644531
3299.407471
4547.548828
2570.424316
1955.883545
1818.273926
1984.946289
2108.157227
2407.667725
6150.589844
1843.576782
2480.761963
2826.052246
2674.251221
2869.020264
1765.779297
4280.224121
2402.404541
3657.606201
3294.363525
1421.106323
4033.682861
2074.570557
4960.111816
4587.351074
2729.678467
3947.988525
1828.825439
1649.196289
2599.289551
2366.874023
2377.089355
3236.897217
2100.325684
1921.07605
3814.478271
2021.252808
2550.872803
6737.143066
4076.483398
3857.368164
4838.681641
2081.040771
4519.865234
3449.776367
1812.019043
2093.21167
7223.721191
3054.875732
3535.496338
3280.499023
2805.597168
5454.060059
4803.652344
3488.98584
2243.734863
1775.550537
8776.96875
2009.442139
4963.777832
3484.01416
3171.893066
2423.719727
4593.64209
4336.576172
2170.631348
3626.412109
3247.007324
2106.22998
5502.203613
6258.124023
1967.786865
2794.326416
2717.108643
3534.383789
2058.780518
5309.57373
3235.525879
4167.233398
2775.930664
5007.887695
2277.18335
3096.922852
2532.64917
2015.453735
2398.201172
1820.722046
3601.646484
1979.335693
2203.269531
4493.378906
2877.536133
2347.930176
3060.872803
2113.989258
2843.087158
5637.46582
2598.0354
3635.006348
2201.755371
3809.076904
2141.363525
2078.843994
5457.195313
1434.318237
4079.900146
7259.54541
5810.769531
2215.593262
2164.641602
4026.85498
5125.032227
3650.448975
5547.37207
1960.338989
4569.82666
2411.47168
1752.203369
3389.748047
6524.803223
4512.894043
2391.562256
3385.19043
4133.362305
3197.586914
2945.195068
3193.616699
1923.897461
5509.227539
3095.759277
2532.661621
2251.296631
2174.037109
2444.023682
4124.105469
4514.726563
6996.453613
4174.284668
6508.82373
3707.102783
3784.583252
5083.467773
1991.58728
4126.506348
3545.953125
4724.728516
2996.614502
2515.099365
1987.593018
2738.269775
3386.758545
2321.747314
3195.98999
2366.280518
4605.788086
2493.013916
4320.537598
2317.046143
2735.287354
4576.393066
3514.023926
7919.767578
2556.446777
3847.135254
3107.295654
3872.468994
3132.405762
3441.369385
2025.671631
1696.85498
3943.796143
4441.645508
1886.833862
2444.463867
2528
3710.915283
3399.514404
1339.741333
2759.620605
3109.916992
3494.177002
2534.135254
3703.919678
5987.958496
4322.596191
3647.428467
3142.188721
2392.891846
2349.571777
2970.326904
4401.367188
2934.492188
2201.725098
4096.062012
4134.939941
1788.585815
5535.264648
4125.777832
2162.990723
6257.125977
4288.899902
4441.246094
4084.836182
3102.418945
2121.494141
4838.29248
1976.304443
8088.101563
4346.261719
3179.074463
2161.721924
6036.709961
3799.395996
3958.320068
3391.793945
4544.189453
1649.348877
1912.80896
4937.72168
3831.234619
5088.342285
3124.717529
3418.965088
2032.80188
2748.768799
2197.699951
2041.12561
3405.140381
2480.633789
2196.875488
2568
2174.089355
1484.470581
3571.189453
2061.383057
1892.008545
1966.894287
4346.083008
3011.543213
1838.718262
2132.276611
6204.880371
2342.062012
3194.952393
2194.69165
2397.682129
2831.0354
2814.350586
2169.720459
6310.866699
3134.626953
4054.47998
3436.422852
2830.315674
2608.506836
8150.931641
4733.364258
1785.445801
3368.156006
6986.409668
2932.167969
1983.905884
2511.529297
1836.131836
3197.818115
3891.96582
3894.848145
17099.785156
2612.692383
3554.840576
2980.552734
2203.315674
2150.509033
3097.230713
1777.032227
4114.248047
2129.73584
4758.966309
4827.368652
3173.845215
3790.771484
3628.155762
4856.321289
4103.270508
2860.800049
1962.666626
2203.20752
4402.47998
2141.878906
3366.485352
2630.938965
3995.98291
2846.758545
4632.330078
3540.52002
2069.878418
3876.698486
4301.868652
3064.859131
3232.961426
4836.875
2209.983887
2719.01001
5291.162109
2259.655518
3579.802002
2209.703857
2150.315674
6396.088379
3483.618164
6021.112305
3407.840332
2437.136963
1974.119141
2695.082275
4223.518066
3728.3479
1777.370605
2960.986572
1800.319946
2512.639893
1765.27063
3116.403809
2775.314209
3792.77002
3327.465576
2847.900635
6159.796387
2928.429688
2471.739014
4094.693604
3881.471924
1977.624268
2120.781006
3011.319824
2138.439453
4145.847656
3772.400635
2959.892334
2256.952393
2697.389893
1933.675171
3273.335938
5189.729004
2066.659424
2045.58313
2585.637939
4109.407715
2266.751953
1553.944946
3009.296631
3322.876221
4186.012207
4568.919922
1959.875732
2338.233398
2130.29248
2625.253418
1827.741943
3880.888916
2409.015137
1357.05835
3148.350342
3103.205078
2452.534668
4283.468262
2332.52002
4400.173828
2205.020508
3381.289063
2433.464111
4378.728516
3994.748535
2643.659424
4326.272461
4431.38623
4035.343994
2171.276855
4028.866699
3644.096436
2577.696289
4003.568359
5676.963867
3554.638672
2949.739746
2153.645508
2694.90332
2990.229736
3332.931396
4284.407227
6551.355957
2212.112061
4608.919434
3659.060791
3485.288086
2538.666748
2273.550293
4804.415039
1749
3391.452881
5581.465332
4021.717773
5155.072266
5021.775391
4431.137695
8851.144531
4280.856934
1561
1785.640991
2617.185303
1731.089111
4440.674316
3233.226074
4639.175293
2429.87085
3833.420166
4501.568848
5537.943848
2211.5
2909.389893
2708.082764
5857.360352
4793.722168
2638.783203
2361.855713
3053.041748
2017.633545
1767.245239
4830.79248
3001.290283
7005.51123
3597.078613
2113.333252
9606.086914
1931.692261
2704.344727
2712.941162
1872.923096
1847.361206
2061.481445
2860.29541
3912.18042
2085.385254
2010.199951
2072.280762
4277.606445
3906.48584
1968.901367
3735.699707
2743.572266
3894.384033
3774.757324
4447.387207
2247.087158
3554.747559
4248.67041
4350.915039
2265.408691
2246.054688
4008.410156
1962.436646
2659.626221
3966.654785
3099.80957
1799.358521
3904.415039
2253.547852
1986.20874
3593.714355
4059.411377
2906.126221
3555.025391
4712.785645
2403.104736
2275.356201
3543.511719
2456.061035
4916.211426
4807.413086
4938.84668
3543.336426
3449.529297
1862.598877
1894.498047
3967.669678
3749.453369
3336.807617
1920.255005
4516.191895
2400.65625
4605.662598
1507.890869
5536.555176
2699.773682
3348.633301
4360.103027
2944.684814
3581.426025
1790.484497
3024.964355
3823.085693
5095.905762
4042.122559
2379.192871
2823.430664
2321.511963
2243.304932
2153.175049
3848.558838
3965.877197
8095.830566
4409.453125
2168.364746
3654.024902
2165.613037
1848.747437
3746.891602
5410.4375
3345.552979
1731.479614
2289.683105
2541.263184
4179.240723
3616.937256
2482.007568
3149.626953
4976.959473
3559.060059
1415.40979
3900.640625
2870.501221
4583.282715
2941.918945
4455.404785
2731.852295
1909.40271
2596.529053
4817.741211
1499.886597
2136.828857
1991.025269
1764.265015
2361.943359
2887.539063
5115.92627
2383.64209
4424.73584
3138.363281
2151.105469
3343.800537
1771.372192
3321.79834
3494.666748
2071.94043
3671.65625
1963.582642
5484.561523
3279.591797
2327.169922
2283.486084
2805.863525
6728.258789
4953.695801
3244.960938
1895.472534
3575.139893
2804.746338
2449.906006
3762.894775
3492.133301
4403.125
5033.027832
2890.35498
3525.821777
3102.351807
5047.016602
1911.616821
3442.478027
1906.385986
3038.745117
8835.650391
1855.677368
2082.648926
5903.725098
3984.170166
3621.702637
2574.422119
4942.849609
3258.301758
3137.907715
2972.457764
3226.94873
17544.994141
4971.225586
3447.327148
3889.169434
2544.859863
3903.92749
2436.772705
4936.416504
4407.421875
2142.899902
4454.830078
2395.341797
4572.651855
5330.90625
1761.118286
2568.208984
4949.847168
3186.105225
3409.403564
4277.134766
2151.506836
3758.608643
3548.695557
4660.096191
3171.399414
1739.591797
3453.95459
4008.223877
1972.723389
3246.882568
3119.811035
3558.115234
2259.028809
2727.605957
3049.222168
5707.123535
5558.901855
2371.076904
7106.691406
1949.484985
1722.45752
4049.12793
1569.781616
3381.310791
4366.185547
2484.873535
3770.452393
1928.405029
5056.975586
3281.438965
7288.32959
3026.125977
4555.153809
2809.600098
5401.904785
5592.552246
3514.040283
2356.50293
2214.483154
3103.065918
3863.649902
2215.207764
3879.485352
2164.352539
6645.95166
2497.094238
2686.876465
4324.961426
4796.276855
2739.13916
2166.204102
4460.986328
3650.220459
4534.645996
4461.111328
2526.224365
6695.619629
2382.670166
3374.853027
3311.168457
4288.563965
3526.657959
2927.781738
2157.113281
2036.808716
1879.606567
3240.326416
6789.973633
5061.194336
8365.182617
4425.099121
4819.060059
3417.215576
3867.313721
2490.579102
2424.475098
1917.457886
3967.268066
5013.429199
2054.098145
4426.586914
1915.110107
2984.186523
2668.047607
5237.664063
4198.67627
1775.863892
4852.215332
3398.282715
1408.678955
1554.834473
2020.575195
1622.029663
3018.390869
2357.205078
2355.700439
4368.157227
5138.76416
1846.824341
2571.101563
2540.831787
2494.158447
2176.357178
3834.237793
2351.800049
4698.422363
3900.748779
7415.575684
2052.682373
3666.655762
2401.838379
2635.421143
2198.587402
5550.970215
3416.943848
1884.904907
2510.360352
3940.54541
3318.592529
1944.945679
2487.262939
1848.335083
1801.462524
2582.18042
3483.983887
2358.15918
1844.885132
4284
2106.690918
2055.220947
2811.764648
5904.900879
1691.567993
1758.058472
3511.245361
1761.388916
3619.547852
1760.932617
3001.272705
3723.0625
2880.934082
1886.192139
3602.992432
2078.292236
2119.392822
4191.362305
3718.04541
2667.982178
2425.137451
1712.987671
2063.660645
2223.414551
5395.527344
3736.515381
18580.849609
5277.977051
5177.161133
2035.111084
4438.599609
4380.791992
3042.38208
4234.192871
2027.597656
5413.509277
5812.064941
5769.803711
3474.813232
3640.274902
2812.182617
4493.249023
2290.886963
3480.664795
2706.536621
3750.448975
2098.17334
2557.761719
3028.393066
3319.481689
2780.509766
2181.348389
2175.586182
2709.333252
2273.754883
1906.706543
7041.318359
2032
2318.060547
2817.796387
3001.3479
3916.601807
3921.645264
5026.604492
3696.162109
2161.925049
1923.5177
2537.452148
3519.097412
1791.058838
4127.48877
2113.067871
2766.405029
2871.908936
2272.717285
2295.265869
2646.695068
1810.498413
2398.891113
3747.78418
7302.147949
2828.531494
7589.149902
5408.677734
2505.747803
2196.213867
5814.291504
6219.006348
5090.441895
3871.138916
5447.134277
5124.156738
2203.043945
2080.596924
3345.344971
4258.512207
6323.614258
2594.600342
2774.423828
4302.833984
3245.418457
2527.673584
3371.087891
4151.699219
2069.913086
2080.553955
2607.29126
2442.14624
2297.754883
4787.134766
2703.807617
2561.858398
4282.588867
1897.263184
2121.361328
2604.490723
3467.134277
4505.39209
1770.277344
4343.459473
6056.0625
5438.51709
2204.497314
2512.789795
2043.391357
2408.281982
3359.201904
2835.717773
2539.221436
5301.486816
1983.076294
7179.791016
2698.769287
2794.964355
4172.554199
3098.935303
4347.520996
6220.54834
2422.897705
4366.099609
2430.033447
1893.908691
1764.850586
3458.356445
1556.372314
1869.008545
1470.019043
2310.143311
2046.384399
4074.660645
4547.862793
1504.483398
2211.193359
2043.519409
2290.026611
5628.763672
5137.362793
2115.217285
2543.158691
2007.531616
2760.276611
3045.712891
1832.686157
2704.981689
4679.160645
1979.697144
1936.089722
2613.352051
3446.075439
2178.924805
4666.538086
5256.162598
4251.152344
5950.054199
1951.666138
4606.593262
2100.917236
1677.94458
2794.819336
2261.813965
2235.9729
2137.569336
2093.477539
2009.634277
1942.505493
3956.741211
4664.334473
1617.805176
2905.598145
3350.993164
3518.159912
2186.632813
2252.346924
2507.394043
3119.315674
2636.575439
3241.129395
3615.617432
16814.832031
2803.783691
2916.273193
3126.09668
3874.085693
5276.039063
2608.457031
3647.067139
3379.744629
2392.479492
3108.567627
5074.601074
3110.604736
1625
1565.611938
2160.134521
3201.761719
2332.378174
4217.414063
2017.684204
3945.6604
4578.173828
2584.328857
5245.853027
2741.352051
3470.356445
4624.51416
1833.095093
1906.047974
2379.939453
4008.874512
4474.240234
2095.367432
3579.96875
2798.284424
2803.15918
2220.168945
5343.424316
2935.565918
3142.361084
4527.773438
2717.952148
2150.184082
2735.576416
2102.808838
4055.702393
4924.035645
5784.774414
5577.287598
2685.31543
3081.968994
1582.831421
5077.87207
2700.611084
2972.87793
2115.80835
2660.844482
3034.443359
2427.01123
1745.173096
2306.188965
2039.25
3681.520264
5001.659668
2654.929199
3572.605957
4382.244141
4031.8125
3188.63916
2210.018799
4116.511719
2066.676025
2785.75293
3820.173096
3707.279053
3164.712158
5593.538086
2491.195557
8741.486328
3316.121826
1989.251587
5797.850098
1938.557983
3505.388672
4601.386719
2648.803955
3182.389648
4646.450195
4172.807617
5479.081543
2298.434082
1926.051636
2722.802979
3132.573486
2318.688232
2823.307617
2506.745605
2567.399902
3522.448242
2348.830566
2452.730469
6479.185547
2229.604248
6264.936035
4249.451172
2439.845459
2919.849365
1782.993652
2957.132324
6469.619629
2098.842773
2347.636475
1663.389771
1882.804321
3382.736816
2165.836426
2206.319824
2093.352295
4057.54541
2704.992676
4145.871582
2310.291016
2208.947266
6387.614258
2852.921875
3783.657227
2090.741943
2116.223633
2602.713623
2099.43042
3296.040039
2991.664307
2427.95752
2044.320557
3728.58374
2342.032471
2598.529297
1730.515259
6006.220703
3744.48877
1504.084839
3232.513916
2715.767822
5562.682129
1681.312134
1762.794922
3302.220459
2120.273926
3642.945557
3374.3396
1835.037354
4764.557129
1768.70105
1724.774536
1828.557983
4275.977539
4915.96875
3868.565186
3461.858154
5188.907715
2442.347656
3158.071045
1740.514526
3920.898193
3144.033447
4274.354004
5680.984375
2623.069092
2548.659912
4692.405273
2889.566895
3271.442139
2526.446777
4036.713379
15555.40332
1882.599121
3210.285645
2224.410645
3768.530518
1710.222168
2200.167969
3687.270752
3256.49585
1993.511108
3777.649902
2194.360107
4550.894531
3100.737549
1845.781006
3383.133545
6920.563477
2752.443359
3140.913818
2569.689941
2287.919678
2716.09082
3409.9104
1878.433716
3536.080078
7253.273438
2064.757568
3702.216064
3288.396973
2478.455322
1776.439209
4782.695313
1877.267822
3915.686035
2850.170654
2521.445557
3087.605225
2423.880859
1879.88916
5755.379883
2841.64502
4365.494629
2498.149658
3592.245117
3614.71167
1894.910889
1857.209473
3902.348633
2733.907471
2824.615967
2586.116699
2589.532715
2705.306641
5492.571289
2634.473877
4469.640137
2759.901123
1888.6073
2529.441895
3731.028809
2262.007813
2673.92627
3174.270508
1881.564453
2266.212646
4201.210938
2831.431152
3001.258789
2470.292969
2166.564209
1981.66394
3953.3479
2733.005371
3435.226074
2405.854736
5094.43457
4513.293457
5716.956055
6330.002441
2685.66333
2251.528809
4620.845703
1982.390747
2480.41748
1941.283936
3161.927979
2409.083008
2694.983887
2080.302246
1830.508789
5139.688965
4837.888184
4377.313477
5743.020996
2458.272949
3218.231201
2894.688232
2030.107056
3250.530273
2352.68335
2621.600586
3932.771973
2173.508545
3956.302246
4335.635742
2966.085938
2294.37207
2176.304688
1874.126709
2697.891113
3792.287598
2439.794922
2202.072021
3712.073486
4439.144531
2122.275391
2470.144287
1920.687378
2545.45166
1844.555664
6078.869629
4341.299316
2815.919189
1898.915161
1662.249512
5808.027344
2032.506714
2578.550049
2286.10498
2341.945313
5885.335938
1760.399414
1904.535034
1708.02771
1715.583862
1628.862183
1802.386475
2370.178711
2123.637207
1702.681519
1805.64624
4193.939941
1327.825439
4311.353027
2344.621582
4306.588867
2662.048828
1892.568848
4091.97168
1650.632568
2669.312012
2874.494385
2960.314209
4221.631348
5426.592773
1812.835571
2723.936279
1707.335205
4240.126465
1749.641724
3422.22876
1707.995483
3777.367676
4787.816406
1962.984497
2739.385254
3687.658447
3352.33374
1857.004639
2893.860352
1683.138672
2904.837891
2487.431885
5527.950684
3038.805908
2447.635254
2165.333252
2924.782959
3099.409912
2169.571777
4195.733398
4855.222168
3390.777344
1924.546265
3320.613525
1925.648438
1875.046021
2528.705811
3729.4104
2125.828125
1911.15918
4311.004395
2123.199951
3494.857178
5189.962402
5208.043457
4446.982422
5321.279297
2992.04248
3007.769775
3621.739502
1871.82605
1847.871338
2142.683838
3064.811768
1766.487915
1404.068726
3557.421875
2425.513428
3669.10791
4368.018555
3831.220459
2415.326172
2714.495605
1985.415039
2218.950439
2665.786133
1651.802002
4717.215332
4508.667969
1958.291016
3459.662354
1699.360474
2273.442627
10155.171875
11687.696289
3226.080078
3744.656982
1969.870728
4613.060059
2194.083984
1968.946045
1942.230713
4061.987061
2022.281738
2494.057129
5560
2615.210205
1908.970581
2122.140137
3734.967041
2219.734131
3201.374268
4342.069336
2131.105225
2350.505615
1999.777344
2116.276367
2158.918457
1934.228149
2551.957764
3268.818115
3184.601563
2395.597168
2362.266602
2238.325195
5141.368652
1868.131714
3458.071777
2534.599121
3925.023926
2467.125
3811.070313
4919.393066
2106.055176
1917.760986
2333.67749
2030.931641
2438.741943
1776.857178
2565.067139
4511.95166
5608.080078
2111.836426
4256.160645
3160.203125
2416.106934
3515.33252
4614.264648
3732.068359
2817.802246
2957.834229
2153.05127
3213.338867
2762.389893
2316.639648
1864.312134
3118.267578
4136.078125
4499.024414
2712.533447
4964.273926
1890.098389
4349.155762
2807.703613
3038.579346
2231.189941
2615.834961
3233.565186
4113.338867
3163.289795
3988.428467
3123.485107
8220.5
3580.740723
1984.275879
2429.728516
3242.348633
3802.791992
2475.680664
2776.478516
5826.649902
4589.63916
3961.489746
6192.383301
2378.594482
4649.827637
3991.319092
1686.471924
3553.09668
4134.274414
4578.567871
2868.3479
2294.173828
3634.453369
2261.697754
2126.0896
6752.38623
1955.82605
3328.378906
2156.929199
7677.187988
2884.703125
3386.181885
5020.071777
2849.034424
4847.596191
8185.428711
4310.463867
2299.018799
3593.591064
2546.898193
2449.333252
2838.356689
2204.627441
3315.647949
9002.121094
3759.030273
2394.093506
2184.5
1800.82959
2422.997314
2576.148193
2836.802979
3299.243164
3845.14624
1762.946411
3008.263672
2276.411133
4740.855957
3956.829102
2381.643311
1906.065186
2130.323242
3525.276123
2333.936523
2656.310791
1900.836182
2417.080078
2201.567139
2470.772949
2781.873047
3480.858398
10614.970703
3141.280762
1846.702148
2500.139648
3919.163086
2210.066162
2387.391602
4196.535156
8333.632813
1959.256104
3331.719727
2592.288574
3163.213623
2964.345459
2452.164063
2691.857422
5382.497559
1742.425903
1643.533936
4239.125977
2518.79834
2633.567871
2309.621094
2940.40918
2637.104736
1873.036987
2682.419434
3943.766113
3593.167236
1896.516724
6285.455078
3600.529053
3155.536133
4046.149658
2064.718262
2421.035645
2601.354004
1916.612793
4576.084473
1885.026001
2625.858154
2694.083984
4860.546387
5070.235352
1686.697021
7180.20166
2394.916748
2409.994385
3148.077881
4024.67627
1852.209839
1960.341064
3308.515869
3404.004883
4176.348145
2955.110352
2592.260498
5723.675781
4314.0625
3050.188232
3088.917725
2359.542969
3160.064453
2107.499512
2812.88623
10134.604492
1893.536987
3068.329346
3722.740479
3510.7771
2931.351563
3345.751709
2316.897949
1834.002197
2024.218628
2403.373291
2092.599854
10254.186523
2026.666626
1688
2863.036377
4761.639648
2366.690918
4515.962402
2287.903564
2050.098389
2919.957275
4135.21582
7106.509766
7381.333496
3454.81665
2203.030273
2373.099365
4146.441406
2382.803223
4495.373535
4258.275391
5384.14209
3813.852539
4748.706543
3044.121094
3972.271484
3990.918213
2358.603271
5998.647949
2772.263428
2631.105225
2946
2227.418701
3230.427979
2828.521729
4524.905273
5443.936035
4184.094727
4596.211914
3715.139893
3654.996582
3437.637695
4393.911133
3289.490723
3642.26416
1908.23877
2464.297852
2316.61792
2370.246582
2344.845459
2590.446533
6592.641113
3727.455811
5558.583984
2692.183105
5625.26123
4929.587402
5167.169434
2743.951416
4977.950684
4662.285645
3957.399902
4491.144531
3377.836182
2287.595703
2063.009766
2625.84375
6153.793945
7511.411621
6156.648926
1846.163696
2593.426758
3472.394287
3070.812744
3002.275879
8547.583008
7549.735352
2133.293945
3076.27417
3528
1849.80603
3484.241943
1881.313232
2293.956787
2888.56958
1926.552856
2102.780762
3134.455322
1758.66394
4363.022461
2217.106445
2752.911621
2077.794434
2439.728271
4016.294189
2043.465454
2308.454834
3549.89502
1709.536011
2833.292236
2759.785645
2625.954346
2674.009521
2263.007813
2174.388916
3798.848633
1993.319946
1724.521118
3948.74292
2705.112061
3188.027832
2055.138428
4665.34375
1957.900024
5713.166504
1252.947388
1814.091797
2769.890381
3946.594482
2472.344727
3523.911133
3671.925537
5547.889648
2626.372314
1413.784668
2625.470703
4804.625488
4550.538574
3371.407959
2592.361328
3025.45459
4181.611816
4698.913574
3745.416504
3347.495117
3419.853516
3287.480957
3716.307617
3332.965576
5099.10498
5529.691895
5719.77832
4949.932617
4201.465332
4160.442383
4540.009277
3829.188232
3712.693848
4803.931152
4911.462891
10645.21875
2621.559326
2348.77832
2922.994873
2888.415527
2869.484619
4456
3228.861572
2272.321777
5297.88916
2306.205078
5589.810059
3942.710693
5117.521484
3969.691895
2429.568604
3396.861328
4129.476074
5299.282715
7961.859863
2319.781494
3177.538574
2878.959229
7536.682617
2952.044922
4505.007324
2781.905762
2641.281006
5717.078613
2732.651123
5414.198242
4188.333496
2946.752197
6387.255859
3616.648682
4907.866699
4214.290527
3130.09082
7239.891113
3253.428467
3329.517822
6312.351074
3488.808105
4692.734863
3417.237061
1827.408325
1732.819336
1965.302368
2443.354736
5518.306641
4075.80957
5405.536133
1816.554443
6567.862305
6203.241211
1920.842163
2850.836914
4298.461426
2035.478271
4260.52002
4756.163574
2100.201904
3846.875732
5631.870605
2128.42749
5793.222168
4081.538574
2569.692383
2099.280029
4432.398438
5126.885742
5329.291504
2395.841064
1920.671387
2810
2430.438232
2285.4646
2430.095215
2181.186768
4265.664063
2048.126953
4605.785156
3815.445313
2042.434814
3027.534424
5232.852539
3993.161377
3459.387939
4431.832031
3751.757568
2374.361084
4083.210205
2911.15918
5213.714355
1566.891113
3902.843262
1442.736816
4122.582031
3277.333252
1269.333374
1842.219604
1535.797485
1857.741943
2342.914307
3580.31665
1435.800049
2395.372559
2948.90918
5267.282227
1769.722534
7232.162598
2585.658447
2755.574463
5448.127441
2289.428467
6706.653809
3723.495117
1312.376465
2821.273438
2486.80127
4163.710449
6161.536133
2890.197754
3756.87793
1893.662964
3105.981689
4852.188477
2699.481445
4415.819336
2598.47998
2497.924072
6180.402832
1726.46814
3385.561035
4961.330078
1672.170166
4600.318848
1888.079224
2907
3948.465088
3343.600098
1484.583374
4829.324219
5488.022461
5410.894531
1518.938721
2439.79834
6028.029297
4199.625
3006.308594
3068.045898
5298.474609
4657.777832
4120.276855
2003.611694
2659.95752
3986.328125
4893.147949
4059.11792
2112.701172
5284.924805
7184.722168
3669.005371
5197.83252
2147.428467
1596.687866
4069.687012
3901.361572
5110.55127
2500.582275
3296.209961
1793.092896
2420.784424
2759.327393
3925.315674
4818.461426
2793.283936
4202.919922
1981.410645
2237.217285
5224.912109
2205.70752
4423.564941
7091.444336
3736.468018
2238.382568
2829.963623
5316.970703
2834.881836
2193.746094
3949.158691
4852.427246
3933.234131
3170.442871
3798.615723
2183.967773
2586.199219
2455.167725
2014.349243
2272.469238
3879.163574
5396.236816
6314.748047
1497.029297
4421.333496
2710.70874
4861.147949
3049.555664
4201.333496
4395.976563
2423.720215
5664.25
4355.279297
4354.815918
1813.300659
5276.693359
3282.095215
4332.51709
1795
3017.276611
1375.595947
2166.354004
4187.398438
3199.682617
1806.384644
2444.770752
3870.246582
3471.686768
2438.691895
4900.252441
5088.25
3464.7771
1916.172241
5009.54834
6698.018066
5928.73291
2220.563721
2335.928467
4096.230957
4039.884033
3188.116943
1922.594604
4797.5
2290.915771
5454.746094
3637.901611
5360.551758
5279.800781
3045.950439
3066.285645
6435.674316
2591.661133
4710.149414
2206.740723
6746.759766
3767.942871
1938.688721
3956.854004
4148.938965
4340.56543
2705.407959
3545.304932
1849.527222
3442.3479
2818.868652
1788.540527
6616.604004
2350.72583
2656.1875
3703.943359
1802.117676
5422.128906
1585.015869
2319.786133
4432.214844
2024.491211
2272.483887
4347.352539
5025.854492
2312.716309
4675.180664
2169.758789
4939.48291
3118.448975
4002.261963
2786.6875
3654.238037
1752.363647
1713.118286
6389.054688
1810.103149
1837.684814
2069.112793
1928.846191
1502.230713
1757.104736
2494.533447
1761.680054
4284
1562.666626
4284.62207
4456.706055
4426.692871
2765.459473
2698.831543
1721.415894
2763.515869
3306.471436
1803.719238
6201.220215
1817.275391
3813.321045
2858.422852
1727.207153
2970.351563
2282.096436
4130.90918
5060.041504
5480.63623
2536.071533
3752.4375
4156.814941
5058.175781
2834.415039
2761.266113
3683.875
3374.959961
4951.272949
5108.397461
7140.401855
2508.808594
3525.124268
2774.484863
2227.43457
5729.858887
4600.066406
4187.299316
2281.467529
3017.245361
4701.853027
5948.958008
4968.17041
3352.356689
4345.450195
1820.204346
7311.679199
5557.40625
3038.266357
3369.078125
2276.629883
5293.802734
4219.241211
5257.604492
3104.321289
4461.952637
2862.128418
3920.241943
4161.116699
3077.403564
6101.179688
3883.471191
2025.186279
3087.281494
4917.635254
2058.891113
2558.878906
1930.606934
4943.970703
2695.885986
5354.429688
2323.179199
3414.695313
3271.94043
4061.652832
4862.594727
2082.718018
3359.602539
2865.904785
2869.292969
3734.955566
2543.806885
5004.51709
1803.876709
3285.694336
2331.416748
5244.991699
2161.700684
4100.547852
4380.604492
5518.433105
3363.78418
2342.719971
6204.995605
4881.32666
2514.823486
5525.845215
2977.514893
3101.838867
3214.690918
5003.042969
2965.310059
6475.319336
5208.205078
4748.396973
2588.336914
4147.47998
3349.289795
4630.989746
5228.528809
3403.893066
2276.12915
3495.19751
3294.666748
3175.773193
5946.725098
1867.878784
4731.096191
2713.701172
3263.746826
2717.407715
2228.54541
2124.669678
4355.570801
3794.666748
3979.508789
4491.70752
1800.924072
4983.102051
5452.477539
5296.874512
3897.333252
2769.827393
5376.331055
3192.991699
3178.650635
3692.106934
5480.420898
2062.258545
4871.789551
5768.522461
5019.299316
2488.166016
3769.098145
5291.905762
3261.103516
3741.881348
1290.625
2635.911133
5121.244629
3740.993164
3717.253174
3970.311035
1749.265015
4827.867676
3411.913574
4047.601563
3306.519287
4112.742676
4640.827637
5729.094727
2171.351318
3004.915771
1717.848755
4254.25
4215.753906
4883.976074
4713.319824
1676.231445
2649.377441
1772.298462
2157.583252
3206.151855
2584
2101.822754
3781.728516
2020.283447
3425.155029
2686.164795
2164.214111
3397.081787
4405.631836
1934.903198
4764.850586
2024.406738
3600.509521
2964.3396
1635.493652
2981.641113
3079
2743.942139
2347.156494
6270.690918
5351.542969
4949.021484
1381.457397
6856.725586
4497.143066
2486.476074
2299.792236
2533.990234
3388.450684
2399.707275
2093.624268
2227.670898
2669.837891
4040.284424
1853.254883
3745.333252
4130.682617
4093.112793
5298.487305
2563.307129
9267.149414
4204.742676
2958.803711
2357.338135
4427.227539
3199.963623
2533.530029
2111.542969
5032.540039
4154.537598
3232.677979
3784.7771
3658.401611
2972.58667
3960.780029
2512.621094
1841.731567
2231.250732
3221.992188
3332.953857
7971.62793
3323.963135
3139.4375
2062.212402
3913.039307
3931.870361
4456.021973
3507.110352
4628.286621
2254.485596
4266.539551
4738.353027
2109.285645
2442.289307
5830.687012
4288.870117
1933.21106
3294.690918
2747.425537
4007.882324
2362.726563
5285.461914
3386.844971
1951.159912
3918.191895
3434.418701
3046.19043
2377.203613
3053.781006
3441.714355
5023.388184
1930.457886
5314.072754
3698.733398
3225.380371
2035.290771
2071.265625
4850.375
5362.222168
4644.657715
5301.625977
2221.489014
3316.439209
3296.786865
3485.182617
2182.131348
5773.252441
1235.212158
5332.649902
5903.37793
4442.700684
5336.162109
2895.78833
1511.157837
3015.078125
4442.339844
1617.705933
3876.556885
5702.47168
2482.376709
3566.540039
5304.302734
4890.626953
2126.13501
3830.282227
4747.178223
2398.165527
3099.397705
2078.602051
5267.617676
5223.770508
5500.166992
4119.134277
4541.333496
4933.125977
4201.964844
2552.218018
2147.022949
4492
5010.081055
3756.693848
4261.116211
4575.380371
2171.652832
2503.608154
4406.774414
4194.461426
3529.198242
6385.256836
5936.436035
3004.368896
1906.246338
2164.171387
2808.395996
1989.961182
2991.12915
3163.101074
3676.776123
4829.38916
1527.5
7816.680176
2363.179932
5204.894531
5353.541504
5105.256348
1723.668457
3237.20752
4256.041016
2854.769287
2137.365967
4926.070313
5834.692871
5706.21875
3919.496826
3217.822754
2531.5
3330.105225
2027.253296
3043.918457
2195.357178
3086.793945
6461.419434
4551.63623
2187.679932
2677.109863
1631.540649
3410.695557
5505.526367
1820.684204
4326.852539
1780.105225
2420.998047
2670.516846
2035.117188
2673.838623
3418.857178
3200.505859
5767.933105
4504.641602
4472.080078
3160.488281
2515.534424
2510.13623
3690.422607
2865.445801
2209.290283
2278.257324
1679.503052
2239.145752
3156.857178
4149.844238
2446.631592
1599.52478
2393.774658
3986.888916
2057.936035
2513.50293
5189.819824
2265.701416
3865.124268
4132.507324
4117.320801
2082.873779
2576.431885
5928.832031
3405.270508
2280.915039
2029.618774
2185.311035
4858.836914
2945.99292
2688.299316
3630.057617
4598.450195
7143.390137
6379.069336
1970.199341
4537.319824
5161.363281
4994.970703
4386.40918
1481.647095
3420.213379
3525.164551
2877.63501
7323.640137
3221.019531
2714.421387
5326.640625
2749.490234
2509.780273
5841.066895
1943.066895
2525.255127
2810.488281
4902.538574
3581.476074
1862.35498
3687.947266
4539.625977
3037.217285
2335.642578
5669.848145
2916.642822
1706.4375
1854.252319
2908.990479
2791.793213
3344.637939
4311.752441
3676.427734
4547.04541
3626.767578
3037.270508
4822.473633
4372.02002
3243.032959
4157.016602
6343.010742
5342.777344
2701.219727
1451.222168
2383.62915
6059.478027
3062.494141
3657.61084
2569.487305
4937.012207
2213.041016
1880.224609
2423.097168
3965.088379
5863.121582
3993.606201
3255.677002
4815.121094
4479.250977
1844.959961
4700.96875
2817.268066
4415.668457
2582.92041
5962.411621
2218.010498
2264.921387
4494.454102
2661.03418
2929.627441
3694.874756
2199
2019.602661
3616.825195
6521.236328
4205.436523
2351.755859
4760.577637
3719.626465
4559.214355
5897.195801
4720.40918
4504.95166
2333.268311
2174.06665
3286.353027
3814.935547
4847.341309
4348.109863
4358.933105
4320.21875
3543.410156
5056.895996
2963.135498
2339.694336
4483.521973
4322.961426
5311.316895
2143.48291
4858.913086
2722.874268
2556.197021
6554.759277
3929.584473
1452.391357
3358.728271
1975.817139
2482.473389
4970.710938
2304.173828
2861.284912
4123.227051
2240.433105
1511.428589
2910.04541
5381.555664
8016.683105
2444.318115
5500
2621.783936
5142.206055
2790.222168
3871.326416
4940.469727
2591.197266
2327.632568
3761.061035
4705.04541
1616.883423
2097.716309
2916.713623
1631.161865
4564.629883
2353.504883
2757.681641
2576.265381
4157.961426
4000.209717
3889.80957
2782.487305
1668.380981
2759.144531
4354.402832
4515.413574
2215.590332
4539.989258
2243.976563
2400.369141
6386.559082
6711.587402
2625.182373
4115.279297
4392.123047
3344.487549
1729.06311
3837.452393
5026.071777
3073.677002
4950.865234
3756.123291
4373.45752
2814.130859
3444.951904
4681.149902
1840.633301
2410.798584
3706.621826
5613.942383
2580.256348
5336.214844
3090.306641
3527.104492
3138.498047
1510
2413.491455
2139.251221
4954.697266
2347.053711
3888.841309
2876.265381
2376.57959
2414.817139
2097.609863
3417.90332
3303.72583
10712.296875
3927.048828
2442.786133
3369.790527
2797.666748
4497.723633
4894.370605
4974.231445
4941.645996
3684.610596
5700.344727
2052.157471
5575.553223
2308.009521
3929.658936
2916.287354
1680.387451
3599.097168
2080.733643
3588.436768
3445.77002
1813.701294
2092.817871
2811.046631
2614.214111
4309.703613
4026.445557
4166.058594
2600.878906
3991.036865
