# Supplementary material for: Distribution Analyzer, a methodology for identifying and clustering outlier conditions from single-cell distributions, and its application to a Nanog reporter RNAi screen
Source: BMC Bioinformatics. 2015 Jul 22;16:225. doi: 10.1186/s12859-015-0636-7 (PMC4511455; doi:10.1186/s12859-015-0636-7)
Supplement: Additional file 1: Code S1. — R source code and sample data for distribution-based high-content screen analysis [file 12859_2015_636_MOESM1_ESM.zip › DistributionAnalyzer-1.1/Plates/files10004/H18]

2308.581299
6990.455566
4335.64502
3653.511963
4323.871582
5059.618164
3814.4104
1949.770142
2099.636475
4347.104004
2961.282959
1982.040039
1886.543213
5081.539063
2197.863037
2441.341797
6242.757324
4582.833984
1812.025635
5633.734375
3712.863525
2175.04248
2108.985107
5868.501465
2701.640137
3580.603516
5441.719238
2840.273926
3441.419434
2227.28418
4581.380859
2301.505127
2501.911133
2645.281494
4963.867188
2399.562256
4651.289551
1887.921509
3068.30542
2962.584961
5449.498047
7900.641602
5675.86377
3854.955566
3706.487061
4170.954102
2872.05249
2618.865967
1813.501709
5057.17627
2869.280029
2927.128662
1848.872681
5456.204102
2157.118164
1552.716431
1593.520874
2419.973389
3936.276367
2282.72876
2098.580566
2609.102783
4484.32666
2830.528076
2211.195557
6729.039063
3235.832031
3649.716309
4633.512207
2979.558838
1871.642334
1621.088501
3608.746582
3659.024414
2414.20874
2104.096191
4654.264648
1783.012939
3241.866455
3684.200684
2655.083496
3047.573975
1873.15686
1583.518066
1662.705444
5261.744141
2787.650635
2181.280273
3127.509277
2953.355713
10473.6875
2787.502686
3709.111084
4642.285645
4441.364746
2134.249023
3256.296387
2131.027588
2022.603638
5776.46875
1973.317749
1991.955688
2659.264404
2829.484619
3030.090088
2833.181885
3268.324707
3425.379883
5343.631348
5632.47168
1778.413818
3249.428955
2364.310303
1857.122559
2510.004883
5094.203613
5840.379395
2717.709229
6512.04541
3770.124023
2327.296875
2090.237061
3527.598389
2047.318726
1714.955688
2377.315674
2325.327881
5534.960449
3257.199219
2328.1604
1804.644165
2186.241211
2626.105469
2183.593506
4455.52002
2221.898193
1946.707153
1862.383667
2008.927734
1690.864014
1939.497803
5812.293945
2030.974731
2383.279297
2028.438232
1830.715576
1781.145508
1702.664307
2048.062744
2218.513916
3197.244141
1764.634399
1923.185913
2218.093018
1682.869019
3130.258789
1844.35498
3928.011719
2111.252197
3264.080322
3068.358154
2935.367432
1899.229126
1838.830933
2682.828369
2048.797119
2288.182129
2506.248047
4007.672363
7485.601074
1822.671265
2559.528809
2875.851074
1862.43042
4876.681641
5324.910156
4353.634277
3998.69458
3517.878906
7284.086426
1814.112793
6505.229492
2495.76709
2605.737549
3890.906494
3365.550537
1738.305786
3143.172852
3327.565918
2201.00415
3493.206299
3963.913574
2273.041748
2773.630859
3369.937012
3514.768066
3619.191406
1657.252197
3485.710205
6076.963379
2798.337402
6706.786133
2589.823975
5081.255371
6483.483398
3715.186768
1607.858398
3934.144531
3272.098145
3399.123047
8364.411133
3619.977783
2284.57251
3689.073486
2376.341309
3636.022217
3720.974609
2699.273438
4170.568848
4669.259766
2812.739502
3407.453369
4064.748535
2995.956787
2320.910645
2231.843018
6054.285645
2063.35376
1588.178833
3680.072266
2831.649902
3902.32959
5109.884277
3022.01709
1907.883911
2220.79834
3060.806396
3222.426025
2376.23584
3011.970459
2294.352539
4229.328613
3257.995605
4227.507324
1825.576294
3617.251953
2298.398682
3164.907471
5582.541016
3367.378174
1636.117676
2193.296875
2240.658691
2772.837891
2770.263672
4611.073242
2626.345703
2285.356934
2945.928223
2149.206299
2360.58667
2145.402588
1975.07019
3390.915039
6633.005859
3503.351563
2084.764404
4274.051758
1954.710693
5616.012207
2494.708008
2320.182617
2376.780762
2667.194092
4708.039551
3088.671631
5452.233398
2601.547607
2222.103516
1712.771973
5306.027344
3776.420166
3084.194336
2027.291992
2398.156006
1906.41272
1945.641479
2152.210205
2539.22998
5052.836914
4909.790527
2070.610596
5964.604492
5214.365723
2925.776367
7922.365723
7772.220215
1994.359497
2656.975098
2665.532227
4363.84668
1916.351685
2291.585449
2769.59082
2214.078125
2783.583496
3417.371094
4090.692139
2006.720703
3688.24707
3811.076904
1777.054443
1826.481567
5396.100098
1977.683472
2046.813354
2288.713623
8171.833496
3261.866699
2241.250977
4861.995605
4974.526855
2841.194092
3284.582275
6549.579102
4855.369629
2133.492676
2644.574219
2270.835938
5324.66748
4802.052734
3135.26709
2642.732178
1964.114868
3929.0271
2138.337402
3059.509766
3295.151611
2751.66333
2407.064941
2653.461182
4475.974609
2510.167725
5038.950684
2463.310791
3806.836426
2295.481934
3591.834717
5068.154297
3758.004883
2012.394409
4121.292969
6278.409668
2001.883545
1943.074219
4822.086426
3457.959229
1923.203369
2056.058838
2463.629883
3769.931152
1531.214111
2831.682129
3498.719971
1804.526733
3231.889648
2324.988525
2717.275146
2636.256348
2433.030518
3655.941162
3323.310059
2212.951172
1724.569214
1578.484741
5495.388672
2735.638184
4204.640137
2760.737793
2805.929199
6166.661133
4020.4375
2769.563477
1510.301758
3203.79126
2536.843018
5640.819336
4634.678711
4769.14502
6089.559082
4460.82959
2167.60083
1883.088257
2769.875977
2002.340576
2357.350098
5883.15332
1703.117798
2907.381592
2065.918457
2005.258179
2437.833984
2227.044678
4051.812012
3593.325195
1904.457642
1945.760986
2732.209961
1873.94458
1928.343628
5108.64502
3383.575439
3072.848389
1978.736206
3616.43457
2468.671143
2335.760498
3710.840332
2268.523438
5743.207031
1738.504639
3415.925049
5331.645996
2017.632935
2460.309082
2215.424805
3818.113281
3744.327393
2632.72583
2352.047119
3599.937012
2802.854004
1678.880615
1967.555542
2355.881592
2185.941162
2480.960449
1566.05127
4385.456055
5470.19043
2031.167847
1641.57373
1938.156982
3284.260986
2399.709717
2694.966064
3523.17334
4026.666748
4472.833008
2197.956055
4632.828125
1588.380493
2463.002441
2306.017822
2328.560547
3761.519531
2676.284912
3253.778809
1561.88916
2004.636108
4159.634277
4124.964844
1632.84436
1910.769287
7425.370117
3207.363525
2975.555664
2240.958496
2299.364258
4067.790039
2234.65625
2632.456299
1642.827271
3864.055176
6670.48877
2196.25415
3633.821289
2771.766357
5999.054688
5104.652344
1779.385376
3914.653809
2893.13623
2130.348877
2338.72876
2492.865479
1983.988159
4538.728516
4279.355957
5025.95166
1832.961426
1947.145142
8590.700195
1878.478271
4872.809082
4327.465332
2568.34668
3232.578125
4022.904785
2932.868164
4209.515137
4014.974365
2948.56958
1844.49353
3810.855469
2374.691895
1812.590332
1673.745483
2316.671143
5466.90332
2959.281982
2125.471436
2392.88623
3090.815186
2845.387695
3191.199951
4202.95752
3222.216797
3164.3396
3804.756836
5300.785156
2544.343994
6019.289063
4336.833008
2968.79126
2131.276367
3303.822754
1839.588745
2145.320801
4417.117188
2484.575684
4816.82666
4150.815918
2586.358154
1747.856201
3197.837646
2304.719238
1864.315796
1873.263184
1830
3372.092529
4259.186523
2440.062744
2037.984985
1542.222168
4209.490234
8293.270508
4646.487793
5234.341309
3967.489258
2619.675781
4850.240234
2228.37207
2242.809326
2547.44873
1862.736328
2290.285645
3115.893311
3211.636475
1901.826782
1737.628418
2770.47876
1554.710327
3741.098877
3026.585693
1663.643799
2409.409424
3286.632813
1619.297241
2424.379395
4141.972656
2742.829834
3859.619629
1777.91333
3180.645996
1828.728271
2660.884033
1850.119019
2204.417236
2146.717529
2578.179199
2271.511963
2489.546875
2400.643066
3771.313232
1914.774414
3336.789795
3643.008057
3342.482178
2524.57959
2780.239502
2488.255859
3015.914063
4134.652344
2386.458984
4485.679199
2453.591553
3137.935791
3906.219971
1975.562012
1606.206421
5027.022949
2525.528076
1743.785278
3061.094482
2464.641602
4319.819824
1778.110718
2226.013672
4587.339355
4113.217285
2697.525879
2815.852783
2977.112549
6637.28125
1871.422729
1986.823486
4875.342285
4659.323242
3656.558105
3628.439697
4388.084961
3267.818115
1617.171997
5229.022461
3541.376953
6441.038086
6332.162109
4034.860352
5610.582031
1547.822998
1939.178101
2194.393066
4484.758301
3158.496338
8163.395508
3460.840332
1474.295044
3388.777344
1885.919434
2612.057129
4462.021973
1678.110229
4535.275391
4545.25
3933.645508
3377.777832
2058.93335
6064.449219
3397.909668
4720.418457
5513.416016
1905.771484
4891.200195
5946.515137
4254.078125
6509.052734
5465.09668
5902.746582
1577.006958
4763.759766
2064.450928
1681.93103
3355.758301
4383.918945
3290.285645
3023.78833
4949.540527
3576.516113
1719.797485
3010.567383
4593.339844
4333.356445
2009.223511
3896.503174
6055.692383
4151.092773
1804.883057
5672.134766
5022.608887
3250.475586
3717.060547
3620.614014
2702.47998
3937.806396
13849.964844
3024.666748
5433.93457
3456.814453
6437.656738
6044.36377
4035.461426
3884.173828
3160.467773
3164.95459
3394.086914
3058.294678
4099
6579.465332
3757.571533
2697.678711
5186.552246
5740.516602
4519.384766
2723.145264
2303.924072
6180.861328
2552.134521
3854.787842
7962.643555
5107.970703
9613.408203
3621.098145
2456.447021
2485.450439
6263.240234
5520.192383
3126.32373
2960.416016
2602.173828
2225.345703
5252.976563
3324.529053
2865.866699
3443.414551
2076.156494
5214.72998
2058.594482
6278.694824
2297.959229
5467.617188
7246.778809
4130.099609
2596.97876
2262.052979
2048.37207
3448.053223
3750.06665
2948.385742
4274.949707
2915.976807
4377.327148
2480.060059
3941.381104
1992.629395
3285.182861
2550.913818
3552.232178
2152.247803
2294
4611.981934
3028.227783
5402.516113
2071.861328
4086.113281
2953.317139
6408.102539
5974.323242
3844.135254
4810.304688
2714.568604
2008.748779
4376.234375
2909.563232
3352.54248
3676.958008
2276.173828
5930.529785
3640.766113
7476.98877
5182.702148
3448.350342
3153.168213
3127.540283
2526.935547
2079.856689
2114.622559
3498.966309
1953.505249
3451.793457
2063.401123
5689.130371
5993.451172
3354.530518
2839.100098
4530.318848
2819.083008
2483.116211
2537.937256
2856.478516
6342.847656
2538.287842
4418.913086
3241.300049
3809.529297
4608.691895
3354.666748
2464.070068
3252.538574
2606.123535
5152.333496
7551.244629
2213.09668
6055.538086
1401.384644
2803.22876
3532.473633
6362.54248
6260.224121
2847.864502
3142.222168
6710.671387
3828.194336
1611.185181
3597.366455
2381.034424
3083.616943
2953.020752
4208.618164
1763.770142
9538.171875
2562.994141
2249.052734
1585.247681
2052.531006
3671.619141
3753.520264
7316.776855
5130.54834
1873.770752
2276.682861
4703.243164
5236.833008
2883.416748
1842.108276
4301.837891
7761.333496
3900.378174
3965.948242
7152.911621
2251.102051
5800.428223
5588.007324
2636.809082
1665.220337
2340.748047
3071.6875
3150.419189
9819.28418
2996.800049
4673.651367
5547.834473
5550.36084
7053.913574
4111.562988
2870.327393
2342.90918
2098.421875
2057.68335
3507.191895
2703.204102
5059.976563
2006.783813
4746.032715
5381.195313
1961.702393
2441.224365
3904.630859
3937.818115
2699.160156
2691.797363
2329.936279
2223.250732
1965.547119
4098.717773
2658.046631
2975.492676
4245.871094
2932.885986
2198.920898
4761.708008
6114.803711
5308.19873
4024.394775
2985.098145
2288.07251
4569.991211
5642.717285
3016.643066
3791.266113
2606.144043
2917.820068
3874.666748
3017.831055
2868.833008
3615.936035
7654.820801
5373.495117
5445.077148
3127.149414
2333.210693
1950.508911
3112.756836
4549.783203
3711.439453
2053.173828
6320.560059
2506.494873
4512.67627
2906.515137
2535.221924
3111.375488
2588.501465
4977.196289
6518.147461
6557.600098
4355.705078
2409.443604
7969.720215
1688.985474
4739.003418
3500.571533
3546.881836
4857.491211
2454.875977
4337.288574
4935.450684
2344.5
3875.949951
4224.17041
3211.49707
2855.304443
5048.380859
6259.480957
6301.651855
5373.969727
2478.942627
2609.949463
4105.310547
12134.236328
4164.846191
3722.195557
3092.378662
1958.05127
3167.558594
3762.488281
10278.796875
2946.135498
3986.9646
3069.45166
7338.082031
2344.635742
3757.941895
4952.04834
2939.04541
3896.052979
3717.318359
5572.34375
4681.691406
2398.602783
3766.857178
3531.320801
3617.083008
1971.248779
1640.770386
4470.147949
3030.754395
3354.784424
10189.4375
6653.12793
3831.284912
3756.913818
5119.430664
4662.180664
1814.432983
3413.14917
2370.102539
5014.576172
5012.250977
2991.969238
2056.447998
4306.983398
3526.074219
7636.019043
2078.748291
5147.214355
2336.980713
4049.13916
4989.550781
2099.388672
2164.605225
2800.95752
1974.432617
2181.76001
1987.099609
2270.203125
2032.148193
1554.141968
4383.675293
2393.417725
3762.453125
2324.054932
5018.161621
4056.871094
3419.713135
2159.080811
1870.257446
2095.249023
2223.685791
5400.177734
2579.603027
6341.855469
2946.361084
5506.184082
2579.815674
4731.211426
2174.275879
4631.034668
4363.984863
2383.824951
4225.405762
2451.243164
2481.068359
5485.36084
2144.344727
3476.20752
1767.235962
3159.678467
5273.764648
3508.50415
2994.511475
3412.173828
6776.325195
4555.56543
2173.777832
2235.771484
1533.928101
5672.562988
4274.650391
4969.972168
5327.927246
2778.873779
3722.025391
3289.867188
5313.521973
3743.231689
2364.966064
4588.22998
2307.053711
4598.210938
7698.168457
5090.684082
4072
4049.350098
2177.283936
3392.412842
3256.395508
2800.416992
1983.944092
2858.291748
7061.504395
2636.593506
2554.220459
3581.787354
1898.947388
2312.959961
1886.338135
5470.123535
3874.762939
2847.6875
5518.941406
3927.425049
4832.803223
4048.53125
3067.135498
2345.753906
3279.388184
2673.437012
2284.07959
5304.489258
3149.591309
6086.807617
2259.238037
3204.280518
3959.727783
2149.490234
6103.113281
3376.467529
3887.799316
5762.651367
3270.371338
3078.178955
5074.732422
2131.646484
4343.77832
4940.359375
4521.197754
2336.901123
7227.365234
7023.729492
1840.163208
12349.980469
2891.719238
1919.494385
1938.373169
1672.200439
2194.065674
4710.341309
4449.646484
5386.239746
2547.118164
4082.081543
5721.728027
2536.217529
4649.888672
5464.380859
3456.369141
2775.130371
2504.074707
2036.377319
5544.929199
4704.936523
7136.687988
3511.479736
3612.280029
1541.827148
1790.4198
2799.272705
1921.795898
2786.278809
2730.823486
4264.289551
1863.739136
5819.495117
1720.719116
6895.168945
2510.126221
1628
1979.057739
6879.57666
4145.188965
3487.522461
2028
2913.581299
4357.870117
3065.038086
1901.359253
4415.458984
3597.600098
4364.262207
8228.795898
3635.211182
8996.620117
6698.418945
1914.320801
2093.074951
5850.208496
5195.08252
3613.980469
1916
7567.00293
1640.658813
3446.379639
6540.477051
4924.453613
4358.29248
3128.790039
1902.285767
7274.412598
5728.903809
3327.761963
2331.67627
4867.761719
6363.134766
2838.656494
2669.553467
5003.058105
5623.196289
2614.621826
3300.61377
7018.688477
2323.592773
2552.164063
2482.386719
4666.018555
2655.850586
4935.111328
2731.830322
4227.362793
3146.863037
7122.20752
3193.114014
2242.037354
4660.788086
2576.755859
4887.861328
5573.65332
3868.689697
3112.79126
2507.083496
3056.705811
2743.516357
6164.71582
5949.65625
5740.610352
2499.284424
3724.171143
6216.417969
2575.690186
6444.78418
2084.760986
3497.638672
2682.255615
3959.583252
4578.481445
4320.86084
4877.275391
3302.480713
3074.356934
3552.502441
4083.937744
6643.751465
2234.075684
6365.937988
1768.141235
2006.992554
3001.3396
1825.939453
3551.578857
5873.352051
3470.863037
3783.683594
3526.17334
2046
7152.845703
2153.777832
1730.148193
2048.47583
4189.370605
1558.3396
3136.882568
2214.875732
2960.384033
3785.265381
3765.556396
3171.980469
4373.736328
3554.666748
4795.461914
3229.314209
5280.706543
1680.283203
2091.444336
1876.210571
3745.307129
6720.996094
2631.114502
2144.800049
3462.307617
4115.748535
1919.193115
1377.862061
4518.061523
2071.253662
5727.550781
1675.559326
1848.054443
2839.782959
3980.91748
1470.386597
3662.057617
4894.474121
3525.073242
1884.045654
3218.678955
2661.730225
3045.686279
2011.212646
2541.272705
2754.776367
9080.460938
3350.130859
5770.445313
1889.342651
1990.0625
2252.049072
5934.714355
2127.625732
1955.488403
7271.890625
1838.952393
3670.138428
8625.647461
3345.528076
5423.105957
2918.108643
4656.757324
1565.023315
7657.066895
6724
6898.363281
3253.939453
4882.626953
1685.010986
3603.266602
5760.547852
5425.783691
7544.950684
1936.780518
2179.408691
5468.941895
2045.257202
5068.224609
4526.964844
4962.737305
2759.375
3021.746582
4146.875
3591.495605
3621.242432
4157.327637
2998.199951
4714.993652
4504.574707
5065.087402
3727.858643
3709.285645
5037.689941
1874.23999
4525.799805
4088.888916
1999.555542
3983.503418
6093.904297
4831.439453
4100.638672
4032.655273
4979.23877
2585.890381
4379.259277
2109.311523
2620.756836
3551.741455
3242.348633
8098.873535
6280.727051
4042.971436
2235.432129
2523.581299
2243.25415
2415.756592
5307.106445
3042.209473
3695.790283
5422.194336
2528.75415
2764.728027
4411.731445
5077.304199
4488.382324
3326.268066
3315.581055
5244.704102
4991.620117
4974.007324
4123.720215
2945.034912
3050.285645
2378.807129
3235.715088
2022.493286
3318.143311
2065.450928
5722.922363
2341.84375
2362.879883
3283.921631
1955.073975
4992.200684
10137.589844
3194.467529
4067.011963
2254.309814
2304.149902
3485.231445
4986.383789
5298.953125
5384.689453
3891.415771
6201.686523
2072.874512
3655.178467
6304.232422
2642.888916
4543.007324
2655.670166
1998.584106
2619.112549
4345.214355
8593.520508
4422.217285
5483.311035
1977.179688
3135.399902
4525.312012
3511.285156
6294.558594
4044.033936
3328.89917
2762.612305
1582.3125
1750.578979
3152.220703
2224.34375
4588.908203
2493.321777
4170.480957
1652.121216
1981.37854
1839.540283
4813.929199
4471.955078
2301.306885
4004.813721
3870.966797
2988.666748
3801.808105
2551.408447
2065.135254
3253.030273
2994.939453
1495.659546
2763.580322
6625.685547
3611.041748
4075.38916
1868.819702
4065.376465
5309.152832
3328.365967
4132.240234
4245.504395
2228.410156
2867.296875
3898.022949
2904.501953
2326.227539
3096.224609
3428.340332
1956.757935
3238.677979
2013.432129
3362.627441
3503.069824
1662.666626
6727.933594
4378.351563
3516.00708
3364.604492
2388.814209
5699.571289
5398.47998
4436.778809
2881.574219
4005.345947
3421.049805
1628.636963
6095.55957
5357.714355
8411.423828
3918.399902
4071.96875
4335.322266
7818.107422
5169.19873
3112.894775
2746.300049
1678.644043
3828.619629
1708.150024
5286.830078
3966.007324
6576.143555
2686.824951
5804.856934
7767.59668
4376.455078
5309.962891
3299.488037
5973.253906
3628.59082
3373.24585
5573.581543
1871.012817
5223.464355
5916.124512
4274.481445
6110.484375
3499.982178
2581.306152
4690.74707
3951.813965
6185.700684
3079.6521
3989.748535
4595.372559
7517.054199
4705.102539
1976.675537
5817.5
4765.220703
4939.537109
5945.381836
5247.033691
5922.803223
3582.673584
4442.328125
5495.555664
4133
3103.972656
6758.212891
2777.306152
2253.269775
2401.418701
4586.451172
6058.458984
3310.864258
5357.73584
2580.940674
2978.502686
2188.095215
3030.97168
4050.246826
1979.914917
2471.310791
5255.103027
2397.094971
5329.963379
3652.873291
3081.325928
6193.125488
4362.649414
2386.433105
4466.956543
2475.929932
2100.984619
3058.231934
6344.720703
2541.983643
3529.109131
2906.603516
4387.218262
5206.445313
1338.262573
2032.24353
5165.41748
5928.941406
1989.708496
4794.729004
2521.409912
3199.020752
4498.91748
4775.315918
4692.766113
3366.326904
4382.514648
4870.841309
4562.293457
1997.673096
6889.617188
2818.796875
4706.265137
3977.917725
2873.654053
2750.642334
2051.759277
3497.82666
3374.325195
4080.495361
2150.106201
5364.32373
1835.76001
2427.519043
2113.010742
2790.482422
3760.223389
2704.625
4046.007568
2457.37207
2122.827637
3067.795898
2661.027588
2196.508545
4209.991699
1871.869507
2917.114014
3328.814209
3825.414063
1514.666626
3022.097412
4108.746094
2812.389893
4773.595703
2903.444336
2312.404785
5937.129395
7036.748047
2551.029053
2986.209961
4061.44751
3057.339111
5335.066406
3160.615479
3112.462158
3003.721924
3903.890869
3402.461426
2754.470947
5499.84082
3658.836426
4103.817383
3634.318848
3150.835449
3700.966797
3772.171387
3111.76001
2684.821289
4594.521973
5372.263184
3912.075195
4924.673828
3681.674072
6855.781738
2350.1604
1570.461548
4244.805176
5129.330566
3142.523193
2685.003418
2729.044678
4006.107178
2939.219482
3615.84668
3156.408203
4648.617676
4250.447754
7783
2024.105225
4332.861816
4593.070801
4433.04541
5433.875977
4109.380859
1960.692261
3821.430908
7414.107422
1752.701782
2734.693115
4132.404297
4052.272705
10303.683594
2149.421143
4645.640625
3086.105957
6755.709473
4349.149414
3618.757568
3749.422119
4914.281738
3828.324219
3285.630371
5168.831055
9259.581055
5487.812012
3987.770264
4561.807617
4989.151367
5177.148926
6189.952637
6078.099609
1933.528809
2386.553711
3945.342773
6467.668945
5801.36377
3128.040039
3925.124023
3624.290527
3848.822754
2345.300537
2926.695557
4052.327881
4283.293945
3715.685303
4258.96582
8816.041016
6122.681641
2344.288574
3995.041748
1758.608643
4325.949707
1843.686279
3127.057861
3263.489258
4709.197754
6478.434082
2109.937256
3958.751221
1873.508789
2264.997314
3775.587891
2731.518555
3894.753418
2365.342773
5719.983398
4696.574219
2668.17627
3519.609131
4312.180176
1792.02356
2660.036865
2369.102539
3775.944092
3839.804932
2696.414795
2466.882568
2031.717407
6446.072266
4344.188477
4014.5
5728.257813
2416.828613
4188.064453
5071.571289
2798.158203
3704.179199
3573.9104
3928.664795
2775.65625
3028.241455
3569.318359
2614.39209
5315.499023
3910.424316
5161.074707
3325.347412
4124.527344
2742.352051
3332.558838
2582.202148
2725.09082
2922.210449
3690.929199
3335.119141
2420.496338
4916.941406
4521.737305
2058.094482
2624.6521
4357.846191
2588.264893
3781.307373
2182.894043
2059.78833
2423.919678
3612.51709
2954
2813.340576
3121.339111
1881.340698
2372.102539
3326.554688
2209.873291
2418.550293
1989.670532
4342.682129
2762.64624
2812.535156
4140
3672.380859
5237.14502
1717.183716
3274.734131
4242.509277
10039.063477
1892.361084
5262.53125
2128.105713
5657.865723
6530.760742
3107.748779
2019.862061
4111.791992
2052.354004
2224.508057
4097.799805
3678.689453
4531.099609
2087.343018
2272.796387
2883.57959
5541.424316
2010.241577
3336.670654
3336.296875
3034.081299
2478.114502
3563.565918
2213.145752
3316.375977
4872.831543
4248.837891
4260.351074
2369.461426
3217.118164
5601.583008
3137.154297
3698.279785
3183.967773
2005.584595
4285.193359
3287.567627
2027.598877
2887.801514
5549.96582
4312.984863
4705.248047
7557.153809
2642.269043
4656.983398
2537.887451
1990.666626
3783.238037
3333.85498
4898.386719
5120.876465
6135.339355
7079.662109
3206.599121
4078.722412
3869.098877
3306.508789
2186.431885
4811.772949
4957.720703
4228.153809
5567.333496
2783.812012
3600.75
6153.794922
3737.89209
3636.9646
4439.179199
5612.877441
4776.568359
5319.623047
2071.272705
4443.399414
6285.261719
5160.496094
4144.492676
5077.007324
3872.894531
5004.85498
4873.90332
2891.272705
3537.518311
2264.774658
5169.560547
3196.172363
3092.611084
8293.366211
6296.859863
1762.46814
5094.593262
3739.672119
8346.636719
2996.662354
3643.199951
5367.620605
2889.055908
2385.54834
4942.942383
3307.978027
2780.612305
3785.866211
4279.426758
2141.324951
2272.976318
1991.498169
2566.85376
3368
3502.911133
6542.213379
4987.021484
6461.63916
2595.952881
2921.041992
2604.384033
4409.705078
5651.389648
3503.485107
5107.056641
2856.800049
3436.224854
3337.665039
2811.987305
4568.345703
1850.666626
2793.29126
2819.803955
2228.487305
2385.967773
4328.575195
6147.461426
4589.601074
2363.640625
5655.378418
2508.47998
2502.481445
3391.780518
2013.682007
3533.548096
3995.140625
4771.911133
3909.430664
1915.400024
2702.515137
3119.588135
7731.324219
2424.915771
4183.416992
2673.589844
2191.72876
3711.904785
2064.311035
2234.854248
4308.711426
4292.571289
5251.543945
5542.893555
5317.492188
3362.261475
2554.514404
3283.915527
4847.844238
2089.293701
4200.831055
1901.086548
4203.581543
2350.663574
4724.730469
2535.264404
5804.536133
1813.321777
2626.164795
2802.587646
2709.875
1801.623535
1864.675415
2201.375
2422.292236
2216.539551
3493.482178
2385.716309
3694.492432
2796.111816
3284.037598
5051.640625
2654.729492
2637.16626
3182.380127
2583.87915
1791.434326
2243.936768
4288.938965
2166.0625
3952.519531
3327.927979
1893.387695
1826.934814
3529.827637
2693.397949
1872.469482
1444.258057
2648.32373
2123.354248
3687.060303
6698.708984
2981.660889
5181.399414
2850.855469
2953.678467
4123.73877
4377.967773
2886.378418
2023.409546
2296.781006
2372.543945
3232.109375
5393.97168
4280.90332
4299.467773
4334.469727
3685.655273
2686.505859
3689.032227
2119.928467
3286.55249
4861.683105
8615.803711
2718.668945
2029.612305
3029.032227
4490.188477
5696.137207
8619.46875
6718.404297
3474.540771
4809.710449
5569
6081.835449
2671.88623
2596.24585
2173.515137
6103.530762
5500.817871
4890.148926
2865.37207
4073.013428
8077.43457
2832.469971
4381.447754
2596.491211
7451.353027
6152
3720.393555
3228.471436
6399.35498
2224.733398
3604.943604
7432
4254.975098
3074.768311
2500.984131
4188.564453
3192.658936
3697.37207
3398.349609
1883.321167
1774.575317
5042.632813
2203.584229
2295.529297
2670.098877
7325.178223
4049.369629
3872.195068
6702.526367
3065.819824
2600.300537
2463.436035
2264.370361
3694.834473
2467.561279
2731.55957
3710.996094
1998.867798
4578.697266
4130.407715
1655.740967
2225.868896
1922.58667
2933.012939
2222.1521
1744.857178
1759.2146
2827.064697
3470.391846
1873.391357
3026.633545
3937.793213
2068.66333
2961.094482
3164.595459
2291.378174
3839.45752
2210.635254
4473.074219
2032.66272
4556.874512
2202.90918
3950.175781
3980.044189
3163.684326
3166.369873
3692.599609
3147.238525
1819.801514
2502.606934
2623.709473
6423.211426
2344.932129
2872.048096
3562.075195
4856.350586
2998.25415
3655.196045
2116.549072
2983.611572
2827.67749
2354.389404
1798.175171
3258.447998
3371.748779
2393.309326
4146.417969
2432.734863
2032.174438
2457.456787
1771.86853
3863.938232
3143.124023
1772.353516
2375.591064
5256.984375
3383.071045
3512.585205
3189.578613
1780.062866
2152.520752
2472.993652
7289.88916
1767.629639
6064.299805
2702.959473
2405.521973
3892.410156
2316.022949
3155.493164
3710.287109
2777.438232
2059.075684
2167.603271
4706.416016
2562.506348
3979.787598
2471.481445
2383.444824
2264.462402
2934.016113
2866.084229
2716.351318
2599.539795
1745.304077
1709.624023
3381.838379
2286.752686
2917.291504
2403.017822
2534.378418
4305.600098
2280.780518
3293.208496
8054.634766
2658.481934
2091.202148
1699.520996
2342.463135
2460.275635
3919.354492
1675.368408
3495.061768
5924.441895
5864.976074
2648.197266
3630.974609
3384.116699
2749.048096
5932.226563
2230.307617
3560.716064
2607.375488
5299.182129
1863.443481
3242.516113
1893.291138
3247.083008
5233.044434
7319.492676
4661.245605
3890.22583
3580.700928
1909.855713
3102.482422
4029.189697
1919.008179
1568.360352
2408.084961
5442.285645
2564.731934
5017.228516
4836.431641
2568.255859
4522.077148
3234.517578
2009.729248
2172.106201
2822.187012
2458.346436
1768.949097
6000.336914
2922.322998
4324.508301
3378.28833
7808.222656
3566.672607
3771.058105
3579.62793
3540.34375
3208.273682
3398.060547
3274.573486
3927.580566
4541.278809
4113.182617
1655.137939
2924.705811
2085.123779
2014.382568
4023.637451
4051.019043
5236.22998
3201.024414
2014.951538
2822.005127
1821.430542
3509.218994
4214.543457
3722.271729
2932.277344
4414.188477
3824.531006
4415.076172
8528.061523
2042.900024
4189.484863
2299.064941
3316.021484
3412.786377
2698.477539
1855.202271
1733.476074
2482.528076
1806.688843
1942.658691
2467.759033
1790.30603
5693.067383
3762.231689
4107.892578
3340.782959
2316.544189
2088.891846
1910.796997
5165.021973
4565.672852
2733.727051
4817.532227
2394.111572
2811.915283
3394.383301
1941.917847
2749.028076
2153.051025
3236.432617
6025.89502
5077.190918
6401.540039
2937.943848
2341.153809
3864.439209
4707.609863
1706.539307
3074.304199
2847.13623
3285.912598
7209.666504
4153.861328
2665.86084
3485.037109
5985.368652
3318.00415
3145.069336
3479.170654
6560.628418
1997.842285
3452.888916
5573.027344
2714.044434
3254.82959
9889.001953
3276.539063
4754.199219
1726.510498
1870.845825
3400.376953
3093.421387
2466.914795
3618.801758
2894.064209
2978.710693
1996
3070.281006
2396.662354
6548.01123
2023.661011
4697.308594
2270.398193
3629.319092
2325.531982
4269.047852
3186.994873
1838.433838
3943.376465
4207.61084
3097.834229
2180.738281
2922.689941
3572.44751
2130.63208
2553.432373
3480.802734
6393.307129
11157
2503.435059
2987.798828
1818.864746
3587.980469
1870.049194
1691.135498
2059.435303
2003.390747
3684.987061
2944.798096
1868.878052
4795.976563
2805.099854
2265.556641
2308.806396
2055.341797
3060.908691
1807.868896
2314.678955
