# Supplementary material for: Distribution Analyzer, a methodology for identifying and clustering outlier conditions from single-cell distributions, and its application to a Nanog reporter RNAi screen
Source: BMC Bioinformatics. 2015 Jul 22;16:225. doi: 10.1186/s12859-015-0636-7 (PMC4511455; doi:10.1186/s12859-015-0636-7)
Supplement: Additional file 1: Code S1. — R source code and sample data for distribution-based high-content screen analysis [file 12859_2015_636_MOESM1_ESM.zip › DistributionAnalyzer-1.1/Plates/files10004/H19]

7304.390137
1967.272705
2144.946533
3023.702637
4375.123047
5491.797852
3314.666748
4528.805664
3790.479736
2644.750977
2640.158447
8693.625
4477
4144.191406
2346.05127
5567.215332
5991.930176
2855.39502
5550.308594
5613.702148
3003.583008
5574.517578
5241.266602
3740.448242
2966.19043
2016.993408
5570.144043
3056.410156
4879.708008
6071.080078
4227.575195
2089.731934
2489.59668
6647.65918
3114.428955
2859.874023
2639.932129
5065.459473
3415.641846
2864.168945
4008.135498
2461.293701
2667.836426
4879.268066
9632.321289
4584.684082
2316.894531
5400.459961
4482.006836
3475.605713
2126.156006
2771.790771
1904.133301
4382.905273
2443.316162
4549.910156
2157.003174
2145.421631
3041.555664
2357.221436
3593.263184
2650.925781
3831.834717
4489.711426
4649.924805
2955.85498
2620.817871
3829.310547
3007.513428
3421.071777
2857.168945
6027.104004
3313.309814
3640.459717
2126.334961
4002.321289
6531.475098
3232.872803
3240.599121
1992.567749
7252.294922
4985.860352
3432.974609
1723.37146
2879.322998
3599.873535
2563.530762
5294.966797
6990.394043
5133.249023
3769.576172
4584.363281
5028.068359
5923.647461
3033.450195
2337.826172
5066.892578
5214.242676
3888.050049
3180.731689
2624.454834
5299.762207
4280.382813
2438.115479
3819.538086
7162.249512
3573.586426
5432.693848
2374.945557
3466.554199
4541.891113
2962.853027
2991.62085
5360.302734
4650.323242
2909.233887
4459.962891
4024.55835
3881.280029
1950.33606
2243.881104
2909.769287
5623.701172
2637.333252
2100.25
3358.646973
4133.272949
3133.864014
6201.241211
3907.673584
2840.320068
1548.839478
4172.23877
5536.260742
3121.471924
1764.37207
5719.459473
1582.964722
1857.97644
2533.93335
12475.863281
4864.475098
3174.942627
4226.686035
4150.849121
2733.321777
2787.65918
3929.087402
3694.747803
2503.708984
1765.149414
2935.391357
2570.497314
3181.947754
1969.806396
2325.123535
1946.309814
2141.988281
2140.271973
2502.485596
2256.429199
3644.919922
2206.997559
5568.905273
5256.099609
2039.087891
2299.987061
2120.809814
5122.681152
1828.273315
4727.858398
6869.249023
3587.274658
3767.13208
2739.122559
2216.059326
2759.401367
2093.239258
4774.859863
2768.212891
1786.208984
5715.01416
5248.439941
2808.840576
6310.776367
2066.90918
1907.273804
2334.710693
5050.666504
3784.843018
2152.534912
1956.763306
1946.156738
1778.444458
2927.896484
2614.040039
1936.709839
2374.594482
1937.38623
4754.694336
2986.326904
2197.731201
3237.744141
4129.949219
2632.643311
2121.993896
6594.012695
4546.114258
3627.761963
2224.850342
2138.147949
2550.764404
3176.384277
3983.08252
2477.383057
2557.447998
2349.919922
5016.813477
5777.065918
3284.198975
4832.621582
7828.57959
2894.447266
3704.087646
3922.967041
1399.157837
4719.439453
6652.730957
4436.669434
4233.52832
4497.27002
9512.634766
3739.188965
4217.987793
5573.913086
6152.416016
1670.588257
2053.275879
4752.208496
2974.765137
4582.811523
3979.858154
2890.519043
2231.783203
5223.697754
5053.502441
4205.267578
1724.708862
7465.184082
4719.675293
3342.992188
2526.293945
3392.905762
4002.966797
4880.878906
3406.952393
5715.650879
4496.476074
4535.465332
2175.845703
5220.726074
3593.906982
5600.618164
3371.082031
3450.093506
4272.584473
4336.025879
7189.886719
4361.260742
5958.651367
2330.403809
4044.623047
4843.280762
2379.083008
3822.902588
1432.444458
1919.235352
5342.882813
3022.740723
2934
1889.374512
5819.238281
4500.70459
1981.73584
3691.882813
2624.776611
2192.028809
2844.914307
2553.388428
3386.381592
6016.78418
3002.082275
1902.769287
1689.902954
2730.156494
2826.092285
3596.489014
4302.792969
2019.45459
3045.823975
2129.568604
4388.813965
6072.306152
2432.216309
3129.757568
3313.342041
2102.168213
5226.44873
2117.605469
3814.646729
5241.723633
2676.026123
2239.318115
3097.142822
4800.502441
2187.97998
3850.137695
3676.574707
3372.761963
1864.655762
3952.064941
3542.732178
2519.968506
1704.737549
4978.058594
2572.061523
4748.097656
5824.170898
2086.442383
1862.113525
1904.567749
4659.43457
3682.057129
7369.811035
6946.916016
4161.591797
2321.006104
3712.514648
2231.278809
5537.721191
4741.404297
2577.297852
2905.6875
2645.341064
2724.956787
3443.778809
2251.100098
4542.359375
1821.137939
4192.129395
5679.944824
2555.759521
3241.530762
2664.549316
2270.364502
4534.760254
5823.451172
3732.804932
1889.414063
3830.392822
2428.423096
2487.24707
2030.372925
2089.541992
7662.062988
2408.766113
4591.621094
3293.638184
2111.134277
2098.673584
3755.578857
1932.19043
2533.431641
2015.325317
2578.919922
2558.817627
2253.128906
1970.650146
3440.898193
5801.13623
4653.976563
2424.276611
4945.076172
2499.820801
2012.474609
5340.358398
3981.266113
5617.263184
2351.945557
3048.210205
4009.674805
2365.483398
4522.222168
5810.84375
2405.777832
2811.310303
5503.331543
4617.600098
4285.924316
2811.099121
2979.049316
5019.886719
2703.842285
3620.985107
2476.287109
2717.857178
3304.892578
3841.656982
5818.985352
2929.429688
2396.030029
2133.556396
2046.285767
2519.901611
3391.928223
4542.459473
3508.551758
2549.921143
7765.337891
2785.467773
1771.031006
4174.027832
7744.506348
4218.51709
3085.67627
3905.005371
2562.157471
7013.753418
2821.288818
6579.436035
4876.958008
2682.242432
3724.603516
4711.678711
4189.540527
3297.328613
6039.717285
3844.869629
8684.805664
6556.070313
5832.8125
3260.88623
6256.243164
2631.9021
3716.293457
2538.851807
2058.34082
4361.291016
5391.015625
2522.654785
4557.033203
3583.407471
2681.74707
2944.195068
2986.807129
3296.291504
2023.72876
6308.313477
2428
1946.989502
2308.49585
4099.583008
2131.551025
6157.225098
2942.009033
2094.125488
2635.801025
2305.804932
2430.966064
1458.880005
5004.792969
6927.474609
5416.90918
6332.389648
4147.747559
1843.10083
6619.339355
2149.317871
2922.447754
5185.180176
6760.739258
6013.046387
1686.149292
2156.08667
2473.582764
6883.544434
5106.039551
3234.967773
3666.201416
8867.71582
1868.776733
1696.941162
3322.958984
2045.979004
3963.724609
5872.487793
4767.535645
2065.600098
2546.349609
2778.129883
1929.137573
3682.851563
1917.060181
2142.953369
2670.744141
5779.492188
2948.93335
2021.875854
5027.495117
2325.961426
3656.584229
9465.280273
2239.608643
2302.268311
5288.241699
3125.783936
2028.277954
3849.117188
5263.834473
2334.265381
2534.81665
3529.75293
2508.054443
4278.371094
4899.088379
2564.918701
2653.124756
2117.197754
4431.292969
2089.280762
4424.153809
2771.062012
6512.583008
6767.452637
5153.393066
2314.448242
3607.707275
3764.602051
2799.250977
2824.212646
3054.681885
4354.282227
4329.012207
6164.97168
2511.419434
3634.987305
5351.304199
1923.434204
2007.258301
2252.671631
1954.339233
2009.892212
2710.285645
6351.775879
2572.494873
3343.931152
4034.176758
5220.411133
3855.393555
2372.087646
3545.142822
4649.433594
4306.710449
2030.617065
1913.945923
4151.03418
2045.516479
4725.344238
2664.306152
2965.199951
2629.229736
6393.63916
1861.589722
3391.138184
5418.23584
3253.05957
2539.933594
4444.218262
4930.759766
3486.905029
1942.473022
4383.693848
5167.877441
7187.880859
3351.577637
3039.620361
6890.340332
2663.565674
3674.309814
5319.449707
3507.891846
5386.098145
2300.552734
4555.280273
6441.799316
3134.255859
2932.668701
2445.222656
5953.213867
3437.180664
3523.170654
4108.526367
4055.099121
2516.688477
13664.308594
4565.165527
11677.607422
3988.947754
4029.396973
3911.089355
3161.942383
3306.105225
4146.144531
4743.842285
5224.744629
3697.948242
1903.444458
4652.771973
3145.624268
2884.818115
2544.193359
2732.512939
4590.021484
5304.706055
5784.567383
2275
4691.880371
3392.973877
2235.111084
4827.318848
4330.975586
3092.517334
2512.847656
5942.922852
2776.19043
1706.511597
2401.498535
3070.749268
2880.539795
5171.121582
5203.695801
4308.598633
3197.79248
3391.215576
5251.216309
3862.924805
4634.802246
2244.372559
2819.568604
5017.684082
2473.042725
3093.726318
2337.06665
4848.813477
2443.925049
2912.935791
5281.281738
2959.928711
6878.487793
2053.384521
2112.498047
3077.476807
2861.098633
3721.058105
1978.166626
2934.111084
2156.690918
11846.988281
3390.463135
3202.036621
1941.685669
5059.006348
2649.286865
1356.121216
4087.608643
7824.553711
1857.108398
3147.854492
6888.717773
2311.287109
2286.997559
2009.199951
2195.333252
5592.896484
3356.679199
3523.084229
3677.52002
3680.129883
2312.746094
2545.863037
2519.405762
2009.439941
4259.29541
2017.509888
3536.840088
3464.605225
8254.594727
2123.505859
5432.49707
3748.360107
2118.619141
1720.65979
3967.674805
4369.622559
2247.537354
2014.492432
5106.250488
2199.512207
2275.456055
2416.647949
5893.226563
3675.538574
2622.82959
2121.235352
1817.943726
5790.023438
5656.249023
4493.69873
2950.399902
3428.749023
1880.084229
2416.866211
2293.753418
4559.661133
2298.452881
5071.382813
3163.111084
4782.490723
2521.874268
2722.949951
3695.514404
2330.58252
2286.554443
2574.838379
1744.179077
2345.920654
2794.119141
1961.070923
4042.098389
4736.145996
5702.976074
1838.831421
4395.468262
2345.667725
3377.403564
1993.982666
2417.938965
2826.69165
2064.1604
2106.089844
2361.31665
3860.404785
5365.745605
2372.982422
3236.969727
4829.537109
4162.123047
1836.587646
2554.155762
2943.354248
4337.255859
3811.547119
2786.320068
2983.894775
2731.275879
6003.952148
2513.493896
5300.697754
4123.90625
2249
3670.260986
8354.711914
2144.980957
4533.23877
5146.025391
4229.848633
6728.773438
2828.789063
3676.387207
5419.348633
2349.249023
3715.070068
5375.789063
2803.657227
3688.110596
3109.698242
2643.401367
2274.881348
3220.800049
2448.206543
4086.920166
3106.29541
4194.328125
7955.543945
11911.845703
3539.894775
3829.384521
4192.915527
3892.294189
2656.579102
2467.498291
4920.954102
6966.382813
2506.692871
4881.126953
1682.028198
2359.284668
2239.152588
4451.125488
4084.794922
2606.191895
5647.964355
2864.218262
2053.01001
2448.424072
2169.044678
2010.468384
5551.221191
3029.699951
3142.583984
3223.040039
2483.078857
2207.874512
2219.050781
3063.830322
2171.124268
2308.658691
2526.051758
3206.84375
4392.671875
4416.150879
2032.763672
1550.032837
2936.713867
2194.067871
2187.177002
6305.037598
6936.706543
4015.714355
3544.091064
3244.559814
3161.460693
4702.302246
5947.987793
4213.163086
2969.874512
3738.949219
2725.757568
2218.834229
3071.15918
2800.92749
3639.30249
3296.558594
1992.662598
2767.154541
2513.766846
5931.733398
6339.166016
1879.164551
2607.55127
5257.12793
3670.365479
3495.52002
5526.76123
4995.732422
3241.205078
4992.620117
1994.015259
2257.295166
5450.145508
5168.939453
1941.506226
2181.796143
3371.046631
2497.304443
2683.162354
2101.995361
1834.01709
4326.973145
5006.590332
1918.145752
2707.596191
2008.099976
2039.831543
1834.548828
2210.193359
5351.101074
2931.95459
3287.160889
2146.224365
2579.272217
1930.035034
6705.146484
1829.486694
2389.092773
1905.776245
2265.946289
3449.271729
5995.871094
2489.455811
1698.87915
2314.77417
2607.025146
2234.188477
2696.362061
4433.301758
2421.165771
4725.578613
2125.133057
2254.719971
4206.145508
2553.753906
2073.028809
4749.96875
2411.507813
3482.736328
3456.860107
4286.070801
5646.384277
2428.05542
1977.852417
5895.852051
1925.029175
2999.215576
2907.929932
3363.197754
4664.810059
5193.071289
6162.588867
2809.883545
4170.469727
4510.371094
6788.748535
2612.737793
5185.844727
4879.206543
3793.831543
3095.5
3122.725098
3294.589844
4536.828613
2473.075195
2280.363525
1980.629517
2645.205811
4058.831543
4788.280762
2670.540039
2889.177734
10801.597656
2890.121094
6629.74707
2283.945801
2960.739014
2361.489502
4540.247559
2099.985352
2265.010254
1945.090942
2505.673828
4531.860352
2750.040527
3190.816895
2419.162842
3145.719482
1939.123535
4913.879395
3018.799072
5273.30957
4090.26001
3232.380859
3488.458496
2855.57666
4941.026855
4110.197266
4225.595215
2046.250854
3660.872803
2166.516357
3564.718018
3123.796143
1508.036377
3198.680908
2967.811279
5125.927246
2454.968994
4549.847168
2759.421631
1922.666626
2369.182861
4668.983398
3423.540771
2592.611572
1895.068726
6721.13916
2553.844482
6009.686523
2099.384521
4184.290527
2560.666748
2503.281494
2417.577148
2079.384521
1357.493042
5030.375977
2694.290283
4071.845459
2774.047607
3688.501709
2726.740479
2109.165039
3058.636963
3080.471924
2912.093262
3001.209717
6250.491699
2324.037842
1799.857178
2926.931152
2916.84668
2002.994141
2713.538818
2619.362305
2584.446533
2401.815918
2665.105225
1598.380127
6297.404297
2522.979004
2350.903564
3979.927002
4077.92749
2051.642822
6136.665527
4578.588379
3005.87085
1528.337524
3702.472412
2559.081787
4588.504883
4319.600586
3715.256348
2668.045166
7147.174805
2505.968506
5528.151855
2225.352295
3974.224121
1800.452148
2674.484619
3481.02124
2691.80249
2243.702393
3566.135254
2328.193848
2633.945801
1879.481445
3555.813477
1917.533203
1932.564941
2069.971436
1799.410034
1933.400391
4270.223145
3082.294434
6605.606445
4047.366211
2572.806152
3751.937256
2114.882324
2397.894043
3456.349365
2357.664063
1974.104858
4559.690918
2464.370117
4216.949707
6004.672363
4287.159668
2025.946777
3599.040527
5702.091797
4250.948242
2084.168213
2757.55835
2946.159912
2558.15918
3348.314941
2470.376221
2791.164307
2107.482422
4162.246094
4582.941406
1971.062622
2200.306641
6661.024414
2197.821045
1663.800415
3305.662842
2129.70752
2046.713013
2232.995361
1978.880981
3029.921631
1913.728394
2744.0979
6098.787598
1952.075439
2116.270752
1768.132935
5795.184082
3870.945313
2949.151123
2447.861084
2261.703369
3975.862549
2010.745972
2694.138184
4399.347168
4804.908203
3061.30127
3651.723389
2782.35083
2986.16626
4257.980469
4780.759766
4524.787598
2570.743652
3782.583252
2904.811523
4243.516113
3199.851807
5494.356445
2080.61792
5151.290039
4648.484863
6065.587402
4403.778809
2742.236816
1833.095459
3734.409668
3931.712891
5765.055176
2301.960449
2485.741455
5033.314941
2953.227539
2359.019043
2125.721436
2538.539307
3068.055664
5785.709473
2392.965088
2268.121826
2547.106445
4222.385254
4797.078125
4586.491211
3087.613525
3235.318604
3189.173096
2584.635986
1932.1073
3088.594971
4567.773926
5353.813965
2581.444092
3785.935547
2581.467773
1944.404419
5780.007813
3021.64917
4374.928711
3164.978516
2100.456055
2252.753662
3244.047119
2349.868164
2924.322998
7938.640137
3126.928955
6494.141113
2617.562988
2235.470703
5861.357422
4732.290039
2774.175049
3845.339111
1733.165771
3588.780762
2322.272217
2525.5
4157.703125
3762.609375
5365.437988
2039.134766
2483.929443
3696.287842
2717.327637
12076.421875
5727.105957
2227.473633
2729.665771
4764.510254
3584.125488
2127.134033
4252.833984
2323.842529
2032.806763
2625.735107
1908.236938
3545.581543
6712.935059
4073.56958
2391.126221
3105.280029
2284.040527
5451.657227
1921.820557
2258.749023
5278.506348
3603.068115
1866.400024
1838.556641
5351.842285
1874.478149
2847.375
4535.805664
4672.41748
4380.743164
4537.160156
3159.733643
1930.861572
2203.333252
2108.510986
2384.916504
1871.555054
2134.01416
2680.703613
3663.288574
1943.873535
3193.890137
3504.688232
4613.283203
2881.028809
5536.095215
2954.361328
4776.551758
3356.638672
2759.464355
2027.123901
4265.706055
3454.149658
2319.330811
2297.694092
2000.734741
3054.848389
1535.696167
2420.281006
1190
1943.758545
2700.064941
3185.241455
2092.885498
3688.370361
3241.751709
2280.775391
1905.527222
1794.844482
3201.465332
2438.879883
2536.720215
2478.071533
4052.887207
2129.080322
3806
2084.75
4488.947266
3834.646729
2097.578125
2045.773193
1523.885742
4249.918457
4260.509766
2331.655273
4867.573242
2070.659668
3248.70166
3583.238037
2311.050293
3243.721924
2876.168945
3472.096191
2323.85376
4603.026855
4037.180664
4648.483887
2256.614258
3015.66748
1966.259766
3294.92334
5398.151855
2532.236328
2552.611572
2606.516113
3466.698975
2342.270508
3356.605225
2632.465576
2579.328125
4340.138672
11947.530273
3456.502441
3909.435303
2720.375244
3777.159424
4319.077637
3368.916748
4342.282715
2047.566284
1906.82019
2524.763184
2197.29541
3521.140137
5258.459473
2058.987305
4100.161621
3552.024414
3338.683594
2097.253662
2210.035156
3272.769531
1997.682373
4695.581543
4826.037598
3016.8125
2730.854248
3926.626953
2042.070923
2061.201904
2510.579346
4077.192383
1995.955078
2939.48584
2915.622803
3617.540527
4057.783447
1894.032837
2410.514404
2438.62793
3679.466553
4303.897949
4976.552734
3703.831055
2839.28833
2566.840332
6949.486816
2804.497559
2335.227783
6350.283203
2025.489136
4431.57959
2436.34082
1889.647705
2142.547852
2680.802246
3202.395508
2262.319824
6293.257324
2802.285645
3066.942383
2283.907471
2822.850098
2623.47583
3183.418701
1868.745361
5164.31543
2252.251953
1981.194214
1954
3578.041992
4358.93457
3802.4729
2457.996582
2333.32666
3200.371826
4012.813721
3317.367188
1925.03125
4301.852051
3225.87793
2400.394531
3217.696045
3566.20166
2874.830566
3266.808838
4054.460205
2594.576416
1707.625732
2199.392334
3017.248535
1754.943359
3859.720215
3331.514648
3142.535156
2258.992432
4577.686523
4070.202637
1886.904053
3312.776611
2765.151855
2186.04541
2407.414551
2567.719971
4779.20752
2560.398438
2868.206543
1996.780762
2091.383301
2783.295166
2766.093018
3665.967529
4176.125488
2182.956543
3584.929443
2652.696533
2608.718262
3373.446777
4477.065918
3443.513184
3812.947266
3955.318359
2480.09082
2963.299072
1827.733276
1792
4372.709961
4823.09668
3168.390137
2915.156738
7221.196777
1955.014526
4548.042969
3652.87793
3548.729004
2578.566895
2242.422119
3341.881104
1983.415527
2593.550293
2776.408691
3506.237061
2989.263184
3406.460205
2009.681519
3246.198975
2573.581299
3880.160645
2852.899902
2917.645264
3347.13208
4299.52002
3229.251709
2716.757813
2477.147705
4168.871094
5063.735352
3232.823242
5823.90625
2590.620361
5446.228027
2143.452148
2472.545898
2199.377686
2850.744385
2293.414551
3776.557617
5576.797363
2996.604736
5139.24707
2288.575439
5902.29834
4761.132813
2755.767334
5507.25293
4006.409668
2448.554199
3352.138428
5887.950195
3558.125488
2301.81958
3272.179199
5451.952148
2344.953613
6376.23584
2780.075195
3165.751709
2102.31665
2015.897705
4912.95166
3337.087891
4631.898926
2454.635498
5598.022461
6520.688477
4973.723145
2544.717285
3105.11499
3135.004639
5042.041016
1917.275269
2261.898438
2359.005371
2483.048828
2101.654541
2060.523926
1824.192505
4355.503418
2276.119141
3762.666748
3412.364746
2316.268555
2060.327637
2000.149414
2593.179443
1895.078735
5337.727051
2112.321533
2819.881104
2736.495361
2316.892822
3696.535645
1713.515137
2110.662842
3926.748047
2811.746582
3099.556641
1843.043701
3154.861572
2037.292358
3493.176514
2561.46875
2685.98584
1968.803711
8404.913086
2712.908691
3304.547607
2080.990967
2216.175293
4665.844727
3202.553223
1762.209106
7959.837891
1881.99585
2130.729492
3435.176025
2581.436035
1782.713623
5027.532227
2852.245605
2369.307373
2725.095703
2116.056152
5637.677246
3645.899658
1784.701172
2761.105225
3242.238037
1847.425537
1843.270874
3013.467529
3116.539795
2102.566406
3733.345215
2865.649902
3180.988525
1677.877808
2255.577637
2019.779541
2551.34082
3063.197021
5186.137207
3696.212646
3734.461426
1630.585693
2152.22168
1966.947388
2991.974854
3647.401367
1688.70105
2067.692383
2595.958984
2240.834717
2027.029419
3385.237305
1931.46936
4092.49292
4460.483887
2241
1980.306274
2633.376953
1959.332153
4302.023438
1844.823486
2659.255371
2877.89209
4480.654785
3401.320313
1896.517212
3179.490967
3804.634521
2420.691162
4182.373047
2549.18042
3380.097168
2440.094238
1886.380615
3783.863525
2051.055176
3881.872314
2948.016357
1933.00708
3344
1961.474609
3134.986328
3874.388428
3299.178711
3385.488281
2831.727783
3959.377441
2936.026367
4411.367676
3437.841553
3095.034424
3477.338379
3564.822754
2762.048828
3114.328857
2160.981445
4102.165039
4294.361328
2223.080078
2496.309814
2131.895752
2151.769775
2330.273926
4227.049805
2621.566895
3314.907227
1979.086182
4276.643066
4332.605957
3560.619385
3457.723389
4473.456055
1864.635254
2144.595459
3958.978027
1881.327637
4571.568848
2906.23999
3305.987549
3364.614014
1887.115356
1884.346802
2833.427979
4230.567383
2266.582031
2981.058105
3130.273926
1500.844238
2401.048828
3033.05835
6500.599609
1910.408569
4200.598633
3549.426025
1769.260498
3150.896484
3148.206543
4116.466797
7920.898438
6573.106445
1814.64917
2208.490479
3995.724854
3938.422852
1975.720825
4484.54541
3417.353271
3188
3129.34668
1909.915771
4117.98877
2130.9729
4020.290771
2206.046631
3801.750977
2509.043701
4324.930664
4094.158691
2657.111572
3681.857422
1829.915771
1914.196411
2071.822754
3015.700195
2096.753662
2886.171143
2117.051025
7300.827148
1803.65332
4798.702637
2267.449219
1708.601563
4391.822266
1774.099487
3576.227539
2152.401367
2349.938232
2000.872192
7984.853516
3925.268311
4777.37207
1788.768433
1890.079102
2140.174316
3370.709717
2151.800049
1696.355347
2519.988525
1890.812134
3966.665039
2834.209473
1981.510864
2812.088135
2111.646973
2030.509644
2478.710205
4094.558838
1882.87207
5015.877441
2099.552246
2402.441162
2290.442139
2826.429932
1839.326294
3141.706543
4282.790527
5740.834473
3987.055176
5979.02832
2547.798828
3620.918945
3214.654297
2112.19751
2143.857666
4323.073242
2666.707764
4581.289063
4613.580078
4676.486328
1858.306519
3555.050293
1828.229248
2201.662598
2572.067383
2531.205322
1854.231323
2558.676514
1878.063354
2687.499512
2465.946777
2897.925537
4435.278809
5465.095703
3738.788574
2323.980957
4499.849121
3004.957031
3423.869629
4100.70166
3034.89502
4567.031738
2608.956055
2723.617188
2319.717529
2077.001465
2671.583984
2349.567139
3133.967041
3331.448242
1950.137207
1975.898193
4233.919922
4442.446777
2170.883057
2860.652832
2837.092285
2430.641113
2702.505859
4544.730957
2239.279541
4105.202637
4674.181641
3404.076172
2053.192627
7028.204102
1771.906494
2752.449463
3513.379395
2820.724121
2920.836182
2097.646729
2643.434814
4456.689941
3614.9375
4077.057861
3186.506104
4822.149414
3424.238525
3224.621094
3200.204834
2159.609375
2091.650146
3834.295654
2343.803955
4667.336426
2669.041016
2873.020752
1923.404785
2429.886719
2462.736816
3725.935547
2948.418945
2067.18457
2038.561035
2704.378906
5784.162598
2562.379395
4057.847168
3421.333252
2530.095215
2024.985107
3859.970703
4299.080566
2219.795898
2422.089355
4607.728516
4430.841797
2518.276367
7566.776855
4226.367676
2066.713623
5386.111328
2945.939941
6509.786621
3349.079102
4204.679199
2420.047119
4787.887207
3990.218018
2617.727295
4514.19873
3727.324463
2745.316406
2789.624023
3706.661377
4443.870117
2797.973145
4224.066895
4166.071777
3166.238281
2448.218262
3114.893555
3184.118408
8311.757813
2251.497559
1686.968872
1930.974365
3214.857178
4033.14624
2145.056641
2629.028564
2066.879883
2310.912842
3970.359375
3007.360107
2276.162598
2035.1698
3996.210449
5437.222168
3301.488281
1763.576416
4013.552979
6987.008789
3568.75
4590.478027
5537.725586
5627.084473
2514.588135
3752.612793
3678.065918
2266.247559
3331.106689
2962.168701
2005.561523
1909.937744
1824.695679
4282.456543
3044.148193
2197.041992
4157.17627
3572.564697
4051.062744
2164.112061
3367.16333
2446.107422
7106.493652
5475.52002
4351.198242
3231.619141
1650.893677
1490.416626
2959.09668
4092.316162
5181.48584
2710.251709
3258.950439
4503.724121
3289.448242
1880.408203
2037.119995
3513.047607
4668.617676
3341.306885
3271.931396
2884.134033
2117.827637
3548.631592
3030.57251
3077.992188
2515.605225
1716.832397
6047.057617
2071.866455
6305.741211
3083.661133
3257.513428
4344.356445
2245.007324
2646.573242
4346.48584
2709.710938
2472.460449
2573.063477
2117.8479
3906.924805
1871.39624
1856.340454
4204.575195
1773
2045.0896
2279.538574
1820.842529
3278.5
2349.67749
2187.312012
1930.565308
1844.994507
2827.810791
1993.273071
2099.703369
3624.114014
2507.973389
3253.186035
2278.909668
1840.682739
1770.638794
3623.04248
1915.923218
4576.390137
3578.666748
2554.795166
2062.770264
3283.198242
3727.32373
2306.385986
2342.447266
2204.012695
2228.483398
2023.879395
2179.523438
1964.39624
3374.617188
5297.274414
3720.248779
4085.938232
2696.567139
2100.509277
5807.660156
5490.044434
2592.876465
1979.700806
3498.517334
2846.472656
5444.414551
2221.25
2119.35376
2843.908203
3086.228271
6064.640625
3872.561035
3775.270996
3683.336426
2969.297363
3438.405762
2394.466553
2181.456787
5748.410156
1921.176514
2590.808838
2413.859863
2861.367432
2212.991455
5267.906738
3150.390137
2570.907471
4324.544922
6443.130859
3199.002197
2093.069336
2166.057617
5625.445801
2459.455811
5147.679199
2087.178223
2070.864746
1922.790649
6653.638672
4085.379883
3239.87207
3110.97876
3413.134277
1883.735474
2005.732788
3638.939941
4469.381836
3203.26709
1887.476929
4821.208984
2094.615479
3047.710693
3494.269531
4723.428711
3068.90918
2464.316162
5922.133301
2322.666748
1920.912231
2571.09668
3259
4568.54248
2915.166748
5868.816406
3548.153809
3461.899414
3015.73584
6203.864746
2558.55127
2081.641846
4599.352539
3877.116211
2491.757568
3811.251221
4138.594727
1990.249146
5130.737793
3230.758545
1995.555542
2456.256836
3209.608398
4146.048828
4395.061523
2011.230713
1934.765259
2257.073486
7262.524414
2783.481934
4035.605957
3010.420166
5247.583496
2446.363525
2700.283447
3607.665039
2066.618164
2934.865234
2807.508789
2803.54834
5632.690918
3832
3592.972412
2389.452881
2903.813965
2041.729736
4262.813477
2990.222168
2209.600098
3887.111084
2017.585815
2380.434814
6038.899902
4974.94043
3203.051758
2440.19165
2579.5271
1920.241699
3723.640381
2253.494141
1863.854736
3002.169678
3206.298584
2259.222656
5109.064941
2869.182617
2313.7146
2651.039307
2594.118164
3863.764648
3875.609619
2386.863525
2069.38623
3227.789551
3735.263184
1873.894775
1661.578979
4390.620605
5119.014648
3317.490234
3183.880615
4668.655762
4811.069824
4629.130859
5428.441895
3422.90918
4176.106445
4123.00293
2325.589844
4930.882813
4794.640625
1773.164551
3204.800049
7323.138672
2045.538452
4458.464355
5167.666504
1995.148926
2611.536865
4788.219727
3006.438965
2366.032959
2587.786865
3203.620361
4807.503906
4013.220947
2510.653809
2554.327393
2413.924072
3634.095215
4640.5
2843.722656
3849.076904
4147.249512
3168.368408
3262
1943.106567
2156.501465
1870.203857
2474.393066
3658.032715
3991.861328
3008.582031
3012.473145
2213.557617
3873.046875
2043.765747
12712.082031
2181.987305
1910.87439
1673.310791
2847.046387
2600.456055
2896.131592
1790.710693
4776
5564.848145
4003.937256
4070.262451
2809.226807
4297.221191
2440.752197
2421.168945
3580.959229
2005.119019
2045.616333
3892.457764
7292.558594
2587.354736
2898.273438
3361.178467
3238.303955
4150.211426
2694.436523
4670.854492
3798.825195
4351.293457
2789.286621
3344.33374
2935.141846
6202.120605
4998.523926
3105.26416
1822.458862
4039.82251
2235.110596
1862.53833
2430.993896
2200.288818
2230.97998
3063.37793
1445.519287
2560.177979
4818.076172
1787.111084
5606.894531
3604
2722.267334
7505.637207
2965.17334
5677.569824
4720.833984
3688.952393
4843.437988
2464.063965
2116.148193
2874.585449
1909.793823
2301.95874
5357.586426
5710.191406
2733.800049
4735.888672
2023.69397
5074.253418
2445.480225
2793.8396
2634.388672
3646.388428
5451.947754
2837.389893
2245.754395
1651.938477
5845.427246
3895.026367
1964.181763
3554.652832
5718.105957
2508.488281
1733.416138
2118.135254
4644.679688
4626.166992
5232.657715
2080.677979
2329.339844
4488.554199
1977.308228
1970.853149
2186.244629
2492.158936
4889.274414
6490.834961
2747.688721
2282.372559
5093.577148
2077.248291
5880.459473
2506.285645
2254.75
4035.881592
2634.026611
3253.877441
2100.54541
2788.662354
3780.444336
4057.491455
2474.515381
3156.855225
4572.921387
3112
2136.980713
4533.644043
4066.851563
4160.246582
2515.574463
2333.228271
2264
7437.748047
3686.422119
4321.314453
2074.756836
4818.251465
1704.395996
4258.3125
3649.360596
6743.530273
3892.25
2415.424072
1451.744629
3293.47583
1689.02124
4753.446777
4860.536133
4742.733398
3611.229248
4547.186035
8782.615234
2226.076904
3981.14624
4259.87207
3392.888916
3730.857178
3611.748291
4155.482422
2757.726807
4192.27832
3788.614746
3211.118408
1591.191895
4629.333496
3361.811279
5570.086914
5912.447754
3676.39502
3891.411133
4103.749023
1803.961914
3449.70874
2733.829346
4186.539551
4351.791992
4565.324219
3850.448486
4320.296387
9600.757813
2129.744629
2440.305176
3091.629639
4829.645508
2993.947021
13421.142578
4738.960938
2153.601807
1856.733887
4094.760986
1876.691772
3582.173096
5972.399902
4022.005615
2529.571777
2418.841797
2282.830078
2268.961182
2820.385742
5943.408203
5165.32959
2766.50415
4791.976074
4323.466797
2952.714355
2742.22998
2340.571533
3451.894775
3177.714355
2447.18042
3976.932861
4683.503906
2833.6604
2526.911621
4767.591797
6142.693848
1973.549072
2319.944336
3728.883545
7015.94043
4243.643066
3125.758545
4834.945313
2186.89209
1422.039795
5525.717285
4292.359375
4127.410645
2513.865234
3732.922119
3041.546875
2212.571533
2102.172852
2075.636475
2130.068848
2989.991211
5285.814453
2718.564209
3530.209717
6593.555664
2520.689697
3466.81543
1789.141113
2141.926025
2379.366699
6621.414551
4684.936035
2977.344238
3565.137207
3412.214355
4096.359863
5358.52832
5549.742676
2601.428467
3511.062256
4622.220703
1898.485474
2408.794678
4222.981934
4271.855957
2698.356445
3453.486572
3949.0625
3154.043701
4403.187988
4996.09668
5853.066895
3401.157227
3241.226318
3571.190918
9329.282227
1778.157837
4769.344238
2625.124268
2403.049805
2375.272705
8657.140625
4875.402344
3377.600098
5134.291992
5962.05127
3079.387695
5045.225586
3119.832275
8092.908691
3798.357666
2873.64624
3624.407959
2238.307617
4808.243652
3277.31543
1995.421631
4539.744629
2536.047607
2112.874756
3584.965576
2721.117188
3803.211182
2766.306641
4546.443359
3424.764648
3900.235352
10449.476563
5834.563965
3752.289795
4923.284668
3982.588135
5913.600098
3959.548096
5808.526367
4651.080078
2553.89209
3371.979248
3254.624756
2183.826904
1917.410034
7475.139648
3403.59375
4431.230957
3911.434326
3713.0625
5870.912109
3143.670898
3283.073975
8304.325195
3297.070068
4071.237061
3124.539307
3957.272705
5702.853027
4144.457031
3581.65625
4146.983887
4128.640137
4481.67627
3144
1925.407349
4119.401855
2008.530762
5235.803711
4070.008545
5826.356445
2181.278809
4603.200195
5157.754395
2542.818115
5562.666504
5167.381836
8735.842773
3563.416748
5253.76123
3749.93457
3975.177246
2410.786133
4971.388672
5270.660645
5182.882324
3917.217285
3012.537598
2287.300293
2551.964844
2520.423828
4744.688965
2825.812012
4630.313965
4010.966553
2256.088135
3686.019775
2132.522949
4653.868164
2168.474609
2783.019531
2764.338867
3026.681152
5792.458984
5298.5
3355.059814
4668.973633
4929.684082
4824.648438
3649.519043
4187.552246
1771.213135
1971.22168
5356.303711
4277.853516
5174.083008
3762.51123
2967.199951
4057.97168
9320.193359
1685.741943
2189.863037
7308.807617
2494.073486
8146.458008
2930.130127
5232.175293
4044.841064
3584.562256
4081.451416
4824.246582
2872.622314
3288.764648
4817.473633
2573.714355
4389.093262
3389.5625
4596.164551
3958.75415
3916.177246
3001.648438
2776.04248
5048.541992
2645.739014
3996.786865
3043.828369
3394.222168
3396.477295
4223.663086
4173.472168
4555.267578
4250.666504
1440.727295
4118.531738
7222.162598
3885.404785
4227.123047
4081.543213
10667.113281
3130.507568
2140.748291
9296.482422
3425.379395
4585.208496
