# Supplementary material for: Distribution Analyzer, a methodology for identifying and clustering outlier conditions from single-cell distributions, and its application to a Nanog reporter RNAi screen
Source: BMC Bioinformatics. 2015 Jul 22;16:225. doi: 10.1186/s12859-015-0636-7 (PMC4511455; doi:10.1186/s12859-015-0636-7)
Supplement: Additional file 1: Code S1. — R source code and sample data for distribution-based high-content screen analysis [file 12859_2015_636_MOESM1_ESM.zip › DistributionAnalyzer-1.1/Plates/files10004/H20]

1651.738647
1772.717041
2894.947754
4028.915039
1580.97876
1917.446289
2971.607178
3697.030518
4271.291992
2993.990723
1876.17395
3537.992676
3327.308594
3440.569336
3210.433105
2626.778809
6026.158691
4197.063965
3382.550049
2272.692383
1935.709961
3637.038574
4025.631104
3693.863525
2626.951172
4253.043457
1792.674316
4298.707031
2619.53418
4868.816406
3387.929932
4035.211914
3721.152588
2094.902832
4596.416992
1809.718506
2357.109375
1705.356445
5691.558594
2043.010498
2368.602051
2035.436768
5087.223145
3465.689941
5400.405762
2048.036865
3336.693604
4483.736816
2363.638672
2366.36792
3093.418701
3481.544189
2282.246094
3023.620605
3261.415283
3557.446045
3176.953613
2567.761963
4123.071777
1972.530151
2766.642578
2545.16626
3151.111084
3696.474854
5200.652344
3048.669189
3589.092773
3268.525635
3578.494873
2841.00415
2322.056152
1908.956055
2448.268555
3677.643066
4332.338867
2242.576172
4528.403809
2453.983154
2546.088623
1744.026855
1869.351929
2769.554932
2657.05957
7056.693848
3019.175537
2488.834961
2336.517334
3967.636475
4919.595703
3417.377441
2687.82251
2741.074951
4346.401855
4705.101563
2566.01709
2513.09082
2238.571533
2099.988281
2358.845459
4098.651855
2010.818359
2454.95874
2187.425781
6753.449707
1644.127441
1954.790161
2302.903076
2050.816895
2311.210449
3604.589111
1884.985352
2616.299316
3150.698975
2244.477783
2471.773438
3105.274414
2936.823975
5475.253418
2298.392822
3395.562988
2767.539551
1722.427734
2495.877686
1776.027588
2125.25293
2635.483643
4568.376953
3841.890869
4427.966309
1553.082031
1928.363159
1903.439941
2019.986572
3306.661377
3674.050537
3447.898438
4641.09668
3758.670166
5192.26709
3419.802246
2999.124756
7420.13916
4539.850098
2117.431152
2083.737305
2606.906982
1700.024292
6675.940918
3917.23584
4811.473145
2082.303955
1756.411743
2046.70752
1815.977539
2528.099121
2302.810547
3910.426025
2953.729248
2788.841064
3389.685303
2564.422607
1814.268433
4188.866699
2852.037842
1726.008423
8838.02832
3826.75293
1618.375854
2266.061035
2896.51709
1981.817505
5043.633789
1804.753418
3919.950928
4583.558594
2025.827759
2378.819092
4422.782227
3851.044678
1909.399292
2606.7771
1680.614014
3870.382324
3865.049072
3744.647461
2347.685059
3533.446777
2859.06543
1643.030884
3060.879639
3824.716064
2058.695068
1559.150391
3525.171875
1877.74353
2886.479248
2285.242676
2910.732178
2027.966675
2797.940674
3234.742188
3574.769287
3328.386475
3723.613525
3801.544189
3460.363525
3749.87207
2392.990479
3381.240967
2620.877197
4026.804443
3551.763184
3808.561035
1920.445801
4120.477539
1672
6261.743652
4339.333496
8911.150391
2797.12085
2004.322632
2688.790039
4171.436035
2403.916016
2232.118896
2437.227295
5712.549316
4494.842285
1881.041504
2779.0896
2964.413086
1672.964111
2384.623047
3447.938232
2670.646484
1856.075195
2488.115479
3225.404785
2142.73877
1825.221924
3054.512695
2917.793701
2482.111572
2616.193848
2553.916504
3852.851807
3248.491943
3777.370605
4390.996582
2459.245605
1972.935059
2697.960449
2230.811768
2977.44458
2800.42334
3620.255615
1963.254272
1871.713867
1929.095215
2123.314697
2698.123047
1872.011963
2113.991699
1955.683838
2068.12085
2054.186768
4500.30957
4159.5
2382.305908
4857.839355
1745.894775
3531.578857
4347.915039
5812.637695
3207.779297
5017.600098
4778.181641
4503.956055
1515.116943
1781.714233
1559.179443
2444.50293
5179.006836
5347.544434
2200.810059
10218.257813
1619.848145
2745.825684
2296.651123
3188.131836
2597.721436
2834.100098
4030.588135
2811.782959
3801.889648
1746.980347
4624
1834.862671
3233.507813
1840.200317
1693.215698
1613.69458
1748.320435
3854.617676
3607.122559
3709.199951
1867.269287
3030.695313
3212.724365
1916.565674
1653.697876
2627.157227
2793.621338
2934.897461
2294.239502
3072.328125
2890.685303
2508.580322
1876.368652
2331.099854
2139.477783
3314.57666
4530.313965
1855.088989
3017.188965
3072.827637
3001.58374
1479.97168
3263.00708
2538.330322
4913.941406
1905.329956
4671.032715
3753.528809
1780.186768
4543.788086
2379.153809
3337.893799
2926.817139
1864.621338
1810.507813
1992.490356
1830.268799
3594.623779
1717.665527
1798.233521
2910.084229
4136.802734
3724.022217
3568.443604
2838.102783
2951.390137
2405.674805
2948.508301
3994.779541
2007.016968
3905.484375
3178.216064
2885.115967
3820.571533
2122.141846
2975.69458
2676.821533
2065.823486
4697.143066
3628.399902
3202.80957
4901.73877
2497.239502
2952.071533
4187.950684
5653.410645
2885.724854
2866.086914
2594.583252
1632.917236
1752.592651
4746.491211
3279.98584
2162.695557
1320.727295
2096.070068
2657.373779
4169.629395
2374.517822
1713.877563
1737.478271
4000.858643
2886.723389
1953.923096
1565.781006
2374.877197
3010.254639
3938.818604
1801.764648
2801.464844
2092.422363
4121.081055
5088.666504
2759.679932
2891.233154
2367.089355
1926.253784
4433.359375
4869.520996
3304.140381
2085.251953
1375.741943
2281.384521
6869.23291
5056.160645
5933.752441
4209.772461
2776.571533
2572.678467
5160.286621
5171.023926
4522.409668
2883.120117
5883.856934
4086.092285
6188.995605
3140.734131
3883.45166
1715.963135
3301.791992
2330.874023
2857.336914
2497.422607
2382.211182
3051.452393
1773.80249
2316.033447
1825.239624
3355.040527
2214.570313
2763.251221
2558.502686
1939.885742
4023.210205
2505.144775
1826.292114
2033.873657
3403.320801
2035.495483
3440.67749
2906.945313
2880.92627
2167.001953
3071.64209
1980.286987
2403.083008
1943.396484
2844.302002
3423.846436
1937.908936
2070.686279
3694.099854
2138.24585
2204.282715
3483.63208
3191.923584
1992.652588
2832.186768
4818.276367
2817.330811
1907.961548
3108.270508
1829.538452
2559.615234
3391.904053
5245.254395
3206.670654
1774.895264
4237.694824
3031.129883
2072
2679.513916
1933.353638
2622.284912
2072.192139
1953.17395
3890.611328
3125.887939
2401.009766
3473.481445
2193.025635
2016.152344
3370.305176
3859.557617
1737.134766
3660.489502
2175.254639
2306.138672
3594.54541
2030.588257
7797.881348
2640.852539
3965.5
2134.329102
4825.233887
3089.905762
1690
1633.599976
2084.025146
5244.925781
4982.511719
1681.619019
4434.687988
4606.491699
4984.400879
4736.124512
3795.654053
2496.470703
4382.962891
1834.974365
3559.45459
7263.922852
1447.555542
3167.319092
2691.157959
3762.178467
3627.856201
2671.946289
2482.600098
1888.366943
2025.480469
3379.199951
5290.446777
2415.72168
2870.618164
4853.991699
1913.170776
1845.340576
1626.234253
5203.692383
2461.621582
4606.295898
1983.735596
2394.642822
4274.797363
3005.694092
7503.652344
4945.121582
3171.834717
2192.5896
3939.833008
4026.296387
3750.220459
2625.16748
2055.693115
2234.791748
2871.630127
4165.342285
3639.831543
1879.940063
3152.255371
2605.027344
3070.217285
5620.839844
5561.046387
4191.617188
1971.963623
4810.806152
2207.17627
3282.877686
1671.257202
3833.2854
3072.081299
1740.706665
1733.008179
1825.199951
3321.119629
1766.247803
5235.462402
1903.665283
1729.963867
1947.695313
1796.522339
2645.020996
5181.836426
2357.52002
6834.012695
3895.748535
4175.864746
2030.011719
2952.972656
2767.216797
3566.155273
1690.37207
2715.044434
2696.319336
3041.17041
4269.294434
4099.094727
2327.991699
3226.223389
4127.772461
2121.731934
7446.578125
4819.331055
2859.92334
2319.444336
1946.172852
2264.48877
2987.860107
4623.638184
5050.506348
2938.279541
2893.318848
4160.436523
3970.736084
6233.707031
3932.478271
2401.874023
7378.861816
1873.491577
2409.032227
4812.489258
1735.661011
2619
2222.658691
1625.747925
2818.84668
1830.136353
2042.841553
1880.438965
1922.618774
4582.963379
2778.278564
2954.840576
3964.104736
2003.704712
10143.862305
1442.146362
4278.176758
2800.04248
3161.270508
4255.287598
4266.816406
4975.347168
3422.924072
2355.801514
4580.115723
5133.655273
2640.097656
2659.328369
2826.75
2753.49292
2552.186035
1961.953857
1965.787231
3852.563721
4044.873535
3285.671387
3376.694336
1738.523071
4459.250488
10708.199219
1922.622925
1783.638428
3605.636475
1812.139526
1662.512817
2012.748657
3414.315674
3566.38208
1764.300537
3962.357178
3929.600098
3386.116455
1866.360596
1498.917603
4688.962402
3703.080566
5989.618164
1894.626831
3108.770752
2906.09082
1879.686279
4617.246582
3380.970947
1550.400024
5482.51416
2835.41626
3688.123047
5704.834961
2954.454102
1919.829102
1450.382935
4200.470703
2076.628662
2464.067383
1590.509766
1757.496216
3078.787842
4997.480957
3520.994141
5916.910645
3525.888428
1947.283569
1790.615356
1814.135864
5451.791992
1944.427856
1984.538452
1736.072754
5237.973633
1893.504028
4223.788574
3942.266602
3459.758057
4647.689453
2095.942871
3134.685791
2829.517334
3072.088379
4904.897461
2357.797119
4685.333496
1872.202515
2188.895508
3675.042236
2640.151855
2843.895264
2569.899902
3358.264648
6764.76123
4092.222168
3875.781738
3515.802246
2628.028076
3451.020508
2353.087158
1622.810791
3156.22168
3056.988281
3361.25293
2256.89502
3001.423828
3744.238281
2451.2771
3810.38501
1474.470581
1983.146606
6182.90918
5252.067383
2166.199463
4486.216309
3491.636475
3001.341309
4535.020996
2808.695557
4273.155273
2368.615479
6256.244629
4024.412354
2955.2854
2157.462402
4916.405273
3481.112549
3990.554932
1779.382324
5236.224121
6115.559082
3595.475342
1475.518555
3429.202637
4001.333252
3921.766846
2252.381836
1365.874146
2524.116943
2995.656494
4630.48584
3606.012207
2317.199951
3113.039551
6365.974609
2570.624268
2147.061279
1718.216919
3093.551025
1989.714233
1973.857788
4527.969727
6492.679199
2334.315674
3843.173584
1915.82605
4047.16748
4013.467529
1937.823486
3373.512695
7697.924805
5056.625488
5205.829102
2447.62793
2335.06665
4545.646973
4360.40918
6466.394043
3575.349854
6340.347168
6544.730957
5144.671387
3803.742676
4075.677734
1390.903198
4626.195313
1766.868286
3647.24292
4062.857178
2261.135254
1660.947998
1907.496704
2029.480347
1968.920898
4661.701172
2885.76123
1635.885742
2020.1875
5847.384766
3937.656738
3797.41748
1361.046143
5917.426758
3394.523438
2815.640625
4948.617676
2520.739014
2970.252686
6346.105469
3610.562012
6368.137695
4478.427734
3523.371094
4658.79834
2026.894775
3408.663818
1722.742798
4052.710693
3960.928955
4002.666748
2191.953125
1870.448242
2017.822754
2857.238281
3811.188721
2260.266602
1786.597412
3552.546631
1861.932251
2120.375732
6027.155762
4597.67334
4111.013184
2070.382568
3228.315674
7657.069336
4400.373047
2063.387451
2565.170654
4230.80957
2121.114014
3347.795898
5466.648926
4549.180176
4443.207031
3918.675049
5098.912109
3055.217285
3507.020752
2217.978027
1634.717041
2743.285156
3284.350586
4124.644043
4052.569092
4477.80127
2784.631104
2250.148682
5138.285645
6355.003418
1777.570313
2775.726807
3022.294189
1699.661011
4555.5
1968.263428
3140.831787
1826.42627
3388.769531
7367.984375
6979.824219
3043.450928
2784.682861
2682.395264
2186.246338
2709.302246
2906.440186
5056.583984
3900.608398
3584.84375
4987.960938
3854.248047
4260.052734
1808.529785
4435.621582
2355.348877
4291.348145
6736.850586
2301.241455
3555.631836
2960.155273
7782.552246
2823.207764
2237.172607
1490.853149
4742.046387
4163.293945
1996.470581
2286.421143
2114.994385
5535.286133
5202.26416
5871.476563
4385.63623
3755.550537
2293.028564
2634.066895
4760.379395
1845.37561
2497.016846
4462.704102
2308.467773
3397.701172
4178.558594
4024.600586
1630.564087
1951.815063
3376.174316
3701.187988
2761.324951
2567.527344
7325.607422
3505.721924
2802.094482
2619.339844
4905.812012
4294.097168
4372.886719
4332.757813
1765.928589
1754.259888
4700.370605
4179.725098
2119.018799
2791.877441
2319.281738
3681.473633
3069.364014
3532.191895
1368.790161
2248.209473
2697.92749
4294.783691
4406.478027
3642.79248
4693.075195
3758.132568
2211.366943
4941.426758
2535.081543
4742.645996
2657.23291
7216.049316
5146.882324
1554
1919.540649
2518.80127
1844.32959
2315.385986
9159.803711
1521.372803
2477.660889
3779.006104
3125.515869
2462.874512
7654.744141
3958.634033
2282.491699
2401.461914
4902.678711
2922.885254
3544.338867
2138.929932
5385.496094
2582.285645
4127.483887
2303.86499
3693.958008
4004.537354
5209.470215
1409.479736
2390.73584
1248.971069
5696.876465
5686.79248
1996.885498
2981.397949
1967.521362
4088.240967
3509.458496
3916.671631
3394.260986
7392.062012
3756.882568
4654.834473
2139.977051
4653.380859
4548.111328
3675.449707
4148.593262
3570.884277
4747.76123
3011.06665
4668.625488
5720
2256.973633
1694.222168
4782.414551
2505.3479
3826.249268
2868.628418
1816.782227
3336.08252
2756.334961
4134.032715
6467.350586
4072.892334
2808.159424
2422.773682
5247.293945
2986.051514
2000.824707
1587.866699
4531.67041
4156.085938
1789.714233
4478.713867
2906.61792
1850.314697
4311.036621
2101.700439
3054.453125
4187.794434
3041.777832
4388.891602
2711.565674
2740.358887
5250.250488
3829.811523
4511.108887
2661.0625
5240.951172
2366.481934
3988.671631
3697.497559
3263.912354
3920.370361
4525.012207
2754.671875
3536.877197
2767.542969
4986.960938
4500.299316
3815.583008
2987.745605
2978.493164
4960.171875
1468.752441
6276.36377
9940.326172
6117.306152
1932.064575
4539.145996
3664.698242
3850.008301
2051.835693
2278.236572
5431.400879
3595.510254
1885.992065
3750.42334
2607.188477
4423.774902
2546.821533
4057.247559
4093.132568
3927.85083
2064.084229
4739.513184
3788.212646
5208.603027
4218.643555
4093.074219
3030.58374
2626.283447
2479.057373
2820.12915
4475.16748
3044.072021
3138.366943
3802.860352
2590.678223
2486.305176
3829.811768
2499.509766
2358.436279
3055.018066
2471.741943
6134.602051
3530.748779
2311.102051
2075.016602
5191.930176
5638.245605
3192.150146
4145.809082
4287.532227
2288.107178
2219.595947
2237.812256
1900.848511
5313.007813
2858.478027
4560.633301
3008.854736
4188.799805
3075.06665
4241.239258
2831.258057
5917.212891
2828.551758
3223.633545
4486.991211
3450.731689
5894.017578
2969.80835
2600.618652
5127.782715
1979.728516
2016
4124.512207
3408.589355
2821.835449
4172.228027
1905.667847
5243.610352
4244.43457
3928.451904
3763.56665
4884.307617
1408.863892
2156.536865
4463.05127
4889.825684
3982.299072
3516.960449
2007.945435
4682.812988
3353.029297
4490.757324
4122.62793
6477.259766
2873.697998
2512.802002
5235.6875
2494.197266
2470.165527
3056.489746
2796.085449
3217.721436
4575.904785
3565.636963
3279.272705
2836.020752
5512.66748
1989.928101
2986.437012
2780.088135
3565.915527
3850.250977
4449.70166
2652.458252
3248.181885
2830.864746
3131.560059
4057.692871
3228.401855
2129.511475
5712.243652
4441.153809
7014.925293
3022.192871
3423.091553
2464.376221
2790.471436
2180.324707
3563.790527
2937.41333
7910.588379
3759.541748
3159.672363
2141.111084
4515.457031
3111.888184
2434.227539
2538.093018
3966.216309
2358.438965
1844.861328
4150.705078
4067.867432
1937.816895
1964.492798
4365.395508
2828.675293
2596.031006
6647.78125
2070.710449
5713.155762
3493.404053
4922.923828
4302.012207
9022.499023
2534.022705
3812.008545
2023.190796
1694.600952
2377.230713
2537.225098
4258.987305
3473.542236
4744.883789
6256.755371
3618.957031
5128.080566
2311.100586
2663.723389
5385.510742
3515.917236
3679.892822
4594.627441
2752.722168
4737.858398
3549.84668
4080.267822
2131.178955
3668.60791
1937.210571
2367.69873
4117
3735.349609
2739.266113
4566.248535
2917.205566
5264.492188
3832.139648
2884.12915
3174.00708
2464.482422
1909.802856
1793.939453
4761.103516
4265.225586
4387.938965
2784.380127
4814.087891
4223.501953
2098.10376
3010.512451
3615.973877
4302.724609
4606.710449
2920.995361
4209.274902
1855.117676
3386.18457
5485.873535
3099.74585
3095.961914
1722.93335
5011.790527
3034.465576
4979.322266
2886.569092
1858.96228
3137.787109
5078.367188
3195.828613
1862.906616
6291.074707
3467.588135
2556.785889
2911.637451
2083.108887
2801.197754
3461.284424
2836.936279
4261.39502
2545.625977
2914.323975
3547.720947
4633.452148
3013.078613
2311.989502
2101.747559
2705.88623
2813.161377
2307.893311
5136.148438
4716.45459
1693.585571
4899.598633
2845.138916
6644.132324
9880.46582
2435.763184
4951.361328
2460.349121
3412.701904
2829.706299
1909.904785
2887.084717
2896.686768
3195.675781
4213.276367
3192.138184
4327.825684
2810.102295
3268.322998
2038.603149
7543.537109
4558.634766
3526.508789
2368.226074
3997.404053
5786.289063
2258.510254
1907.374512
4142.355957
5285.874512
2864.664551
4770.086426
2053.663574
2599.973389
4721.537598
2698.13501
4292.108398
6952.235352
2286.797363
4520.338867
4851.619141
2642.104004
2767.138428
2277.746094
1739.319702
7697.603027
5688.082031
3523.746582
1797.125732
1939.692261
6474.527832
2461.612305
5754.337402
3209.699951
3166.426514
2887.420898
2252.898438
3344.322021
5710.835449
3559.67749
3267.717285
3468.240723
3751.073242
2324.698486
4857.07666
2054.460938
5445.396484
2544.014893
3559.184326
2869.404053
2228.6875
7073.041992
4684.760742
1847.654053
1413.017944
2362.303955
2334.388184
3264.614014
3769.182617
2818.443604
1916.598755
4338.900879
2367.441895
3222.10791
7176.980469
2326.940674
2606.222168
4586.492188
3507.951416
3997.063965
3780.172363
2186.944092
2372.212646
2591.631592
2358.416748
3142.986328
3271.242188
2615.816162
2931.584229
4034.494141
2548.071533
2392.338135
2237.916992
4898.860352
1824.327026
2228.449951
4052.793457
2253.623535
2166.198486
2245.895264
1766.349243
2772.023926
2739.23584
3850.264893
3373.178223
3884.051025
2962.464355
4109.889648
4006.567383
6371.879883
4659.291016
1976.307739
4654.674805
5726.375977
1696.97168
1866.262939
2505.855469
3498.862061
5354.263184
2643.138672
3542.906738
4716.685059
3099.372559
8548.647461
6507.98291
4019.108643
5600.325195
2102.496582
3036.394043
3980.073975
2845.498047
2077.751953
3249.902832
3710.441162
4630.550293
2028.986694
3038.984619
3262.279785
3349.033936
2697.802734
2869.06543
2233.223145
7777.555664
2798.981445
3210.638916
3380.129883
2393.524902
4387.255859
2352.471924
3038.408936
2974.760254
2171.281982
2057.026123
4042.534912
2205.63208
4380.125977
3485.506592
3130.598633
1673.671997
1526.19043
2264.328369
2863.551025
3713.718262
2416.970459
2376.753906
2282.876465
4740.466797
3380.380615
2105.746338
2128.136963
1857.588135
2548.317627
1868.953369
4147.209961
2047.585327
4410.6875
2086.955566
2988.883789
2531.487061
1754.408203
1848.396484
1681.113037
1511.630005
1856.095947
3257.493408
2821.203125
3404.77417
1663.766113
3144.674561
2064.26123
2529.392334
3279.677002
3331.388184
3098.679688
1721.140015
5890.41748
1936.211548
1893.716797
3037.249512
5151.097656
4397.777832
2353.740234
2589.110107
1806.977417
3337.438477
4031.843018
3786.640625
2708.815186
4210.095215
4033.589355
1808.324097
3595.345215
3410.466064
3306.030518
2373.43335
2439.793945
5186.641602
2805.040039
1702.915527
2015.937012
1767.515137
2484.916992
6748.819824
3352.589355
2669.487549
2031.868896
3495.180908
2002.112305
3144.15332
6651.982422
5754.186035
2128.269531
3188.800049
3131.403809
8304.253906
4473.663086
2386.484619
3834.036865
2872.057373
3644.70459
3461.291016
3427.189941
3873.634033
4352.463867
3064.317383
3056.489746
4291.293945
1891.217407
1736.842163
2770.431396
1860.076904
2677.845215
2659.483398
1891.91333
4365.45752
2594.303955
2484.600098
1843.725342
2564.807373
2094.532959
5340.696777
2520.568115
4484.130859
3518.996582
4695.925293
2864.147217
4293.70752
6866.794922
1984.871094
2012.872192
2689.283936
2779.004639
2232.48291
4763.713867
2422.742676
3400.134766
1915.763184
3705.80835
2015.844604
2482.297363
3746.940186
3520.747559
3126.110352
1756.140381
4237.321289
1700.467529
1983.168823
3310.418701
1697.032227
2077.351074
2042.300049
4468.033203
4140.738281
3092.758545
3712.067139
2139.414551
3131.636475
2276.064453
1888.388916
4904.450684
3888.186035
3183.036377
2606.037842
3242.727295
3585
1569.528076
2901.606934
1826.813232
3115.812012
2971.07373
2661.645264
1971.025635
1684.865967
1827.878784
4106.513184
4680.410156
3092.910889
1997.310913
2317.860352
2948.602051
2295.489258
3742.033936
2651.584961
1735.227417
4077.348389
1770.63208
1547.799438
6725.772461
1719.913086
2529.852539
8148.903809
4004.762207
3037.341553
2159.790771
2285.641602
5070.052246
2011.942139
2555.327393
1986.61377
1987.957886
6975.233398
2852.619629
2163.766113
1661.443848
2259.404785
3731.307129
3245.915771
1676.11145
1996.75
4360.807129
2798.421631
1771.706421
2654.0271
3705.127441
2783.291016
2496.932129
3248.597656
3436.601318
3953.585449
3019.199951
2094.6521
1771.382446
3831.93335
2072.095459
1815.634888
4246.494141
2002.045776
2708.871094
4736.044922
1920.588257
2299.372314
4786.122559
2337.785645
2675.164795
1723.154663
1791.502563
6208.364746
2384.647461
1974.343628
1887.693726
1679.357422
3226.966064
3077.887451
3902.136719
2977.743896
2861.874268
2939.443604
2593.576904
3593.768311
1672.879395
2868.611816
6150.032227
2961.560303
1761.802856
2150.300781
2426.597412
8041.55957
4008.830811
3194.687012
5210.935059
6699.485352
1840.567627
2731.740234
2168.156494
1992.291992
2494.912109
4311.444336
3019.064209
5301.92627
3574.707275
2424.023682
3106.265137
2274.076172
2811.203125
2248.714844
3566.215332
4553.739258
2392.558105
2619.821045
3885.545898
2883.135742
3994.821777
3227.065674
4018.076904
1853.752319
2452.649658
3944.671387
3225.67627
1323.40979
2271.592773
5154.568359
2539.215332
2701.153564
1742.752441
3355.08374
2025.422974
6145.033691
1914.215942
2141.623047
4852.230957
3713.115234
1969.256226
3017.109863
1821.813354
2412.487793
5262.526367
1648.771973
2490.179199
3309.692383
2109.9646
2716.241943
1776.055542
3297.688477
1820.595703
2498.970703
3238.367432
4165.476074
1966.906006
4777.219238
3522.093994
3085.76123
4558.629395
3709.344727
3781.362549
1991.319092
4704.918457
2478.448975
1940.216187
6759.426758
3235.651367
3148.314941
1380.631592
3343.13623
1651.830322
2963.730957
1583.263184
5693.555664
2182.281494
4279.061035
3214.622314
1994.053589
3146.723389
3662.61792
2515.739746
4196.960938
4035.173096
4000.206543
1710.849365
2951.6521
3264.98584
2712.086426
4691.088379
1383.727905
2184.788818
2392
2740.245605
3554.439697
3569.831055
4042.083008
3397.204346
1434.079956
3078.343262
4141.600098
6096.451172
1594.175537
1706.133301
4574.962891
3138.54541
5065.018066
3315.389648
2352.433594
2517.562012
1914.026611
3014.181885
3970.131348
1479.485962
2469.025391
1969.256714
2009.613892
3777.882324
3520.606445
4864.776367
1672.928833
3137.638184
3368.018311
3735.432861
2544.197998
3885.086182
1702.533081
3277.40332
1852.0448
1960.513428
1813.705078
3687.793213
1718.909668
2274.567139
1906.630005
1894.533325
1991.123779
2098.469727
1660.279663
2259.249756
4846.318359
3203.085693
2956.714355
1706.300049
2384.783203
2631.4375
2899.8125
1597.149414
2471.284668
2053.290771
1608.080811
1721.66333
3426.75415
3747.057861
1682.885254
1639.630737
1785.866699
3268.325684
1689.260254
6631.048828
2980.071777
2170.560791
4479.646973
3423.755127
2997.795654
2931.557617
1762.410645
4800.958984
2083.386719
3408.112061
3735.734375
2070.162842
6724.198242
3288.878174
1801.110596
2905.042725
2961.175781
3465.130371
2398.816895
3391.875244
3890.35083
3147.885742
2955.266602
3222.371582
3332.590088
3542.254639
1877.995605
2038.578857
2712.834473
3603.703857
1728.479614
3014.02002
1965.138672
3233.471924
5354.738281
1984.78833
2035.700684
2112.412598
3808.912354
4116.337891
4967.887207
3135.834961
2898.850586
6509.810547
1668.266724
3186.451416
1690.867188
7198.078125
4075.046143
2279.011963
3082.719482
4629.813965
5497.59668
2419.056885
1765.088867
2567.275391
3278.432861
1799.23877
5674.137695
2333.679688
3845.300293
2448
3463.457275
3639.98291
4931.042969
2925.832275
3836.179688
3001.391357
2050.902344
2926.260986
3439.227295
2202.874512
3405.785645
2865.415283
2587.907959
3168.72998
2796.101807
4513.400391
5294.884277
3280.700928
2118.910889
3463.309082
1797.916626
3699.090332
3823.120361
3155.328369
2201.593994
2340.917969
5071.260742
2572.249268
3010.863525
2064.587158
3578.642578
1967.48938
3476.874268
2227.801758
4937.21875
4231.308105
3355.247559
2949.237061
1979.420898
4039.270508
2183.41748
3479.186523
1697.442627
3788.945557
4059.169922
1996.266724
2553.564209
3380.666748
2409.567383
2325.425293
4463.964355
3038.775879
3740.163818
4067.833984
3697.463135
1523.400024
6793.579102
3185.875977
2168.73291
1835.114502
4477.21582
4034.768066
2457.697021
1732.837891
2763.847412
2269.907715
3383.731201
5534.98584
3722.157227
3551.744629
1871.205322
2609.74707
3111.354248
4678.496094
1556.880493
2030.726318
2931.985352
2596.722168
2671.301025
2071.448242
2932.355957
2055.429932
3963.461182
1875.199951
4829.621582
3628.490234
1901.869507
6232.937012
2266.014893
4370.343262
3521.186035
5952.941406
4956.069336
2451.199951
3429.70752
3834.993896
6250.922852
2073.391357
3864.793213
2405.714355
2375.056396
3610.163574
2134.201904
2622.901855
3761.35376
2551.778564
3073.040527
3189.115479
2672.219238
3123.290039
1722.723389
2336.864746
3015.141113
4148.110352
2640.177002
2962.65625
2771.822998
6500.5
3405.286865
2010.702515
2548.5
2998.79834
4147.63623
5411.990234
2983.713623
2066.852539
2352.651123
1590.822876
1543.076904
4344.066406
3101.273926
2952.494141
4122.001953
4710.646484
3487.049316
2393.708252
4291.705566
3299.243896
2648.839844
2533.797852
1960.96936
1741.838379
3253.82251
1688.535645
4296.736816
2507.001465
2073.453369
4022.912842
2027.82605
2889.872803
2927.52002
1833.665527
1836.403687
1976.625
2617.417236
2091.65332
2307.348877
4184.065918
1725.68042
3616.49292
3121.682861
4909.356934
3160.563965
2492.705078
1652.338989
3365.140869
2615.04126
3165.666016
3192.217529
1513.346191
1941.015503
1623.856201
1900.602051
2168.455078
2398.653076
2114.407715
