# Supplementary material for: Distribution Analyzer, a methodology for identifying and clustering outlier conditions from single-cell distributions, and its application to a Nanog reporter RNAi screen
Source: BMC Bioinformatics. 2015 Jul 22;16:225. doi: 10.1186/s12859-015-0636-7 (PMC4511455; doi:10.1186/s12859-015-0636-7)
Supplement: Additional file 1: Code S1. — R source code and sample data for distribution-based high-content screen analysis [file 12859_2015_636_MOESM1_ESM.zip › DistributionAnalyzer-1.1/Plates/files10004/H21]

2267.826172
3256.644531
2637.683838
1997.123535
3318.763428
4981.089355
2473.646484
2263.513916
1946.776978
2949.054199
2299.596191
2464
2565.31958
3283.154541
2046.447754
2134.004883
2778.546387
3094.360352
2082.047607
4043.175781
4654.10791
4237.106445
4770.84375
4490.360352
2608.913818
1910.211792
2459.46582
3102.650879
5626.297363
2927.236816
2071.88208
2890.745117
6682.088379
2707.788086
4869.852051
2533.845459
2096.825439
2831.101807
3390.865479
2496.974121
3370.236816
4018.997314
2083.990723
2598.168945
5187.881348
2230.568115
3793.79834
3508.880615
2712.931885
3177.098145
2524.986572
2704
4824.036133
2406.848633
2850.874756
2903.585205
2524.151123
2730.343018
2702.038574
2013.840332
2430.676025
2976.414063
1834.565674
2772.974121
1830.792847
1944.872437
2908.448242
3289.181641
2186.532471
3941.906982
1807.496826
2579.233643
3791.029541
1933.537231
4285.490234
5830.106934
2141.497314
2154.118164
1607.371094
2340.0271
2204.219482
3539.90918
2154.666748
3090.245605
3564.931396
2139.893311
5598.802734
2309.228516
4387.26709
2320.281494
1957.398315
3928.460205
2071.589844
3486.151367
1942.245605
1898.032959
2321.69751
3513.471924
1850.405273
1952.071411
1864.125854
1865.044067
4304.120605
2209.024414
2382.522949
1815.593872
3112.375732
4023.094727
2401.729736
4251.088379
4424.032715
2473.669434
2837.859131
2456.018555
2034.797485
7328.748535
3170.939209
1457.894165
4348.571289
1876.736816
1325.789429
2528.335449
1338.359009
1921.153198
1994.5896
3404.836426
2077.490234
1758.731689
1692
5524.748535
3990.537598
1533.238037
1340.988281
5375.128906
3399.349365
4744.70459
3012.879883
3570.538574
2582.647949
6094.128418
3553.466309
6315.178223
5099.008789
4591.435059
2421.960693
4441.322266
3739.738281
2841.857178
3092.865967
3523.188721
2000.989746
1768.758301
3903.600098
1900.112305
1611.183716
2392.241211
3314.949951
2298.248779
2015.484619
3109.285645
1390.160034
6454.071289
3195.789551
3899
2400.712891
4590.686035
1508.752441
3773.09082
3839.18457
6416.911621
1545.019653
6073.745605
3724.388184
2021.838623
2696.938477
2481.049316
2367.243164
2688.053223
3789.576416
1992.623047
2559.205811
3903.156494
1882.633667
4067.631348
3743.116699
2038.593994
2494.613281
1824.615356
4361.501953
1951.231201
3593.949219
3344.963379
3761.605957
2619.199951
2794.842041
2849.515137
1872.167725
3714.551025
2792.982178
4636.913574
4359.105957
1979.842651
1851.699097
3058.962158
1969.887695
2204.67041
3227.291016
1679.696167
2382.407715
3796.394043
3793.606445
2220.067627
3008.902588
2942.314941
2079.519775
2605.577637
2046.610474
2845.880859
4891.552734
2959.777344
2770.969482
2328.702637
4743.286621
3075.212891
4565.208496
4052.749512
4169.222656
1985.498779
2147.584717
2041.133545
1881.915649
4508.853027
1918.276733
2452.87085
2130.12085
4715.840332
2685.26416
1938.079468
2675.531738
2664.99585
2796.85376
2460.882813
6801.753906
4280.209961
1726.240356
1960.460815
2221.7771
4337.755859
3181.657959
1877.952515
3380.327881
1998.217529
1991.435181
2541.41333
2037.561157
2112.601807
2430.309814
1996.287598
4105.719238
1790.69458
4891.450195
3227.54126
6285.363281
4320.141113
2726.395996
2007.794434
4562.931152
4069.933594
3427.33252
3338.644531
5279.09375
3500.140381
2896.5979
2303.429932
2599.452881
2084.765625
1915.219727
2268.162842
3097.511475
3827.080811
5162.194336
4912.103516
1875.508789
3739.335693
3273.031494
6252.747559
2555.525391
4691.90625
1928.225098
3654.23584
1826.3396
1561.20752
3656.782715
4361.959961
1815.028076
5910.560547
4568.219238
4287.529297
4837.312012
4458.02002
1481.985352
3408.14209
4558.147949
3317.748047
1436.247803
5177.121094
1705.686523
4262.835449
5752.778809
5064.959961
3124.769287
2493.094971
1747.90979
2627.565674
2519.040039
1965.055542
2191.09082
2284.213135
4372.862793
4073.027832
2266.428467
1844.599976
1678.733276
1488.330566
5936.477539
2450.825684
2056.236572
2721.462646
3461.003418
1446.504028
1533.463379
2720.104736
1164.352051
1768.825806
3521.5354
3327.944336
1987.926392
3431.897461
3394.850586
3214.93335
4935.102051
3790.148193
3077.507568
2776.481934
2277.688965
2118.058594
5922.556152
3550.936768
3148.609375
2898.41333
3237.015381
2129.630859
2509.05542
1889.325684
1710.505005
3020.052734
4129.532227
2450.302246
2364.31665
2964.020264
3036.523438
3514.275635
1887.881714
2467.078857
1770.515869
4309.545898
2011.764648
2122.34668
2308.406006
1794.606934
3012.853027
2259.477539
4324.394043
2123.702881
1884.427368
1904.96814
3860.252197
2115.232422
2434.383301
2478.93335
2228.527588
2848.299805
6942.245117
1671.472534
3570.756104
3321.725342
1982.197144
3843.439453
2679.279297
3518.753662
2156.940674
2651.453857
2339.165039
2915.063721
3963.029785
1834.475708
1943.587769
1681.161011
4036.572754
1946.208496
2523.358887
1795.645386
2347.552979
2149.484375
2164.954102
2405.109131
1827.457642
2667.715576
2470.405273
2597.560059
1735.305176
1819.858643
5342.707031
1656.975952
3857.55127
1767.622192
2030.703247
2474.724609
2331.235352
2026.866577
3089.427734
2627.883789
2606.379639
2103.517822
2015.57666
2729.047363
1674.695801
4066.620605
2033.450317
4258.916504
2414.105469
3822.078369
3430.07959
3699.786133
5412.247559
1919.373901
2259.185303
3666.321777
1852.216553
2588.54541
2012.858032
2259.941162
3526.824951
3243.583252
2654.070801
3905.974854
3028.165771
4145.040039
2852.531494
3960.255859
1686.850342
2623.287842
4718.012695
4745.384766
2954.059326
2851.080566
5472.436523
2868.453613
1590.693848
2299.2771
3449.758057
4091.515625
2409.960693
1844.853394
5981.860352
3722.751221
2296.229492
1774.989502
3675.137939
3624.583984
8927.017578
4153.405273
2101.514648
6870.541016
4294.394043
3800.760254
2579.245605
4619.619629
5255.104492
3302.818604
1373.863403
4136.992676
3202.78833
2516.419678
4343.836426
7943.459961
1921.035278
1951.018433
8044.376953
3456.944824
3137.791504
2698.589111
1498.36145
3942.77417
2153.858887
3449.354492
3808.046875
5878.874023
3263.249023
3205.608887
5805.302246
2105.363525
2611.81958
1752.567749
2183.72876
1771.319702
1979.557129
2096.240967
3239.224854
3199.509033
2827.603027
4111.916504
5058.203125
2143.102539
3214.835205
2564.822266
1767.286743
1819.411011
2451.79834
1782.350586
2236.998047
2343.969971
1884.551392
1676.193726
3130.630371
2524.673828
1948.861328
3876.601318
2100.684082
3795.846436
2981.635742
2048.240967
2374.290283
1599.552612
2623.752441
1781.942505
5520.938965
2258.775879
2728.380127
2509.257324
2387.857178
2816.459473
3380.094971
2233.429443
2324.183594
2092.876953
4137.091309
4128.42627
2160.97583
2146.04541
4186.451172
3768.531738
2412.711426
2565.981445
3509.581543
3257.959229
2827.176514
2088.94873
1887.54126
4176.307129
3306.878906
3029.255127
3376.730957
3601.06665
2889.064941
1720.643188
4971.719238
1815.468872
4272.717773
4594.708984
1610.612305
3344.5
2402.307617
5998.280273
3531.854492
3155.225342
1626.681274
2137.628906
6153.30957
3364.879883
2434.511963
2185.787598
2057.077637
3265.960693
5921.09082
4183.39209
3230.343262
2799.914551
2201.005127
6061.458496
7199.989258
3558.966553
3208.629639
5511.539063
2103.620361
1775.28772
2887.567627
2049.876953
2338.059814
2485.228516
3299.308594
3000.459717
3201.041504
2206.684814
2101.20166
3950.759766
1863.936035
2907.961426
5178.282715
4672.34082
2934.240234
1811.420044
4468.92041
3244.147461
2447.522461
3058.145508
3985.952393
4749.697754
3405.118652
1715.662109
2471.947998
2359.518311
2001.166382
1882.181763
2771.89917
3469.602295
5456.949707
1794.540894
2380.238037
1872.920654
1809.927124
2937.784424
2104.564941
2094.247559
2011.719604
1901.501221
2577.259033
3895.776855
2095.967529
1982.925903
2544.22583
2004.704468
2370.735352
5120.488281
3175.907959
2635.249756
4282.675781
1826.056152
2202.285645
2381.102295
4462.180664
1583.076904
2027.017578
2133.898193
1641.086426
3393.49585
3968.052246
4111.371582
2025.148071
2310.947266
1517.849487
2548
1570.715576
2190.696533
4261.759766
2396.255371
2576.503662
1741.185181
2175.941162
1900.683716
4353.444336
2237.75
2671.753906
1910.76123
2001.45459
5065.871094
1886.306885
1497.966064
4357.097168
2268.185059
2362.636475
3054.405518
3619.548828
2435.743164
1896.705444
2170.25708
4422.883301
2183.089355
1552.623901
5999.474609
4442.461426
1861.025391
4009.794922
2111.938477
6112.825195
4065.391357
2003.296753
1405.75
1662.146729
3910.515137
3398.09375
1942.095215
2306.067383
1656.930786
2218.596436
3003.181641
1879.17041
4115.132813
2104.101807
3876.376709
2661.209961
2435.9646
4488.127441
1989.471558
4037.073242
3768.880859
2790.038574
2565.830078
2400.942871
1934.514282
4571.95166
2223.323242
4112.23877
1922.273926
3905.657959
4923.22168
2801.032227
1933.901611
2529.907959
1783.272705
3104.650146
1727.783813
4122.394531
3191.707275
1883.682251
1889.302734
7475.832031
2003.769775
5370.473633
3135.841309
1881.849243
2466.173584
1669.291382
3759.155273
3987.75
5108.331543
1458.259521
1983.64563
2559.555664
4944.365723
2046.554199
1952.9375
3331.22583
1430.140869
1765.659912
4767.269043
4007.428467
2646.72876
3568.429932
1859.351807
2870.388428
2239.829834
4026.872314
3391.585205
4103.240234
1985.408569
1902.80957
4432.48291
2715.829102
2849.793701
4266.084961
1913.033081
1898.543945
1751.066162
2225.853271
3296.283691
2804.628906
3479.74707
2893.134277
2925.694092
4299.754883
3995.633301
2729.925537
4459.193359
5840.061035
2670.266846
2965.836426
3465.273926
4620.620117
4320.319824
3335.896729
4711.391113
3039.55249
1782.940186
4296.084473
1778.410645
3633.023926
4544.458008
2605.614014
2614.329346
2303.951172
1882.236328
1939.259277
5486.82666
2379.746582
4191.500977
3577.318848
2246.828857
1711.58728
4383.45459
3562.038818
3837.654541
4035.056152
3882.210938
2213.175293
3419.243164
3423.432861
3582.987305
2480.409912
3992.419189
5699.853516
3958.007324
1842.599243
3731.515137
1980.132324
2261.00708
2084.483643
1803.612915
2497.097656
1993.828613
2316.229248
2045.563599
3903.628662
2280
3462.313232
1784.837158
1879.638184
1729.977905
1739.588623
5570.179199
2296.816406
1776.516968
1815.41687
2066.562988
3614.059326
1649.989014
1938.721924
2673.142822
2413.490723
1729.345581
2321.758057
3012.377197
2122.784912
2085.770996
4229.794434
2717.953857
2850.854248
1786.039185
5088.103027
2008.689697
4363.061523
3217.43457
1873.40979
3713.338135
2249.29126
1507.636353
3513.606689
1990.85376
2208.361328
2101.497803
3986.691162
2265.205078
2546.905029
1804.77417
3072.109375
2164.235352
1925.446777
2060.136963
2400.963379
2488.914307
4707.253906
2923.42041
3156.285645
3197.565186
2345.5979
2330.225342
4171.772461
2012.050659
5926.346191
2446.099121
1939.487183
2711.201416
1966.121338
2496.576904
2428.225586
1934.926147
4168.723633
6048.763184
3326.187012
2427.665039
2284.515869
2829.361572
3466.90625
4487.402344
4390.575195
3689.751953
1875.755615
2382.458008
3381.193848
2821.995361
3563.67627
2263.607178
1832.301392
1791.319092
2761.042969
1919.411987
2329.8396
5135.13916
4105.952637
3282.512695
1924.114868
2107.630371
4223.326172
3691.715088
2733.116211
1749.840332
3401.424072
2191.244141
5856.5
5490.437012
2953.933105
2460.843018
2979.692383
2697.668213
3402.39502
6732.533203
3681.682617
6626.979492
1843.104858
1959.740601
2487.214844
3491.574463
2636.268799
2577.19043
3037.384521
1942.491943
2081.047607
2528.513184
3367.092041
4236.093262
3139.930176
2315.343506
2654.730225
1834.526367
1903.375854
2076.219238
1847.283936
4247.810059
2552.772217
8251.649414
1970.03833
2982.543457
1859.011963
4059.881836
1759.526367
4039.379883
2915.023926
2109.410889
3691.270996
3265.649658
3494.942627
3277.900391
2082.753662
3545.726563
1496.216919
1927.43103
2408.288818
2028.510986
2347.216064
4851.763184
2172.144287
2987.727295
2163.244385
4329.375
2008.407715
3292.238525
2134.160645
1661.058838
1926.857178
3256.994141
3293.475098
2131.732422
1995.450073
3036.444336
2200.278564
3436.808838
1854.457764
1889.078247
3908.686279
2207.713867
1789.272339
3394.127686
3740.23291
1913.911865
3008.898926
3391.733398
2894.925537
2075.356201
1751.22583
1975.302856
2711.48291
3395.038818
4444.287109
2854.775146
3278.904541
2734.294922
4861.561035
3382.986328
3632.523193
5310.463867
1915.952515
1883.823364
3193.691895
2639.780518
3014.762695
3631.529297
3297.904785
7363.705078
2212.444336
4478.891602
4165.44873
4899.678223
2195.478271
6703.402344
3852.759033
3130.232178
1988.153809
1762.491821
2513.075439
2196.582031
2774.618164
2304.943604
1556.980225
1933.708496
2512.298096
1434.079956
1642.189087
2574.257813
1912.04541
1948.741943
1708.774902
2603.513184
1637.355347
1795.031982
1945.247803
1723.868286
2008.082764
2301.636475
1955.32959
1984.26001
3173.685547
2604.013916
2560.921631
1940.263184
2355.002197
1912.539063
2372.372314
1637.104126
3727.035889
2105.64502
1631.650879
4812.202637
2108.864258
4027.11377
3759.39209
4634.875488
1916.614014
4166.59375
6961.782715
3968.181641
4690.44043
2176.349121
5670.196777
5064.443359
2045.544434
3084.007568
2272.151123
1896.455688
5511.468262
1949.591797
1733.682861
2748.800049
2479.746338
3061.176514
5193.786621
1992.055176
1523.900024
5057.190918
5006.901855
3683.864014
1617.185181
6332.485352
5539.354004
3004.291016
6894.463379
4881.472168
6842.438477
2989.116211
5629.681152
3364
6922.229004
7330.666504
2769.811279
6354.240234
1531.909058
1978.4375
3317.388916
4449.45459
1760.341919
6785.748047
4058.153076
6094.53418
1438.782593
3215.943359
4818.845703
2752.529297
4073.227783
5770.381348
2163.674072
4396.715332
2992
5347.256348
1841.797729
9589.071289
5470.438965
4593.218262
3776.716309
3855.748047
3573.004883
4022.589844
2478.625
5496.614746
5032.176758
4880.942871
3035.123779
2490.330078
2841.121582
2685.671143
4102.335938
6097.869629
4450.560059
1764.024536
6403.382813
1735.474121
1759.689453
1574.116699
1685.327515
2557.517822
2257.234863
1966.279541
2088.864014
3268.565674
2233.775879
3450.555176
3329.666748
3198.290527
2719.231934
1881.522827
1795.854126
2708.368896
3088.987793
2503.490479
2846.241943
3880.459473
1748.774414
1684.286255
1941.744263
4675.683594
1784.011841
1832.584473
1821.769165
2033.072876
4053.406738
1817.804443
2710.887695
2899.594971
1723.148804
3910.132813
2170.145996
4550.04248
2610.504395
2018.362915
1656.460571
1873.249268
2382.691406
3244.321533
2675.185303
1791.229614
3412
1848.415527
3285.258057
1990.153809
4272.919434
1549.265869
2016.033936
2263.392334
4561.023926
2508.600098
1888.255371
2408.975586
2799.304443
1613.793091
4646.14209
3014.743408
1800.338623
2132.881348
2120.32251
3104.979004
4364.290039
2172.657715
1474.666626
6212.470703
2252.053955
3206.605957
5469.814453
3976.679443
5163.836426
2070.181885
2756.162842
5448.413574
1835.714233
3311.204102
4030.988281
2086.088379
3408.088379
3937.238281
3409.93457
4953.361816
1640
7281.040527
4653.697754
2426.456055
2589.682861
2681.891602
2335.194336
2648.225342
4899.64502
2909.333252
1710.222168
4298.433594
1493.084717
3538.04248
4104.690918
4508.478027
2194.188721
3302.179688
4461.848145
3541.620361
1798.898193
5520.456543
2678.427734
3804.108154
1803.305054
5217.684082
2700.366455
2851.442383
6225.143066
2610.45166
1962.769287
1606.838745
5970.456055
5543.390625
4255.598145
1873.038208
1947.163818
2507.273438
5263.089844
2295.199951
2417.304932
2134.125732
2083.06543
3788.452881
1993.771851
3320.800049
1635.164795
3923.376465
3926.199951
4431.151855
3060.266602
1485.913086
2739.538574
3569.405518
3605.646973
4042.537842
3738.736816
2985.320313
1976.168457
3544.510742
1747.961182
3436.613037
4167.73877
4832.613281
4420.684082
2955.623535
1923.183716
2789.044678
4229.445801
3521.391357
3364
2591.083496
4831.121094
2931.120605
2700.727295
1614.135864
2185.280029
4715.838379
2436.475586
1690.352905
2703.753906
2293.049072
2889.600098
4252.274902
2415.263916
2979.933105
3541.083252
4516.834961
3717.162842
5608.727051
2862.15918
1660.881348
4174.197266
3200.60376
2182.12207
2785.763184
3264.369629
7058.617188
2254.992188
6287.320313
3184.727295
3017.205566
6431.895508
2436.14502
4900.885254
4280
6114.603516
2983.695557
2057.156738
2867.976318
3998.936523
8168.118164
5717.398926
4413.464355
4518.691406
4128.912598
3775.189209
2893.600098
4472.908203
4120.371094
4807.066895
3248.566895
7076.061523
2774.657227
4884.698242
3264.164063
3377.379395
1583.769775
5484.168945
3050.956543
2633.328857
4209.884277
4551.28418
4155.280762
2024.075439
4785.812012
2455.395264
7213.333496
4520.924316
4501.604492
5032.168457
4217.158691
2388.269531
4531.665039
2910.243164
2474.982178
5433.476563
2198.129639
4910.608887
3601.668701
3088.182617
2183.748779
5126.692871
1543.863647
3808.994141
2670.894775
2533.363525
3683.555664
4947.330078
3674.552734
2959.529297
2143.708496
3474.775391
2954.487793
2409.669678
2792.625977
3397.279297
5245.594727
3290.151611
4872.562012
2701.333252
4057.32373
2818.883789
2383.717285
4048.23877
2545.762695
2666.774902
1893.577515
5198.894531
3469.632568
1856.164917
1697.721924
4390.515137
1808
2969.977051
5106.905762
1823.599976
2598.583984
1989.78418
3504
4262.601074
3193.397461
1954.730591
2443.397949
5695.464844
3921.692383
4397.920898
3646.795166
1967.838745
3743.567627
2565.607422
3831.456787
3534.533936
3113.240723
2570.222168
2438.890137
2764.432373
4145.347656
3132.578857
2908.469238
2849.40918
2331.97876
1660.145996
3889.544678
2939.233154
2728.879639
4138.59375
1778.698853
1945.637817
1793.640137
2940
3023.521729
2368.193848
2653.322266
4057.176514
3482.456055
2512.236572
1712.893799
4338.509766
6214.70752
3114.832275
3076.046875
3826.059082
3762.504395
4671.178711
2135.084717
2086.141357
2644.390625
2906.622314
4223.087402
3051.025635
3486.13208
2840.450195
4292.057617
4835.040039
2525.596191
4364.388672
3944.911377
6429.023926
4834.126953
8297.489258
2420.672363
3951.36499
5788.075684
4050.928955
2375.629883
2338.560059
2203.281982
6296.296387
1720.818237
3955.702148
5522.890625
4021.281738
2779.045166
4396.582031
5659.986816
3502.885742
2887.62207
3450.525146
4292.045898
3364.866455
1748.565674
5138.214844
2859.822266
5269.333496
2540.69873
1801.633911
3590.087646
2109.697754
3747.667969
2646.252197
3057.69043
2191.533447
3859.800049
1703.148926
3889.623779
2509.757324
2073.646973
2420.076416
4244.623535
2903.061279
2655.85791
4661.586426
3897.943848
2312.925537
1535.503418
2313.760742
2227.130371
4756.905273
2740.366699
3280.968018
2949.97583
2505.704102
2287.627197
2315.713135
5048.828125
2838.468994
4451.282227
2003.631592
4254.093262
2437.418213
2657.026367
3490.699463
7972.4375
4704.609863
4594.290527
1712.097534
4616.89502
1446.216553
3429.071533
4990.151855
3979.578125
2208.677246
3650.104004
4285.272949
1870.222168
2958.592041
1692.903198
3122.079346
2293.639404
2101.353271
4170.102539
4655.726563
1945.002563
2026.459961
4306.353027
5008.713867
4606.431152
3671.915039
4079.5
5959.680176
3775.018799
2482.201904
1973.214966
5012.603516
3127.4729
1734.637329
2045.882324
2677.294189
2254.584473
3622.93335
3767.425781
4211.01416
3680.547852
1962.442139
2591.654785
4953.637207
2769.938232
4568.03418
4836.20459
2932
3867.389893
4492.543457
2351.772949
2443.159912
2550
2837.311279
4506.82373
3497.008545
2306.911377
3265.157471
2449.639648
2165.702881
2196.740723
2963.383301
3140.585449
2743.210693
3113.099609
5488.086914
3743.012695
4602.32373
2657.931885
1826.103882
4842.594727
4520.47998
5013.783203
3466.770508
3655.160156
2142.81958
5666.35791
2879.384521
4573.398926
2666.361816
5609.79834
3640.939209
4570.19043
3545.24585
2945.615479
2896.913574
7384.612793
2802.460693
3028.785645
2206.135254
2088.291016
2342.368408
3578.75708
4634.651855
2507.010254
9049.378906
2860.01123
2000.087646
4048.727295
3488.994629
3937.315674
1791.955078
2388.654541
4537.901855
3205.954834
2363.125732
1700
3528.420166
6963.461914
4502.850098
1985.139282
1722.678467
5355.826172
3722.006592
2818.730225
1972.076904
2232.376953
3162.853027
2838.309326
2246.084229
3610.777832
4626.858398
4953.138672
4722.729492
3340.173828
3494.887939
3727.546143
1393.354492
1903.84436
2290.290039
2073.545898
4677.115723
2644.57666
2455.716797
4905.882324
2590.861328
2844.711182
2503.159424
3081.99292
3029.888916
2107.3125
2462.636475
2679.677979
3971.085205
1941.521851
4152.899414
3772.182373
3191.975098
7540.057617
5139.266602
3026.597656
2339.543213
1874.91626
4002.609375
4581.236816
2122.41333
6392.181641
3537.26709
3648.513184
3422.178467
2386.312256
2038.156494
3483
3775.692383
3552.5979
2428.268555
1873.333374
3253.98291
7561.137207
2986.45459
2298.039307
2411.752441
3184.075439
3826.6875
2454.383301
1979.168579
3047.828369
5179.268066
3248.473877
2688.822021
3547.88501
4249
3275.211426
5052.986328
2282.25708
3800.118408
6048.060059
6133.67041
1838.068115
4734.811523
5504.792969
2295.202393
2860.60083
2842.509766
2102.212646
3158.787354
4597.354004
2995.760742
3391.543701
3072.169922
2421.617432
4384.395508
2873.450928
2630.195557
3920.771729
3936.990723
3138.986572
2507.294189
2179.246094
4107.6875
2106.275635
2943.671387
2834.858398
2214.310791
2781.43457
2122.957764
2725.133301
7498.018066
3529.528076
2345.394287
2402.574219
5572.967285
4425.442383
2223.514404
3575.783203
3066.756592
2364
3223.45752
1821.020264
3639.408203
3070.226807
2333.95874
2849.461426
1759.77356
2184.589355
3278.797607
3205.691895
3177.859131
2479.014648
3893.886719
1891.636353
5516.888672
4075.540283
2062.065674
4719.376465
1966.362427
2654.165527
2628.559326
2052.69043
3804.177002
3617.862793
2620.890625
3290.23999
2379.909668
4367.200195
2586.414551
2980.352539
2041.002319
3091.725586
2816.028809
3292.943604
2813.263184
3915.578369
2910.272705
4771.327148
3764.95166
2385.716309
4890.146484
3644.475098
3339.4375
2930.170654
6123.074707
2060.571533
5278.341309
3552.231689
3328.190918
4880.195313
2353.449219
2976.157959
2015.277954
1707.613647
3362.601074
4485.481445
6334.82959
1971.659424
1806.740723
2614.625732
3012.560303
1996.470581
3337.535156
3496.791992
2201.791992
2254.173828
2241.188232
3321.433838
2697.095703
4587.321777
4296.338379
6236
6794.183594
1824.263916
4835.155273
2011.075195
1768.059937
2208
2805.602051
2284.738037
6293.458008
2148.300049
2009.028076
4305.366699
5611.980469
4976.28418
2824.078857
2881.059814
6211.46582
6328.453613
2377.287598
2342.305908
3209.876465
6476.723145
3046.554443
1810.996338
1851.66394
2223.134766
3457.705811
2760
4852.037598
2070.70166
2404.577881
1762.086914
2851.500977
2835.873291
1737.358521
3003.664551
3368.259033
3797.803955
3782.706543
2616.684326
2851.185059
2429.918213
2131.408203
3418.767334
3054.61499
3975.594238
2708.171387
2280
2455.229736
2337.882324
2284.537598
2730.097656
2729.871826
1946.101807
2010.693726
3173.874512
2621.649902
4884.493652
2452.997314
2757.800049
3460.817627
3214.844971
1885.635986
2168.661621
3679.497314
5454.146484
4055.821777
3923.503418
3015.127197
3468.708252
1938.834473
2556.054688
2628.367432
4755.174805
3699.348877
2733.181885
3214.334961
2139.052734
2817.978516
2757.144043
2468.994385
2122.484131
3097.541748
4022.885498
2064.226074
1924.791138
4127.702637
1745.26416
2195.609375
2341.559814
3524.87793
2478.715576
3782.256836
2885.466064
4695.677734
3472.955078
4566.139648
2270.403564
5773.39209
2199.141357
4753.048828
3037.216064
2064.508789
3546.822266
2136.075439
2899.583496
3034.036377
3938.605957
4375.337402
5694.52832
1992.062256
1874.98645
5739.068359
2308.982178
2660.376709
5414.234863
3212.775146
1815.983643
4494.459961
3029.235107
2107.595215
1861.776611
1773.545898
2193.273682
3820.501953
1921.109253
1976.525024
1961.673218
3513.957031
2132.306885
5465.20166
4175.092285
1787.601074
2028.0896
1955.018921
1951.830811
2013.937988
1904.089111
2036.566162
5373.8125
