# Supplementary material for: Distribution Analyzer, a methodology for identifying and clustering outlier conditions from single-cell distributions, and its application to a Nanog reporter RNAi screen
Source: BMC Bioinformatics. 2015 Jul 22;16:225. doi: 10.1186/s12859-015-0636-7 (PMC4511455; doi:10.1186/s12859-015-0636-7)
Supplement: Additional file 1: Code S1. — R source code and sample data for distribution-based high-content screen analysis [file 12859_2015_636_MOESM1_ESM.zip › DistributionAnalyzer-1.1/Plates/files10004/H22]

4353.370605
5916.925781
1717.205933
3341.88916
2033.259888
5399.901367
2417.032227
2927.694824
3081.436523
2257.333252
4194.615234
2320.342773
1932.70752
3206.074707
4343.864258
2499.841309
2855.34082
1858.675293
3062.851563
2310.788574
3366.520264
1939.641968
2403.685303
2480.934814
3754.724609
2916.209229
3002.278076
2377.170654
3329.199951
3632.884033
2021.432617
4122.493652
2376.296875
3237.821533
2269.148926
3265.959961
3717.589844
3961.306396
3279.419189
1847.292969
3777.932861
4551.288574
2963.797607
2634.5979
2564.517334
2591.549316
4965.45459
2147.505127
3491.841064
4402.927246
1631.534424
3802.179199
1738.465454
2569.956055
2883.852295
3805.28418
3096.242676
2857.60498
2839.235352
2026.989868
2148.771973
3553.411865
2376.404297
3050.812256
2641.491455
2089.101563
2176.622314
3516.431396
6323.738281
4113.805176
1184.318848
4053.641357
2505.167725
1891.18103
2761.327393
3298.194336
2022.758911
4738.429688
1800.740723
1787.45813
4259.696289
1831.883667
2612.81958
2681.649902
2987.780273
2605.703613
4200.354004
2212.544434
2814.833984
4894.964844
3119.255859
2627.906982
3220.254639
5897.988281
1802.904053
2750.024658
2383.681152
2761.653564
2058.14624
3484.183594
1635.171143
3326.072754
1768.25
3244.752441
1854.47998
1939.310303
2260.60376
3953.822754
4251.200195
3741.534668
2560.350342
3291.916016
3439.851807
4303.398438
4453.161133
2173.082764
3568
2061.673828
3296.619141
2557.649414
4230.421387
2671.72168
3011.125
3755.567139
3078.689209
8683.436523
3898.758545
2953.155518
1862.81189
4299.856445
7269.608887
1623.238037
3560.695557
3115.766602
2841.815674
3583.575684
2731.401611
4832.173828
2938.238525
2484.444336
2763.230469
1859.577271
3156.878906
1660.246094
2064.994629
3141.168701
3474.855713
2036.191772
3738.718994
1905.890869
1807.095703
2054.533447
1726.988525
2628.514404
4716.287598
4342.393555
1904.036987
2103.084229
3332.506592
4430.399902
2559.85376
3771.615479
3054.387207
1687.126099
4162.786621
4818.536621
2817.800049
4049.156006
2354.588867
2409.708984
3631.164551
3272.926758
1851.536255
1961.599976
3643.81958
3977.631592
4259.071777
3387.608643
3314.26416
1811.938477
4917.955078
2228.833252
3935.172363
1973.491089
2083.529297
3322.043701
3458.321289
2913.644287
1764.872192
4232.536621
3397.776367
3815.179443
2172.535645
2441.061523
2509.333252
3576.921631
1500.17395
1940.737427
2079.413574
4846.644043
2168.159424
3523.516846
4046.383545
4961.34375
3560.811279
4040.101807
2070.160889
1830.380371
3751.518066
4611.40918
4140.306152
1371.428589
3186.205322
1884.111084
3968.746094
2260.740723
2981.530762
3237.39209
2287.402344
3961.849365
3959.432373
3082.685303
3626.433105
3418.958252
2156.731201
3720.959229
3231.373291
2936.789795
3338.899902
3558.219971
3403.636475
2353.554688
4248.194336
3695.453613
2927.64917
4183.914551
3833.498291
2361.688477
1388.072754
4062.746094
3795.610352
2064.019775
4005.650879
3221.210205
2563.416992
4033.267334
2527.954102
3855.290039
3537.685791
2388.519043
2377.956787
3998.932373
2121.600098
4044.8125
4353.816406
4644.774902
3646.950928
2044.732422
3032.584961
3356.507568
3366.036865
2817.371094
4030.785645
4868.469727
8483.759766
5307.633301
3259.521484
3571.444824
3806.54541
3283.649658
3878.163574
3495.981445
2768.229736
2152.801758
3247.773682
2704.866699
2799.238037
3222.980713
3042.90918
1959.300293
3323.700439
3467.216064
2507.27417
3023.768799
3089.111572
3117.358887
2716.156494
3262.052246
1947.81543
3019.551514
5045.362793
2900.870605
4252.431152
3782.554443
3036.886719
3417.880371
3086.270264
3339.088379
4085.638428
3541.265869
2505.767822
2433.268311
1913.671143
2501.866699
2972.536377
3468.20166
1777.213989
3046.128418
3136.127686
2799.339111
2287.021484
2589.681885
1741.333374
4168.804688
3405.13208
2453.691406
1772.367188
2190.905029
3057.777832
3667.112061
2841.756104
1771.968018
1951.838013
4375.401855
2358.166748
2492.767334
2192.299316
2984.761963
3452.689209
3807.044189
2116.660645
2734.330322
3638.661133
3631.213623
3428.322754
2601.522461
3355.323975
1414.362793
3901.987061
2864.305908
1858.269287
2496.948486
4439.01709
1933.966675
2597.515869
3391.806641
3756.677246
2924.252441
3999.708008
2954.28125
3381.044678
3457.523193
3324.489746
3327.021484
3859.496582
3531.589111
2519.697998
1986.06189
3550.458984
3607.718506
3437.216309
3320.342041
4200.077148
5350.685059
3127.251465
3366.750732
2312.780518
3777.814697
1928.963867
3150.841309
1843.796997
3426.585938
2280.840576
3587.259277
4760.194336
3895.21875
2463.950928
2009.218018
6406.458496
2356.032471
2245.746826
2853.504639
2541.856201
4809.947754
3266.101563
2299.403809
4489.337402
3408.540771
2363.340576
2948.535889
2613.96582
2246.130615
3100.580078
2459.927734
1690.891357
5014.65625
2818.733154
2694.93335
2790.220703
3593.467041
3183.216553
2793.070801
2549.875
1720.690186
3267.690918
1344.627441
3536.477539
2863.782959
3154.323975
3297.511475
4670.67627
2270.052246
3136.135498
3855.946289
2375.340576
2902.529053
2476.704102
4136.014648
4503.867188
2197.535645
2333.540039
3002.417725
2067.002197
4629.268066
1909.891357
3842.515381
3663.099365
2459.507813
2208.193604
1817.281494
2587.776611
2941.674072
3003.319336
1980.971069
2327.570801
2248.340332
2835.242676
3373.426758
2393.497803
2113.465576
4246.666504
3384.043945
2057.691406
3825.131592
3269.016113
4208.405762
2573.57959
3277.799561
2048.403809
2334.306396
2723.973145
2417.312744
3654.627686
2796.053711
2094.223877
3483.49585
3150.119141
3108.10083
2513.032715
3401.876465
2283.052979
3264.022705
1606.192749
4324.457031
2293.747314
3998.30957
3425.935547
2379.104736
1377.101685
2220.815918
3168.30542
2469.448486
2094.610352
1866.592651
2472.091553
2993.773926
2610.504639
2142.484131
3585.826904
2954.427979
1915.213623
4404.087402
2070.127686
5797.110352
5056.685059
4817.213379
2817.376465
1973.871948
2509.354736
2447.026367
3604.350586
1928.387329
3142.658203
2121.263184
2495.215576
2455.896729
2205.598877
1869.835327
2830.53125
1899.527466
1925.786743
2067.34668
1853.423706
3364.167969
4009.072998
2325.829346
2329.246826
1931.453369
2484.547119
2073.503418
2629.189697
2744.414551
1977.447754
1949.973389
7870.585449
3076.821045
2933.265869
2363.175049
3750.189697
2398.538574
2568.645264
2611.235352
5053.484863
2153.290283
2124.824707
2526.3396
2520.895264
2534.588135
2719.351563
4485.657227
2950.448486
3909.444824
2801.05127
2768.978516
2247.932617
1843.63147
2503.494385
3049.317871
1914.285767
4325.469238
2852.616211
2384.741455
2895.452393
6037.799316
2854.89624
2758.952148
2444.261963
2299.263428
4436.211426
2517.181641
2756.998291
2677.200684
2467.746338
2061.131348
3712.139404
2480.954102
3664.947266
1863.109619
1989.712891
3175.244385
2387.969482
2640.301025
2121.864502
4172.842773
2128.603271
2336.966064
2149
2507.886475
1890.281128
3274.011475
2844.794189
3708.338135
4766.350098
2299.465088
2002.745117
2904.541992
2947.619873
3831.657471
2433.238037
2584.172363
2682.944092
4110.67334
5698.370605
4027.32959
2068.881348
3819.720947
2735.123047
2281.74585
3896.760742
2882.046875
3318.045898
1973.585205
2118.906982
3304.573486
3432.657959
1863.333374
1741.507202
1743.119873
4678.17627
2080.677734
3390.614746
2545.662109
3121.924316
3602.535156
4216.151367
2676.5
2009.180664
4250.016113
2759.151855
2400.488281
3591.531982
1840.344604
2154.969238
3142.11377
2261.683105
2855.852295
1645.433105
5720.929199
3141.498047
1964.731934
2003.463379
3898.58374
2487.478027
3592.381592
4640.311523
2090.687012
3400.632324
3663.8479
8755.874023
1854.154541
6148.291504
3449.37793
2019.379883
3223.184814
2541.385742
2727.820557
1847.367798
2416.508057
2731.134277
1933.96228
3806.673828
1670.356201
2364.251953
1627.800903
1701.079346
2657.025146
2840.893799
2009.552246
2923.231201
2762.288818
2046.854126
3678.605469
2659.121582
3123.646484
1827
2086.323242
2261.2229
2385.163574
3034.018799
2567.636475
1540.58667
4978.796387
3382.358398
1989.468384
3863.898193
1844.599976
4152.727051
4721.939453
3525.772217
3066.604736
4177.444336
2629.918701
1629.636353
2449.294189
3681.54541
2088.901123
2770.700684
3789.406494
2587.536865
2538.957275
2355.527588
3764.959473
2883.313232
5282.914551
3971.231689
1285.199951
4128.391113
3574.448975
3260.131104
1689.828613
2594.579346
3844.860107
1799.135132
1569.629639
2677.397217
3118.194336
4195.200195
3395.973389
1184.954102
3102.142822
2145.328369
3764.499023
2309.96167
2665.571533
2420.914307
3208.969727
2039.928833
3693.838623
3588.477051
3835.682129
2111.658203
4912.736328
1689.69104
3465.194824
2937.580811
2640.628662
1980.747925
2724.027588
1593.984009
2295.561035
2534.273926
3293.675781
1562.537964
3350.982422
3105.434082
3131.974609
1405.068726
4118.264648
2776
2723.588135
2575.899414
3489.165283
4138.591797
2080.623291
2950.32373
4896.380859
3269.535889
2738.048828
1793.741211
4167.921387
2351.183594
3243.030762
3423.807861
4645.605957
1605.260254
3229.988281
2328.891602
3534.090576
2780.464355
2405.807861
1766.262451
2950.077881
4239.97168
2540.91748
3481.67749
3189.899902
2705.865234
3851.616943
3114.205322
4353.816895
3611.889404
1614.251343
2759.600098
4547.139648
2121.669922
2911.874268
3503.665039
2345.367188
2568.163574
2917.550293
4033.516113
3391.346436
2596.890381
1655.565552
3071.910889
2863.380859
2680.166016
4823.289551
2726.140137
3045.54541
2187.232422
2933.833984
3227.188232
3232.63208
3257.246826
3167.222168
2770.758545
3627.592529
2337.283936
1411.481812
2028.713135
2969.273682
1317.896851
2472.687744
4152.30957
2181.620361
2637.907715
3731.666748
3743.764648
2332.670166
1603.400024
3488.611816
3692.11792
4623.472656
1281.725464
2134.271484
2641.374756
3256.937256
1802.689331
3712.583984
2650.666748
4208.878418
3705.813721
3728.458984
1990.880981
3590.257813
2131.458496
3106.07666
3496.248779
4899.149414
2755.861084
3453.924316
2385.680664
3980.904785
3488.270996
1636.552246
3248.441162
4695.488281
2558.265625
2584.907715
2064.327881
1474.152588
2901.847412
1974.013062
2761.152588
2341.986084
2075.302002
5974.838379
2915.540283
7957.431152
3493.926758
3402.895508
3384.947266
2823.488281
3445.54248
3169.256592
2707.550781
2558.263428
2456.240967
4911.95459
2918.885986
2575.221924
2887.058838
2812.531982
3528.240723
1895.026611
2281.5354
3044.314697
1994.960327
1593.393921
2208.041016
2101.486816
2244.137695
1799.443481
2986.344727
2274.604736
1907.974121
2658.072998
2227.769531
2661.875488
2809.660156
2016.739868
4054.759521
2923.029053
2297.447754
3769.427734
3407.79248
1996.28772
3051.382324
1752.381958
3143.959229
1782.321533
2876.611572
2750.251465
2747.622803
1630.678589
2877.456299
4765.123047
2919.949707
2427.707275
4023.945557
1752.529419
2403.231934
3051.580322
3936.130127
2847.919922
3221.78833
1743.59082
2200.923096
2018.342529
3713.505127
2318.172363
3525.460205
2916.319092
3034.972412
2132.012207
4095.592773
