# Supplementary material for: Distribution Analyzer, a methodology for identifying and clustering outlier conditions from single-cell distributions, and its application to a Nanog reporter RNAi screen
Source: BMC Bioinformatics. 2015 Jul 22;16:225. doi: 10.1186/s12859-015-0636-7 (PMC4511455; doi:10.1186/s12859-015-0636-7)
Supplement: Additional file 1: Code S1. — R source code and sample data for distribution-based high-content screen analysis [file 12859_2015_636_MOESM1_ESM.zip › DistributionAnalyzer-1.1/Plates/files10004/H23]

1566.177246
1886.347778
1244.536133
1237.254883
1516.769287
2342.358887
3158.119629
5124.953613
1247.111084
4121.294922
4433.044922
2379.943359
2981.686768
3408.08252
4233.835449
2626.829346
3707.821533
2089.391357
3941.273438
2303.02832
