# Supplementary material for: Distribution Analyzer, a methodology for identifying and clustering outlier conditions from single-cell distributions, and its application to a Nanog reporter RNAi screen
Source: BMC Bioinformatics. 2015 Jul 22;16:225. doi: 10.1186/s12859-015-0636-7 (PMC4511455; doi:10.1186/s12859-015-0636-7)
Supplement: Additional file 1: Code S1. — R source code and sample data for distribution-based high-content screen analysis [file 12859_2015_636_MOESM1_ESM.zip › DistributionAnalyzer-1.1/Plates/files10004/H24]

2695.263184
2970.227783
1313.350708
2361.081055
2368.854004
1385.523804
2324.171875
1695.700928
3073.387695
1451.48938
1592.20874
1964.016724
6401.512207
1956.635498
4061.23999
2423.264893
5198.124512
1732.60376
2057.169189
1524.170166
2636.974365
3755.33667
2611.733398
1759.52002
1674.100952
1864.540161
6736.491699
1347.359985
1572.053345
3101.008057
5234.229492
1911.32312
1828
1909.170776
1831.953735
1761.428589
1762.218506
3743.081055
2858.046631
3372.692383
1414.836304
3104.815186
1649.528076
6205.667969
2338.624023
3525.947754
4645.436523
1517.614014
1536.486938
3273.819824
5646.300781
1585.770508
1787.873047
3451.72876
3029.115479
1633.442627
2076.705811
2031.51355
3366.957275
1228.927979
1527.241699
1390.41272
3490.344727
1479.1875
1414.5
3086.148193
1765.130981
2176.209229
2687.623779
2216.280762
3433.729248
1721.233276
3434.926758
1792.358154
2906.969971
1623.04895
1882.394897
1993.044556
6197.53125
5066.666504
1422.535156
2747.422119
2756.973877
2110.412842
3267.986084
3476.328613
2105.487549
2211.563477
2161.088867
3257.085449
2056.094727
1781.897827
1551.847168
3267.902344
2080.587646
3639.4375
1913.902466
2379.61792
2992.321533
2847.177979
2650.593018
2700.827148
2270.125732
4842.461426
2823.027344
1694.172363
2076.539795
3280.764404
2217.678711
2705.782959
1681.921753
2138.947266
1151.955811
1209.923462
3330.240967
3857.392334
2162.843994
1514.050293
2332.688477
1350.772461
3332.735107
1587.285034
1770.694702
1904.803833
3042.262695
2094.663818
1559.336792
1720.70105
3444.644775
1334.285767
1935.621094
3517.572021
1831.490967
1724.873535
3398.445313
2299.341797
3004.352539
2631.797852
2410.314941
2841.513428
2727.186523
3723.033691
2111.7229
2307.2229
3986.794189
2822.552734
1443.909546
2618.644287
1709.016968
1777.46936
1944.897949
3273.337158
2137.461914
1713.280029
4046.092041
2578.616699
1767.661133
6581.20459
2372.894531
2130.102295
1654.922485
1589.868896
1649.277344
3809.128418
5922.713867
1910.890381
1888.912598
1874.022461
2076.598145
2196.536133
3101.580811
2386.004639
3006.095215
1515.507935
2155.250732
5260.398438
2236.044678
3691.995605
1888.661621
1793.630981
1424.220459
1905.846191
2947.911621
3239.005127
2010.059692
1859.020142
10091.0625
2319.024902
2534.944336
2210.995361
4000.928223
2218.350342
2755.910645
1831.152588
1841.637817
3699.810303
2152.158447
1724.073853
2580.868408
3474.804932
2423.637207
3232.822266
3066.656982
2917.767334
3427.643311
3312.342773
3824.19873
2756.759766
2087.55127
6188.310547
1792.942017
3400.191406
1992.265015
2271.344727
3566.850586
3818.129395
3482.133301
2486.799316
1781.25647
3746.956543
3151.457031
1925.001465
1247.415283
2881.424561
2102.886719
1905.53186
4285.445313
2071.899414
2216.460693
5264.612793
2911.962646
2438.074463
2691.988525
1683.04248
2125.720459
2526.909668
1624
4194.378906
1884.511963
2473.201172
1875.5
1793.607666
1744.277344
1396.83667
3193.01001
1727.853027
2033.098022
3861.70752
4822.136719
1917.901611
2742.899658
1603.807495
2801.459717
2471.196045
1847.739746
1785.888184
3426.220703
3422.331299
2238.630859
1564.460571
1916.667603
1994.565674
2115.912354
1943.509766
1745.890503
1738.375732
2771.192383
1652.529663
1694.232544
3434.79126
1730.661377
1439.334961
1769.474487
2776.772461
2215.67627
4799.919434
2151.43457
1755.395508
1768.016602
1647.434326
2458.849609
1691.380127
3934.51416
1799.130981
2149.4646
1260.120728
1624.934204
3481.812744
2326.181885
3330.296143
1671.86731
2476.948242
2074.467773
2606.767334
3628.885254
5564.160156
1837.833374
1978.187988
1769.910889
2771.901611
1703.955811
2615.775146
2174.243896
2809.62915
3572.120117
1728.468018
1865.588379
2179.825439
2034.854858
2061.348877
1691.019287
2934.711914
1987.576782
3291.93042
4543.376465
3416.512939
8585.34668
1595.037109
1635.957031
3362.369141
1980.56665
1463.680542
1635.963501
2271.118164
2694.053223
1945.394897
1420.616577
2059.352783
1620.698364
3812.337402
3792.467041
2778.682617
2051.199951
2189.565186
2886.823486
4981.770508
2216.59082
1830.146362
5711.117676
1737.697021
2174.274414
3650.643799
1635.862061
1536.080811
2846.050781
2530.207764
3321.139648
2723.159912
2579.328369
3335.312988
1758.87854
8897.697266
1716.177002
2560.888916
2144.771973
3730.916504
2190.461426
2307.161377
4078.54541
2282.187744
1950.290039
3871.157959
2437.236328
2207.337646
1926.390503
2059.838379
5062.793945
1938.550781
3028.514404
3487.400635
4291.776855
2328.068115
2324.322998
3429.149902
6076.791504
4026.782715
1983.070435
4261.299805
4063.981445
2440.593994
2152.648682
2581.593506
2188.377441
2102.594482
1826.595581
3143.42041
3864.812988
2003.417114
4653.007813
3240.724854
4190.893066
5559.964844
3470.292725
3010.229004
3128.797363
2816.029785
2836.059814
2845.169189
2578.8479
1850.162842
2784.225098
3891.280518
4173.513672
2846.261963
3198.342041
2327.080566
1721.425049
2565.454102
4994.241211
1616.903198
2499.416504
1827.451294
4065.013916
2916.82959
4376.387695
4448.052734
4237.785156
4055.240723
2313.43042
3419.93042
2044.199219
4051.570068
2716.8479
3791
1775.437988
1428.411987
4097.831543
2360.790039
3664.178711
4431.530273
3802.580566
2353.228027
2627.653076
2068.544189
2069.930176
3551.547119
2141.043945
1858.16272
2167.46167
2042.307861
1787.31897
4699.853027
3426.872803
6936.448242
3111.755127
4104.378906
4569.946289
1887.328857
9540.443359
2991.30835
1786.10083
2691.844727
3169.77124
1921.672607
2298.177734
6868.303711
2836.060059
1902.470825
1724.078125
2474.215088
1862.816528
4412.355469
2425.950439
2295.251709
2006.938354
4832.717773
2368.208008
4713.274902
3104.124023
1974.423828
5751.485352
3171.258789
3947.715332
1735.971313
2903.928711
4693.099121
1733.824585
2008
1541.756104
1357.608276
1881.668457
2185.862061
2248.764648
1662.507446
1685.748169
1649.57666
2938.597412
1526.442993
2374.761963
1728.155884
1646.579834
2340.251221
1346.80957
1873.488403
1490.68103
1861.634399
1448.040039
2491.806396
1268.645142
1996.455322
2208.814697
1611.349609
1848.094116
2229.678223
1572.240234
2049.126221
2481.95752
1773.341797
1537.28186
3292.867676
2678.220703
1711.980469
1553.622925
1611.062256
2199.284424
1690.812256
3103.976318
2141.58252
3114.349365
2353.577148
3228.41748
3052.554932
1733.532349
