# Supplementary material for: Distribution Analyzer, a methodology for identifying and clustering outlier conditions from single-cell distributions, and its application to a Nanog reporter RNAi screen
Source: BMC Bioinformatics. 2015 Jul 22;16:225. doi: 10.1186/s12859-015-0636-7 (PMC4511455; doi:10.1186/s12859-015-0636-7)
Supplement: Additional file 1: Code S1. — R source code and sample data for distribution-based high-content screen analysis [file 12859_2015_636_MOESM1_ESM.zip › DistributionAnalyzer-1.1/Plates/files10004/head]

ATF	1.0
21	27
"Acquisition Name [Plate Info]=mNK -C17_005M132IL1mNK101310C17A-1287514318"
"Barcode [Plate Info]=005M132IL1mNK101310C17A-1287514318"
"Creator [Measurement Set Info]=System Administrator"
"Creator Name [Plate Info]=Zerlina Lau"
"Date Annotated [Plate Info]=10/20/10"
"Date Created [Measurement Set Info]=10/20/10"
"Date Created [Plate Info]=10/19/10"
"Date\Time Annotated [Plate Info]=10/20/10 19:29:42"
"Date\Time Created [Measurement Set Info]=10/20/10 00:38:02"
"Date\Time Created [Plate Info]=10/19/10 18:52:48"
"Description [Measurement Set Info]=Scores cells positive/negative for multiple probes simultaneously."
"Description [Plate Info]="
"Experiment Set [Plate Property]=Mouse Nanog Kinetics (mNK)"
"Global ID [Plate Info]=9a5fd953-19b7-4c0e-97af-1f93893ee843"
"Name [Measurement Set Info]=Multi Wavelength Cell Scoring"
"Name [Plate Info]=mNK -C17_005M132IL1mNK101310C17A-1287514318_IMAGEXPRESS-ULT_7667"
"Settings Name [Measurement Set Info]=mNK library screen_new_093010"
"Unique ID [Measurement Set Info]=10004"
"Unique ID [Plate Info]=7667"
"X Wells [Plate Info]=24"
"Y Wells [Plate Info]=16"
"% Positive W2 (MultiWaveScoring)"	"Cell ID"	"Cell: Assigned Label # (MultiWaveScoring)"	"Cell: Custom Profile Name (MultiWaveScoring)"	"Cell: Positive W2 (MultiWaveScoring)"	"Cell: Scoring Profile (MultiWaveScoring)"	"Cell: W2 Cell Average Intensity (MultiWaveScoring)"	"Cell: W2 Cell Integr Intensity (MultiWaveScoring)"	"Cell: W2 Cytoplasm Average Intensity (MultiWaveScoring)"	"Cell: W2 Cytoplasm Integr Intensity (MultiWaveScoring)"	"Cell: W2 Nucleus Average Intensity (MultiWaveScoring)"	"Cell: W2 Nucleus Integr Intensity (MultiWaveScoring)"	"Instance"	"Laser focus score (MultiWaveScoring)"	"Percentage Scoring Profile 1- (MultiWaveScoring)"	"Percentage Scoring Profile 12 (MultiWaveScoring)"	"Plate ID"	"Positive W2 (MultiWaveScoring)"	"Positive W2 Mean Cell Aver Intens (MultiWaveScoring)"	"Positive W2 Mean Cell Integr Intens (MultiWaveScoring)"	"Run Settings ID"	"Series ID"	"Site ID"	"Total Cells (MultiWaveScoring)"	"Well Name"	"Well X"	"Well Y"
	"7667_370436_370776_126"	126	""	1	"12"	3791.083252	2050976	3757.351563	1656992	3939.840088	393984	126	81.79921			7667				10441	370776	370436		"A01"	1	1
	"7667_370436_370776_127"	127	""	1	"12"	6384.479004	2451640	5772.506836	1639392	8122.47998	812248	127	81.79921			7667				10441	370776	370436		"A01"	1	1
	"7667_370436_370776_128"	128	""	1	"12"	5578.259766	1718104	5370.230957	1117008	6010.959961	601096	128	81.79921			7667				10441	370776	370436		"A01"	1	1
	"7667_370436_370776_129"	129	""	0	"1-"	1415.049561	142920	0	0	1415.049561	142920	129	81.79921			7667				10441	370776	370436		"A01"	1	1
	"7667_370436_370776_130"	130	""	1	"12"	3987.944336	1148528	4013.505371	746512	3941.333252	402016	130	81.79921			7667				10441	370776	370436		"A01"	1	1
	"7667_370436_370776_131"	131	""	1	"12"	4635.402832	1024424	4665.546387	555200	4600.235352	469224	131	81.79921			7667				10441	370776	370436		"A01"	1	1
	"7667_370436_370776_132"	132	""	0	"1-"	1560.440308	170088	1522.285767	10656	1563.058838	159432	132	81.79921			7667				10441	370776	370436		"A01"	1	1
	"7667_370436_370776_133"	133	""	1	"12"	3566.40918	1255376	3582.112061	895528	3527.921631	359848	133	81.79921			7667				10441	370776	370436		"A01"	1	1
	"7667_370436_370776_134"	134	""	1	"12"	1635.340698	297632	1633.800049	130704	1636.549072	166928	134	81.79921			7667				10441	370776	370436		"A01"	1	1
	"7667_370436_370776_135"	135	""	1	"12"	4339.275879	1006712	4079.261475	530304	4670.666504	476408	135	81.79921			7667				10441	370776	370436		"A01"	1	1
	"7667_370436_370776_136"	136	""	1	"12"	4056.191895	507024	4300.521973	98912	4001.098145	408112	136	81.79921			7667				10441	370776	370436		"A01"	1	1
	"7667_370436_370776_137"	137	""	0	"1-"	1519.372559	154976	0	0	1519.372559	154976	137	81.79921			7667				10441	370776	370436		"A01"	1	1
	"7667_370436_370776_138"	138	""	1	"12"	4634.806152	2034680	4587.856934	1541520	4787.960938	493160	138	81.79921			7667				10441	370776	370436		"A01"	1	1
	"7667_370436_370776_139"	139	""	1	"12"	8231.678711	4922544	7670.771484	3797032	10927.300781	1125512	139	81.79921			7667				10441	370776	370436		"A01"	1	1
	"7667_370436_370776_140"	140	""	1	"12"	2220.564209	346408	1538.717041	81552	2571.41748	264856	140	81.79921			7667				10441	370776	370436		"A01"	1	1
	"7667_370436_370776_141"	141	""	0	"1-"	1387.805786	142944	0	0	1387.805786	142944	141	81.79921			7667				10441	370776	370436		"A01"	1	1
	"7667_370436_370776_142"	142	""	1	"12"	1933.408447	549088	1963.511108	353432	1881.307739	195656	142	81.79921			7667				10441	370776	370436		"A01"	1	1
	"7667_370436_370776_143"	143	""	1	"12"	5037.431641	1773176	4732.387207	1173632	5764.846191	599544	143	81.79921			7667				10441	370776	370436		"A01"	1	1
	"7667_370436_370776_144"	144	""	1	"12"	4322.325684	1724608	4900.203613	1445560	2683.153809	279048	144	81.79921			7667				10441	370776	370436		"A01"	1	1
	"7667_370436_370776_145"	145	""	1	"12"	2456.935059	378368	2381.280029	119064	2493.307617	259304	145	81.79921			7667				10441	370776	370436		"A01"	1	1
	"7667_370436_370776_146"	146	""	1	"12"	1965.699341	300752	2123.833252	101944	1893.409546	198808	146	81.79921			7667				10441	370776	370436		"A01"	1	1
	"7667_370436_370776_147"	147	""	1	"12"	4739.913574	1317696	4487.907715	776408	5155.124023	541288	147	81.79921			7667				10441	370776	370436		"A01"	1	1
	"7667_370436_370776_148"	148	""	1	"12"	5436.451172	1397168	5067.105469	770200	5971.124023	626968	148	81.79921			7667				10441	370776	370436		"A01"	1	1
	"7667_370436_370776_149"	149	""	1	"12"	6214.65918	2224848	5091.509766	1288152	8920.914063	936696	149	81.79921			7667				10441	370776	370436		"A01"	1	1
	"7667_370436_370776_150"	150	""	0	"1-"	1500.93457	160600	2176	4352	1488.076172	156248	150	81.79921			7667				10441	370776	370436		"A01"	1	1
