# Supplementary material for: Distribution Analyzer, a methodology for identifying and clustering outlier conditions from single-cell distributions, and its application to a Nanog reporter RNAi screen
Source: BMC Bioinformatics. 2015 Jul 22;16:225. doi: 10.1186/s12859-015-0636-7 (PMC4511455; doi:10.1186/s12859-015-0636-7)
Supplement: Additional file 7: Table S1. — All effects in the genome-scale RNAi screen. All 62252 conditions (wells) with >100 wells are scored for median fluorescence per condition; Z-score Hellinger distance to the null effect; and in the 4-dimensional best-fit basis of the Hellinger-distance embedding, i.e., the distribution-based PC scores. For 2- and 4-medoid cluster assignment, 0 indicates non-outlier and cluster membership is noted from 1 to 2 or 1 to 4. [file 12859_2015_636_MOESM7_ESM.xlsx]

## Sheet: all screen effects by condition
Plate Gene Name	Plate	Well	Category		Gene		Hellinger Distance To Null Effect Z-score		Principal Component 1 Score	Principal Component 2 Score	Principal Component 3 Score	Principal Component 4 Score		Z-score of median fluorescence		Membership 2 Clusters	Membership 4 Clusters	Membership 5 Clusters	Membership 6 Clusters
Undefined	10004	A01	Empty		NA		0.571264		0.979917	-0.124617	0.147465	-0.0298619		-1.2061		0	0	0	0
Undefined	10004	A02	Empty		NA		1.56699		0.959568	-0.197041	0.1664	-0.101346		-1.81762		0	0	0	0
AB084104	10004	A03	TEST		Aqp12		0.394069		0.983252	-0.0401922	0.131872	-0.114685		-0.166513		0	0	0	0
AB114826	10004	A04	TEST		B4galnt3		0.417043		0.981831	-0.0997796	0.136825	-0.0672593		-0.839186		0	0	0	0
AB124611	10004	A05	TEST		AB124611		0.651551		0.977985	-0.20049	0.0293427	-0.00210689		-1.69532		0	0	0	0
ABCA15	10004	A06	TEST		Abca15		-0.594036		0.993779	-0.0667654	0.0676836	-0.0226353		-0.594578		0	0	0	0
ABCA16	10004	A07	TEST		Abca16		-0.282538		0.991826	-0.00427009	0.117306	-0.0352281		0.0169429		0	0	0	0
ABCA2	10004	A08	TEST		Abca2		0.432812		0.979518	0.0456948	0.160005	0.0743075		0.383855		0	0	0	0
ABCA3	10004	A09	TEST		Abca3		-1.00373		0.997649	0.0449972	0.0344921	-0.0148257		0.261551		0	0	0	0
ABCA5	10004	A10	TEST		Abca5		-0.766439		0.995885	0.026968	0.0715498	-0.0250662		0.261551		0	0	0	0
ABCA6	10004	A11	TEST		Abca6		-1.03124		0.996591	-0.0353868	0.0438209	-0.0199475		-0.288818		0	0	0	0
ABCA7	10004	A12	TEST		Abca7		-1.24239		0.997094	0.0113117	0.0354238	-0.011348		0.139247		0	0	0	0
AI428795	10004	A13	TEST		AI428795		-0.120621		0.990136	0.101327	0.0866797	0.0172974		0.81192		0	0	0	0
AI428936	10004	A14	TEST		AI428936		-0.630432		0.993864	0.0673108	0.0452563	0.0427556		0.383855		0	0	0	0
AI429152	10004	A15	TEST		Nat10		-0.336547		0.992691	0.0663698	0.058193	0.0767054		0.383855		0	0	0	0
AI429612	10004	A16	TEST		Itfg3		0.796812		0.972202	0.0413989	0.206532	0.0262617		0.445008		0	0	0	0
AI429613	10004	A17	TEST		Traf3ip2		-0.602202		0.994487	-0.093817	0.0225307	-0.0135384		-0.839186		0	0	0	0
AI447904	10004	A18	TEST		AI447904		-1.39556		0.998682	-0.00750617	-0.0116259	-0.0187171		-0.227665		0	0	0	0
AI448472	10004	A19	TEST		AI448472		-0.476905		0.993481	-0.106336	-0.0163307	0.0104791		-1.02264		0	0	0	0
AI448887	10004	A20	TEST		Fibcd1		-0.563017		0.994014	-0.0980183	0.0212843	-0.0102823		-0.839186		0	0	0	0
AI449175	10004	A21	TEST		AI449175		-0.866337		0.996475	0.0391964	-0.0585471	0.00657199		0.0169429		0	0	0	0
AI449441	10004	A22	TEST		AI449441		-0.957174		0.997119	-0.0197354	-0.0603192	0.0132237		-0.411122		0	0	0	0
Undefined	10004	A23	Empty		NA		-0.813413		0.99524	-0.0160258	0.0656486	0.0397836		-0.411122		0	0	0	0
Undefined	10004	A24	Empty		NA		0.494276		0.976224	-0.133751	0.109229	0.0778568		-1.57301		0	0	0	0
Dharmacon siGENOME Non-Targeting Control siRNA 2	10004	B01	Non-Targeting Control		NA		1.20099		0.967736	-0.187167	0.15074	-0.0588196		-1.81762		0	0	0	0
Undefined	10004	B02	Empty		NA		0.849281		0.975116	-0.138763	0.148917	-0.0785519		-1.2061		0	0	0	0
ABCA8A	10004	B03	TEST		Abca8a		0.515512		0.980833	-0.0282219	0.181934	-0.0454157		-0.227665		0	0	0	0
ABCA8B	10004	B04	TEST		Abca8b		0.684341		0.978001	-0.173317	0.103325	-0.0366327		-1.51186		0	0	0	0
ABCA9	10004	B05	TEST		Abca9		-0.093607		0.98974	-0.0957905	0.101862	-0.00770551		-0.961491		0	0	0	0
ABCB10	10004	B06	TEST		Abcb10		-0.734167		0.994787	-0.0667153	0.0535446	-0.00928392		-0.594578		0	0	0	0
ABCB1B	10004	B07	TEST		Abcb1b		-0.620418		0.994708	-0.0552915	0.070481	0.0331805		-0.65573		0	0	0	0
ABCB6	10004	B08	TEST		Abcb6		0.13038		0.986528	-0.0516327	0.134106	0.0665368		-0.65573		0	0	0	0
ABCB9	10004	B09	TEST		Abcb9		-1.02331		0.99788	0.0258682	0.0497787	0.0148471		0.139247		0	0	0	0
ABCC12	10004	B10	TEST		Abcc12		-0.712452		0.995828	-0.0245001	0.0794914	-0.0238661		-0.227665		0	0	0	0
ABCC8	10004	B11	TEST		Abcc8		-0.475908		0.994304	0.0983738	0.0327579	0.000322018		0.628464		0	0	0	0
ABCD2	10004	B12	TEST		Abcd2		-1.47761		0.998913	0.00145421	0.010051	0.00857068		-0.166513		0	0	0	0
AI450540	10004	B13	TEST		AI450540		-1.0501		0.99798	0.0506271	-0.00257149	0.0190509		0.261551		0	0	0	0
AI450713	10004	B14	TEST		AI450713		-1.26925		0.998604	-0.0012979	-0.034015	0.0112738		-0.166513		0	0	0	0
AI450757	10004	B15	TEST		AI450757		0.438488		0.964903	-0.0760722	0.158184	-0.052757		-0.961491		0	0	0	0
AI451006	10004	B16	TEST		Lmf2		0.815558		0.974256	0.142598	0.0700345	0.141583		1.05653		0	0	0	0
AI452372	10004	B17	TEST		AI452372		-1.07014		0.997877	-0.0414723	0.0364029	0.0126561		-0.411122		0	0	0	0
AI461653	10004	B18	TEST		Mal2		-0.911705		0.996843	-0.0548122	-0.0342362	0.0276618		-0.65573		0	0	0	0
AI461788	10004	B19	TEST		AI461788		0.199972		0.98505	-0.150891	-0.0185563	0.0643482		-1.51186		0	0	0	0
AI461933	10004	B20	TEST		AI461933		-0.664543		0.994928	-0.0900484	-0.0187934	0.00333725		-0.839186		0	0	0	0
AI462438	10004	B21	TEST		Clp1		0.615701		0.971472	0.122435	0.0870868	0.126356		0.873072		0	0	0	0
AI463102	10004	B22	TEST		Sumf1		0.48422		0.969913	-0.0482009	0.0848842	0.160166		-0.839186		0	0	0	0
Dharmacon GFP Duplex	10004	B23	NEG-CTRL		NA		4.66585		0.838847	-0.428552	-0.204114	0.202176		-2.42914		1	1	1	1
Undefined	10004	B24	Empty		NA		-0.245867		0.990062	0.0785169	0.027782	0.0925918		0.383855		0	0	0	0
Undefined	10004	C01	Empty		NA		2.06228		0.946022	-0.205067	0.223486	-0.0922679		-2.18453		1	2	2	2
SOX2	10004	C02	NEG-CTRL 2		Sox2		7.38243		0.69805	-0.62915	0.319224	-0.024736		-4.87522		1	2	3	3
ABCD4	10004	C03	TEST		Abcd4		1.52578		0.958237	0.173854	0.189824	0.084438		1.7292		0	0	0	0
ABCE1	10004	C04	TEST		Abce1		3.71561		0.891114	-0.446286	0.000436958	0.0368981		-2.97951		1	3	4	4
ABCF1	10004	C05	TEST		Abcf1		1.97242		0.938764	-0.277135	-0.135388	-0.0163903		-1.63416		0	0	0	0
ABCF2	10004	C06	TEST		Abcf2		-0.340934		0.992131	-0.112658	0.0397255	-0.0068031		-0.961491		0	0	0	0
ABCF3	10004	C07	TEST		Abcf3		-0.89735		0.995857	0.000600985	0.0637249	-0.0291025		0.078095		0	0	0	0
ABCG1	10004	C08	TEST		Abcg1		-1.00097		0.997149	0.0449658	0.0365287	-0.011494		0.383855		0	0	0	0
ABCG3	10004	C09	TEST		Abcg3		-0.860196		0.996789	0.0363457	0.049364	0.0384379		0.139247		0	0	0	0
ABCG4	10004	C10	TEST		Abcg4		-1.3253		0.998548	0.0263167	0.000884038	0.0118101		0.078095		0	0	0	0
ABHD1	10004	C11	TEST		Abhd1		-1.08991		0.997464	0.0419932	-0.0207079	-0.0187588		0.261551		0	0	0	0
ABI3	10004	C12	TEST		Abi3		-1.00188		0.997849	0.0547509	-0.0166023	0.0104651		0.261551		0	0	0	0
AI467484	10004	C13	TEST		Gorab		-1.2149		0.998492	0.0159499	-0.0306802	0.0204997		-0.105361		0	0	0	0
AI467503	10004	C14	TEST		AI467503		-0.405657		0.993154	-0.0163961	-0.104361	0.0367831		-0.533426		0	0	0	0
AI467606	10004	C15	TEST		AI467606		-1.26003		0.998947	-0.000991675	-0.0344477	-0.010806		-0.227665		0	0	0	0
AI480653	10004	C16	TEST		AI480653		-0.990874		0.997159	0.0470807	-0.032598	-0.0152253		0.261551		0	0	0	0
AI481100	10004	C17	TEST		AI481100		-1.28206		0.997534	-0.0155575	0.0334144	-0.000689895		-0.105361		0	0	0	0
Trrap	10004	C18	TEST		Trrap		0.114305		0.987073	0.147088	0.0224901	0.0378048		0.934224		0	0	0	0
AI481750	10004	C19	TEST		Csdc2		-0.964175		0.997617	0.0455639	0.02653	0.0336734		0.139247		0	0	0	0
AI504432	10004	C20	TEST		AI504432		-0.824365		0.995978	-0.0447812	-0.049947	-0.0374115		-0.34997		0	0	0	0
AI505034	10004	C21	TEST		Lpcat4		-0.0549166		0.988779	-0.127204	-0.0637833	-0.0158672		-1.08379		0	0	0	0
AI507495	10004	C22	TEST		Lpcat4		-0.171667		0.989787	-0.121877	0.0160022	0.0535625		-1.26725		0	0	0	0
Undefined	10004	C23	Empty		NA		0.0102337		0.988059	-0.138897	0.0523379	0.0159575		-1.3284		0	0	0	0
Undefined	10004	D02	Empty		NA		-0.453949		0.993262	-0.0356763	0.0870809	-0.0541247		-0.166513		0	0	0	0
ABLIM2	10004	D03	TEST		Ablim2		-0.423667		0.99335	-0.0327647	0.106467	-0.00115466		-0.34997		0	0	0	0
ABO	10004	D04	TEST		Abo		-0.143934		0.990399	-0.0611327	0.0797139	-0.0898538		-0.34997		0	0	0	0
ABPA	10004	D05	TEST		Abpa		-1.11882		0.99791	-0.0397144	0.0292223	-0.0164306		-0.34997		0	0	0	0
ABPE	10004	D06	TEST		Abpe		-1.43271		0.999646	0.00320738	0.0173292	-0.00333474		-0.105361		0	0	0	0
ABPG	10004	D07	TEST		Abpg		-1.39012		0.999356	-0.0173646	-0.00253102	-0.017089		-0.288818		0	0	0	0
ACAD8	10004	D08	TEST		Acad8		-1.03944		0.997818	0.010479	0.0561747	0.00179375		-0.0442092		0	0	0	0
ACAD9	10004	D09	TEST		Acad9		-0.973341		0.997258	0.0212933	-0.00577861	0.0587803		-0.227665		0	0	0	0
ACAS2L	10004	D10	TEST		Acss1		-0.900188		0.995957	-0.055282	-0.00724676	0.0453071		-0.839186		0	0	0	0
ACATE2	10004	D11	TEST		Acot9		-0.983423		0.997774	0.0247617	-0.0552778	-0.000662421		-0.0442092		0	0	0	0
ACATE3	10004	D12	TEST		Acot10		-0.859135		0.996878	0.0404114	-0.0585803	-0.00119106		0.0169429		0	0	0	0
AI551766	10004	D13	TEST		AI551766		-0.866101		0.996267	0.0517605	-0.0378141	0.0300201		0.078095		0	0	0	0
AI553587	10004	D14	TEST		Wdr92		-0.346958		0.992648	0.109114	-0.0326152	0.0111888		0.567312		0	0	0	0
AI591476	10004	D15	TEST		AI591476		-1.14296		0.998148	-0.0235791	-0.0122757	0.0416492		-0.411122		0	0	0	0
AI591529	10004	D16	TEST		AI591529		-0.786648		0.996542	0.0662372	-0.0331795	-0.020177		0.322703		0	0	0	0
AI593442	10004	D17	TEST		AI593442		-1.10062		0.997868	-0.0535775	0.00180577	0.00794383		-0.594578		0	0	0	0
AI595338	10004	D18	TEST		Gbp6		-0.578421		0.9945	0.0861245	0.0085278	0.0399698		0.383855		0	0	0	0
AI597479	10004	D19	TEST		AI597479		-0.875095		0.996418	-0.0618698	-0.0360638	0.016848		-0.716882		0	0	0	0
AI604832	10004	D20	TEST		Ano10		-0.917773		0.996264	-0.002696	0.0484424	0.0490238		-0.166513		0	0	0	0
AI605202	10004	D21	TEST		Sec24b		0.779463		0.975491	-0.199851	-0.0713303	-0.0159775		-1.51186		0	0	0	0
AI606181	10004	D22	TEST		AI606181		2.56735		0.91583	-0.349378	0.0344545	0.0576795		-2.97951		1	3	2	2
Undefined	10004	D24	Empty		NA		1.09656		0.969826	-0.239179	-0.00611886	-0.0010819		-1.87877		0	0	0	0
Undefined	10004	E01	Empty		NA		1.23215		0.963683	-0.130817	0.197657	-0.0771938		-1.3284		0	0	0	0
Dharmacon GFP Duplex	10004	E02	NEG-CTRL		NA		6.11068		0.776532	-0.609771	0.035001	0.120676		-3.46873		1	1	1	1
ACBD3	10004	E03	TEST		Acbd3		-0.417039		0.99272	-0.0333887	0.102551	-0.029668		-0.288818		0	0	0	0
ACBD4	10004	E04	TEST		Acbd4		-0.0767352		0.988057	-0.104949	0.09477	-0.00857056		-0.961491		0	0	0	0
ACBD5	10004	E05	TEST		Acbd5		-1.00106		0.997653	-0.0225629	0.0486681	-0.02993		-0.166513		0	0	0	0
ACBD6	10004	E06	TEST		Acbd6		-0.95141		0.997494	0.0242963	0.0590781	0.00888492		0.139247		0	0	0	0
ACCN1	10004	E07	TEST		Accn1		-0.977544		0.997555	0.0443836	0.0218231	-0.0351242		0.322703		0	0	0	0
ACCN2	10004	E08	TEST		Accn2		-1.35987		0.998926	-0.00510792	-0.0203306	0.0176451		-0.288818		0	0	0	0
ACCN3	10004	E09	TEST		Accn3		-0.924516		0.996787	0.0637229	0.00579494	-0.0114763		0.445008		0	0	0	0
ACCN4	10004	E10	TEST		Accn4		-1.3937		0.998997	-0.00470975	0.0222198	0.0089465		-0.105361		0	0	0	0
ACCN5	10004	E11	TEST		Accn5		0.255334		0.985416	0.151492	0.031796	0.0585169		1.05653		0	0	0	0
ACDC	10004	E12	TEST		Adipoq		-0.794257		0.996422	0.0740859	-0.00664837	0.0174417		0.322703		0	0	0	0
AI643885	10004	E13	TEST		AI643885		-1.07607		0.99785	0.0403877	-0.0321747	0.00445511		0.139247		0	0	0	0
AI646023	10004	E14	TEST		AI646023		-0.0245057		0.989119	0.13304	-0.0275671	0.0405392		0.689616		0	0	0	0
AI648866	10004	E15	TEST		Mrps26		-1.26839		0.998947	0.00739881	-0.0301652	0.0168417		-0.227665		0	0	0	0
AI649392	10004	E16	TEST		AI649392		0.291701		0.985289	0.16548	0.0086741	0.0285833		1.11768		0	0	0	0
AI661017	10004	E17	TEST		AI661017		-0.126187		0.990296	0.118645	0.0384514	0.0480313		0.750768		0	0	0	0
AI661438	10004	E18	TEST		Spata7		-1.45535		0.998329	-0.0101865	-0.0138287	0.00472171		-0.227665		0	0	0	0
AI662250	10004	E19	TEST		Vmac		-0.479572		0.993111	0.0782093	-0.0347356	0.0591919		0.139247		0	0	0	0
AI663987	10004	E20	TEST		AI663987		-1.15966		0.997898	-0.0276327	0.0282243	0.0281303		-0.472274		0	0	0	0
AI746432	10004	E21	TEST		Ugt3a1		-1.38614		0.998765	0.0135428	0.00151634	0.019126		-0.166513		0	0	0	0
AI790205	10004	E22	TEST		Ugt3a1		-0.6001		0.993365	-0.0664616	-0.0694676	-0.010086		-0.716882		0	0	0	0
Undefined	10004	E23	Empty		NA		0.404681		0.982351	-0.179479	-0.0223916	-0.0198177		-1.45071		0	0	0	0
Dharmacon GFP Duplex	10004	E24	NEG-CTRL		NA		7.14681		0.704228	-0.649248	0.0428901	0.222216		-3.52988		1	1	1	1
SOX2	10004	F01	NEG-CTRL 2		Sox2		7.45591		0.69648	-0.630064	0.330989	-0.0145617		-4.81407		1	2	3	3
Undefined	10004	F02	Empty		NA		0.498621		0.981315	-0.138477	0.104381	-0.0758887		-1.14495		0	0	0	0
ACLY	10004	F03	TEST		Acly		0.102871		0.985996	-0.068537	0.124939	-0.0629812		-0.594578		0	0	0	0
ACO1	10004	F04	TEST		Aco1		-0.664538		0.994692	-0.0691033	0.0333671	-0.0497521		-0.472274		0	0	0	0
ACO2	10004	F05	TEST		Aco2		-0.689506		0.995685	-0.0108321	0.0868741	0.0124832		-0.166513		0	0	0	0
ACOX3	10004	F06	TEST		Acox3		-0.376746		0.992617	-0.110343	0.0359276	-0.0111639		-0.961491		0	0	0	0
ACRBP	10004	F07	TEST		Acrbp		-1.08715		0.998149	-0.0186166	0.0492562	-0.0116105		-0.227665		0	0	0	0
ACRV1	10004	F08	TEST		Acrv1		-0.780976		0.995777	0.0737689	0.0155601	-0.0181734		0.567312		0	0	0	0
ACSL1	10004	F09	TEST		Acrv1		-1.13567		0.997407	0.0314025	-0.0347281	0.00285047		0.139247		0	0	0	0
ACTR10	10004	F10	TEST		Actr10		-1.07943		0.997501	0.00745112	-0.0508386	-0.0119177		-0.0442092		0	0	0	0
ACTR5	10004	F11	TEST		Actr5		-0.766084		0.995776	0.072245	-0.0221825	0.0230193		0.383855		0	0	0	0
ACTR6	10004	F12	TEST		Actr6		-0.639457		0.995468	0.0639061	-0.062383	0.010294		0.200399		0	0	0	0
AI790298	10004	F13	TEST		Carns1		-0.298751		0.992483	0.110374	-0.0321415	0.0292742		0.50616		0	0	0	0
AI790326	10004	F14	TEST		Zc3h10		-0.159651		0.990215	0.123595	-0.0406879	-0.00405094		0.689616		0	0	0	0
AI836003	10004	F15	TEST		AI836003		-0.372069		0.992792	0.109014	-0.0242037	0.0121024		0.628464		0	0	0	0
AI836376	10004	F16	TEST		Dcun1d4		0.571131		0.977761	0.143839	0.0414479	0.120785		0.81192		0	0	0	0
AI838661	10004	F17	TEST		Gpn2		-0.882199		0.996812	0.041941	-0.0549167	0.00360485		0.139247		0	0	0	0
AI839550	10004	F18	TEST		AI839550		-0.797946		0.996591	0.0723195	-0.0222162	0.00600072		0.322703		0	0	0	0
AI839735	10004	F19	TEST		Tmem179		0.283933		0.981537	-0.0965489	-0.114167	0.0831656		-1.26725		0	0	0	0
AI839920	10004	F20	TEST		Zfp692		-1.17619		0.998484	-0.0343475	0.00461934	0.0316957		-0.533426		0	0	0	0
AI840980	10004	F21	TEST		Plekho2		1.37339		0.964767	-0.254234	-0.0623268	-0.00387629		-1.93992		0	0	0	0
AI841794	10004	F22	TEST		AI841794		-0.467065		0.992548	0.0344606	-0.0928504	-0.0357437		-0.0442092		0	0	0	0
Dharmacon siGENOME Non-Targeting Control siRNA 2	10004	F23	Non-Targeting Control		NA		-0.298149		0.989055	0.116448	0.0144301	0.0201022		0.567312		0	0	0	0
Undefined	10004	F24	Empty		NA		0.0155093		0.986876	-0.149627	-0.00425783	-0.000932888		-1.3284		0	0	0	0
Undefined	10004	G01	Empty		NA		1.70803		0.956336	-0.23197	0.150845	-0.0827285		-2.18453		0	0	0	0
ACTR8	10004	G03	TEST		Actr8		-0.099791		0.989301	-0.0501273	0.124083	-0.0365911		-0.34997		0	0	0	0
ACTRT1	10004	G04	TEST		Actrt1		-0.403767		0.9935	-0.00207371	0.104669	-0.0402168		0.078095		0	0	0	0
ADAM19	10004	G05	TEST		Adam19		-0.725183		0.995606	-0.0215868	0.0645491	-0.0511466		-0.105361		0	0	0	0
ADAM1A	10004	G06	TEST		Adam1a		-1.00228		0.997751	0.0541208	0.0206292	-0.00670887		0.322703		0	0	0	0
ADAM1B	10004	G07	TEST		Adam1b		-0.243146		0.991555	0.110303	0.0542012	0.0141219		0.750768		0	0	0	0
ADAM21	10004	G08	TEST		Adam21		-1.09282		0.998245	0.0381363	0.00691061	-0.0318362		0.261551		0	0	0	0
ADAM24	10004	G09	TEST		Adam24		-1.3187		0.99923	0.0266489	-0.000724051	0.0114609		0.0169429		0	0	0	0
ADAM25	10004	G10	TEST		Adam25		-1.3308		0.999019	0.021229	-0.0101186	0.015681		0.0169429		0	0	0	0
ADAM26	10004	G11	TEST		Adam26a		-0.346966		0.992485	0.103886	0.000869972	0.0491353		0.567312		0	0	0	0
ADAM3	10004	G12	TEST		Adam3		-0.368546		0.992938	0.0969248	-0.0246955	0.0527781		0.322703		0	0	0	0
AI842353	10004	G13	TEST		Kazald1		-0.862441		0.996714	-0.022896	-0.0605134	0.0344604		-0.533426		0	0	0	0
AI842396	10004	G14	TEST		Inca1		-0.619107		0.994493	0.00809177	-0.0915927	-0.013329		-0.227665		0	0	0	0
AI847670	10004	G15	TEST		AI847670		-1.12925		0.998447	0.0239305	-0.0396025	0.0107698		-0.105361		0	0	0	0
AI848100	10004	G16	TEST		AI848100		-0.350796		0.992774	0.101967	-0.0505425	0.00880115		0.50616		0	0	0	0
AI849156	10004	G17	TEST		AI849156		-1.13023		0.998214	-0.00207674	-0.0176311	0.046188		-0.34997		0	0	0	0
AI851790	10004	G18	TEST		AI851790		-1.1817		0.998609	0.0289693	0.00822244	0.0308978		0.0169429		0	0	0	0
AI854408	10004	G19	TEST		AI854408		-0.336822		0.991912	0.107987	-0.0261863	0.0316965		0.567312		0	0	0	0
AI854635	10004	G20	TEST		AI854635		-0.757251		0.996115	-0.0428908	0.0245788	0.0674822		-0.716882		0	0	0	0
AI854703	10004	G21	TEST		AI854703		-0.53031		0.993611	-0.10088	-0.0143551	-0.0176339		-0.900339		0	0	0	0
AI875199	10004	G22	TEST		AI875199		-0.388218		0.992055	-0.10034	0.0542971	-0.0182813		-0.900339		0	0	0	0
Undefined	10004	G23	Empty		NA		-0.0274975		0.988804	-0.1445	0.0213607	0.00025448		-1.3284		0	0	0	0
Dharmacon GFP Duplex	10004	H01	NEG-CTRL		NA		6.59943		0.749158	-0.627903	0.142739	0.125618		-3.89679		1	1	3	3
Undefined	10004	H02	Empty		NA		-0.230985		0.991211	-0.114814	0.0555708	-0.0177101		-1.02264		0	0	0	0
ADAM33	10004	H03	TEST		Adam33		-0.765484		0.996265	-0.0388608	0.0376194	-0.0614544		-0.227665		0	0	0	0
ADAM4	10004	H04	TEST		Adam4		0.945666		0.972807	-0.19347	0.0697178	-0.0946921		-1.45071		0	0	0	0
ADAM5	10004	H05	TEST		Adam5		-0.524487		0.993698	-0.0799519	0.05468	-0.0367852		-0.716882		0	0	0	0
ADAM6	10004	H06	TEST		Adam6a		-1.18841		0.99816	0.0398797	-0.00862103	0.00789998		0.139247		0	0	0	0
ADAM7	10004	H07	TEST		Adam7		-1.47476		0.999088	0.00848007	-0.00359663	0.00687076		-0.166513		0	0	0	0
ADAM8	10004	H08	TEST		Adam8		-1.29667		0.999162	0.0171345	-0.0154508	0.0222602		-0.0442092		0	0	0	0
ADAMTS10	10004	H09	TEST		Adamts10		-0.322493		0.991981	0.0983738	-0.0105808	0.0628074		0.383855		0	0	0	0
ADAR	10004	H10	TEST		Adar		-0.901253		0.996605	0.0127629	-0.0616245	-0.0263965		0.0169429		0	0	0	0
ADARB1	10004	H11	TEST		Adarb1		-0.158963		0.990698	0.101667	-0.0814487	-0.00638749		0.445008		0	0	0	0
ADARB2	10004	H12	TEST		Adarb2		-0.81266		0.99611	0.0310202	-0.0675256	0.0148727		-0.166513		0	0	0	0
AI894139	10004	H13	TEST		Zfp956		0.216708		0.985707	0.160998	-0.0106453	0.0117303		0.934224		0	0	0	0
AI931714	10004	H14	TEST		Prmt10		0.104374		0.987615	0.141594	-0.0557081	-0.00648065		0.750768		0	0	0	0
AI987662	10004	H15	TEST		Hepacam2		-1.14336		0.998231	0.0353489	-0.0271491	0.0107492		0.0169429		0	0	0	0
AI987692	10004	H16	TEST		AI987692		-0.509717		0.99395	0.0872302	-0.0414674	0.0293079		0.322703		0	0	0	0
AI987712	10004	H17	TEST		AI987712		-1.02937		0.997043	0.0293491	-0.0424033	0.0241248		-0.105361		0	0	0	0
AI987944	10004	H18	TEST		AI987944		-0.525753		0.994493	0.0770871	-0.0227859	0.0595047		0.200399		0	0	0	0
AIG1	10004	H19	TEST		Aig1		-0.391481		0.991655	0.0621102	-0.0776069	0.0511515		-0.0442092		0	0	0	0
AIM1	10004	H20	TEST		Aim1		-1.09523		0.997715	-0.0302945	-0.043575	0.00397445		-0.411122		0	0	0	0
Otud7a	10004	H21	TEST		Otud7a		-0.673773		0.99539	-0.0644491	-0.0570878	0.0279369		-0.839186		0	0	0	0
AF067061	10004	H22	TEST		AF067061		0.708736		0.973884	-0.119015	-0.149183	-0.0766661		-0.716882		0	0	0	0
Undefined	10004	H24	Empty		NA		1.68123		0.956486	-0.277728	0.0711771	0.0144137		-2.42914		0	0	0	0
Undefined	10004	I01	Empty		NA		0.366187		0.982802	-0.0700447	0.159648	-0.0349449		-0.65573		0	0	0	0
Dharmacon siGENOME Non-Targeting Control siRNA 2	10004	I02	Non-Targeting Control		NA		2.29283		0.938874	-0.288715	0.157433	-0.0684088		-2.7349		1	2	2	2
ADAT1	10004	I03	TEST		Adat1		0.238837		0.984276	-0.126722	0.110392	0.00317128		-1.3284		0	0	0	0
ADCK1	10004	I04	TEST		Adck1		0.61791		0.979316	-0.145487	0.121179	-0.0621045		-1.26725		0	0	0	0
ADCY2	10004	I05	TEST		Adcy2		-1.01545		0.997362	0.0190523	0.0413582	-0.0367347		0.200399		0	0	0	0
ADCY3	10004	I06	TEST		Adcy3		-1.34098		0.998859	-0.0131639	-0.0262458	0.00353357		-0.288818		0	0	0	0
ADCY4	10004	I07	TEST		Adcy4		-1.26479		0.998653	0.0281737	0.00958703	-0.0172049		0.139247		0	0	0	0
ADCY6	10004	I08	TEST		Adcy6		-0.227201		0.991806	0.123579	0.00438283	-0.0138628		0.81192		0	0	0	0
ADCY7	10004	I09	TEST		Adcy7		-0.508431		0.994466	0.0953056	0.0315903	0.0111115		0.567312		0	0	0	0
ADCY8	10004	I10	TEST		Adcy8		-0.996428		0.99782	0.046661	-0.0351389	-0.0052924		0.200399		0	0	0	0
ADCY9	10004	I11	TEST		Adcy9		-0.106529		0.990478	0.127353	-0.000460301	0.0447186		0.750768		0	0	0	0
ADCYAP1	10004	I12	TEST		Adcyap1		0.0848218		0.988292	0.146172	-0.0309745	0.0198847		0.81192		0	0	0	0
AJ543404	10004	I13	TEST		AJ543404		-0.348832		0.992737	0.11119	-0.0235557	0.0117356		0.628464		0	0	0	0
AJ554213	10004	I14	TEST		5830403L16Rik		-0.578875		0.995121	0.092399	-0.0160376	0.0132789		0.445008		0	0	0	0
AK122525	10004	I15	TEST		Bend3		-0.454037		0.993718	0.103395	-0.00657664	-0.0183713		0.689616		0	0	0	0
AK129375	10004	I16	TEST		Nploc4		0.0542038		0.987907	-0.0412868	-0.143456	-0.0197161		-0.533426		0	0	0	0
AK5	10004	I17	TEST		Ak5		-0.363236		0.993194	0.10817	-0.0317935	-0.00594186		0.628464		0	0	0	0
AKAP7	10004	I18	TEST		Akap7		-0.305861		0.992307	0.0960018	-0.0477343	0.050192		0.322703		0	0	0	0
AKR1B7	10004	I19	TEST		Akr1b7		-0.382014		0.992875	0.0702664	-0.0867621	0.00862724		0.139247		0	0	0	0
AKR1C12	10004	I20	TEST		Akr1c12		-0.718175		0.996019	-0.0400633	-0.0743494	-0.014125		-0.472274		0	0	0	0
AKR1C13	10004	I21	TEST		Akr1c13		-0.0681084		0.987646	-0.132198	-0.0512565	-0.0122849		-1.14495		0	0	0	0
AKR1C18	10004	I22	TEST		Akr1c18		-1.104		0.997804	-0.05208	-0.010471	0.00822599		-0.65573		0	0	0	0
Undefined	10004	I23	Empty		NA		0.277669		0.983145	-0.162823	-0.0361933	-0.0386164		-1.3284		0	0	0	0
Undefined	10004	I24	Empty		NA		0.868006		0.973507	-0.21731	-0.0361676	-0.00372489		-1.87877		0	0	0	0
NLK	10004	J01	POS-CTRL		Nlk		-0.716662		0.992645	0.0246194	0.0798719	-0.017845		0.0169429		0	0	0	0
Undefined	10004	J02	Empty		NA		-0.298248		0.987258	-0.0024604	0.111986	-0.0471574		0.139247		0	0	0	0
ADFP	10004	J03	TEST		Plin2		-0.546013		0.994605	0.0608682	0.0606154	-0.0479022		0.50616		0	0	0	0
ADHFE1	10004	J04	TEST		Adhfe1		-0.345229		0.990848	-0.097225	0.0690633	-0.00228183		-0.961491		0	0	0	0
ADM2	10004	J05	TEST		Adm2		-0.735079		0.995846	-0.0803712	0.00525731	-0.0293004		-0.716882		0	0	0	0
ADN	10004	J06	TEST		Cfd		-1.19565		0.99883	0.034645	0.0220644	-0.000611973		0.200399		0	0	0	0
ADNP	10004	J07	TEST		Adnp		-0.468746		0.993836	0.0298373	0.0633222	0.0803144		0.0169429		0	0	0	0
ADPN	10004	J08	TEST		Pnpla3		-0.770204		0.996202	-0.0704956	-0.0426664	0.000653694		-0.778034		0	0	0	0
ADPRH	10004	J09	TEST		Adprh		-0.96508		0.997288	-0.0108645	-0.0251964	0.0583905		-0.472274		0	0	0	0
ADRM1	10004	J10	TEST		Adrm1		-0.329345		0.992874	0.0710023	-0.0911606	0.0143836		0.200399		0	0	0	0
ADSS	10004	J11	TEST		Adss		0.317675		0.983921	0.152925	-0.0514524	0.0550481		0.750768		0	0	0	0
AEBP1	10004	J12	TEST		Aebp1		-0.202168		0.991119	0.117276	-0.0455287	0.0150035		0.628464		0	0	0	0
AKR1C20	10004	J13	TEST		Akr1c20		0.15017		0.986802	0.143508	-0.0604292	-0.0114463		0.750768		0	0	0	0
AKR1C21	10004	J14	TEST		Akr1c21		-0.311962		0.991947	0.102976	-0.0270194	0.0505574		0.445008		0	0	0	0
AKT1S1	10004	J15	TEST		Akt1s1		0.36569		0.982918	0.171096	-0.029086	-0.0136865		1.05653		0	0	0	0
AL022832	10004	J16	TEST		AL022832		0.311666		0.984267	0.163999	-0.0265432	0.0351396		0.934224		0	0	0	0
AL024210	10004	J17	TEST		Adi1		-0.612919		0.994797	0.0589174	-0.0655583	0.0281684		0.0169429		0	0	0	0
AL033314	10004	J18	TEST		AL033314		0.0609472		0.987792	0.134412	-0.0515415	0.0382628		0.689616		0	0	0	0
ALAS1	10004	J19	TEST		Alas1		-0.402256		0.993082	-0.0419622	-0.104338	-0.00116652		-0.594578		0	0	0	0
ALDH1A7	10004	J20	TEST		Aldh1a7		-0.60327		0.995015	0.0707914	-0.058466	0.0145765		0.261551		0	0	0	0
ALDH4A1	10004	J21	TEST		Aldh4a1		-1.37804		0.998776	-0.00231633	-0.0239592	-0.00554739		-0.166513		0	0	0	0
ALDH8A1	10004	J22	TEST		Aldh8a1		-0.20842		0.990403	-0.0976256	-0.0813066	-0.0266784		-0.900339		0	0	0	0
Undefined	10004	J24	Empty		NA		0.692397		0.977307	-0.177315	0.104561	-0.00402066		-1.69532		0	0	0	0
Undefined	10004	K01	Empty		NA		1.61593		0.9555	-0.220811	0.153224	-0.0821904		-2.12338		0	0	0	0
SOX2	10004	K02	NEG-CTRL 2		Sox2		5.4176		0.812448	-0.539225	0.191934	0.0372352		-4.1414		1	2	3	3
AEBP2	10004	K03	TEST		Aebp2		-0.0454722		0.986614	-0.0468744	0.108071	-0.0811955		-0.411122		0	0	0	0
AES	10004	K04	TEST		Aes		-0.580617		0.994823	-0.0350803	0.0856598	-0.0320021		-0.288818		0	0	0	0
AF085738	10004	K05	TEST		AF085738		-1.11082		0.998099	-0.00530107	0.0378031	-0.0336511		-0.0442092		0	0	0	0
AF119384	10004	K06	TEST		AF119384		-1.28189		0.998635	0.0267265	-0.0164259	-0.00864775		0.078095		0	0	0	0
AF155546	10004	K07	TEST		Noc2l		-0.355898		0.992201	-0.109359	-0.0214765	0.0398496		-1.08379		0	0	0	0
AF233884	10004	K08	TEST		Noc3l		-1.1313		0.998114	0.0329404	0.0342555	0.00397776		0.200399		0	0	0	0
AF322649	10004	K09	TEST		Irgq		-0.943694		0.997127	0.0625428	0.000811907	-0.00926288		0.445008		0	0	0	0
AF366264	10004	K10	TEST		AF366264		-0.496939		0.99383	0.101589	0.000832079	0.00593745		0.750768		0	0	0	0
AF397014	10004	K11	TEST		5033411D12Rik		-0.469969		0.993639	0.090381	-0.0475471	-0.019444		0.50616		0	0	0	0
AF424697	10004	K12	TEST		Ehbp1		-0.628039		0.994978	0.0851227	-0.0177197	0.0260971		0.445008		0	0	0	0
ALG1	10004	K13	TEST		Alg1		-0.625124		0.995672	0.0874181	-0.0073331	0.0237544		0.50616		0	0	0	0
ALG12	10004	K14	TEST		Alg12		-0.0456489		0.989655	0.124313	-0.0635205	-0.00660779		0.628464		0	0	0	0
ALG2	10004	K15	TEST		Alg2		-0.107525		0.989683	-0.061165	-0.123182	0.00245211		-0.778034		0	0	0	0
ALG5	10004	K16	TEST		Alg5		-0.535043		0.994533	0.07216	-0.0608963	0.0295587		0.200399		0	0	0	0
ALG8	10004	K17	TEST		Alg8		-0.841079		0.997108	0.0515841	-0.0507909	0.00184742		0.139247		0	0	0	0
ALLC	10004	K18	TEST		Allc		-0.915083		0.997563	0.057801	-0.0303819	0.00775795		0.261551		0	0	0	0
ALOX12	10004	K19	TEST		Alox12		-0.23581		0.992095	0.121523	-0.0226983	-0.00291054		0.689616		0	0	0	0
ALOX12E	10004	K20	TEST		Alox12e		-0.585795		0.994861	0.0484281	-0.0813191	-0.00511345		0.078095		0	0	0	0
ALOX15	10004	K21	TEST		Alox15		-1.00036		0.996955	-0.0120333	-0.0566632	-0.0176911		-0.227665		0	0	0	0
ALOX5AP	10004	K22	TEST		Alox5ap		0.0249922		0.987605	-0.129047	-0.0757136	-0.00801188		-1.08379		0	0	0	0
Undefined	10004	K23	Empty		NA		0.502127		0.980723	-0.185958	-0.0282125	-0.026866		-1.45071		0	0	0	0
Dharmacon siGENOME Non-Targeting Control siRNA 2	10004	K24	Non-Targeting Control		NA		7.99471		0.658727	-0.624233	0.405368	0.0151393		-4.99753		1	2	3	3
WEE1	10004	L01	Cell Death Control		Wee1		3.79015		0.884649	-0.417351	0.174667	-0.016583		-3.52988		1	2	2	2
Undefined	10004	L02	Empty		NA		0.0454583		0.987423	-0.0510508	0.123533	-0.06959		-0.34997		0	0	0	0
AF529169	10004	L03	TEST		AF529169		-0.51197		0.992428	-0.023445	0.0673394	-0.0748234		-0.166513		0	0	0	0
AFG3L1	10004	L04	TEST		Afg3l1		-0.139458		0.990147	-0.0679828	0.114769	-0.025102		-0.594578		0	0	0	0
AFM	10004	L05	TEST		Afm		-1.06456		0.998001	0.00604943	0.0407594	-0.0356811		0.078095		0	0	0	0
AFMID	10004	L06	TEST		Afmid		-1.09678		0.998077	-0.0270513	-0.042661	-0.0146118		-0.34997		0	0	0	0
AGPAT3	10004	L07	TEST		Agpat3		-0.775368		0.995894	-0.0694742	-0.0115804	-0.0417131		-0.472274		0	0	0	0
AGPAT4	10004	L08	TEST		Agpat4		-0.930211		0.996127	-0.0658576	-0.0209617	-0.00148418		-0.65573		0	0	0	0
AGR2	10004	L09	TEST		Agr2		-0.946171		0.997429	0.0529625	-0.0244507	0.0249249		0.200399		0	0	0	0
AGRN	10004	L10	TEST		Agrn		-0.80673		0.996837	0.0579302	-0.0469222	0.0112693		0.139247		0	0	0	0
AGTPBP1	10004	L11	TEST		Agtpbp1		-0.463557		0.993561	0.0987149	0.0180337	0.0307743		0.689616		0	0	0	0
AGTR1	10004	L12	TEST		Agtr1a		-0.662761		0.995262	0.0371306	-0.0802526	-0.00206405		0.0169429		0	0	0	0
AMAC1	10004	L13	TEST		Amac1		-0.818027		0.996647	0.0485105	-0.0466133	0.0330286		0.078095		0	0	0	0
AMACO	10004	L14	TEST		Vwa2		-0.232486		0.991408	0.105151	-0.0602196	0.0278659		0.50616		0	0	0	0
AMBN	10004	L15	TEST		Ambn		-0.128344		0.9904	0.128132	-0.0128687	0.0333566		0.689616		0	0	0	0
AMBP	10004	L16	TEST		Ambp		0.709911		0.967206	0.139224	0.14281	0.041037		0.995376		0	0	0	0
AMD1	10004	L17	TEST		Amd1		-0.275734		0.992438	0.104602	0.0456608	0.0404164		0.689616		0	0	0	0
AMD2	10004	L18	TEST		Amd2		-0.192658		0.990928	0.11878	-0.0224302	0.0412305		0.628464		0	0	0	0
AMIGO	10004	L19	TEST		Amigo1		-0.668172		0.995244	0.080667	-0.0298514	-0.0132285		0.445008		0	0	0	0
AMIGO3	10004	L20	TEST		Amigo3		-1.24111		0.998436	-0.0017723	-0.0377116	0.00763486		-0.288818		0	0	0	0
AMOT	10004	L21	TEST		Amot		-0.938817		0.995911	-0.0588205	-0.029611	0.0183299		-0.716882		0	0	0	0
AMOTL2	10004	L22	TEST		Amotl2		-0.243431		0.988871	0.013834	0.112607	0.055256		-0.105361		0	0	0	0
Dharmacon GFP Duplex	10004	L23	NEG-CTRL		NA		5.40792		0.801943	-0.5046	-0.201413	0.169892		-2.55145		1	1	1	1
Undefined	10004	L24	Empty		NA		1.57825		0.959809	-0.246394	0.085154	-0.0974917		-1.87877		0	0	0	0
Undefined	10004	M01	Empty		NA		1.36963		0.96372	-0.226827	0.0683154	-0.109936		-1.69532		0	0	0	0
NLK	10004	M02	POS-CTRL		Nlk		0.152275		0.984778	-0.0035348	0.149837	-0.0533092		0.0169429		0	0	0	0
AGXT2L1	10004	M03	TEST		Agxt2l1		-0.373215		0.992496	-0.0274006	0.111445	-0.0131889		-0.288818		0	0	0	0
AHCY	10004	M04	TEST		Ahcy		0.418135		0.982505	-0.131615	0.0628233	-0.109451		-0.900339		0	0	0	0
AHI1	10004	M05	TEST		Ahi1		-0.983712		0.997533	-0.0327587	0.0118326	-0.0522557		-0.288818		0	0	0	0
AHSG	10004	M06	TEST		Ahsg		-1.46412		0.999231	0.0063443	0.00457095	-0.0101987		-0.0442092		0	0	0	0
AI035571	10004	M07	TEST		AI035571		-1.42803		0.999149	0.0059269	0.0171664	0.0057559		-0.0442092		0	0	0	0
AI043088	10004	M08	TEST		AI043088		-0.560199		0.99422	0.0892974	0.0306238	0.0216011		0.689616		0	0	0	0
AI047820	10004	M09	TEST		AI047820		-0.951826		0.997637	0.0578455	0.00901211	0.0230982		0.261551		0	0	0	0
AI114950	10004	M10	TEST		Ric8		-1.29496		0.998279	0.0286112	0.0140737	-0.0013148		0.139247		0	0	0	0
AI118078	10004	M11	TEST		AI118078		-0.295517		0.992587	0.107879	0.0253143	0.0440988		0.689616		0	0	0	0
AI132321	10004	M12	TEST		Pld4		-0.0339491		0.989213	0.128877	-0.0563667	0.00586201		0.689616		0	0	0	0
AMPD2	10004	M13	TEST		Ampd2		-0.791959		0.995595	0.0627005	-0.0293981	0.0339622		0.261551		0	0	0	0
AMPH	10004	M14	TEST		Amph		0.141261		0.987148	0.151512	-0.0338216	-0.00587326		0.873072		0	0	0	0
AMY1	10004	M15	TEST		Amy1		-0.897513		0.997126	0.0608933	-0.0240555	-0.0149276		0.261551		0	0	0	0
AMY2	10004	M16	TEST		Amy2a5		0.174633		0.985926	0.147045	-0.0530162	0.0253864		0.873072		0	0	0	0
ANAPC13	10004	M17	TEST		Anapc13		-0.624457		0.995637	0.0861723	-0.0229146	-0.0160751		0.50616		0	0	0	0
ANGPTL6	10004	M18	TEST		Angptl6		-0.773644		0.996314	0.04566	-0.061212	-0.0178706		0.139247		0	0	0	0
ANK2	10004	M19	TEST		Ank2		-0.977888		0.99751	0.00891435	-0.0603483	-0.00872583		-0.166513		0	0	0	0
ANKFY1	10004	M20	TEST		Ankfy1		-0.0202434		0.988951	-0.0851472	-0.111096	-0.0381199		-0.716882		0	0	0	0
ANKRA2	10004	M21	TEST		Ankra2		-0.769052		0.995961	-0.0744308	-0.0227374	0.0288681		-0.839186		0	0	0	0
ANKRD10	10004	M22	TEST		Ankrd10		-0.665182		0.995326	-0.0909627	-0.0124088	-0.00470682		-0.839186		0	0	0	0
Undefined	10004	M23	Empty		NA		0.34022		0.982968	-0.169699	-0.0414859	-0.0249158		-1.26725		0	0	0	0
Dharmacon siGENOME Non-Targeting Control siRNA 2	10004	N01	Non-Targeting Control		NA		0.324973		0.98063	0.00305896	0.138283	0.105469		-0.288818		0	0	0	0
Undefined	10004	N02	Empty		NA		0.252256		0.985176	-0.0867454	0.127777	-0.067075		-0.716882		0	0	0	0
AI159731	10004	N03	TEST		AI159731		-0.356236		0.992706	-0.0574468	0.0914196	-0.0456714		-0.472274		0	0	0	0
AI173486	10004	N04	TEST		Afap1l1		-0.263444		0.991477	-0.0811359	0.0639064	-0.0708072		-0.533426		0	0	0	0
AI182371	10004	N05	TEST		AI182371		-0.718853		0.995047	-0.0666238	0.0555537	-0.00951448		-0.594578		0	0	0	0
AI194318	10004	N06	TEST		AI194318		-0.557779		0.993619	-0.0904266	-0.041169	-0.0169224		-0.778034		0	0	0	0
AI195372	10004	N07	TEST		AI195372		-1.35851		0.998999	-0.0165987	-0.00242114	0.0235299		-0.34997		0	0	0	0
AI225782	10004	N08	TEST		AI225782		-0.805659		0.995996	-0.0762269	-0.0135032	-0.0189415		-0.65573		0	0	0	0
AI256711	10004	N09	TEST		AI256711		-0.916269		0.997232	0.0622453	-0.0186054	-0.00845054		0.261551		0	0	0	0
AI256725	10004	N10	TEST		AI256725		-1.28985		0.998702	0.0219847	-0.0234009	0.000679595		0.078095		0	0	0	0
AI256775	10004	N11	TEST		AI256775		-0.83492		0.996938	0.0705118	-0.0167801	-0.00360421		0.383855		0	0	0	0
AI313915	10004	N12	TEST		AI313915		-0.417599		0.993132	0.0830237	-0.0678112	-0.0172744		0.383855		0	0	0	0
ANKRD17	10004	N13	TEST		Ankrd17		0.828989		0.975803	0.207077	0.0187142	0.0453938		1.36229		0	0	0	0
ANKRD2	10004	N14	TEST		Ankrd2		-0.0441618		0.989444	0.136075	-0.0171821	0.0282359		0.81192		0	0	0	0
ANKRD22	10004	N15	TEST		Ankrd22		-1.35125		0.998797	0.00325876	-0.0268768	0.0023609		-0.105361		0	0	0	0
ANKRD23	10004	N16	TEST		Ankrd23		0.0364284		0.988204	0.137122	-0.0362139	0.0381766		0.750768		0	0	0	0
ANKRD25	10004	N17	TEST		Kank2		0.226791		0.985546	-0.166513	0.0153641	0.00653966		-1.51186		0	0	0	0
ANKRD27	10004	N18	TEST		Ankrd27		-0.469489		0.993988	0.0870626	-0.0562058	0.0106499		0.322703		0	0	0	0
ANKRD32	10004	N19	TEST		Ankrd32		-1.01385		0.996415	-0.00269113	-0.0549163	0.0231582		-0.472274		0	0	0	0
ANKRD6	10004	N20	TEST		Ankrd6		-0.682723		0.996005	0.0477378	-0.0716141	-0.00664274		0.139247		0	0	0	0
ANKRD9	10004	N21	TEST		Ankrd9		-0.498574		0.993766	-0.100176	0.0155116	0.0324229		-1.08379		0	0	0	0
ANKS1	10004	N22	TEST		Anks1		-0.484406		0.993523	-0.101223	-0.0314051	-0.015628		-0.900339		0	0	0	0
Undefined	10004	N24	Empty		NA		0.989232		0.965883	-0.120658	0.194645	0.01562		-1.38956		0	0	0	0
Undefined	10004	O01	Empty		NA		1.21568		0.967594	-0.20273	0.124191	-0.0729038		-1.75647		0	0	0	0
Undefined	10004	O02	Empty		NA		0.554765		0.979866	-0.111683	0.11301	-0.110427		-0.778034		0	0	0	0
AI314180	10004	O03	TEST		AI314180		0.729888		0.977536	-0.155206	0.120227	-0.070318		-1.3284		0	0	0	0
AI314976	10004	O04	TEST		AI314976		-0.208784		0.990769	-0.112531	0.0577185	-0.0322978		-0.900339		0	0	0	0
AI315068	10004	O05	TEST		AI315068		-1.13143		0.997923	0.0113018	0.0380689	-0.0276961		0.078095		0	0	0	0
AI316785	10004	O06	TEST		Usp6nl		-1.119		0.997853	0.0440498	-0.000390701	-0.0183252		0.261551		0	0	0	0
AI316787	10004	O07	TEST		AI316787		-0.0372313		0.988966	-0.136403	-0.0439118	-0.0209008		-1.08379		0	0	0	0
AI317237	10004	O08	TEST		AI317237		-0.733259		0.995952	-0.0532282	0.0600446	-0.0292643		-0.411122		0	0	0	0
AI317395	10004	O09	TEST		AI317395		-0.614093		0.994853	0.0861749	0.0182167	0.0271735		0.567312		0	0	0	0
AI324046	10004	O10	TEST		AI324046		-0.028734		0.989754	0.13383	0.0350361	0.0299188		0.934224		0	0	0	0
AI325464	10004	O11	TEST		D2hgdh		-0.263639		0.992307	0.118498	-0.0242793	-0.00896175		0.689616		0	0	0	0
AI326800	10004	O12	TEST		Wtip		-0.477648		0.99385	0.100471	-0.00947023	0.0229721		0.567312		0	0	0	0
ANP32A	10004	O13	TEST		Anp32a		-0.356556		0.991296	0.11019	-0.0268126	-0.00769906		0.750768		0	0	0	0
ANP32B	10004	O14	TEST		Anp32b		-0.281385		0.992485	0.11225	-0.0321231	0.027958		0.567312		0	0	0	0
ANP32E	10004	O15	TEST		Anp32e		0.35889		0.984097	0.169557	-0.0287995	0.0239931		1.05653		0	0	0	0
ANTXR1	10004	O16	TEST		Antxr1		0.360731		0.984165	0.167744	-0.0313629	0.0332332		0.873072		0	0	0	0
AOC2	10004	O17	TEST		Aoc2		-1.26583		0.990125	0.013848	-0.0151467	-0.0322847		-0.0442092		0	0	0	0
AOC3	10004	O18	TEST		Aoc3		0.011893		0.987485	0.0458566	-0.130225	-0.0462993		0.078095		0	0	0	0
AOF1	10004	O19	TEST		Kdm1b		-0.902687		0.997309	0.0259108	-0.0608284	-0.0140907		-0.0442092		0	0	0	0
AOX1	10004	O20	TEST		Aox1		-1.19571		0.998612	-0.0318654	0.0304698	0.00925816		-0.411122		0	0	0	0
AP1B1	10004	O21	TEST		Ap1b1		-0.871145		0.996851	-0.0338889	-0.0582261	-0.0263777		-0.411122		0	0	0	0
AP1G1	10004	O22	TEST		Ap1g1		0.587215		0.979127	-0.196441	0.0115164	-0.0135439		-1.57301		0	0	0	0
Undefined	10004	O23	Empty		NA		-0.344595		0.991807	-0.10331	-0.0534936	-0.0236544		-0.839186		0	0	0	0
Undefined	10004	O24	Empty		NA		0.872777		0.967913	-0.17365	0.135813	0.000543253		-1.81762		0	0	0	0
Undefined	10004	P01	Empty		NA		0.0840311		0.985424	-0.071031	0.0993401	-0.0939804		-0.472274		0	0	0	0
Undefined	10004	P02	Empty		NA		1.12337		0.968359	-0.15439	0.156429	-0.0979964		-1.45071		0	0	0	0
AI326906	10004	P03	TEST		Noc4l		1.28711		0.963978	-0.102206	0.224797	-0.0580381		-1.08379		0	0	0	0
AI413631	10004	P04	TEST		AI413631		1.87425		0.951051	-0.231283	0.166538	-0.100074		-2.18453		0	0	0	0
AI413782	10004	P05	TEST		Vipar		0.483014		0.980047	0.141661	0.115523	-0.02645		1.11768		0	0	0	0
AI414418	10004	P06	TEST		Exoc8		-0.399287		0.992896	-0.100307	0.0229927	-0.0495589		-0.778034		0	0	0	0
AI414495	10004	P07	TEST		AI414495		0.0614943		0.987572	-0.127078	0.0645207	-0.0557839		-0.961491		0	0	0	0
AI415282	10004	P08	TEST		Pnpo		-0.322112		0.99228	-0.0803059	0.0714133	-0.0543174		-0.65573		0	0	0	0
AI415330	10004	P09	TEST		Amigo2		-0.693827		0.995315	-0.087026	0.0216958	0.00190099		-0.839186		0	0	0	0
AI427100	10004	P10	TEST		Fancm		-1.425		0.999477	0.00832178	-0.0127726	-0.00844547		-0.0442092		0	0	0	0
AI427515	10004	P11	TEST		AI427515		-0.363983		0.992669	0.0904809	0.0304551	0.0621961		0.445008		0	0	0	0
AI427652	10004	P12	TEST		AI427652		-1.0242		0.998152	0.0474997	-0.029853	0.00136225		0.139247		0	0	0	0
AP1G2	10004	P13	TEST		Ap1g2		-0.108639		0.989117	-0.103317	-0.0775374	0.05028		-1.26725		0	0	0	0
AP1M1	10004	P14	TEST		Ap1m1		-1.07596		0.9979	-0.0320291	0.0454019	0.00383955		-0.34997		0	0	0	0
AP1M2	10004	P15	TEST		Ap1m2		-0.673159		0.995726	0.0658136	0.00348243	0.0577553		0.322703		0	0	0	0
AP1S1	10004	P16	TEST		Ap1s1		-0.0293815		0.989051	0.131693	0.0171584	0.0491202		0.873072		0	0	0	0
AP1S2	10004	P17	TEST		Ap1s2		-1.43696		0.99941	-0.00503401	0.00710647	0.0170855		-0.166513		0	0	0	0
AP1S3	10004	P18	TEST		Ap1s3		-1.24882		0.998951	0.0304364	0.0114079	0.0161347		0.0169429		0	0	0	0
AP2A1	10004	P19	TEST		Ap2a1		-0.950571		0.997521	0.0513447	-0.0358655	-0.00284512		0.200399		0	0	0	0
AP2A2	10004	P20	TEST		Ap2a2		-0.620571		0.995297	0.0895614	-0.0101079	-0.0126285		0.567312		0	0	0	0
AP2M1	10004	P21	TEST		Ap2m1		4.76725		0.845227	-0.492732	0.091901	0.162068		-3.77449		1	1	1	1
AP3D	10004	P22	TEST		Ap3d1		0.428235		0.981861	-0.177405	0.034821	-0.0340419		-1.45071		0	0	0	0
Undefined	10004	P23	Empty		NA		0.510489		0.980834	-0.18146	-0.0290559	-0.0503312		-1.26725		0	0	0	0
Undefined	10004	P24	Empty		NA		0.501868		0.980946	-0.155955	0.106236	-0.0219188		-1.57301		0	0	0	0
Undefined	10024	A01	Empty		NA		-0.861771		0.995401	-0.0367072	0.0397794	0.0518195		-0.533426		0	0	0	0
Undefined	10024	A02	Empty		NA		0.36168		0.983375	-0.0857618	0.137874	-0.0715359		-0.716882		0	0	0	0
AB084104	10024	A03	TEST		Aqp12		-0.873434		0.99595	0.00242929	0.0674593	-0.0252519		0.078095		0	0	0	0
AB114826	10024	A04	TEST		B4galnt3		-0.895223		0.9963	-0.0563171	0.0411562	0.0190104		-0.533426		0	0	0	0
AB124611	10024	A05	TEST		AB124611		-0.876585		0.995962	-0.0542234	0.00738281	-0.0483353		-0.472274		0	0	0	0
ABCA15	10024	A06	TEST		Abca15		-0.371416		0.990414	-0.0775433	0.0700005	-0.051597		-0.533426		0	0	0	0
ABCA16	10024	A07	TEST		Abca16		-0.674563		0.994802	0.0204698	0.0825547	-0.0252204		0.200399		0	0	0	0
ABCA2	10024	A08	TEST		Abca2		0.210098		0.983269	0.0434183	0.139697	0.0735052		0.322703		0	0	0	0
ABCA3	10024	A09	TEST		Abca3		-1.42701		0.999015	0.0150601	0.00177789	0.0094811		-0.0442092		0	0	0	0
ABCA5	10024	A10	TEST		Abca5		-1.24352		0.998429	-0.0305945	0.0268379	0.00114339		-0.34997		0	0	0	0
ABCA6	10024	A11	TEST		Abca6		-0.692776		0.995661	0.0773343	0.0261515	0.0255167		0.50616		0	0	0	0
ABCA7	10024	A12	TEST		Abca7		-1.22024		0.998311	0.0271879	-0.0258623	0.0106642		-0.0442092		0	0	0	0
AI428795	10024	A13	TEST		AI428795		-0.772715		0.995709	0.0587163	0.0530276	-0.000640356		0.50616		0	0	0	0
AI428936	10024	A14	TEST		AI428936		-0.735267		0.994368	0.0473262	0.0623233	0.0282989		0.261551		0	0	0	0
AI429152	10024	A15	TEST		Nat10		0.747749		0.972776	0.171655	-0.0281549	0.111207		0.81192		0	0	0	0
AI429612	10024	A16	TEST		Itfg3		1.24175		0.966767	0.190439	0.117746	0.105556		1.6069		0	0	0	0
AI429613	10024	A17	TEST		Traf3ip2		-0.457417		0.992306	-0.107756	0.0210492	0.0070067		-0.961491		0	0	0	0
AI447904	10024	A18	TEST		AI447904		-1.16439		0.998717	0.0409116	0.00987477	0.01215		0.200399		0	0	0	0
AI448472	10024	A19	TEST		AI448472		1.5646		0.935299	-0.0843518	0.259525	-0.0189438		-1.38956		0	0	0	0
AI448887	10024	A20	TEST		Fibcd1		-0.305063		0.991246	-0.0751608	0.0298533	0.0919446		-0.961491		0	0	0	0
AI449175	10024	A21	TEST		AI449175		-1.4004		0.997529	-0.00876131	-0.0211917	0.00825705		-0.288818		0	0	0	0
AI449441	10024	A22	TEST		AI449441		1.07758		0.970528	-0.224389	-0.0601502	0.0498999		-1.93992		0	0	0	0
Undefined	10024	A23	Empty		NA		-1.2073		0.998309	-0.0416547	-0.000639317	0.0154671		-0.594578		0	0	0	0
Undefined	10024	A24	Empty		NA		-0.380934		0.991124	-0.0617026	0.0835381	0.0516417		-0.900339		0	0	0	0
Dharmacon siGENOME Non-Targeting Control siRNA 2	10024	B01	Non-Targeting Control		NA		0.283631		0.984028	0.158619	0.0445309	-0.0301721		1.30114		0	0	0	0
Undefined	10024	B02	Empty		NA		0.372627		0.98301	-0.111828	0.132484	-0.0436125		-1.02264		0	0	0	0
ABCA8A	10024	B03	TEST		Abca8a		-0.184113		0.990226	0.0221924	0.127773	0.0162732		0.200399		0	0	0	0
ABCA8B	10024	B04	TEST		Abca8b		-0.410108		0.992894	-0.016814	0.111004	0.00172741		-0.166513		0	0	0	0
ABCA9	10024	B05	TEST		Abca9		-0.344188		0.990624	-0.11361	0.003952	-0.0360257		-0.900339		0	0	0	0
ABCB10	10024	B06	TEST		Abcb10		-0.863483		0.995938	-0.0679919	0.0313703	-0.0055834		-0.65573		0	0	0	0
ABCB1B	10024	B07	TEST		Abcb1b		-1.11023		0.997481	-0.0233689	0.0125727	-0.0442706		-0.105361		0	0	0	0
ABCB6	10024	B08	TEST		Abcb6		-0.503336		0.991936	-0.0844211	0.0559303	0.0317199		-0.961491		0	0	0	0
ABCB9	10024	B09	TEST		Abcb9		-1.11295		0.998443	0.0418275	0.0245131	0.00479159		0.261551		0	0	0	0
ABCC12	10024	B10	TEST		Abcc12		-0.767874		0.995361	-0.0832651	-0.00391444	-0.000191381		-0.778034		0	0	0	0
ABCC8	10024	B11	TEST		Abcc8		-1.25478		0.998476	-0.0332199	0.00710658	0.0209933		-0.472274		0	0	0	0
ABCD2	10024	B12	TEST		Abcd2		-1.21301		0.997953	0.00728028	0.0138972	0.0389178		-0.166513		0	0	0	0
AI450540	10024	B13	TEST		AI450540		-0.831339		0.996196	0.0667774	0.000128478	0.0309793		0.322703		0	0	0	0
AI450713	10024	B14	TEST		AI450713		-0.773516		0.995005	-0.0650746	-0.049777	-0.00567423		-0.594578		0	0	0	0
AI450757	10024	B15	TEST		AI450757		1.12229		0.964977	0.108217	0.0963479	0.189417		0.873072		0	0	0	0
AI451006	10024	B16	TEST		Lmf2		0.817609		0.971193	0.162898	0.0413904	0.130125		0.934224		0	0	0	0
AI452372	10024	B17	TEST		AI452372		-0.974827		0.996361	-0.0594361	-0.0262223	-0.00371844		-0.594578		0	0	0	0
AI461653	10024	B18	TEST		Mal2		-1.12456		0.998335	-0.0206925	-0.0454252	-0.000261141		-0.34997		0	0	0	0
AI461788	10024	B19	TEST		AI461788		0.178502		0.977433	0.0504429	0.0590505	0.141128		0.078095		0	0	0	0
AI461933	10024	B20	TEST		AI461933		0.785848		0.975128	-0.210607	-0.0307337	0.0184683		-1.87877		0	0	0	0
AI462438	10024	B21	TEST		Clp1		0.91115		0.973976	-0.213341	-0.0607258	-0.0290347		-1.57301		0	0	0	0
AI463102	10024	B22	TEST		Sumf1		-1.00877		0.995845	0.00230097	0.0517014	0.0323784		-0.166513		0	0	0	0
Dharmacon GFP Duplex	10024	B23	NEG-CTRL		NA		4.45005		0.852909	-0.463538	-0.107526	0.15808		-2.67375		1	1	1	1
Undefined	10024	B24	Empty		NA		0.244977		0.976856	0.0118896	0.12018	0.115645		-0.166513		0	0	0	0
Undefined	10024	C01	Empty		NA		-0.115742		0.988266	-0.135218	0.0244964	-0.0186142		-1.08379		0	0	0	0
SOX2	10024	C02	NEG-CTRL 2		Sox2		2.89237		0.92178	-0.313863	0.218289	0.0340298		-3.40757		1	2	2	2
ABCD4	10024	C03	TEST		Abcd4		0.485149		0.981983	0.0786792	0.162858	-0.0421829		0.81192		0	0	0	0
ABCE1	10024	C04	TEST		Abce1		2.94337		0.920857	-0.386671	-0.00443788	0.0327511		-2.7349		1	3	4	4
ABCF1	10024	C05	TEST		Abcf1		2.62202		0.928033	-0.3567	-0.0595147	-0.0173324		-2.18453		1	3	4	4
ABCF2	10024	C06	TEST		Abcf2		-1.12987		0.997469	-0.040769	-0.0300959	-0.0038919		-0.472274		0	0	0	0
ABCF3	10024	C07	TEST		Abcf3		-1.21449		0.997899	0.021389	0.0344843	0.00349221		0.139247		0	0	0	0
ABCG1	10024	C08	TEST		Abcg1		-0.678625		0.994398	-0.0790426	-0.0336427	0.0294437		-0.839186		0	0	0	0
ABCG3	10024	C09	TEST		Abcg3		-1.07252		0.998273	0.0389205	-0.00200097	0.0355389		0.078095		0	0	0	0
ABCG4	10024	C10	TEST		Abcg4		-1.47825		0.998979	-0.00796009	-0.00489211	0.0107885		-0.166513		0	0	0	0
ABHD1	10024	C11	TEST		Abhd1		-0.815797		0.996745	0.0426156	-0.0194749	0.0594719		0.0169429		0	0	0	0
ABI3	10024	C12	TEST		Abi3		-0.694689		0.995924	0.0756846	-0.033506	0.0191727		0.383855		0	0	0	0
AI467484	10024	C13	TEST		Gorab		-1.09805		0.997466	0.0243005	-0.0399544	0.0199323		-0.0442092		0	0	0	0
AI467503	10024	C14	TEST		AI467503		-0.249415		0.989822	-0.0676805	-0.0668365	0.0835102		-1.02264		0	0	0	0
AI467606	10024	C15	TEST		AI467606		-1.08761		0.998089	0.0325402	-0.0385643	-0.0062383		0.139247		0	0	0	0
AI480653	10024	C16	TEST		AI480653		-1.14319		0.998007	0.0449427	-0.00724091	-0.000328849		0.200399		0	0	0	0
AI481100	10024	C17	TEST		AI481100		-0.943081		0.996982	-0.0318121	0.037097	0.0466417		-0.472274		0	0	0	0
Trrap	10024	C18	TEST		Trrap		-0.341884		0.989875	0.0493913	0.0208144	0.10415		-0.105361		0	0	0	0
AI481750	10024	C19	TEST		Csdc2		-1.07794		0.998032	0.0203981	0.00418715	0.0491665		-0.105361		0	0	0	0
AI504432	10024	C20	TEST		AI504432		-1.44932		0.998771	0.00304802	0.00087058	-0.0155373		0.0169429		0	0	0	0
AI505034	10024	C21	TEST		Lpcat4		0.814484		0.97586	-0.212415	-0.028106	-0.0263722		-1.63416		0	0	0	0
AI507495	10024	C22	TEST		Lpcat4		2.38007		0.938036	-0.331564	0.0608904	0.0655914		-2.79605		1	2	2	2
Undefined	10024	C23	Empty		NA		0.490191		0.979936	-0.186997	-0.0042952	-0.0277712		-1.45071		0	0	0	0
SOX2	10024	C24	NEG-CTRL 2		Sox2		7.86993		0.642863	-0.660999	0.283559	0.100292		-4.69177		1	1	3	3
WEE1	10024	D01	Cell Death Control		Wee1		-0.894613		0.992087	-0.029835	-0.0246317	0.0610989		-0.594578		0	0	0	0
Undefined	10024	D02	Empty		NA		-0.217493		0.990448	-0.0438664	0.083942	-0.0867232		-0.166513		0	0	0	0
ABLIM2	10024	D03	TEST		Ablim2		-0.425923		0.992924	-0.0617164	0.0706131	-0.0600656		-0.472274		0	0	0	0
ABO	10024	D04	TEST		Abo		-0.0203277		0.987914	-0.107605	0.0959517	-0.0246484		-0.900339		0	0	0	0
ABPA	10024	D05	TEST		Abpa		-0.905788		0.996233	-0.0547722	-0.0158477	-0.0413343		-0.411122		0	0	0	0
ABPE	10024	D06	TEST		Abpe		-1.28275		0.99851	-0.0136623	-0.024402	0.0223334		-0.288818		0	0	0	0
ABPG	10024	D07	TEST		Abpg		-0.54843		0.994195	0.0256946	-0.0911754	-0.0267406		0.0169429		0	0	0	0
ACAD8	10024	D08	TEST		Acad8		-0.694984		0.99558	0.0373181	-0.0758326	-0.0133222		0.139247		0	0	0	0
ACAD9	10024	D09	TEST		Acad9		0.260352		0.985421	0.164235	-0.0186911	0.00446845		0.995376		0	0	0	0
ACAS2L	10024	D10	TEST		Acss1		-0.865554		0.996527	-0.0717153	-0.020505	0.00210643		-0.716882		0	0	0	0
ACATE2	10024	D11	TEST		Acot9		-0.82696		0.996526	0.0003663	-0.0752311	0.000655687		-0.227665		0	0	0	0
ACATE3	10024	D12	TEST		Acot10		-0.428425		0.993045	0.0547114	-0.0916385	-0.017622		0.200399		0	0	0	0
AI551766	10024	D13	TEST		AI551766		-0.455518		0.992894	-0.0340807	-0.0834843	0.0600876		-0.65573		0	0	0	0
AI553587	10024	D14	TEST		Wdr92		-0.261285		0.990303	0.119569	0.0234247	0.00508586		0.689616		0	0	0	0
AI591476	10024	D15	TEST		AI591476		-0.818373		0.995857	-0.0385928	-0.0587179	0.0331674		-0.594578		0	0	0	0
AI591529	10024	D16	TEST		AI591529		-0.766008		0.996119	0.0709627	-0.00157474	0.0351421		0.445008		0	0	0	0
AI593442	10024	D17	TEST		AI593442		-0.354696		0.99111	-0.115173	0.005134	0.0284173		-1.14495		0	0	0	0
AI595338	10024	D18	TEST		Gbp6		-1.43464		0.999144	0.0112546	0.0130257	0.000448612		-0.0442092		0	0	0	0
AI597479	10024	D19	TEST		AI597479		-0.965614		0.997098	-0.0475955	-0.0120401	0.0438119		-0.65573		0	0	0	0
AI604832	10024	D20	TEST		Ano10		-1.31691		0.99873	0.021169	0.00858189	0.0199431		0.0169429		0	0	0	0
AI605202	10024	D21	TEST		Sec24b		-0.126157		0.989723	-0.116082	-0.0722696	0.0109841		-1.08379		0	0	0	0
AI606181	10024	D22	TEST		AI606181		3.28709		0.907488	-0.414071	0.0218115	0.00905888		-3.16297		1	3	2	2
Undefined	10024	D24	Empty		NA		0.419154		0.981243	-0.164751	0.0715515	0.0371969		-1.57301		0	0	0	0
Undefined	10024	E01	Empty		NA		-0.375742		0.992063	-0.0929094	0.0687014	-0.0148032		-0.778034		0	0	0	0
Dharmacon GFP Duplex	10024	E02	NEG-CTRL		NA		6.59011		0.748608	-0.62375	0.0112045	0.199634		-3.52988		1	1	1	1
ACBD3	10024	E03	TEST		Acbd3		0.4531		0.98179	0.0916109	0.136177	-0.0802283		0.934224		0	0	0	0
ACBD4	10024	E04	TEST		Acbd4		-0.0475966		0.988251	-0.114915	0.0808828	-0.0316472		-0.961491		0	0	0	0
ACBD5	10024	E05	TEST		Acbd5		-0.61077		0.994374	-0.0754187	0.0505685	-0.0321168		-0.533426		0	0	0	0
ACBD6	10024	E06	TEST		Acbd6		-1.2194		0.998379	0.0242722	-0.0213724	0.0226618		0.0169429		0	0	0	0
ACCN1	10024	E07	TEST		Accn1		-0.785479		0.996298	0.05876	0.0215602	0.0466944		0.322703		0	0	0	0
ACCN2	10024	E08	TEST		Accn2		-0.308602		0.992179	-0.0181504	-0.110514	0.0434113		-0.65573		0	0	0	0
ACCN3	10024	E09	TEST		Accn3		-0.252396		0.991508	0.116496	-0.0357859	0.0117762		0.689616		0	0	0	0
ACCN4	10024	E10	TEST		Accn4		-0.761526		0.9963	0.0343819	-0.0386977	0.0617982		-0.166513		0	0	0	0
ACCN5	10024	E11	TEST		Accn5		-0.492859		0.993907	0.0836859	-0.0513095	0.0291915		0.322703		0	0	0	0
ACDC	10024	E12	TEST		Adipoq		-0.727026		0.996032	0.0362996	-0.071721	-0.0195064		0.078095		0	0	0	0
AI643885	10024	E13	TEST		AI643885		-0.439524		0.993949	0.0814015	-0.0678284	-0.0122706		0.383855		0	0	0	0
AI646023	10024	E14	TEST		AI646023		-0.36513		0.992736	0.0928153	-0.0428528	0.0490543		0.322703		0	0	0	0
AI648866	10024	E15	TEST		Mrps26		-1.0116		0.997077	-0.0249734	-0.0514763	-0.0183926		-0.288818		0	0	0	0
AI649392	10024	E16	TEST		AI649392		-0.845336		0.996715	0.069323	-0.00527907	0.0188519		0.383855		0	0	0	0
AI661017	10024	E17	TEST		AI661017		-0.12158		0.990133	0.106877	0.0466011	0.0668093		0.689616		0	0	0	0
AI661438	10024	E18	TEST		Spata7		-0.800745		0.996484	0.0157144	-0.0580394	0.0489685		-0.288818		0	0	0	0
AI662250	10024	E19	TEST		Vmac		-0.697807		0.995785	0.0742116	-0.0405048	0.00275114		0.322703		0	0	0	0
AI663987	10024	E20	TEST		AI663987		-1.14499		0.998421	0.0362304	-0.0208237	0.0186338		0.0169429		0	0	0	0
AI746432	10024	E21	TEST		Ugt3a1		-1.19888		0.998486	-0.0292693	-0.0325392	-0.00207105		-0.411122		0	0	0	0
AI790205	10024	E22	TEST		Ugt3a1		0.395329		0.981724	-0.176993	0.00712539	-0.0380704		-1.51186		0	0	0	0
Undefined	10024	E23	Empty		NA		0.104614		0.986687	-0.145302	-0.0566639	0.0164101		-1.26725		0	0	0	0
Dharmacon GFP Duplex	10024	E24	NEG-CTRL		NA		5.27197		0.816038	-0.548932	0.0164166	0.119805		-3.22412		1	1	1	1
SOX2	10024	F01	NEG-CTRL 2		Sox2		3.6724		0.893916	-0.362598	0.255442	-0.0287319		-3.77449		1	2	2	2
Undefined	10024	F02	Empty		NA		0.787019		0.976052	-0.124419	0.152525	-0.0811774		-1.08379		0	0	0	0
ACLY	10024	F03	TEST		Acly		0.0998032		0.987484	-0.0706549	0.104928	-0.0901299		-0.472274		0	0	0	0
ACO1	10024	F04	TEST		Aco1		-0.611126		0.994189	-0.084842	0.0429987	-0.0169272		-0.716882		0	0	0	0
ACO2	10024	F05	TEST		Aco2		-0.74951		0.99546	-0.0771006	0.00349276	-0.034286		-0.594578		0	0	0	0
ACOX3	10024	F06	TEST		Acox3		-1.12823		0.99738	-0.0234433	-0.0404847	-0.0173919		-0.288818		0	0	0	0
ACRBP	10024	F07	TEST		Acrbp		-0.35428		0.993136	0.107965	-0.0162319	0.0326982		0.50616		0	0	0	0
ACRV1	10024	F08	TEST		Acrv1		0.00466596		0.989231	0.0911377	-0.103247	-0.0429901		0.383855		0	0	0	0
ACSL1	10024	F09	TEST		Acrv1		-0.316832		0.990622	0.0694235	-0.0942506	-0.011484		0.383855		0	0	0	0
ACTR10	10024	F10	TEST		Actr10		-0.710632		0.99575	0.00769324	-0.0846812	0.00289678		-0.166513		0	0	0	0
ACTR5	10024	F11	TEST		Actr5		-0.491044		0.994526	0.0790545	-0.0624447	0.018669		0.261551		0	0	0	0
ACTR6	10024	F12	TEST		Actr6		-0.349503		0.992804	0.0988396	-0.0316987	0.0486382		0.445008		0	0	0	0
AI790298	10024	F13	TEST		Carns1		-0.652656		0.995582	0.0788354	-0.0370131	0.0158901		0.261551		0	0	0	0
AI790326	10024	F14	TEST		Zc3h10		-0.176203		0.991315	0.113581	-0.0602932	-0.00679958		0.50616		0	0	0	0
AI836003	10024	F15	TEST		AI836003		-0.132525		0.990435	0.123077	-0.0408325	-0.0265073		0.750768		0	0	0	0
AI836376	10024	F16	TEST		Dcun1d4		-0.132698		0.990685	0.130794	-0.0183846	-0.0085485		0.750768		0	0	0	0
AI838661	10024	F17	TEST		Gpn2		-0.984714		0.997746	-0.032857	-0.0530478	0.00673716		-0.472274		0	0	0	0
AI839550	10024	F18	TEST		AI839550		-0.193545		0.991327	0.124208	-0.0272247	0.00609021		0.689616		0	0	0	0
AI839735	10024	F19	TEST		Tmem179		-0.946538		0.996768	-0.0273467	-0.00795341	0.0606135		-0.594578		0	0	0	0
AI839920	10024	F20	TEST		Zfp692		-0.673375		0.995276	0.0638716	-0.0491431	-0.0321549		0.261551		0	0	0	0
AI840980	10024	F21	TEST		Plekho2		1.17233		0.968437	-0.233255	-0.0628808	0.0429501		-1.87877		0	0	0	0
AI841794	10024	F22	TEST		AI841794		0.80741		0.974941	-0.203324	-0.0471794	-0.0518394		-1.45071		0	0	0	0
Undefined	10024	F24	Empty		NA		-0.83484		0.995931	-0.0179964	0.0735238	-0.0085178		-0.105361		0	0	0	0
Undefined	10024	G01	Empty		NA		-0.442144		0.993501	-0.0745008	0.078664	-0.0216888		-0.65573		0	0	0	0
WEE1	10024	G02	Cell Death Control		Wee1		1.5666		0.950968	-0.266656	-0.0577396	0.0471617		-1.93992		0	0	0	0
ACTR8	10024	G03	TEST		Actr8		0.534729		0.980114	-0.103058	0.139401	-0.0822937		-0.839186		0	0	0	0
ACTRT1	10024	G04	TEST		Actrt1		0.329025		0.984391	-0.10466	0.085919	-0.110342		-0.65573		0	0	0	0
ADAM19	10024	G05	TEST		Adam19		-0.930385		0.996909	0.00316888	0.0342104	-0.0567995		0.0169429		0	0	0	0
ADAM1A	10024	G06	TEST		Adam1a		-0.346048		0.992592	-0.116829	-0.00883587	-0.0207248		-0.961491		0	0	0	0
ADAM1B	10024	G07	TEST		Adam1b		-1.40191		0.998867	-0.0168835	-0.00195148	-0.0164377		-0.288818		0	0	0	0
ADAM21	10024	G08	TEST		Adam21		-0.843338		0.996527	0.0376075	-0.0476087	-0.0396148		0.200399		0	0	0	0
ADAM24	10024	G09	TEST		Adam24		-0.363321		0.993236	0.0808764	-0.0732043	-0.029986		0.322703		0	0	0	0
ADAM25	10024	G10	TEST		Adam25		-0.472693		0.993367	0.0729621	-0.0673744	-0.0308433		0.445008		0	0	0	0
ADAM26	10024	G11	TEST		Adam26a		0.0821278		0.987534	0.127165	0.0218031	0.078995		0.750768		0	0	0	0
ADAM3	10024	G12	TEST		Adam3		-0.334606		0.992106	0.109815	-0.029319	0.0211018		0.628464		0	0	0	0
AI842353	10024	G13	TEST		Kazald1		-0.689096		0.994071	-0.0500584	-0.0727263	0.0102814		-0.594578		0	0	0	0
AI842396	10024	G14	TEST		Inca1		-0.274701		0.99092	0.0620859	-0.101814	0.0230066		-0.0442092		0	0	0	0
AI847670	10024	G15	TEST		AI847670		-1.01338		0.997155	0.0356014	-0.0445835	-0.00842853		0.0169429		0	0	0	0
AI848100	10024	G16	TEST		AI848100		-0.0515038		0.988584	0.13531	-0.033079	0.00179286		0.689616		0	0	0	0
AI849156	10024	G17	TEST		AI849156		-1.00808		0.997972	0.0434675	-0.0378124	-0.00288173		0.078095		0	0	0	0
AI851790	10024	G18	TEST		AI851790		-1.28933		0.998199	0.015532	-0.0287543	0.00398438		-0.227665		0	0	0	0
AI854408	10024	G19	TEST		AI854408		-0.65469		0.994442	0.058814	-0.0622751	0.0242085		0.078095		0	0	0	0
AI854635	10024	G20	TEST		AI854635		-1.2989		0.998942	0.0286259	-0.00785258	-0.00745072		0.078095		0	0	0	0
AI854703	10024	G21	TEST		AI854703		-0.434052		0.99253	-0.110211	-0.0156046	0.01051		-0.961491		0	0	0	0
AI875199	10024	G22	TEST		AI875199		-0.364315		0.992041	-0.117643	-0.00381478	0.00109082		-1.08379		0	0	0	0
Undefined	10024	G23	Empty		NA		-0.886516		0.996341	-0.0696675	-0.0205842	0.00606204		-0.778034		0	0	0	0
Dharmacon GFP Duplex	10024	H01	NEG-CTRL		NA		5.25951		0.81045	-0.529472	-0.123023	0.131175		-2.67375		1	1	1	1
Undefined	10024	H02	Empty		NA		-0.0555916		0.988902	-0.0718317	0.0734483	-0.0984653		-0.411122		0	0	0	0
ADAM33	10024	H03	TEST		Adam33		-0.401437		0.992916	0.00211156	0.101646	-0.0476315		0.139247		0	0	0	0
ADAM4	10024	H04	TEST		Adam4		-0.523966		0.993601	-0.0903254	0.0172309	-0.0478363		-0.65573		0	0	0	0
ADAM5	10024	H05	TEST		Adam5		-0.361803		0.992663	-0.100542	0.0482197	-0.0370701		-0.839186		0	0	0	0
ADAM6	10024	H06	TEST		Adam6a		-1.02976		0.997585	-0.0526285	0.0182561	-0.0223199		-0.472274		0	0	0	0
ADAM7	10024	H07	TEST		Adam7		-1.05768		0.997647	0.0404097	0.0264819	0.0249332		0.200399		0	0	0	0
ADAM8	10024	H08	TEST		Adam8		0.0336196		0.98776	0.140948	-0.0268943	0.0300159		0.873072		0	0	0	0
ADAMTS10	10024	H09	TEST		Adamts10		0.46545		0.982694	0.179322	-0.0159315	0.0302811		0.995376		0	0	0	0
ADAR	10024	H10	TEST		Adar		-0.852102		0.996788	0.0170176	-0.0284637	0.0654652		-0.227665		0	0	0	0
ADARB1	10024	H11	TEST		Adarb1		-0.385441		0.993059	0.0832923	-0.0664744	0.0332328		0.200399		0	0	0	0
ADARB2	10024	H12	TEST		Adarb2		0.129191		0.986515	0.145069	-0.0357065	0.0399843		0.628464		0	0	0	0
AI894139	10024	H13	TEST		Zfp956		-0.048481		0.989293	0.13852	0.00857468	0.0156961		0.873072		0	0	0	0
AI931714	10024	H14	TEST		Prmt10		-0.0491163		0.988724	0.129726	-0.0507821	-0.00699748		0.689616		0	0	0	0
AI987662	10024	H15	TEST		Hepacam2		-1.30873		0.998538	0.0153194	-0.0265057	0.00337647		-0.0442092		0	0	0	0
AI987692	10024	H16	TEST		AI987692		0.182073		0.986767	0.149613	-0.018188	0.0510366		0.81192		0	0	0	0
AI987712	10024	H17	TEST		AI987712		-0.578103		0.994231	0.0837971	0.0287843	0.0357249		0.50616		0	0	0	0
AI987944	10024	H18	TEST		AI987944		0.331729		0.984763	0.167003	-0.000544108	0.0391208		0.995376		0	0	0	0
AIG1	10024	H19	TEST		Aig1		-1.3164		0.997668	-0.033027	0.00995479	-0.00132643		-0.472274		0	0	0	0
AIM1	10024	H20	TEST		Aim1		-0.677544		0.995536	0.0576487	-0.0602261	-0.023175		0.200399		0	0	0	0
Otud7a	10024	H21	TEST		Otud7a		-0.921074		0.995863	-0.0274152	-0.0304687	0.0556697		-0.533426		0	0	0	0
AF067061	10024	H22	TEST		AF067061		-1.21346		0.996988	-0.00222583	0.0204335	-0.036363		-0.166513		0	0	0	0
Undefined	10024	H24	Empty		NA		-0.0116362		0.988222	-0.131025	0.013019	-0.0650609		-0.961491		0	0	0	0
Undefined	10024	I01	Empty		NA		-0.287513		0.991286	0.0160286	0.120946	-0.00114894		0.261551		0	0	0	0
Dharmacon siGENOME Non-Targeting Control siRNA 2	10024	I02	Non-Targeting Control		NA		0.921382		0.972616	-0.0130345	0.209079	-0.0760804		0.0169429		0	0	0	0
ADAT1	10024	I03	TEST		Adat1		0.357707		0.982691	-0.00236272	0.1526	-0.0876423		0.139247		0	0	0	0
ADCK1	10024	I04	TEST		Adck1		0.44485		0.981834	-0.149776	0.0926636	-0.0567827		-1.2061		0	0	0	0
ADCY2	10024	I05	TEST		Adcy2		-0.738098		0.995476	-0.0370701	0.0557884	-0.0514453		-0.227665		0	0	0	0
ADCY3	10024	I06	TEST		Adcy3		1.53503		0.920058	-0.0927658	0.246547	-0.0501981		-1.69532		0	0	0	0
ADCY4	10024	I07	TEST		Adcy4		-0.920714		0.996011	0.000461549	0.0287817	-0.0610164		0.0169429		0	0	0	0
ADCY6	10024	I08	TEST		Adcy6		-1.33622		0.998644	0.00230183	-0.00607631	0.0291607		-0.227665		0	0	0	0
ADCY7	10024	I09	TEST		Adcy7		-0.933578		0.99663	-0.0507562	-0.0359301	0.0284469		-0.594578		0	0	0	0
ADCY8	10024	I10	TEST		Adcy8		-1.15958		0.998358	0.00912892	-0.0409657	-0.0164957		-0.0442092		0	0	0	0
ADCY9	10024	I11	TEST		Adcy9		-0.361295		0.992548	0.104378	-0.0378908	0.022842		0.567312		0	0	0	0
ADCYAP1	10024	I12	TEST		Adcyap1		-0.737441		0.99566	0.0719686	-0.0375916	-0.00201887		0.383855		0	0	0	0
AJ543404	10024	I13	TEST		AJ543404		-1.04164		0.997903	0.0154327	-0.00629905	0.0543112		-0.227665		0	0	0	0
AJ554213	10024	I14	TEST		5830403L16Rik		0.272452		0.985247	0.162647	-0.0330583	0.0117484		1.05653		0	0	0	0
AK122525	10024	I15	TEST		Bend3		-0.333529		0.992451	0.0931017	-0.0550206	-0.0406444		0.50616		0	0	0	0
AK129375	10024	I16	TEST		Nploc4		-0.443694		0.993077	-0.0585341	-0.0924458	0.00272548		-0.594578		0	0	0	0
AK5	10024	I17	TEST		Ak5		-1.09858		0.99825	0.0142241	-0.0313513	0.0380002		-0.227665		0	0	0	0
AKAP7	10024	I18	TEST		Akap7		-0.253545		0.991653	0.106898	-0.0592482	0.00631941		0.50616		0	0	0	0
AKR1B7	10024	I19	TEST		Akr1b7		-0.348688		0.990404	0.10046	-0.0548615	0.00518076		0.50616		0	0	0	0
AKR1C12	10024	I20	TEST		Akr1c12		-0.989216		0.996982	0.0311878	-0.041383	0.0312637		-0.105361		0	0	0	0
AKR1C13	10024	I21	TEST		Akr1c13		-0.148718		0.989341	-0.127352	-0.0374037	0.0285683		-1.3284		0	0	0	0
AKR1C18	10024	I22	TEST		Akr1c18		-0.696546		0.99341	-0.0418126	-0.0764577	-0.0120269		-0.533426		0	0	0	0
Undefined	10024	I23	Empty		NA		0.917977		0.970699	-0.196678	-0.0170293	-0.105572		-1.38956		0	0	0	0
Undefined	10024	I24	Empty		NA		0.320388		0.983174	-0.166044	0.0134892	-0.0530574		-1.3284		0	0	0	0
NLK	10024	J01	POS-CTRL		Nlk		4.48613		0.842008	0.373862	0.230235	0.235299		4.23644		2	4	5	5
Undefined	10024	J02	Empty		NA		1.196		0.966083	0.0918225	0.223768	0.036842		0.995376		0	0	0	0
ADFP	10024	J03	TEST		Plin2		0.350995		0.9837	-0.1115	0.0860702	-0.106538		-0.839186		0	0	0	0
ADHFE1	10024	J04	TEST		Adhfe1		0.0632936		0.987238	-0.0647394	0.110004	-0.083059		-0.533426		0	0	0	0
ADM2	10024	J05	TEST		Adm2		-1.00281		0.997604	0.00189134	0.0222866	-0.0555121		0.0169429		0	0	0	0
ADN	10024	J06	TEST		Cfd		-0.514787		0.99321	-0.104539	-0.00158286	0.0103279		-0.961491		0	0	0	0
ADNP	10024	J07	TEST		Adnp		-1.19237		0.998586	0.0161934	0.0340994	0.0206088		-0.0442092		0	0	0	0
ADPN	10024	J08	TEST		Pnpla3		-1.21927		0.998451	0.0254418	-0.0289744	0.00597076		0.0169429		0	0	0	0
ADPRH	10024	J09	TEST		Adprh		-0.135685		0.990844	0.130848	0.00943478	0.0172887		0.873072		0	0	0	0
ADRM1	10024	J10	TEST		Adrm1		-0.711351		0.995753	-0.0112331	-0.0831569	0.0172068		-0.34997		0	0	0	0
ADSS	10024	J11	TEST		Adss		0.129414		0.987268	0.147047	-0.042817	0.0203453		0.873072		0	0	0	0
AEBP1	10024	J12	TEST		Aebp1		-0.281782		0.991678	0.0968805	-0.0701628	0.011431		0.445008		0	0	0	0
AKR1C20	10024	J13	TEST		Akr1c20		-0.111578		0.989504	0.0486929	-0.126253	0.00106267		0.0169429		0	0	0	0
AKR1C21	10024	J14	TEST		Akr1c21		-0.298802		0.992284	0.100255	-0.0488574	0.0410509		0.322703		0	0	0	0
AKT1S1	10024	J15	TEST		Akt1s1		-0.236846		0.991984	0.119591	-0.0312245	0.00153568		0.689616		0	0	0	0
AL022832	10024	J16	TEST		AL022832		-0.472718		0.993516	0.0836885	-0.0616592	0.00119966		0.383855		0	0	0	0
AL024210	10024	J17	TEST		Adi1		-0.858499		0.996582	0.0180796	-0.0681647	-0.0137845		-0.105361		0	0	0	0
AL033314	10024	J18	TEST		AL033314		-0.349552		0.992998	0.114052	-0.00139383	0.00493932		0.689616		0	0	0	0
ALAS1	10024	J19	TEST		Alas1		-0.813837		0.996205	0.0127667	-0.051035	0.0557966		-0.34997		0	0	0	0
ALDH1A7	10024	J20	TEST		Aldh1a7		-0.958414		0.997434	-0.0575875	-0.0323157	-0.00163542		-0.65573		0	0	0	0
ALDH4A1	10024	J21	TEST		Aldh4a1		-1.26341		0.99829	-0.0054579	-0.0350402	-0.00853685		-0.105361		0	0	0	0
ALDH8A1	10024	J22	TEST		Aldh8a1		-1.02142		0.99781	-0.00760172	-0.0242049	-0.0523476		-0.166513		0	0	0	0
SOX2	10024	J23	NEG-CTRL 2		Sox2		3.89026		0.877678	-0.447374	0.0321913	0.101376		-3.04066		1	1	1	1
Undefined	10024	J24	Empty		NA		-0.0148895		0.988532	-0.135034	0.0511109	-0.0273154		-1.2061		0	0	0	0
Undefined	10024	K01	Empty		NA		0.462726		0.981721	-0.109706	0.110936	-0.101083		-0.778034		0	0	0	0
SOX2	10024	K02	NEG-CTRL 2		Sox2		5.42513		0.810058	-0.428581	0.333971	-0.181779		-4.75292		1	2	3	3
AEBP2	10024	K03	TEST		Aebp2		-0.270651		0.991926	-0.013365	0.100792	-0.0700195		-0.0442092		0	0	0	0
AES	10024	K04	TEST		Aes		-1.14282		0.997623	-0.0036697	0.0356387	-0.0321778		0.078095		0	0	0	0
AF085738	10024	K05	TEST		AF085738		-1.11605		0.997675	0.0155685	-0.0220096	-0.0408047		0.078095		0	0	0	0
AF119384	10024	K06	TEST		AF119384		-1.1013		0.998205	0.0303107	0.0361158	0.0186829		0.139247		0	0	0	0
AF155546	10024	K07	TEST		Noc2l		-0.581091		0.994626	-0.0759089	-0.0580368	0.0241571		-0.839186		0	0	0	0
AF233884	10024	K08	TEST		Noc3l		-0.760597		0.996099	0.0450258	-0.0642783	-0.013567		0.200399		0	0	0	0
AF322649	10024	K09	TEST		Irgq		-0.384779		0.993362	0.101082	-0.0448359	-0.0107926		0.50616		0	0	0	0
AF366264	10024	K10	TEST		AF366264		-0.757606		0.995973	0.0615263	-0.050476	0.00384836		0.200399		0	0	0	0
AF397014	10024	K11	TEST		5033411D12Rik		-0.0335306		0.989607	0.132305	-0.0429276	0.022226		0.689616		0	0	0	0
AF424697	10024	K12	TEST		Ehbp1		-0.513318		0.993762	0.0757955	-0.0420568	0.0519684		0.261551		0	0	0	0
ALG1	10024	K13	TEST		Alg1		0.207304		0.985876	0.130126	-0.0943743	-0.0103388		0.50616		0	0	0	0
ALG12	10024	K14	TEST		Alg12		-0.281372		0.992175	0.0941797	-0.0744821	0.00395875		0.445008		0	0	0	0
ALG2	10024	K15	TEST		Alg2		-0.385216		0.993041	-0.0590855	-0.0958787	0.0200943		-0.716882		0	0	0	0
ALG5	10024	K16	TEST		Alg5		-0.578153		0.99494	0.0742384	-0.0566686	0.017801		0.200399		0	0	0	0
ALG8	10024	K17	TEST		Alg8		-0.332112		0.993125	0.0938252	-0.0674543	0.00709456		0.383855		0	0	0	0
ALLC	10024	K18	TEST		Allc		-0.297289		0.991547	0.116258	-0.0167834	0.0173504		0.750768		0	0	0	0
ALOX12	10024	K19	TEST		Alox12		-0.898189		0.997039	0.0605961	-0.0285503	-0.00523324		0.261551		0	0	0	0
ALOX12E	10024	K20	TEST		Alox12e		-1.47832		0.99966	-0.00381504	0.0098072	0.00744479		-0.166513		0	0	0	0
ALOX15	10024	K21	TEST		Alox15		-0.920726		0.997066	-0.0384668	-0.0176786	0.0548811		-0.716882		0	0	0	0
ALOX5AP	10024	K22	TEST		Alox5ap		-0.4715		0.993795	-0.0904503	-0.0308992	0.0509782		-1.02264		0	0	0	0
Undefined	10024	K23	Empty		NA		-1.02192		0.997538	0.0044801	-0.056126	-0.0134882		-0.166513		0	0	0	0
Dharmacon siGENOME Non-Targeting Control siRNA 2	10024	K24	Non-Targeting Control		NA		0.0377791		0.985886	-0.00247191	0.146087	0.0335658		-0.166513		0	0	0	0
WEE1	10024	L01	Cell Death Control		Wee1		1.72583		0.925467	0.212574	0.0100455	0.186441		1.11768		0	0	0	0
Undefined	10024	L02	Empty		NA		0.510656		0.980734	-0.0568855	0.171502	-0.0571612		-0.533426		0	0	0	0
AF529169	10024	L03	TEST		AF529169		-0.170559		0.990745	0.0584566	0.103072	-0.0551011		0.50616		0	0	0	0
AFG3L1	10024	L04	TEST		Afg3l1		-0.374696		0.992996	-0.0503073	0.065488	-0.080348		-0.227665		0	0	0	0
AFM	10024	L05	TEST		Afm		-0.468256		0.993934	0.0736685	0.0684461	-0.0299548		0.628464		0	0	0	0
AFMID	10024	L06	TEST		Afmid		-1.24159		0.998957	0.0281233	-0.0213874	0.00944909		-0.0442092		0	0	0	0
AGPAT3	10024	L07	TEST		Agpat3		-0.921269		0.997058	0.0595333	-0.0226524	0.0149214		0.261551		0	0	0	0
AGPAT4	10024	L08	TEST		Agpat4		-0.468865		0.99414	0.0977885	-0.035389	0.00141084		0.50616		0	0	0	0
AGR2	10024	L09	TEST		Agr2		-0.847994		0.996175	0.067197	-0.0235136	0.00923434		0.322703		0	0	0	0
AGRN	10024	L10	TEST		Agrn		-0.764318		0.996147	0.044821	-0.0642128	0.0139825		0.0169429		0	0	0	0
AGTPBP1	10024	L11	TEST		Agtpbp1		-0.258616		0.991643	0.0788393	-0.0912283	0.0213124		0.139247		0	0	0	0
AGTR1	10024	L12	TEST		Agtr1a		-0.420126		0.992351	0.100414	-0.036378	0.0188676		0.567312		0	0	0	0
AMAC1	10024	L13	TEST		Amac1		-0.274609		0.991786	0.0760942	-0.0859221	-0.0377718		0.383855		0	0	0	0
AMACO	10024	L14	TEST		Vwa2		-0.378531		0.992872	0.065277	-0.064552	0.0655648		0.0169429		0	0	0	0
AMBN	10024	L15	TEST		Ambn		0.13255		0.987275	0.150384	0.0227235	0.0296952		0.934224		0	0	0	0
AMBP	10024	L16	TEST		Ambp		-0.727104		0.995146	0.0491306	-0.0654659	0.0126378		0.078095		0	0	0	0
AMD1	10024	L17	TEST		Amd1		1.64		0.951758	0.183754	0.13936	0.15856		1.85151		0	0	0	0
AMD2	10024	L18	TEST		Amd2		-0.399907		0.992953	0.0661775	0.0529031	0.0725568		0.322703		0	0	0	0
AMIGO	10024	L19	TEST		Amigo1		-1.26965		0.998185	0.0245626	-0.023214	-0.00500346		0.139247		0	0	0	0
AMIGO3	10024	L20	TEST		Amigo3		-1.24345		0.998627	0.0318098	0.00923181	-0.0148766		0.200399		0	0	0	0
AMOT	10024	L21	TEST		Amot		-0.415186		0.992759	-0.0667018	-0.062754	-0.064062		-0.533426		0	0	0	0
AMOTL2	10024	L22	TEST		Amotl2		-0.613935		0.989422	-0.00112071	0.0950371	0.00851012		-0.166513		0	0	0	0
Undefined	10024	L24	Empty		NA		-0.304035		0.991097	-0.0658308	0.0893847	0.0515467		-0.839186		0	0	0	0
Undefined	10024	M01	Empty		NA		-1.05758		0.997805	0.00344631	0.0528481	-0.0170403		-0.0442092		0	0	0	0
NLK	10024	M02	POS-CTRL		Nlk		2.29087		0.941446	0.277876	0.181157	0.018869		2.46303		2	4	5	5
AGXT2L1	10024	M03	TEST		Agxt2l1		-0.253766		0.9919	0.0177309	0.123407	0.00460329		0.139247		0	0	0	0
AHCY	10024	M04	TEST		Ahcy		-0.235899		0.991179	-0.0856577	0.0589058	-0.0739341		-0.65573		0	0	0	0
AHI1	10024	M05	TEST		Ahi1		-0.958489		0.997595	0.0225414	-0.00196269	-0.0585064		0.139247		0	0	0	0
AHSG	10024	M06	TEST		Ahsg		-0.42767		0.992976	0.106905	-0.00309514	-0.0114197		0.689616		0	0	0	0
AI035571	10024	M07	TEST		AI035571		-0.467491		0.993892	0.100914	-0.0217432	0.014453		0.50616		0	0	0	0
AI043088	10024	M08	TEST		AI043088		-0.533627		0.994589	0.0966763	0.0119801	0.0161602		0.628464		0	0	0	0
AI047820	10024	M09	TEST		AI047820		-0.238067		0.991141	0.119963	0.0183057	0.0250545		0.81192		0	0	0	0
AI114950	10024	M10	TEST		Ric8		-0.932622		0.997676	0.0383707	-0.0470859	0.0228563		0.0169429		0	0	0	0
AI118078	10024	M11	TEST		AI118078		-0.779773		0.996416	0.0719971	-0.0124814	0.0266226		0.322703		0	0	0	0
AI132321	10024	M12	TEST		Pld4		-0.0744125		0.989769	0.116081	-0.0711797	0.0195139		0.50616		0	0	0	0
AMPD2	10024	M13	TEST		Ampd2		-0.194142		0.990877	0.0997146	-0.0725525	0.0332115		0.322703		0	0	0	0
AMPH	10024	M14	TEST		Amph		-0.343161		0.992587	0.102748	-0.0388247	0.0340607		0.50616		0	0	0	0
AMY1	10024	M15	TEST		Amy1		-0.734647		0.996157	0.0751306	-0.0247394	0.0197303		0.322703		0	0	0	0
AMY2	10024	M16	TEST		Amy2a5		-0.126929		0.990363	0.126646	-0.0390194	-0.00954553		0.689616		0	0	0	0
ANAPC13	10024	M17	TEST		Anapc13		1.54137		0.960253	0.214321	0.108879	0.127161		1.91266		0	0	0	0
ANGPTL6	10024	M18	TEST		Angptl6		-0.681747		0.995373	0.0841921	-0.011193	-0.0124577		0.567312		0	0	0	0
ANK2	10024	M19	TEST		Ank2		-1.05405		0.998107	-0.0109125	-0.0530787	0.0135662		-0.34997		0	0	0	0
ANKFY1	10024	M20	TEST		Ankfy1		-0.846109		0.996716	0.0223015	-0.0653405	-0.0227659		0.0169429		0	0	0	0
ANKRA2	10024	M21	TEST		Ankra2		-0.646724		0.994674	-0.0748317	-0.054177	-0.00968525		-0.65573		0	0	0	0
ANKRD10	10024	M22	TEST		Ankrd10		0.40485		0.983057	-0.179031	-0.0155658	-0.0283783		-1.45071		0	0	0	0
Undefined	10024	M23	Empty		NA		-0.853081		0.996637	-0.0495557	0.0421504	-0.0373219		-0.411122		0	0	0	0
Dharmacon siGENOME Non-Targeting Control siRNA 2	10024	N01	Non-Targeting Control		NA		2.12472		0.926278	0.123258	0.237641	0.171141		1.7292		2	4	5	5
Undefined	10024	N02	Empty		NA		1.24898		0.964223	-0.0482943	0.244687	-0.0195459		-0.65573		0	0	0	0
AI159731	10024	N03	TEST		AI159731		-0.545337		0.993757	0.0519113	0.0826938	-0.0168353		0.445008		0	0	0	0
AI173486	10024	N04	TEST		Afap1l1		0.255732		0.983543	-0.078909	0.108784	-0.101505		-0.533426		0	0	0	0
AI182371	10024	N05	TEST		AI182371		-0.78087		0.995917	0.0117517	0.0767393	-0.0183264		0.078095		0	0	0	0
AI194318	10024	N06	TEST		AI194318		-0.597223		0.994643	0.0130524	0.0851999	-0.0407721		0.078095		0	0	0	0
AI195372	10024	N07	TEST		AI195372		-0.785481		0.996457	0.0529272	-0.0551223	-0.0112585		0.261551		0	0	0	0
AI225782	10024	N08	TEST		AI225782		-1.04902		0.997745	-0.00871219	-0.0476469	0.0292127		-0.34997		0	0	0	0
AI256711	10024	N09	TEST		AI256711		-0.546087		0.994322	0.0951712	0.0197309	0.0104935		0.628464		0	0	0	0
AI256725	10024	N10	TEST		AI256725		-1.06147		0.998184	0.0301627	-0.0427742	0.0109456		-0.0442092		0	0	0	0
AI256775	10024	N11	TEST		AI256775		-0.58453		0.994483	0.0815255	0.0139845	0.0467225		0.445008		0	0	0	0
AI313915	10024	N12	TEST		AI313915		0.156965		0.986795	0.14513	-0.0591576	-0.00113807		0.81192		0	0	0	0
ANKRD17	10024	N13	TEST		Ankrd17		0.324774		0.984976	0.167453	0.00363606	0.0340599		1.11768		0	0	0	0
ANKRD2	10024	N14	TEST		Ankrd2		-0.0433368		0.98931	0.121177	0.0123974	0.0703494		0.689616		0	0	0	0
ANKRD22	10024	N15	TEST		Ankrd22		-1.2548		0.998794	0.0323162	-0.00669419	-0.0113359		0.139247		0	0	0	0
ANKRD23	10024	N16	TEST		Ankrd23		-0.192029		0.991273	0.106136	-0.0562872	-0.0424088		0.567312		0	0	0	0
ANKRD25	10024	N17	TEST		Kank2		-0.494352		0.993966	-0.029908	-0.0946337	-0.0319307		-0.34997		0	0	0	0
ANKRD27	10024	N18	TEST		Ankrd27		-1.37917		0.998899	0.00817937	0.0201046	0.0120887		-0.166513		0	0	0	0
ANKRD32	10024	N19	TEST		Ankrd32		-0.271083		0.991488	-0.0732503	-0.0999507	0.00851657		-0.778034		0	0	0	0
ANKRD6	10024	N20	TEST		Ankrd6		-0.603769		0.994261	0.0396321	-0.0800139	-0.0274652		0.078095		0	0	0	0
ANKRD9	10024	N21	TEST		Ankrd9		-0.75698		0.994121	-0.081842	0.0209609	0.00506395		-0.778034		0	0	0	0
ANKS1	10024	N22	TEST		Anks1		-0.454183		0.993164	-0.105992	0.0295178	-0.00417595		-0.961491		0	0	0	0
Undefined	10024	N24	Empty		NA		-0.215435		0.988836	-0.112191	0.0660722	-0.00537224		-1.14495		0	0	0	0
Undefined	10024	O01	Empty		NA		0.827499		0.973406	-0.0177819	0.187616	0.10491		-0.34997		0	0	0	0
Undefined	10024	O02	Empty		NA		0.830589		0.975273	-0.0953611	0.168053	-0.0969043		-0.778034		0	0	0	0
AI314180	10024	O03	TEST		AI314180		0.194577		0.986092	-0.05929	0.124573	-0.0870157		-0.411122		0	0	0	0
AI314976	10024	O04	TEST		AI314976		-0.286638		0.991535	-0.10783	0.0487014	-0.0368884		-0.839186		0	0	0	0
AI315068	10024	O05	TEST		AI315068		-0.126405		0.989449	-0.0371607	0.118567	-0.0557749		-0.34997		0	0	0	0
AI316785	10024	O06	TEST		Usp6nl		-0.108239		0.990264	0.0114684	0.134037	-0.0259198		0.139247		0	0	0	0
AI316787	10024	O07	TEST		AI316787		-1.02255		0.996783	0.0359613	0.0418621	0.0178619		0.139247		0	0	0	0
AI317237	10024	O08	TEST		AI317237		-1.23189		0.998543	-0.0202327	-0.0263103	-0.0224285		-0.227665		0	0	0	0
AI317395	10024	O09	TEST		AI317395		-1.01013		0.997953	-0.00346763	-0.0556308	-0.0195144		-0.166513		0	0	0	0
AI324046	10024	O10	TEST		AI324046		-1.09188		0.997549	-0.0549136	0.00285396	-0.00106193		-0.533426		0	0	0	0
AI325464	10024	O11	TEST		D2hgdh		-1.01219		0.997221	-0.0349445	-0.0413859	-0.026691		-0.288818		0	0	0	0
AI326800	10024	O12	TEST		Wtip		-1.42598		0.999091	-0.00847361	-0.0175658	-0.00384572		-0.166513		0	0	0	0
ANP32A	10024	O13	TEST		Anp32a		-1.22075		0.998799	0.000874769	-0.0166135	0.0372819		-0.288818		0	0	0	0
ANP32B	10024	O14	TEST		Anp32b		-0.492664		0.994077	0.0638628	-0.0763255	-0.0240812		0.200399		0	0	0	0
ANP32E	10024	O15	TEST		Anp32e		-1.43351		0.998735	0.0139109	0.0101108	0.00329574		0.078095		0	0	0	0
ANTXR1	10024	O16	TEST		Antxr1		-1.22325		0.997999	0.00252765	-0.0255783	-0.0302094		-0.0442092		0	0	0	0
AOC2	10024	O17	TEST		Aoc2		-0.879619		0.996948	0.0557954	0.0275296	0.0315824		0.200399		0	0	0	0
AOC3	10024	O18	TEST		Aoc3		-0.467424		0.993726	0.0166776	0.0866344	-0.0591082		0.200399		0	0	0	0
AOF1	10024	O19	TEST		Kdm1b		-0.962383		0.997503	-0.00952767	-0.0584729	0.0242813		-0.411122		0	0	0	0
AOX1	10024	O20	TEST		Aox1		-1.03817		0.997791	-0.0481835	0.0255512	0.0241333		-0.594578		0	0	0	0
AP1B1	10024	O21	TEST		Ap1b1		-0.562606		0.993704	-0.0926328	0.0153232	-0.0360751		-0.65573		0	0	0	0
AP1G1	10024	O22	TEST		Ap1g1		-0.122749		0.99	-0.128999	0.0440441	-0.0210389		-1.14495		0	0	0	0
Undefined	10024	O23	Empty		NA		0.158783		0.984672	-0.15341	0.0329424	-0.0382851		-1.38956		0	0	0	0
Undefined	10024	O24	Empty		NA		0.259094		0.983177	-0.149523	0.0782592	-0.0197166		-1.45071		0	0	0	0
Undefined	10024	P01	Empty		NA		-0.895191		0.996222	-0.070264	0.00621152	0.0167953		-0.778034		0	0	0	0
Undefined	10024	P02	Empty		NA		1.10455		0.969683	-0.0220726	0.235977	-0.0239905		-0.227665		0	0	0	0
AI326906	10024	P03	TEST		Noc4l		0.200704		0.983837	-0.0624092	0.140501	-0.0568639		-0.594578		0	0	0	0
AI413631	10024	P04	TEST		AI413631		0.0703764		0.985457	0.0323595	0.13765	-0.0548658		0.322703		0	0	0	0
AI413782	10024	P05	TEST		Vipar		0.862688		0.975642	0.164116	0.140742	-0.00373285		1.42344		0	0	0	0
AI414418	10024	P06	TEST		Exoc8		-0.390743		0.992798	-0.027515	0.10428	-0.0365333		-0.166513		0	0	0	0
AI414495	10024	P07	TEST		AI414495		-0.718235		0.995661	0.032764	0.078091	-0.000362272		0.200399		0	0	0	0
AI415282	10024	P08	TEST		Pnpo		-0.399887		0.993005	0.000550725	0.0975628	-0.0557267		0.078095		0	0	0	0
AI415330	10024	P09	TEST		Amigo2		-0.845217		0.994628	-0.068981	0.0186994	0.0289785		-0.716882		0	0	0	0
AI427100	10024	P10	TEST		Fancm		-1.43139		0.999159	-0.00487892	-0.0163387	-0.00748864		-0.166513		0	0	0	0
AI427515	10024	P11	TEST		AI427515		-1.02563		0.997552	0.0413101	-0.003257	0.0393232		0.139247		0	0	0	0
AI427652	10024	P12	TEST		AI427652		-0.833892		0.996787	0.0711173	-0.00650305	0.0147239		0.383855		0	0	0	0
AP1G2	10024	P13	TEST		Ap1g2		-0.152858		0.989811	-0.109532	-0.0629881	0.0477834		-1.2061		0	0	0	0
AP1M1	10024	P14	TEST		Ap1m1		-1.22883		0.998126	-0.0319283	-0.0117608	0.0248558		-0.411122		0	0	0	0
AP1M2	10024	P15	TEST		Ap1m2		-0.510774		0.994652	0.0965304	-0.0263204	0.00901223		0.50616		0	0	0	0
AP1S1	10024	P16	TEST		Ap1s1		-0.572974		0.994914	0.081065	0.0415512	0.0301513		0.50616		0	0	0	0
AP1S2	10024	P17	TEST		Ap1s2		-1.36758		0.999304	-0.0218457	0.0172486	-0.00267272		-0.288818		0	0	0	0
AP1S3	10024	P18	TEST		Ap1s3		-1.1236		0.997772	-0.0432395	0.026114	-0.0115093		-0.411122		0	0	0	0
AP2A1	10024	P19	TEST		Ap2a1		-1.10944		0.997794	0.043177	0.0235048	0.000870142		0.200399		0	0	0	0
AP2A2	10024	P20	TEST		Ap2a2		-1.35015		0.998835	-0.00671962	0.0246727	-0.0129348		-0.227665		0	0	0	0
AP2M1	10024	P21	TEST		Ap2m1		5.34052		0.814421	-0.53876	0.099422	0.148306		-3.89679		1	1	1	1
AP3D	10024	P22	TEST		Ap3d1		1.08091		0.96994	-0.231176	0.0546033	-0.0146705		-2.00108		0	0	0	0
Undefined	10024	P23	Empty		NA		-0.425789		0.992014	-0.095979	0.0478862	-0.0331551		-0.839186		0	0	0	0
Undefined	10024	P24	Empty		NA		0.0243134		0.982735	-0.0381908	0.143549	-0.0146194		-0.472274		0	0	0	0
Undefined	10044	A01	Empty		NA		0.404446		0.982592	-0.134206	0.111332	-0.0507129		-1.2061		0	0	0	0
Undefined	10044	A02	Empty		NA		1.68374		0.955397	-0.216696	0.149279	-0.113384		-1.75647		0	0	0	0
AB084104	10044	A03	TEST		Aqp12		1.13367		0.969436	-0.151684	0.177438	-0.0624701		-1.45071		0	0	0	0
AB114826	10044	A04	TEST		B4galnt3		0.774038		0.976965	-0.116558	0.159782	-0.0758001		-1.02264		0	0	0	0
AB124611	10044	A05	TEST		AB124611		-0.597195		0.993691	-0.095011	0.0219217	-0.00995827		-0.900339		0	0	0	0
ABCA15	10044	A06	TEST		Abca15		-0.50668		0.993434	-0.0713937	0.076275	-0.0121549		-0.594578		0	0	0	0
ABCA16	10044	A07	TEST		Abca16		-0.0747355		0.98922	-0.0742436	0.117792	-0.0237478		-0.65573		0	0	0	0
ABCA2	10044	A08	TEST		Abca2		-0.167333		0.985735	-0.0321954	0.104802	0.0763173		-0.472274		0	0	0	0
ABCA3	10044	A09	TEST		Abca3		-1.24512		0.998731	-0.0177492	-0.0253053	0.0244404		-0.34997		0	0	0	0
ABCA5	10044	A10	TEST		Abca5		0.761903		0.956184	0.0436756	0.199216	0.0422076		0.200399		0	0	0	0
ABCA6	10044	A11	TEST		Abca6		-1.08334		0.997513	-0.0349558	0.0265004	0.0340259		-0.472274		0	0	0	0
ABCA7	10044	A12	TEST		Abca7		-1.14582		0.996542	-0.0161051	0.0466748	-0.00208274		-0.166513		0	0	0	0
AI428795	10044	A13	TEST		AI428795		-0.607527		0.995255	0.0877593	0.0264444	0.0129717		0.50616		0	0	0	0
AI428936	10044	A14	TEST		AI428936		0.012345		0.982318	0.114108	0.0713104	0.0564786		0.873072		0	0	0	0
AI429152	10044	A15	TEST		Nat10		-0.470398		0.993903	-0.0144386	0.0829279	0.0666543		-0.34997		0	0	0	0
AI429612	10044	A16	TEST		Itfg3		-1.42971		0.999217	0.00625812	-0.00704431	-0.0145272		-0.0442092		0	0	0	0
AI429613	10044	A17	TEST		Traf3ip2		0.871741		0.971554	0.146621	0.0829611	0.137377		1.05653		0	0	0	0
AI447904	10044	A18	TEST		AI447904		-0.99113		0.997795	0.0548465	0.0130354	0.0189943		0.261551		0	0	0	0
AI448472	10044	A19	TEST		AI448472		-0.600338		0.994637	-0.0596614	0.0477429	-0.0590182		-0.411122		0	0	0	0
AI448887	10044	A20	TEST		Fibcd1		-0.0187343		0.987692	-0.120611	0.00541064	0.0835064		-1.3284		0	0	0	0
AI449175	10044	A21	TEST		AI449175		-0.347646		0.990959	-0.0269169	0.113689	-0.0150198		-0.227665		0	0	0	0
AI449441	10044	A22	TEST		AI449441		1.73731		0.954606	-0.288114	-0.0324662	0.0299232		-2.18453		0	0	0	0
Undefined	10044	A23	Empty		NA		1.31436		0.964078	-0.240238	0.0759849	-0.0501957		-2.06223		0	0	0	0
Undefined	10044	A24	Empty		NA		-0.0948987		0.98954	0.00172978	0.138454	-0.000901903		0.0169429		0	0	0	0
Dharmacon siGENOME Non-Targeting Control siRNA 2	10044	B01	Non-Targeting Control		NA		0.844928		0.975194	-0.110257	0.187814	0.00568279		-1.3284		0	0	0	0
Undefined	10044	B02	Empty		NA		1.51808		0.960507	-0.127382	0.208654	-0.120532		-1.26725		0	0	0	0
ABCA8A	10044	B03	TEST		Abca8a		0.89769		0.974621	-0.142295	0.15458	-0.072376		-1.3284		0	0	0	0
ABCA8B	10044	B04	TEST		Abca8b		1.27656		0.966421	-0.202598	0.14131	-0.0578558		-1.87877		0	0	0	0
ABCA9	10044	B05	TEST		Abca9		0.480778		0.981183	-0.152597	0.0989641	-0.0479281		-1.3284		0	0	0	0
ABCB10	10044	B06	TEST		Abcb10		-1.02615		0.9972	-0.0147137	0.0575646	-0.00295954		-0.227665		0	0	0	0
ABCB1B	10044	B07	TEST		Abcb1b		-0.0831511		0.989088	-0.115113	0.0817814	0.00345491		-1.08379		0	0	0	0
ABCB6	10044	B08	TEST		Abcb6		-0.482974		0.993237	-0.0752953	0.0764193	-0.0020993		-0.716882		0	0	0	0
ABCB9	10044	B09	TEST		Abcb9		-1.36321		0.999132	0.012018	0.0202906	0.0109006		0.0169429		0	0	0	0
ABCC12	10044	B10	TEST		Abcc12		0.324838		0.968922	-0.00296969	0.172489	0.0185344		-0.288818		0	0	0	0
ABCC8	10044	B11	TEST		Abcc8		-0.43488		0.993437	0.0633029	0.0873512	-0.0091451		0.567312		0	0	0	0
ABCD2	10044	B12	TEST		Abcd2		-0.761728		0.996163	0.0668549	0.0283167	0.033251		0.445008		0	0	0	0
AI450540	10044	B13	TEST		AI450540		-1.10333		0.99755	0.0109871	0.0180734	0.0473504		-0.166513		0	0	0	0
AI450713	10044	B14	TEST		AI450713		-1.33924		0.998455	-0.0120161	-0.0244128	-0.0116936		-0.166513		0	0	0	0
AI450757	10044	B15	TEST		AI450757		-0.773272		0.996514	0.0728772	0.027228	-0.0083416		0.445008		0	0	0	0
AI451006	10044	B16	TEST		Lmf2		-0.805593		0.996318	0.0682413	0.0328053	0.00188808		0.445008		0	0	0	0
AI452372	10044	B17	TEST		AI452372		0.864492		0.964868	-0.0951389	0.197128	-0.00179765		-1.14495		0	0	0	0
AI461653	10044	B18	TEST		Mal2		-0.844535		0.99678	0.0403753	-0.0558753	-0.0218218		0.078095		0	0	0	0
AI461788	10044	B19	TEST		AI461788		-1.06619		0.996858	-0.045396	0.0282511	0.0210609		-0.533426		0	0	0	0
AI461933	10044	B20	TEST		AI461933		0.01673		0.988094	-0.142163	0.0470944	0.00296326		-1.3284		0	0	0	0
AI462438	10044	B21	TEST		Clp1		0.598913		0.978031	-0.190564	-0.0524448	-0.0113918		-1.51186		0	0	0	0
AI463102	10044	B22	TEST		Sumf1		-0.690334		0.994594	-0.0159438	0.0843825	0.0224473		-0.166513		0	0	0	0
Dharmacon GFP Duplex	10044	B23	NEG-CTRL		NA		6.6766		0.739778	-0.61831	-0.065776	0.219437		-3.16297		1	1	1	1
Undefined	10044	B24	Empty		NA		0.14066		0.986266	-0.117384	0.107448	-0.0141713		-1.14495		0	0	0	0
Undefined	10044	C01	Empty		NA		-0.915654		0.997122	-0.0641149	0.02872	-0.00380336		-0.65573		0	0	0	0
SOX2	10044	C02	NEG-CTRL 2		Sox2		7.11639		0.710759	-0.632398	0.258929	0.0744415		-4.56946		1	1	3	3
ABCD4	10044	C03	TEST		Abcd4		0.40094		0.980302	0.0962177	0.148907	0.0225189		0.750768		0	0	0	0
ABCE1	10044	C04	TEST		Abce1		4.06459		0.871462	-0.471073	-0.0223433	-0.0368424		-2.79605		1	3	2	2
ABCF1	10044	C05	TEST		Abcf1		3.09319		0.898595	-0.376755	-0.117428	0.0384333		-2.00108		1	3	4	4
ABCF2	10044	C06	TEST		Abcf2		-0.846925		0.99531	-0.0407303	0.0255167	-0.0579056		-0.166513		0	0	0	0
ABCF3	10044	C07	TEST		Abcf3		-0.61711		0.994945	-0.0819067	0.0335486	0.0378192		-0.961491		0	0	0	0
ABCG1	10044	C08	TEST		Abcg1		-0.921794		0.996761	-0.061699	0.0316491	0.00962464		-0.65573		0	0	0	0
ABCG3	10044	C09	TEST		Abcg3		-1.50925		0.999508	-0.00202944	0.00292553	-0.00373194		-0.105361		0	0	0	0
ABCG4	10044	C10	TEST		Abcg4		-0.992944		0.997919	0.0293574	-0.0151634	-0.0492365		0.200399		0	0	0	0
ABHD1	10044	C11	TEST		Abhd1		-1.03623		0.997126	-0.0120176	0.0507438	0.0272237		-0.227665		0	0	0	0
ABI3	10044	C12	TEST		Abi3		-1.09016		0.998452	0.0433973	0.0206625	0.0165881		0.200399		0	0	0	0
AI467484	10044	C13	TEST		Gorab		-0.858194		0.996564	0.0639402	0.029033	0.0123519		0.50616		0	0	0	0
AI467503	10044	C14	TEST		AI467503		-0.853835		0.996624	0.059426	-0.0276056	0.0287963		0.200399		0	0	0	0
AI467606	10044	C15	TEST		AI467606		-1.01183		0.997628	0.00167401	-0.0188743	-0.0555691		-0.0442092		0	0	0	0
AI480653	10044	C16	TEST		AI480653		-1.19611		0.998164	0.0235432	-0.0287161	0.0189396		0.0169429		0	0	0	0
AI481100	10044	C17	TEST		AI481100		-1.37507		0.998178	0.0189945	0.0125951	-0.00795932		0.139247		0	0	0	0
Trrap	10044	C18	TEST		Trrap		-0.111409		0.990619	0.127951	0.025459	0.0330519		0.81192		0	0	0	0
AI481750	10044	C19	TEST		Csdc2		-0.605242		0.994246	0.0558214	0.040367	0.0642195		0.200399		0	0	0	0
AI504432	10044	C20	TEST		AI504432		-0.994772		0.997303	-0.0251393	0.0567905	-0.00681937		-0.288818		0	0	0	0
AI505034	10044	C21	TEST		Lpcat4		-0.394266		0.992638	-0.0993686	-0.0355049	-0.0442421		-0.716882		0	0	0	0
AI507495	10044	C22	TEST		Lpcat4		2.35862		0.938254	-0.334342	0.0527759	0.0464225		-2.79605		1	2	2	2
Undefined	10044	C23	Empty		NA		0.0108484		0.987913	-0.140606	0.0149812	-0.0468697		-1.08379		0	0	0	0
SOX2	10044	C24	NEG-CTRL 2		Sox2		6.89845		0.731352	-0.648384	0.173139	0.0807898		-4.2637		1	1	3	3
Undefined	10044	D02	Empty		NA		0.913717		0.973745	-0.165098	0.139943	-0.0568516		-1.51186		0	0	0	0
ABLIM2	10044	D03	TEST		Ablim2		0.136887		0.986867	-0.097927	0.0941641	-0.0822536		-0.716882		0	0	0	0
ABO	10044	D04	TEST		Abo		1.268		0.966545	-0.234835	0.0640698	-0.0693898		-1.81762		0	0	0	0
ABPA	10044	D05	TEST		Abpa		-0.664261		0.994989	-0.0814676	0.0264418	-0.0331001		-0.594578		0	0	0	0
ABPE	10044	D06	TEST		Abpe		-1.24269		0.998599	-0.0186366	0.0274607	-0.0216704		-0.227665		0	0	0	0
ABPG	10044	D07	TEST		Abpg		-0.560669		0.993738	-0.0944655	0.0111457	-0.0332898		-0.778034		0	0	0	0
ACAD8	10044	D08	TEST		Acad8		-1.31517		0.998382	0.020641	-0.0124856	-0.0171587		0.078095		0	0	0	0
ACAD9	10044	D09	TEST		Acad9		-0.492604		0.993441	0.0805735	0.0365009	0.053064		0.322703		0	0	0	0
ACAS2L	10044	D10	TEST		Acss1		-1.21976		0.998792	-0.0257883	0.00999897	0.0324771		-0.472274		0	0	0	0
ACATE2	10044	D11	TEST		Acot9		-0.98785		0.997731	0.0221525	-0.0552047	-0.00927544		-0.105361		0	0	0	0
ACATE3	10044	D12	TEST		Acot10		-1.02729		0.997776	0.0549143	-0.00703253	0.00799998		0.261551		0	0	0	0
AI551766	10044	D13	TEST		AI551766		-0.803134		0.996405	0.0677744	-0.0263978	0.0210825		0.200399		0	0	0	0
AI553587	10044	D14	TEST		Wdr92		-0.0958332		0.990259	0.131517	-0.0203839	0.0263042		0.81192		0	0	0	0
AI591476	10044	D15	TEST		AI591476		-0.783805		0.995826	-0.01867	-0.0343521	-0.0690127		-0.105361		0	0	0	0
AI591529	10044	D16	TEST		AI591529		-0.734571		0.995964	0.0784436	-0.0206173	0.00682744		0.322703		0	0	0	0
AI593442	10044	D17	TEST		AI593442		-0.9749		0.997364	-0.0520265	-0.0345256	-0.0154787		-0.533426		0	0	0	0
AI595338	10044	D18	TEST		Gbp6		-0.942373		0.996833	-0.020529	-0.0597749	0.019942		-0.34997		0	0	0	0
AI597479	10044	D19	TEST		AI597479		-1.28768		0.998676	-0.0160263	-0.00714981	0.0312071		-0.411122		0	0	0	0
AI604832	10044	D20	TEST		Ano10		-1.25505		0.998976	-0.00376621	0.0250811	0.0286242		-0.227665		0	0	0	0
AI605202	10044	D21	TEST		Sec24b		-0.854491		0.996286	-0.0354516	-0.061473	-0.0208974		-0.411122		0	0	0	0
AI606181	10044	D22	TEST		AI606181		3.19131		0.908664	-0.396838	0.0820703	0.0374827		-3.34642		1	2	2	2
NLK	10044	D23	POS-CTRL		Nlk		0.373658		0.97328	0.161332	-0.0591295	0.0328775		0.750768		0	0	0	0
Undefined	10044	D24	Empty		NA		0.683567		0.977814	-0.158802	0.123638	-0.0384147		-1.51186		0	0	0	0
Undefined	10044	E01	Empty		NA		0.0480065		0.98814	-0.113598	0.0755955	-0.0662655		-0.900339		0	0	0	0
Dharmacon GFP Duplex	10044	E02	NEG-CTRL		NA		6.2962		0.761837	-0.620396	0.0138094	0.129159		-3.34642		1	1	1	1
ACBD3	10044	E03	TEST		Acbd3		-0.214091		0.990793	0.00191353	0.127497	0.0161637		0.0169429		0	0	0	0
ACBD4	10044	E04	TEST		Acbd4		0.219974		0.985685	-0.122987	0.109571	-0.0231554		-1.2061		0	0	0	0
ACBD5	10044	E05	TEST		Acbd5		-0.589088		0.994613	-0.0876163	-0.0132932	-0.0417571		-0.65573		0	0	0	0
ACBD6	10044	E06	TEST		Acbd6		-1.4157		0.998924	-0.0155864	0.0154045	0.00716319		-0.227665		0	0	0	0
ACCN1	10044	E07	TEST		Accn1		-1.08395		0.998014	0.0379915	0.0277564	0.0220512		0.200399		0	0	0	0
ACCN2	10044	E08	TEST		Accn2		-1.40425		0.999187	-0.00491278	0.00563189	0.0219261		-0.227665		0	0	0	0
ACCN3	10044	E09	TEST		Accn3		-0.564281		0.994908	0.0499759	0.0819504	-0.0161728		0.445008		0	0	0	0
ACCN4	10044	E10	TEST		Accn4		-1.09999		0.997274	-0.0528954	0.00125741	0.0129786		-0.533426		0	0	0	0
ACCN5	10044	E11	TEST		Accn5		0.255442		0.985901	0.156642	0.0304191	0.0432843		1.11768		0	0	0	0
ACDC	10044	E12	TEST		Adipoq		-0.881046		0.996872	0.0622874	-0.0284277	-0.00553252		0.261551		0	0	0	0
AI643885	10044	E13	TEST		AI643885		-1.06991		0.997958	0.0268498	-0.0417731	0.0186449		0.0169429		0	0	0	0
AI646023	10044	E14	TEST		AI646023		-0.725638		0.99582	0.0626613	-0.0309419	0.0445765		0.139247		0	0	0	0
AI648866	10044	E15	TEST		Mrps26		-0.867529		0.996683	0.0689998	-0.0106183	-0.00264861		0.383855		0	0	0	0
AI649392	10044	E16	TEST		AI649392		-0.493109		0.993851	0.0981143	-0.0171133	0.0228948		0.567312		0	0	0	0
AI661017	10044	E17	TEST		AI661017		-1.29175		0.998846	0.0094613	-0.0229137	0.0220516		-0.227665		0	0	0	0
AI661438	10044	E18	TEST		Spata7		-0.889768		0.996947	0.043312	-0.0478014	-0.0222932		0.139247		0	0	0	0
AI662250	10044	E19	TEST		Vmac		-0.772814		0.995996	0.0647359	-0.043979	0.00119958		0.200399		0	0	0	0
AI663987	10044	E20	TEST		AI663987		0.0746238		0.987269	-0.149271	-0.0233421	0.0326584		-1.38956		0	0	0	0
AI746432	10044	E21	TEST		Ugt3a1		-1.15745		0.997448	0.0245395	0.0388075	0.00337293		0.078095		0	0	0	0
AI790205	10044	E22	TEST		Ugt3a1		-1.09128		0.997874	0.00715545	0.0372647	-0.0357062		0.0169429		0	0	0	0
Undefined	10044	E23	Empty		NA		0.110442		0.986869	-0.15593	0.0227093	-0.00353017		-1.3284		0	0	0	0
Dharmacon GFP Duplex	10044	E24	NEG-CTRL		NA		6.55544		0.744864	-0.629583	-0.00781636	0.163908		-3.28527		1	1	1	1
SOX2	10044	F01	NEG-CTRL 2		Sox2		6.91481		0.731535	-0.591693	0.328334	0.0293036		-4.69177		1	2	3	3
Undefined	10044	F02	Empty		NA		0.810962		0.975031	-0.152725	0.131413	-0.0754638		-1.26725		0	0	0	0
ACLY	10044	F03	TEST		Acly		-0.343756		0.991368	-0.0458286	0.0781336	-0.0755577		-0.288818		0	0	0	0
ACO1	10044	F04	TEST		Aco1		-0.622819		0.994112	-0.0778365	0.0321986	-0.0444543		-0.594578		0	0	0	0
ACO2	10044	F05	TEST		Aco2		-0.844119		0.996658	-0.00391246	0.0574339	-0.0470269		0.0169429		0	0	0	0
ACOX3	10044	F06	TEST		Acox3		-0.824837		0.996265	-0.070532	0.0341023	-9.09464e-05		-0.716882		0	0	0	0
ACRBP	10044	F07	TEST		Acrbp		-1.24034		0.99854	0.00689523	0.0382364	0.00153141		0.078095		0	0	0	0
ACRV1	10044	F08	TEST		Acrv1		-0.829097		0.996456	0.0724192	-0.00595676	-0.00857797		0.445008		0	0	0	0
ACSL1	10044	F09	TEST		Acrv1		-1.35436		0.99778	0.0106917	-0.0115434	0.0228139		-0.105361		0	0	0	0
ACTR10	10044	F10	TEST		Actr10		-1.01643		0.99794	0.0417666	-0.0348244	-0.0166707		0.200399		0	0	0	0
ACTR5	10044	F11	TEST		Actr5		-0.176307		0.991318	0.124248	-0.0137871	0.0316134		0.689616		0	0	0	0
ACTR6	10044	F12	TEST		Actr6		-0.605213		0.99548	0.0876269	-0.0279438	0.00896995		0.383855		0	0	0	0
AI790298	10044	F13	TEST		Carns1		-0.988301		0.99793	0.0380212	-0.045973	0.000195042		0.078095		0	0	0	0
AI790326	10044	F14	TEST		Zc3h10		-0.557122		0.993978	0.0882834	-0.0389478	-0.00510241		0.50616		0	0	0	0
AI836003	10044	F15	TEST		AI836003		-0.707569		0.995745	0.0539827	-0.0633147	-0.0120135		0.200399		0	0	0	0
AI836376	10044	F16	TEST		Dcun1d4		-0.522171		0.994299	0.0877881	-0.0390064	0.027053		0.383855		0	0	0	0
AI838661	10044	F17	TEST		Gpn2		-1.20678		0.998816	0.0253401	-0.0187199	-0.0241056		0.078095		0	0	0	0
AI839550	10044	F18	TEST		AI839550		0.4893		0.982238	0.181078	0.0098063	0.034674		1.17883		0	0	0	0
AI839735	10044	F19	TEST		Tmem179		-0.952853		0.997193	-0.039438	-0.0471008	0.024388		-0.594578		0	0	0	0
AI839920	10044	F20	TEST		Zfp692		-0.182384		0.991103	0.113477	0.0303339	0.0531595		0.750768		0	0	0	0
AI840980	10044	F21	TEST		Plekho2		0.806498		0.976031	-0.201578	-0.0748361	0.00596838		-1.57301		0	0	0	0
AI841794	10044	F22	TEST		AI841794		-0.67687		0.99509	-0.0745268	-0.0507226	-0.00617521		-0.778034		0	0	0	0
Dharmacon siGENOME Non-Targeting Control siRNA 2	10044	F23	Non-Targeting Control		NA		-0.491053		0.990142	0.0320816	0.036908	-0.0916413		0.261551		0	0	0	0
Undefined	10044	F24	Empty		NA		0.651485		0.978848	-0.173557	0.0864841	-0.0575815		-1.38956		0	0	0	0
Undefined	10044	G01	Empty		NA		-0.0977243		0.989355	-0.114906	0.0746047	-0.028133		-1.08379		0	0	0	0
ACTR8	10044	G03	TEST		Actr8		0.134241		0.986165	-0.0892942	0.119498	-0.0541541		-0.778034		0	0	0	0
ACTRT1	10044	G04	TEST		Actrt1		0.180136		0.985902	-0.138447	0.0779212	-0.0370611		-1.14495		0	0	0	0
ADAM19	10044	G05	TEST		Adam19		-0.532754		0.994481	-0.0787031	0.0447217	-0.0484314		-0.65573		0	0	0	0
ADAM1A	10044	G06	TEST		Adam1a		-0.995645		0.997407	-0.0490325	-0.0328758	-0.020264		-0.533426		0	0	0	0
ADAM1B	10044	G07	TEST		Adam1b		-1.13457		0.998392	0.043265	0.0145827	0.00947626		0.261551		0	0	0	0
ADAM21	10044	G08	TEST		Adam21		-1.28457		0.99873	-0.0365135	0.00380279	0.00498449		-0.411122		0	0	0	0
ADAM24	10044	G09	TEST		Adam24		-1.10646		0.997419	0.0463662	-0.00129764	-0.0156663		0.322703		0	0	0	0
ADAM25	10044	G10	TEST		Adam25		-0.997531		0.997716	0.0140246	-0.0374559	-0.0439589		0.078095		0	0	0	0
ADAM26	10044	G11	TEST		Adam26a		-0.39377		0.992794	0.0908797	0.0144585	0.062665		0.445008		0	0	0	0
ADAM3	10044	G12	TEST		Adam3		-0.25598		0.991314	0.120449	0.00539995	0.0204429		0.750768		0	0	0	0
AI842353	10044	G13	TEST		Kazald1		-0.417794		0.99318	-0.0677688	-0.0886917	-0.00538576		-0.716882		0	0	0	0
AI842396	10044	G14	TEST		Inca1		0.205577		0.986423	0.158059	-0.0141354	0.0265807		0.995376		0	0	0	0
AI847670	10044	G15	TEST		AI847670		-0.0922606		0.989663	0.13588	-0.000797458	0.000257567		0.873072		0	0	0	0
AI848100	10044	G16	TEST		AI848100		0.514003		0.98188	0.184654	-0.0131307	0.0231024		1.17883		0	0	0	0
AI849156	10044	G17	TEST		AI849156		-0.986829		0.99748	0.0518674	-0.0216406	0.0204819		0.200399		0	0	0	0
AI851790	10044	G18	TEST		AI851790		-0.584552		0.993609	0.0611332	-0.0283993	0.0677415		0.078095		0	0	0	0
AI854408	10044	G19	TEST		AI854408		-0.23141		0.9919	0.0927994	-0.0700612	-0.0436199		0.445008		0	0	0	0
AI854635	10044	G20	TEST		AI854635		-0.787484		0.996256	0.0670182	0.0374138	0.0105013		0.383855		0	0	0	0
AI854703	10044	G21	TEST		AI854703		-0.545774		0.994007	-0.090894	-0.0329168	-0.0315022		-0.778034		0	0	0	0
AI875199	10044	G22	TEST		AI875199		0.320665		0.983138	-0.168017	-0.0444767	-0.0190967		-1.3284		0	0	0	0
Undefined	10044	G23	Empty		NA		-0.755233		0.995818	-0.041707	-0.0693564	0.0179216		-0.65573		0	0	0	0
Dharmacon GFP Duplex	10044	H01	NEG-CTRL		NA		8.08906		0.653761	-0.694239	0.2791	0.0641109		-4.63062		1	1	3	3
Undefined	10044	H02	Empty		NA		-0.424783		0.992015	-0.0737947	0.0755672	-0.0372124		-0.65573		0	0	0	0
ADAM33	10044	H03	TEST		Adam33		-0.421505		0.993687	0.01931	0.087071	-0.0643288		0.261551		0	0	0	0
ADAM4	10044	H04	TEST		Adam4		-0.917624		0.997404	-0.0325042	0.0343293	-0.0497772		-0.227665		0	0	0	0
ADAM5	10044	H05	TEST		Adam5		-0.491811		0.99365	-0.0928407	0.049799	0.0181643		-0.900339		0	0	0	0
ADAM6	10044	H06	TEST		Adam6a		-0.752775		0.995915	0.0737967	0.0255684	-0.0175277		0.567312		0	0	0	0
ADAM7	10044	H07	TEST		Adam7		-0.101304		0.990179	0.103504	0.0619394	0.0631976		0.750768		0	0	0	0
ADAM8	10044	H08	TEST		Adam8		0.0178731		0.98839	0.141866	0.00714728	0.0307504		0.934224		0	0	0	0
ADAMTS10	10044	H09	TEST		Adamts10		-0.415757		0.993747	0.100587	0.00820293	0.0411274		0.567312		0	0	0	0
ADAR	10044	H10	TEST		Adar		-0.656772		0.995729	0.0841368	0.0266075	-0.000148614		0.567312		0	0	0	0
ADARB1	10044	H11	TEST		Adarb1		-0.186129		0.990811	0.116309	-0.0464858	0.0271276		0.445008		0	0	0	0
ADARB2	10044	H12	TEST		Adarb2		-0.121535		0.990578	0.127958	-0.0173437	0.0341844		0.689616		0	0	0	0
AI894139	10044	H13	TEST		Zfp956		1.08622		0.970316	0.232925	-0.00937909	0.0176358		1.54575		0	0	0	0
AI931714	10044	H14	TEST		Prmt10		-0.14092		0.990038	0.110252	-0.0700845	0.0190646		0.50616		0	0	0	0
AI987662	10044	H15	TEST		Hepacam2		-0.620375		0.995209	0.0683608	-0.0567976	-0.0207833		0.322703		0	0	0	0
AI987692	10044	H16	TEST		AI987692		0.630078		0.979517	0.19157	-0.0146716	0.0401192		1.05653		0	0	0	0
AI987712	10044	H17	TEST		AI987712		-0.115826		0.990482	0.132274	-0.0129686	0.0164268		0.81192		0	0	0	0
AI987944	10044	H18	TEST		AI987944		0.631245		0.977798	0.174034	-0.0021192	0.0918295		0.995376		0	0	0	0
AIG1	10044	H19	TEST		Aig1		-0.302145		0.992268	0.101055	-0.0184735	0.0596182		0.383855		0	0	0	0
AIM1	10044	H20	TEST		Aim1		-1.21134		0.99854	0.0350939	-0.00781028	0.0166191		0.078095		0	0	0	0
Otud7a	10044	H21	TEST		Otud7a		-1.11404		0.998204	-0.0399072	-0.0319767	-0.00825797		-0.472274		0	0	0	0
AF067061	10044	H22	TEST		AF067061		-0.664184		0.99525	-0.0744992	-0.042693	-0.0308701		-0.594578		0	0	0	0
WEE1	10044	H23	Cell Death Control		Wee1		4.29117		0.832136	-0.339876	-0.254134	0.227272		-2.55145		1	3	4	4
Undefined	10044	H24	Empty		NA		0.229675		0.984276	-0.144254	0.0693449	-0.0485614		-1.26725		0	0	0	0
Undefined	10044	I01	Empty		NA		-0.382059		0.993032	-0.0865886	0.0720475	-0.0263473		-0.778034		0	0	0	0
Dharmacon siGENOME Non-Targeting Control siRNA 2	10044	I02	Non-Targeting Control		NA		0.356464		0.979505	-0.115394	0.107698	-0.0808236		-1.02264		0	0	0	0
ADAT1	10044	I03	TEST		Adat1		-0.171636		0.990638	0.0897978	0.0943654	0.00294215		0.750768		0	0	0	0
ADCK1	10044	I04	TEST		Adck1		0.662693		0.978338	-0.195647	0.0561115	-0.00297747		-1.69532		0	0	0	0
ADCY2	10044	I05	TEST		Adcy2		0.369182		0.98309	-0.160021	0.0716634	-0.0359335		-1.38956		0	0	0	0
ADCY3	10044	I06	TEST		Adcy3		-0.710697		0.995532	-0.0814138	-0.011966	0.0316624		-0.900339		0	0	0	0
ADCY4	10044	I07	TEST		Adcy4		-1.10715		0.997247	0.000689447	0.0273389	0.0444056		-0.288818		0	0	0	0
ADCY6	10044	I08	TEST		Adcy6		-0.852823		0.996565	0.0421917	0.0575216	0.0139534		0.261551		0	0	0	0
ADCY7	10044	I09	TEST		Adcy7		-0.877353		0.997009	0.062292	0.0281756	0.0128444		0.383855		0	0	0	0
ADCY8	10044	I10	TEST		Adcy8		-1.15465		0.998652	0.0320862	-0.0293029	0.0107199		0.0169429		0	0	0	0
ADCY9	10044	I11	TEST		Adcy9		-0.0920272		0.989516	0.129249	-0.0308384	0.0292555		0.689616		0	0	0	0
ADCYAP1	10044	I12	TEST		Adcyap1		0.531309		0.981547	0.184376	-0.0226627	0.028986		1.05653		0	0	0	0
AJ543404	10044	I13	TEST		AJ543404		-0.85205		0.996825	0.0568937	-0.0133656	0.0420234		0.200399		0	0	0	0
AJ554213	10044	I14	TEST		5830403L16Rik		-0.208276		0.991472	0.121792	0.000798632	0.0335815		0.750768		0	0	0	0
AK122525	10044	I15	TEST		Bend3		-0.682696		0.995747	0.078944	-0.0233579	0.0250315		0.322703		0	0	0	0
AK129375	10044	I16	TEST		Nploc4		0.153937		0.985018	0.0237918	-0.151681	0.0382868		-0.472274		0	0	0	0
AK5	10044	I17	TEST		Ak5		0.0653436		0.988148	0.136596	-0.0596564	0.00284287		0.628464		0	0	0	0
AKAP7	10044	I18	TEST		Akap7		0.197572		0.985713	0.154717	-0.00927043	0.0412295		0.873072		0	0	0	0
AKR1B7	10044	I19	TEST		Akr1b7		-0.23542		0.989341	0.109276	-0.054415	-0.021553		0.750768		0	0	0	0
AKR1C12	10044	I20	TEST		Akr1c12		-1.27798		0.999076	-0.0328227	-0.0112767	-0.0119658		-0.411122		0	0	0	0
AKR1C13	10044	I21	TEST		Akr1c13		-0.549869		0.994029	-0.0667514	-0.0754089	0.00423694		-0.778034		0	0	0	0
AKR1C18	10044	I22	TEST		Akr1c18		-1.01604		0.99699	-0.0504731	0.00438163	-0.0340162		-0.34997		0	0	0	0
Undefined	10044	I23	Empty		NA		-0.318386		0.992039	-0.0394442	-0.0847131	-0.0739866		-0.34997		0	0	0	0
Undefined	10044	I24	Empty		NA		-0.14649		0.989714	-0.125792	0.0474778	-0.0202476		-1.08379		0	0	0	0
NLK	10044	J01	POS-CTRL		Nlk		0.466738		0.977119	0.0714996	0.160804	-0.054578		0.628464		0	0	0	0
Undefined	10044	J02	Empty		NA		0.420648		0.981013	-0.15632	0.0535834	-0.0785733		-1.14495		0	0	0	0
ADFP	10044	J03	TEST		Plin2		-0.563776		0.994579	-0.0400365	0.0456836	-0.0781561		-0.227665		0	0	0	0
ADHFE1	10044	J04	TEST		Adhfe1		-0.468951		0.994014	-0.04193	0.0604591	-0.0777979		-0.227665		0	0	0	0
ADM2	10044	J05	TEST		Adm2		-0.960474		0.99741	0.00860176	0.062168	-0.0130635		0.0169429		0	0	0	0
ADN	10044	J06	TEST		Cfd		-0.670331		0.99472	-0.0876789	0.0264767	-0.00515133		-0.778034		0	0	0	0
ADNP	10044	J07	TEST		Adnp		-0.897147		0.996621	-0.0526166	0.0481492	0.00905794		-0.594578		0	0	0	0
ADPN	10044	J08	TEST		Pnpla3		-1.27915		0.998351	-0.032997	0.0113855	0.0144478		-0.472274		0	0	0	0
ADPRH	10044	J09	TEST		Adprh		-0.608478		0.995159	0.0883795	0.0168651	0.0214656		0.50616		0	0	0	0
ADRM1	10044	J10	TEST		Adrm1		-1.31754		0.998511	0.00782157	-0.0262675	0.0138965		-0.166513		0	0	0	0
ADSS	10044	J11	TEST		Adss		-0.0130008		0.988606	0.134316	0.0196326	0.0448292		0.873072		0	0	0	0
AEBP1	10044	J12	TEST		Aebp1		0.0665969		0.987633	0.1462	-0.00504026	0.0301988		0.934224		0	0	0	0
AKR1C20	10044	J13	TEST		Akr1c20		-0.396185		0.992923	0.101407	-0.0396566	0.0180966		0.50616		0	0	0	0
AKR1C21	10044	J14	TEST		Akr1c21		0.863106		0.974567	0.20404	-0.0238336	0.0656022		1.11768		0	0	0	0
AKT1S1	10044	J15	TEST		Akt1s1		0.455412		0.982426	0.177482	-0.00459534	0.0391583		1.11768		0	0	0	0
AL022832	10044	J16	TEST		AL022832		0.894845		0.974275	0.210212	-0.0210199	0.0546008		1.11768		0	0	0	0
AL024210	10044	J17	TEST		Adi1		-0.423881		0.99388	0.097679	-0.0327874	0.0326771		0.445008		0	0	0	0
AL033314	10044	J18	TEST		AL033314		0.503301		0.981567	0.155972	0.0464562	0.0909388		1.05653		0	0	0	0
ALAS1	10044	J19	TEST		Alas1		0.00784814		0.98808	0.124529	-0.072716	-0.00641845		0.689616		0	0	0	0
ALDH1A7	10044	J20	TEST		Aldh1a7		-0.176743		0.990865	0.123752	-0.0238293	0.0270671		0.628464		0	0	0	0
ALDH4A1	10044	J21	TEST		Aldh4a1		-0.550712		0.993603	-0.0657256	-0.0737209	-0.0192373		-0.65573		0	0	0	0
ALDH8A1	10044	J22	TEST		Aldh8a1		-0.829534		0.996516	-0.0609167	-0.0454469	-0.01231		-0.594578		0	0	0	0
SOX2	10044	J23	NEG-CTRL 2		Sox2		5.74106		0.790067	-0.542035	-0.00829269	0.24463		-3.46873		1	1	1	1
Undefined	10044	J24	Empty		NA		-0.12566		0.989697	-0.100857	0.0835554	-0.0411249		-0.900339		0	0	0	0
Undefined	10044	K01	Empty		NA		0.743749		0.976959	-0.160398	0.120916	-0.0604331		-1.38956		0	0	0	0
SOX2	10044	K02	NEG-CTRL 2		Sox2		6.46823		0.760035	-0.580778	0.286108	-0.0302322		-4.63062		1	2	3	3
AEBP2	10044	K03	TEST		Aebp2		0.383448		0.982488	-0.0974426	0.124441	-0.0846831		-0.778034		0	0	0	0
AES	10044	K04	TEST		Aes		0.0221615		0.988371	-0.110152	0.0897288	-0.0469683		-0.900339		0	0	0	0
AF085738	10044	K05	TEST		AF085738		-1.12187		0.998284	-0.00236071	0.0481171	-0.0136351		-0.0442092		0	0	0	0
AF119384	10044	K06	TEST		AF119384		-0.586807		0.994556	0.0256465	0.0686748	0.0628495		0.0169429		0	0	0	0
AF155546	10044	K07	TEST		Noc2l		-0.845054		0.995169	0.00387418	-0.0354228	0.0656905		-0.472274		0	0	0	0
AF233884	10044	K08	TEST		Noc3l		-0.932011		0.996182	0.0213426	0.00326733	0.0631698		-0.227665		0	0	0	0
AF322649	10044	K09	TEST		Irgq		-0.226398		0.991325	0.119088	-0.0256046	0.026835		0.628464		0	0	0	0
AF366264	10044	K10	TEST		AF366264		-0.467215		0.994363	0.0992173	-0.0238445	-0.020078		0.567312		0	0	0	0
AF397014	10044	K11	TEST		5033411D12Rik		0.349591		0.983838	0.172027	-0.016171	-0.000695561		1.11768		0	0	0	0
AF424697	10044	K12	TEST		Ehbp1		-0.193054		0.990697	0.120176	-0.0207085	0.037791		0.628464		0	0	0	0
ALG1	10044	K13	TEST		Alg1		0.195515		0.985915	0.158396	-0.0132594	0.0186692		0.995376		0	0	0	0
ALG12	10044	K14	TEST		Alg12		0.138743		0.986699	0.138513	-0.0421367	0.0570132		0.628464		0	0	0	0
ALG2	10044	K15	TEST		Alg2		-0.530426		0.992937	0.0601635	-0.0728063	0.0322914		-0.0442092		0	0	0	0
ALG5	10044	K16	TEST		Alg5		6.49772e-05		0.988577	0.131268	-0.040252	0.0430429		0.628464		0	0	0	0
ALG8	10044	K17	TEST		Alg8		-0.180223		0.990709	0.127779	-0.0130973	5.43954e-05		0.81192		0	0	0	0
ALLC	10044	K18	TEST		Allc		0.410736		0.982465	0.124023	-0.115697	-0.0543613		0.628464		0	0	0	0
ALOX12	10044	K19	TEST		Alox12		-0.766172		0.99619	0.0642091	0.00305607	0.0467763		0.200399		0	0	0	0
ALOX12E	10044	K20	TEST		Alox12e		-0.452755		0.992704	0.0902751	-0.0429427	0.0350173		0.261551		0	0	0	0
ALOX15	10044	K21	TEST		Alox15		-0.382333		0.992795	-0.0291691	-0.10987	-0.00615006		-0.533426		0	0	0	0
ALOX5AP	10044	K22	TEST		Alox5ap		-0.858797		0.996148	-0.0493583	-0.0546856	0.0105089		-0.716882		0	0	0	0
Undefined	10044	K23	Empty		NA		-0.661405		0.995126	0.0424843	-0.0753157	-0.0181529		0.078095		0	0	0	0
Dharmacon siGENOME Non-Targeting Control siRNA 2	10044	K24	Non-Targeting Control		NA		-0.809414		0.99318	-0.0487331	-0.00213018	-0.0619445		-0.411122		0	0	0	0
WEE1	10044	L01	Cell Death Control		Wee1		1.59327		0.950736	-0.210276	0.18173	-0.022675		-2.24568		0	0	0	0
Undefined	10044	L02	Empty		NA		-0.0654201		0.989251	-0.0679087	0.108404	-0.0609566		-0.472274		0	0	0	0
AF529169	10044	L03	TEST		AF529169		-0.549797		0.993763	-0.0236459	0.0850192	-0.0476512		-0.227665		0	0	0	0
AFG3L1	10044	L04	TEST		Afg3l1		-0.025812		0.987871	-0.116471	0.0790223	-0.038204		-1.08379		0	0	0	0
AFM	10044	L05	TEST		Afm		-0.924401		0.997351	-0.0271011	0.0119573	-0.0607985		-0.166513		0	0	0	0
AFMID	10044	L06	TEST		Afmid		-1.08942		0.997766	0.00345	0.00938341	-0.0510446		0.078095		0	0	0	0
AGPAT3	10044	L07	TEST		Agpat3		-1.17238		0.997702	0.0251772	-0.0306169	-0.0177585		0.139247		0	0	0	0
AGPAT4	10044	L08	TEST		Agpat4		-1.06434		0.998192	0.0387338	-0.0276811	0.0235844		0.078095		0	0	0	0
AGR2	10044	L09	TEST		Agr2		-0.84821		0.99634	0.0158979	-0.0555141	0.0454707		-0.34997		0	0	0	0
AGRN	10044	L10	TEST		Agrn		-0.521348		0.994513	0.0968272	-0.0213719	0.00931684		0.50616		0	0	0	0
AGTPBP1	10044	L11	TEST		Agtpbp1		0.106466		0.987624	0.130606	-0.0771348	-0.0160554		0.567312		0	0	0	0
AGTR1	10044	L12	TEST		Agtr1a		-0.015909		0.986908	0.140747	-0.0149724	-0.0147948		0.995376		0	0	0	0
AMAC1	10044	L13	TEST		Amac1		-0.0164794		0.989179	0.138402	-0.0232391	0.0235668		0.689616		0	0	0	0
AMACO	10044	L14	TEST		Vwa2		-0.614562		0.995081	0.0678805	-0.0564651	-0.0250559		0.383855		0	0	0	0
AMBN	10044	L15	TEST		Ambn		0.112715		0.987435	0.148437	0.00306055	0.0381392		0.873072		0	0	0	0
AMBP	10044	L16	TEST		Ambp		-0.720495		0.996224	0.0607448	-0.0136441	0.055636		0.200399		0	0	0	0
AMD1	10044	L17	TEST		Amd1		0.852938		0.975275	0.183492	0.105237	0.0398781		1.54575		0	0	0	0
AMD2	10044	L18	TEST		Amd2		0.349809		0.98358	0.165556	-0.0107831	0.0494108		0.995376		0	0	0	0
AMIGO	10044	L19	TEST		Amigo1		-0.844968		0.996666	0.00595342	-0.072975	-0.00567731		-0.166513		0	0	0	0
AMIGO3	10044	L20	TEST		Amigo3		-0.958316		0.99781	0.0401216	-0.028537	-0.0377249		0.200399		0	0	0	0
AMOT	10044	L21	TEST		Amot		-0.138804		0.990316	-0.0447357	-0.104777	-0.0711754		-0.34997		0	0	0	0
AMOTL2	10044	L22	TEST		Amotl2		-0.534457		0.991859	0.0423077	0.0203622	0.0892854		-0.0442092		0	0	0	0
Dharmacon GFP Duplex	10044	L23	NEG-CTRL		NA		5.00843		0.814137	-0.472152	-0.202226	0.161311		-2.36799		1	1	1	1
Undefined	10044	L24	Empty		NA		0.137309		0.986072	-0.0863499	0.129893	-0.0310832		-0.778034		0	0	0	0
Undefined	10044	M01	Empty		NA		1.45794		0.96218	-0.229827	0.121829	-0.0668397		-2.12338		0	0	0	0
NLK	10044	M02	POS-CTRL		Nlk		1.52523		0.961818	0.192641	0.177993	0.0676972		1.91266		0	0	0	0
AGXT2L1	10044	M03	TEST		Agxt2l1		-0.392204		0.993053	-0.000699526	0.107061	-0.036679		-0.0442092		0	0	0	0
AHCY	10044	M04	TEST		Ahcy		0.120812		0.985277	-0.120433	0.0585964	-0.0834193		-0.839186		0	0	0	0
AHI1	10044	M05	TEST		Ahi1		-1.08227		0.997521	-0.0322936	0.014411	-0.0414321		-0.227665		0	0	0	0
AHSG	10044	M06	TEST		Ahsg		-0.669642		0.994845	-0.0865828	-0.022873	-0.018171		-0.716882		0	0	0	0
AI035571	10044	M07	TEST		AI035571		-0.900134		0.996936	0.056169	0.0202656	0.0323819		0.322703		0	0	0	0
AI043088	10044	M08	TEST		AI043088		-0.741235		0.99634	0.0790202	-0.00161181	-0.0160354		0.50616		0	0	0	0
AI047820	10044	M09	TEST		AI047820		-0.932555		0.99683	0.0420241	-0.0476606	-0.0119354		0.139247		0	0	0	0
AI114950	10044	M10	TEST		Ric8		-0.808389		0.996235	0.0181381	-0.0725036	0.0163254		-0.166513		0	0	0	0
AI118078	10044	M11	TEST		AI118078		-0.227179		0.991531	0.114604	0.0277383	0.0415463		0.750768		0	0	0	0
AI132321	10044	M12	TEST		Pld4		-0.0527527		0.989316	0.0898768	-0.0997922	-0.037686		0.383855		0	0	0	0
AMPD2	10044	M13	TEST		Ampd2		0.0356918		0.988699	0.140515	-0.0361153	0.0213744		0.689616		0	0	0	0
AMPH	10044	M14	TEST		Amph		0.029598		0.988795	0.115821	-0.0887036	-0.0096378		0.50616		0	0	0	0
AMY1	10044	M15	TEST		Amy1		-0.280996		0.991828	0.118771	-0.0147123	0.00880035		0.750768		0	0	0	0
AMY2	10044	M16	TEST		Amy2a5		0.10961		0.987348	0.142831	-0.045675	0.0299839		0.689616		0	0	0	0
ANAPC13	10044	M17	TEST		Anapc13		-0.442701		0.993662	0.101206	-0.0112646	0.0313023		0.567312		0	0	0	0
ANGPTL6	10044	M18	TEST		Angptl6		-0.751872		0.99586	0.0576429	-0.0352938	0.0441589		0.139247		0	0	0	0
ANK2	10044	M19	TEST		Ank2		-0.693309		0.995168	0.0810439	-0.0194182	0.0174786		0.383855		0	0	0	0
ANKFY1	10044	M20	TEST		Ankfy1		-0.651297		0.995186	-0.0341181	-0.0549373	-0.0639998		-0.227665		0	0	0	0
ANKRA2	10044	M21	TEST		Ankra2		-0.485285		0.99347	-0.0886863	-0.0363523	-0.0465951		-0.65573		0	0	0	0
ANKRD10	10044	M22	TEST		Ankrd10		0.198488		0.985858	-0.135901	-0.0882054	-0.0263285		-1.02264		0	0	0	0
Undefined	10044	M23	Empty		NA		0.305552		0.983537	-0.139485	-0.0815833	-0.0616325		-0.900339		0	0	0	0
Dharmacon siGENOME Non-Targeting Control siRNA 2	10044	N01	Non-Targeting Control		NA		-0.040895		0.988522	-0.0982915	0.00608782	-0.104663		-0.533426		0	0	0	0
Undefined	10044	N02	Empty		NA		0.106467		0.987251	-0.100975	0.112598	-0.0405208		-0.900339		0	0	0	0
AI159731	10044	N03	TEST		AI159731		-0.302979		0.992403	-0.0453645	0.0998669	-0.0520896		-0.34997		0	0	0	0
AI173486	10044	N04	TEST		Afap1l1		-0.477303		0.993241	-0.100285	0.00573557	-0.0390077		-0.716882		0	0	0	0
AI182371	10044	N05	TEST		AI182371		-0.599094		0.995187	-0.0658895	0.0543136	-0.0456756		-0.533426		0	0	0	0
AI194318	10044	N06	TEST		AI194318		-1.10043		0.997645	-0.0134541	-0.032784	-0.037526		-0.105361		0	0	0	0
AI195372	10044	N07	TEST		AI195372		-0.637298		0.99462	-0.0139767	-0.0821079	-0.0385601		-0.227665		0	0	0	0
AI225782	10044	N08	TEST		AI225782		-0.497178		0.993083	-0.0770456	-0.0700318	-0.0164995		-0.65573		0	0	0	0
AI256711	10044	N09	TEST		AI256711		-0.322537		0.992793	0.11382	-0.0225983	-0.00817318		0.689616		0	0	0	0
AI256725	10044	N10	TEST		AI256725		-1.17325		0.99881	0.0346571	-0.0239776	0.00747554		0.0169429		0	0	0	0
AI256775	10044	N11	TEST		AI256775		-0.576182		0.994885	0.0666585	-0.0680413	-0.00060991		0.200399		0	0	0	0
AI313915	10044	N12	TEST		AI313915		0.141943		0.987141	0.126371	-0.0819726	-0.0385983		0.689616		0	0	0	0
ANKRD17	10044	N13	TEST		Ankrd17		0.527598		0.981516	0.165277	0.0488901	0.0758144		1.17883		0	0	0	0
ANKRD2	10044	N14	TEST		Ankrd2		-0.264367		0.991812	0.102642	-0.0647942	0.00540842		0.445008		0	0	0	0
ANKRD22	10044	N15	TEST		Ankrd22		-0.220892		0.991054	0.112206	-0.0504709	-0.0220499		0.628464		0	0	0	0
ANKRD23	10044	N16	TEST		Ankrd23		-0.503169		0.993759	0.0875443	-0.0374388	-0.0340505		0.567312		0	0	0	0
ANKRD25	10044	N17	TEST		Kank2		-0.364204		0.992233	0.0111454	-0.106592	-0.0400596		-0.0442092		0	0	0	0
ANKRD27	10044	N18	TEST		Ankrd27		0.146521		0.987276	0.146551	-0.0474969	-0.0228859		0.81192		0	0	0	0
ANKRD32	10044	N19	TEST		Ankrd32		-1.44631		0.999382	-0.00149809	-0.00529358	0.0163404		-0.166513		0	0	0	0
ANKRD6	10044	N20	TEST		Ankrd6		-0.713157		0.995613	0.074031	-0.0325392	0.0207667		0.322703		0	0	0	0
ANKRD9	10044	N21	TEST		Ankrd9		-0.436961		0.9926	-0.0392656	-0.0902923	-0.0476053		-0.34997		0	0	0	0
ANKS1	10044	N22	TEST		Anks1		-0.425356		0.993054	-0.103503	-0.0264104	-0.033673		-0.778034		0	0	0	0
Undefined	10044	N24	Empty		NA		-0.263548		0.99119	0.00599179	0.121092	-0.0263339		0.0169429		0	0	0	0
Undefined	10044	O01	Empty		NA		0.407286		0.981912	0.0150209	0.139139	0.114137		-0.0442092		0	0	0	0
Undefined	10044	O02	Empty		NA		-0.521915		0.994147	-0.0696734	0.0489629	-0.058575		-0.533426		0	0	0	0
AI314180	10044	O03	TEST		AI314180		0.493947		0.981626	-0.101909	0.1464	-0.0612765		-0.839186		0	0	0	0
AI314976	10044	O04	TEST		AI314976		0.542894		0.980214	-0.1645	0.0939474	-0.0387091		-1.45071		0	0	0	0
AI315068	10044	O05	TEST		AI315068		-0.227856		0.990775	-0.115963	0.0425513	-0.0370078		-0.961491		0	0	0	0
AI316785	10044	O06	TEST		Usp6nl		-0.688415		0.995216	-0.0780723	-0.0400584	-0.0173741		-0.65573		0	0	0	0
AI316787	10044	O07	TEST		AI316787		-0.936098		0.996918	-0.0120818	0.0375882	0.0548179		-0.288818		0	0	0	0
AI317237	10044	O08	TEST		AI317237		-1.16432		0.998435	-0.0459769	-0.000263778	0.0147688		-0.533426		0	0	0	0
AI317395	10044	O09	TEST		AI317395		-1.28028		0.998275	0.0233614	-0.023265	-0.00353536		0.078095		0	0	0	0
AI324046	10044	O10	TEST		AI324046		-0.906584		0.997112	0.0647376	-0.0142415	-0.0038726		0.383855		0	0	0	0
AI325464	10044	O11	TEST		D2hgdh		-0.499701		0.994004	0.0946768	-0.019872	0.0314661		0.50616		0	0	0	0
AI326800	10044	O12	TEST		Wtip		-1.17378		0.998279	0.0121374	0.0149213	0.0408337		-0.105361		0	0	0	0
ANP32A	10044	O13	TEST		Anp32a		-0.379743		0.993015	0.096834	-0.0531124	0.0173554		0.445008		0	0	0	0
ANP32B	10044	O14	TEST		Anp32b		-0.608232		0.995136	0.0699843	-0.0518299	0.0317527		0.200399		0	0	0	0
ANP32E	10044	O15	TEST		Anp32e		-0.393647		0.99367	0.0884137	-0.06229	0.0236308		0.322703		0	0	0	0
ANTXR1	10044	O16	TEST		Antxr1		0.087117		0.987832	0.14469	-0.0414108	0.0110718		0.81192		0	0	0	0
AOC2	10044	O17	TEST		Aoc2		-0.53635		0.994497	0.0647478	-0.073396	-0.0124749		0.261551		0	0	0	0
AOC3	10044	O18	TEST		Aoc3		-0.239871		0.99146	-0.015193	-0.124645	0.00139091		-0.411122		0	0	0	0
AOF1	10044	O19	TEST		Kdm1b		-0.374157		0.991364	0.0826369	-0.0738106	0.0205719		0.078095		0	0	0	0
AOX1	10044	O20	TEST		Aox1		-0.549939		0.993894	-0.0948498	-0.0293701	-0.0211703		-0.778034		0	0	0	0
AP1B1	10044	O21	TEST		Ap1b1		-1.12715		0.997758	-0.0123784	-0.0414576	-0.0235216		-0.105361		0	0	0	0
AP1G1	10044	O22	TEST		Ap1g1		-0.826844		0.995711	-0.076564	0.0154504	-0.00569835		-0.716882		0	0	0	0
Undefined	10044	O23	Empty		NA		-0.944894		0.994239	-0.0533928	-0.0417504	-0.00109349		-0.472274		0	0	0	0
Undefined	10044	O24	Empty		NA		0.189572		0.985743	-0.149136	0.052559	-0.0433606		-1.26725		0	0	0	0
Undefined	10044	P01	Empty		NA		0.0768706		0.987201	-0.151646	0.0278143	-0.0134889		-1.3284		0	0	0	0
Undefined	10044	P02	Empty		NA		-0.177704		0.99012	-0.0785117	0.0905412	-0.0565916		-0.533426		0	0	0	0
AI326906	10044	P03	TEST		Noc4l		0.259853		0.985114	-0.0941162	0.0884419	-0.108732		-0.65573		0	0	0	0
AI413631	10044	P04	TEST		AI413631		0.890214		0.974488	-0.191142	0.0892734	-0.0690733		-1.63416		0	0	0	0
AI413782	10044	P05	TEST		Vipar		0.567102		0.98064	0.177481	0.0696484	0.0156635		1.23998		0	0	0	0
AI414418	10044	P06	TEST		Exoc8		-0.636907		0.994479	-0.0769464	0.043301	-0.0326674		-0.65573		0	0	0	0
AI414495	10044	P07	TEST		AI414495		-1.09985		0.998178	-0.0364328	0.0375763	-0.0110728		-0.411122		0	0	0	0
AI415282	10044	P08	TEST		Pnpo		-0.930616		0.997164	0.019387	0.0139218	-0.0610162		0.200399		0	0	0	0
AI415330	10044	P09	TEST		Amigo2		-1.24563		0.998232	-0.0107181	-0.0258869	0.0274625		-0.34997		0	0	0	0
AI427100	10044	P10	TEST		Fancm		-1.14841		0.997569	0.0418609	0.00176499	-0.0170433		0.322703		0	0	0	0
AI427515	10044	P11	TEST		AI427515		-0.523919		0.994503	0.0941475	-0.0311826	0.00617012		0.50616		0	0	0	0
AI427652	10044	P12	TEST		AI427652		-0.58419		0.994617	0.0917292	0.0158606	-0.0152395		0.628464		0	0	0	0
AP1G2	10044	P13	TEST		Ap1g2		-0.500789		0.993952	-0.0824219	-0.0488867	0.0443621		-0.961491		0	0	0	0
AP1M1	10044	P14	TEST		Ap1m1		-0.582335		0.994946	0.0831926	-0.0433834	0.0114435		0.383855		0	0	0	0
AP1M2	10044	P15	TEST		Ap1m2		-0.957177		0.997449	0.0400916	0.00192727	0.0490714		0.0169429		0	0	0	0
AP1S1	10044	P16	TEST		Ap1s1		0.685834		0.978158	0.196259	-0.0244778	0.034965		1.17883		0	0	0	0
AP1S2	10044	P17	TEST		Ap1s2		-0.534214		0.994457	-0.0872932	-0.0536915	-0.00380102		-0.839186		0	0	0	0
AP1S3	10044	P18	TEST		Ap1s3		-1.05914		0.99798	-0.0317618	-0.0463773	-0.00112592		-0.411122		0	0	0	0
AP2A1	10044	P19	TEST		Ap2a1		-0.63739		0.995546	0.0664469	-0.0567749	-0.0206172		0.322703		0	0	0	0
AP2A2	10044	P20	TEST		Ap2a2		-0.961325		0.996806	-0.0447172	-0.047756	0.00147124		-0.472274		0	0	0	0
AP2M1	10044	P21	TEST		Ap2m1		4.07041		0.870075	-0.459926	0.0671365	0.0899892		-3.65218		1	1	3	3
AP3D	10044	P22	TEST		Ap3d1		0.497213		0.979603	-0.170551	-0.0821223	-0.00448973		-1.3284		0	0	0	0
Undefined	10044	P23	Empty		NA		-0.378571		0.991883	-0.114725	-0.0163531	0.0120843		-1.08379		0	0	0	0
Undefined	10044	P24	Empty		NA		-0.379243		0.992026	-0.102849	0.038803	-0.0375322		-0.839186		0	0	0	0
Undefined	10104	A01	Empty		NA		-0.874976		0.996468	-0.0511353	0.0384523	0.0370018		-0.65573		0	0	0	0
Undefined	10104	A02	Empty		NA		0.0656453		0.987399	-0.0981742	0.0947886	-0.0691698		-0.839186		0	0	0	0
AP3M1	10104	A03	TEST		Ap3m1		0.00948196		0.988057	-0.0511324	0.13839	-0.0117675		-0.594578		0	0	0	0
AP3M2	10104	A04	TEST		Ap3m2		-0.649234		0.995119	0.0212075	0.0703327	0.0541949		0.0169429		0	0	0	0
AP3S1	10104	A05	TEST		Ap3s1		-1.02309		0.996855	-0.0508145	0.0175815	0.0293947		-0.594578		0	0	0	0
AP3S2	10104	A06	TEST		Ap3s2		-0.921998		0.996919	-0.0631438	0.0232454	-0.0180884		-0.594578		0	0	0	0
AP4B1	10104	A07	TEST		Ap4b1		-0.257248		0.991186	-0.10526	0.0437308	-0.0542147		-0.839186		0	0	0	0
AP4M1	10104	A08	TEST		Ap4m1		-1.25215		0.998827	0.0228015	0.0131792	-0.024264		0.078095		0	0	0	0
AP4S1	10104	A09	TEST		Ap4s1		-1.00823		0.99638	0.0485456	0.00228803	-0.0316334		0.383855		0	0	0	0
APBA1	10104	A10	TEST		Apba1		-1.2656		0.99745	0.00496423	-0.00653668	-0.0349925		0.0169429		0	0	0	0
APBA2	10104	A11	TEST		Apba2		-1.08888		0.996635	0.0254578	-0.0448361	-0.00148471		0.139247		0	0	0	0
APBA2BP	10104	A12	TEST		Necab3		-0.460576		0.992071	-0.0338155	-0.100176	-0.019281		-0.411122		0	0	0	0
ATP8B3	10104	A13	TEST		Atp8b3		-0.70203		0.995108	0.0254682	-0.0814929	0.00405796		-0.0442092		0	0	0	0
ATP9B	10104	A14	TEST		Atp9b		-0.397684		0.992821	0.0450534	-0.0970976	-0.0290773		0.139247		0	0	0	0
ATPAF1	10104	A15	TEST		Atpaf1		-0.96028		0.996252	0.0550928	-0.00584982	0.0292235		0.322703		0	0	0	0
ATPAF2	10104	A16	TEST		Atpaf2		-0.569221		0.993089	0.0286882	-0.0923707	-0.00581501		0.0169429		0	0	0	0
ATPI	10104	A17	TEST		Atpif1		-1.10838		0.997197	0.0339552	0.017373	-0.0314483		0.261551		0	0	0	0
ATRN	10104	A18	TEST		Atrn		-1.09088		0.996981	-0.0425275	-0.0312439	-0.0127521		-0.411122		0	0	0	0
ATRNL	10104	A19	TEST		Atrnl1		-1.12478		0.997804	0.0439835	-0.000856613	0.0184508		0.078095		0	0	0	0
ATTP	10104	A20	TEST		Uevld		-0.810128		0.994248	-0.0144068	0.0222557	0.0742698		-0.411122		0	0	0	0
AU014748	10104	A21	TEST		AU014748		-0.151769		0.990191	0.0589116	0.0953655	0.0713894		0.50616		0	0	0	0
AU016693	10104	A22	TEST		AU016693		0.626949		0.978487	-0.0479138	-0.131886	-0.139648		-0.166513		0	0	0	0
Undefined	10104	A23	Empty		NA		-0.445363		0.992325	0.0184232	0.100948	-0.0349553		0.200399		0	0	0	0
Undefined	10104	A24	Empty		NA		0.3544		0.983432	0.0640549	0.161101	0.0257079		0.689616		0	0	0	0
Dharmacon siGENOME Non-Targeting Control siRNA 2	10104	B01	Non-Targeting Control		NA		-0.448808		0.993511	0.0764542	0.0602256	0.0444496		0.445008		0	0	0	0
Undefined	10104	B02	Empty		NA		-0.024431		0.988104	0.0520359	0.123425	0.0522459		0.445008		0	0	0	0
APBA3	10104	B03	TEST		Apba3		0.667453		0.97745	0.139334	0.142588	0.0197527		1.30114		0	0	0	0
APBB1IP	10104	B04	TEST		Apbb1ip		-0.584201		0.993852	0.0176785	0.0788479	0.0537959		-0.0442092		0	0	0	0
APBB2	10104	B05	TEST		Apbb2		-0.19184		0.990098	0.012463	0.125989	0.0308794		0.078095		0	0	0	0
APEX2	10104	B06	TEST		Apex2		-0.859138		0.996308	0.0624798	0.0121321	0.0323537		0.261551		0	0	0	0
APG10L	10104	B07	TEST		Atg10		-1.34776		0.998142	0.00614552	0.0280148	0.000290441		-0.0442092		0	0	0	0
APG16L	10104	B08	TEST		Atg16l1		-0.741088		0.996174	0.075497	0.0268728	0.0131721		0.445008		0	0	0	0
Atg4a	10104	B09	TEST		Atg16l1		-1.16302		0.998403	0.0408702	0.0146275	0.00755848		0.200399		0	0	0	0
Atg4b	10104	B10	TEST		Atg16l1		-1.44447		0.998848	-0.0163732	0.00512855	-0.00891543		-0.227665		0	0	0	0
APG4C	10104	B11	TEST		Atg16l1		-0.46389		0.993624	0.104485	0.0012238	-0.00182626		0.628464		0	0	0	0
Atg4d	10104	B12	TEST		Atg16l1		-0.266523		0.99173	0.0587063	-0.106838	-0.00351708		0.200399		0	0	0	0
AU018778	10104	B13	TEST		Atg16l1		-0.297101		0.991024	0.057871	-0.0901852	0.0536866		0.0169429		0	0	0	0
AU020939	10104	B14	TEST		AU020939		-0.15562		0.990116	0.0358932	-0.126657	0.00703324		-0.0442092		0	0	0	0
AU021034	10104	B15	TEST		AU020939		-1.15674		0.996306	0.0247371	-0.038135	0.00502844		0.078095		0	0	0	0
AU021107	10104	B16	TEST		AU021107		-0.923344		0.996182	0.0433615	-0.0319371	0.0385362		0.078095		0	0	0	0
AU022521	10104	B17	TEST		Nsun3		-1.07231		0.997247	0.0214706	-0.048368	0.00403713		0.0169429		0	0	0	0
AU022726	10104	B18	TEST		AU022726		-0.428455		0.992536	0.0135774	-0.100632	-0.0394884		-0.0442092		0	0	0	0
AU022870	10104	B19	TEST		AU022870		-0.75203		0.995712	0.02456	-0.075118	-0.0175832		0.0169429		0	0	0	0
AU024582	10104	B20	TEST		AU022870		-0.966082		0.995337	-0.00500479	-0.0612492	-0.0167414		-0.105361		0	0	0	0
AU040320	10104	B21	TEST		AU040320		-0.132137		0.990428	0.127086	0.0335101	0.0192024		0.934224		0	0	0	0
AU040377	10104	B22	TEST		AU040377		-0.0861156		0.989071	0.0756989	0.0924456	0.0693433		0.567312		0	0	0	0
Dharmacon GFP Duplex	10104	B23	NEG-CTRL		NA		6.17346		0.766972	-0.525891	-0.229307	0.246628		-2.67375		1	1	1	1
Undefined	10104	B24	Empty		NA		-0.354166		0.991769	0.0386996	0.0915987	0.0600806		0.322703		0	0	0	0
Undefined	10104	C01	Empty		NA		-0.557678		0.994769	0.0768243	0.0249911	0.0545255		0.383855		0	0	0	0
SOX2	10104	C02	NEG-CTRL 2		Sox2		4.27997		0.864127	-0.432355	0.228029	0.030113		-4.08025		1	2	3	3
APLN	10104	C03	TEST		AU040377		-0.996296		0.996336	-0.0538523	0.0337618	-0.00130541		-0.533426		0	0	0	0
APOA1BP	10104	C04	TEST		Apoa1bp		-0.175659		0.988096	-0.0448804	0.113303	0.0530001		-0.533426		0	0	0	0
APOA5	10104	C05	TEST		Apoa5		-1.14774		0.99771	-0.00231221	0.0404984	0.0265443		-0.227665		0	0	0	0
APOC2	10104	C06	TEST		Apoc2		-1.0244		0.997313	0.0484516	-0.0227453	0.0184211		0.078095		0	0	0	0
APPBP1	10104	C07	TEST		Appbp1		-0.696136		0.994387	0.00104567	-0.0859611	0.0120822		-0.288818		0	0	0	0
APXL	10104	C08	TEST		Apxl		-1.0908		0.996987	0.0372771	-0.0342217	0.00583981		0.078095		0	0	0	0
AQP11	10104	C09	TEST		Aqp11		-0.230929		0.990566	-0.0136038	-0.122059	-0.029154		-0.227665		0	0	0	0
AQR	10104	C10	TEST		Aqr		-0.231875		0.99082	-0.0116591	-0.110896	0.0599473		-0.594578		0	0	0	0
ARBP	10104	C11	TEST		Rplp0		1.31496		0.958808	-0.195529	-0.16498	0.00482044		-1.26725		0	0	0	0
ARC	10104	C12	TEST		Arc		0.363426		0.9828	-0.00535484	-0.175722	-0.00536017		-0.472274		0	0	0	0
AU040576	10104	C13	TEST		Ano1		0.202107		0.98544	0.0151315	-0.160333	0.0197523		-0.411122		0	0	0	0
AU040829	10104	C14	TEST		AU040829		0.222467		0.984585	0.0315681	-0.156903	-0.0336073		0.0169429		0	0	0	0
AU040950	10104	C15	TEST		Epdr1		-0.980467		0.996571	0.0138917	-0.0588964	-0.0108399		0.0169429		0	0	0	0
AU041483	10104	C16	TEST		Ildr1		-0.506239		0.991884	0.0428459	-0.0876229	0.0309383		-0.0442092		0	0	0	0
AU041707	10104	C17	TEST		Agpat6		-0.39954		0.993006	0.0541163	-0.0875448	0.0416072		0.0169429		0	0	0	0
AU041783	10104	C18	TEST		AU041783		-0.665654		0.994912	0.00932309	-0.084925	0.0255833		-0.227665		0	0	0	0
AU044581	10104	C19	TEST		AU044581		-1.13341		0.997173	-0.0118578	-0.0324411	-0.0345161		-0.105361		0	0	0	0
AU067744	10104	C20	TEST		AU067744		-0.528207		0.994388	0.010721	-0.093321	-0.0354376		-0.105361		0	0	0	0
AUP1	10104	C21	TEST		Aup1		-0.0291769		0.98845	0.118634	0.0531294	0.0572563		0.934224		0	0	0	0
AV028368	10104	C22	TEST		AV028368		0.947495		0.972867	-0.12889	-0.181769	-0.0346384		-0.961491		0	0	0	0
Undefined	10104	C23	Empty		NA		-1.17094		0.994039	0.041044	0.0175494	-0.004681		0.383855		0	0	0	0
SOX2	10104	C24	NEG-CTRL 2		Sox2		4.85359		0.829048	-0.47039	0.1204	0.211962		-3.95794		1	1	1	1
WEE1	10104	D01	Cell Death Control		Wee1		0.473812		0.9716	0.169833	-0.0262852	0.0639695		0.689616		0	0	0	0
Undefined	10104	D02	Empty		NA		0.448839		0.982172	-0.0310528	0.181348	0.0115042		-0.34997		0	0	0	0
ARCH	10104	D03	TEST		Zbtb8os		0.240785		0.985012	0.0631437	0.151025	0.0261405		0.628464		0	0	0	0
ARCN1	10104	D04	TEST		Arcn1		-0.338719		0.991918	0.0625993	0.0714721	0.0681624		0.445008		0	0	0	0
ARD1	10104	D05	TEST		Naa10		0.248252		0.984944	0.101062	0.117652	0.0588427		0.81192		0	0	0	0
ARF2	10104	D06	TEST		Arf2		-0.717133		0.994308	0.0758961	0.0205962	0.0287377		0.567312		0	0	0	0
ARF4L	10104	D07	TEST		Arl4d		-1.16376		0.998206	0.0373962	-0.0176171	0.0151131		0.078095		0	0	0	0
ARF5	10104	D08	TEST		Arf5		-0.423561		0.993287	0.0338012	-0.0943772	0.0437165		-0.227665		0	0	0	0
ARFRP2	10104	D09	TEST		Arl15		-0.389618		0.993369	0.0565115	-0.0944957	-0.016778		0.078095		0	0	0	0
ARG2	10104	D10	TEST		Arg2		-0.502337		0.993441	-0.0143359	-0.100746	0.0194972		-0.411122		0	0	0	0
ARHGAP10	10104	D11	TEST		Arhgap10		-0.742802		0.994951	-0.0269481	-0.0777439	0.0148753		-0.411122		0	0	0	0
ARHGAP12	10104	D12	TEST		Arhgap12		0.244866		0.981409	-0.0267487	-0.162773	0.0227608		-0.716882		0	0	0	0
AV071179	10104	D13	TEST		AV071179		-0.660419		0.995039	-0.0273419	-0.08444	-0.0163764		-0.34997		0	0	0	0
AV216087	10104	D14	TEST		AV216087		0.971449		0.96926	-0.000600239	-0.225629	-0.0128788		-0.472274		0	0	0	0
AV249152	10104	D15	TEST		AV249152		0.161363		0.98495	0.0984178	-0.121771	-0.018063		0.383855		0	0	0	0
Hecw1	10104	D16	TEST		Hecw1		-0.149575		0.990326	0.0236162	-0.129622	0.0146244		-0.166513		0	0	0	0
AV312086	10104	D17	TEST		AV312086		0.151049		0.98611	-0.0485773	-0.150767	0.012838		-0.65573		0	0	0	0
AV340375	10104	D18	TEST		AV340375		-0.824415		0.996521	0.0366672	-0.0560078	-0.0318977		0.139247		0	0	0	0
AV344025	10104	D19	TEST		AV344025		-0.916609		0.995957	-0.0617722	-0.0136022	-0.0298618		-0.411122		0	0	0	0
AVIL	10104	D20	TEST		Avil		-0.556187		0.993398	0.0709162	-0.0510758	0.0431901		0.261551		0	0	0	0
AVPI1	10104	D21	TEST		Avpi1		-0.584671		0.992475	0.0844889	-0.0382007	-0.0182224		0.628464		0	0	0	0
AW011752	10104	D22	TEST		Smek2		1.07455		0.969905	-0.220569	-0.085965	0.0140735		-1.69532		0	0	0	0
NLK	10104	D23	POS-CTRL		Nlk		1.15201		0.966884	0.197604	0.135688	0.00454595		1.54575		0	0	0	0
Undefined	10104	D24	Empty		NA		-1.03694		0.994578	-0.000878332	0.0572051	-0.0129646		0.0169429		0	0	0	0
Undefined	10104	E01	Empty		NA		-1.19407		0.997844	-0.0179108	0.0215737	0.0353003		-0.472274		0	0	0	0
Dharmacon GFP Duplex	10104	E02	NEG-CTRL		NA		3.85583		0.880576	-0.453815	-0.0495433	0.0286606		-2.6126		1	3	4	4
ARHGAP15	10104	E03	TEST		Arhgap15		0.320171		0.983298	0.0769108	0.151861	0.0261771		0.689616		0	0	0	0
ARHGAP17	10104	E04	TEST		Arhgap17		-0.488603		0.994073	0.0360145	0.075392	0.0630199		0.139247		0	0	0	0
ARHGAP18	10104	E05	TEST		Arhgap18		-0.489749		0.993283	-0.102974	0.0295795	0.00184944		-1.02264		0	0	0	0
ARHGAP20	10104	E06	TEST		Arhgap20		-0.791578		0.995465	-0.00728603	-0.0770906	0.0147708		-0.34997		0	0	0	0
ARHGAP22	10104	E07	TEST		Arhgap22		-1.4413		0.997243	0.0123028	-0.0124418	0.00260193		0.078095		0	0	0	0
ARHGAP24	10104	E08	TEST		Arhgap24		-0.399781		0.99342	0.0741012	-0.0780265	0.0249348		0.200399		0	0	0	0
ARHGAP25	10104	E09	TEST		Arhgap25		0.299885		0.984304	0.0641946	-0.154451	-0.0279489		0.078095		0	0	0	0
ARHGAP9	10104	E10	TEST		Arhgap9		-0.55398		0.994343	0.0529113	-0.0743173	0.035207		0.0169429		0	0	0	0
ARID2	10104	E11	TEST		Arid2		-1.07481		0.998055	0.0154324	-0.0503832	-0.00205138		-0.105361		0	0	0	0
ARID5A	10104	E12	TEST		Arid5a		0.155891		0.986849	0.0602324	-0.145636	-0.00269424		0.078095		0	0	0	0
AW046014	10104	E13	TEST		Ticam1		-0.383821		0.99139	-0.0225218	-0.111331	-0.00591342		-0.411122		0	0	0	0
AW046396	10104	E14	TEST		AW046396		-0.262263		0.991674	-0.048929	-0.110322	0.0307391		-0.716882		0	0	0	0
AW049604	10104	E15	TEST		LOC237600		-0.546785		0.994517	0.0674907	-0.0681456	0.0198822		0.200399		0	0	0	0
AW049765	10104	E16	TEST		Stap2		-0.363709		0.990791	0.0275261	-0.10941	0.0202288		-0.105361		0	0	0	0
AW049829	10104	E17	TEST		Hscb		-0.468751		0.993361	0.0109782	-0.104834	0.00895519		-0.227665		0	0	0	0
AW050020	10104	E18	TEST		AW050020		-0.754125		0.995011	0.0467846	-0.0417151	-0.0500612		0.261551		0	0	0	0
AW060207	10104	E19	TEST		AW060207		-0.525996		0.99296	-0.0957297	-0.039825	0.00384395		-0.900339		0	0	0	0
AW060714	10104	E20	TEST		AW060714		-0.129732		0.990125	-0.0779652	-0.111389	-0.00268351		-0.778034		0	0	0	0
AW060766	10104	E21	TEST		AW060766		-0.528208		0.992974	-0.0797679	-0.0649428	0.00713126		-0.716882		0	0	0	0
AW061290	10104	E22	TEST		AW061290		-0.721513		0.995187	0.0418223	-0.068089	-0.023172		0.200399		0	0	0	0
Undefined	10104	E23	Empty		NA		-0.569025		0.992351	-0.0832809	-0.0349003	-0.0423547		-0.594578		0	0	0	0
Dharmacon GFP Duplex	10104	E24	NEG-CTRL		NA		6.1517		0.77372	-0.600082	-0.0295728	0.172892		-3.28527		1	1	1	1
SOX2	10104	F01	NEG-CTRL 2		Sox2		2.67752		0.928836	-0.328561	0.162139	-0.019077		-2.97951		1	2	2	2
Undefined	10104	F02	Empty		NA		0.0419674		0.986795	-0.0638826	0.133671	-0.0284449		-0.65573		0	0	0	0
ARID5B	10104	F03	TEST		Arid5b		1.22866		0.965189	0.0818719	0.222952	-0.0683199		0.873072		0	0	0	0
ARIH2	10104	F04	TEST		Arih2		0.169998		0.985715	0.0871801	0.103429	0.0847033		0.750768		0	0	0	0
ARL1	10104	F05	TEST		Arl1		-0.376269		0.992527	0.0471782	0.103247	-0.00704643		0.445008		0	0	0	0
ARL10A	10104	F06	TEST		Arl10		-1.51182		0.997889	0.00545979	0.000374663	0.00511009		-0.0442092		0	0	0	0
ARL10B	10104	F07	TEST		Arl8a		-0.933054		0.996802	0.00646336	-0.0644286	-0.011546		-0.105361		0	0	0	0
ARL10C	10104	F08	TEST		Arl8b		-0.113875		0.990028	0.0855379	-0.102422	0.017727		0.261551		0	0	0	0
ARL2BP	10104	F09	TEST		Arl2bp		0.0314038		0.988847	0.119005	-0.0850939	-0.00355745		0.50616		0	0	0	0
ARL6	10104	F10	TEST		Arl6		0.121303		0.987551	0.12828	-0.0304014	0.0803413		0.628464		0	0	0	0
ARL6IP2	10104	F11	TEST		Atl2		-0.00730078		0.988903	0.124407	-0.0542549	0.0460546		0.567312		0	0	0	0
ARL6IP5	10104	F12	TEST		Arl6ip5		0.397903		0.982786	0.0475514	-0.171582	-0.00286792		-0.105361		0	0	0	0
AW111922	10104	F13	TEST		AW111922		0.00145233		0.988394	0.122559	-0.0662744	0.0365319		0.567312		0	0	0	0
AW121567	10104	F14	TEST		AW121567		-0.245934		0.991138	0.0325343	-0.111867	-0.0425239		0.078095		0	0	0	0
AW124876	10104	F15	TEST		Prmt6		-0.643758		0.994692	0.0379502	-0.0608174	0.0555429		-0.0442092		0	0	0	0
AW125391	10104	F16	TEST		Tyw1		0.0552712		0.984485	-0.082766	-0.119195	0.0446902		-1.14495		0	0	0	0
AW125441	10104	F17	TEST		Zscan29		0.193561		0.985251	0.0632124	-0.143163	-0.0363783		0.139247		0	0	0	0
AW125546	10104	F18	TEST		AW125546		-0.0600626		0.988652	-0.0369546	-0.135425	-0.0136069		-0.472274		0	0	0	0
AW125753	10104	F19	TEST		Fam84a		-0.914882		0.997423	0.013322	-0.0558093	0.0354956		-0.227665		0	0	0	0
AW146020	10104	F20	TEST		AW146020		-0.940917		0.996437	0.0528702	-0.0347314	-0.00802652		0.322703		0	0	0	0
AW146242	10104	F21	TEST		AW146242		-0.313857		0.9912	-0.0966751	-0.0712376	0.0173245		-0.900339		0	0	0	0
AW209491	10104	F22	TEST		AW209491		-0.0408953		0.987751	-0.142	-0.0215746	0.0194952		-1.3284		0	0	0	0
Dharmacon siGENOME Non-Targeting Control siRNA 2	10104	F23	Non-Targeting Control		NA		-0.498459		0.991964	-0.0969057	-0.0368551	-0.0221587		-0.900339		0	0	0	0
Undefined	10104	F24	Empty		NA		-0.78875		0.9944	-0.0676882	0.0407741	0.0212594		-0.716882		0	0	0	0
Undefined	10104	G01	Empty		NA		-0.124298		0.990061	-0.0557622	0.122236	-0.0257612		-0.533426		0	0	0	0
WEE1	10104	G02	Cell Death Control		Wee1		0.104112		0.974465	-0.0158698	0.151735	-0.029785		-0.472274		0	0	0	0
ARL6IP6	10104	G03	TEST		Arl6ip6		0.856112		0.973265	0.0775984	0.202225	-0.0067877		0.750768		0	0	0	0
ARL8	10104	G04	TEST		Arl5b		0.687331		0.974914	0.0505571	0.184947	-0.0661229		0.50616		0	0	0	0
ARMCX1	10104	G05	TEST		Armcx1		-0.0347487		0.985357	-0.027063	0.113131	-0.0843694		-0.227665		0	0	0	0
ARMCX2	10104	G06	TEST		Armcx2		-0.58124		0.994111	0.0447402	0.0789636	0.03274		0.261551		0	0	0	0
ARMCX3	10104	G07	TEST		Armcx3		-0.508747		0.993556	-0.0767619	0.0685552	-0.0209075		-0.716882		0	0	0	0
ARPC5	10104	G08	TEST		Arpc5		-0.179398		0.990403	0.118911	0.0498892	0.000610308		0.995376		0	0	0	0
ARPC5L	10104	G09	TEST		Arpc5l		-0.828943		0.996552	0.0634708	0.0360492	0.0116069		0.50616		0	0	0	0
ARPM2	10104	G10	TEST		Actrt2		-0.449865		0.993174	0.0800005	0.0129812	0.0695689		0.50616		0	0	0	0
ARR3	10104	G11	TEST		Arr3		-1.26492		0.998664	-0.0192229	-0.0114528	-0.0294135		-0.227665		0	0	0	0
ARRB2	10104	G12	TEST		Arrb2		0.554669		0.977115	-0.0115121	-0.187101	0.041554		-0.65573		0	0	0	0
AW210596	10104	G13	TEST		AW210596		-0.532114		0.993156	0.0486483	-0.0608588	0.0629639		-0.0442092		0	0	0	0
AW212607	10104	G14	TEST		AW212607		-0.210059		0.991634	0.087551	-0.0660869	0.0634066		0.200399		0	0	0	0
AW240854	10104	G15	TEST		AW240854		-0.421495		0.991922	-0.0387692	-0.10369	0.00813947		-0.533426		0	0	0	0
AW260253	10104	G16	TEST		AW260253		-0.803159		0.996375	-0.0386989	-0.0680387	0.00695628		-0.533426		0	0	0	0
AW260467	10104	G17	TEST		AW260467		-0.921656		0.996805	-0.00699837	-0.0486647	0.0468651		-0.411122		0	0	0	0
AW413431	10104	G18	TEST		AW413431		-0.0356153		0.987581	-0.136082	-0.00911636	-0.0492903		-1.08379		0	0	0	0
AW491445	10104	G19	TEST		Slc25a45		-1.24174		0.997468	-0.0411005	-0.00579718	0.000343131		-0.411122		0	0	0	0
AW494914	10104	G20	TEST		Dhx57		-0.82636		0.995173	0.0588673	-0.0211511	0.0404142		0.261551		0	0	0	0
AW538196	10104	G21	TEST		Unc45a		-0.162595		0.990817	0.119544	-0.0479708	-0.0164924		0.689616		0	0	0	0
AW539457	10104	G22	TEST		Abtb2		-0.361178		0.990757	-0.114815	0.00890558	-0.0255097		-1.02264		0	0	0	0
Undefined	10104	G23	Empty		NA		-0.341983		0.992006	-0.0416842	0.102288	-0.0421967		-0.288818		0	0	0	0
NLK	10104	G24	POS-CTRL		Nlk		1.46818		0.961765	0.121988	0.236451	0.0188609		1.42344		0	0	0	0
Dharmacon GFP Duplex	10104	H01	NEG-CTRL		NA		4.36766		0.858569	-0.493406	-0.0479116	-0.00833041		-2.7349		1	3	4	4
Undefined	10104	H02	Empty		NA		0.401758		0.980381	0.00894599	0.164826	-0.0708275		0.078095		0	0	0	0
ARRDC1	10104	H03	TEST		Arrdc1		0.413845		0.981588	-0.0128907	0.177276	-0.0344883		-0.166513		0	0	0	0
ARRDC3	10104	H04	TEST		Arrdc3		0.270587		0.984599	0.0862577	0.139364	-0.0353004		0.81192		0	0	0	0
ARRDC4	10104	H05	TEST		Arrdc4		-0.30422		0.991708	-0.0103365	0.111863	-0.0444493		-0.105361		0	0	0	0
ARS2	10104	H06	TEST		Srrt		-1.09016		0.997569	0.0457966	-0.0164112	-0.0128625		0.261551		0	0	0	0
ART2A	10104	H07	TEST		Srrt		-1.20287		0.997379	-0.0387696	-0.0132097	0.0185707		-0.472274		0	0	0	0
ART2B	10104	H08	TEST		Art2b		-1.14641		0.998067	0.0181843	-0.0309155	0.0299743		-0.105361		0	0	0	0
ART5	10104	H09	TEST		Art5		-1.14687		0.995808	0.0431755	-0.0145761	0.00744733		0.139247		0	0	0	0
ARTN	10104	H10	TEST		Artn		-0.146465		0.990349	0.0342106	-0.126546	0.0204647		-0.166513		0	0	0	0
ASAH2	10104	H11	TEST		Asah2		-0.306299		0.992623	0.1084	-0.043027	0.0172495		0.50616		0	0	0	0
ASAH3	10104	H12	TEST		Acer1		-0.542025		0.993971	-0.00797074	-0.0995503	0.00443499		-0.288818		0	0	0	0
AW544865	10104	H13	TEST		Utp15		-0.653205		0.994702	-0.0292564	-0.0815272	0.028911		-0.65573		0	0	0	0
AW545966	10104	H14	TEST		AW545966		-0.212427		0.99059	-0.00259235	-0.126118	0.0205571		-0.411122		0	0	0	0
AW547186	10104	H15	TEST		AW547186		-0.784847		0.994985	0.0735816	0.00687654	0.0239769		0.50616		0	0	0	0
AW547365	10104	H16	TEST		Slc44a1		-0.548255		0.994484	0.0484739	-0.0824875	0.0222453		0.0169429		0	0	0	0
AW549877	10104	H17	TEST		AW549877		-0.523449		0.992965	-0.018469	-0.0988312	0.017193		-0.472274		0	0	0	0
AW550801	10104	H18	TEST		Tsr1		-0.942969		0.996019	-0.0567392	-0.0201737	0.0318293		-0.65573		0	0	0	0
AW551984	10104	H19	TEST		AW551984		-1.11127		0.996322	-0.0471161	-0.0167832	0.0190061		-0.533426		0	0	0	0
AW552001	10104	H20	TEST		AW552001		-0.300626		0.99113	0.0512119	0.05781	0.0925018		0.322703		0	0	0	0
AW556797	10104	H21	TEST		Mfsd5		-1.15845		0.998206	0.0227742	-0.0363628	-0.0124075		0.078095		0	0	0	0
AW557805	10104	H22	TEST		AW557805		0.111038		0.986292	-0.140094	-0.00958914	-0.0703788		-0.961491		0	0	0	0
Undefined	10104	H24	Empty		NA		-0.349331		0.991911	-0.00157331	0.1122	-0.0329075		0.139247		0	0	0	0
Undefined	10104	I01	Empty		NA		0.311245		0.983515	-0.130115	0.114433	-0.0161099		-1.3284		0	0	0	0
Dharmacon siGENOME Non-Targeting Control siRNA 2	10104	I02	Non-Targeting Control		NA		0.206007		0.982808	0.00344639	0.161742	-0.0245745		-0.0442092		0	0	0	0
ASAHL	10104	I03	TEST		Naaa		1.07458		0.966669	0.0454778	0.230545	-5.27505e-05		0.445008		0	0	0	0
ASB10	10104	I04	TEST		Asb10		-0.189648		0.990804	0.0422259	0.121305	-0.0175114		0.383855		0	0	0	0
ASB11	10104	I05	TEST		Asb11		0.605729		0.978679	-0.0407109	0.189904	-0.0346809		-0.411122		0	0	0	0
ASB12	10104	I06	TEST		Asb12		-0.308024		0.992036	-0.0291491	0.114958	-0.0237671		-0.288818		0	0	0	0
ASB13	10104	I07	TEST		Asb13		-0.23934		0.990062	-0.117394	0.0475659	-0.0198308		-1.02264		0	0	0	0
ASB14	10104	I08	TEST		Asb14		-0.700748		0.996026	0.0634259	-0.0503426	0.0248426		0.200399		0	0	0	0
ASB15	10104	I09	TEST		Asb15		-0.836604		0.99645	0.0612021	0.0179691	0.0364038		0.261551		0	0	0	0
ASB16	10104	I10	TEST		Asb16		-1.0284		0.997733	0.0512946	0.0134153	0.0189789		0.322703		0	0	0	0
ASB17	10104	I11	TEST		Asb17		-1.26765		0.997447	0.0176471	-0.010645	-0.0282559		0.139247		0	0	0	0
ASB18	10104	I12	TEST		Asb18		-0.919861		0.995534	-0.053853	-0.0386708	-0.0205823		-0.472274		0	0	0	0
AW610627	10104	I13	TEST		AW610627		-0.596061		0.992924	0.0257464	0.00268561	0.0923392		-0.227665		0	0	0	0
AW742319	10104	I14	TEST		AW742319		0.349097		0.98317	0.0155001	-0.173415	0.0113424		-0.34997		0	0	0	0
AW822216	10104	I15	TEST		Obsl1		-0.192838		0.990788	0.1071	-0.0423257	0.0557094		0.383855		0	0	0	0
AXOT	10104	I16	TEST		March7		-0.126173		0.990277	-0.0812355	-0.108526	0.0153195		-0.900339		0	0	0	0
AY026312	10104	I17	TEST		LOC100048359		-0.707161		0.995966	0.0548781	-0.0463413	0.0446571		0.139247		0	0	0	0
AY036118	10104	I18	TEST		AY036118		-0.998954		0.995474	0.0423965	-0.0373955	0.0187336		0.139247		0	0	0	0
AY078069	10104	I19	TEST		Nfkbid		-0.0965537		0.988931	-0.0806544	-0.108674	-0.0305698		-0.65573		0	0	0	0
AY100450	10104	I20	TEST		Wfikkn2		-1.22423		0.998567	0.0186582	-0.0330419	0.00848559		-0.105361		0	0	0	0
AY147207	10104	I21	TEST		Rhox3a		0.821206		0.976132	0.161415	-0.106821	-0.0864073		0.873072		0	0	0	0
AY238603	10104	I22	TEST		Khdc1b		-1.22463		0.998018	-0.0200978	0.0369557	-0.000612187		-0.288818		0	0	0	0
Undefined	10104	I23	Empty		NA		-0.0620691		0.988089	-0.0533327	0.0354675	-0.125899		-0.166513		0	0	0	0
Undefined	10104	I24	Empty		NA		-0.336953		0.986319	-0.0712243	0.0889947	-0.0365738		-0.65573		0	0	0	0
NLK	10104	J01	POS-CTRL		Nlk		1.84811		0.946984	0.199304	0.177073	0.13006		2.03496		0	0	0	0
Undefined	10104	J02	Empty		NA		1.2195		0.962048	0.0368323	0.244003	0.00671141		0.383855		0	0	0	0
ASB3	10104	J03	TEST		Asb3		1.33725		0.961193	0.0971961	0.236262	-0.0154721		0.995376		0	0	0	0
ASB4	10104	J04	TEST		Asb4		0.840496		0.975851	0.0728364	0.199906	-0.0337804		0.81192		0	0	0	0
ASB5	10104	J05	TEST		Asb5		0.497496		0.980549	0.0148304	0.186483	-0.0156436		0.139247		0	0	0	0
ASB6	10104	J06	TEST		Asb6		-0.257242		0.991761	0.0461581	0.114767	0.00750102		0.445008		0	0	0	0
ASB7	10104	J07	TEST		Asb7		-0.611218		0.994946	0.00886826	0.0464774	-0.0809196		0.139247		0	0	0	0
ASB8	10104	J08	TEST		Asb8		-0.220107		0.991675	0.1034	0.0605026	0.0387944		0.750768		0	0	0	0
ASB9	10104	J09	TEST		Asb9		-0.592358		0.993591	0.0881314	0.0241173	-0.0215741		0.567312		0	0	0	0
ASCL2	10104	J10	TEST		Ascl2		-0.840209		0.993966	0.0533154	-0.0120387	0.0496671		0.261551		0	0	0	0
ASCL3	10104	J11	TEST		Ascl3		-0.194355		0.991275	0.116863	-0.0373129	0.034683		0.567312		0	0	0	0
ASF1A	10104	J12	TEST		Asf1a		-1.21672		0.997833	-0.0184532	-0.0372464	0.00596939		-0.288818		0	0	0	0
AZGP1	10104	J13	TEST		Azgp1		-0.121692		0.989557	-0.0447746	-0.124779	0.0314336		-0.716882		0	0	0	0
AZI1	10104	J14	TEST		Azi1		-0.514958		0.993514	0.0952568	-0.0178463	0.0264617		0.50616		0	0	0	0
AZI2	10104	J15	TEST		Azi2		-0.786188		0.994894	0.0424805	-0.0298032	0.0590293		0.0169429		0	0	0	0
B130006D01RIK	10104	J16	TEST		B130006D01Rik		-1.00743		0.997202	-0.0582565	0.0173885	-0.0136229		-0.533426		0	0	0	0
B130016O10RIK	10104	J17	TEST		Plcxd3		-0.206985		0.990785	-0.0532846	-0.11691	0.0133075		-0.716882		0	0	0	0
B130017P16RIK	10104	J18	TEST		Tmem108		-1.0025		0.996589	0.0107938	0.0420437	0.0429716		-0.105361		0	0	0	0
B130040O20RIK	10104	J19	TEST		B130040O20Rik		-1.1201		0.996237	0.0133115	-0.0436439	-0.0185648		0.078095		0	0	0	0
B130050K08	10104	J20	TEST		Gm4827		-0.870367		0.996427	0.0429396	-0.0552837	-0.0053918		0.078095		0	0	0	0
B130052G07RIK	10104	J21	TEST		Vash2		-0.689197		0.994875	0.0541407	-0.0417307	-0.0515827		0.383855		0	0	0	0
B130055A05RIK	10104	J22	TEST		Foxi2		-1.04825		0.996504	-0.0457206	0.015813	-0.0326679		-0.34997		0	0	0	0
SOX2	10104	J23	NEG-CTRL 2		Sox2		6.37643		0.75967	-0.605362	0.203028	0.0453445		-4.2637		1	1	3	3
Undefined	10104	J24	Empty		NA		-0.0186498		0.987834	-0.058896	0.103623	-0.0832445		-0.34997		0	0	0	0
Undefined	10104	K01	Empty		NA		0.385782		0.982077	-0.00182701	0.174907	0.0372927		-0.105361		0	0	0	0
SOX2	10104	K02	NEG-CTRL 2		Sox2		3.98853		0.848064	-0.320244	0.318193	-0.0889606		-4.08025		1	2	2	2
ASF1B	10104	K03	TEST		Asf1b		0.389082		0.981944	-0.0184393	0.178022	0.00989511		-0.227665		0	0	0	0
ASH2L	10104	K04	TEST		Asf1b		-1.0612		0.997133	0.00714277	0.0523835	0.0178466		-0.0442092		0	0	0	0
ASNA1	10104	K05	TEST		Asna1		-0.291482		0.991844	0.0436088	0.112647	0.00870153		0.383855		0	0	0	0
ASPH	10104	K06	TEST		Asph		-0.988086		0.995821	-0.0465712	0.0218419	0.0388314		-0.594578		0	0	0	0
ASPN	10104	K07	TEST		Aspn		-0.834486		0.995504	-0.076939	0.00105373	-0.0101441		-0.716882		0	0	0	0
ASRGL1	10104	K08	TEST		Asrgl1		-1.09735		0.994232	0.045867	-0.0201827	0.00973884		0.261551		0	0	0	0
ASRIJ	10104	K09	TEST		Ociad1		-0.686634		0.995225	0.0282027	-0.0667305	0.0483844		-0.166513		0	0	0	0
ASTN1	10104	K10	TEST		Astn1		-0.0868244		0.990232	0.102576	-0.0879037	0.0205903		0.322703		0	0	0	0
ASTN2	10104	K11	TEST		Astn2		-0.914238		0.996385	0.0389984	-0.0416007	0.0351989		0.078095		0	0	0	0
ATAD1	10104	K12	TEST		Atad1		-0.93598		0.995019	-0.0340687	-0.0418134	-0.0402446		-0.166513		0	0	0	0
B130055D15RIK	10104	K13	TEST		B130055D15Rik		-0.22248		0.990582	0.0125126	-0.125651	-0.00826091		-0.105361		0	0	0	0
B130055L09RIK	10104	K14	TEST		Zc3hav1l		0.393142		0.982421	-0.0595272	-0.16877	-0.00672261		-0.65573		0	0	0	0
B230114J08RIK	10104	K15	TEST		Tmem50b		-0.749934		0.995541	0.0677676	-0.0258631	0.0352832		0.322703		0	0	0	0
B230118H07RIK	10104	K16	TEST		B230118H07Rik		-0.0277486		0.987793	-0.116114	-0.076189	0.043468		-1.14495		0	0	0	0
B230206H07RIK	10104	K17	TEST		B230206H07Rik		-0.0591254		0.988392	-0.0649181	-0.125266	-0.0124455		-0.594578		0	0	0	0
B230206N24RIK	10104	K18	TEST		Prrt3		-0.330537		0.991764	-0.00881228	-0.112104	-0.0347705		-0.288818		0	0	0	0
B230207H15RIK	10104	K19	TEST		B230207H15Rik		-0.405602		0.990035	-0.0370171	-0.091859	-0.0526926		-0.166513		0	0	0	0
B230208J24RIK	10104	K20	TEST		Zbtb7c		-0.667015		0.992284	-0.0782097	-0.0465492	0.0126344		-0.778034		0	0	0	0
B230209C24RIK	10104	K21	TEST		Bend6		-0.666375		0.993551	0.0609793	-0.0528242	-0.0344364		0.445008		0	0	0	0
B230215L15RIK	10104	K22	TEST		Sox2ot		-0.821469		0.995782	-0.0698092	-0.0343974	0.00905425		-0.716882		0	0	0	0
Undefined	10104	K23	Empty		NA		-0.530413		0.992983	-0.103063	0.00213525	-0.010927		-0.900339		0	0	0	0
Dharmacon siGENOME Non-Targeting Control siRNA 2	10104	K24	Non-Targeting Control		NA		-0.485329		0.990109	-0.0307946	0.0917301	-0.0440559		-0.288818		0	0	0	0
WEE1	10104	L01	Cell Death Control		Wee1		0.806295		0.97199	0.132114	0.155458	0.0577383		1.05653		0	0	0	0
Undefined	10104	L02	Empty		NA		0.763061		0.973585	-0.0214182	0.20841	0.016967		-0.34997		0	0	0	0
ATAD3A	10104	L03	TEST		Atad3a		0.480578		0.981014	0.0242463	0.173417	-0.0627239		0.261551		0	0	0	0
ATCAY	10104	L04	TEST		Atcay		0.0269293		0.987638	0.0308008	0.143135	-0.0225568		0.322703		0	0	0	0
ATE1	10104	L05	TEST		Ate1		-0.0767777		0.988649	0.0233749	0.134779	0.0288431		0.139247		0	0	0	0
ATOH1	10104	L06	TEST		Atoh1		-1.31678		0.998593	-0.0270508	0.0194754	0.0057657		-0.411122		0	0	0	0
ATOH7	10104	L07	TEST		Atoh7		-0.44075		0.992021	0.0681595	0.0714458	0.0439911		0.567312		0	0	0	0
ATOX1	10104	L08	TEST		Atox1		-0.135243		0.990397	0.12898	-0.014539	0.0260577		0.81192		0	0	0	0
ATP10A	10104	L09	TEST		Atp10a		-0.240277		0.991531	0.122264	-0.00466099	0.0168229		0.81192		0	0	0	0
ATP10D	10104	L10	TEST		Atp10d		-0.771923		0.9961	0.0238237	-0.0742746	0.0152028		-0.0442092		0	0	0	0
ATP11A	10104	L11	TEST		Atp11a		-0.00212456		0.989416	0.135841	-0.0383881	0.0257871		0.689616		0	0	0	0
ATP12A	10104	L12	TEST		Atp12a		-0.177251		0.990609	-0.0105021	-0.128835	-0.01913		-0.227665		0	0	0	0
B230217C06RIK	10104	L13	TEST		Lingo2		-0.822198		0.996329	0.0234038	-0.0676537	0.0230886		-0.105361		0	0	0	0
B230218L05RIK	10104	L14	TEST		Ankrd34c		-0.205688		0.991191	0.0869431	-0.0891324	0.0241207		0.261551		0	0	0	0
B230218O03	10104	L15	TEST		B230218O03		-0.895187		0.995788	0.0652442	-0.0152526	0.0108454		0.445008		0	0	0	0
B230219D22RIK	10104	L16	TEST		B230219D22Rik		-0.525261		0.994252	0.0671186	-0.0730552	0.0103912		0.261551		0	0	0	0
B230219I23RIK	10104	L17	TEST		Tmprss7		0.111933		0.98665	0.0949961	-0.118899	-0.0195504		0.322703		0	0	0	0
B230220B15RIK	10104	L18	TEST		B230220B15Rik		-0.423139		0.988709	-0.0184255	-0.105312	-0.028096		-0.227665		0	0	0	0
B230220N19RIK	10104	L19	TEST		B230220N19Rik		-0.965011		0.996677	-0.045904	-0.0452561	0.0105471		-0.533426		0	0	0	0
B230308G19RIK	10104	L20	TEST		Klhdc7a		-0.311408		0.992106	0.0684461	0.0890973	0.0391989		0.567312		0	0	0	0
B230311F11	10104	L21	TEST		Fhad1		-1.15764		0.99761	0.0410426	-0.0170363	0.000962799		0.200399		0	0	0	0
B230312I18RIK	10104	L22	TEST		Zfp420		-1.25497		0.997651	-0.0348002	-0.0188809	-0.00278479		-0.34997		0	0	0	0
Dharmacon GFP Duplex	10104	L23	NEG-CTRL		NA		5.18345		0.819734	-0.514365	-0.0894968	0.189453		-2.97951		1	1	1	1
Undefined	10104	L24	Empty		NA		-0.325609		0.991968	-0.0423044	0.111023	-0.0153418		-0.411122		0	0	0	0
Undefined	10104	M01	Empty		NA		-0.0521099		0.988978	-0.0294231	0.139417	-0.00430731		-0.34997		0	0	0	0
NLK	10104	M02	POS-CTRL		Nlk		2.81664		0.919757	0.324331	0.173559	0.0629898		2.58533		2	4	5	5
ATP1A1	10104	M03	TEST		Atp1a1		1.00385		0.968184	-0.0215569	0.228649	-0.00935404		-0.34997		0	0	0	0
ATP1A3	10104	M04	TEST		Atp1a3		0.817866		0.968549	0.0400576	0.207154	-0.0339213		0.322703		0	0	0	0
ATP1B1	10104	M05	TEST		Atp1b1		-0.0213006		0.988536	0.0173025	0.131119	0.0585258		0.0169429		0	0	0	0
ATP1B2	10104	M06	TEST		Atp1b2		-1.42262		0.996635	0.0161738	0.00847349	-0.00866673		0.139247		0	0	0	0
ATP1B3	10104	M07	TEST		Atp1b3		-0.753283		0.996195	0.0720156	0.0216275	0.0283084		0.445008		0	0	0	0
ATP1B4	10104	M08	TEST		Atp1b4		-1.02103		0.996427	0.0454593	0.0187406	0.0303997		0.200399		0	0	0	0
ATP2B2	10104	M09	TEST		Atp2b2		-0.36655		0.991935	0.100769	-0.0503482	0.00795452		0.567312		0	0	0	0
ATP2B3	10104	M10	TEST		Atp2b3		-1.28209		0.998871	0.0214764	-0.00111207	-0.0245859		0.078095		0	0	0	0
ATP4A	10104	M11	TEST		Atp4a		-0.731116		0.99616	0.0719797	0.0335914	0.0214858		0.445008		0	0	0	0
ATP4B	10104	M12	TEST		Atp4b		-0.54647		0.994482	0.0342635	-0.0923503	0.00265059		-0.105361		0	0	0	0
B230315F11RIK	10104	M13	TEST		Slc25a40		-0.667838		0.995172	0.0650868	-0.0330065	0.0490665		0.200399		0	0	0	0
B230315M08RIK	10104	M14	TEST		Cd300a		-1.08244		0.99789	-0.0287854	-0.0357155	-0.0282571		-0.288818		0	0	0	0
B230317C12RIK	10104	M15	TEST		Fam69b		-1.48769		0.999473	-0.00171963	0.00569547	0.00953488		-0.166513		0	0	0	0
B230317F23RIK	10104	M16	TEST		B230317F23Rik		-0.283761		0.990021	-0.0556535	-0.108875	-0.0116235		-0.533426		0	0	0	0
B230325K18RIK	10104	M17	TEST		B230325K18Rik		0.216917		0.98636	0.131859	-0.0903883	-0.02489		0.628464		0	0	0	0
B230339H12RIK	10104	M18	TEST		Tmco3		-0.807594		0.995323	-0.0237592	-0.0661986	-0.0329354		-0.227665		0	0	0	0
B230340J04RIK	10104	M19	TEST		B230340J04Rik		-0.385094		0.991361	-0.102556	-0.0532448	-0.000972373		-0.839186		0	0	0	0
B230343H07RIK	10104	M20	TEST		Nell1		-1.45635		0.998435	-0.000497384	0.00579273	0.0162599		-0.166513		0	0	0	0
B230354K17RIK	10104	M21	TEST		B230354K17Rik		-0.93248		0.996511	-0.0287509	-0.0599586	-0.00968261		-0.34997		0	0	0	0
B230358A15	10104	M22	TEST		B230354K17Rik		-0.175448		0.989955	-0.0517718	-0.11978	-0.0175084		-0.533426		0	0	0	0
Undefined	10104	M23	Empty		NA		-0.696589		0.995306	-0.0789145	0.011748	-0.0392364		-0.65573		0	0	0	0
Dharmacon siGENOME Non-Targeting Control siRNA 2	10104	N01	Non-Targeting Control		NA		0.960473		0.965723	-0.0665737	0.209903	-0.0527538		-0.839186		0	0	0	0
Undefined	10104	N02	Empty		NA		-0.200225		0.987777	-0.00432661	0.129646	-0.00733293		-0.105361		0	0	0	0
ATP5A1	10104	N03	TEST		Atp5a1		-0.440728		0.992757	-0.0358026	0.094159	-0.0437336		-0.34997		0	0	0	0
ATP5B	10104	N04	TEST		Atp5b		-0.700498		0.995561	0.0489268	0.0699908	0.00819829		0.322703		0	0	0	0
ATP5D	10104	N05	TEST		Atp5d		-1.25111		0.998358	0.0123549	0.0345792	0.00859012		-0.0442092		0	0	0	0
ATP5E	10104	N06	TEST		Atp5e		-1.05342		0.998167	0.0406918	-0.0252332	0.02515		0.078095		0	0	0	0
ATP5F1	10104	N07	TEST		Atp5f1		-1.26087		0.998626	0.021574	-0.0124964	0.0255727		-0.0442092		0	0	0	0
ATP5G1	10104	N08	TEST		Atp5g1		-0.752173		0.99627	0.0784167	-0.0140227	0.00510726		0.445008		0	0	0	0
ATP5G2	10104	N09	TEST		Atp5g2		-1.10618		0.996728	0.0363268	0.0306162	0.0170318		0.261551		0	0	0	0
ATP5G3	10104	N10	TEST		Atp5g3		-1.09381		0.997542	-0.0477253	0.0251406	0.010026		-0.533426		0	0	0	0
ATP5J2	10104	N11	TEST		Atp5j2		-1.00816		0.997676	0.0268269	-0.00958676	0.0520133		-0.105361		0	0	0	0
ATP5K	10104	N12	TEST		Atp5k		0.348672		0.983195	0.0848125	-0.15084	0.0135394		0.078095		0	0	0	0
B230359F08RIK	10104	N13	TEST		B230359F08Rik		0.0262461		0.988391	-0.0293434	-0.145148	-0.00263233		-0.533426		0	0	0	0
B230362M20RIK	10104	N14	TEST		B230362M20Rik		0.119907		0.987385	-0.0574393	-0.145384	0.00481782		-0.716882		0	0	0	0
B230363K08RIK	10104	N15	TEST		Ccdc108		-1.24169		0.99823	0.0307308	-0.0187452	0.00760912		0.078095		0	0	0	0
B230365F16RIK	10104	N16	TEST		Pld5		-0.614454		0.995142	0.0569516	-0.0687889	0.023485		0.139247		0	0	0	0
B230373P09RIK	10104	N17	TEST		B230373P09Rik		-1.02852		0.995672	0.0288166	-0.049123	-0.003709		0.139247		0	0	0	0
B230374F23RIK	10104	N18	TEST		Fstl4		-1.05633		0.99806	0.0280495	-0.0345089	-0.0300029		0.139247		0	0	0	0
B230380D07RIK	10104	N19	TEST		Fam63b		0.417431		0.981806	-0.140651	-0.115048	0.0156458		-1.26725		0	0	0	0
B230382K22RIK	10104	N20	TEST		Tmem74		-0.755702		0.994592	0.0593233	-0.0340156	-0.0413595		0.445008		0	0	0	0
B230384L07	10104	N21	TEST		Lhfpl4		-1.02985		0.996835	-0.0347363	0.0484943	-0.00610762		-0.34997		0	0	0	0
B230396O12RIK	10104	N22	TEST		Ttc34		-0.275155		0.99201	0.0731275	-0.074209	-0.0610146		0.383855		0	0	0	0
NLK	10104	N23	POS-CTRL		Nlk		-0.507222		0.992431	0.100668	-0.000171391	-0.00827785		0.567312		0	0	0	0
Undefined	10104	N24	Empty		NA		-0.0864374		0.988668	0.00864711	0.118416	-0.0717101		0.200399		0	0	0	0
Undefined	10104	O01	Empty		NA		0.408997		0.977782	-0.00251711	0.166338	-0.0697383		-0.166513		0	0	0	0
Undefined	10104	O02	Empty		NA		0.587953		0.975324	0.041621	0.185486	-0.0423874		0.322703		0	0	0	0
ATP5L	10104	O03	TEST		Atp5l		-0.547031		0.993409	-0.0281673	0.0261525	-0.0924156		-0.105361		0	0	0	0
ATP5O	10104	O04	TEST		Atp5o		-0.403395		0.992792	0.0691543	0.0658213	0.0569685		0.50616		0	0	0	0
ATP6AP1	10104	O05	TEST		Atp6ap1		-1.26858		0.998833	0.0233484	0.0225654	-0.0117056		0.078095		0	0	0	0
ATP6AP2	10104	O06	TEST		Atp6ap2		1.35598		0.962654	-0.0862487	0.233749	-0.0711516		-0.961491		0	0	0	0
ATP6V0A1	10104	O07	TEST		Atp6v0a1		-1.45772		0.998039	-0.00441518	-0.0123094	-0.0101074		-0.166513		0	0	0	0
ATP6V0A2	10104	O08	TEST		Atp6v0a2		-0.0250583		0.989467	0.138917	0.0079848	0.0266508		0.873072		0	0	0	0
ATP6V0B	10104	O09	TEST		Atp6v0b		-0.0630113		0.989553	0.129978	0.0462127	0.0143986		0.934224		0	0	0	0
ATP6V0C	10104	O10	TEST		Atp6v0c		-1.08225		0.997848	0.00164959	-0.0518752	0.010207		-0.227665		0	0	0	0
ATP6V0D1	10104	O11	TEST		Atp6v0d1		-0.199962		0.991046	0.125909	-0.0147683	0.00119156		0.873072		0	0	0	0
ATP6V0D2	10104	O12	TEST		Atp6v0d2		-0.372568		0.991524	0.052354	-0.100334	-0.00207487		0.139247		0	0	0	0
B230399E16RIK	10104	O13	TEST		Fam69c		-1.12191		0.997671	0.00576624	-0.00779419	0.0492489		-0.227665		0	0	0	0
B330003H21	10104	O14	TEST		Gm10336		-0.92284		0.996911	-0.00680094	-0.0587306	0.0327229		-0.411122		0	0	0	0
B3GALT1	10104	O15	TEST		B3galt1		-0.693928		0.995368	0.0578319	-0.0552114	0.0305424		0.139247		0	0	0	0
B3GALT2	10104	O16	TEST		B3galt2		-0.206124		0.991247	0.0360573	-0.121728	-0.0108186		-0.0442092		0	0	0	0
B3GALT3	10104	O17	TEST		B3galt2		-0.70227		0.994995	0.057943	-0.0617102	0.0024103		0.261551		0	0	0	0
B3GALT4	10104	O18	TEST		B3galt4		-0.645483		0.995146	-0.00550565	-0.0908154	-0.00179302		-0.227665		0	0	0	0
B3GALT5	10104	O19	TEST		B3galt5		0.556852		0.980327	-0.0828526	0.151138	-0.0879131		-0.65573		0	0	0	0
B3GALT6	10104	O20	TEST		B3galt6		-1.12697		0.997495	-0.0470811	0.00243224	0.021935		-0.533426		0	0	0	0
B3GAT1	10104	O21	TEST		B3galt6		-0.668263		0.9947	-0.0518871	0.0707442	0.0258256		-0.533426		0	0	0	0
B3GAT2	10104	O22	TEST		B3gat2		-0.144357		0.988658	-0.0926862	-0.0690656	-0.0697076		-0.594578		0	0	0	0
Undefined	10104	O23	Empty		NA		-0.799229		0.995053	-0.0263908	0.0679463	-0.0313961		-0.288818		0	0	0	0
Undefined	10104	O24	Empty		NA		-0.00124841		0.987681	-0.077522	0.125564	0.00211999		-0.839186		0	0	0	0
Undefined	10104	P01	Empty		NA		-0.302082		0.989971	-0.0227233	0.114648	-0.0331062		-0.288818		0	0	0	0
Undefined	10104	P02	Empty		NA		1.40091		0.952544	-0.00978683	0.237629	-0.108085		-0.227665		0	0	0	0
ATP6V0E	10104	P03	TEST		Atp6v0e		0.266528		0.976474	-0.0771744	0.14486	-0.042972		-0.900339		0	0	0	0
ATP6V1A1	10104	P04	TEST		Atp6v1a		1.99959		0.945816	0.22312	0.210767	0.0342461		2.09611		0	0	0	0
ATP6V1B2	10104	P05	TEST		Atp6v1b2		0.94426		0.971702	0.103948	0.197191	0.0195757		0.995376		0	0	0	0
ATP6V1C1	10104	P06	TEST		Atp6v1c1		-0.0305206		0.989074	0.00661451	0.14354	-0.00422753		0.078095		0	0	0	0
ATP6V1C2	10104	P07	TEST		Atp6v1c2		-0.194045		0.987778	-0.0109922	0.115465	-0.0592366		-0.166513		0	0	0	0
ATP6V1E1	10104	P08	TEST		Atp6v1e1		-0.570727		0.994014	0.028504	0.0806705	-0.0462232		0.200399		0	0	0	0
ATP6V1E2	10104	P09	TEST		Atp6v1e2		-1.27178		0.998268	0.0219836	0.0266098	-0.00452712		0.0169429		0	0	0	0
ATP6V1G1	10104	P10	TEST		Atp6v1g1		-1.14571		0.99701	-0.0181073	-0.0431217	-0.0120717		-0.288818		0	0	0	0
ATP6V1G2	10104	P11	TEST		Atp6v1g2		-1.03967		0.997737	0.0354772	-0.0358536	-0.0220138		0.139247		0	0	0	0
ATP6V1G3	10104	P12	TEST		Atp6v1g3		-1.03951		0.99741	0.0206028	-0.051523	-0.00622472		-0.0442092		0	0	0	0
B3GAT3	10104	P13	TEST		B3gat3		-0.568709		0.9942	0.00469271	-0.0972385	-0.00112074		-0.227665		0	0	0	0
B3GNT1	10104	P14	TEST		B3gnt1		-0.90729		0.996944	-0.000202796	-0.0631906	0.0266493		-0.34997		0	0	0	0
B3GNT4	10104	P15	TEST		B3gnt4		0.0327796		0.988768	0.127577	-0.0642659	-0.0314463		0.689616		0	0	0	0
B3GNT5	10104	P16	TEST		B3gnt5		-0.137729		0.990193	-0.00565455	-0.133569	-0.00839871		-0.288818		0	0	0	0
B3GNT7	10104	P17	TEST		B3gnt7		-0.460463		0.993412	0.0192303	-0.104321	0.00658032		-0.227665		0	0	0	0
B430010N18RIK	10104	P18	TEST		Timd4		0.21373		0.981432	-0.163049	0.00145581	-0.0319412		-1.38956		0	0	0	0
B430108F07RIK	10104	P19	TEST		B430108F07Rik		-0.510847		0.993736	-0.0871212	-0.000154128	-0.0576982		-0.65573		0	0	0	0
B430110G05RIK	10104	P20	TEST		Slc25a44		-0.611579		0.993666	-0.0675418	0.0363207	-0.057614		-0.472274		0	0	0	0
B430119L13RIK	10104	P21	TEST		Lrrn4		-1.05131		0.997118	0.0138514	0.00487761	-0.0531224		0.0169429		0	0	0	0
B430201G11RIK	10104	P22	TEST		Ppp6r1		0.205616		0.984858	-0.130197	0.101908	-0.00241322		-1.26725		0	0	0	0
Undefined	10104	P23	Empty		NA		1.24225		0.96245	-0.219357	0.074306	-0.0956416		-1.75647		0	0	0	0
Undefined	10104	P24	Empty		NA		0.717369		0.970668	-0.0463569	0.132865	-0.150298		-0.34997		0	0	0	0
Undefined	10124	A01	Empty		NA		-0.870784		0.995916	-0.0510238	-0.0398871	0.0354708		-0.716882		0	0	0	0
Undefined	10124	A02	Empty		NA		0.154398		0.985942	-0.112562	0.104807	-0.0465571		-1.02264		0	0	0	0
AP3M1	10124	A03	TEST		Ap3m1		-0.00683556		0.988373	-0.0822783	0.109488	-0.0529959		-0.65573		0	0	0	0
AP3M2	10124	A04	TEST		Ap3m2		-0.917762		0.996794	-0.0447272	-0.0357321	-0.0381996		-0.472274		0	0	0	0
AP3S1	10124	A05	TEST		Ap3s1		-0.393584		0.991259	-0.0719635	0.0539477	0.0718781		-0.900339		0	0	0	0
AP3S2	10124	A06	TEST		Ap3s2		-0.891491		0.995757	-0.0675213	0.0101713	-0.0243312		-0.533426		0	0	0	0
AP4B1	10124	A07	TEST		Ap4b1		0.442223		0.981166	-0.174766	0.0304238	-0.0525336		-1.38956		0	0	0	0
AP4M1	10124	A08	TEST		Ap4m1		-0.632589		0.992339	-0.0696643	-0.0318275	-0.0546654		-0.65573		0	0	0	0
AP4S1	10124	A09	TEST		Ap4s1		-1.33209		0.998122	0.00841907	-0.0170572	-0.02165		-0.105361		0	0	0	0
APBA1	10124	A10	TEST		Apba1		-0.298131		0.991955	-0.0266626	-0.114448	0.0291777		-0.65573		0	0	0	0
APBA2	10124	A11	TEST		Apba2		0.112277		0.986582	0.0859666	-0.12599	0.0194043		0.139247		0	0	0	0
APBA2BP	10124	A12	TEST		Necab3		-0.354372		0.99223	-0.0316111	-0.110265	-0.0186703		-0.411122		0	0	0	0
ATP8B3	10124	A13	TEST		Atp8b3		-0.815773		0.99636	0.0640007	-0.025048	-0.0282924		0.383855		0	0	0	0
ATP9B	10124	A14	TEST		Atp9b		0.240351		0.985356	-0.052964	-0.154961	-0.0285035		-0.65573		0	0	0	0
ATPAF1	10124	A15	TEST		Atpaf1		-0.853432		0.996049	-0.0747762	0.00476123	0.0132557		-0.839186		0	0	0	0
ATPAF2	10124	A16	TEST		Atpaf2		-0.962663		0.997614	0.00194216	-0.0632037	-0.00117039		-0.288818		0	0	0	0
ATPI	10124	A17	TEST		Atpif1		-0.734255		0.993037	-0.0619694	-0.0287264	-0.0512889		-0.65573		0	0	0	0
ATRN	10124	A18	TEST		Atrn		0.441629		0.982153	-0.139135	-0.120823	0.00121581		-1.2061		0	0	0	0
ATRNL	10124	A19	TEST		Atrnl1		-0.531749		0.991543	-0.100224	0.0250904	0.0112597		-1.02264		0	0	0	0
ATTP	10124	A20	TEST		Uevld		-1.23896		0.998486	-0.034919	0.0171782	0.0142058		-0.472274		0	0	0	0
AU014748	10124	A21	TEST		AU014748		-0.778157		0.995788	0.0562155	0.0204733	-0.0501756		0.445008		0	0	0	0
AU016693	10124	A22	TEST		AU016693		2.18852		0.944216	-0.301433	-0.120827	0.0442432		-2.12338		1	3	4	4
Undefined	10124	A23	Empty		NA		-0.104552		0.987723	-0.12725	-0.0296176	-0.0479043		-0.900339		0	0	0	0
Undefined	10124	A24	Empty		NA		-0.040741		0.988125	-0.0115586	0.13375	-0.0493408		-0.105361		0	0	0	0
Dharmacon siGENOME Non-Targeting Control siRNA 2	10124	B01	Non-Targeting Control		NA		-0.82869		0.996459	0.0423778	0.0306967	0.0536722		0.078095		0	0	0	0
Undefined	10124	B02	Empty		NA		0.139512		0.986935	-0.0893323	0.124935	-0.0417689		-0.778034		0	0	0	0
APBA3	10124	B03	TEST		Apba3		0.588353		0.979828	0.0555908	0.18426	0.0307555		0.628464		0	0	0	0
APBB1IP	10124	B04	TEST		Apbb1ip		-0.279202		0.991178	-0.0156439	0.118271	0.0318598		-0.227665		0	0	0	0
APBB2	10124	B05	TEST		Apbb2		-0.711871		0.994492	-0.020251	0.0779578	0.0332811		-0.227665		0	0	0	0
APEX2	10124	B06	TEST		Apex2		-0.182192		0.990216	0.0125602	-0.128219	0.0178839		-0.288818		0	0	0	0
APG10L	10124	B07	TEST		Atg10		-0.391586		0.992715	-0.0368002	-0.100478	0.0379576		-0.594578		0	0	0	0
APG16L	10124	B08	TEST		Atg16l1		-0.399092		0.992897	0.083857	-0.0591551	-0.0398082		0.322703		0	0	0	0
Atg4a	10124	B09	TEST		Atg16l1		-0.729331		0.995125	0.0499462	-0.00238367	-0.0654486		0.200399		0	0	0	0
Atg4b	10124	B10	TEST		Atg16l1		-0.807854		0.996585	0.0257526	-0.0580126	-0.0414774		0.078095		0	0	0	0
APG4C	10124	B11	TEST		Atg16l1		0.0858575		0.987796	0.143623	-0.0458262	0.00100402		0.873072		0	0	0	0
Atg4d	10124	B12	TEST		Atg16l1		-0.61082		0.995055	0.02015	-0.0880943	-0.0226525		-0.0442092		0	0	0	0
AU018778	10124	B13	TEST		Atg16l1		0.0614891		0.988456	0.119361	-0.0888088	-0.00545109		0.567312		0	0	0	0
AU020939	10124	B14	TEST		AU020939		-0.767456		0.995854	0.000387931	-0.0797156	-0.0100676		-0.166513		0	0	0	0
AU021034	10124	B15	TEST		AU020939		-0.506753		0.992636	0.101031	0.00328238	0.000196652		0.628464		0	0	0	0
AU021107	10124	B16	TEST		AU021107		-0.448514		0.992689	0.00334937	0.0454854	0.0989837		-0.288818		0	0	0	0
AU022521	10124	B17	TEST		Nsun3		-0.672201		0.995833	0.0822978	-0.0270718	0.000209123		0.383855		0	0	0	0
AU022726	10124	B18	TEST		AU022726		-0.0535809		0.988866	0.0914085	-0.105483	-0.000662402		0.261551		0	0	0	0
AU022870	10124	B19	TEST		AU022870		-0.477713		0.993549	-0.0761191	-0.0713353	-0.0233054		-0.716882		0	0	0	0
AU024582	10124	B20	TEST		AU022870		-1.02455		0.996991	-0.00230412	0.0446293	-0.0380543		0.0169429		0	0	0	0
AU040320	10124	B21	TEST		AU040320		-1.16841		0.998055	0.0129738	0.0393657	-0.0177406		0.078095		0	0	0	0
AU040377	10124	B22	TEST		AU040377		0.236002		0.984092	-0.0333582	0.153781	0.0556035		-0.34997		0	0	0	0
Dharmacon GFP Duplex	10124	B23	NEG-CTRL		NA		6.47965		0.751165	-0.604044	-0.0877558	0.211883		-3.04066		1	1	1	1
Undefined	10124	B24	Empty		NA		-1.03365		0.997167	0.0242792	0.0518595	-0.000346066		0.139247		0	0	0	0
Undefined	10124	C01	Empty		NA		-1.2625		0.997571	0.00620918	0.036327	0.00650443		-0.0442092		0	0	0	0
SOX2	10124	C02	NEG-CTRL 2		Sox2		5.40892		0.814183	-0.486008	0.294731	0.0744295		-4.32486		1	2	3	3
APLN	10124	C03	TEST		AU040377		0.247358		0.98307	-0.0655022	0.154684	-0.00538624		-0.716882		0	0	0	0
APOA1BP	10124	C04	TEST		Apoa1bp		-0.464759		0.993564	0.0160043	0.103671	-0.01995		0.139247		0	0	0	0
APOA5	10124	C05	TEST		Apoa5		-0.444094		0.99261	-0.0803953	0.066815	0.036943		-0.961491		0	0	0	0
APOC2	10124	C06	TEST		Apoc2		-0.877223		0.995978	-0.0720087	-0.00656821	0.0157746		-0.716882		0	0	0	0
APPBP1	10124	C07	TEST		Appbp1		-0.164922		0.989591	-0.0185667	-0.128408	0.0251219		-0.472274		0	0	0	0
APXL	10124	C08	TEST		Apxl		-0.939215		0.997666	0.0554231	-0.0306926	0.00611124		0.200399		0	0	0	0
AQP11	10124	C09	TEST		Aqp11		-0.981558		0.99771	0.039455	-0.0450007	-0.0065835		0.139247		0	0	0	0
AQR	10124	C10	TEST		Aqr		-0.099168		0.989127	0.0818109	-0.0948188	0.0535201		0.0169429		0	0	0	0
ARBP	10124	C11	TEST		Rplp0		0.815506		0.963892	-0.108989	-0.181308	0.0334428		-1.08379		0	0	0	0
ARC	10124	C12	TEST		Arc		-0.075295		0.989739	0.0549309	-0.125514	0.0190665		-0.105361		0	0	0	0
AU040576	10124	C13	TEST		Ano1		-0.134288		0.988907	0.0191151	-0.123655	0.0485919		-0.411122		0	0	0	0
AU040829	10124	C14	TEST		AU040829		-0.648174		0.994946	0.015453	-0.0872736	0.0179415		-0.105361		0	0	0	0
AU040950	10124	C15	TEST		Epdr1		-1.20104		0.997795	0.0282843	0.00440435	-0.0290021		0.200399		0	0	0	0
AU041483	10124	C16	TEST		Ildr1		-0.396719		0.991193	0.0937484	-0.0519786	0.0276651		0.445008		0	0	0	0
AU041707	10124	C17	TEST		Agpat6		-0.470057		0.993663	0.0898151	-0.00506363	0.0534267		0.445008		0	0	0	0
AU041783	10124	C18	TEST		AU041783		-0.836479		0.996278	0.0646538	-0.0213776	-0.0250497		0.445008		0	0	0	0
AU044581	10124	C19	TEST		AU044581		-1.28219		0.997612	-0.000610673	-0.0196607	-0.0284338		-0.0442092		0	0	0	0
AU067744	10124	C20	TEST		AU067744		-0.994018		0.996252	0.0137726	-0.0526372	-0.0259245		0.078095		0	0	0	0
AUP1	10124	C21	TEST		Aup1		0.726036		0.977652	0.162408	0.116266	0.0460538		1.36229		0	0	0	0
AV028368	10124	C22	TEST		AV028368		-0.669182		0.987218	-0.0545925	0.062616	0.04069		-0.533426		0	0	0	0
Undefined	10124	C23	Empty		NA		-0.545472		0.994081	0.0303816	0.0948391	0.00544088		0.261551		0	0	0	0
SOX2	10124	C24	NEG-CTRL 2		Sox2		6.89082		0.72742	-0.591518	0.322359	0.00253596		-4.87522		1	2	3	3
WEE1	10124	D01	Cell Death Control		Wee1		0.530194		0.975373	0.162876	0.0394273	0.0864007		0.934224		0	0	0	0
Undefined	10124	D02	Empty		NA		-0.226808		0.991084	-0.0150155	0.126658	-0.00512742		-0.105361		0	0	0	0
ARCH	10124	D03	TEST		Zbtb8os		0.587394		0.980684	0.108763	0.160102	0.0140169		1.17883		0	0	0	0
ARCN1	10124	D04	TEST		Arcn1		0.479313		0.980545	0.0723219	0.157807	0.065988		0.628464		0	0	0	0
ARD1	10124	D05	TEST		Naa10		0.483591		0.980254	0.104729	0.137868	0.0668892		0.995376		0	0	0	0
ARF2	10124	D06	TEST		Arf2		-1.2831		0.997858	0.0254815	-0.0184301	0.0110493		0.0169429		0	0	0	0
ARF4L	10124	D07	TEST		Arl4d		-0.815262		0.996192	0.0226214	-0.00394792	0.0732057		-0.166513		0	0	0	0
ARF5	10124	D08	TEST		Arf5		-0.328212		0.992555	0.0733896	-0.0821437	0.0385467		0.139247		0	0	0	0
ARFRP2	10124	D09	TEST		Arl15		-1.24795		0.998308	-0.00763809	-0.027155	0.0265905		-0.288818		0	0	0	0
ARG2	10124	D10	TEST		Arg2		-0.593236		0.994266	-0.0691785	-0.0357279	0.0591922		-0.961491		0	0	0	0
ARHGAP10	10124	D11	TEST		Arhgap10		-0.263872		0.990614	0.0804071	-0.0290551	0.0879934		0.200399		0	0	0	0
ARHGAP12	10124	D12	TEST		Arhgap12		-0.796838		0.995079	0.00322977	-0.0663175	0.041779		-0.472274		0	0	0	0
AV071179	10124	D13	TEST		AV071179		-0.0188656		0.988615	-0.00455904	-0.14323	-0.0131322		-0.34997		0	0	0	0
AV216087	10124	D14	TEST		AV216087		0.21543		0.985564	0.100273	-0.12215	0.0370231		0.200399		0	0	0	0
AV249152	10124	D15	TEST		AV249152		-0.567339		0.99408	0.0856821	0.00839144	0.0433215		0.50616		0	0	0	0
Hecw1	10124	D16	TEST		Hecw1		-0.535121		0.994633	0.0456051	-0.084789	0.0247006		-0.0442092		0	0	0	0
AV312086	10124	D17	TEST		AV312086		-1.08938		0.998045	0.00454447	-0.0361856	0.0378472		-0.166513		0	0	0	0
AV340375	10124	D18	TEST		AV340375		-0.984757		0.997098	0.00387667	-0.0523015	0.0327875		-0.288818		0	0	0	0
AV344025	10124	D19	TEST		AV344025		-0.78676		0.995965	0.0356395	-0.067918	-0.01227		0.0169429		0	0	0	0
AVIL	10124	D20	TEST		Avil		-1.29114		0.996801	-0.00449038	-0.0322427	-0.0116023		-0.166513		0	0	0	0
AVPI1	10124	D21	TEST		Avpi1		-0.471601		0.993147	0.0704335	0.0766142	-0.0136847		0.628464		0	0	0	0
AW011752	10124	D22	TEST		Smek2		-1.29524		0.997844	-0.0213519	-0.021139	0.0188938		-0.34997		0	0	0	0
NLK	10124	D23	POS-CTRL		Nlk		4.144		0.877897	0.457368	0.123108	0.0553609		3.07455		2	4	5	5
Undefined	10124	D24	Empty		NA		-0.703434		0.995384	0.042679	0.0726798	-0.0148474		0.383855		0	0	0	0
Undefined	10124	E01	Empty		NA		-0.636359		0.995103	-0.00623496	0.0866048	-0.0320013		-0.0442092		0	0	0	0
Dharmacon GFP Duplex	10124	E02	NEG-CTRL		NA		4.97387		0.834409	-0.526665	-0.0911431	0.0865476		-2.85721		1	1	1	1
ARHGAP15	10124	E03	TEST		Arhgap15		0.474193		0.981361	0.0504997	0.17339	-0.0410897		0.567312		0	0	0	0
ARHGAP17	10124	E04	TEST		Arhgap17		0.0970005		0.98719	0.0549856	0.141106	0.0269364		0.445008		0	0	0	0
ARHGAP18	10124	E05	TEST		Arhgap18		-0.603301		0.994834	0.0924967	-0.00271478	0.00504933		0.445008		0	0	0	0
ARHGAP20	10124	E06	TEST		Arhgap20		-0.638872		0.995043	0.0819839	0.0324988	0.0186493		0.50616		0	0	0	0
ARHGAP22	10124	E07	TEST		Arhgap22		-1.10103		0.997168	0.00750201	-0.0374759	0.0347597		-0.166513		0	0	0	0
ARHGAP24	10124	E08	TEST		Arhgap24		-0.626712		0.995249	0.0649564	-0.0190044	0.0617493		0.139247		0	0	0	0
ARHGAP25	10124	E09	TEST		Arhgap25		-0.0905517		0.989097	0.0830833	-0.103844	0.0318778		0.139247		0	0	0	0
ARHGAP9	10124	E10	TEST		Arhgap9		0.0797216		0.98805	0.0916189	-0.119725	-0.00250763		0.261551		0	0	0	0
ARID2	10124	E11	TEST		Arid2		0.128464		0.98718	0.147194	-0.0312761	0.0351138		0.81192		0	0	0	0
ARID5A	10124	E12	TEST		Arid5a		0.14312		0.987046	0.10505	-0.106156	-0.044442		0.445008		0	0	0	0
AW046014	10124	E13	TEST		Ticam1		-0.905918		0.996715	0.0339533	-0.0544834	0.021153		0.0169429		0	0	0	0
AW046396	10124	E14	TEST		AW046396		-0.277575		0.991184	0.0231543	-0.11806	0.0192925		-0.166513		0	0	0	0
AW049604	10124	E15	TEST		LOC237600		-0.0717603		0.990024	0.12779	-0.0454284	0.0236693		0.689616		0	0	0	0
AW049765	10124	E16	TEST		Stap2		-0.907684		0.996982	0.0571665	-0.0338011	0.00408303		0.261551		0	0	0	0
AW049829	10124	E17	TEST		Hscb		-1.15538		0.997507	0.0350111	-0.025974	0.011459		0.200399		0	0	0	0
AW050020	10124	E18	TEST		AW050020		-0.748449		0.995244	0.0197009	-0.0758141	0.0236975		-0.105361		0	0	0	0
AW060207	10124	E19	TEST		AW060207		-0.999894		0.997668	0.047833	-0.032513	0.0089518		0.078095		0	0	0	0
AW060714	10124	E20	TEST		AW060714		-1.08841		0.996404	0.0138166	0.0471822	0.0207818		0.078095		0	0	0	0
AW060766	10124	E21	TEST		AW060766		-1.15568		0.997531	0.00551867	0.0467898	-0.0015237		-0.0442092		0	0	0	0
AW061290	10124	E22	TEST		AW061290		-0.27107		0.991595	-0.0125453	0.123217	-0.00283571		-0.166513		0	0	0	0
Undefined	10124	E23	Empty		NA		-0.395962		0.991725	0.0142602	0.110034	-0.0204124		0.200399		0	0	0	0
Dharmacon GFP Duplex	10124	E24	NEG-CTRL		NA		5.48153		0.806988	-0.549466	-0.0102111	0.17744		-3.16297		1	1	1	1
SOX2	10124	F01	NEG-CTRL 2		Sox2		4.1293		0.874694	-0.350238	0.326808	-0.00283423		-3.95794		1	2	3	3
Undefined	10124	F02	Empty		NA		0.473097		0.979617	-0.00458845	0.171794	-0.0704203		-0.0442092		0	0	0	0
ARID5B	10124	F03	TEST		Arid5b		0.46083		0.980291	0.0816612	0.151713	-0.0633637		0.873072		0	0	0	0
ARIH2	10124	F04	TEST		Arih2		-1.04902		0.997016	-0.00442608	0.0252901	0.051473		-0.288818		0	0	0	0
ARL1	10124	F05	TEST		Arl1		-1.01259		0.997249	0.00549034	0.0476902	-0.0349922		0.0169429		0	0	0	0
ARL10A	10124	F06	TEST		Arl10		-0.782658		0.995222	-0.0724562	-0.024666	-0.028024		-0.594578		0	0	0	0
ARL10B	10124	F07	TEST		Arl8a		-1.17902		0.998203	0.0388787	0.0122672	0.0130681		0.200399		0	0	0	0
ARL10C	10124	F08	TEST		Arl8b		-0.496928		0.994439	0.0953012	-0.00976448	0.0348928		0.50616		0	0	0	0
ARL2BP	10124	F09	TEST		Arl2bp		-0.49848		0.994431	0.0811971	-0.060319	0.0110144		0.383855		0	0	0	0
ARL6	10124	F10	TEST		Arl6		0.0340372		0.987534	0.0846657	-0.098485	0.0698807		0.078095		0	0	0	0
ARL6IP2	10124	F11	TEST		Atl2		-0.0095294		0.989332	0.1204	-0.0693174	0.0341497		0.50616		0	0	0	0
ARL6IP5	10124	F12	TEST		Arl6ip5		-0.230108		0.990746	0.0557334	-0.106356	0.0361281		-0.0442092		0	0	0	0
AW111922	10124	F13	TEST		AW111922		0.128376		0.987022	0.107731	-0.108013	0.026497		0.261551		0	0	0	0
AW121567	10124	F14	TEST		AW121567		-0.130307		0.990503	0.0793465	-0.101601	-0.0329212		0.322703		0	0	0	0
AW124876	10124	F15	TEST		Prmt6		0.642473		0.979306	0.188014	-0.00287826	0.0602502		1.17883		0	0	0	0
AW125391	10124	F16	TEST		Tyw1		0.0743422		0.987938	0.0965995	-0.114484	-0.0115032		0.322703		0	0	0	0
AW125441	10124	F17	TEST		Zscan29		-0.73682		0.996221	0.0651049	-0.0481136	-0.00691857		0.322703		0	0	0	0
AW125546	10124	F18	TEST		AW125546		-1.02623		0.995491	-0.0597196	0.0140036	0.00347511		-0.533426		0	0	0	0
AW125753	10124	F19	TEST		Fam84a		-0.824587		0.995937	-0.0682845	-0.0249553	-0.0275858		-0.594578		0	0	0	0
AW146020	10124	F20	TEST		AW146020		-0.0788649		0.989189	0.134972	0.0104514	-0.021061		0.934224		0	0	0	0
AW146242	10124	F21	TEST		AW146242		-0.291684		0.99002	-0.114214	0.0474012	0.00962448		-1.08379		0	0	0	0
AW209491	10124	F22	TEST		AW209491		-0.0445901		0.988689	-0.109184	0.0942115	0.00723605		-1.08379		0	0	0	0
Dharmacon siGENOME Non-Targeting Control siRNA 2	10124	F23	Non-Targeting Control		NA		-1.25308		0.997103	0.0123308	-0.00894475	-0.0335371		-0.166513		0	0	0	0
Undefined	10124	F24	Empty		NA		-0.051941		0.989434	0.0124373	0.136516	0.0371497		0.078095		0	0	0	0
Undefined	10124	G01	Empty		NA		-0.0627331		0.989316	0.0261669	0.138148	-0.00563487		0.200399		0	0	0	0
WEE1	10124	G02	Cell Death Control		Wee1		-0.545293		0.985784	0.0907504	-0.0321351	-0.0205559		0.261551		0	0	0	0
ARL6IP6	10124	G03	TEST		Arl6ip6		0.631701		0.973441	0.0122553	0.182898	-0.0763667		0.139247		0	0	0	0
ARL8	10124	G04	TEST		Arl5b		0.546211		0.980167	0.012557	0.190432	-0.0189429		0.200399		0	0	0	0
ARMCX1	10124	G05	TEST		Armcx1		-0.280991		0.991711	0.0154629	0.111372	-0.0479196		0.139247		0	0	0	0
ARMCX2	10124	G06	TEST		Armcx2		-0.903795		0.996458	-0.0371551	0.0541888	-0.0258068		-0.34997		0	0	0	0
ARMCX3	10124	G07	TEST		Armcx3		-1.22288		0.998074	-0.036618	0.0133917	-0.0171152		-0.411122		0	0	0	0
ARPC5	10124	G08	TEST		Arpc5		-0.313121		0.991066	0.105464	0.0463351	0.0254569		0.81192		0	0	0	0
ARPC5L	10124	G09	TEST		Arpc5l		-0.873788		0.997026	0.0661066	-0.0189923	0.00901821		0.322703		0	0	0	0
ARPM2	10124	G10	TEST		Actrt2		-0.671957		0.994948	0.0420426	-0.0601253	0.0487519		-0.0442092		0	0	0	0
ARR3	10124	G11	TEST		Arr3		-0.323965		0.992862	0.0871549	0.00535327	0.0783933		0.445008		0	0	0	0
ARRB2	10124	G12	TEST		Arrb2		-0.182575		0.990146	0.0193988	-0.111416	0.0645567		-0.411122		0	0	0	0
AW210596	10124	G13	TEST		AW210596		-0.447709		0.99275	0.0527539	-0.07705	0.052492		-0.0442092		0	0	0	0
AW212607	10124	G14	TEST		AW212607		-0.78455		0.996305	0.0738131	-0.0155953	-0.015132		0.383855		0	0	0	0
AW240854	10124	G15	TEST		AW240854		-0.442523		0.993956	0.101381	-0.00804137	0.0316855		0.567312		0	0	0	0
AW260253	10124	G16	TEST		AW260253		-0.652371		0.994629	-0.0523508	-0.0730118	0.019669		-0.65573		0	0	0	0
AW260467	10124	G17	TEST		AW260467		-0.643206		0.994734	0.0580079	-0.057105	0.0386307		0.078095		0	0	0	0
AW413431	10124	G18	TEST		AW413431		-1.26665		0.997098	-0.0162466	0.00864033	0.034138		-0.34997		0	0	0	0
AW491445	10124	G19	TEST		Slc25a45		-0.721079		0.995213	0.0699329	-0.02752	-0.0342533		0.383855		0	0	0	0
AW494914	10124	G20	TEST		Dhx57		-0.564179		0.992815	0.0479452	0.0829229	-0.0192691		0.445008		0	0	0	0
AW538196	10124	G21	TEST		Unc45a		-0.580712		0.994367	0.0272647	0.0583975	-0.0712714		0.322703		0	0	0	0
AW539457	10124	G22	TEST		Abtb2		-0.343857		0.991487	-0.100143	0.049076	-0.0417495		-0.778034		0	0	0	0
Undefined	10124	G23	Empty		NA		-0.948603		0.996561	0.0222197	0.0592824	-0.0140166		0.200399		0	0	0	0
NLK	10124	G24	POS-CTRL		Nlk		2.86963		0.91857	0.326404	0.156713	0.106875		2.76879		2	4	5	5
Dharmacon GFP Duplex	10124	H01	NEG-CTRL		NA		4.95278		0.834204	-0.532123	-0.0167079	0.0885215		-3.04066		1	1	1	1
Undefined	10124	H02	Empty		NA		0.0834576		0.983066	-0.0213652	0.112261	-0.102308		-0.105361		0	0	0	0
ARRDC1	10124	H03	TEST		Arrdc1		0.60192		0.979046	-0.0725359	0.177838	-0.0451153		-0.716882		0	0	0	0
ARRDC3	10124	H04	TEST		Arrdc3		-0.351027		0.99248	-0.0231134	0.114889	-0.00567909		-0.288818		0	0	0	0
ARRDC4	10124	H05	TEST		Arrdc4		-0.464725		0.993786	0.0202481	0.104084	0.013299		0.139247		0	0	0	0
ARS2	10124	H06	TEST		Srrt		-0.897155		0.995798	-0.0638487	0.0125215	0.0318035		-0.716882		0	0	0	0
ART2A	10124	H07	TEST		Srrt		-1.40025		0.998956	-0.0248893	0.000502566	0.00318338		-0.288818		0	0	0	0
ART2B	10124	H08	TEST		Art2b		-0.689627		0.995092	0.0717781	-0.0341232	0.03224		0.383855		0	0	0	0
ART5	10124	H09	TEST		Art5		-0.751785		0.995983	0.030918	-0.0736566	0.0134436		-0.166513		0	0	0	0
ARTN	10124	H10	TEST		Artn		-0.662853		0.994423	0.074075	-0.0222607	0.0425411		0.383855		0	0	0	0
ASAH2	10124	H11	TEST		Asah2		-0.357471		0.992777	0.072409	-0.0627659	0.0625709		0.139247		0	0	0	0
ASAH3	10124	H12	TEST		Acer1		-0.433175		0.993523	0.0686901	-0.0817795	0.0134033		0.139247		0	0	0	0
AW544865	10124	H13	TEST		Utp15		-1.22351		0.998158	-0.00559321	0.0243531	0.0333614		-0.227665		0	0	0	0
AW545966	10124	H14	TEST		AW545966		-0.929928		0.996961	0.0627084	0.0045027	-0.0142985		0.383855		0	0	0	0
AW547186	10124	H15	TEST		AW547186		-1.11348		0.997944	0.0411522	0.0111345	0.0242094		0.200399		0	0	0	0
AW547365	10124	H16	TEST		Slc44a1		-0.314563		0.992769	0.106447	-0.0487539	-0.00120717		0.567312		0	0	0	0
AW549877	10124	H17	TEST		AW549877		-1.11155		0.99652	0.00546654	-0.0213842	0.0463776		-0.166513		0	0	0	0
AW550801	10124	H18	TEST		Tsr1		-0.996041		0.997612	0.0386183	-0.00577499	0.045403		0.0169429		0	0	0	0
AW551984	10124	H19	TEST		AW551984		-1.16314		0.998091	0.0284409	-0.0325702	-0.00854378		0.078095		0	0	0	0
AW552001	10124	H20	TEST		AW552001		0.156704		0.987261	0.112722	0.0932839	0.0593726		0.873072		0	0	0	0
AW556797	10124	H21	TEST		Mfsd5		-0.000327902		0.987953	-0.0429273	0.135139	0.0398722		-0.594578		0	0	0	0
AW557805	10124	H22	TEST		AW557805		-0.29352		0.991626	-0.0775232	0.0943163	-0.0156253		-0.716882		0	0	0	0
Undefined	10124	H24	Empty		NA		-0.565898		0.994067	0.0158853	0.0954654	-0.0167801		0.139247		0	0	0	0
Undefined	10124	I01	Empty		NA		0.131496		0.987251	0.0548631	0.146661	0.000522384		0.50616		0	0	0	0
Dharmacon siGENOME Non-Targeting Control siRNA 2	10124	I02	Non-Targeting Control		NA		0.597204		0.979112	0.0119554	0.16332	-0.107054		0.261551		0	0	0	0
ASAHL	10124	I03	TEST		Naaa		0.925305		0.969113	-0.0374556	0.210714	-0.0639582		-0.411122		0	0	0	0
ASB10	10124	I04	TEST		Asb10		0.28488		0.98228	0.0811094	0.148434	0.00125954		0.628464		0	0	0	0
ASB11	10124	I05	TEST		Asb11		-0.435959		0.992263	-0.053604	0.0970864	-0.00190278		-0.594578		0	0	0	0
ASB12	10124	I06	TEST		Asb12		-0.959813		0.995294	-0.016714	-0.0612523	-0.0125178		-0.227665		0	0	0	0
ASB13	10124	I07	TEST		Asb13		-0.623225		0.995097	-0.0195176	0.0600256	0.0703984		-0.472274		0	0	0	0
ASB14	10124	I08	TEST		Asb14		-0.841113		0.996594	0.0700898	-0.0136711	-0.00986245		0.322703		0	0	0	0
ASB15	10124	I09	TEST		Asb15		-0.515865		0.99369	0.0523148	0.0580559	-0.0641992		0.567312		0	0	0	0
ASB16	10124	I10	TEST		Asb16		-0.670183		0.995057	0.011477	-0.0856822	0.0197223		-0.288818		0	0	0	0
ASB17	10124	I11	TEST		Asb17		-0.550858		0.994432	0.0544458	-0.0800801	0.0138937		0.078095		0	0	0	0
ASB18	10124	I12	TEST		Asb18		-0.344159		0.991991	0.0431748	-0.105659	-0.0183569		0.078095		0	0	0	0
AW610627	10124	I13	TEST		AW610627		-0.317598		0.990189	0.0830627	0.0317216	0.0781285		0.445008		0	0	0	0
AW742319	10124	I14	TEST		AW742319		-1.19033		0.997971	-0.01005	0.0435115	-0.00049591		-0.105361		0	0	0	0
AW822216	10124	I15	TEST		Obsl1		-1.28621		0.997172	0.0166068	0.0215831	0.0216851		0.078095		0	0	0	0
AXOT	10124	I16	TEST		March7		-1.25094		0.997032	-0.0280161	-0.0283655	0.000702187		-0.34997		0	0	0	0
AY026312	10124	I17	TEST		LOC100048359		-0.502868		0.993845	0.0424279	-0.0685821	-0.0621906		0.200399		0	0	0	0
AY036118	10124	I18	TEST		AY036118		-1.22993		0.99882	0.00621851	-0.0180527	0.0346867		-0.227665		0	0	0	0
AY078069	10124	I19	TEST		Nfkbid		-1.46599		0.99905	0.0117199	-0.00154561	-0.00210746		-0.0442092		0	0	0	0
AY100450	10124	I20	TEST		Wfikkn2		-0.781681		0.995402	0.0448347	0.0647728	0.00525311		0.383855		0	0	0	0
AY147207	10124	I21	TEST		Rhox3a		-0.378239		0.992203	0.103665	-0.0225253	-0.0350027		0.750768		0	0	0	0
AY238603	10124	I22	TEST		Khdc1b		-1.00006		0.997094	-0.0420075	0.0175329	-0.0421517		-0.34997		0	0	0	0
Undefined	10124	I23	Empty		NA		-0.496401		0.994068	-0.000215844	0.0962926	-0.0399813		0.139247		0	0	0	0
Undefined	10124	I24	Empty		NA		-0.605242		0.993607	-0.0436177	0.0691692	-0.0504563		-0.288818		0	0	0	0
NLK	10124	J01	POS-CTRL		Nlk		2.41282		0.933295	0.287347	0.165455	0.0817367		2.46303		2	4	5	5
Undefined	10124	J02	Empty		NA		0.2086		0.9783	-0.0160417	0.162212	-0.0197657		-0.288818		0	0	0	0
ASB3	10124	J03	TEST		Asb3		0.0879305		0.980421	0.0259644	0.135112	-0.0676198		0.078095		0	0	0	0
ASB4	10124	J04	TEST		Asb4		0.379247		0.981329	0.0937521	0.149128	-0.0150198		0.81192		0	0	0	0
ASB5	10124	J05	TEST		Asb5		-0.216013		0.990251	0.0505658	0.116087	-0.0134227		0.383855		0	0	0	0
ASB6	10124	J06	TEST		Asb6		-1.00516		0.996648	0.0569991	-0.001781	-0.0108078		0.445008		0	0	0	0
ASB7	10124	J07	TEST		Asb7		-0.93257		0.997268	-0.000319213	0.0155554	-0.0641433		0.0169429		0	0	0	0
ASB8	10124	J08	TEST		Asb8		-0.790796		0.996426	0.0671222	-0.00474505	0.037639		0.322703		0	0	0	0
ASB9	10124	J09	TEST		Asb9		0.0948147		0.987994	0.143998	0.0325558	0.0357804		0.934224		0	0	0	0
ASCL2	10124	J10	TEST		Ascl2		-0.169805		0.990621	0.118314	-0.0375266	0.0373002		0.628464		0	0	0	0
ASCL3	10124	J11	TEST		Ascl3		0.477985		0.981186	0.175044	-0.0285619	0.0479168		1.11768		0	0	0	0
ASF1A	10124	J12	TEST		Asf1a		-0.112064		0.989823	0.105307	-0.0785737	0.0291471		0.261551		0	0	0	0
AZGP1	10124	J13	TEST		Azgp1		-0.238742		0.99189	0.020609	-0.120544	0.0263678		-0.288818		0	0	0	0
AZI1	10124	J14	TEST		Azi1		-1.31439		0.998547	-0.0133025	-0.0287931	-0.00525832		-0.227665		0	0	0	0
AZI2	10124	J15	TEST		Azi2		0.0246886		0.98853	0.143391	-0.0253984	0.00170835		0.873072		0	0	0	0
B130006D01RIK	10124	J16	TEST		B130006D01Rik		-1.16056		0.998384	0.0354565	-0.00519512	0.0266349		0.078095		0	0	0	0
B130016O10RIK	10124	J17	TEST		Plcxd3		-0.624597		0.994515	0.0856483	-0.0130532	-0.0271142		0.567312		0	0	0	0
B130017P16RIK	10124	J18	TEST		Tmem108		-0.62247		0.994188	0.0476505	-0.00398265	-0.078218		0.383855		0	0	0	0
B130040O20RIK	10124	J19	TEST		B130040O20Rik		-0.59652		0.993438	0.0847283	-0.0252846	-0.0298244		0.628464		0	0	0	0
B130050K08	10124	J20	TEST		Gm4827		-0.191523		0.991199	0.10408	0.0745169	-0.00678166		0.873072		0	0	0	0
B130052G07RIK	10124	J21	TEST		Vash2		-0.815029		0.994891	-0.0738038	0.0235478	-0.0170909		-0.594578		0	0	0	0
B130055A05RIK	10124	J22	TEST		Foxi2		-0.833062		0.9962	0.00973005	0.0107441	-0.0729884		0.078095		0	0	0	0
SOX2	10124	J23	NEG-CTRL 2		Sox2		7.09732		0.721197	-0.614225	0.313247	0.0131042		-4.69177		1	2	3	3
Undefined	10124	J24	Empty		NA		-0.245094		0.984718	-0.010723	0.101765	-0.073618		-0.166513		0	0	0	0
Undefined	10124	K01	Empty		NA		-0.598352		0.993143	-0.0372742	0.0890085	-0.00942396		-0.472274		0	0	0	0
SOX2	10124	K02	NEG-CTRL 2		Sox2		4.72494		0.838288	-0.421909	0.292662	-0.0877247		-4.32486		1	2	3	3
ASF1B	10124	K03	TEST		Asf1b		1.05548		0.966329	-0.0805495	0.208801	-0.0697179		-0.900339		0	0	0	0
ASH2L	10124	K04	TEST		Asf1b		-0.945361		0.996571	0.0488622	0.0290962	0.0301652		0.139247		0	0	0	0
ASNA1	10124	K05	TEST		Asna1		0.0864309		0.986811	0.00117528	0.147833	-0.0413494		0.0169429		0	0	0	0
ASPH	10124	K06	TEST		Asph		-0.806569		0.995474	-0.0662438	-0.0435416	-0.00403349		-0.65573		0	0	0	0
ASPN	10124	K07	TEST		Aspn		-1.31726		0.99755	-0.0248553	-0.0177671	0.0145724		-0.34997		0	0	0	0
ASRGL1	10124	K08	TEST		Asrgl1		-0.251368		0.990766	0.0682277	-0.0901846	0.0496456		0.078095		0	0	0	0
ASRIJ	10124	K09	TEST		Ociad1		-0.469607		0.993715	0.063566	-0.0736931	0.0389574		0.139247		0	0	0	0
ASTN1	10124	K10	TEST		Astn1		-0.291857		0.991765	0.0606532	-0.0980088	0.0334609		0.078095		0	0	0	0
ASTN2	10124	K11	TEST		Astn2		-0.489791		0.992378	0.094082	-0.0383315	0.0144791		0.628464		0	0	0	0
ATAD1	10124	K12	TEST		Atad1		-0.0325431		0.988476	0.0272604	-0.134093	0.0398763		-0.288818		0	0	0	0
B130055D15RIK	10124	K13	TEST		B130055D15Rik		-1.18919		0.995199	-0.0138996	-0.0341953	0.0267679		-0.288818		0	0	0	0
B130055L09RIK	10124	K14	TEST		Zc3hav1l		-0.132492		0.989969	0.0067259	-0.13385	-0.00693672		-0.166513		0	0	0	0
B230114J08RIK	10124	K15	TEST		Tmem50b		-0.0187079		0.989096	0.122715	-0.0716185	-0.00167175		0.567312		0	0	0	0
B230118H07RIK	10124	K16	TEST		B230118H07Rik		-1.03785		0.996388	-0.00545804	-0.0495554	0.02928		-0.288818		0	0	0	0
B230206H07RIK	10124	K17	TEST		B230206H07Rik		-0.90651		0.996003	-0.0565631	-0.0423887	0.00101226		-0.533426		0	0	0	0
B230206N24RIK	10124	K18	TEST		Prrt3		-0.757541		0.995394	-0.0464643	-0.0525136	-0.0435241		-0.411122		0	0	0	0
B230207H15RIK	10124	K19	TEST		B230207H15Rik		-0.982756		0.997116	0.0455225	-0.0350493	-0.0173417		0.200399		0	0	0	0
B230208J24RIK	10124	K20	TEST		Zbtb7c		-0.912525		0.996947	-0.0602182	-0.0358825	-0.000763657		-0.65573		0	0	0	0
B230209C24RIK	10124	K21	TEST		Bend6		-1.12407		0.996383	0.012928	0.0280306	-0.0384749		0.200399		0	0	0	0
B230215L15RIK	10124	K22	TEST		Sox2ot		-0.536378		0.99376	-0.0972678	0.0314891	-0.0130024		-0.900339		0	0	0	0
Undefined	10124	K23	Empty		NA		-0.921528		0.997054	-0.0071154	0.0175519	-0.0645458		-0.0442092		0	0	0	0
Dharmacon siGENOME Non-Targeting Control siRNA 2	10124	K24	Non-Targeting Control		NA		-0.42237		0.993484	0.0646258	0.0873228	0.0130663		0.567312		0	0	0	0
WEE1	10124	L01	Cell Death Control		Wee1		-0.654971		0.99124	0.0144243	0.0746218	0.0511189		-0.105361		0	0	0	0
Undefined	10124	L02	Empty		NA		-0.0685443		0.989085	-0.0670674	0.123191	-0.0200104		-0.65573		0	0	0	0
ATAD3A	10124	L03	TEST		Atad3a		0.114207		0.985012	0.0217048	0.144771	-0.0525214		0.139247		0	0	0	0
ATCAY	10124	L04	TEST		Atcay		-0.206648		0.990532	-0.0209175	0.12247	-0.0358093		-0.166513		0	0	0	0
ATE1	10124	L05	TEST		Ate1		-0.450531		0.990464	-0.100157	0.0377407	-0.0274479		-0.900339		0	0	0	0
ATOH1	10124	L06	TEST		Atoh1		-1.18921		0.997788	-0.0143485	0.0266744	-0.0324652		-0.166513		0	0	0	0
ATOH7	10124	L07	TEST		Atoh7		-1.22754		0.997871	-0.0268922	-0.00625727	0.0319968		-0.411122		0	0	0	0
ATOX1	10124	L08	TEST		Atox1		-0.396781		0.992579	0.0837301	-0.0395403	0.061222		0.261551		0	0	0	0
ATP10A	10124	L09	TEST		Atp10a		-0.0779718		0.989524	0.0943918	-0.0709862	0.0711804		0.200399		0	0	0	0
ATP10D	10124	L10	TEST		Atp10d		-0.327993		0.991335	0.0406075	-0.109489	0.0104234		0.0169429		0	0	0	0
ATP11A	10124	L11	TEST		Atp11a		-0.610489		0.993504	0.056272	-0.0728869	0.0120664		0.200399		0	0	0	0
ATP12A	10124	L12	TEST		Atp12a		0.148486		0.986464	-0.0492291	-0.150791	0.00340684		-0.65573		0	0	0	0
B230217C06RIK	10124	L13	TEST		Lingo2		0.155638		0.985627	-0.0396605	-0.152638	-0.0205789		-0.594578		0	0	0	0
B230218L05RIK	10124	L14	TEST		Ankrd34c		0.172334		0.985133	-0.0561346	-0.150387	-0.00848206		-0.594578		0	0	0	0
B230218O03	10124	L15	TEST		B230218O03		-0.579743		0.994056	0.0720706	-0.0618554	0.00241		0.383855		0	0	0	0
B230219D22RIK	10124	L16	TEST		B230219D22Rik		-0.835156		0.996367	-0.0100786	-0.0740667	-0.00413811		-0.288818		0	0	0	0
B230219I23RIK	10124	L17	TEST		Tmprss7		-0.792204		0.99522	0.0669286	-0.0334469	-0.0164149		0.445008		0	0	0	0
B230220B15RIK	10124	L18	TEST		B230220B15Rik		-0.507484		0.994313	0.0643268	-0.0721218	-0.0295715		0.261551		0	0	0	0
B230220N19RIK	10124	L19	TEST		B230220N19Rik		-0.128484		0.98914	-0.108461	-0.0824548	0.0131502		-1.08379		0	0	0	0
B230308G19RIK	10124	L20	TEST		Klhdc7a		-1.04001		0.997458	0.0516571	0.0110251	-0.0150291		0.261551		0	0	0	0
B230311F11	10124	L21	TEST		Fhad1		-1.07156		0.996872	-0.0332208	0.0293929	-0.0339697		-0.227665		0	0	0	0
B230312I18RIK	10124	L22	TEST		Zfp420		2.12679		0.942514	-0.284913	0.143604	-0.0473612		-2.79605		1	2	2	2
Dharmacon GFP Duplex	10124	L23	NEG-CTRL		NA		6.13366		0.772151	-0.598153	0.0211745	0.173406		-3.40757		1	1	1	1
Undefined	10124	L24	Empty		NA		-0.302685		0.99208	-0.0619529	0.1039	-0.0159915		-0.65573		0	0	0	0
Undefined	10124	M01	Empty		NA		-0.640266		0.994905	-0.0128238	0.0851254	0.0348803		-0.227665		0	0	0	0
NLK	10124	M02	POS-CTRL		Nlk		2.77481		0.925351	0.230229	0.257365	0.136653		2.82994		2	4	5	5
ATP1A1	10124	M03	TEST		Atp1a1		0.663828		0.977356	-0.0394959	0.193005	0.0461369		-0.533426		0	0	0	0
ATP1A3	10124	M04	TEST		Atp1a3		0.564491		0.978952	0.0773232	0.176287	0.00464912		0.750768		0	0	0	0
ATP1B1	10124	M05	TEST		Atp1b1		-0.028283		0.989039	0.0352932	0.120576	-0.068501		0.445008		0	0	0	0
ATP1B2	10124	M06	TEST		Atp1b2		-0.836962		0.996328	0.0382267	0.0628316	-0.0087848		0.383855		0	0	0	0
ATP1B3	10124	M07	TEST		Atp1b3		-0.68907		0.995147	-0.0897131	0.00512302	0.00720953		-0.900339		0	0	0	0
ATP1B4	10124	M08	TEST		Atp1b4		-0.791647		0.996351	0.0742237	0.0179214	0.00739489		0.445008		0	0	0	0
ATP2B2	10124	M09	TEST		Atp2b2		-0.801406		0.996203	0.0389226	-0.0442337	0.0494815		-0.0442092		0	0	0	0
ATP2B3	10124	M10	TEST		Atp2b3		-0.716379		0.996044	0.0569839	-0.0396135	0.0469119		0.078095		0	0	0	0
ATP4A	10124	M11	TEST		Atp4a		-0.974357		0.997289	0.0168524	-0.0591129	0.00711997		-0.0442092		0	0	0	0
ATP4B	10124	M12	TEST		Atp4b		-0.0896125		0.989245	0.0391526	-0.130784	0.0155403		-0.227665		0	0	0	0
B230315F11RIK	10124	M13	TEST		Slc25a40		-0.544801		0.99386	0.0280333	-0.0948131	-0.00157944		-0.0442092		0	0	0	0
B230315M08RIK	10124	M14	TEST		Cd300a		-0.260416		0.991881	-0.0496797	-0.114107	-0.00301905		-0.65573		0	0	0	0
B230317C12RIK	10124	M15	TEST		Fam69b		-0.665432		0.994268	0.0731717	0.0395802	-0.0284478		0.567312		0	0	0	0
B230317F23RIK	10124	M16	TEST		B230317F23Rik		-0.892898		0.99628	-0.032081	-0.0208234	-0.0592727		-0.227665		0	0	0	0
B230325K18RIK	10124	M17	TEST		B230325K18Rik		-0.950736		0.996235	0.0551341	-0.0304243	0.00201994		0.383855		0	0	0	0
B230339H12RIK	10124	M18	TEST		Tmco3		-0.0737101		0.988976	-0.0356217	-0.118142	-0.0654363		-0.288818		0	0	0	0
B230340J04RIK	10124	M19	TEST		B230340J04Rik		-1.04819		0.996767	-0.00517122	0.0385344	0.0426527		-0.288818		0	0	0	0
B230343H07RIK	10124	M20	TEST		Nell1		-0.974139		0.996185	-0.055149	0.0327606	0.0139678		-0.594578		0	0	0	0
B230354K17RIK	10124	M21	TEST		B230354K17Rik		-0.600665		0.994469	0.0250297	0.0900707	-0.0168292		0.322703		0	0	0	0
B230358A15	10124	M22	TEST		B230354K17Rik		-1.12268		0.998348	0.0272365	-0.00929965	-0.0379526		0.200399		0	0	0	0
Undefined	10124	M23	Empty		NA		-0.201828		0.990308	-0.0881712	0.0588535	-0.0760819		-0.65573		0	0	0	0
Dharmacon siGENOME Non-Targeting Control siRNA 2	10124	N01	Non-Targeting Control		NA		1.35562		0.962329	0.00412758	0.255077	-0.0408626		0.078095		0	0	0	0
Undefined	10124	N02	Empty		NA		0.323144		0.983778	-0.0432429	0.167817	0.0166744		-0.472274		0	0	0	0
ATP5A1	10124	N03	TEST		Atp5a1		-0.641638		0.994832	-0.0441165	0.0805218	-0.015925		-0.411122		0	0	0	0
ATP5B	10124	N04	TEST		Atp5b		0.472024		0.972507	0.00685625	0.174953	-0.0610587		-0.0442092		0	0	0	0
ATP5D	10124	N05	TEST		Atp5d		-0.2158		0.988568	-0.0345631	0.109685	-0.0579866		-0.34997		0	0	0	0
ATP5E	10124	N06	TEST		Atp5e		-0.772896		0.994482	-0.0763641	-0.0178097	0.0273828		-0.839186		0	0	0	0
ATP5F1	10124	N07	TEST		Atp5f1		-0.834656		0.99445	-0.0482646	-0.059466	0.0036391		-0.472274		0	0	0	0
ATP5G1	10124	N08	TEST		Atp5g1		-0.845843		0.996977	0.0690212	-0.00881109	0.0181239		0.322703		0	0	0	0
ATP5G2	10124	N09	TEST		Atp5g2		-1.01241		0.997449	0.017282	0.000500871	0.0569556		-0.166513		0	0	0	0
ATP5G3	10124	N10	TEST		Atp5g3		-1.31974		0.998793	-0.0269478	-0.0172764	-0.00635003		-0.34997		0	0	0	0
ATP5J2	10124	N11	TEST		Atp5j2		-0.94803		0.997419	0.0255871	-0.0582034	0.00552067		-0.105361		0	0	0	0
ATP5K	10124	N12	TEST		Atp5k		-0.292922		0.991906	-0.0189868	-0.119695	0.000741636		-0.411122		0	0	0	0
B230359F08RIK	10124	N13	TEST		B230359F08Rik		-0.413315		0.993302	0.0163248	-0.108781	-0.00709191		-0.166513		0	0	0	0
B230362M20RIK	10124	N14	TEST		B230362M20Rik		0.515211		0.980624	-0.151059	-0.114318	-0.019473		-1.08379		0	0	0	0
B230363K08RIK	10124	N15	TEST		Ccdc108		-0.518727		0.993979	-0.0959776	-0.0360609	0.0192973		-0.961491		0	0	0	0
B230365F16RIK	10124	N16	TEST		Pld5		-0.888395		0.997114	-0.0520387	-0.0313984	-0.0376592		-0.533426		0	0	0	0
B230373P09RIK	10124	N17	TEST		B230373P09Rik		-0.264124		0.991851	-0.0514821	-0.108111	0.0338658		-0.778034		0	0	0	0
B230374F23RIK	10124	N18	TEST		Fstl4		-0.829311		0.996427	-0.0251463	-0.070818	0.0111411		-0.533426		0	0	0	0
B230380D07RIK	10124	N19	TEST		Fam63b		-1.41491		0.999319	0.0164551	-0.00738977	-0.00275124		-0.0442092		0	0	0	0
B230382K22RIK	10124	N20	TEST		Tmem74		-0.971249		0.996868	-0.01367	-0.0600121	-0.0142842		-0.34997		0	0	0	0
B230384L07	10124	N21	TEST		Lhfpl4		-0.975928		0.996053	-0.0438524	0.0465479	-0.011494		-0.411122		0	0	0	0
B230396O12RIK	10124	N22	TEST		Ttc34		-1.11575		0.994605	0.0196879	-0.024794	-0.0384677		0.078095		0	0	0	0
NLK	10124	N23	POS-CTRL		Nlk		0.974641		0.958754	0.135997	0.144789	0.106353		1.30114		0	0	0	0
Undefined	10124	N24	Empty		NA		-0.273531		0.99075	-0.0304003	0.113294	-0.0397955		-0.288818		0	0	0	0
Undefined	10124	O01	Empty		NA		1.09701		0.961096	-0.0529049	0.224177	-0.0570639		-0.716882		0	0	0	0
Undefined	10124	O02	Empty		NA		0.6854		0.976647	-0.0848506	0.184393	-0.0238817		-0.900339		0	0	0	0
ATP5L	10124	O03	TEST		Atp5l		-0.222472		0.990731	-0.0453171	-0.0660466	-0.0990174		-0.288818		0	0	0	0
ATP5O	10124	O04	TEST		Atp5o		0.718303		0.976939	-0.0144071	0.205438	-0.0133256		-0.166513		0	0	0	0
ATP6AP1	10124	O05	TEST		Atp6ap1		-0.58086		0.993955	-0.0387502	0.0899626	-0.00855826		-0.411122		0	0	0	0
ATP6AP2	10124	O06	TEST		Atp6ap2		-1.03614		0.996595	0.00142615	-0.0571811	-0.000966443		-0.105361		0	0	0	0
ATP6V0A1	10124	O07	TEST		Atp6v0a1		-0.692612		0.993883	-0.0678378	0.00995051	0.0581622		-0.839186		0	0	0	0
ATP6V0A2	10124	O08	TEST		Atp6v0a2		-1.37574		0.998835	-0.00142759	0.0239495	0.0104525		-0.227665		0	0	0	0
ATP6V0B	10124	O09	TEST		Atp6v0b		-1.26613		0.998587	0.019157	0.010337	0.0283683		-0.0442092		0	0	0	0
ATP6V0C	10124	O10	TEST		Atp6v0c		-1.23288		0.997698	0.0174608	-0.00136941	0.0353226		0.0169429		0	0	0	0
ATP6V0D1	10124	O11	TEST		Atp6v0d1		-1.02355		0.997165	-0.0211351	-0.0330252	0.0450875		-0.472274		0	0	0	0
ATP6V0D2	10124	O12	TEST		Atp6v0d2		-0.131892		0.990137	0.0774185	-0.10549	-0.0238895		0.322703		0	0	0	0
B230399E16RIK	10124	O13	TEST		Fam69c		-0.807421		0.995852	0.0344152	-0.0665324	-0.0125871		0.078095		0	0	0	0
B330003H21	10124	O14	TEST		Gm10336		-0.669715		0.995496	-0.0233524	-0.0841085	-0.0186897		-0.34997		0	0	0	0
B3GALT1	10124	O15	TEST		B3galt1		-1.25444		0.996197	-0.0280743	-0.0279545	0.00573288		-0.34997		0	0	0	0
B3GALT2	10124	O16	TEST		B3galt2		-1.0146		0.995895	-0.0510923	-0.0278593	-0.0195147		-0.411122		0	0	0	0
B3GALT3	10124	O17	TEST		B3galt2		-0.734647		0.993932	-0.0472503	-0.02996	-0.0636176		-0.34997		0	0	0	0
B3GALT4	10124	O18	TEST		B3galt4		-0.39975		0.992613	-0.0679292	-0.08884	-0.0178069		-0.716882		0	0	0	0
B3GALT5	10124	O19	TEST		B3galt5		-0.782032		0.995288	-0.0554273	-0.00810178	-0.0583815		-0.34997		0	0	0	0
B3GALT6	10124	O20	TEST		B3galt6		-0.509135		0.993732	-0.0604001	0.0703621	-0.0480352		-0.533426		0	0	0	0
B3GAT1	10124	O21	TEST		B3galt6		-0.0871961		0.987687	-0.126327	0.0628657	0.00267009		-1.2061		0	0	0	0
B3GAT2	10124	O22	TEST		B3gat2		-0.184891		0.989062	-0.0895852	0.0552601	-0.0796127		-0.594578		0	0	0	0
Undefined	10124	O23	Empty		NA		0.855675		0.974973	-0.152047	0.155704	-0.0246773		-1.63416		0	0	0	0
Undefined	10124	O24	Empty		NA		0.24699		0.980539	0.0325138	0.163395	-0.00659937		0.261551		0	0	0	0
Undefined	10124	P01	Empty		NA		1.38346		0.959318	-0.105709	0.224855	-0.0808651		-1.14495		0	0	0	0
Undefined	10124	P02	Empty		NA		-0.645016		0.994592	-0.0424855	0.0764781	-0.0308838		-0.411122		0	0	0	0
ATP6V0E	10124	P03	TEST		Atp6v0e		-0.0168135		0.985571	-0.0448895	0.130897	-0.0455875		-0.533426		0	0	0	0
ATP6V1A1	10124	P04	TEST		Atp6v1a		2.48388		0.931667	0.231897	0.255502	0.0426762		2.40187		2	4	5	5
ATP6V1B2	10124	P05	TEST		Atp6v1b2		0.418176		0.980134	0.00745403	0.180005	-0.0196878		0.0169429		0	0	0	0
ATP6V1C1	10124	P06	TEST		Atp6v1c1		0.707344		0.978068	-0.146128	0.143748	-0.0272353		-1.51186		0	0	0	0
ATP6V1C2	10124	P07	TEST		Atp6v1c2		0.0232839		0.988359	-0.058093	0.135325	0.0250448		-0.65573		0	0	0	0
ATP6V1E1	10124	P08	TEST		Atp6v1e1		0.527292		0.979371	0.165354	0.0895298	-0.00521291		1.17883		0	0	0	0
ATP6V1E2	10124	P09	TEST		Atp6v1e2		-0.454353		0.993408	0.0513936	0.0913517	0.0219917		0.322703		0	0	0	0
ATP6V1G1	10124	P10	TEST		Atp6v1g1		-0.758306		0.99606	-0.0626958	-0.0545297	-0.00176388		-0.716882		0	0	0	0
ATP6V1G2	10124	P11	TEST		Atp6v1g2		-0.587473		0.995047	0.0705409	-0.0443979	0.0447538		0.200399		0	0	0	0
ATP6V1G3	10124	P12	TEST		Atp6v1g3		-0.746506		0.996179	-0.0277301	-0.0701057	0.0354		-0.594578		0	0	0	0
B3GAT3	10124	P13	TEST		B3gat3		-0.786063		0.996111	0.0454372	-0.0623214	0.00876826		0.0169429		0	0	0	0
B3GNT1	10124	P14	TEST		B3gnt1		-0.619287		0.995008	-0.0723126	-0.058158	0.0214138		-0.778034		0	0	0	0
B3GNT4	10124	P15	TEST		B3gnt4		-0.874508		0.996269	-0.0114981	-0.0700828	0.0100768		-0.288818		0	0	0	0
B3GNT5	10124	P16	TEST		B3gnt5		-0.987216		0.997151	0.000481742	0.0372113	0.0504062		-0.166513		0	0	0	0
B3GNT7	10124	P17	TEST		B3gnt7		-0.92616		0.99608	-0.0670017	-0.00825626	0.0176952		-0.716882		0	0	0	0
B430010N18RIK	10124	P18	TEST		Timd4		-1.2072		0.996887	-0.0306602	-0.0164592	-0.0263683		-0.288818		0	0	0	0
B430108F07RIK	10124	P19	TEST		B430108F07Rik		-0.619865		0.994967	-0.0684358	-0.0652867	0.00861229		-0.778034		0	0	0	0
B430110G05RIK	10124	P20	TEST		Slc25a44		-0.960716		0.997347	0.0291319	0.0537743	0.0174503		0.139247		0	0	0	0
B430119L13RIK	10124	P21	TEST		Lrrn4		-0.684694		0.994092	0.0201923	0.0816722	-0.0257532		0.200399		0	0	0	0
B430201G11RIK	10124	P22	TEST		Ppp6r1		-0.888041		0.996232	-0.0603813	-0.00417	-0.0393536		-0.533426		0	0	0	0
Undefined	10124	P23	Empty		NA		-0.860247		0.9966	-0.0263821	0.0691681	0.00566343		-0.34997		0	0	0	0
Undefined	10124	P24	Empty		NA		0.0732466		0.987545	-0.000734034	0.149975	-0.027492		0.0169429		0	0	0	0
Undefined	10144	A01	Empty		NA		0.00275136		0.98617	-0.120725	0.0823395	-0.0258935		-1.08379		0	0	0	0
Undefined	10144	A02	Empty		NA		-0.835217		0.995628	-0.0645777	0.00698804	-0.0412029		-0.472274		0	0	0	0
AP3M1	10144	A03	TEST		Ap3m1		-0.939617		0.996757	-0.0421318	0.0513408	-0.013525		-0.411122		0	0	0	0
AP3M2	10144	A04	TEST		Ap3m2		-1.10019		0.997733	0.0201033	0.0470603	-0.00335022		0.139247		0	0	0	0
AP3S1	10144	A05	TEST		Ap3s1		-1.13114		0.998183	-0.0120933	-0.0237108	0.042058		-0.411122		0	0	0	0
AP3S2	10144	A06	TEST		Ap3s2		-0.417179		0.992792	-0.104647	-0.0395126	0.0157525		-1.02264		0	0	0	0
AP4B1	10144	A07	TEST		Ap4b1		-0.12263		0.989114	-0.12465	0.0386933	-0.0442029		-1.08379		0	0	0	0
AP4M1	10144	A08	TEST		Ap4m1		-0.0232466		0.988341	-0.11803	0.0698256	-0.0499806		-0.961491		0	0	0	0
AP4S1	10144	A09	TEST		Ap4s1		-1.27884		0.999076	-0.00182076	-0.0288161	-0.0183499		-0.166513		0	0	0	0
APBA1	10144	A10	TEST		Apba1		-0.929532		0.996949	-0.0476513	-0.0433659	-0.0217151		-0.472274		0	0	0	0
APBA2	10144	A11	TEST		Apba2		-0.668414		0.994986	-0.0182279	0.082028	-0.0326695		-0.166513		0	0	0	0
APBA2BP	10144	A12	TEST		Necab3		-0.880259		0.996425	-0.0535819	-0.0328835	-0.0359315		-0.533426		0	0	0	0
ATP8B3	10144	A13	TEST		Atp8b3		-0.458866		0.992413	0.062564	-0.0297039	-0.0794547		0.50616		0	0	0	0
ATP9B	10144	A14	TEST		Atp9b		-0.878544		0.996621	0.0415984	0.0360409	0.044225		0.139247		0	0	0	0
ATPAF1	10144	A15	TEST		Atpaf1		-0.879474		0.996254	-0.0151151	0.00057558	0.0708832		-0.472274		0	0	0	0
ATPAF2	10144	A16	TEST		Atpaf2		-0.926265		0.997326	-0.0484086	-0.0434799	-0.0204392		-0.411122		0	0	0	0
ATPI	10144	A17	TEST		Atpif1		-1.21145		0.998328	0.0392174	-0.000324424	-0.00149672		0.078095		0	0	0	0
ATRN	10144	A18	TEST		Atrn		-1.13866		0.997973	0.0196727	0.0310805	-0.0296248		0.078095		0	0	0	0
ATRNL	10144	A19	TEST		Atrnl1		-0.331702		0.99221	-0.0241532	0.113862	0.0254575		-0.34997		0	0	0	0
ATTP	10144	A20	TEST		Uevld		0.393536		0.982398	0.156334	0.0827121	0.00761711		1.17883		0	0	0	0
AU014748	10144	A21	TEST		AU014748		0.0645143		0.987136	0.0605259	0.126331	0.0566896		0.445008		0	0	0	0
AU016693	10144	A22	TEST		AU016693		-0.153829		0.985015	-0.0714268	-0.0729733	-0.0866916		-0.34997		0	0	0	0
Undefined	10144	A23	Empty		NA		-0.109981		0.989979	0.0585358	0.121636	-0.0171095		0.567312		0	0	0	0
Undefined	10144	A24	Empty		NA		-0.506558		0.99406	-0.00561653	0.100483	-0.0248198		-0.0442092		0	0	0	0
Dharmacon siGENOME Non-Targeting Control siRNA 2	10144	B01	Non-Targeting Control		NA		-0.555081		0.993832	-0.0199311	0.0978426	-0.00685127		-0.166513		0	0	0	0
Undefined	10144	B02	Empty		NA		-0.924107		0.99578	-0.0500541	0.0219322	-0.0422969		-0.34997		0	0	0	0
APBA3	10144	B03	TEST		Apba3		-1.41919		0.998345	0.00647731	0.0166044	0.0110871		-0.166513		0	0	0	0
APBB1IP	10144	B04	TEST		Apbb1ip		-0.490454		0.99327	-0.0335492	0.0914184	0.042144		-0.472274		0	0	0	0
APBB2	10144	B05	TEST		Apbb2		-0.7473		0.99469	-0.0365412	0.0569821	-0.0494839		-0.166513		0	0	0	0
APEX2	10144	B06	TEST		Apex2		-0.148179		0.988893	-0.117044	-0.0509839	0.0460164		-1.14495		0	0	0	0
APG10L	10144	B07	TEST		Atg10		0.142373		0.986437	-0.14145	-0.0593153	0.0454632		-1.38956		0	0	0	0
APG16L	10144	B08	TEST		Atg16l1		-1.23587		0.998619	0.0128931	0.00792263	0.0360495		-0.166513		0	0	0	0
Atg4a	10144	B09	TEST		Atg16l1		-0.342907		0.992345	0.102405	0.0515775	-0.010999		0.689616		0	0	0	0
Atg4b	10144	B10	TEST		Atg16l1		-0.625041		0.994639	-0.0628021	-0.0689434	0.0151844		-0.778034		0	0	0	0
APG4C	10144	B11	TEST		Atg16l1		-0.693036		0.995856	0.0803177	-0.0254176	0.0111225		0.383855		0	0	0	0
Atg4d	10144	B12	TEST		Atg16l1		-0.847834		0.996475	-0.00101071	-0.0669905	0.0310197		-0.34997		0	0	0	0
AU018778	10144	B13	TEST		Atg16l1		0.101697		0.987568	0.0592119	-0.139384	-0.0218113		0.078095		0	0	0	0
AU020939	10144	B14	TEST		AU020939		-0.781922		0.995543	-0.0207495	-0.0686947	0.0359379		-0.472274		0	0	0	0
AU021034	10144	B15	TEST		AU020939		-0.481431		0.994222	0.0894946	-0.0469804	0.0206977		0.383855		0	0	0	0
AU021107	10144	B16	TEST		AU021107		-1.19976		0.995549	-0.0173902	0.0219656	0.0358311		-0.288818		0	0	0	0
AU022521	10144	B17	TEST		Nsun3		-1.05778		0.996648	-0.0476438	0.0243744	-0.0218414		-0.411122		0	0	0	0
AU022726	10144	B18	TEST		AU022726		-1.28165		0.998273	-0.00164298	-0.0341545	0.00640512		-0.227665		0	0	0	0
AU022870	10144	B19	TEST		AU022870		0.0462423		0.98756	-0.136234	-0.0625435	-0.0230546		-1.02264		0	0	0	0
AU024582	10144	B20	TEST		AU022870		-0.13889		0.985091	-0.121508	-0.0382849	-0.048616		-0.961491		0	0	0	0
AU040320	10144	B21	TEST		AU040320		-0.524241		0.994296	0.0793778	0.0366317	0.0492592		0.445008		0	0	0	0
AU040377	10144	B22	TEST		AU040377		-0.483001		0.993066	0.0733475	0.0582876	0.0456955		0.445008		0	0	0	0
Dharmacon GFP Duplex	10144	B23	NEG-CTRL		NA		6.1304		0.777753	-0.595404	-0.02508	0.187242		-3.40757		1	1	1	1
Undefined	10144	B24	Empty		NA		-0.10035		0.989103	0.0438747	0.129169	-0.0149144		0.383855		0	0	0	0
Undefined	10144	C01	Empty		NA		-0.767198		0.995373	-0.0733501	0.0390255	0.0078008		-0.716882		0	0	0	0
SOX2	10144	C02	NEG-CTRL 2		Sox2		3.9071		0.87848	-0.446032	0.114068	0.0308559		-3.77449		1	2	3	3
APLN	10144	C03	TEST		AU040377		-0.918373		0.995646	-0.0409247	0.0393588	0.0413264		-0.533426		0	0	0	0
APOA1BP	10144	C04	TEST		Apoa1bp		-1.14738		0.997278	0.000268471	0.0261678	0.0409531		-0.166513		0	0	0	0
APOA5	10144	C05	TEST		Apoa5		-0.236583		0.989084	-0.124768	-0.00093973	0.0316653		-1.26725		0	0	0	0
APOC2	10144	C06	TEST		Apoc2		-0.923894		0.995868	-0.0469387	-0.046461	-0.0190041		-0.411122		0	0	0	0
APPBP1	10144	C07	TEST		Appbp1		0.271929		0.984697	-0.104651	-0.131588	0.0241564		-1.02264		0	0	0	0
APXL	10144	C08	TEST		Apxl		-0.160798		0.990941	0.0689368	-0.10851	-0.0232869		0.261551		0	0	0	0
AQP11	10144	C09	TEST		Aqp11		-0.943872		0.996517	-0.0641812	-0.00432778	-0.0213107		-0.65573		0	0	0	0
AQR	10144	C10	TEST		Aqr		-0.2115		0.989347	-0.0953426	-0.0567327	0.0681289		-1.2061		0	0	0	0
ARBP	10144	C11	TEST		Rplp0		1.48227		0.934572	-0.118821	-0.231549	0.055564		-1.08379		0	0	0	0
ARC	10144	C12	TEST		Arc		-0.163083		0.988957	-0.126881	-0.037033	0.0254604		-1.14495		0	0	0	0
AU040576	10144	C13	TEST		Ano1		0.338109		0.984161	-0.0790975	-0.155881	-0.00178627		-0.839186		0	0	0	0
AU040829	10144	C14	TEST		AU040829		0.103719		0.987383	0.00562358	-0.148014	-0.0417331		-0.227665		0	0	0	0
AU040950	10144	C15	TEST		Epdr1		-0.293003		0.991819	0.0569409	-0.105316	-0.00283435		0.0169429		0	0	0	0
AU041483	10144	C16	TEST		Ildr1		-0.527974		0.993231	-0.0307753	-0.0841608	-0.0477063		-0.227665		0	0	0	0
AU041707	10144	C17	TEST		Agpat6		-0.493355		0.994303	0.0929616	-0.036394	-0.0201706		0.50616		0	0	0	0
AU041783	10144	C18	TEST		AU041783		-0.525029		0.993611	-0.0189748	-0.0798964	-0.0594543		-0.288818		0	0	0	0
AU044581	10144	C19	TEST		AU044581		-1.01646		0.99773	0.000494235	-0.0574719	0.0122085		-0.227665		0	0	0	0
AU067744	10144	C20	TEST		AU067744		-0.500742		0.994064	0.0972957	0.0291684	-0.00195293		0.750768		0	0	0	0
AUP1	10144	C21	TEST		Aup1		-0.619579		0.993363	0.0713857	0.0585902	-0.000272808		0.689616		0	0	0	0
AV028368	10144	C22	TEST		AV028368		0.369644		0.982276	-0.172797	-0.0385624	-0.0259109		-1.38956		0	0	0	0
Undefined	10144	C23	Empty		NA		0.109608		0.987113	-0.0110175	0.149195	0.0441003		-0.227665		0	0	0	0
SOX2	10144	C24	NEG-CTRL 2		Sox2		8.26294		0.635251	-0.631938	0.406275	-0.102543		-5.42559		1	2	3	3
Undefined	10144	D02	Empty		NA		-0.190121		0.990552	0.0334823	0.125187	-0.00805775		0.383855		0	0	0	0
ARCH	10144	D03	TEST		Zbtb8os		-0.705337		0.99597	0.0515097	0.0617121	0.0286418		0.322703		0	0	0	0
ARCN1	10144	D04	TEST		Arcn1		-0.481197		0.993169	0.0214217	0.0905516	0.0501762		0.0169429		0	0	0	0
ARD1	10144	D05	TEST		Naa10		0.252886		0.984388	0.13893	0.0513863	0.0740721		0.934224		0	0	0	0
ARF2	10144	D06	TEST		Arf2		-0.696699		0.993988	-0.0714559	-0.0526631	0.00504067		-0.65573		0	0	0	0
ARF4L	10144	D07	TEST		Arl4d		-1.01935		0.99752	0.00432586	-0.0538353	0.0226506		-0.288818		0	0	0	0
ARF5	10144	D08	TEST		Arf5		-0.665969		0.994371	0.0461107	-0.0747449	-0.00688874		0.139247		0	0	0	0
ARFRP2	10144	D09	TEST		Arl15		-0.209634		0.990105	-0.0275804	-0.118699	-0.0400036		-0.288818		0	0	0	0
ARG2	10144	D10	TEST		Arg2		-0.477659		0.993185	0.0101178	-0.0701429	0.0783976		-0.472274		0	0	0	0
ARHGAP10	10144	D11	TEST		Arhgap10		-0.489401		0.994346	0.0866842	-0.0541592	-0.00504985		0.383855		0	0	0	0
ARHGAP12	10144	D12	TEST		Arhgap12		-1.20723		0.996172	0.0246931	-0.0323319	-0.00532964		-0.0442092		0	0	0	0
AV071179	10144	D13	TEST		AV071179		-0.248344		0.991335	0.0691257	-0.0991279	0.0255369		0.078095		0	0	0	0
AV216087	10144	D14	TEST		AV216087		0.0119692		0.988264	0.0234036	-0.132653	-0.0560207		0.0169429		0	0	0	0
AV249152	10144	D15	TEST		AV249152		-0.525039		0.993296	0.0936563	-0.027877	0.0191242		0.628464		0	0	0	0
Hecw1	10144	D16	TEST		Hecw1		-1.10123		0.998151	0.0216439	-0.0224913	0.0401416		-0.105361		0	0	0	0
AV312086	10144	D17	TEST		AV312086		-1.21077		0.998447	-0.00264927	-0.0147968	0.0393865		-0.288818		0	0	0	0
AV340375	10144	D18	TEST		AV340375		-0.888457		0.996166	-0.0596579	-0.00930689	0.0407587		-0.778034		0	0	0	0
AV344025	10144	D19	TEST		AV344025		-0.512265		0.99419	-0.0604956	-0.0792585	-0.0278413		-0.533426		0	0	0	0
AVIL	10144	D20	TEST		Avil		-0.970864		0.996329	-0.0290462	0.0365764	0.0456297		-0.411122		0	0	0	0
AVPI1	10144	D21	TEST		Avpi1		-0.943075		0.996975	0.0311872	0.0555457	0.0135902		0.139247		0	0	0	0
AW011752	10144	D22	TEST		Smek2		0.200751		0.985319	-0.152917	0.056006	-0.0267136		-1.3284		0	0	0	0
NLK	10144	D23	POS-CTRL		Nlk		1.68496		0.958116	0.216776	0.162075	0.0851778		2.09611		0	0	0	0
Undefined	10144	D24	Empty		NA		0.306659		0.983851	-0.0454645	0.162859	-0.0344507		-0.411122		0	0	0	0
Undefined	10144	E01	Empty		NA		-0.827828		0.996318	0.0104128	0.0692426	-0.0284881		0.078095		0	0	0	0
Dharmacon GFP Duplex	10144	E02	NEG-CTRL		NA		5.1614		0.817114	-0.545283	0.0437463	0.0801283		-3.10181		1	1	1	1
ARHGAP15	10144	E03	TEST		Arhgap15		0.589261		0.978725	0.090882	0.171871	0.00151413		0.873072		0	0	0	0
ARHGAP17	10144	E04	TEST		Arhgap17		-0.479181		0.993925	0.0332014	0.0387482	0.092383		0.0169429		0	0	0	0
ARHGAP18	10144	E05	TEST		Arhgap18		-1.2964		0.998514	0.0120834	-0.000258765	0.0309829		-0.105361		0	0	0	0
ARHGAP20	10144	E06	TEST		Arhgap20		-1.30227		0.998145	0.00951084	-0.0112628	-0.0280776		0.0169429		0	0	0	0
ARHGAP22	10144	E07	TEST		Arhgap22		-0.717842		0.99581	0.052585	-0.0624288	0.017328		0.200399		0	0	0	0
ARHGAP24	10144	E08	TEST		Arhgap24		0.00146432		0.988485	0.115632	-0.0756059	-0.039764		0.628464		0	0	0	0
ARHGAP25	10144	E09	TEST		Arhgap25		-0.176249		0.989947	0.0228227	-0.12201	0.040418		-0.288818		0	0	0	0
[truncated: 60,253 more rows]
