# Supplementary material for: Distribution Analyzer, a methodology for identifying and clustering outlier conditions from single-cell distributions, and its application to a Nanog reporter RNAi screen
Source: BMC Bioinformatics. 2015 Jul 22;16:225. doi: 10.1186/s12859-015-0636-7 (PMC4511455; doi:10.1186/s12859-015-0636-7)
Supplement: Additional file 12: Table S2. — Effects in the genome-scale RNAi screen grouped by unique condition. Conditions from Additional file 7: Table S1 were grouped into 16784 unique siRNA pools (each targeting a different gene) and the median applied over replicates. Replicates with no mode whose distributions fell into different clusters or the non-outlier cluster are assigned to the non-outlier cluster. The PC scores were averaged. [file 12859_2015_636_MOESM12_ESM.xlsx]

## Sheet: SupplementaryTable2
Unique Conditions		Genes		Median Hellinger Distance To Null Effect Z-score		Principal Component 1 Score	Principal Component 2 Score	Principal Component 3 Score	Principal Component 4 Score		Median Z-score of Median Fluorescence	Absolute Median Z-score of Median Fluorescence	Membership 2 Clusters	Membership 4 Clusters	Membership 5 Clusters	Membership 6 Clusters
HTR1F		Htr1f		6.10292		0.81582	-0.502552	0.053134	0.0923011		-4.1414	4.1414	1	1	3	3
THRAP6		Med30		5.61257		0.81712	-0.53184	-0.0122186	0.160661		-3.46873	3.46873	1	1	1	1
Dharmacon GFP Duplex		NA		5.50647		0.804068	-0.514366	-0.0498904	0.150846		-3.16297	3.16297	1	1	1	1
TIMM10		Timm10		5.16952		0.873342	0.369519	0.191394	0.0783019		3.99183	3.99183	2	4	5	5
RYR1		Ryr1		5.08113		0.809804	-0.510346	-0.0554273	0.195307		-3.04066	3.04066	1	1	1	1
Bmp2		Bmp2		4.98594		0.872631	0.419719	0.1613	0.107112		3.68607	3.68607	2	4	5	5
CRSP9		Med7		4.86319		0.848112	-0.494757	0.133974	-0.0136236		-3.52988	3.52988	1	2	3	3
F730011J02		F730011J02		4.8172		0.860029	0.465319	0.127528	0.118624		3.44146	3.44146	2	4	5	5
SEMA6D		Sema6d		4.8139		0.853892	-0.503309	0.0614882	0.086557		-3.59103	3.59103	1	1	1	1
AP2M1		Ap2m1		4.76725		0.843241	-0.497139	0.0861532	0.133454		-3.77449	3.77449	1	1	1	1
SUPT5H		Supt5h		4.64258		0.857052	-0.422729	-0.205667	0.140061		-2.6126	2.6126	1	1	1	1
SOX2		Sox2		4.60901		0.843562	-0.433755	0.175862	0.0484506		-3.83564	3.83564	1	2	3	3
HTATIP		Kat5		4.59317		0.847134	0.478769	0.110425	0.0946008		3.34973	3.34973	2	4	5	0
BRD4		Brd4		4.57603		0.859214	-0.386649	-0.209566	0.212831		-2.49029	2.49029	1	3	4	4
FBXL3A		Fbxl3		4.52093		0.852171	-0.487987	-0.00527123	0.107357		-3.46873	3.46873	1	1	0	0
CD34		Cd34		4.52064		0.841014	-0.480032	0.193499	-0.0374124		-3.83564	3.83564	1	2	3	3
ELAVL1		Elavl1		4.51534		0.852288	-0.44645	-0.141266	0.160854		-3.16297	3.16297	1	1	1	1
TNRC11		Med12		4.4668		0.857641	-0.407357	-0.208988	0.202498		-2.91836	2.91836	1	3	4	4
GPR18		Gpr18		4.45133		0.865565	-0.414571	0.00273859	0.118945		-3.77449	3.77449	1	1	0	0
CATNA1		Ctnna1		4.40183		0.840815	-0.481408	0.00539005	0.129929		-3.95794	3.95794	1	1	0	0
GJE1		Gje1		4.38435		0.884888	-0.441318	0.0160822	0.0352396		-3.46873	3.46873	1	1	1	1
DMRT2		Dmrt2		4.35993		0.889838	-0.409202	-0.0688458	0.121916		-3.04066	3.04066	1	1	1	1
RAD21		Rad21		4.33153		0.877116	-0.454198	0.00348555	0.11499		-3.28527	3.28527	1	1	1	1
D4ERTD478E		D4Ertd478e		4.32005		0.863728	0.398601	0.164083	0.187659		3.93068	3.93068	2	4	5	5
EIF3S9		Eif3b		4.27743		0.790817	-0.181468	-0.383495	-0.0664415		-0.900339	0.900339	1	3	4	4
CR2		Cr2		4.2662		0.881689	-0.431909	0.102067	0.0641567		-3.83564	3.83564	1	2	0	0
LTB4R1		Ltb4r1		4.20891		0.884408	-0.439844	0.0275545	0.0823558		-3.46873	3.46873	1	1	1	1
AGL		Agl		4.19319		0.89611	-0.360667	0.198961	-0.0469562		-3.89679	3.89679	1	2	3	3
CHRM5		Chrm5		4.16947		0.876549	0.423616	0.120377	0.153349		3.19685	3.19685	2	4	5	5
COL6A2		Col6a2		4.16238		0.863944	0.314999	0.290285	0.210809		3.62492	3.62492	2	4	5	5
GPR64		Gpr64		4.09334		0.871224	-0.426586	-0.111981	0.170445		-2.85721	2.85721	1	3	4	4
CPN1		Cpn1		4.09237		0.854239	0.307019	0.256902	0.24032		4.05298	4.05298	2	4	5	5
PON3		Pon3		4.03907		0.88197	-0.401092	0.108491	0.136457		-3.59103	3.59103	1	2	0	0
5730461K03RIK		Ecd		4.03521		0.872016	0.439877	0.088843	0.103675		2.89109	2.89109	2	4	5	5
1110025F24RIK		Nmral1		4.03035		0.89001	-0.400075	-0.000874509	0.178788		-3.16297	3.16297	1	1	1	1
GLI2		Gli2		4.01125		0.885375	0.431659	0.0780199	0.0437211		2.95224	2.95224	2	4	5	5
CSPG6		Smc3		4.00666		0.875635	-0.436873	0.0504115	0.101949		-3.71333	3.71333	1	1	1	1
D11ERTD498E		Wipi1		3.99624		0.888295	-0.423756	-0.106647	0.0809108		-2.85721	2.85721	1	3	4	4
PIWIL2		Piwil2		3.97902		0.877986	-0.38977	-0.140503	0.196851		-2.97951	2.97951	1	1	4	4
BCAS2		Bcas2		3.97304		0.897492	0.399672	0.0967268	0.0843362		3.258	3.258	2	4	5	5
SLC3A1		Slc3a1		3.96118		0.888553	-0.338681	-0.255308	0.131936		-2.49029	2.49029	1	3	4	4
CRSP7		Med26		3.92894		0.878561	0.439388	0.0216033	-0.121311		2.21842	2.21842	2	4	5	6
CTSH		Ctsh		3.91596		0.888009	0.433024	0.102539	0.0515404		3.258	3.258	2	4	5	5
5330431K02RIK		5330431K02Rik		3.90876		0.896339	-0.417575	-0.0156304	0.0992743		-3.16297	3.16297	1	1	1	1
STAM2		Stam2		3.90171		0.891776	-0.41021	-0.0372965	0.0297231		-2.49029	2.49029	1	0	0	0
CLCN2		Clcn2		3.87176		0.885367	0.451946	0.071094	0.0180437		2.76879	2.76879	2	4	5	6
ADORA1		Adora1		3.86829		0.873901	-0.436925	0.185257	-0.0327055		-3.71333	3.71333	1	2	2	2
ZFP191		Zfp191		3.86231		0.893765	0.393252	0.149778	0.116656		3.07455	3.07455	2	4	5	5
RXRA		Rxra		3.83101		0.895765	0.399491	0.100105	0.0448703		3.19685	3.19685	2	4	5	5
GTF2B		Gtf2b		3.79939		0.851006	-0.241258	-0.347302	0.0713069		-1.63416	1.63416	1	3	4	4
DDIT3		Ddit3		3.75895		0.887277	-0.306909	-0.264734	0.0676065		-2.49029	2.49029	1	3	4	4
SH2BP1		Ctr9		3.75426		0.886978	-0.449736	0.00256731	0.0076517		-2.7349	2.7349	1	3	2	2
GGPS1		Ggps1		3.74895		0.907719	0.355551	0.125516	0.122419		3.258	3.258	2	4	5	5
CCL8		Ccl8		3.74674		0.886716	-0.439062	-0.00323532	0.089536		-3.40757	3.40757	1	3	4	4
PLA2G2A		Pla2g2a		3.73516		0.891663	-0.426379	-0.0831036	0.115431		-2.91836	2.91836	1	3	4	4
ABCE1		Abce1		3.71561		0.894478	-0.434677	-0.0087814	0.0109356		-2.79605	2.79605	1	3	4	4
E130203B14RIK		E130203B14Rik		3.7147		0.884964	-0.383124	-0.150168	0.161674		-2.64317	2.64317	1	3	4	4
EIF3S5		Eif3f		3.68119		0.816044	-0.138023	-0.371325	-0.127786		-0.594578	0.594578	1	3	4	4
DTNB		Dtnb		3.64833		0.900546	0.414158	0.044171	0.0287754		3.0134	3.0134	2	4	5	5
FBXL8		Fbxl8		3.64259		0.896893	-0.374885	0.183144	-0.0990842		-3.65218	3.65218	1	2	2	2
IGFBP3		Igfbp3		3.62964		0.909028	0.357678	0.115926	0.12111		3.19685	3.19685	2	4	5	5
GNAO		Gnao1		3.61446		0.894108	0.423518	0.0960636	0.0598725		2.95224	2.95224	2	4	5	5
PDAP1		Pdap1		3.5869		0.901052	-0.410614	-0.0610404	0.0507984		-2.85721	2.85721	1	0	0	0
A630019B22		Gm10101		3.57689		0.882723	-0.401421	0.19598	0.0387164		-3.65218	3.65218	1	2	2	2
TLR7		Tlr7		3.56825		0.884679	-0.388266	-0.122063	0.18059		-2.67375	2.67375	1	3	4	4
GRM8		Grm8		3.55257		0.911431	-0.374007	-0.0244753	0.0982815		-3.22412	3.22412	1	0	0	0
CTH		Cth		3.55088		0.902032	-0.405675	0.0241658	0.04286		-2.79605	2.79605	1	3	2	2
CRSP2		Med14		3.54244		0.859507	-0.210984	-0.364328	0.0454238		-1.3284	1.3284	1	3	4	4
MLP		Csrp3		3.53297		0.901477	0.30866	0.187572	0.206112		3.44146	3.44146	2	4	5	5
ATF3		Atf3		3.52934		0.903092	0.367296	-0.0830775	-0.155307		1.91266	1.91266	2	4	5	6
PLA2G10		Pla2g10		3.50424		0.889056	-0.399178	0.15915	-0.0494302		-3.52988	3.52988	1	2	2	2
PPIL2		Ppil2		3.5039		0.921062	0.289295	0.142695	0.160178		3.44146	3.44146	2	4	5	5
6330503K22RIK		6330503K22Rik		3.50381		0.916167	-0.290329	-0.0948959	0.186014		-2.7349	2.7349	1	0	4	4
ST7L		St7l		3.47		0.909526	-0.383408	-0.108412	0.0501263		-2.6126	2.6126	1	3	4	4
SYT5		Syt5		3.46664		0.906768	-0.123884	0.0710493	0.0913088		-1.93992	1.93992	0	0	0	0
NCOR1		Ncor1		3.4654		0.912036	-0.353294	-0.0435994	0.118239		-3.28527	3.28527	1	3	4	4
CACNA1E		Cacna1e		3.45685		0.907081	-0.390871	-0.0439905	0.111208		-2.85721	2.85721	1	3	4	4
FGF2		Fgf2		3.45133		0.905773	0.300211	0.242946	0.143913		3.258	3.258	2	4	5	5
PBXIP1		Pbxip1		3.44782		0.879495	-0.437686	0.0443538	0.0896236		-3.28527	3.28527	1	0	2	2
CETN1		Cetn1		3.44309		0.891576	-0.365267	-0.114671	0.207023		-2.97951	2.97951	1	3	4	4
D16BWG1547E		D16Bwg1547e		3.42126		0.894351	-0.418774	-0.0249599	0.0670703		-2.85721	2.85721	1	3	4	4
BCAR1		Bcar1		3.41783		0.891827	0.391731	0.149213	0.0763879		3.07455	3.07455	2	4	5	5
SNAI1		Snai1		3.40327		0.912401	-0.350363	-0.0975988	0.156656		-2.7349	2.7349	1	3	4	4
GAS7		Gas7		3.39618		0.889573	0.403698	0.114856	0.119744		3.0134	3.0134	2	4	5	5
TIMP4		Timp4		3.39383		0.915025	0.308272	0.142821	0.154113		3.1357	3.1357	2	4	5	5
P2RXL1		P2rx6		3.38931		0.907487	-0.339565	-0.205089	0.107703		-2.42914	2.42914	1	3	4	4
PPP1CA		Ppp1ca		3.38526		0.911302	0.306381	0.237209	0.10713		3.0134	3.0134	2	4	5	5
IFIT2		Ifit2		3.38228		0.918936	0.341858	-0.0407736	-0.0775497		1.6069	1.6069	2	4	5	6
WNT9A		Wnt9a		3.37575		0.905237	-0.370063	-0.147184	0.0661993		-2.24568	2.24568	1	3	4	4
DIRC2		Dirc2		3.35007		0.914775	-0.31984	-0.0106758	0.06699		-2.67375	2.67375	1	0	0	0
NYX		Nyx		3.34995		0.912925	0.372597	0.128848	0.0668314		2.82994	2.82994	2	4	5	5
GSPT1		Gspt1		3.33604		0.881109	-0.162488	-0.360285	-0.0557946		-0.961491	0.961491	1	3	4	4
PCDHB20		Pcdhb20		3.3235		0.924032	-0.319117	-0.0832332	0.109753		-2.6126	2.6126	1	3	4	4
CRSP6		Med17		3.31672		0.879734	-0.0578375	-0.361124	-0.0917002		-0.961491	0.961491	1	3	4	4
ACE		Ace		3.31271		0.919195	0.332249	0.163262	0.0892968		3.07455	3.07455	2	4	5	5
CHD4		Chd4		3.30889		0.899362	-0.356846	-0.18247	0.0594257		-2.49029	2.49029	1	3	4	4
TEAD1		Tead1		3.30513		0.913557	0.348269	0.128349	0.126903		3.0134	3.0134	2	4	5	5
CLCN7		Clcn7		3.29977		0.89578	-0.346754	-0.149501	0.179993		-2.55145	2.55145	1	3	4	4
CD163		Cd163		3.29687		0.904114	0.392255	0.100908	0.104933		2.82994	2.82994	2	4	5	5
DNTTIP1		Dnttip1		3.29406		0.891374	0.409503	0.100848	0.102912		2.89109	2.89109	2	4	5	5
NEUROD1		Neurod1		3.2939		0.903028	-0.377971	-0.125085	0.119403		-2.6126	2.6126	1	3	4	4
C330039G02RIK		Foxj3		3.27359		0.913648	0.374498	0.116628	0.0686344		2.64648	2.64648	2	4	5	5
CBFA2T2H		Cbfa2t2		3.26109		0.904175	-0.381064	-0.0485063	0.123436		-3.28527	3.28527	1	3	4	4
HTATIP2		Htatip2		3.24937		0.901753	-0.302071	-0.219688	0.142537		-2.36799	2.36799	1	3	4	4
TBRG4		Tbrg4		3.24428		0.905831	0.321554	0.210751	0.116661		3.19685	3.19685	2	4	5	5
D630003K02RIK		Cyb5r2		3.22019		0.910921	0.261395	0.245893	0.130782		2.95224	2.95224	2	4	5	5
CDCA4		Cdca4		3.21734		0.912645	0.378981	0.100799	0.0821476		2.76879	2.76879	2	4	5	5
TLX3		Tlx3		3.21574		0.923034	-0.35868	-0.0559338	0.0423577		-2.6126	2.6126	1	0	0	0
MYL6		Myl6		3.2142		0.911791	-0.324432	-0.174632	0.14257		-2.49029	2.49029	1	3	4	4
BIN1		Bin1		3.21103		0.918896	-0.289049	-0.208411	0.0713067		-1.81762	1.81762	1	3	4	4
BARD1		Bard1		3.20875		0.907546	-0.298589	0.222395	-0.0611718		-3.46873	3.46873	1	2	2	2
EEF1A1		Eef1a1		3.19635		0.888473	0.24224	-0.195475	-0.271419		1.11768	1.11768	2	4	5	6
RBPMS		Rbpms		3.19491		0.927959	0.170371	0.0975153	0.161394		3.19685	3.19685	2	4	5	5
EIF3S7		Eif3d		3.19338		0.861356	-0.262964	-0.183434	-0.089165		-1.3284	1.3284	1	3	4	4
RAB5A		Rab5a		3.19189		0.906874	-0.400794	-0.0164868	0.100178		-2.97951	2.97951	1	3	4	4
AI606181		AI606181		3.19131		0.910661	-0.386762	0.0461121	0.0347403		-3.16297	3.16297	1	3	2	2
DLX6		Dlx6		3.18398		0.90161	0.383383	0.117112	0.11359		2.82994	2.82994	2	4	5	5
CNBP1		Cnbp		3.15511		0.920957	0.353043	-0.0317885	-0.110507		1.91266	1.91266	2	4	5	6
CDC37		Cdc37		3.14575		0.905557	-0.387258	-0.0972654	0.111001		-2.7349	2.7349	1	3	4	4
COQ3		Coq3		3.13234		0.908042	-0.402589	0.0528202	-0.00298456		-3.16297	3.16297	1	2	2	2
EIF3S6		Eif3e		3.1321		0.888996	-0.0180209	-0.266088	-0.216346		-0.166513	0.166513	2	3	4	6
KEL		Kel		3.13038		0.906441	-0.392109	-0.058717	0.0742583		-2.79605	2.79605	1	3	4	4
D1WSU40E		Imp4		3.11216		0.916541	-0.354235	-0.119998	0.112415		-2.67375	2.67375	1	3	4	4
Tubb6		Tubb6		3.10541		0.926823	0.346512	0.0943427	0.0496956		2.58533	2.58533	2	4	5	0
APOM		Apom		3.10293		0.919853	-0.271371	-0.213576	0.151648		-2.24568	2.24568	1	3	4	4
DNMT1		Dnmt1		3.10045		0.924596	0.354111	0.0610563	0.0156847		2.82994	2.82994	2	4	5	5
HSPA4		Hspa4		3.09098		0.91759	0.382407	0.0592223	0.00514033		2.58533	2.58533	2	4	5	6
IL6ST		Il6st		3.08589		0.911735	-0.399237	0.0425386	0.0153925		-2.85721	2.85721	1	2	2	2
HIVEP3		Hivep3		3.08334		0.915429	0.361842	-0.0737362	-0.121084		1.66805	1.66805	2	4	5	6
HDAC5		Hdac5		3.08086		0.917857	-0.369408	0.00448046	0.088776		-3.10181	3.10181	1	3	4	4
GRB7		Grb7		3.0785		0.900667	0.38036	0.131407	0.128694		2.89109	2.89109	2	4	5	5
FADD		Fadd		3.07216		0.902216	-0.336286	-0.135321	0.163019		-2.49029	2.49029	1	3	4	4
BRD8		Brd8		3.07213		0.916333	0.376429	-0.00192937	-0.0444464		2.09611	2.09611	2	4	5	6
KITL		Kitl		3.06672		0.92443	-0.355415	-0.0291891	0.0439156		-2.49029	2.49029	1	3	4	4
SLC29A2		Slc29a2		3.06603		0.924651	-0.333855	-0.0825651	-0.0079286		-2.24568	2.24568	1	3	4	4
SHRM		Shroom3		3.06326		0.92752	0.307463	0.136595	0.131999		3.07455	3.07455	2	4	5	5
D7WSU128E		Ubfd1		3.06175		0.916107	-0.319018	-0.20548	0.104369		-2.36799	2.36799	1	3	4	4
D130057M20		D130057M20		3.05133		0.910156	0.339393	0.105666	0.149077		2.70764	2.70764	2	4	5	5
CCT3		Cct3		3.03366		0.895616	0.146578	-0.2938	-0.207673		0.200399	0.200399	2	4	5	6
CACNA1G		Cacna1g		3.03281		0.926856	0.314187	0.0911579	0.145568		2.82994	2.82994	2	4	5	5
ONECUT2		Onecut2		3.0326		0.910335	0.319774	0.227361	0.0955924		3.07455	3.07455	2	4	5	5
HMOX1		Hmox1		3.02938		0.915788	0.365031	0.115959	0.0818262		2.70764	2.70764	2	4	5	5
CD19		Cd19		3.025		0.934425	-0.322151	-0.00776674	0.0066892		-2.91836	2.91836	1	2	2	2
FOXL1		Foxl1		3.01523		0.909221	-0.3832	0.0938179	0.0342528		-3.22412	3.22412	1	2	2	2
TNFSF7		Cd70		3.01336		0.917951	0.36399	0.0908511	0.105031		2.64648	2.64648	2	4	5	5
CLCNKA		Clcnka		3.00627		0.915	0.379409	0.0375272	-0.0526006		2.34072	2.34072	2	4	5	6
DCI		Eci1		3.00355		0.922001	-0.360978	0.107084	-0.0205321		-3.10181	3.10181	1	2	2	2
ALDO2		Aldo2		2.99889		0.915509	-0.323101	0.192679	-0.0406442		-3.28527	3.28527	1	2	2	2
MBD4		Mbd4		2.98829		0.926126	-0.292155	-0.207388	0.0528978		-2.06223	2.06223	1	3	4	4
CRSP8		Med27		2.97955		0.904898	-0.093443	-0.356679	-0.0679304		-1.02264	1.02264	1	3	4	4
TAS1R2		Tas1r2		2.97803		0.91796	-0.264309	-0.174537	0.217953		-2.55145	2.55145	1	3	4	4
C86302		C86302		2.97286		0.915903	0.348314	0.143802	0.0446569		2.58533	2.58533	2	4	5	5
9130023H24RIK		9130023H24Rik		2.9687		0.91634	-0.32878	0.194804	-0.0582599		-3.22412	3.22412	1	2	2	2
APC		Apc		2.96049		0.909888	0.364526	0.0999402	0.1261		2.70764	2.70764	2	4	5	5
CDC5L		Cdc5l		2.95166		0.905764	0.331557	0.115869	0.132462		2.70764	2.70764	2	4	5	5
A330064G03RIK		NA		2.94679		0.896052	0.25775	-0.174001	-0.217028		0.995376	0.995376	2	4	5	6
Arpc3		Arpc3		2.94534		0.921703	0.329276	0.144761	-0.0327481		2.27957	2.27957	2	4	5	0
AOAH		Aoah		2.94481		0.908692	-0.249013	-0.257022	0.055745		-1.63416	1.63416	1	3	4	4
APRT		Aprt		2.94259		0.919872	-0.326476	-0.0944654	0.133679		-3.04066	3.04066	1	3	4	4
0610007P22RIK		0610007P22Rik		2.92804		0.920982	-0.360244	0.128727	0.0103504		-3.10181	3.10181	1	2	2	2
SALL4		Sall4		2.92408		0.916388	-0.380744	-0.0275875	0.081673		-3.04066	3.04066	1	3	4	4
ALX3		Alx3		2.922		0.916726	0.373853	0.102615	0.0426253		2.64648	2.64648	2	4	5	5
SGNE1		Scg5		2.9189		0.907791	0.323244	0.172718	0.142709		2.76879	2.76879	2	4	5	5
PCDHB21		Pcdhb21		2.91207		0.912873	-0.350771	0.0629554	0.110714		-3.34642	3.34642	1	2	0	0
Trpv4		Trpv4		2.9113		0.918125	-0.338249	0.178407	-0.0579072		-3.04066	3.04066	1	2	2	2
ZFP54		Zfp54		2.90979		0.926777	0.301746	0.145082	0.143643		2.82994	2.82994	2	4	5	5
CD63		Cd63		2.90746		0.908738	0.380118	0.101319	0.098267		2.76879	2.76879	2	4	5	5
CYP3A44		Cyp3a44		2.89824		0.923698	-0.303843	-0.0908392	0.107087		-2.30684	2.30684	1	0	0	0
UNC5B		Unc5b		2.89365		0.93195	-0.331257	-0.021126	0.0325151		-2.79605	2.79605	1	0	0	0
RBL2		Rbl2		2.8925		0.924124	-0.337162	-0.107035	0.106133		-2.42914	2.42914	1	3	4	4
ABHD9		Ephx3		2.88055		0.916176	-0.335732	-0.0957577	0.13918		-2.79605	2.79605	1	3	4	4
ACAT1		Acat1		2.87926		0.922145	0.361148	0.111343	0.0577388		2.64648	2.64648	2	4	5	5
HLCS		Hlcs		2.87871		0.929191	-0.296214	0.199912	-0.0524364		-3.16297	3.16297	1	2	2	2
AI849286		AI849286		2.87435		0.922868	0.280362	-0.0897423	-0.194773		1.36229	1.36229	2	4	5	6
DMC1H		Dmc1		2.87427		0.920523	0.374841	0.0553856	0.0473187		2.40187	2.40187	2	4	5	6
DVL3		Dvl3		2.8718		0.921194	-0.344323	0.0198181	0.0972772		-3.34642	3.34642	1	3	2	2
VTN		Vtn		2.86831		0.930207	0.321144	0.105007	0.106831		2.70764	2.70764	2	4	5	5
Itch		Itch		2.86751		0.922383	0.226716	0.242656	0.117629		2.64648	2.64648	2	4	5	5
SPR		Spr		2.86242		0.92104	0.350697	0.123542	0.0875961		2.76879	2.76879	2	4	5	5
SUV39H1		Suv39h1		2.85497		0.928309	0.332046	0.119884	0.0721639		2.64648	2.64648	2	4	5	5
NSDHL		Nsdhl		2.84374		0.923139	0.357024	0.0912898	0.0894087		2.70764	2.70764	2	4	5	5
SYBL1		Vamp7		2.83915		0.898204	0.214905	0.156095	0.114055		2.89109	2.89109	2	4	5	5
Idb1		Id1		2.83437		0.930999	0.353649	0.0235032	0.0168136		2.34072	2.34072	2	4	5	6
CLM6		Cd300c		2.83118		0.924253	0.374796	0.0234195	0.012666		2.27957	2.27957	2	4	5	6
ENPP4		Enpp4		2.83105		0.914185	-0.347679	0.178221	-0.00423299		-3.04066	3.04066	1	2	2	2
HAND1		Hand1		2.82612		0.921422	0.348435	0.132409	0.0830564		2.70764	2.70764	2	4	5	5
BRF1		NA		2.82551		0.887228	-0.0121646	-0.295865	-0.207838		-0.288818	0.288818	0	3	4	0
RGMB		Rgmb		2.81453		0.93135	-0.284502	0.0433162	-0.0933144		-2.36799	2.36799	1	3	2	2
Dynlrb1		Dynlrb1		2.80993		0.91337	0.26868	-0.156973	-0.220462		1.17883	1.17883	2	4	5	6
SAS		Nans		2.80447		0.92459	0.298037	0.180898	0.125084		2.89109	2.89109	2	4	5	5
CIDEA		Cidea		2.80194		0.914937	0.387347	0.0505657	0.0543155		2.27957	2.27957	2	4	5	6
OXCT1		Oxct1		2.79312		0.923159	-0.358403	-0.0999183	0.064968		-2.49029	2.49029	1	3	4	4
HEYL		Heyl		2.79298		0.923503	0.315642	0.193224	0.0561487		2.70764	2.70764	2	4	5	5
AAMP		Aamp		2.79239		0.917526	0.0662369	-0.294561	-0.127201		-0.166513	0.166513	0	0	0	0
CHD1		Chd1		2.77394		0.915246	-0.339505	-0.0973664	0.138877		-2.97951	2.97951	1	3	4	4
DMD		Dmd		2.76767		0.934578	-0.281966	-0.128532	0.13249		-2.55145	2.55145	1	3	4	4
GPX2		Gpx2		2.76514		0.927574	0.364918	0.0350416	0.0128113		2.09611	2.09611	2	4	5	6
CRYBB1		Crybb1		2.76287		0.918923	0.177404	-0.204262	-0.183343		0.261551	0.261551	2	4	5	6
EPX		Epx		2.75798		0.913048	0.286831	0.204937	0.152344		2.76879	2.76879	2	4	5	5
HOXA7		Hoxa7		2.75456		0.918174	-0.314147	-0.138582	0.164884		-2.67375	2.67375	1	3	4	4
XPA		Xpa		2.74327		0.927203	-0.312374	-0.0371629	0.0150419		-2.36799	2.36799	1	0	0	0
SH3D4		Sorbs3		2.73732		0.919759	-0.364781	-0.0925007	0.0826145		-2.6126	2.6126	1	3	4	4
BCAP37		Phb2		2.73719		0.917618	0.140003	-0.231628	-0.20645		0.200399	0.200399	2	4	5	6
TBP		Tbp		2.7363		0.912423	-0.241281	-0.271379	-0.0187555		-1.57301	1.57301	1	3	4	4
MCM6		Mcm6		2.7283		0.927792	-0.322367	-0.0513447	0.138781		-2.91836	2.91836	1	3	4	4
EIF3S10		Eif3a		2.7258		0.857784	-0.139777	-0.349587	-0.0501021		-0.900339	0.900339	1	3	4	4
PSMD12		Psmd12		2.72499		0.922237	-0.356618	-0.0584272	-0.0258887		-2.24568	2.24568	1	3	4	4
SIAT7E		St6galnac5		2.7241		0.93294	0.307998	0.117367	0.0890799		2.95224	2.95224	2	4	5	5
GPR73L1		Prokr2		2.71858		0.940249	-0.286003	-0.0487929	0.0633579		-2.91836	2.91836	1	3	0	0
SYTL4		Sytl4		2.71354		0.913443	-0.391679	-0.00205205	0.00631164		-2.79605	2.79605	1	3	4	4
CHD1L		Chd1l		2.71244		0.927691	-0.27453	-0.134825	0.158275		-2.36799	2.36799	1	3	4	4
POU2F1		Pou2f1		2.71136		0.9312	-0.349413	-0.0497704	0.014329		-2.36799	2.36799	1	3	4	4
POMT1		Pomt1		2.70124		0.936489	0.292136	0.13302	0.026828		2.58533	2.58533	2	4	5	5
TAL2		Tal2		2.70047		0.907069	-0.0802963	-0.320811	-0.0841833		-0.839186	0.839186	1	3	4	4
HEY2		Hey2		2.69717		0.899959	-0.388653	0.0765934	-0.0561662		-2.6126	2.6126	1	2	0	0
ANLN		Anln		2.69585		0.930753	0.349035	-0.0100037	-0.0542727		1.91266	1.91266	2	4	5	6
THOP1		Thop1		2.69438		0.876528	0.24158	0.200534	0.175508		2.89109	2.89109	2	4	5	5
SSRP1		Ssrp1		2.69353		0.931774	0.246633	0.139994	0.142638		2.76879	2.76879	2	4	5	5
GSN		Gsn		2.69183		0.924751	-0.166027	-0.294104	0.0296326		-1.2061	1.2061	1	3	4	4
HSD3B1		Hsd3b1		2.68998		0.947024	-0.206639	-0.092808	0.106295		-2.06223	2.06223	1	3	4	4
Tcf12		Tcf12		2.68396		0.915166	-0.070166	-0.339007	-0.0576677		-0.839186	0.839186	1	3	4	4
BCKDHB		Bckdhb		2.68189		0.912829	-0.328443	-0.0978909	0.176202		-2.91836	2.91836	1	3	4	4
BSCL2		Bscl2		2.68117		0.924472	-0.214078	-0.266493	0.108335		-2.06223	2.06223	1	3	4	4
TSC2		Tsc2		2.67398		0.925946	0.360681	0.0688275	0.00561666		2.58533	2.58533	2	4	5	5
RAPSN		Rapsn		2.66579		0.931177	-0.328531	-0.0964133	0.091851		-2.6126	2.6126	1	3	4	4
SSR4		Ssr4		2.66562		0.924225	0.337638	0.121889	0.0141208		2.58533	2.58533	0	0	0	0
TESP1		Prss39		2.6599		0.934138	0.27487	0.150992	0.117255		2.95224	2.95224	2	4	5	5
1500019O16RIK		Prpf31		2.65843		0.936814	0.318395	-0.0044055	-0.0251578		1.6069	1.6069	2	4	5	6
4933435E07RIK		4933435E07Rik		2.65215		0.925519	0.247826	-0.18492	-0.177994		0.995376	0.995376	2	4	5	6
BCAS1		Bcas1		2.64709		0.936584	0.315162	0.0866233	0.0759596		2.46303	2.46303	2	4	5	5
CRYZL1		Cryzl1		2.64681		0.93397	0.332723	0.0659183	0.0742135		2.34072	2.34072	2	4	5	5
SEMA3D		Sema3d		2.64267		0.930968	-0.341075	-0.0715791	-0.000377193		-2.36799	2.36799	1	3	4	4
SUPT6H		Supt6h		2.64042		0.926411	-0.341179	-0.0904807	0.0786416		-2.27626	2.27626	1	3	4	4
GPR86		P2ry13		2.63711		0.932829	-0.321717	0.103422	0.0245781		-2.97951	2.97951	1	2	2	2
PLIG		Prl3d3		2.63581		0.936993	-0.296892	-0.00652421	-0.0910555		-2.36799	2.36799	1	0	0	0
BARX2		Barx2		2.63375		0.933187	-0.336663	0.0263369	-0.0351378		-2.49029	2.49029	1	2	2	2
BCAP29		Bcap29		2.62386		0.921452	-0.267297	-0.253603	0.0883228		-2.00108	2.00108	1	3	4	4
ABCF1		Abcf1		2.62202		0.921798	-0.336863	-0.10411	0.00157018		-2.00108	2.00108	1	3	4	4
D18WSU98E		D18Wsu98e		2.62123		0.921425	0.230977	0.181754	0.185121		2.76879	2.76879	2	4	5	5
CCT8		Cct8		2.62062		0.929141	0.303688	-0.0495047	-0.162643		1.36229	1.36229	2	4	5	6
CALB1		Calb1		2.61767		0.931129	0.345089	0.0653188	0.0213878		2.09611	2.09611	2	4	5	0
2400006A19RIK		Psmd6		2.61582		0.925116	-0.349318	-0.0529365	0.0850794		-2.6126	2.6126	1	3	4	4
PLSCR2		Plscr2		2.6154		0.927248	-0.324806	-0.0224049	-0.105076		-1.87877	1.87877	1	3	2	2
GLTSCR2		Gltscr2		2.61049		0.900941	0.134158	-0.264767	-0.18483		0.322703	0.322703	2	4	5	6
GABPB1		Gabpb1		2.61004		0.944541	0.208825	0.158003	0.120399		2.58533	2.58533	2	4	5	5
DLK1		Dlk1		2.60727		0.910668	0.103151	-0.236937	-0.218203		0.383855	0.383855	2	4	5	6
T		t		2.60449		0.917832	-0.363016	0.0208745	0.0127077		-3.04066	3.04066	1	2	2	2
ARHGAP1		Arhgap1		2.60361		0.936518	0.313395	-0.0809022	-0.0759752		1.48459	1.48459	2	4	5	6
LAIR1		Lair1		2.60332		0.932666	-0.276605	-0.203645	0.0519416		-2.06223	2.06223	1	3	4	4
MED6		Med6		2.60285		0.927467	-0.320042	-0.13242	0.0502593		-2.49029	2.49029	1	3	4	4
PXMP2		Pxmp2		2.60207		0.93717	0.328526	0.0553744	0.0434938		2.40187	2.40187	2	4	5	5
RBM6		Rbm6		2.60171		0.937413	0.292329	0.119099	0.117346		2.64648	2.64648	2	4	5	5
DSPP		Dspp		2.60169		0.889526	-0.41016	-0.00818636	0.0621552		-2.91836	2.91836	1	3	4	4
ZPBP		Zpbp		2.60071		0.926002	0.344641	0.0823328	0.0396998		2.40187	2.40187	2	4	5	6
TSLPR		Crlf2		2.59407		0.919242	0.365476	0.107669	0.055866		2.58533	2.58533	2	4	5	5
MATP		Slc45a2		2.59228		0.926149	0.317217	0.0621226	0.103966		2.12669	2.12669	0	0	0	0
Xbp1		Xbp1		2.59204		0.952353	0.234341	0.0865435	0.0846932		2.46303	2.46303	2	4	5	5
WDR13		Wdr13		2.59182		0.939904	0.220198	0.175885	0.121817		2.52418	2.52418	2	4	5	5
SAT1		NA		2.58597		0.918734	-0.373394	-0.0556306	0.0446174		-2.36799	2.36799	1	3	4	4
SFXN2		Sfxn2		2.58575		0.926799	-0.350004	-0.0611157	-0.0545813		-2.18453	2.18453	1	3	4	4
EPRS		Eprs		2.58486		0.928217	0.0606693	-0.278479	-0.1893		0.078095	0.078095	2	3	4	6
ALDH1B1		Aldh1b1		2.58441		0.931302	0.192161	0.245558	0.103618		2.46303	2.46303	2	4	5	5
IGHMBP2		Ighmbp2		2.58205		0.914719	-0.1639	-0.260617	0.0676305		-1.69532	1.69532	1	3	4	4
DPP4		Dpp4		2.58192		0.926981	-0.302225	0.0621547	-0.00191115		-2.91836	2.91836	1	2	2	2
GPR37		Gpr37		2.58068		0.935472	-0.3096	-0.069021	0.0860542		-2.6126	2.6126	1	3	4	4
BRE		Bre		2.57862		0.933847	0.325215	0.0584628	0.0431297		2.46303	2.46303	2	4	5	5
BAG1		Bag1		2.5741		0.942152	0.314187	0.0611714	0.0468635		2.40187	2.40187	2	4	5	5
SEC5L1		Exoc2		2.57383		0.925287	0.2087	0.235467	0.155206		2.40187	2.40187	2	4	5	5
DSP		Dsp		2.57336		0.940982	0.315736	0.0809031	0.0326449		2.40187	2.40187	2	4	5	0
SPATA5		Spata5		2.57295		0.940864	-0.288888	-0.147161	-0.00374086		-1.57301	1.57301	1	3	4	4
CTSG		Ctsg		2.57164		0.927337	-0.260887	-0.183892	0.123364		-2.30684	2.30684	1	3	4	4
ACVRINP1		Magi2		2.56944		0.936463	0.335299	-0.0164167	-0.0316508		2.09611	2.09611	2	4	5	6
BCL2		Bcl2		2.56753		0.92954	-0.320499	-0.124581	0.105969		-2.49029	2.49029	1	3	4	4
TEX19		Trappc4		2.56556		0.913891	-0.378878	0.0180599	-0.00387203		-2.42914	2.42914	1	0	0	0
SYT3		Syt3		2.56382		0.92625	-0.352966	-0.0637126	-0.0011732		-2.36799	2.36799	1	3	4	4
ZFP617		Zfp617		2.56328		0.920657	0.304325	0.135885	0.094386		2.34072	2.34072	2	4	5	5
3830613O22RIK		Gpr125		2.56296		0.938037	-0.0357708	0.204069	-0.0457893		-1.26725	1.26725	0	2	2	2
Thex1		Eri1		2.5586		0.943863	0.271476	0.108293	0.0670693		2.70764	2.70764	2	4	5	5
NF1		Nf1		2.55814		0.922263	-0.25107	-0.221792	0.123335		-1.93992	1.93992	1	3	4	4
TG737RPW		Ift88		2.55602		0.934877	-0.307646	-0.0520329	0.0226437		-2.24568	2.24568	1	3	4	4
GFRA4		Gfra4		2.55401		0.936629	0.290748	0.11557	0.130152		2.58533	2.58533	2	4	5	5
RNF134		Pcgf6		2.55384		0.951201	0.234533	0.0965678	0.123095		2.58533	2.58533	2	4	5	5
RARS		Rars		2.55241		0.926269	0.250235	0.0973623	0.136075		2.52418	2.52418	2	4	5	5
IK		Ik		2.55063		0.917471	0.340218	0.0778835	0.0932765		2.58533	2.58533	2	4	5	5
RANGNRF		Rangrf		2.54812		0.929991	-0.279074	-0.201107	0.000939741		-1.63416	1.63416	1	3	4	4
HRB2		Krr1		2.54776		0.920059	0.261246	-0.140812	-0.100214		0.628464	0.628464	2	4	5	6
D4WSU114E		Miip		2.5432		0.939374	-0.309903	0.111726	-0.0441766		-2.97951	2.97951	1	2	2	2
HSPCB		Hsp90ab1		2.54239		0.921174	0.0125264	-0.309493	-0.133993		-0.411122	0.411122	2	3	4	4
CCNK		Ccnk		2.53202		0.911407	0.361345	0.136818	-0.039843		2.40187	2.40187	2	4	5	6
SOX8		Sox8		2.52965		0.940693	0.31723	-0.0167177	-0.0584238		1.97381	1.97381	2	4	5	6
ANXA6		Anxa6		2.52868		0.939741	0.331714	-0.0192291	-0.0247083		1.66805	1.66805	2	4	5	6
TEX292		Cirh1a		2.52569		0.929419	-0.34819	-0.00774763	-0.0527618		-2.18453	2.18453	1	3	2	2
SEC1		Sec1		2.52536		0.925191	-0.362479	-0.0680431	0.0388996		-2.49029	2.49029	1	3	4	4
1700020B09RIK		Fam187b		2.52418		0.938104	-0.246683	0.159755	-0.100211		-2.6126	2.6126	1	2	2	2
HRMT1L2		Prmt1		2.5218		0.929129	-0.307563	-0.142948	0.061711		-2.06223	2.06223	1	3	4	4
ARHGAP5		Arhgap5		2.51923		0.920438	0.336598	0.096322	0.122629		2.40187	2.40187	2	4	5	5
TDPOZ1		Tdpoz1		2.51828		0.930747	-0.324603	-0.083982	0.00460527		-2.36799	2.36799	1	3	4	4
MSN		Msn		2.51729		0.929043	0.320913	0.110789	0.0808141		2.46303	2.46303	2	4	5	5
ACTL7A		Actl7a		2.51306		0.930089	-0.33604	0.0691713	0.0545015		-3.16297	3.16297	1	0	2	2
IFNAB		Ifnab		2.51114		0.91672	-0.190965	-0.265459	0.0909682		-1.93992	1.93992	1	3	4	4
SP7		Sp7		2.50976		0.925431	-0.313167	-0.107119	0.0901819		-2.18453	2.18453	1	3	4	4
2310016F22RIK		Apol9b		2.50779		0.926876	-0.349804	0.0748679	-0.0713085		-2.55145	2.55145	1	2	2	2
ANGPTL2		Angptl2		2.50749		0.938645	0.332331	-0.00423518	0.00566402		1.91266	1.91266	2	4	5	6
SEMA7A		Sema7a		2.50746		0.928263	-0.346082	-0.0940962	0.00600293		-2.30684	2.30684	1	3	4	4
4930471O16RIK		Itgb3bp		2.50675		0.930925	-0.341483	0.0212479	-0.052607		-2.24568	2.24568	1	3	2	2
CHST5		Chst5		2.50366		0.937609	0.325582	0.0774738	0.0297977		2.09611	2.09611	2	4	5	6
SOD3		Sod3		2.50364		0.940991	-0.265934	-0.118631	0.0570845		-1.93992	1.93992	1	3	4	4
FOXC1		Foxc1		2.50356		0.933606	-0.340089	-0.018885	0.0325348		-2.7349	2.7349	1	3	4	4
DNAIC1		Dnaic1		2.50313		0.946247	0.29245	0.0793053	0.0733625		2.34072	2.34072	2	4	5	0
DRAP1		Drap1		2.49802		0.934627	0.232909	0.151159	0.143761		2.52418	2.52418	2	4	5	5
RPA3		Rpa3		2.49372		0.936958	0.230683	0.00284481	0.0378283		1.97381	1.97381	2	4	5	0
SET		Set		2.4932		0.943984	0.297797	0.0764271	0.0658174		2.46303	2.46303	2	4	5	5
PIT1		Pou1f1		2.49169		0.934632	0.28005	0.178492	0.0877227		2.46303	2.46303	2	4	5	5
PCDH9		Pcdh9		2.48614		0.936647	-0.323943	0.112894	0.0236486		-2.97951	2.97951	1	2	2	2
FGD6		Fgd6		2.48585		0.941193	-0.30154	0.0985591	-0.0429388		-2.55145	2.55145	1	2	2	2
DLX4		Dlx4		2.48517		0.938432	0.33228	-0.0316731	-0.0414122		1.7292	1.7292	2	4	5	6
ACTR1A		Actr1a		2.48395		0.921388	-0.273293	-0.196297	0.143045		-2.36799	2.36799	1	3	4	4
HMGCS2		Hmgcs2		2.48302		0.933163	-0.337654	0.00710159	-0.00370251		-2.55145	2.55145	1	3	4	4
RAD50		Rad50		2.48122		0.93205	-0.320769	-0.0708119	0.106357		-2.85721	2.85721	1	3	4	4
SOCS3		Socs3		2.47907		0.943236	0.314681	0.0602117	-0.00367937		2.09611	2.09611	2	4	5	0
RCN3		Rcn3		2.47689		0.946269	-0.298239	-0.0703144	-0.0123202		-2.18453	2.18453	1	3	4	4
CCND2		Ccnd2		2.47346		0.937786	-0.316038	0.100907	-0.0612344		-2.67375	2.67375	1	2	2	2
SFMBT1		Sfmbt1		2.47233		0.9284	-0.342884	-0.0607225	-0.0672929		-2.06223	2.06223	1	3	2	2
UTF1		Utf1		2.47036		0.935486	0.321143	0.0903172	0.0730898		2.27957	2.27957	2	4	5	5
SERPINA3C		Serpina3c		2.46957		0.942478	-0.298155	-0.0668712	-0.0601114		-1.87877	1.87877	1	3	4	4
B430214A04RIK		Flcn		2.46386		0.935553	0.335858	0.0612641	-0.025946		2.21842	2.21842	2	4	5	6
APAF1		Apaf1		2.46109		0.926956	-0.119427	-0.294264	0.041891		-1.57301	1.57301	1	3	4	4
CHGA		Chga		2.4586		0.926692	0.365226	0.00820246	0.00775217		2.09611	2.09611	2	4	5	6
TDO2		Tdo2		2.45395		0.929813	-0.334178	-0.0725309	0.00388681		-2.18453	2.18453	1	3	4	4
CIZ1		Ciz1		2.45201		0.945602	0.271402	0.108612	-0.0045062		1.97381	1.97381	2	4	5	0
EHHADH		Ehhadh		2.44732		0.934694	-0.316951	-0.0568921	0.0365483		-2.42914	2.42914	1	3	4	4
KCNA7		Kcna7		2.44644		0.936093	0.308227	0.113313	0.0899878		2.58533	2.58533	2	4	5	5
NALP9A		Nlrp9a		2.44343		0.929201	-0.276515	-0.183537	0.00212602		-1.57301	1.57301	1	3	4	4
ZDHHC12		Zdhhc12		2.44108		0.928884	0.253904	0.16448	0.13587		2.58533	2.58533	2	4	5	5
Dync1i2		Dync1i2		2.44102		0.937007	0.234498	-0.190489	-0.149171		0.750768	0.750768	2	4	5	6
UHRF2		Uhrf2		2.43854		0.940864	-0.304041	0.0393512	0.0977525		-2.67375	2.67375	1	0	0	0
TPM2		Tpm2		2.43751		0.932861	-0.351002	0.0172564	-0.00674763		-2.67375	2.67375	1	3	2	2
IGSF7		AF251705		2.43441		0.915526	-0.341668	-0.00778817	0.122632		-2.79605	2.79605	1	3	4	4
SEMA3E		Sema3e		2.43377		0.944505	-0.302393	-0.0966426	-0.002925		-2.12338	2.12338	1	3	4	4
S100B		S100b		2.43098		0.927103	0.309699	0.084783	0.10971		2.34072	2.34072	2	4	5	5
AP3B1		Ap3b1		2.42457		0.943975	0.28966	-0.102098	-0.0801171		1.30114	1.30114	2	4	5	6
St8sia2		St8sia2		2.42331		0.941829	-0.308052	-0.0427257	-0.0252253		-2.42914	2.42914	1	3	0	0
RHOT2		Rhot2		2.423		0.941719	0.305417	0.0839901	0.0724551		2.46303	2.46303	2	4	5	5
PRLPM		Prl2a1		2.41796		0.949008	-0.187408	-0.174495	0.00604962		-1.26725	1.26725	1	3	4	4
KPNB1		Kpnb1		2.41637		0.915775	-0.164824	-0.288922	0.0771322		-1.38956	1.38956	1	3	4	4
PERP		Perp		2.41381		0.937884	-0.303029	-0.102951	0.116022		-2.49029	2.49029	1	3	4	4
RBMXRT		Rbmxl1		2.40909		0.944598	-0.311926	-0.0298022	0.0321963		-2.42914	2.42914	1	3	4	4
RNF133		Rnf133		2.40904		0.930849	0.297067	0.129732	0.144526		2.52418	2.52418	2	4	5	5
BCL2L14		Bcl2l14		2.40776		0.950433	0.284407	0.0667572	0.0431214		2.27957	2.27957	2	4	5	5
CAPZB		Capzb		2.4051		0.91238	0.376109	0.063738	0.0597091		2.34072	2.34072	2	4	5	0
VAX2		Vax2		2.40412		0.944493	0.31009	0.0455956	0.0468512		2.40187	2.40187	2	4	5	0
eif4e		Eif4e		2.4021		0.909032	-0.133874	-0.330248	-0.0419192		-1.08379	1.08379	1	3	4	4
CD86		Cd86		2.40083		0.939338	0.332493	0.0128736	0.000946686		2.09611	2.09611	2	4	5	6
POGZ		Pogz		2.3973		0.941241	0.258238	0.128857	0.10829		2.64648	2.64648	2	4	5	5
POLR3H		Polr3h		2.389		0.931297	-0.335056	-0.0503291	-0.0423805		-1.93992	1.93992	1	3	0	0
RNH2		Nlrp4c		2.38861		0.931924	-0.326047	-0.127676	0.00294644		-2.18453	2.18453	1	3	4	4
SCNN1B		Scnn1b		2.38814		0.945986	-0.305961	-0.07137	0.0206942		-2.36799	2.36799	1	3	4	4
TUBB3		Tubb3		2.38201		0.943693	0.279249	0.125321	0.0805687		2.52418	2.52418	2	4	5	5
C730014M21RIK		Cib3		2.38165		0.93277	-0.182295	-0.227207	0.173849		-2.12338	2.12338	1	3	4	4
FIBP		Fibp		2.38132		0.935611	-0.255755	-0.15474	0.15498		-2.36799	2.36799	1	3	4	4
CTNS		Ctns		2.37518		0.953846	0.26172	0.0333873	0.0183778		2.15727	2.15727	2	4	5	0
CYP4F13		Cyp4f13		2.37498		0.928579	0.330945	0.0830699	0.101276		2.40187	2.40187	2	4	5	5
SBDS		Sbds		2.3735		0.913846	0.28018	0.13266	0.157282		2.40187	2.40187	2	4	5	5
PCDHB22		Pcdhb22		2.37298		0.930026	-0.0531394	-0.30825	-0.130568		-0.594578	0.594578	1	3	4	4
SFRS3		Srsf3		2.37294		0.941916	-0.27286	-0.0219641	-0.00170128		-2.24568	2.24568	1	3	0	0
ARHGEF9		Arhgef9		2.36948		0.940309	-0.162434	-0.26665	0.0240176		-1.3284	1.3284	1	3	4	4
DHRS8		Hsd17b11		2.36487		0.944614	0.308083	-0.0654286	-0.0412552		1.54575	1.54575	2	4	5	6
GA17		Ga17		2.36061		0.91893	-0.340248	-0.125259	0.0096674		-1.87877	1.87877	1	3	4	4
AI507495		Lpcat4		2.35862		0.955359	-0.262594	0.0432228	0.0551921		-2.79605	2.79605	1	2	2	2
GPR132		Gpr132		2.35795		0.937224	-0.312568	0.0292885	0.08464		-3.10181	3.10181	1	3	0	0
KDELR2		Kdelr2		2.35393		0.933795	-0.274358	-0.127118	0.0962193		-2.49029	2.49029	1	3	4	4
SFTPA		Sfrs8		2.34965		0.888801	0.308334	0.165511	0.126653		2.52418	2.52418	2	4	5	5
SFMBT2		Sfmbt2		2.34953		0.953782	-0.216685	0.0260539	-0.0485054		-2.18453	2.18453	1	3	2	2
PKP3		Pkp3		2.34898		0.939219	0.295055	0.133363	0.0927382		2.58533	2.58533	2	4	5	5
PRPF8		Prpf8		2.34837		0.924556	0.272176	0.183775	0.065597		2.27957	2.27957	2	4	5	5
CCT2		Cct2		2.3475		0.920502	0.210325	-0.181673	-0.185506		0.50616	0.50616	2	4	5	6
HOXC13		Hoxc13		2.34671		0.941546	0.319959	-0.00337401	-0.0100728		1.91266	1.91266	2	4	5	0
RAET1A		Raet1a		2.34633		0.939748	-0.247058	-0.20518	0.0807086		-1.93992	1.93992	1	3	4	4
BC006779		BC006779		2.34532		0.932891	-0.33833	0.0161438	0.0539737		-2.7349	2.7349	1	3	4	4
TOMM40		Tomm40		2.34432		0.919477	0.340162	0.120214	0.0538172		2.46303	2.46303	2	4	5	5
SEMA3F		Sema3f		2.34184		0.95538	-0.243888	-0.101481	0.0631796		-2.24568	2.24568	1	3	4	4
SESN2		Sesn2		2.34033		0.932294	-0.3411	-0.0556688	-0.0514189		-2.18453	2.18453	1	3	4	4
CRLF1		Crlf1		2.34012		0.941553	0.228985	0.196595	0.0697806		2.40187	2.40187	2	4	5	5
CDCA1		Nuf2		2.33879		0.934104	0.222605	-0.1318	-0.150908		0.750768	0.750768	2	4	5	6
RGMA		Rgma		2.33678		0.931635	-0.328991	-0.0131279	-0.0902145		-2.18453	2.18453	1	3	2	2
SNAI2		Snai2		2.33498		0.927687	0.288252	0.15778	0.134366		2.40187	2.40187	2	4	5	5
FLT3L		Flt3l		2.33494		0.939424	-0.329362	0.0199215	0.0275393		-2.79605	2.79605	1	2	2	2
HOXA2		Hoxa2		2.33382		0.947695	-0.283047	-0.0301902	0.0796926		-2.67375	2.67375	1	3	0	0
A230020G22RIK		A230020G22Rik		2.33291		0.925406	-0.350762	-0.0345252	0.00526155		-2.36799	2.36799	1	0	0	0
MCP		Cd46		2.33222		0.919963	-0.289919	-0.113833	0.104391		-2.42914	2.42914	1	3	4	4
RNF111		Rnf111		2.33169		0.946401	-0.295357	-0.0335263	-0.0805586		-2.12338	2.12338	1	3	2	2
E2F1		E2f1		2.32462		0.932116	0.329515	-0.0191715	-0.0785418		1.79035	1.79035	2	4	5	6
SLC1A5		Slc1a5		2.32307		0.945172	-0.283772	-0.128085	0.0410392		-2.18453	2.18453	1	3	4	4
RBMS1		Rbms1		2.32213		0.941893	0.278305	0.157655	-0.0162572		2.27957	2.27957	2	4	5	0
RHOT1		Rhot1		2.32209		0.946818	0.276123	0.0934011	0.0907779		2.34072	2.34072	2	4	5	5
SRRM2		Srrm2		2.31703		0.93919	0.3198	0.0722082	0.0770051		2.40187	2.40187	2	4	5	5
PPP1R1A		Ppp1r1a		2.31691		0.945856	0.273881	0.140701	0.0712601		2.52418	2.52418	2	4	5	5
2810441K11RIK		2810441K11Rik		2.3169		0.937266	-0.270033	-0.0639023	0.181384		-2.49029	2.49029	1	3	4	4
TRPV5		Trpv5		2.31451		0.938184	-0.315027	0.0763327	-0.0230535		-2.6126	2.6126	1	2	2	2
E330009P21RIK		Fbxw21		2.31429		0.929449	-0.31028	-0.133253	0.106705		-2.30684	2.30684	1	3	4	4
TEAD2		Tead2		2.31411		0.925228	0.324334	0.123769	0.0636752		2.70764	2.70764	2	4	5	5
BC034097		Cd300e		2.313		0.93155	0.348613	0.0467379	0.0534788		2.27957	2.27957	2	4	5	6
FUCA		Fuca		2.31284		0.934301	-0.32754	0.043513	-0.0171242		-2.49029	2.49029	1	2	2	2
PSMD11		Psmd11		2.31215		0.943726	-0.292704	0.00630401	-0.0543746		-2.12338	2.12338	1	0	0	0
SH3GLB2		Sh3glb2		2.30932		0.942801	0.288171	0.109558	0.0837729		2.52418	2.52418	2	4	5	5
PMAIP1		Pmaip1		2.30538		0.946468	-0.26809	-0.0164358	-0.110036		-1.81762	1.81762	1	3	0	0
SERPINF2		Serpinf2		2.30114		0.942002	0.267753	0.156709	0.0310563		2.40187	2.40187	2	4	5	5
RAD23A		Rad23a		2.29643		0.940375	-0.324984	0.00406503	0.0511094		-2.79605	2.79605	1	3	0	0
EIF3S3		Eif3h		2.2953		0.926951	-0.289628	-0.171322	0.00883164		-1.57301	1.57301	1	3	4	4
ALAD		Alad		2.29333		0.942894	0.294548	0.108662	-0.0099452		2.15727	2.15727	2	4	5	6
TIPARP		Tiparp		2.2933		0.942097	0.264309	0.123999	0.0845153		2.27957	2.27957	2	4	5	5
2810432L12RIK		2810432L12Rik		2.29151		0.93842	0.21797	0.240409	-0.0101075		1.97381	1.97381	2	4	5	5
RBM8		Rbm8a		2.29031		0.914049	0.253455	0.189851	0.175808		2.46303	2.46303	2	4	5	5
COPS2		Cops2		2.28954		0.940513	0.302012	-0.080636	-0.0867956		1.42344	1.42344	2	4	5	6
PTF1A		Ptf1a		2.28438		0.937965	-0.184806	-0.275091	-0.0128865		-1.45071	1.45071	1	3	4	4
REX3		Bex1		2.28387		0.938244	-0.310388	-0.0411781	-0.0769213		-1.93992	1.93992	1	3	2	2
TTN		Ttn		2.28362		0.94085	-0.136694	0.235313	-0.104691		-1.45071	1.45071	1	2	2	2
PGAM2		Pgam2		2.28287		0.938526	-0.319338	0.079018	0.0378134		-2.91836	2.91836	1	2	2	2
PDE7B		Pde7b		2.28059		0.926049	0.333763	0.0672078	0.0887967		1.97381	1.97381	2	4	5	5
ZFP503		Zfp503		2.27842		0.943303	0.291905	0.0914575	0.0966163		2.27957	2.27957	2	4	5	5
DCXR		Dcxr		2.27748		0.941695	0.282707	0.0983826	0.109525		2.27957	2.27957	2	4	5	5
LOC378878		Mdfi		2.27671		0.941531	0.295563	0.108719	-0.0165576		2.21842	2.21842	2	4	5	0
HSPB2		Hspb2		2.276		0.930584	0.240583	-0.189875	-0.145704		0.81192	0.81192	2	4	5	6
JUNB		Junb		2.27524		0.941957	0.291663	0.0808178	0.0777521		2.34072	2.34072	2	4	5	5
TCOF1		Tcof1		2.2748		0.94695	-0.303687	-0.0176623	0.0133226		-2.36799	2.36799	1	3	0	0
FGF16		Fgf16		2.27426		0.945315	0.257713	0.135873	0.101679		2.46303	2.46303	2	4	5	5
CYFIP2		Cyfip2		2.27307		0.948393	0.298671	0.0227414	0.0366226		1.7292	1.7292	2	4	5	0
ADAMTS1		Adamts1		2.27305		0.938781	0.291648	0.0769332	0.10465		2.15727	2.15727	2	4	5	5
NR4A2		Nr4a2		2.27297		0.926543	0.330274	0.108439	0.0543733		2.21842	2.21842	2	4	5	5
TNFAIP2		Tnfaip2		2.26959		0.936563	-0.29854	-0.144573	0.0323962		-2.00108	2.00108	1	3	4	4
BNC1		Bnc1		2.26943		0.942935	0.291922	0.0169881	0.104		2.34072	2.34072	2	4	5	5
D130016K21RIK		D130016K21Rik		2.26731		0.949752	0.232665	0.0744477	0.107535		2.03496	2.03496	2	4	5	5
SNAP25		Snap25		2.267		0.949834	-0.279735	-0.022699	-0.0682323		-2.18453	2.18453	1	0	0	0
SLC36A2		Slc36a2		2.26545		0.947508	0.274908	0.0833878	0.0899914		2.46303	2.46303	2	4	5	5
PSME1		Psme1		2.26516		0.939242	0.304753	0.0749705	0.0543137		2.34072	2.34072	2	4	5	5
TCF20		Tcf20		2.26503		0.937733	-0.322942	0.0470567	0.0945555		-2.85721	2.85721	1	0	0	0
EPOR		Epor		2.26408		0.942597	0.289495	0.0785962	0.105053		2.21842	2.21842	2	4	5	5
PURB		Purb		2.26124		0.932904	-0.275804	-0.198904	-0.0112931		-1.75647	1.75647	1	3	4	4
SYN3		Syn3		2.2594		0.938478	-0.318693	-0.105097	-0.0254675		-2.06223	2.06223	1	3	4	4
SUFU		Sufu		2.25756		0.927623	-0.30671	-0.0424178	0.0783506		-2.30684	2.30684	0	0	0	0
TERF2		Terf2		2.25492		0.944815	0.311388	-0.0255626	-0.057426		1.79035	1.79035	2	4	5	6
CNNM1		Cnnm1		2.25359		0.944574	0.309772	0.0243369	-0.00164453		2.09611	2.09611	2	4	5	6
DHFR		Dhfr		2.25262		0.947804	0.302351	0.026657	0.0221597		2.21842	2.21842	2	4	5	0
RPS10		NA		2.25218		0.930973	0.270703	0.175855	-0.055497		2.27957	2.27957	2	4	5	5
DDX58		Ddx58		2.25088		0.928076	-0.298551	-0.0831547	0.134134		-2.97951	2.97951	1	3	4	4
IFNA14		Ifna14		2.24826		0.947517	0.302103	-0.0269894	-0.0312306		1.91266	1.91266	2	4	5	6
KCNS2		Kcns2		2.24807		0.946895	0.282181	0.0653472	0.0622535		2.40187	2.40187	2	4	5	5
TRIM28		Trim28		2.24464		0.929527	-0.318212	0.148519	-0.039065		-2.55145	2.55145	1	2	2	2
CCNB2		Ccnb2		2.24433		0.939223	0.276127	0.0722045	0.144807		2.09611	2.09611	2	4	5	5
2010005A06RIK		Pcdh1		2.24379		0.933986	0.33448	0.00232434	-0.0881895		1.97381	1.97381	2	4	5	6
CDH23		Cdh23		2.24294		0.942138	0.289964	0.108204	0.0734486		2.40187	2.40187	2	4	5	5
PUS1		Pus1		2.23801		0.955804	0.273262	0.00920611	0.0501592		2.15727	2.15727	2	4	5	0
TNFSF8		Tnfsf8		2.23784		0.940849	-0.17469	-0.259757	0.0850028		-1.81762	1.81762	1	3	4	4
IGF2BP1		Igf2bp1		2.2365		0.937747	-0.19814	-0.246141	0.062356		-1.75647	1.75647	1	3	4	4
EIF2B3		Eif2b3		2.23572		0.931726	-0.184648	-0.270747	-0.0475967		-0.961491	0.961491	1	3	4	4
PIP3AP		Mtmr12		2.22846		0.945343	0.27952	0.114695	0.0964252		2.40187	2.40187	2	4	5	5
DVL1		Dvl1		2.22765		0.956846	0.234668	-0.035987	-0.031885		1.85151	1.85151	2	4	5	6
SMAD3		Smad3		2.22684		0.953616	0.256194	0.0264787	-0.0703532		1.85151	1.85151	2	4	5	6
TPBPA		Tpbpa		2.22467		0.939225	0.301297	0.0770773	0.0478928		2.52418	2.52418	2	4	5	5
POLR2A		Polr2a		2.22208		0.933914	-0.316836	-0.037992	0.082493		-2.42914	2.42914	1	3	4	4
TUBD1		Tubd1		2.21903		0.936112	-0.275803	-0.149434	0.131975		-2.42914	2.42914	1	3	4	4
COPA		Copa		2.21826		0.90973	-0.171932	-0.249043	0.0144724		-1.57301	1.57301	1	3	4	4
L1CAM		L1cam		2.21756		0.93895	0.286892	0.104245	0.112512		2.21842	2.21842	2	4	5	5
ALDH1A1		Aldh1a1		2.21508		0.940124	-0.194985	0.24867	-0.0926808		-2.7349	2.7349	1	2	2	2
PTCRA		Ptcra		2.2141		0.941093	0.318585	0.06112	-0.0296508		2.21842	2.21842	2	4	5	6
RABEP1		Rabep1		2.21245		0.938932	-0.249125	-0.195761	-0.0125568		-1.75647	1.75647	1	3	4	4
E130308C19RIK		Tspyl5		2.212		0.924936	-0.184195	-0.0928711	-0.00252079		-2.55145	2.55145	1	3	4	4
KCND3		Kcnd3		2.21156		0.938241	0.266611	0.160043	0.0857185		2.27957	2.27957	2	4	5	5
CHUK		Chuk		2.21081		0.946112	0.248912	0.119711	0.147854		2.27957	2.27957	2	4	5	5
ZFP57		Zfp57		2.20781		0.940082	0.261688	0.144822	0.131897		2.27957	2.27957	2	4	5	5
TCFCP2L2		Grhl1		2.20755		0.947093	-0.284785	-0.0337272	-0.0880467		-1.93992	1.93992	1	3	2	2
TAS2R123		Tas2r123		2.20698		0.931389	-0.317903	0.035581	-0.0762473		-2.12338	2.12338	1	0	2	2
CRYBB2		Crybb2		2.20689		0.925529	-0.00107202	-0.31359	-0.0660399		-0.716882	0.716882	1	3	4	4
HS6ST2		Hs6st2		2.20489		0.948886	-0.00386818	0.0435103	0.0403014		0.139247	0.139247	0	0	0	0
SERPINA3K		Serpina3k		2.2029		0.947309	-0.299967	-0.0797522	-0.0234554		-1.93992	1.93992	1	3	4	4
SLC26A6		Slc26a6		2.20176		0.917709	-0.369591	-0.0280502	-0.0390232		-2.00108	2.00108	1	3	2	2
TAPBPL		Tapbpl		2.2006		0.949599	0.266905	0.0961721	0.0255532		2.46303	2.46303	2	4	5	0
MYO15		Myo15		2.20058		0.943622	0.260133	0.0916858	0.116505		2.40187	2.40187	2	4	5	5
FABP3		Fabp3		2.19895		0.933342	0.332723	0.103155	0.0604476		2.34072	2.34072	2	4	5	5
GPR50		Gpr50		2.19665		0.919154	-0.33591	-0.110918	0.104318		-2.24568	2.24568	1	0	0	0
SLC7A9		Slc7a9		2.19615		0.938029	-0.327132	-0.000218635	-0.0464479		-2.30684	2.30684	1	3	0	0
IL4RA		Il4ra		2.19096		0.948334	0.28586	0.10916	0.0621981		2.27957	2.27957	2	4	5	5
EI24		Ei24		2.18823		0.946871	-0.246928	-0.101743	0.0375617		-2.00108	2.00108	1	3	4	4
PABPN1		Pabpn1		2.1874		0.939367	0.249673	0.0814654	0.128002		2.34072	2.34072	2	4	5	5
SP100		Sp100		2.18709		0.95094	0.235581	0.150849	0.100215		2.46303	2.46303	2	4	5	5
KPNB3		Ipo5		2.18617		0.938732	-0.281186	-0.119605	0.0877795		-2.00108	2.00108	1	3	4	4
F630043A04RIK		F630043A04Rik		2.18137		0.944867	0.289092	0.01698	0.0703912		1.85151	1.85151	2	4	5	0
SEC61A1		Sec61a1		2.17987		0.928361	-0.357328	-0.0623097	0.00515151		-2.30684	2.30684	1	3	4	4
GKAP1		Gkap1		2.17936		0.948293	0.278517	-0.00836744	-0.0637804		1.66805	1.66805	2	4	5	0
SOX13		Sox13		2.17906		0.93656	-0.333395	-0.00451036	-0.0462513		-2.18453	2.18453	1	0	2	2
IL2RA		Il2ra		2.17901		0.938898	0.214075	0.19505	0.141997		2.27957	2.27957	2	4	5	5
EIF2B5		Eif2b5		2.17744		0.935314	-0.000895011	-0.273394	-0.162477		0.0169429	0.0169429	2	3	4	4
GJB5		Gjb5		2.17742		0.945242	-0.216435	-0.164249	-0.0169096		-1.69532	1.69532	1	3	0	0
TNNT3		Tnnt3		2.17654		0.944968	0.291251	0.0654991	0.0286748		2.40187	2.40187	2	4	5	5
TAS2R124		Tas2r124		2.17515		0.936426	-0.302078	-0.0483866	-0.0949012		-1.81762	1.81762	1	3	2	2
CIB2		Cib2		2.17226		0.944005	-0.297276	-0.014446	-0.0563073		-2.00108	2.00108	1	0	0	0
SOAT1		Soat1		2.17028		0.951074	0.2007	0.132165	0.157221		2.40187	2.40187	2	4	5	5
CDC25B		Cdc25b		2.16843		0.956201	0.235466	0.0480812	0.0332574		2.03496	2.03496	2	4	5	0
STARD5		Stard5		2.16796		0.948146	-0.284954	-0.0594535	-0.0527611		-1.81762	1.81762	1	0	0	0
TEX16		Tex16		2.16666		0.951535	0.257968	0.13098	0.0577652		2.46303	2.46303	2	4	5	5
IFI205		Ifi205		2.16573		0.955585	0.277977	0.0225818	0.0130106		2.03496	2.03496	2	4	5	6
SPT1		Spt1		2.16316		0.941628	0.218725	0.098297	0.0810312		2.46303	2.46303	2	4	5	5
TM6SF2		Tm6sf2		2.16226		0.955709	0.234801	0.019091	0.00275288		2.15727	2.15727	2	4	5	0
ARHGDIB		Arhgdib		2.16187		0.955071	-0.17124	-0.12879	0.0683958		-1.63416	1.63416	1	3	4	4
TEKT1		Tekt1		2.15834		0.92662	-0.355369	-0.0454332	-0.0202652		-2.00108	2.00108	1	3	4	4
HTR2C		Htr2c		2.15451		0.937241	0.327029	0.018678	0.0471493		1.97381	1.97381	2	4	5	6
CARD15		Nod2		2.15415		0.933929	-0.313963	-0.0902023	0.0660523		-2.49029	2.49029	1	3	4	4
5930412E23RIK		Ints7		2.14979		0.921109	0.220415	-0.202186	-0.139536		0.383855	0.383855	2	4	5	6
ABCC1		Abcc1		2.14779		0.95135	0.296591	-0.0274358	0.0277137		1.85151	1.85151	2	4	5	6
ATIC		Atic		2.14613		0.942601	-0.278346	0.0858513	0.0398178		-2.85721	2.85721	1	0	2	2
SERPINA1B		Serpina1b		2.14381		0.94693	-0.289339	-0.0867206	0.0738311		-2.18453	2.18453	1	3	4	4
DDX5		Ddx5		2.14281		0.947604	0.257952	0.116968	0.118076		2.34072	2.34072	2	4	5	5
GC		Gc		2.14278		0.935298	-0.197088	-0.225375	0.131341		-1.87877	1.87877	1	3	4	4
FERT2		Fert2		2.13993		0.93569	-0.264511	0.154522	-0.14108		-2.24568	2.24568	1	2	2	2
SLC38A2		Slc38a2		2.13941		0.941215	0.298249	0.0697218	0.0936482		2.27957	2.27957	2	4	5	5
TRPM2		Trpm2		2.1384		0.939193	0.273581	0.150254	0.116019		2.34072	2.34072	2	4	5	5
SLC7A10		Slc7a10		2.13732		0.938224	-0.312402	-0.118387	0.0336089		-2.18453	2.18453	1	3	4	4
EIF4EBP2		Eif4ebp2		2.13256		0.947173	-0.197668	-0.229457	0.0358766		-1.69532	1.69532	1	3	4	4
TCP10B		Tcp10b		2.12961		0.948138	0.256102	0.142643	0.0711293		2.52418	2.52418	2	4	5	5
ARHGAP4		Arhgap4		2.12898		0.950321	-0.119208	-0.244823	-0.01529		-1.2061	1.2061	1	3	4	4
SMR3		Smr3		2.12642		0.94281	-0.27762	0.0232276	-0.128838		-1.93992	1.93992	1	2	2	2
TLX2		Tlx2		2.12634		0.935287	0.127213	-0.208726	-0.224706		0.689616	0.689616	2	4	5	6
1500004O14RIK		Polr3k		2.12604		0.942242	-0.260711	-0.0939194	0.15162		-2.49029	2.49029	1	3	4	4
NOTCH2		Notch2		2.12598		0.950537	0.234663	0.100184	0.122001		2.21842	2.21842	2	4	5	5
HPS1		Hps1		2.12471		0.92864	-0.302162	-0.0644259	0.161691		-2.55145	2.55145	1	3	4	4
SLC35F5		Slc35f5		2.12059		0.954653	0.261099	0.0263012	0.0386525		2.40187	2.40187	2	4	5	5
Scnn1a		Scnn1a		2.11762		0.958509	-0.236484	-0.029651	-0.0177312		-2.42914	2.42914	1	3	0	0
GP49A		Gp49a		2.11582		0.950728	0.249132	0.119004	0.088559		2.27957	2.27957	2	4	5	5
RGS3		Rgs3		2.11373		0.943394	0.194861	0.151548	0.173284		2.15727	2.15727	2	4	5	5
RAB19		Rab19		2.11271		0.947384	-0.236286	-0.184665	0.00163784		-1.51186	1.51186	1	3	4	4
ALDOA		Aldoa		2.11135		0.934104	0.193409	-0.133513	-0.225196		0.934224	0.934224	2	4	5	6
DPP3		Dpp3		2.10903		0.943767	-0.158598	-0.140952	-0.00154997		-0.839186	0.839186	1	0	0	0
RFX5		Rfx5		2.10738		0.93562	0.267184	0.161859	0.0727208		2.27957	2.27957	2	4	5	5
Sfxn1		Sfxn1		2.10718		0.937914	-0.303612	-0.0388793	-0.0748237		-2.18453	2.18453	1	3	2	2
CSND		Csn1s2b		2.1046		0.945063	0.281496	-0.0561434	-0.0585242		1.7292	1.7292	2	4	5	6
MAOB		Maob		2.10405		0.947688	-0.240252	-0.18516	0.0707157		-2.12338	2.12338	1	3	4	4
MDK		Mdk		2.10374		0.947166	-0.267081	-0.0608239	-0.00585123		-2.06223	2.06223	1	3	4	4
SEPT6		Sept6		2.10172		0.94899	-0.282282	-0.0791917	-0.0335645		-1.87877	1.87877	1	3	4	4
PQBP1		Pqbp1		2.09835		0.930155	-0.33633	0.00260533	-4.85386e-05		-2.12338	2.12338	1	0	2	2
RBM12		Rbm12		2.09777		0.939915	-0.303262	-0.0820904	-0.0313827		-1.87877	1.87877	1	3	4	4
CCR1		Ccr1		2.09652		0.944376	0.31727	-0.0037836	0.0176614		1.85151	1.85151	2	4	5	6
TBC1D10		Tbc1d10a		2.09597		0.94411	0.270043	0.121067	0.0312734		2.52418	2.52418	2	4	5	5
SNX3		Snx3		2.09591		0.947098	-0.299996	-0.0379107	-0.0653919		-1.93992	1.93992	1	3	0	0
HOXC5		Hoxc5		2.09533		0.950295	0.173245	-0.184252	-0.130458		0.50616	0.50616	2	4	5	6
WIG1		Zmat3		2.09503		0.952117	-0.197197	-0.198766	0.0795104		-1.75647	1.75647	1	3	4	4
REX2		Rex2		2.09199		0.955271	0.247984	0.0767651	0.0950193		2.46303	2.46303	2	4	5	5
STX1BL		Stx1b		2.09146		0.956172	0.253071	0.0717787	0.0678002		2.34072	2.34072	2	4	5	5
GLRB		Glrb		2.09063		0.961035	-0.18957	-0.0423325	0.0356162		-2.36799	2.36799	1	3	4	4
TMEM20		Tmem20		2.08783		0.953699	0.2583	0.0613078	0.0518616		2.46303	2.46303	2	4	5	5
CBX1		Cbx1		2.08703		0.943082	-0.264326	-0.113581	0.0966544		-2.49029	2.49029	1	3	4	4
DDX26		Ints6		2.08619		0.95118	0.293879	-0.0423268	-0.032417		1.7292	1.7292	2	4	5	6
TESSP3		Prss43		2.08515		0.951878	-0.265162	-0.104139	-0.0200837		-1.69532	1.69532	1	3	4	4
2810421I24RIK		Fastkd2		2.0848		0.933509	-0.3198	0.0416664	0.106111		-2.85721	2.85721	1	0	0	0
CAMTA2		Camta2		2.083		0.94801	0.30281	-0.0398075	-0.0119978		1.85151	1.85151	2	4	5	6
CCT4		Cct4		2.08246		0.930761	0.0745377	-0.132269	-0.257648		0.139247	0.139247	2	0	0	6
CUL3		Cul3		2.07499		0.946682	-0.308282	0.0210969	-0.0400427		-2.42914	2.42914	1	0	2	2
SIX6		Six6		2.07321		0.948217	0.214861	0.14965	0.103924		2.21842	2.21842	2	4	5	5
CTSL		Ctsl		2.07087		0.946066	0.279658	-0.0969697	-0.0788167		1.23998	1.23998	2	4	5	6
PTGES2		Ptges2		2.07044		0.951017	0.261694	0.0557582	0.0801463		2.27957	2.27957	2	4	5	5
IL6		Il6		2.06989		0.946997	0.279248	0.0797079	0.100125		2.09611	2.09611	2	4	5	5
DUSP19		Dusp19		2.06855		0.950565	0.28577	0.0541391	0.0179801		2.27957	2.27957	2	4	5	6
PLCL2		Plcl2		2.06819		0.94056	-0.296232	-0.124385	0.0133577		-1.93992	1.93992	1	3	4	4
RNF31		Rnf31		2.0678		0.940686	-0.299277	-0.0244105	-0.0635196		-1.75647	1.75647	1	0	0	0
PIRA4		Pira4		2.06647		0.958096	0.145746	0.178199	0.0849423		1.6069	1.6069	2	4	5	5
GPRC5C		Gprc5c		2.0607		0.939287	-0.231359	-0.208306	0.0393494		-1.57301	1.57301	1	3	4	4
SFRS1		Sfrs1		2.05965		0.94478	-0.286487	-0.126848	0.0294881		-1.81762	1.81762	1	3	4	4
PPP1R13B		Ppp1r13b		2.05764		0.947167	0.274076	0.110096	0.0784282		2.15727	2.15727	2	4	5	5
SPDEF		Spdef		2.05683		0.945653	0.280724	0.122013	0.0681585		2.15727	2.15727	2	4	5	5
GDNF		Gdnf		2.05589		0.953479	0.266447	0.0883498	0.0424976		2.15727	2.15727	2	4	5	0
HSD11B2		Hsd11b2		2.05551		0.948626	0.0136905	-0.267601	-0.115958		-0.227665	0.227665	2	0	0	0
ITGA7		Itga7		2.0552		0.935261	0.238595	0.110085	0.163006		2.15727	2.15727	2	4	5	5
D830046C22RIK		D830046C22Rik		2.05288		0.931751	-0.261737	-0.105392	0.0592961		-2.12338	2.12338	1	0	0	0
SPRRL10		Lce1m		2.04914		0.944956	-0.280978	-0.142101	0.0340682		-1.81762	1.81762	1	3	4	4
RBM14		Rbm14		2.04876		0.946471	-0.294525	-0.0969584	0.0230731		-2.06223	2.06223	1	3	4	4
TSSC4		Tssc4		2.04737		0.953253	0.279581	0.00596959	0.0710797		1.85151	1.85151	2	4	5	0
SPRY4		Spry4		2.04482		0.956183	0.20093	0.0708744	0.0942436		2.46303	2.46303	2	4	5	5
AATF		Aatf		2.04473		0.935368	0.181108	-0.21889	-0.151259		0.750768	0.750768	2	4	5	6
CCNB3		Ccnb3		2.0424		0.945444	0.30025	0.0524448	0.0876041		1.97381	1.97381	2	4	5	0
PTPN11		Ptpn11		2.04028		0.939683	0.313738	0.0680332	0.0497892		2.15727	2.15727	2	4	5	5
TPD52		Tpd52		2.03769		0.955759	-0.243539	-0.106534	0.0517389		-2.06223	2.06223	1	3	4	4
PSX1		Rhox6		2.03409		0.954434	0.238593	0.0752568	0.0828575		2.34072	2.34072	2	4	5	5
RHPN1		Rhpn1		2.03386		0.941286	-0.307119	-0.0212381	-0.0814326		-2.00108	2.00108	1	3	0	0
NAPB		Napb		2.03253		0.947107	-0.307104	-0.0449354	0.0423874		-2.42914	2.42914	1	3	4	4
SYT4		Syt4		2.03177		0.945517	-0.292741	-0.0618855	-0.0276254		-2.12338	2.12338	1	3	4	4
FANCA		Fanca		2.02733		0.954393	-0.207856	-0.111659	0.148268		-2.55145	2.55145	1	3	4	4
APBB1		Apbb1		2.02599		0.950173	0.267124	-0.0946312	-0.0924301		1.48459	1.48459	2	4	5	6
BC018399		Nle1		2.0254		0.95598	0.22768	-0.0520941	-0.125797		1.6069	1.6069	2	4	5	6
COMT		Comt		2.02461		0.958133	0.225639	0.107124	0.0797303		2.34072	2.34072	2	4	5	5
SIAT8A		St8sia1		2.02359		0.934889	-0.318764	-0.105138	0.0227211		-2.18453	2.18453	1	3	0	0
SERPINB6B		Serpinb6b		2.02356		0.923938	-0.195281	0.0648563	-0.0597656		-2.06223	2.06223	1	0	2	2
CHEK1		Chek1		2.02345		0.950615	-0.0334067	0.186768	0.112035		-0.472274	0.472274	2	2	2	5
BC061237		BC061237		2.0219		0.946004	-0.276179	-0.124558	0.0658467		-2.00108	2.00108	1	3	4	4
STAT3		Stat3		2.01949		0.955432	-0.23942	-0.130241	0.0271853		-2.06223	2.06223	1	3	4	4
2410127E18RIK		Klhdc10		2.01928		0.936827	-0.25502	0.170401	-0.129176		-2.30684	2.30684	1	2	2	2
ADAMTS8		Adamts8		2.0188		0.939566	-0.0696286	-0.291558	-0.063201		-0.961491	0.961491	0	3	4	4
PLSCR4		Plscr4		2.01463		0.943258	-0.27803	0.0182905	-0.117262		-2.00108	2.00108	1	0	2	2
MXI1		Mxi1		2.01317		0.953786	0.25816	0.129155	0.0122318		2.15727	2.15727	2	4	5	5
ITGA5		Itga5		2.01305		0.932159	0.077059	-0.264047	-0.131674		-0.166513	0.166513	0	0	0	0
ALDH1A3		Aldh1a3		2.01231		0.939875	-0.251838	0.193843	0.0224557		-2.91836	2.91836	1	2	2	2
SLC6A4		Slc6a4		2.01008		0.949356	0.305123	-0.000632636	0.0291552		1.85151	1.85151	2	4	5	6
BRCA1		Brca1		2.00988		0.939763	0.313765	0.0165361	0.0914189		1.91266	1.91266	2	4	5	0
RXRG		Rxrg		2.00475		0.957129	0.259346	0.0560167	0.053246		1.97381	1.97381	2	4	5	5
ENPEP		Enpep		2.00364		0.956476	0.271264	0.0133701	0.0415229		2.21842	2.21842	2	4	5	0
NR3C1		Nr3c1		2.00223		0.949757	-0.280692	-0.0902227	0.0389828		-2.24568	2.24568	1	3	4	4
ANG3		Ang3		2.00014		0.954244	0.234175	-0.120027	-0.0610671		0.995376	0.995376	2	4	5	6
ATP6V1A1		Atp6v1a		1.99959		0.953643	0.191544	0.195369	0.0278059		2.09611	2.09611	0	0	0	0
SLC6A13		Slc6a13		1.99388		0.900313	0.216985	0.148065	0.120819		2.34072	2.34072	0	0	0	0
FDX1		Fdx1		1.99319		0.945904	0.312724	0.0185582	0.0538749		1.97381	1.97381	0	0	0	0
MYD88		Myd88		1.99278		0.958408	-0.252279	0.0768928	0.0703008		-2.6126	2.6126	0	0	0	0
CENPB		Cenpb		1.98785		0.949695	-0.237718	-0.0779056	0.102721		-2.36799	2.36799	0	0	0	0
SNX24		Snx24		1.98664		0.942375	0.290397	0.0897944	0.0787897		2.27957	2.27957	0	0	0	0
HTR1D		Htr1d		1.98628		0.937953	-0.319198	0.0287532	0.0489406		-2.6126	2.6126	0	0	0	0
TBC1D13		Tbc1d13		1.98399		0.927548	-0.315501	0.0360779	-0.0749409		-2.12338	2.12338	0	0	0	0
COCH		Coch		1.98375		0.949911	0.147286	-0.195103	-0.0822585		0.50616	0.50616	0	0	0	0
VLDLR		Vldlr		1.98372		0.94167	-0.276504	-0.125231	-0.0424586		-1.69532	1.69532	0	0	0	0
RP9H		Rp9		1.98331		0.94379	-0.307374	-0.084545	0.00310996		-2.12338	2.12338	0	0	0	0
Atg7		Atg7		1.98294		0.956764	0.271465	-0.0213656	0.00952843		1.6069	1.6069	0	0	0	0
TEX21		Tex21		1.98222		0.93878	-0.292734	-0.146514	0.0135515		-1.69532	1.69532	0	0	0	0
CABYR		Cabyr		1.98209		0.94902	0.292209	-0.0381814	0.051581		1.66805	1.66805	0	0	0	0
SFTPD		Sftpd		1.97982		0.951145	0.258025	0.124422	0.0775397		1.97381	1.97381	0	0	0	0
CSPG2		Vcan		1.97927		0.958634	-0.208691	0.100411	-0.0637029		-2.12338	2.12338	0	0	0	0
EIF5		Eif5		1.97893		0.950701	0.29795	-0.0137533	-0.0410984		1.7292	1.7292	0	0	0	0
DMTF1		Dmtf1		1.97771		0.956239	0.251593	-0.0927605	-0.00707889		1.48459	1.48459	0	0	0	0
GOLGA5		Golga5		1.97758		0.953086	-0.220491	-0.174476	0.0628087		-1.93992	1.93992	0	0	0	0
ZFP606		Zfp606		1.9748		0.955496	0.270119	0.0517898	0.0523379		1.66805	1.66805	0	0	0	0
RBM10		Rbm10		1.97229		0.945044	-0.146443	0.0405726	0.0203092		-0.961491	0.961491	0	0	0	0
SLCO1A5		Slco1a5		1.97045		0.950925	0.224349	0.132503	0.0953167		2.21842	2.21842	0	0	0	0
SGTA		Sgta		1.96914		0.959658	0.244426	0.0919235	0.052982		2.34072	2.34072	0	0	0	0
CCT5		Cct5		1.96735		0.931613	-0.00170161	-0.171334	-0.214273		0.0169429	0.0169429	0	0	0	0
CNTFR		Cntfr		1.96484		0.94736	-0.225476	-0.187873	0.0808948		-1.87877	1.87877	0	0	0	0
TAS2R104		Tas2r104		1.96456		0.93134	-0.335742	-0.0464449	-0.0386991		-1.75647	1.75647	0	0	0	0
CTSC		Ctsc		1.96425		0.951327	0.266061	0.133207	0.0128691		2.09611	2.09611	0	0	0	0
TNNI2		Tnni2		1.963		0.948608	0.2911	0.0310449	0.027712		2.09611	2.09611	0	0	0	0
RHOJ		Rhoj		1.96215		0.955945	-0.234138	-0.129196	0.0790418		-1.93992	1.93992	0	0	0	0
SCG2		Scg2		1.9582		0.936982	-0.292201	-0.0725417	0.0524156		-2.06223	2.06223	0	0	0	0
MINT		Spen		1.95437		0.923855	0.141584	0.186943	0.204617		1.85151	1.85151	0	0	0	0
TRPS1		Trps1		1.95392		0.949364	0.254558	0.0816625	0.136098		1.97381	1.97381	0	0	0	0
ENO3		Eno3		1.95314		0.952305	0.293619	0.0341815	0.0035068		1.97381	1.97381	0	0	0	0
SEC24D		Sec24d		1.9504		0.944278	0.232336	0.182139	0.0813111		2.34072	2.34072	0	0	0	0
SLC16A13		Slc16a13		1.95005		0.916219	-0.33388	-0.089353	0.0563968		-2.18453	2.18453	0	0	0	0
RNF141		Rnf141		1.94856		0.941679	-0.317754	-0.0276502	-0.059583		-2.00108	2.00108	0	0	0	0
MMAA		Mmaa		1.94773		0.950598	0.254115	0.115173	0.0458845		2.21842	2.21842	0	0	0	0
EPS8L2		Eps8l2		1.94758		0.956232	-0.265508	0.00373413	-0.0738528		-2.06223	2.06223	0	0	0	0
SF4		Sugp1		1.94691		0.937702	0.30616	0.105789	0.0932993		2.27957	2.27957	0	0	0	0
CNTF		Cntf		1.94621		0.936204	-0.242352	-0.172813	0.141704		-2.49029	2.49029	0	0	0	0
DMWD		Dmwd		1.94595		0.95007	0.269894	-0.103102	-0.0913982		1.23998	1.23998	0	0	0	0
BAI3		Bai3		1.94565		0.954368	0.282092	-0.0338937	-0.0207722		1.79035	1.79035	0	0	0	0
DPEP2		Dpep2		1.94543		0.942385	0.0418324	-0.293683	-0.0989707		-0.166513	0.166513	0	0	0	0
FKBP2		Fkbp2		1.94533		0.953608	0.262039	0.113685	0.0232812		2.03496	2.03496	0	0	0	0
SEPN1		Sepn1		1.94498		0.950668	0.248261	0.13573	0.116658		2.27957	2.27957	0	0	0	0
RXRB		Rxrb		1.94383		0.935329	0.297747	-0.0674417	-0.142243		1.6069	1.6069	0	0	0	0
RDH7		Rdh7		1.94354		0.94818	-0.288149	-0.113341	-0.0105122		-1.93992	1.93992	0	0	0	0
BC027756		Cdc73		1.9411		0.949441	-0.233852	-0.148903	0.00220106		-1.63416	1.63416	0	0	0	0
SYNC		Sync		1.94059		0.945386	-0.311353	-0.0615283	-0.019801		-2.12338	2.12338	0	0	0	0
PFDN2		Pfdn2		1.94041		0.945322	0.297166	0.0514823	0.0466148		1.91266	1.91266	0	0	0	0
CD151		Cd151		1.93933		0.93922	0.201263	-0.159052	-0.164732		1.05653	1.05653	0	0	0	0
PPM1F		Ppm1f		1.93854		0.952546	0.200486	0.150765	0.112041		2.15727	2.15727	0	0	0	0
ETF1		Etf1		1.93812		0.949909	-0.225822	-0.16213	-0.0327238		-1.3284	1.3284	0	0	0	0
HCFC1		Hcfc1		1.93802		0.946455	-0.110806	-0.28371	-0.0266544		-0.900339	0.900339	0	0	0	0
TNFSF12		Tnfsf12		1.93589		0.95203	0.263812	0.0750443	0.0877778		1.97381	1.97381	0	0	0	0
RKHD3		Mex3b		1.93521		0.954366	0.261406	0.0766969	0.0946993		2.03496	2.03496	0	0	0	0
EVX1		Evx1		1.935		0.954824	0.23144	0.0497863	-0.113789		1.54575	1.54575	0	0	0	0
DRBP1		Rbm45		1.93367		0.943863	-0.165493	-0.250855	0.0834645		-1.63416	1.63416	0	0	0	0
D1ERTD622E		D1Ertd622e		1.93319		0.953821	-0.230354	0.12688	-0.125792		-1.75647	1.75647	0	0	0	0
FTH		Fth1		1.92949		0.95086	-0.2112	0.199707	0.00749616		-2.97951	2.97951	0	0	0	0
WARS		Wars		1.92934		0.947086	-0.305226	-0.0337913	0.0222656		-2.30684	2.30684	0	0	0	0
MEOX2		Meox2		1.92718		0.948335	0.238197	0.154236	0.0979802		2.15727	2.15727	0	0	0	0
ECE2		Ece2		1.92649		0.955101	0.266875	-0.0046994	0.0175266		1.97381	1.97381	0	0	0	0
UFD1L		Ufd1l		1.92631		0.942063	-0.184147	-0.219851	0.0424394		-1.51186	1.51186	0	0	0	0
TAF4A		Taf4a		1.92579		0.951314	0.264609	0.117433	0.011726		2.15727	2.15727	0	0	0	0
ARF4		Arf4		1.92576		0.954673	0.28947	-0.0152392	0.00652421		1.79035	1.79035	0	0	0	0
Cd44		Cd44		1.92552		0.941261	0.315113	0.0551439	0.0463128		1.79035	1.79035	0	0	0	0
HPCAL1		Hpcal1		1.9245		0.929929	0.181199	-0.181631	-0.13957		0.567312	0.567312	0	0	0	0
6530411B15RIK		6530411B15Rik		1.92222		0.947927	0.116141	-0.237538	-0.121304		0.139247	0.139247	0	0	0	0
STX3		Stx3		1.92218		0.950831	0.258339	0.10826	0.0894454		2.27957	2.27957	0	0	0	0
C330018L13RIK		Ubox5		1.92091		0.960173	0.24217	-0.060812	-0.0582569		1.48459	1.48459	0	0	0	0
2810417H13RIK		2810417H13Rik		1.9204		0.956405	-0.240368	0.144765	-9.62154e-05		-2.42914	2.42914	0	0	0	0
CNOT10		Cnot10		1.92007		0.942479	-0.270687	0.120038	0.00618403		-2.42914	2.42914	0	0	0	0
TPT1		Tpt1		1.91907		0.953393	0.258735	0.0261214	0.0329484		2.27957	2.27957	0	0	0	0
DAB2		Dab2		1.9178		0.955671	-0.263542	0.0813893	0.0396142		-2.55145	2.55145	0	0	0	0
COL19A1		Col19a1		1.91675		0.953785	0.287254	0.0367186	0.0461009		2.03496	2.03496	0	0	0	0
GDF15		Gdf15		1.91285		0.942872	-0.155791	-0.266823	-0.0335657		-1.26725	1.26725	0	0	0	0
SDHB		Sdhb		1.91093		0.946781	-0.268882	0.127774	0.0174357		-2.79605	2.79605	0	0	0	0
GPR143		Gpr143		1.9081		0.961354	0.183197	-0.112648	-0.0266332		0.750768	0.750768	0	0	0	0
PAX8		Pax8		1.90791		0.950166	0.205516	-0.193668	-0.103544		0.689616	0.689616	0	0	0	0
TIMM13A		NA		1.90722		0.934998	0.129443	0.235317	0.0828731		1.66805	1.66805	0	0	0	0
HUS1		Hus1		1.90627		0.952885	0.293657	0.000526009	0.0387024		1.7292	1.7292	0	0	0	0
MTA1		Mta1		1.90421		0.949378	0.245694	0.162105	0.0331424		2.21842	2.21842	0	0	0	0
PIP5K1A		Pip5k1a		1.9034		0.950964	-0.177988	-0.23579	-0.0270776		-1.2061	1.2061	0	0	0	0
LOC209512		Taar2		1.90328		0.945815	-0.296781	-0.0536498	0.0668934		-2.49029	2.49029	0	0	0	0
MYRIP		Myrip		1.90291		0.94573	0.228283	0.0806824	0.158105		1.91266	1.91266	0	0	0	0
DAB2IP		Dab2ip		1.9021		0.937233	-0.250049	-0.195285	0.114322		-1.93992	1.93992	0	0	0	0
BAT3		Bat3		1.90173		0.94395	0.218166	0.162847	0.14357		2.15727	2.15727	0	0	0	0
VDRIP		Med4		1.90132		0.946959	-0.261203	-0.136964	0.0667724		-2.00108	2.00108	0	0	0	0
CPSF3		Cpsf3		1.9002		0.942511	-0.296828	-0.065996	-0.0103186		-1.93992	1.93992	0	0	0	0
RSU1		Rsu1		1.89959		0.955173	0.277376	0.0523828	0.00542935		1.85151	1.85151	0	0	0	0
IFNA6T		Gm13280		1.89755		0.949327	-0.0781106	-0.272657	-0.0779339		-0.594578	0.594578	0	0	0	0
ARF1		Arf1		1.89562		0.951479	0.169709	-0.185586	-0.142023		0.81192	0.81192	0	0	0	0
ARHGAP6		Arhgap6		1.89558		0.948671	-0.169663	-0.212082	0.105033		-1.81762	1.81762	0	0	0	0
1110014P06RIK		Cby1		1.89419		0.945555	-0.275411	0.120513	-0.0108704		-2.49029	2.49029	0	0	0	0
SP5		Sp5		1.8939		0.952781	0.269027	0.0829816	0.0997988		2.15727	2.15727	0	0	0	0
MSC		Msc		1.89384		0.94516	0.210392	0.160649	0.141039		2.09611	2.09611	0	0	0	0
SLC14A1		Slc14a1		1.88775		0.951212	0.273172	0.0375722	0.079664		2.03496	2.03496	0	0	0	0
TRAM		Ticam2		1.88658		0.952581	0.276223	0.0672151	0.0613878		2.09611	2.09611	0	0	0	0
TOMM22		Tomm22		1.8849		0.946512	0.285598	0.0528754	-0.00682174		2.27957	2.27957	0	0	0	0
PPM1G		Ppm1g		1.88488		0.956574	0.271407	0.0478904	0.0439749		1.97381	1.97381	0	0	0	0
9630018L10RIK		Gpr149		1.88454		0.95276	0.224273	0.0136345	0.0375867		1.48459	1.48459	0	0	0	0
POPDC3		Popdc3		1.88327		0.949071	0.273613	0.0997467	0.0895213		2.21842	2.21842	0	0	0	0
GPR56		Gpr56		1.88287		0.943306	0.298119	-0.0716234	-0.0525732		1.42344	1.42344	0	0	0	0
DCT		Dct		1.88282		0.964395	0.211146	-0.0547491	-0.000726736		1.79035	1.79035	0	0	0	0
GLRP1		Glrp1		1.8819		0.963891	-0.213956	-0.0587425	-0.00595196		-2.00108	2.00108	0	0	0	0
GJB3		Gjb3		1.88093		0.94899	0.213827	-0.0594763	-0.0143063		2.09611	2.09611	0	0	0	0
KRAS2		Kras		1.87917		0.955364	0.201329	0.113362	0.0376925		1.85151	1.85151	0	0	0	0
C330008I15RIK		Elmod3		1.87878		0.950931	0.292783	0.00158215	0.000518038		1.85151	1.85151	0	0	0	0
HNF4G		Hnf4g		1.87752		0.956479	0.235498	0.132792	0.0810107		2.03496	2.03496	0	0	0	0
SH3YL1		Sh3yl1		1.87751		0.960067	-0.0613456	0.0738897	-0.00542804		-0.778034	0.778034	0	0	0	0
IRF3		Irf3		1.87513		0.932015	0.000436262	-0.283427	-0.0664223		-0.594578	0.594578	0	0	0	0
PRRX1		Prrx1		1.87453		0.957438	0.268181	0.0663718	0.00730034		2.09611	2.09611	0	0	0	0
POLR2B		Polr2b		1.87265		0.938285	-0.282098	-0.00141627	0.105132		-2.30684	2.30684	0	0	0	0
CD1d1		Cd1d1		1.87188		0.952278	0.258613	0.116794	-0.00026483		2.09611	2.09611	0	0	0	0
CPT1A		Cpt1a		1.87182		0.951035	0.281657	-0.052527	-0.0733835		1.66805	1.66805	0	0	0	0
1700095N21RIK		Stambpl1		1.87107		0.943994	-0.232251	0.178393	-0.072708		-2.06223	2.06223	0	0	0	0
IL4		Il4		1.87061		0.954265	0.278279	0.0584035	-0.00223072		2.03496	2.03496	0	0	0	0
SP8		Sp8		1.86901		0.947492	-0.302594	-0.0326414	-0.0280652		-2.06223	2.06223	0	0	0	0
RNF103		Rnf103		1.86716		0.946288	0.264831	0.126011	0.107339		2.21842	2.21842	0	0	0	0
PDE8A		Pde8a		1.8671		0.949119	0.0887328	-0.255314	-0.125534		0.0169429	0.0169429	0	0	0	0
E130318E12RIK		Rabif		1.86678		0.958994	0.24985	0.0651449	0.00727608		1.79035	1.79035	0	0	0	0
PSCA		Psca		1.86407		0.95792	-0.147394	-0.205905	-0.00630783		-1.2061	1.2061	0	0	0	0
5430413I02RIK		5430413I02Rik		1.86362		0.942165	-0.0396929	-0.298426	-0.029127		-0.839186	0.839186	0	0	0	0
PLA2G12A		Pla2g12a		1.86312		0.954744	0.174815	0.189521	0.105988		1.85151	1.85151	0	0	0	0
CLTB		Cltb		1.86105		0.957029	-0.166651	-0.120941	-0.0610648		-1.14495	1.14495	0	0	0	0
RMCS1		Rmcs1		1.86069		0.943715	-0.116464	0.0802772	0.0294465		-1.63416	1.63416	0	0	0	0
JAK1		Jak1		1.86051		0.951369	-0.292766	-0.0238079	0.0515871		-2.36799	2.36799	0	0	0	0
REG4		Reg4		1.86003		0.961744	0.22745	0.0919306	0.0693589		2.21842	2.21842	0	0	0	0
HOXD12		Hoxd12		1.8599		0.956429	-0.0709693	-0.241346	-0.0134187		-1.14495	1.14495	0	0	0	0
TCSTV1		Tcstv1		1.85949		0.946278	-0.274971	-0.0983663	-0.0348018		-1.38956	1.38956	0	0	0	0
C920008G01RIK		C920008G01Rik		1.85819		0.957664	0.27415	0.0259767	0.0245713		1.7292	1.7292	0	0	0	0
DIA1		Dia1		1.85672		0.934751	0.329746	0.0488324	0.0597967		2.03496	2.03496	0	0	0	0
HOXD4		Hoxd4		1.85659		0.956845	0.25716	-0.0775491	-0.0430208		1.17883	1.17883	0	0	0	0
GBP1		Gbp1		1.85605		0.947216	-0.254685	-0.0763225	0.138342		-2.6126	2.6126	0	0	0	0
PAICS		Paics		1.85527		0.957968	-0.201561	-0.186606	0.00871452		-1.75647	1.75647	0	0	0	0
ZFP297B		Zbtb43		1.85496		0.951794	0.213459	0.126734	0.151585		2.03496	2.03496	0	0	0	0
D630048P19RIK		Opa3		1.8548		0.948646	-0.289656	0.0230944	0.066684		-2.30684	2.30684	0	0	0	0
C230052I12RIK		C230052I12Rik		1.8542		0.944395	0.304215	0.0337085	0.05358		2.09611	2.09611	0	0	0	0
IMPA1		Impa1		1.85194		0.959027	-0.256341	-0.066577	0.0391931		-2.12338	2.12338	0	0	0	0
TBC1D15		Tbc1d15		1.8518		0.950781	-0.283675	-0.0207097	-0.0889712		-1.81762	1.81762	0	0	0	0
AI428855		Gpr137		1.85072		0.96354	0.23118	-0.0063914	0.0207353		1.7292	1.7292	0	0	0	0
SLC8A3		Slc8a3		1.85054		0.932622	-0.343947	-0.00818999	-0.0013345		-2.12338	2.12338	0	0	0	0
RAD51		Rad51		1.84901		0.935956	-0.303025	-0.0444018	0.0854308		-2.42914	2.42914	0	0	0	0
MYL7		Myl7		1.84699		0.953408	0.284293	-0.000676872	-0.0129143		1.85151	1.85151	0	0	0	0
FDFT1		Fdft1		1.84644		0.944127	0.215688	-0.161376	-0.139242		1.05653	1.05653	0	0	0	0
TCL1		Tcl1		1.84643		0.942538	-0.220224	0.197323	-0.0229371		-2.6126	2.6126	0	0	0	0
OLFR92		Olfr92		1.84628		0.94725	-0.236454	0.136334	-0.123967		-2.06223	2.06223	0	0	0	0
ZFP393		Zfp393		1.84564		0.956784	-0.274846	0.0172994	0.0608664		-2.42914	2.42914	0	0	0	0
SCGN		Scgn		1.84471		0.958063	0.040454	-0.232478	-0.121142		0.322703	0.322703	0	0	0	0
BLM		Blm		1.84373		0.957186	0.235371	0.0494684	0.0990035		2.15727	2.15727	0	0	0	0
IFI30		Ifi30		1.84136		0.94896	0.289194	-0.0424822	-0.00983851		1.36229	1.36229	0	0	0	0
TAS2R102		Tas2r102		1.83995		0.9443	-0.293005	-0.0516237	-0.0657956		-2.06223	2.06223	0	0	0	0
PLCZ1		Plcz1		1.83983		0.949729	-0.28962	-0.0820272	-0.0298467		-2.12338	2.12338	0	0	0	0
CHRNB3		Chrnb3		1.8394		0.944671	0.307562	-0.0427159	-0.0331585		1.48459	1.48459	0	0	0	0
HDAC6		Hdac6		1.83827		0.951021	0.279138	0.00281674	-0.0627287		1.91266	1.91266	0	0	0	0
OLFR996		Olfr996		1.83536		0.947013	-0.23262	0.161513	-0.102351		-1.75647	1.75647	0	0	0	0
ZFYVE19		Zfyve19		1.83478		0.953361	0.257899	0.0700057	0.101906		2.09611	2.09611	0	0	0	0
HMGB2L1		Hmgxb4		1.83393		0.855877	-0.236611	-0.00174909	-0.0374254		-2.12338	2.12338	0	0	0	0
THAP7		Thap7		1.83354		0.951431	0.249122	0.136084	0.0982562		2.15727	2.15727	0	0	0	0
TRPC6		Trpc6		1.83098		0.945267	0.289156	0.0917014	0.0636834		1.91266	1.91266	0	0	0	0
CAPZA3		Capza3		1.82966		0.949153	-0.246246	-0.165505	0.0860757		-2.00108	2.00108	0	0	0	0
CNOT8		Cnot8		1.82936		0.94254	-0.216401	-0.177942	0.140668		-2.12338	2.12338	0	0	0	0
2410195B05RIK		Setd8		1.82837		0.95759	0.189181	0.151191	-0.0863738		1.48459	1.48459	0	0	0	0
EIF2B4		Eif2b4		1.8269		0.948434	0.011055	-0.25597	-0.150212		0.139247	0.139247	0	0	0	0
DLX2		Dlx2		1.82518		0.956276	-0.239326	-0.050701	0.089857		-2.30684	2.30684	0	0	0	0
OBRGRP		Leprot		1.8236		0.956601	0.264224	-0.0241769	-0.0639623		1.66805	1.66805	0	0	0	0
TMEM5		Tmem5		1.82356		0.957558	0.209565	-0.140447	-0.114904		1.17883	1.17883	0	0	0	0
ABT1		Abt1		1.82341		0.951207	0.285502	0.0680186	0.00320836		2.03496	2.03496	0	0	0	0
SLC35F3		Slc35f3		1.82328		0.952392	0.245562	0.028652	0.0197617		1.97381	1.97381	0	0	0	0
KHDRBS1		Khdrbs1		1.82162		0.960915	-0.189966	-0.156934	0.0554113		-1.57301	1.57301	0	0	0	0
PSMB9		Psmb9		1.81689		0.958449	0.263743	0.00667924	-0.0245628		1.97381	1.97381	0	0	0	0
C730040N12RIK		Serpina7		1.8135		0.953974	0.21426	-0.109326	-0.0755728		1.48459	1.48459	0	0	0	0
C130048D07RIK		C130048D07Rik		1.81293		0.953347	0.189518	-0.1901	-0.117107		0.81192	0.81192	0	0	0	0
TPBPB		Tpbpb		1.81234		0.954945	0.257549	0.0209374	0.0269441		2.27957	2.27957	0	0	0	0
Prlr		Prlr		1.81162		0.946072	-0.283591	-0.0616389	0.0636211		-2.18453	2.18453	0	0	0	0
SLC35A1		Slc35a1		1.81102		0.945706	-0.278938	-0.0870027	-0.0139133		-1.63416	1.63416	0	0	0	0
TNMD		Tnmd		1.80924		0.947496	0.27412	0.0200438	0.0284127		2.09611	2.09611	0	0	0	0
SACM1L		Sacm1l		1.80791		0.957698	0.253318	0.108038	0.0146782		2.09611	2.09611	0	0	0	0
5930406N14RIK		Clec1a		1.80743		0.959046	0.262293	-0.0769928	-0.0143619		1.48459	1.48459	0	0	0	0
SOX15		Sox15		1.80651		0.963339	0.212102	0.0633392	0.0130699		1.85151	1.85151	0	0	0	0
TBCE		Tbce		1.80592		0.947079	0.283414	0.0755977	0.0718798		2.15727	2.15727	0	0	0	0
FOXO1		Foxo1		1.80286		0.952634	-0.251719	-0.0303097	0.0491264		-2.42914	2.42914	0	0	0	0
EHF		Ehf		1.80243		0.950454	-0.279519	-0.0814668	0.0701081		-2.36799	2.36799	0	0	0	0
RPL37		Rpl37		1.80241		0.932707	-0.163762	-0.236903	-0.0299091		-1.08379	1.08379	0	0	0	0
EMX1		Emx1		1.8019		0.966109	0.220216	-0.00976988	0.0406142		1.85151	1.85151	0	0	0	0
FEN1		Fen1		1.8016		0.924874	-0.304961	-0.130531	0.113837		-2.30684	2.30684	0	0	0	0
RETNLG		Retnlg		1.80144		0.945974	0.279789	0.104568	0.0935916		2.21842	2.21842	0	0	0	0
ROG		Zbtb32		1.80013		0.960246	-0.239071	-0.10869	0.00266475		-1.93992	1.93992	0	0	0	0
FGA		Fga		1.79733		0.958474	-0.24892	-0.0668899	0.0209982		-2.30684	2.30684	0	0	0	0
RNH1		Rnh1		1.79722		0.945004	-0.284628	-0.0215973	0.00927787		-2.00108	2.00108	0	0	0	0
F13A		F13a1		1.79593		0.948223	0.270879	-0.069479	-0.0959049		1.66805	1.66805	0	0	0	0
1810020C19RIK		Alkbh3		1.79585		0.958317	-0.15652	0.181399	-0.0946288		-1.81762	1.81762	0	0	0	0
GPR30		Gpr30		1.79572		0.948835	-0.261191	-0.109948	0.0886129		-1.93992	1.93992	0	0	0	0
ELAC2		Elac2		1.79505		0.951786	-0.254882	-0.139052	0.0733307		-1.87877	1.87877	0	0	0	0
GPR6		Gpr6		1.79426		0.948665	0.287402	-0.0340492	0.0158222		1.36229	1.36229	0	0	0	0
KRT2-10		Krt86		1.7935		0.960732	-0.136063	-0.173525	-0.00169261		-0.900339	0.900339	0	0	0	0
IL7		Il7		1.78859		0.960022	-0.236073	-0.0799882	-0.00511849		-1.81762	1.81762	0	0	0	0
REM2		Rem2		1.78733		0.959009	-0.242925	-0.0945592	-0.0598299		-1.75647	1.75647	0	0	0	0
SIAT10		St3gal6		1.78648		0.957297	-0.230364	-0.117659	-0.024524		-1.63416	1.63416	0	0	0	0
KRT1-10		Krt10		1.78531		0.938754	0.311976	0.0817977	0.0595855		2.03496	2.03496	0	0	0	0
TNRC6		Tnrc6		1.78502		0.962763	-0.196575	-0.141674	-0.014214		-1.51186	1.51186	0	0	0	0
KRT2-1		Krt1		1.78494		0.950733	-0.193466	-0.182353	0.0170366		-1.45071	1.45071	0	0	0	0
TCSTV3		Tcstv3		1.78494		0.9406	-0.303754	-0.0776768	-0.063504		-1.63416	1.63416	0	0	0	0
C1QB		C1qb		1.78463		0.957083	0.279063	0.0129155	-0.00629776		1.97381	1.97381	0	0	0	0
Timp3		Timp3		1.78422		0.961948	0.204001	0.132325	0.0742368		1.91266	1.91266	0	0	0	0
GABRA3		Gabra3		1.78386		0.937962	-0.252839	-0.187819	0.0844258		-1.63416	1.63416	0	0	0	0
KCNK3		Kcnk3		1.78367		0.955922	-0.272061	-0.0377797	0.0640343		-2.30684	2.30684	0	0	0	0
TBRG3		Tbrg3		1.78233		0.951423	-0.274736	-0.0807871	-0.064635		-1.69532	1.69532	0	0	0	0
EIF2B2		Eif2b2		1.7822		0.951176	0.00823203	-0.246868	-0.128788		-0.166513	0.166513	0	0	0	0
THSD1		Thsd1		1.78182		0.959037	0.197564	0.125563	-0.0061951		1.79035	1.79035	0	0	0	0
CCNT1		Ccnt1		1.78069		0.941247	-0.258519	-0.107351	-0.0486639		-1.57301	1.57301	0	0	0	0
E330005K07RIK		E330005K07Rik		1.77934		0.951582	0.245044	0.164941	0.0549099		2.09611	2.09611	0	0	0	0
PREP		Prep		1.77904		0.944834	-0.0522429	0.0133859	0.00694542		-0.900339	0.900339	0	0	0	0
FOLH1		Folh1		1.77818		0.957225	-0.269258	-0.0509144	0.00465142		-2.00108	2.00108	0	0	0	0
TESP2		Prss40		1.77489		0.949147	0.27245	0.0872621	0.0452672		2.40187	2.40187	0	0	0	0
TULP1		Tulp1		1.77475		0.94689	0.266243	0.12741	0.0666866		2.21842	2.21842	0	0	0	0
BC003332		Zxdc		1.77463		0.952789	-0.278762	0.0553583	-0.0325012		-2.12338	2.12338	0	0	0	0
ZFHX1A		Zeb1		1.77461		0.944988	0.27395	0.0997421	0.112522		2.03496	2.03496	0	0	0	0
TIMM8A		Timm8a1		1.77457		0.956829	0.273225	0.0464884	0.0465097		2.09611	2.09611	0	0	0	0
RGN		Rgn		1.77361		0.955281	-0.263274	-0.0145518	-0.0873469		-1.93992	1.93992	0	0	0	0
GJB4		Gjb4		1.77326		0.955921	-0.188549	-0.181631	0.115261		-1.81762	1.81762	0	0	0	0
HSF4		Hsf4		1.7696		0.947192	0.289799	-0.0531681	-0.0373652		1.30114	1.30114	0	0	0	0
WRN		Wrn		1.7695		0.962833	0.2502	0.0398134	0.0360388		1.7292	1.7292	0	0	0	0
SELK		Selk		1.76776		0.951557	0.210006	0.173482	0.0883495		2.27957	2.27957	0	0	0	0
BLVRA		Blvra		1.76702		0.953613	-0.243429	-0.118131	0.0231355		-2.36799	2.36799	0	0	0	0
CCR3		Ccr3		1.76687		0.961137	-0.119181	0.172584	-0.0837068		-1.26725	1.26725	0	0	0	0
BBS1		Bbs1		1.76628		0.953595	-0.211698	0.159897	-0.0918159		-2.18453	2.18453	0	0	0	0
CD53		Cd53		1.7661		0.962519	0.192573	0.165633	-2.12079e-05		2.03496	2.03496	0	0	0	0
TEAD3		Tead3		1.76485		0.949948	0.265784	0.0741536	0.126368		2.09611	2.09611	0	0	0	0
TEX2		Tex2		1.76373		0.964089	-0.233224	-0.0456921	-0.0380929		-2.00108	2.00108	0	0	0	0
TCEA2		Tcea2		1.7623		0.959716	-0.236418	-0.00729582	-0.0595181		-1.57301	1.57301	0	0	0	0
ITGB1BP2		Itgb1bp2		1.75979		0.956028	0.272324	0.0237216	0.00886024		1.91266	1.91266	0	0	0	0
ENTPD5		Entpd5		1.75951		0.958305	-0.220609	-0.0864055	0.135811		-2.24568	2.24568	0	0	0	0
ANKTM1		Trpa1		1.7587		0.949998	0.284274	-0.0660038	-0.0489543		1.36229	1.36229	0	0	0	0
ANG2		Ang2		1.7569		0.954457	0.28124	-0.0149196	0.0491488		1.48459	1.48459	0	0	0	0
UBE2B		Ube2b		1.75657		0.960207	0.176009	0.148299	0.130729		1.85151	1.85151	0	0	0	0
PARVB		Parvb		1.75645		0.94774	-0.22521	-0.0249294	0.134762		-2.55145	2.55145	0	0	0	0
NFIB		Nfib		1.75182		0.954848	0.259458	0.0818498	0.0649087		1.97381	1.97381	0	0	0	0
FARSLA		Farsa		1.75174		0.957201	0.107982	-0.218321	-0.118556		0.567312	0.567312	0	0	0	0
CAR15		Car15		1.75046		0.951628	0.203374	0.129163	0.133578		1.97381	1.97381	0	0	0	0
CLPX		Clpx		1.74957		0.953886	0.281357	-0.0744621	-0.0289098		1.48459	1.48459	0	0	0	0
SBSN		Sbsn		1.74938		0.958503	0.267338	-0.00245161	0.0263679		1.79035	1.79035	0	0	0	0
B230113M03RIK		Ube2o		1.74899		0.965749	0.205965	-0.0293914	-0.0249221		1.85151	1.85151	0	0	0	0
TGM2		Tgm2		1.7454		0.948756	0.200448	0.126502	0.186914		1.85151	1.85151	0	0	0	0
AVEN		Aven		1.74242		0.956666	0.242285	-0.0726562	-0.0623757		1.05653	1.05653	0	0	0	0
SLC35A2		Slc35a2		1.74216		0.950164	0.255055	0.0557711	0.00326789		1.97381	1.97381	0	0	0	0
NLN		Nln		1.73986		0.959399	0.226878	0.0953632	0.0443942		1.97381	1.97381	0	0	0	0
CRYBB3		Crybb3		1.7398		0.940215	-0.211061	0.171157	-0.0821476		-2.12338	2.12338	0	0	0	0
Icsbp1		Irf8		1.73877		0.960405	0.237206	-0.0764499	-0.0232449		1.23998	1.23998	0	0	0	0
FBXO7		Fbxo7		1.73876		0.946107	-0.213682	-0.200752	0.0979494		-1.87877	1.87877	0	0	0	0
XRCC4		Xrcc4		1.73843		0.958953	-0.247654	-0.0716435	0.0515372		-2.42914	2.42914	0	0	0	0
GRIA4		Gria4		1.73682		0.962581	0.243029	0.0623174	0.033411		1.79035	1.79035	0	0	0	0
5430414B19RIK		5430414B19Rik		1.73385		0.930955	-0.334044	0.0157777	0.0835926		-2.55145	2.55145	0	0	0	0
BAP1		Bap1		1.73127		0.945668	-0.204753	-0.192732	0.0918051		-1.75647	1.75647	0	0	0	0
FBXW2		Fbxw2		1.73096		0.932308	-0.316948	0.0602949	-0.00183273		-2.79605	2.79605	0	0	0	0
TPI		Tpi1		1.73002		0.951711	-0.149821	-0.244434	0.0299119		-1.3284	1.3284	0	0	0	0
TRDN		Trdn		1.72937		0.954845	0.274741	0.0639508	0.030508		2.03496	2.03496	0	0	0	0
GPR105		P2ry14		1.72845		0.949063	-0.281255	-0.00420047	0.0903928		-2.49029	2.49029	0	0	0	0
SCN3A		Scn3a		1.72721		0.958477	-0.127359	-0.219581	-0.060226		-0.778034	0.778034	0	0	0	0
AP2B1		Ap2b1		1.72609		0.953994	0.198378	-0.168312	-0.105259		0.81192	0.81192	0	0	0	0
RKHD1		Mex3d		1.72583		0.944802	0.263729	0.107923	0.0957225		2.21842	2.21842	0	0	0	0
GLB1		Glb1		1.72476		0.952896	0.100467	-0.243771	-0.0982459		-0.0442092	0.0442092	0	0	0	0
POLA2		Pola2		1.72447		0.962466	0.221136	0.072457	0.10957		2.03496	2.03496	0	0	0	0
NLK		Nlk		1.72384		0.946128	0.213119	0.13296	0.0347714		1.91266	1.91266	0	0	0	0
SOX18		Sox18		1.72304		0.956988	0.208201	0.0287058	-0.0667193		1.7292	1.7292	0	0	0	0
2410011G03RIK		Ndufa12		1.72086		0.959598	-0.233308	0.128227	-0.0528096		-2.49029	2.49029	0	0	0	0
RSPONDIN		Rspo1		1.71928		0.952402	-0.269275	-0.0120888	-0.0932681		-1.63416	1.63416	0	0	0	0
ITGB2		Itgb2		1.71746		0.958392	0.200774	0.0883738	0.128545		1.85151	1.85151	0	0	0	0
TM9SF2		Tm9sf2		1.71715		0.950558	0.275448	0.0753834	0.0179683		2.15727	2.15727	0	0	0	0
RUVBL1		Ruvbl1		1.71714		0.951104	0.278741	-0.0107791	-0.052634		1.7292	1.7292	0	0	0	0
TPH1		Tph1		1.71545		0.947932	0.263146	0.0999396	0.0732313		2.21842	2.21842	0	0	0	0
ZFP146		Zfp146		1.71451		0.948655	-0.269436	-0.133179	0.0718049		-2.06223	2.06223	0	0	0	0
RNF25		Rnf25		1.71435		0.953365	0.268489	0.0925177	0.0732871		2.09611	2.09611	0	0	0	0
AQP3		Aqp3		1.71414		0.95806	0.258522	0.00141013	0.0138309		1.97381	1.97381	0	0	0	0
TIMM17B		Timm17b		1.71367		0.965265	0.227906	0.0542692	-0.00841545		1.85151	1.85151	0	0	0	0
GNAS		Gnas		1.71329		0.956486	0.182728	0.214055	0.0455679		1.91266	1.91266	0	0	0	0
CRSP3		Med23		1.71229		0.950947	0.115103	-0.208698	-0.140856		0.383855	0.383855	0	0	0	0
CGGBP1		Cggbp1		1.71158		0.954433	0.268562	-0.0788918	-0.0352866		1.30114	1.30114	0	0	0	0
ADAM22		Adam22		1.71098		0.951664	0.227222	0.111271	0.119592		1.91266	1.91266	0	0	0	0
RHPN2		Rhpn2		1.71081		0.960841	-0.255804	-0.0361018	-0.055658		-1.87877	1.87877	0	0	0	0
1200006O19RIK		Zfp869		1.71044		0.95539	0.167181	0.188515	0.120154		1.85151	1.85151	0	0	0	0
TFF2		Tff2		1.70969		0.956971	0.244802	0.116039	0.0417755		2.21842	2.21842	0	0	0	0
GRIA1		Gria1		1.70386		0.948175	-0.259216	-0.117892	0.0874331		-2.06223	2.06223	0	0	0	0
GCKR		Gckr		1.70377		0.953446	0.216946	-0.117652	-0.151666		0.934224	0.934224	0	0	0	0
EEF2		Eef2		1.70355		0.929558	0.097892	-0.177464	-0.206704		0.567312	0.567312	0	0	0	0
COL11A1		Col11a1		1.7025		0.956095	0.263501	-0.0196067	-0.0634007		1.66805	1.66805	0	0	0	0
4833420G17RIK		4833420G17Rik		1.70212		0.958466	-0.276075	0.0101885	0.0154055		-2.18453	2.18453	0	0	0	0
ABCB1A		Abcb1a		1.70168		0.958246	-0.168427	-0.0499182	0.0663619		-2.67375	2.67375	0	0	0	0
OAZ2		Oaz2		1.70144		0.957318	0.247998	0.124897	0.0545862		2.03496	2.03496	0	0	0	0
PDE3B		Pde3b		1.70118		0.951871	-0.238741	-0.164052	0.0303771		-1.69532	1.69532	0	0	0	0
HRB		Agfg1		1.69833		0.959498	0.26771	-0.035303	-0.0096382		1.66805	1.66805	0	0	0	0
TMEM27		Tmem27		1.6979		0.961588	0.193554	0.0271414	-0.0995022		1.48459	1.48459	0	0	0	0
PAFAH1B2		Pafah1b2		1.6977		0.951363	0.262387	0.00141145	0.0150753		1.30114	1.30114	0	0	0	0
TCFE3		Tcfe3		1.69762		0.956467	-0.275785	-0.0378532	0.0481721		-2.30684	2.30684	0	0	0	0
SERPINB3C		Serpinb3c		1.69728		0.960726	0.238985	0.0825999	0.0714009		2.09611	2.09611	0	0	0	0
4921526K24RIK		Hrasls5		1.69639		0.943675	0.194984	0.220561	0.0938325		2.03496	2.03496	0	0	0	0
CLDN15		Cldn15		1.69509		0.955875	0.266458	0.0145951	0.0306451		1.66805	1.66805	0	0	0	0
ZFP472		Zfp472		1.69443		0.947986	0.275201	0.0917215	0.0910374		1.97381	1.97381	0	0	0	0
TMEM4		Cnpy2		1.69341		0.95124	0.259413	-0.0878425	-0.0834281		1.11768	1.11768	0	0	0	0
SNAP23		Snap23		1.69302		0.960416	-0.222696	-0.011365	-0.112139		-1.63416	1.63416	0	0	0	0
HELLS		Hells		1.69296		0.952021	-0.269563	-0.0151403	0.00696794		-2.42914	2.42914	0	0	0	0
USH3A		Clrn1		1.69193		0.957466	-0.213898	-0.135883	0.110274		-2.12338	2.12338	0	0	0	0
JAG2		Jag2		1.69141		0.95402	0.268047	0.107148	0.0252103		2.09611	2.09611	0	0	0	0
ATF6		Atf6		1.68889		0.957148	-0.263771	-0.0720044	0.0574249		-2.12338	2.12338	0	0	0	0
PRNPIP1		Eri3		1.68857		0.964188	0.202143	0.10044	0.0878315		2.15727	2.15727	0	0	0	0
ZSWIM2		Zswim2		1.68803		0.959559	0.245424	-0.0496296	-0.0672643		1.30114	1.30114	0	0	0	0
DAAM2		Daam2		1.68727		0.954826	-0.197422	0.143396	-0.120442		-1.87877	1.87877	0	0	0	0
SERPINB6C		Serpinb6c		1.6865		0.92786	-0.325166	-0.00793456	-0.0715224		-1.93992	1.93992	0	0	0	0
SATB1		Satb1		1.68578		0.966143	0.217757	0.100922	0.0500784		1.97381	1.97381	0	0	0	0
PLEC1		Plec		1.68403		0.958805	0.266188	-0.00369077	-0.0287978		1.42344	1.42344	0	0	0	0
CTCF		Ctcf		1.6839		0.94384	0.313062	0.024353	-0.0212024		1.91266	1.91266	0	0	0	0
A830092L04RIK		Zbtb6		1.68206		0.960167	0.269235	-0.0330231	-0.0199225		1.66805	1.66805	0	0	0	0
GDAP1		Gdap1		1.67976		0.955777	0.264608	0.0881174	0.0250131		1.91266	1.91266	0	0	0	0
CHRND		Chrnd		1.67935		0.954125	0.215967	-0.155401	-0.114138		0.873072	0.873072	0	0	0	0
TRPC7		Trpc7		1.67923		0.956998	-0.279214	-0.0253456	-0.00662008		-2.00108	2.00108	0	0	0	0
SMAD2		Smad2		1.67649		0.955383	-0.196098	-0.0765393	0.0952529		-2.06223	2.06223	0	0	0	0
6620401K05RIK		6620401K05Rik		1.67454		0.961015	0.234843	-0.100354	-0.0397429		1.17883	1.17883	0	0	0	0
CCNE1		Ccne1		1.67424		0.96288	-0.243711	0.00120422	-0.000960868		-2.24568	2.24568	0	0	0	0
EDAR		Edar		1.67276		0.932872	-0.290978	0.123638	-0.073149		-2.06223	2.06223	0	0	0	0
2600017A12RIK		Htatsf1		1.6715		0.956155	0.255511	-0.0658567	-0.00346673		1.11768	1.11768	0	0	0	0
ANAPC2		Anapc2		1.66967		0.957933	0.185535	-0.141737	-0.1287		0.873072	0.873072	0	0	0	0
DAAM1		Daam1		1.6695		0.95918	0.252692	-0.0235101	-0.0562244		1.6069	1.6069	0	0	0	0
TGM3		Tgm3		1.66907		0.952551	-0.266531	-0.087764	-0.0182559		-2.06223	2.06223	0	0	0	0
VSNL1		Vsnl1		1.66873		0.94959	0.294762	0.0124878	-0.0573766		1.91266	1.91266	0	0	0	0
ROPN1		Ropn1		1.6671		0.949247	-0.250255	-0.000125172	-0.00824869		-1.93992	1.93992	0	0	0	0
CAPN2		Capn2		1.66674		0.952151	-0.281015	-0.0383883	0.0493145		-2.55145	2.55145	0	0	0	0
POLG2		Polg2		1.66561		0.964986	0.189406	0.127087	0.0812896		1.91266	1.91266	0	0	0	0
9330157P13RIK		Jph4		1.66409		0.95993	-0.214652	-0.0591878	0.0863508		-2.00108	2.00108	0	0	0	0
KNTC2		Ndc80		1.6635		0.953436	-0.0742993	-0.244869	1.37794e-05		-1.14495	1.14495	0	0	0	0
ZFY2		Zfy2		1.6617		0.9368	0.311653	0.0399411	-4.6898e-05		1.48459	1.48459	0	0	0	0
FXYD1		Fxyd1		1.66139		0.965323	-0.232828	-0.0716479	-0.0172535		-1.93992	1.93992	0	0	0	0
2410091N08RIK		Ppp2r1b		1.66121		0.956999	-0.0250748	0.27228	-0.00977645		0.200399	0.200399	0	0	0	0
CATNBIP1		Ctnnbip1		1.66042		0.95948	0.250349	0.0878327	0.0126893		1.91266	1.91266	0	0	0	0
HIVEP2		Hivep2		1.65955		0.951847	0.198557	-0.164955	-0.111078		0.750768	0.750768	0	0	0	0
A630082N15RIK		A630082N15Rik		1.65937		0.967919	-0.150653	-0.0186206	0.10641		-2.30684	2.30684	0	0	0	0
CD68		Cd68		1.65917		0.964559	0.225113	-0.0800832	-0.0503968		1.17883	1.17883	0	0	0	0
HOXC6		Hoxc6		1.65802		0.960845	0.131443	-0.176956	-0.0582235		0.628464	0.628464	0	0	0	0
COL12A1		Col12a1		1.6562		0.953075	0.292071	-0.00072511	0.00856339		1.7292	1.7292	0	0	0	0
HYAL1		Hyal1		1.65592		0.95102	0.28278	-0.0518845	-0.0467949		1.48459	1.48459	0	0	0	0
IFNA9		Ifna9		1.65544		0.952269	0.273139	0.0727416	-0.0240426		1.7292	1.7292	0	0	0	0
OLFR448		Olfr448		1.65494		0.964126	0.221212	0.0497137	0.0616847		1.66805	1.66805	0	0	0	0
LOC381810		Lpar5		1.65487		0.956189	-0.275732	0.00554557	0.0303734		-2.55145	2.55145	0	0	0	0
NR0B2		Nr0b2		1.65386		0.957388	0.250769	0.116081	-0.0112069		1.91266	1.91266	0	0	0	0
SMCR8		Smcr8		1.65107		0.950502	-0.257675	-0.0480044	-0.0680988		-1.51186	1.51186	0	0	0	0
CHEK2		Chek2		1.65083		0.956402	-0.238662	0.0752474	0.0820166		-2.6126	2.6126	0	0	0	0
AXUD1		Csrnp1		1.65052		0.953711	0.270042	0.034177	-0.0623344		1.7292	1.7292	0	0	0	0
GPR23		Lpar4		1.64839		0.949508	-0.118488	-0.254242	0.00223155		-0.961491	0.961491	0	0	0	0
PLA2G5		Pla2g5		1.64799		0.957088	0.228297	0.0970433	0.0611509		2.03496	2.03496	0	0	0	0
PRSS16		Prss16		1.64627		0.960864	-0.209044	-0.133042	0.0970571		-2.06223	2.06223	0	0	0	0
STX5A		Stx5a		1.64518		0.965006	0.196734	0.0733037	0.108845		1.97381	1.97381	0	0	0	0
RNF33		Trim60		1.64512		0.961036	-0.240116	-0.101945	-0.0218385		-1.63416	1.63416	0	0	0	0
CLDN12		Cldn12		1.64468		0.957172	0.267381	-0.0649769	-0.0232067		1.30114	1.30114	0	0	0	0
SLC2A2		Slc2a2		1.6411		0.959791	0.120017	0.227011	-0.00833122		1.6069	1.6069	0	0	0	0
TUSC4		Nprl2		1.64078		0.966621	0.226888	-0.0359466	-0.0407487		1.66805	1.66805	0	0	0	0
IFNA2		Ifna2		1.63829		0.954577	-0.104523	-0.243385	-0.0433773		-0.900339	0.900339	0	0	0	0
SLFN10		Sri		1.63641		0.958965	-0.270692	-0.0383118	-0.0417523		-1.87877	1.87877	0	0	0	0
IL2RG		Il2rg		1.63558		0.954251	-0.266022	0.0875393	-0.00781827		-2.6126	2.6126	0	0	0	0
EAR4		Ear4		1.63533		0.960857	-0.229262	-0.0285225	0.0417209		-2.06223	2.06223	0	0	0	0
CAPN10		Capn10		1.63527		0.962288	-0.227648	-0.0505023	0.0219685		-2.00108	2.00108	0	0	0	0
TPST1		Tpst1		1.63519		0.965479	-0.204256	-0.120318	-0.0325585		-1.45071	1.45071	0	0	0	0
LAMA4		Lama4		1.63359		0.958366	-0.113672	-0.194465	-0.00252514		-1.14495	1.14495	0	0	0	0
SNX26		Arhgap33		1.63281		0.962859	-0.236883	-0.0316021	-0.0861212		-1.63416	1.63416	0	0	0	0
Tlr9		Tlr9		1.63178		0.963481	0.253999	-0.025503	-0.0108977		1.79035	1.79035	0	0	0	0
SVAL2		Sval2		1.63066		0.965819	-0.187674	-0.115175	-0.0296269		-1.51186	1.51186	0	0	0	0
SARA1		Sar1a		1.63046		0.967954	0.192009	0.050832	0.0752088		2.03496	2.03496	0	0	0	0
TBPL1		Tbpl1		1.63034		0.950151	0.282144	0.0423027	0.0804097		1.85151	1.85151	0	0	0	0
SGCG		Sgcg		1.62914		0.957632	0.19623	0.152572	0.0934355		1.7292	1.7292	0	0	0	0
BC020025		Plekhh3		1.62912		0.953867	0.260696	-0.08513	-0.0737754		1.36229	1.36229	0	0	0	0
KLF13		Klf13		1.62729		0.969775	0.205168	0.0288012	0.0591821		1.7292	1.7292	0	0	0	0
FBXO6B		Fbxo6		1.62559		0.953504	0.280937	-0.0256103	-0.0594148		1.79035	1.79035	0	0	0	0
AI788959		Ugt2b34		1.62443		0.954916	-0.204102	0.17007	-0.0686522		-2.36799	2.36799	0	0	0	0
TCF7		Tcf7		1.62397		0.953387	0.246369	0.0629287	0.11028		1.79035	1.79035	0	0	0	0
Dync1i1		Dync1i1		1.62344		0.95988	0.258022	-0.0825055	-0.0206074		1.23998	1.23998	0	0	0	0
ACTR3		Actr3		1.62231		0.967278	0.207068	-0.0170517	-0.0346453		1.17883	1.17883	0	0	0	0
HSPA9A		Hspa9		1.62161		0.94763	0.0500582	-0.233749	-0.126977		-0.105361	0.105361	0	0	0	0
CYP27A1		Cyp27a1		1.62096		0.951639	-0.109239	-0.223037	0.0223151		-1.26725	1.26725	0	0	0	0
DLG7		Dlgap5		1.62059		0.962559	0.244791	-0.0748608	0.011286		1.30114	1.30114	0	0	0	0
BC003324		Rilpl2		1.61878		0.96304	0.239345	0.0767099	0.00378226		1.85151	1.85151	0	0	0	0
AIP		Aip		1.61803		0.960171	0.243332	0.0511157	0.110267		1.79035	1.79035	0	0	0	0
DGAT1		Dgat1		1.6172		0.958289	-0.128915	-0.205264	0.0605804		-1.63416	1.63416	0	0	0	0
PKNOX2		Pknox2		1.61692		0.924105	0.230721	0.171802	0.150172		2.09611	2.09611	0	0	0	0
TAS2R115		Tas2r115		1.61617		0.958599	0.246397	0.092913	0.0365057		2.15727	2.15727	0	0	0	0
RAB34		Rab34		1.61592		0.957202	0.264054	0.0204138	0.0416114		1.97381	1.97381	0	0	0	0
SPG6		Nipa1		1.61587		0.961045	-0.258474	-0.0731683	-0.00857243		-1.93992	1.93992	0	0	0	0
E430018J23RIK		E430018J23Rik		1.61516		0.94597	-0.250336	-0.0428543	0.0349186		-2.18453	2.18453	0	0	0	0
HOXA1		Hoxa1		1.6143		0.960323	0.261742	0.00335104	0.0342045		1.66805	1.66805	0	0	0	0
TM4SF4		Tm4sf4		1.61186		0.948632	0.286328	0.0382656	-0.00914159		1.97381	1.97381	0	0	0	0
RGS9BP		Rgs9bp		1.61128		0.957854	-0.244107	-0.0366599	-0.10585		-1.57301	1.57301	0	0	0	0
KIF1B		Kif1b		1.61124		0.955384	-0.137383	-0.225293	-0.0249765		-1.14495	1.14495	0	0	0	0
APS		Sh2b2		1.61099		0.955306	-0.244497	-0.0647566	0.0800682		-2.12338	2.12338	0	0	0	0
Trhr		Trhr		1.6096		0.928433	-0.214658	0.251682	0.0159625		-2.36799	2.36799	0	0	0	0
ATP6V1D		Atp6v1d		1.60913		0.96024	-0.254556	-0.0501625	0.0285474		-1.93992	1.93992	0	0	0	0
CTBP1		Ctbp1		1.60848		0.964732	0.251486	-0.0255824	-0.00399904		1.30114	1.30114	0	0	0	0
ADD2		Add2		1.60807		0.965235	-0.200435	0.0888553	-0.0105415		-2.36799	2.36799	0	0	0	0
CPSF1		Cpsf1		1.60698		0.95954	-0.13378	-0.2059	0.0160845		-1.3284	1.3284	0	0	0	0
OLFR466		Olfr466		1.60616		0.964111	-0.170531	0.181592	-0.0342276		-2.06223	2.06223	0	0	0	0
SCT		Sct		1.60616		0.945238	0.217755	0.042829	0.117655		1.85151	1.85151	0	0	0	0
GCLC		Gclc		1.60604		0.964637	0.241107	-0.0187749	0.000300438		1.48459	1.48459	0	0	0	0
SLC2A1		Slc2a1		1.60428		0.952258	0.224507	0.0883381	0.122126		1.79035	1.79035	0	0	0	0
EEF1E1		Eef1e1		1.60426		0.967317	0.228729	0.0126078	0.0424291		1.85151	1.85151	0	0	0	0
RAET1D		Raet1d		1.60276		0.959062	-0.0534891	-0.252459	-0.0544127		-0.411122	0.411122	0	0	0	0
ACTR2		Actr2		1.60198		0.950749	0.286839	-0.00357877	-0.0158976		1.7292	1.7292	0	0	0	0
SYPL		Sypl		1.6016		0.957584	-0.264093	-0.0681687	0.00260636		-1.75647	1.75647	0	0	0	0
GPX1		Gpx1		1.60128		0.946644	0.245165	0.0858434	0.127968		1.7292	1.7292	0	0	0	0
SLC30A6		Slc30a6		1.60045		0.951881	-0.164592	-0.226871	-0.0586981		-1.02264	1.02264	0	0	0	0
CPSF4		Cpsf4		1.5992		0.961399	-0.251691	-0.00867701	-0.0774796		-1.75647	1.75647	0	0	0	0
FPR1		Fpr1		1.59913		0.968136	0.17707	-0.0155019	0.000263363		1.66805	1.66805	0	0	0	0
SLC4A8		Slc4a8		1.59689		0.958911	-0.153422	-0.175504	-0.042444		-0.900339	0.900339	0	0	0	0
BNIP1		Bnip1		1.59658		0.957621	0.266212	0.0508369	0.0516294		1.97381	1.97381	0	0	0	0
PDCD1		Pdcd1		1.5961		0.963548	0.233748	-0.0594077	-0.0661537		1.48459	1.48459	0	0	0	0
ITM2B		Itm2b		1.59561		0.95271	0.288556	0.0115238	0.000877543		1.66805	1.66805	0	0	0	0
PP11R		Endou		1.59479		0.961819	0.25987	0.00568197	0.0197681		1.79035	1.79035	0	0	0	0
FAIM		Faim		1.59458		0.960552	0.235825	-0.0304009	-0.121103		1.36229	1.36229	0	0	0	0
CD5L		Cd5l		1.59177		0.956017	-0.262676	-0.0572849	0.0957644		-2.18453	2.18453	0	0	0	0
SMARCD3		Smarcd3		1.59122		0.949319	-0.258007	-0.131628	0.0502286		-2.00108	2.00108	0	0	0	0
DRD1IP		Caly		1.59119		0.955672	0.26384	-0.0827481	-0.0392831		1.6069	1.6069	0	0	0	0
H2-BL		Cfb		1.59103		0.969468	0.108988	0.186614	0.0191154		1.30114	1.30114	0	0	0	0
TOP3A		Top3a		1.5906		0.953031	0.262485	-0.0729165	0.00541756		1.05653	1.05653	0	0	0	0
SERTAD1		Sertad1		1.5902		0.954618	0.257888	0.0604522	0.0616606		1.7292	1.7292	0	0	0	0
FGF21		Fgf21		1.5883		0.961631	0.198785	0.147609	0.0651341		1.85151	1.85151	0	0	0	0
5730455O13RIK		5730455O13Rik		1.5857		0.95907	0.208731	-0.131434	-0.0821681		1.23998	1.23998	0	0	0	0
SIPA1		Sipa1		1.58554		0.964306	-0.22653	0.0946149	-0.00548265		-2.24568	2.24568	0	0	0	0
PDIR		Pdia5		1.58439		0.948394	0.194473	0.102993	0.115485		1.91266	1.91266	0	0	0	0
UNG		Ung		1.58416		0.95411	-0.241602	-0.123572	0.0993475		-2.18453	2.18453	0	0	0	0
KLF16		Klf16		1.58405		0.957601	-0.181059	-0.184361	-0.0538165		-1.02264	1.02264	0	0	0	0
TTLL1		Ttll1		1.58196		0.957091	-0.206525	0.146159	-0.026629		-2.18453	2.18453	0	0	0	0
TTK		Ttk		1.58095		0.951005	-0.137577	0.20148	-0.123425		-1.75647	1.75647	0	0	0	0
CPZ		Cpz		1.58087		0.959568	0.247667	-0.0711309	-0.0658498		1.48459	1.48459	0	0	0	0
GABRA4		Gabra4		1.58081		0.945091	-0.23541	-0.106948	0.151296		-2.55145	2.55145	0	0	0	0
SLC2A4		Slc2a4		1.5802		0.958156	-0.255218	0.0971251	-0.0016536		-2.36799	2.36799	0	0	0	0
5730410I19RIK		Ubr7		1.57867		0.967675	0.150146	0.159527	0.000966836		1.05653	1.05653	0	0	0	0
TNFRSF1A		Tnfrsf1a		1.57788		0.949191	-0.14371	-0.234173	0.0810176		-1.63416	1.63416	0	0	0	0
DNMT3B		Dnmt3b		1.57766		0.956534	0.219477	-0.0489899	-0.145576		1.36229	1.36229	0	0	0	0
ARID3B		Arid3b		1.57758		0.954216	-0.202201	-0.0857464	0.145204		-2.06223	2.06223	0	0	0	0
NR0B1		Nr0b1		1.57722		0.962832	0.245375	-0.0263839	-0.0812835		1.54575	1.54575	0	0	0	0
BNIP3		Bnip3		1.57668		0.960301	0.266163	-0.0437477	-0.00550141		1.6069	1.6069	0	0	0	0
SRP54		Srp54a		1.57643		0.961602	0.222194	0.114642	0.0705452		2.15727	2.15727	0	0	0	0
TXK		Txk		1.5755		0.961432	-0.107919	0.182892	-0.144374		-0.900339	0.900339	0	0	0	0
LCK		Lck		1.57524		0.971028	-0.190029	-0.0535484	0.0069116		-2.00108	2.00108	0	0	0	0
MMP10		Mmp10		1.57416		0.948507	-0.270687	0.118654	-0.0529517		-2.36799	2.36799	0	0	0	0
Dynll2		Dynll2		1.57402		0.949035	-0.185166	-0.184615	-0.0178579		-1.45071	1.45071	0	0	0	0
GAS2		Gas2		1.57359		0.958313	0.273405	0.00651017	0.00058907		1.85151	1.85151	0	0	0	0
RGA		Slc50a1		1.57256		0.95802	0.246348	0.124859	0.0478959		2.03496	2.03496	0	0	0	0
HDAC1		Hdac1		1.5719		0.965535	0.225817	-0.0385504	0.0276825		1.54575	1.54575	0	0	0	0
CD160		Cd160		1.57158		0.95729	0.274106	-0.0288216	-0.00594628		1.66805	1.66805	0	0	0	0
ELF5		Elf5		1.57053		0.958144	-0.233803	-0.117874	0.00898834		-1.63416	1.63416	0	0	0	0
P4HB		P4hb		1.56989		0.956914	0.26194	0.0435784	0.00337894		1.85151	1.85151	0	0	0	0
ISL2		Isl2		1.56955		0.957109	0.254607	-0.0376685	-0.0756797		1.48459	1.48459	0	0	0	0
SPAG1		Spag1		1.56926		0.959866	-0.193929	-0.127348	0.0416196		-1.81762	1.81762	0	0	0	0
KNG2		Kng2		1.56902		0.936198	-0.166156	-0.168014	0.00440941		-1.51186	1.51186	0	0	0	0
CHC1		Rcc1		1.5683		0.965374	0.192619	-0.132864	-0.0805834		0.81192	0.81192	0	0	0	0
TOB1		Tob1		1.56656		0.960498	0.262223	0.0107402	0.0491983		1.6069	1.6069	0	0	0	0
HDAC3		Hdac3		1.56638		0.96185	-0.249016	0.0513328	0.0380019		-2.42914	2.42914	0	0	0	0
OGDH		Ogdh		1.56609		0.965284	0.232172	0.0801917	0.0689151		1.91266	1.91266	0	0	0	0
4930463G05RIK		4930463G05Rik		1.56553		0.962452	-0.204395	0.110639	-0.104224		-1.81762	1.81762	0	0	0	0
B930074I24		Mlxip		1.56392		0.965068	0.131903	0.189135	0.0545993		1.48459	1.48459	0	0	0	0
SLC22A8		Slc22a8		1.56343		0.961294	0.246103	0.0529919	0.0223627		1.97381	1.97381	0	0	0	0
TMC7		Tmc7		1.56183		0.963573	-0.21864	-0.0951697	-0.0216032		-1.63416	1.63416	0	0	0	0
SLC9A1		Slc9a1		1.55952		0.95627	-0.271997	-0.0874979	-0.000390321		-2.00108	2.00108	0	0	0	0
SLC26A1		Slc26a1		1.55721		0.960684	-0.248143	-0.0535438	-0.0558726		-1.45071	1.45071	0	0	0	0
HSPB8		Hspb8		1.55533		0.91064	-0.253451	0.117912	-0.0523171		-2.24568	2.24568	0	0	0	0
TEF		Tef		1.5551		0.95607	-0.273777	0.0135444	0.0292534		-2.30684	2.30684	0	0	0	0
GPSM2		Gpsm2		1.55225		0.960797	0.254647	-0.0668606	-0.0612057		1.36229	1.36229	0	0	0	0
NTSR2		Ntsr2		1.55161		0.963186	0.163568	0.0560723	-0.0209865		0.81192	0.81192	0	0	0	0
FCER2A		Fcer2a		1.55135		0.966317	-0.22476	-0.0206319	0.0850059		-2.42914	2.42914	0	0	0	0
1700025K23RIK		1700025K23Rik		1.55082		0.960932	-0.244751	0.0112283	0.0755588		-2.36799	2.36799	0	0	0	0
ODC		Odc1		1.54948		0.951052	0.0152419	-0.247006	-0.0976734		-0.34997	0.34997	0	0	0	0
HSPA2		Hspa2		1.54916		0.964921	0.206154	-0.120706	-0.0357252		0.934224	0.934224	0	0	0	0
DDB1		Ddb1		1.54865		0.950646	0.101363	-0.220633	-0.118706		0.078095	0.078095	0	0	0	0
SMR2		Smr2		1.54828		0.954981	-0.221736	0.0166147	-0.139371		-1.45071	1.45071	0	0	0	0
Cacna1C		Cacna1c		1.54759		0.965925	0.108027	-0.160112	-0.0457335		-0.0442092	0.0442092	0	0	0	0
RPL37A		Rpl37a		1.5444		0.936534	-0.107094	-0.242118	-0.0177622		-0.961491	0.961491	0	0	0	0
IFNGR		Ifngr1		1.54416		0.951027	0.292512	0.00317566	0.0183577		1.6069	1.6069	0	0	0	0
HDAC11		Hdac11		1.54234		0.957048	0.0854241	0.131953	-0.113382		1.23998	1.23998	0	0	0	0
SH3MD2		Sh3rf1		1.53862		0.960586	0.262013	0.0428661	0.0329886		2.03496	2.03496	0	0	0	0
TCP10C		Tcp10c		1.53745		0.944855	0.272461	0.104589	0.0841743		2.03496	2.03496	0	0	0	0
MAPRE1		Mapre1		1.53715		0.944083	0.279055	0.0715456	0.0886788		1.91266	1.91266	0	0	0	0
RYBP		Rybp		1.5371		0.951422	0.215418	0.105624	0.0817376		1.6069	1.6069	0	0	0	0
2010107K23RIK		Mageh1		1.53626		0.953158	-0.0400496	0.255289	-0.0572851		-0.105361	0.105361	0	0	0	0
TNIP2		Tnip2		1.5354		0.963568	-0.2364	-0.0731855	-0.0314766		-1.51186	1.51186	0	0	0	0
SLC38A1		Slc38a1		1.53538		0.960266	0.260981	0.0139888	0.000464127		1.91266	1.91266	0	0	0	0
EDF1		Edf1		1.53485		0.959967	0.161159	0.192897	0.0584972		1.66805	1.66805	0	0	0	0
PDE6B		Pde6b		1.53297		0.959938	0.185032	-0.164218	-0.10915		0.628464	0.628464	0	0	0	0
ZFP423		Zfp423		1.53178		0.959749	0.260263	0.0600026	0.0525489		1.79035	1.79035	0	0	0	0
TBRG1		Tbrg1		1.52847		0.959602	0.251797	0.0744263	0.05207		1.91266	1.91266	0	0	0	0
9930036E21RIK		Lmbrd2		1.52821		0.967276	-0.213931	0.0420843	-0.0111548		-2.24568	2.24568	0	0	0	0
UBL3		Ubl3		1.52819		0.958827	-0.20512	-0.122577	-0.0781081		-1.38956	1.38956	0	0	0	0
PTHR2		Pth2r		1.52818		0.96181	0.109304	-0.215461	-0.100103		0.261551	0.261551	0	0	0	0
SARS2		Sars2		1.52793		0.958717	0.244117	0.0775978	0.0993407		1.97381	1.97381	0	0	0	0
GRPR		Grpr		1.52583		0.957768	-0.263312	0.0528324	0.0276565		-2.30684	2.30684	0	0	0	0
TAF1A		Taf1a		1.52505		0.961985	-0.244655	-0.0639505	-0.000342087		-2.00108	2.00108	0	0	0	0
KCNH7		Kcnh7		1.52463		0.970585	0.206003	0.0217396	-0.00733592		1.6069	1.6069	0	0	0	0
SERPINB7		Serpinb7		1.52369		0.95627	-0.254163	-0.0417377	-0.0909481		-1.87877	1.87877	0	0	0	0
FOXP2		Foxp2		1.52284		0.966289	0.235955	0.00128143	0.0529425		1.7292	1.7292	0	0	0	0
CAST		Cast		1.52231		0.958424	0.149247	0.125243	0.151362		1.17883	1.17883	0	0	0	0
SLC35A3		Slc35a3		1.52117		0.955653	0.256683	-0.0195011	0.0057026		1.79035	1.79035	0	0	0	0
CROT		Crot		1.52081		0.947123	0.138388	-0.160513	-0.114602		0.567312	0.567312	0	0	0	0
DDX1		Ddx1		1.51851		0.951947	0.290583	-0.00326842	0.0159133		1.79035	1.79035	0	0	0	0
RNF5		Rnf5		1.51803		0.964761	0.237033	0.0540936	0.0634362		1.97381	1.97381	0	0	0	0
NKG7		Nkg7		1.51796		0.971704	0.201054	0.0131147	0.0144587		1.7292	1.7292	0	0	0	0
RAG2		Rag2		1.51693		0.946714	-0.29869	-0.0261626	0.0565376		-2.18453	2.18453	0	0	0	0
SLC39A5		Slc39a5		1.51512		0.960429	-0.0648342	-0.0175078	0.0108924		-0.716882	0.716882	0	0	0	0
SLC12A3		Slc12a3		1.51301		0.96769	0.226001	0.0516115	0.0509103		1.91266	1.91266	0	0	0	0
PTPN14		Ptpn14		1.51259		0.957059	0.263204	0.0327388	-0.0279633		1.54575	1.54575	0	0	0	0
PLD1		Pld1		1.51245		0.966316	0.213211	0.0238749	0.0138573		1.85151	1.85151	0	0	0	0
TPST2		Tpst2		1.51208		0.952469	0.281418	0.0517118	0.0118288		1.97381	1.97381	0	0	0	0
MS4A8A		Ms4a8a		1.51187		0.959312	0.255061	0.0699401	0.0231994		1.97381	1.97381	0	0	0	0
WFDC1		Wfdc1		1.51144		0.950341	-0.272108	0.0834756	0.0673322		-2.42914	2.42914	0	0	0	0
RTN4R		Rtn4r		1.51041		0.967952	-0.165376	-0.109996	-0.0151708		-1.51186	1.51186	0	0	0	0
SERTAD4		Sertad4		1.50997		0.942482	-0.264627	0.0347937	-0.105098		-1.81762	1.81762	0	0	0	0
PDE6G		Pde6g		1.50979		0.95595	0.256593	-0.0619985	-0.00205981		1.17883	1.17883	0	0	0	0
COL1A1		Col1a1		1.5094		0.961435	-0.170966	-0.182877	0.0597201		-1.69532	1.69532	0	0	0	0
IPF1		Pdx1		1.50897		0.944813	0.256401	0.133472	0.0834064		1.85151	1.85151	0	0	0	0
MNT		Mnt		1.50876		0.971278	0.188043	0.093902	0.0504554		1.91266	1.91266	0	0	0	0
PIP		Pip		1.50715		0.965022	-0.237409	-0.036033	-0.00758724		-2.12338	2.12338	0	0	0	0
TNIP1		Tnip1		1.50661		0.96359	-0.192414	-0.162486	0.0232445		-1.45071	1.45071	0	0	0	0
RLN3		Rln3		1.5061		0.959038	-0.239683	-0.0713983	-0.0808354		-1.51186	1.51186	0	0	0	0
CAPN1		Capn1		1.50497		0.956239	-0.189393	-0.190277	0.0467238		-1.38956	1.38956	0	0	0	0
5330438E18RIK		Mical2		1.50425		0.964289	-0.091282	-0.187799	0.0439495		-1.08379	1.08379	0	0	0	0
GZMG		Gzmg		1.50409		0.951017	-0.141462	0.218064	-0.0807333		-1.75647	1.75647	0	0	0	0
C1R		C1ra		1.5035		0.967842	-0.118481	-0.173218	-0.0395399		-0.778034	0.778034	0	0	0	0
RABL3		Rabl3		1.50258		0.967965	0.0506104	-0.205853	-0.0695131		0.322703	0.322703	0	0	0	0
OLIG2		Olig2		1.502		0.961527	0.226373	0.124523	0.0304777		1.85151	1.85151	0	0	0	0
TAX1BP1		Tax1bp1		1.50084		0.964801	0.209227	-0.0830079	-0.09528		1.36229	1.36229	0	0	0	0
Tdg		Tdg		1.50075		0.953858	0.252127	0.111608	0.075956		2.21842	2.21842	0	0	0	0
OTOA		Otoa		1.49904		0.942149	0.201675	0.140484	0.121551		1.7292	1.7292	0	0	0	0
C1QR1		Cd93		1.49758		0.964878	0.23182	-0.0309059	-0.0617078		1.6069	1.6069	0	0	0	0
PLS3		Pls3		1.49678		0.960415	0.183949	0.166437	0.11086		1.97381	1.97381	0	0	0	0
SLC4A2		Slc4a2		1.49568		0.966795	-0.136475	-0.143871	-0.0686004		-1.26725	1.26725	0	0	0	0
ELYS		Ahctf1		1.49503		0.962017	0.119105	-0.184786	-0.113523		0.261551	0.261551	0	0	0	0
PDE1B		Pde1b		1.495		0.959805	0.233514	0.00990237	-0.0112916		1.42344	1.42344	0	0	0	0
MGEA5		Mgea5		1.49485		0.956347	-0.271003	-0.03413	0.0482827		-2.36799	2.36799	0	0	0	0
TMEM19		Tmem19		1.49323		0.951397	-0.26571	-0.0408665	-0.0793447		-1.63416	1.63416	0	0	0	0
C330018K18RIK		Gk5		1.49161		0.957942	-0.228671	-0.145472	0.0440732		-1.87877	1.87877	0	0	0	0
SCA10		Sca10		1.49157		0.959267	0.230409	0.0799985	0.0960186		2.09611	2.09611	0	0	0	0
SEPP1		Sepp1		1.49142		0.963159	-0.158964	-0.158114	-0.0767886		-0.900339	0.900339	0	0	0	0
TNPO1		Tnpo1		1.48936		0.969907	0.198047	0.104689	-0.00520994		1.6069	1.6069	0	0	0	0
WIZ		Wiz		1.48924		0.966308	-0.20732	0.113874	0.0212801		-2.42914	2.42914	0	0	0	0
TP53I11		Trp53i11		1.48829		0.965035	0.22756	0.0552805	0.0679738		1.79035	1.79035	0	0	0	0
CAV3		Cav3		1.48733		0.958793	-0.244539	-0.0881616	-0.0166223		-1.75647	1.75647	0	0	0	0
KIN		Kin		1.48594		0.950625	0.269057	-0.0101127	-0.051194		1.11768	1.11768	0	0	0	0
GGCX		Gfra4		1.48522		0.971682	0.177045	0.0275466	-0.00538488		1.91266	1.91266	0	0	0	0
TCIRG1		Tcirg1		1.48288		0.957929	0.256887	0.0434321	0.0627892		1.85151	1.85151	0	0	0	0
TERF2IP		Terf2ip		1.48282		0.954723	0.276336	0.0194814	0.0780012		1.79035	1.79035	0	0	0	0
OLFR417		Olfr417		1.48268		0.971852	-0.189553	0.0904407	-0.0330474		-2.12338	2.12338	0	0	0	0
CDKAL1		Cdkal1		1.48181		0.967178	-0.232637	0.00104239	0.00375172		-2.18453	2.18453	0	0	0	0
B4GALT7		B4galt7		1.48155		0.953711	-0.115602	0.203963	-0.098482		-1.02264	1.02264	0	0	0	0
0710001E13RIK		Arpp21		1.47887		0.95144	-0.238526	0.138309	-0.0701638		-2.06223	2.06223	0	0	0	0
SLITRK6		Slitrk6		1.47637		0.962793	-0.197579	-0.112324	-0.103781		-1.2061	1.2061	0	0	0	0
4933431E20		NA		1.47545		0.961733	-0.226859	0.132721	-0.0291021		-2.24568	2.24568	0	0	0	0
CRYGD		Crygd		1.47513		0.963595	0.193572	0.145479	-0.0211986		1.54575	1.54575	0	0	0	0
NHLH1		Nhlh1		1.47508		0.950314	0.266973	0.0789062	0.0725467		2.03496	2.03496	0	0	0	0
RYR3		Ryr3		1.47487		0.95028	-0.144283	-0.235229	-0.0351097		-1.26725	1.26725	0	0	0	0
NR5A1		Nr5a1		1.47465		0.966276	-0.246002	-0.00259654	-0.021827		-1.87877	1.87877	0	0	0	0
FCGR1		Fcgr1		1.47326		0.966055	-0.130893	-0.17093	0.0542723		-1.51186	1.51186	0	0	0	0
SNRPD3		Snrpd3		1.47172		0.957837	-0.23905	-0.0245796	-0.120263		-1.69532	1.69532	0	0	0	0
TOM1		Tom1		1.47167		0.948842	-0.134452	-0.244017	0.0253929		-1.38956	1.38956	0	0	0	0
GCM2		Gcm2		1.47099		0.967106	0.239885	0.00352649	-0.0124919		1.66805	1.66805	0	0	0	0
NR2E1		Nr2e1		1.47022		0.964306	-0.219951	0.111071	0.0400479		-2.55145	2.55145	0	0	0	0
St3gal4		St3gal4		1.46946		0.960638	-0.236532	-0.0935229	-0.0421603		-1.63416	1.63416	0	0	0	0
USP52		Pan2		1.46924		0.96469	0.252839	-0.0135031	-0.0138947		1.48459	1.48459	0	0	0	0
D11LGP2E		Dhx58		1.46892		0.933276	-0.132386	-0.184159	-0.0433782		-1.2061	1.2061	0	0	0	0
GIT2		Git2		1.46886		0.963997	-0.185357	0.159794	-0.0248614		-2.30684	2.30684	0	0	0	0
D11ERTD759E		D11Ertd759e		1.46711		0.964469	0.229351	0.0496949	0.0132318		1.66805	1.66805	0	0	0	0
IRF2		Irf2		1.46691		0.962792	-0.244334	0.0168557	0.0619889		-2.55145	2.55145	0	0	0	0
UBE2D2		Ube2d2		1.46677		0.961781	0.215082	0.134825	0.0568531		1.85151	1.85151	0	0	0	0
2810417J12RIK		Flywch2		1.46638		0.968636	-0.231494	0.0332055	-0.0370344		-2.00108	2.00108	0	0	0	0
Fgf8		Fgf8		1.46575		0.955984	0.280982	-0.0317296	-0.0193608		1.42344	1.42344	0	0	0	0
VAV2		Vav2		1.46548		0.961249	0.024072	-0.217419	-0.134706		0.078095	0.078095	0	0	0	0
FMO4		Fmo4		1.46529		0.949401	0.294884	-0.0165	0.00535571		1.54575	1.54575	0	0	0	0
DOK2		Dok2		1.46479		0.953065	0.273098	-0.0192485	0.0146299		1.48459	1.48459	0	0	0	0
PIRA6		Pira6		1.46468		0.963042	0.181119	0.146864	0.117899		1.97381	1.97381	0	0	0	0
EIF3S1		Eif3j		1.46433		0.960302	-0.224087	-0.113096	0.0767824		-2.18453	2.18453	0	0	0	0
DNAJA1		Dnaja1		1.46394		0.955486	-0.255328	0.0378828	-0.094976		-1.57301	1.57301	0	0	0	0
CENPE		Cenpe		1.4633		0.962396	0.250577	0.0366543	0.0780604		1.66805	1.66805	0	0	0	0
GMNN		NA		1.46308		0.959139	0.251671	-0.0475955	0.014819		1.17883	1.17883	0	0	0	0
SOX17		Sox17		1.46307		0.96856	-0.209068	-0.0906006	-0.0518487		-1.38956	1.38956	0	0	0	0
IFNGR2		Ifngr2		1.46259		0.966432	0.229566	-0.0281858	-0.00275636		1.42344	1.42344	0	0	0	0
STXBP3		Stxbp3a		1.4623		0.963773	-0.246394	-0.0796825	-0.0375839		-1.69532	1.69532	0	0	0	0
SLC25A4		Slc25a4		1.46192		0.959411	-0.231044	0.0465961	0.13548		-2.36799	2.36799	0	0	0	0
ATP6V1H		Atp6v1h		1.46158		0.969288	0.225761	-0.0170462	-0.0231914		1.6069	1.6069	0	0	0	0
CHRNA7		Chrna7		1.45949		0.963641	0.0332662	-0.171469	-0.0995163		-0.105361	0.105361	0	0	0	0
CNNM2		Cnnm2		1.45933		0.963294	-0.197817	-0.13164	0.0685252		-1.81762	1.81762	0	0	0	0
SPAG9		Spag9		1.45889		0.969049	0.21997	0.0376424	0.0471852		1.7292	1.7292	0	0	0	0
PAWR		Pawr		1.45686		0.957789	0.195918	-0.141049	-0.0971935		0.628464	0.628464	0	0	0	0
4933413G11RIK		Hsfy2		1.45566		0.955819	-0.132223	-0.23001	0.0658425		-1.2061	1.2061	0	0	0	0
MAOA		Maoa		1.45564		0.961702	0.203272	0.109201	0.116785		1.79035	1.79035	0	0	0	0
PGAM1		Pgam1		1.45533		0.960118	-0.202316	-0.11394	-0.0349573		-1.57301	1.57301	0	0	0	0
D630005C06RIK		Dlec1		1.45531		0.962848	-0.164872	0.151571	-0.131394		-1.63416	1.63416	0	0	0	0
SCD4		Scd4		1.45309		0.960789	-0.188301	-0.178166	-0.0442826		-1.2061	1.2061	0	0	0	0
CLCN5		Clcn5		1.45079		0.950796	0.0936686	-0.219973	-0.0934948		0.567312	0.567312	0	0	0	0
KIF1C		Kif1c		1.45045		0.954792	-0.16256	-0.192146	-0.00657695		-1.14495	1.14495	0	0	0	0
STK22C		Tssk3		1.44984		0.9644	0.20439	0.129876	0.0761406		2.03496	2.03496	0	0	0	0
GHRHR		Ghrhr		1.4491		0.951477	-0.188083	-0.197615	-0.00213826		-1.08379	1.08379	0	0	0	0
PPP1R14B		Ppp1r14b		1.44899		0.965832	0.11266	0.216757	0.0554527		1.36229	1.36229	0	0	0	0
RBM9		Rbfox2		1.44862		0.945769	0.182952	0.205659	0.124843		1.85151	1.85151	0	0	0	0
CAV		Cav1		1.44849		0.958501	-0.262968	-0.0397785	-0.00354734		-2.12338	2.12338	0	0	0	0
ALDH9A1		Aldh9a1		1.44757		0.962771	-0.137877	0.187178	-0.0750613		-1.51186	1.51186	0	0	0	0
2200003E03RIK		2200003E03Rik		1.44677		0.961297	-0.0438588	0.229957	-0.0970393		-0.472274	0.472274	0	0	0	0
SLC25A21		Slc25a21		1.44518		0.966317	-0.196099	-0.115437	-0.0383007		-1.3284	1.3284	0	0	0	0
SITPEC		Ecsit		1.44427		0.948749	0.236286	0.0891705	0.110485		1.79035	1.79035	0	0	0	0
SLC9A8		Slc9a8		1.44189		0.929163	0.215562	0.170464	0.135975		1.97381	1.97381	0	0	0	0
OLFR157		Olfr157		1.44082		0.969582	-0.127083	-0.152826	0.0285517		-1.2061	1.2061	0	0	0	0
OLFR1239		Olfr1239		1.43959		0.96559	-0.243522	0.0392978	-0.0620377		-2.00108	2.00108	0	0	0	0
H2AFZ		H2afz		1.43915		0.947424	-0.265066	-0.0691242	-0.0279878		-1.63416	1.63416	0	0	0	0
SALL1		Sall1		1.43907		0.971918	-0.196015	-0.0690889	0.0497527		-1.75647	1.75647	0	0	0	0
USP26		Usp26		1.43827		0.960316	-0.162118	-0.215751	0.00240904		-1.26725	1.26725	0	0	0	0
PTP4A3		Ptp4a3		1.4373		0.966772	0.233651	-0.00568636	-0.0349574		1.36229	1.36229	0	0	0	0
IFIT3		Ifit3		1.4364		0.957879	0.247829	-0.0575658	-0.023341		1.27056	1.27056	0	0	0	0
SPATS1		Spats1		1.43563		0.963641	-0.200742	-0.137593	-0.0425718		-1.45071	1.45071	0	0	0	0
SULT4A1		Sult4a1		1.43525		0.970336	0.197447	0.0725847	0.0873284		1.91266	1.91266	0	0	0	0
GPR40		Ffar1		1.4338		0.959765	0.222317	-0.107154	-0.0350736		1.11768	1.11768	0	0	0	0
TCL1B2		Tcl1b2		1.43173		0.957169	-0.251447	-0.0702909	-0.0778687		-1.51186	1.51186	0	0	0	0
FSCN3		Fscn3		1.43108		0.962107	0.229472	0.0818285	0.0720353		1.6069	1.6069	0	0	0	0
PIGA		Piga		1.431		0.958345	-0.225002	0.0551073	-0.070271		-1.81762	1.81762	0	0	0	0
TUSC3		Tusc3		1.43071		0.959076	0.26212	0.0427271	0.0498881		1.85151	1.85151	0	0	0	0
AA175286		AA175286		1.43005		0.965399	0.229117	-0.0901704	-0.0419784		1.17883	1.17883	0	0	0	0
DCTN2		Dctn2		1.42993		0.963332	0.24568	-0.063188	-0.00887034		1.42344	1.42344	0	0	0	0
SLC34A2		Slc34a2		1.42918		0.96051	-0.180527	-0.103945	-0.0721721		-1.57301	1.57301	0	0	0	0
EIF2S2		Eif2s2		1.4278		0.967499	-0.151085	-0.150682	-0.0202347		-0.961491	0.961491	0	0	0	0
HC		Hc		1.42633		0.953863	0.267601	-0.0395785	0.0237952		1.36229	1.36229	0	0	0	0
POLR3E		Polr3e		1.42583		0.966755	0.230489	-0.0231023	0.0146512		1.6069	1.6069	0	0	0	0
DLL1		Dll1		1.42452		0.955308	-0.0757172	-0.251937	-0.0328431		-0.839186	0.839186	0	0	0	0
GGH		Ggh		1.42281		0.961609	0.244225	0.0585486	0.046603		1.91266	1.91266	0	0	0	0
BUB3		Bub3		1.42243		0.95501	0.270698	0.0478962	-0.0731945		1.54575	1.54575	0	0	0	0
BC023126		Armc7		1.4187		0.963832	-0.204628	0.00635996	-0.123992		-1.2061	1.2061	0	0	0	0
MAGEE1		Magee1		1.4186		0.958763	0.224035	0.0767723	0.108731		1.7292	1.7292	0	0	0	0
ABCA1		Abca1		1.41856		0.960003	0.249137	-0.0516081	0.0120615		1.17883	1.17883	0	0	0	0
SMARCA1		Smarca1		1.41824		0.972569	0.129497	0.130473	0.0391622		1.66805	1.66805	0	0	0	0
CSF3		Csf3		1.41743		0.957807	-0.049503	-0.230834	0.041026		-1.02264	1.02264	0	0	0	0
GATA2		Gata2		1.41693		0.965736	0.207214	0.109937	0.0808106		1.79035	1.79035	0	0	0	0
HOXB2		Hoxb2		1.41597		0.965395	0.209742	0.0579491	0.106859		1.6069	1.6069	0	0	0	0
DDX46		Ddx46		1.41563		0.973081	0.211992	0.00796775	0.0278442		1.66805	1.66805	0	0	0	0
RPH3A		Rph3a		1.41279		0.965525	0.21495	0.0806034	0.0636706		1.97381	1.97381	0	0	0	0
RELB		Relb		1.41249		0.952325	0.214962	0.121754	0.0486109		1.97381	1.97381	0	0	0	0
RGS20		Rgs20		1.41242		0.961262	-0.167663	0.140477	0.0754974		-2.12338	2.12338	0	0	0	0
SC5D		Sc5d		1.41238		0.965362	0.0595166	-0.214596	-0.119232		0.200399	0.200399	0	0	0	0
BTG2		Btg2		1.41184		0.964241	0.249204	-0.0538999	0.00857342		1.42344	1.42344	0	0	0	0
SLC35F2		Slc35f2		1.41153		0.953779	-0.223154	-0.144822	-0.0208803		-1.14495	1.14495	0	0	0	0
SMU1		Smu1		1.41007		0.965005	-0.217063	-0.000168544	-0.0964147		-1.57301	1.57301	0	0	0	0
GPR19		Gpr19		1.40845		0.962776	-0.224654	-0.0831887	0.0371996		-1.75647	1.75647	0	0	0	0
STAB2		Stab2		1.40811		0.96637	-0.222139	-0.0982088	-0.0277717		-1.69532	1.69532	0	0	0	0
GLIS2		Glis2		1.40808		0.96644	0.235136	-0.0295313	0.00875715		1.42344	1.42344	0	0	0	0
SIAH1B		Siah1b		1.40747		0.960591	0.239643	0.0648665	0.0733835		1.97381	1.97381	0	0	0	0
HSF1		Hsf1		1.40738		0.959658	0.259753	0.0486181	0.0225794		1.91266	1.91266	0	0	0	0
RHOD		Rhod		1.40705		0.950835	0.268977	0.0707233	0.0696553		1.79035	1.79035	0	0	0	0
BRPF1		Brpf1		1.4067		0.964204	0.152233	-0.186336	-0.0826091		0.567312	0.567312	0	0	0	0
GAS8		Gas8		1.40664		0.968945	0.213922	0.0426791	0.067486		1.79035	1.79035	0	0	0	0
4833427P12RIK		4833427P12Rik		1.40651		0.957971	-0.176316	-0.158293	0.130389		-1.87877	1.87877	0	0	0	0
ALDO3		Aldoc		1.40619		0.964505	0.171587	0.157645	-0.0191432		2.03496	2.03496	0	0	0	0
VPREB1		Vpreb1		1.40535		0.970144	0.169872	-0.125367	-0.0723424		0.750768	0.750768	0	0	0	0
DMRT1		Dmrt1		1.40391		0.956618	0.251387	0.0137458	0.0666899		1.30114	1.30114	0	0	0	0
BMI1		Bmi1		1.40388		0.972482	0.201552	-0.0583423	0.0197974		1.36229	1.36229	0	0	0	0
AGPAT1		Agpat1		1.40363		0.962814	0.105537	0.213561	0.0108442		1.30114	1.30114	0	0	0	0
ADAM18		Adam18		1.40345		0.965829	0.213901	-0.106893	-0.0554328		0.995376	0.995376	0	0	0	0
MMP20		Mmp20		1.40306		0.967521	0.214126	0.106604	-0.0229393		1.66805	1.66805	0	0	0	0
ZFP143		Zfp143		1.40239		0.963227	-0.0834538	-0.219389	-0.0789695		-0.594578	0.594578	0	0	0	0
UCP3		Ucp3		1.40222		0.96575	0.225835	0.0769812	0.0670771		1.66805	1.66805	0	0	0	0
TBX15		Tbx15		1.40016		0.965611	-0.202725	-0.0985284	-0.0651807		-1.57301	1.57301	0	0	0	0
RPH3AL		Rph3al		1.3998		0.964073	-0.234922	-0.0700169	-0.0751781		-1.38956	1.38956	0	0	0	0
CD79B		Cd79b		1.39793		0.960842	0.208512	0.137717	0.0589181		1.85151	1.85151	0	0	0	0
RFX2		Rfx2		1.39666		0.960566	0.159302	0.179962	0.0601195		1.54575	1.54575	0	0	0	0
ANXA7		Anxa7		1.39613		0.963786	0.15435	-0.171583	-0.0962807		0.50616	0.50616	0	0	0	0
SART2		Dse		1.39591		0.96488	0.24198	0.0435319	0.0282478		1.91266	1.91266	0	0	0	0
PYCRL		Pycrl		1.3955		0.966956	-0.202452	-0.0976348	-0.00998296		-2.06223	2.06223	0	0	0	0
SLC37A4		Slc37a4		1.39542		0.968692	-0.148553	-0.134329	-0.0656127		-0.778034	0.778034	0	0	0	0
PNPT1		Pnpt1		1.39463		0.964718	-0.227177	-0.064721	-0.0544551		-1.57301	1.57301	0	0	0	0
FABP6		Fabp6		1.39426		0.967161	-0.183647	-0.133557	0.0731054		-1.81762	1.81762	0	0	0	0
SOX9		Sox9		1.39357		0.962953	0.244633	-0.00549129	-0.0841671		1.23998	1.23998	0	0	0	0
SLCO6B1		Slco6b1		1.39346		0.966414	0.109548	0.0977749	0.0210583		2.03496	2.03496	0	0	0	0
SLC16A1		Slc16a1		1.3932		0.954472	-0.251897	0.119515	-0.0253534		-2.18453	2.18453	0	0	0	0
1700013N18RIK		1700013N18Rik		1.3906		0.965632	0.105873	0.222876	0.0095998		1.11768	1.11768	0	0	0	0
HSPE1		Hspe1		1.3904		0.958708	-0.149574	-0.173708	-0.0518986		-1.08379	1.08379	0	0	0	0
ACTL6		Actl6a		1.38913		0.953085	0.260809	-0.0663277	-0.0018099		1.30114	1.30114	0	0	0	0
COG4		Cog4		1.3871		0.968079	0.0473045	-0.227905	-0.0477167		-0.105361	0.105361	0	0	0	0
TNFRSF11B		Tnfrsf11b		1.38665		0.966334	0.096201	-0.18685	-0.0489788		0.383855	0.383855	0	0	0	0
2410051C13RIK		2410051C13Rik		1.38536		0.963454	-0.198311	-0.0911195	0.0544441		-2.00108	2.00108	0	0	0	0
TM4SF9		Tspan5		1.38482		0.962788	-0.222642	-0.105803	-0.0379149		-1.2061	1.2061	0	0	0	0
URKL1		Uckl1		1.38381		0.964128	-0.0654	0.221919	-0.0927421		-0.411122	0.411122	0	0	0	0
GPR119		Gpr119		1.38308		0.959947	0.19681	0.0668875	0.0495134		1.45402	1.45402	0	0	0	0
PREB		Preb		1.38299		0.957029	0.201943	0.131798	0.116681		1.54575	1.54575	0	0	0	0
JUN		Jun		1.38281		0.957396	0.248268	-0.00448306	0.0620059		1.48459	1.48459	0	0	0	0
FABP5		Fabp5		1.38272		0.968641	0.199979	-0.0966595	-0.0715541		1.23998	1.23998	0	0	0	0
HCNGP		Sap30bp		1.38232		0.954607	0.198088	-0.0846814	-0.0832325		0.81192	0.81192	0	0	0	0
1700012P16RIK		Gtf2ird1		1.38168		0.968133	-0.1146	-0.158941	0.11459		-1.63416	1.63416	0	0	0	0
2510004L01RIK		2510004L01Rik		1.37913		0.962147	-0.172791	0.145785	-0.115229		-1.51186	1.51186	0	0	0	0
2610028L19RIK		Polr2d		1.3782		0.92175	-0.0207652	-0.168969	-0.172901		-0.0442092	0.0442092	0	0	0	0
A630098G03RIK		Skint11		1.3771		0.951696	-0.21164	0.0028881	0.0795833		-2.18453	2.18453	0	0	0	0
RHBDL		Rhbdl1		1.37646		0.968516	-0.223893	-0.0501527	-0.0412934		-1.75647	1.75647	0	0	0	0
STAMBP		Stambp		1.37613		0.971538	0.198916	0.0357596	0.047999		1.97381	1.97381	0	0	0	0
PTEN		Pten		1.37292		0.959408	-0.199244	-0.073709	0.115491		-1.87877	1.87877	0	0	0	0
0610013E23RIK		Rnft1		1.37102		0.964607	-0.21485	-0.0830539	0.0940628		-2.24568	2.24568	0	0	0	0
Plcb2		Plcb2		1.37084		0.965595	0.188786	-0.0819311	-0.13559		0.873072	0.873072	0	0	0	0
EDNRA		Ednra		1.3693		0.965221	0.21714	-0.0471204	-0.0514858		1.36229	1.36229	0	0	0	0
MDM2		Mdm2		1.36816		0.963998	-0.132048	-0.184191	0.0146939		-1.2061	1.2061	0	0	0	0
NPTX1		Nptx1		1.36809		0.969031	-0.12702	-0.180276	-0.0139967		-1.26725	1.26725	0	0	0	0
TCF15		Tcf15		1.36745		0.961141	0.237592	0.0570932	0.0909641		1.66805	1.66805	0	0	0	0
4933439A12RIK		Hyal5		1.36587		0.961624	0.237957	-0.0975365	0.0145198		0.995376	0.995376	0	0	0	0
APBB3		Apbb3		1.36547		0.968213	0.20439	-0.0953472	0.00931929		1.11768	1.11768	0	0	0	0
TBX22		Tbx22		1.36091		0.96746	0.228645	-0.081267	0.000304579		1.11768	1.11768	0	0	0	0
CABLES1		Cables1		1.36084		0.959785	0.242035	0.0551403	0.0794297		1.7292	1.7292	0	0	0	0
ODZ3		Odz3		1.36071		0.955828	0.265827	-0.0109138	0.0628396		1.36229	1.36229	0	0	0	0
SLC39A8		Slc39a8		1.36038		0.96208	0.00937361	-0.223131	-0.118265		-0.105361	0.105361	0	0	0	0
ZHX1		Zhx1		1.36011		0.964024	-0.198793	-0.148249	-0.0106701		-1.75647	1.75647	0	0	0	0
SMARCA4		Smarca4		1.35744		0.959141	0.233312	0.0526238	-0.00367414		1.48459	1.48459	0	0	0	0
A930013K19		A930012O16Rik		1.35704		0.970616	0.180285	-0.0220142	-0.027247		1.48459	1.48459	0	0	0	0
GPR37L1		Gpr37l1		1.35663		0.96225	0.261066	-0.0201872	0.00808086		1.42344	1.42344	0	0	0	0
Rbbp6		Rbbp6		1.35487		0.945767	-0.0670884	-0.222361	-0.0880476		-0.288818	0.288818	0	0	0	0
KCNJ9		Kcnj9		1.35403		0.961448	-0.192251	-0.120297	0.065207		-2.24568	2.24568	0	0	0	0
TECTB		Tectb		1.35392		0.951352	-0.263347	-0.0873882	-0.0249624		-1.3284	1.3284	0	0	0	0
TNFSF10		Tnfsf10		1.35307		0.947917	-0.108701	-0.262954	0.0450058		-1.2061	1.2061	0	0	0	0
OLFR45		Olfr45		1.35287		0.960588	-0.233741	0.0994961	-0.0486876		-1.87877	1.87877	0	0	0	0
D030041I09RIK		Nmnat2		1.3519		0.965801	0.108615	-0.181327	-0.0685439		0.200399	0.200399	0	0	0	0
PITPNB		Pitpnb		1.35103		0.971281	0.150582	0.157018	0.0760298		1.66805	1.66805	0	0	0	0
IL17R		Il17ra		1.34976		0.963339	0.243888	0.0397396	-0.00427876		1.85151	1.85151	0	0	0	0
RGL1		Rgl1		1.34939		0.955761	0.201319	0.184566	0.055461		1.79035	1.79035	0	0	0	0
ARHGEF3		Arhgef3		1.34718		0.968524	0.209991	-0.0581144	-0.0414529		1.11768	1.11768	0	0	0	0
HMG20A		Hmg20a		1.34701		0.964793	0.216398	0.116117	-0.0563675		1.54575	1.54575	0	0	0	0
TARS		Tars		1.34558		0.966174	0.220156	0.0578023	0.023321		1.91266	1.91266	0	0	0	0
PROCR		Procr		1.34552		0.960413	0.227507	0.06456	0.0853772		1.7292	1.7292	0	0	0	0
2610014H22RIK		Wbp7		1.34449		0.965857	-0.0800334	0.233061	-0.0338667		-0.594578	0.594578	0	0	0	0
NGFR		Ngfr		1.34343		0.957226	0.218474	0.100597	0.120808		1.66805	1.66805	0	0	0	0
SKIV2L		Skiv2l		1.34319		0.968782	0.178353	0.110514	0.0353387		1.79035	1.79035	0	0	0	0
CCL21B		Ccl21b		1.3423		0.952964	-0.137208	-0.226603	-0.0233262		-1.08379	1.08379	0	0	0	0
RELA		Rela		1.34219		0.969663	0.136454	0.153374	-0.0362349		1.42344	1.42344	0	0	0	0
CTSK		Ctsk		1.34196		0.957373	0.0199653	-0.242371	-0.0240211		-0.594578	0.594578	0	0	0	0
TM4SF11		Pllp		1.34178		0.967054	0.219219	0.0449789	-0.00300371		1.85151	1.85151	0	0	0	0
IGFBP7		Igfbp7		1.34083		0.969186	0.119288	-0.170684	-0.101918		0.383855	0.383855	0	0	0	0
5430400N05RIK		5430400N05Rik		1.34079		0.968427	-0.195326	0.0612206	-0.0460991		-1.81762	1.81762	0	0	0	0
FMR1		Fmr1		1.34072		0.962236	-0.222863	0.0804509	-0.106989		-1.69532	1.69532	0	0	0	0
HSD17B7		Hsd17b7		1.34024		0.963817	-0.026848	-0.133268	0.00111487		-1.45071	1.45071	0	0	0	0
ACADSB		Acadsb		1.33986		0.969501	0.153394	0.127905	0.0694456		1.91266	1.91266	0	0	0	0
BSG		Bsg		1.33973		0.961221	0.264053	-0.0154696	0.00592298		1.48459	1.48459	0	0	0	0
CHRNB2		Chrnb2		1.33892		0.963056	0.235406	-0.0198764	0.0830384		1.42344	1.42344	0	0	0	0
SCUBE1		Scube1		1.33877		0.967802	-0.000245823	-0.216193	-0.08847		-0.227665	0.227665	0	0	0	0
A430093F15RIK		A430093F15Rik		1.33877		0.95442	-0.0497865	0.225562	0.0803672		-0.594578	0.594578	0	0	0	0
SPIC		Spic		1.33821		0.957904	0.248015	0.0943692	0.0431518		1.85151	1.85151	0	0	0	0
RGS14		Rgs14		1.33767		0.962462	0.221558	-0.104322	-0.0888455		1.30114	1.30114	0	0	0	0
NT5C3		Nt5c3		1.33752		0.964901	-0.158568	-0.102879	-0.0711707		-1.38956	1.38956	0	0	0	0
FPR-RS1		Fpr3		1.3375		0.964448	0.133005	0.164689	-0.00746184		1.6069	1.6069	0	0	0	0
CPNE3		Cpne3		1.33742		0.942156	-0.25958	0.115233	0.0773818		-2.36799	2.36799	0	0	0	0
WRB		Wrb		1.33469		0.949665	-0.265219	0.0790389	0.0491486		-2.36799	2.36799	0	0	0	0
9230105E10RIK		Trim12c		1.33457		0.961129	-0.157385	-0.18636	0.0632893		-1.57301	1.57301	0	0	0	0
RANBP17		Ranbp17		1.33367		0.970552	-0.10469	-0.166337	-0.0405559		-0.716882	0.716882	0	0	0	0
PRKCDBP		Prkcdbp		1.3335		0.966082	-0.152166	-0.187905	-0.0318085		-0.961491	0.961491	0	0	0	0
APOBEC2		Apobec2		1.33317		0.968155	0.237132	-0.0297721	-0.0184655		1.54575	1.54575	0	0	0	0
TOB2		Tob2		1.33215		0.971816	0.222762	0.0132615	0.0210478		1.48459	1.48459	0	0	0	0
CYP27B1		Cyp27b1		1.33102		0.965332	0.240946	-0.0605407	-0.0234709		1.17883	1.17883	0	0	0	0
RPS29		Rps29		1.3297		0.947442	-0.172983	-0.143683	-0.0442145		-1.26725	1.26725	0	0	0	0
GJA4		Gja4		1.3294		0.968939	0.196575	0.0564928	-0.0569298		1.6069	1.6069	0	0	0	0
5930405J04RIK		Smarcc2		1.32744		0.967585	0.229056	-0.0550415	0.000137875		1.42344	1.42344	0	0	0	0
CFL1		Cfl1		1.32744		0.970669	0.178864	0.0561062	0.0881689		1.6069	1.6069	0	0	0	0
TRPV3		Trpv3		1.32671		0.960025	0.189408	0.143631	-0.0498014		1.85151	1.85151	0	0	0	0
RGS16		Rgs16		1.32649		0.969544	0.171439	-0.137955	-0.0822358		0.750768	0.750768	0	0	0	0
DPPA1		Dppa1		1.32646		0.967472	-0.182426	0.0605572	-0.122201		-1.14495	1.14495	0	0	0	0
HBA-A1		Havcr2		1.32588		0.970849	0.20488	0.0577885	0.0729432		1.85151	1.85151	0	0	0	0
PTN		Ptn		1.3258		0.96264	0.213188	0.0155589	-0.0691788		1.66805	1.66805	0	0	0	0
FIP1L1		Fip1l1		1.32575		0.968876	-0.231013	0.00118538	-0.021672		-1.93992	1.93992	0	0	0	0
GPATC2		Gpatch2		1.32443		0.958	-0.209939	0.0432743	-0.109106		-1.45071	1.45071	0	0	0	0
STFA1		Stfa1		1.32435		0.957988	-0.25368	-0.0387089	-0.0548176		-1.63416	1.63416	0	0	0	0
HPCA		Hpca		1.32434		0.966108	-0.218127	-0.0533411	-0.0157223		-1.38956	1.38956	0	0	0	0
E130112H22RIK		Six3os1		1.32307		0.956072	-0.244355	-0.0512868	0.0714727		-2.06223	2.06223	0	0	0	0
JUND1		Jund		1.32174		0.964677	0.226384	0.0429179	0.0770753		1.54575	1.54575	0	0	0	0
NFE2L1		Nfe2l1		1.32046		0.957435	0.189285	0.114032	0.111693		1.42344	1.42344	0	0	0	0
SNURF		Snurf		1.31995		0.964762	0.223106	0.0985573	0.0428794		1.91266	1.91266	0	0	0	0
CRYBA4		Cryba4		1.31925		0.959832	0.258208	0.0157209	0.0486501		1.48459	1.48459	0	0	0	0
PLVAP		Plvap		1.31911		0.961075	-0.220669	0.038911	-0.114358		-1.51186	1.51186	0	0	0	0
TRIM35		Trim35		1.31591		0.96702	-0.147878	-0.13784	-0.0770672		-0.961491	0.961491	0	0	0	0
SYNPO2L		Synpo2l		1.31587		0.967636	0.193049	0.131086	0.0177516		2.03496	2.03496	0	0	0	0
CACNA1S		Cacna1s		1.31519		0.958266	0.257344	-0.0456113	0.057869		1.48459	1.48459	0	0	0	0
ARBP		Rplp0		1.31496		0.952424	-0.141113	-0.192612	0.0312758		-1.08379	1.08379	0	0	0	0
ELK1		Elk1		1.31486		0.969854	-0.175681	-0.104191	0.0146522		-1.75647	1.75647	0	0	0	0
NUBP2		Nubp2		1.31433		0.957265	0.264112	0.0355992	0.0514225		1.54575	1.54575	0	0	0	0
ATP5C1		Atp5c1		1.31385		0.970775	-0.126687	0.0200125	-0.168806		-0.533426	0.533426	0	0	0	0
F13B		F13b		1.31324		0.957712	0.263603	0.0556042	0.0165777		1.7292	1.7292	0	0	0	0
KLRA15		Klra15		1.31305		0.968461	-0.0531323	-0.178924	-0.0689393		-0.288818	0.288818	0	0	0	0
AMH		Amh		1.31293		0.964334	-0.176046	0.0903528	-0.0020604		-1.93992	1.93992	0	0	0	0
MYO10		Myo10		1.31213		0.966633	0.145902	0.103747	0.143345		1.36229	1.36229	0	0	0	0
SLC22A3		Slc22a3		1.31103		0.957587	-0.242923	-0.114631	0.00897046		-1.87877	1.87877	0	0	0	0
ZHX2		Zhx2		1.31057		0.963296	-0.243522	-0.067091	0.00476269		-1.87877	1.87877	0	0	0	0
KLC3		Klc3		1.30982		0.963977	0.158589	0.174706	-0.091167		1.42344	1.42344	0	0	0	0
PSCD4		Cyth4		1.30891		0.956231	0.263447	0.0488469	-0.0374495		1.54575	1.54575	0	0	0	0
GPR27		Gpr27		1.3087		0.959874	0.258456	-0.0648163	-0.0209485		1.42344	1.42344	0	0	0	0
SLC4A9		Slc4a9		1.30857		0.968655	0.170945	0.0177184	0.0545361		1.85151	1.85151	0	0	0	0
ATOH8		Atoh8		1.30748		0.972391	0.180868	0.0861419	-0.0483486		1.66805	1.66805	0	0	0	0
NF2		Nf2		1.30726		0.971032	0.207216	0.0177757	0.0514107		1.54575	1.54575	0	0	0	0
IL18BP		Il18bp		1.30717		0.953205	0.132759	0.15769	0.12052		1.11768	1.11768	0	0	0	0
GNAT2		Gnat2		1.30714		0.96528	0.200206	0.135135	0.0292309		1.91266	1.91266	0	0	0	0
HNRPUL1		Hnrnpul1		1.30649		0.965249	-0.172925	-0.0102582	0.00056732		-2.12338	2.12338	0	0	0	0
Pnkd		Pnkd		1.30525		0.958926	0.259087	-0.0515779	0.00408913		1.54575	1.54575	0	0	0	0
STFA3		Stfa3		1.30364		0.971436	-0.187555	-0.0384549	-0.0301682		-1.38956	1.38956	0	0	0	0
4732418C07RIK		4732418C07Rik		1.30333		0.969806	0.202456	0.094099	0.0278663		1.79035	1.79035	0	0	0	0
SLC7A12		Slc7a12		1.30258		0.969	-0.158031	-0.172557	0.0119159		-1.26725	1.26725	0	0	0	0
TXNRD2		Txnrd2		1.30253		0.96149	0.243753	0.0190777	-0.0215061		1.79035	1.79035	0	0	0	0
2210403B10RIK		Rasl10a		1.3025		0.971324	-0.14506	0.054487	-0.160938		-0.900339	0.900339	0	0	0	0
SCOC		Scoc		1.30228		0.966494	0.0344735	-0.214176	-0.0754089		-0.0442092	0.0442092	0	0	0	0
BRCA2		Brca2		1.30225		0.967396	0.175166	-0.159058	-0.0663447		0.750768	0.750768	0	0	0	0
4930569K13RIK		Pramef12		1.30138		0.961167	0.117128	-0.180078	-0.00926491		0.078095	0.078095	0	0	0	0
TTF2		Ttf2		1.30123		0.966873	0.245545	0.00889983	-0.0322347		1.6069	1.6069	0	0	0	0
KLRA8		Klra8		1.30073		0.968023	-0.129352	-0.190275	0.00383293		-1.14495	1.14495	0	0	0	0
CUL1		Cul1		1.30013		0.962632	0.256544	-0.0365814	0.0261315		1.30114	1.30114	0	0	0	0
F730001G15RIK		Gpr171		1.29934		0.962397	0.218696	-0.118354	-0.0809343		0.995376	0.995376	0	0	0	0
PQLC2		Pqlc2		1.29846		0.962912	-0.215698	-0.128313	-0.0430786		-1.26725	1.26725	0	0	0	0
GM764		Fam71f1		1.2984		0.961472	-0.199456	0.161352	-0.0461472		-2.18453	2.18453	0	0	0	0
F3		F3		1.29811		0.960005	-0.246677	-0.0166183	-0.0150927		-2.18453	2.18453	0	0	0	0
PRSS22		Prss22		1.2979		0.967636	0.215268	0.0517116	0.047682		1.91266	1.91266	0	0	0	0
PLFR		Prl7d1		1.29786		0.970163	0.177064	0.113036	0.0767507		1.7292	1.7292	0	0	0	0
TNNT2		Tnnt2		1.29676		0.965266	0.22349	0.0911241	0.062499		1.66805	1.66805	0	0	0	0
OGT		Ogt		1.2965		0.948952	-0.0553295	-0.230207	-0.0757705		-0.65573	0.65573	0	0	0	0
TMSB10		Tmsb10		1.29549		0.96197	0.257953	0.00502213	-0.000716619		1.85151	1.85151	0	0	0	0
SLC4A3		Slc4a3		1.29501		0.96464	-0.22694	0.101846	-0.0655093		-1.87877	1.87877	0	0	0	0
JARID1B		Kdm5b		1.29473		0.970553	0.18384	-0.0943807	-0.0622018		0.873072	0.873072	0	0	0	0
PNMA2		Pnma2		1.29465		0.968375	0.198026	0.0938384	0.0539322		1.91266	1.91266	0	0	0	0
PBX1		Pbx1		1.2941		0.965009	-0.199122	-0.138899	0.0273979		-1.81762	1.81762	0	0	0	0
USP5		Usp5		1.29396		0.963434	0.240532	-0.00848209	0.0373904		1.42344	1.42344	0	0	0	0
NPHP1		Nphp1		1.29329		0.967079	0.234076	0.0561476	0.0436622		1.66805	1.66805	0	0	0	0
SUOX		Suox		1.29311		0.96661	-0.23147	-0.0725933	0.00804388		-1.75647	1.75647	0	0	0	0
SLC35A5		Slc35a5		1.29277		0.956833	0.254754	0.0866269	0.0423717		1.97381	1.97381	0	0	0	0
4833420N02RIK		Rnmtl1		1.29276		0.96232	-0.143663	-0.200971	0.043553		-1.45071	1.45071	0	0	0	0
EIF2C2		Eif2c2		1.29172		0.964342	0.238493	0.0121093	0.0387132		1.30114	1.30114	0	0	0	0
RNF40		Rnf40		1.29101		0.963822	0.248094	0.00380995	0.00765199		1.6069	1.6069	0	0	0	0
RABGAP1		Rabgap1		1.29062		0.970642	0.209949	-0.0188911	0.0259787		1.66805	1.66805	0	0	0	0
TK2		Tk2		1.29056		0.970983	-0.0892605	0.198051	-0.0220885		-1.45071	1.45071	0	0	0	0
UBE2G1		Ube2g1		1.29035		0.96768	0.23066	-0.010928	0.0155631		1.85151	1.85151	0	0	0	0
RAPGEF1		Rapgef1		1.29032		0.965385	0.218953	0.0929169	0.0773191		1.7292	1.7292	0	0	0	0
CD207		Cd207		1.28961		0.965328	0.138109	0.171907	0.087189		1.17883	1.17883	0	0	0	0
POP4		Pop4		1.2869		0.966599	-0.219255	-0.0723595	0.0816367		-2.12338	2.12338	0	0	0	0
RUFY2		Rufy2		1.28662		0.961476	-0.239139	-0.0657987	-0.0703996		-1.51186	1.51186	0	0	0	0
F11		F11		1.28579		0.967731	0.0145123	-0.179378	-0.112034		0.445008	0.445008	0	0	0	0
2410116G06RIK		Gtsf1l		1.28578		0.967211	-0.21659	0.106515	-0.0317832		-2.12338	2.12338	0	0	0	0
PBP		Med1		1.28501		0.960838	0.210037	-0.120714	-0.038714		0.689616	0.689616	0	0	0	0
GRM7		Grm7		1.28425		0.9677	-0.211098	-0.104195	0.0474479		-1.69532	1.69532	0	0	0	0
H2-DMB2		Cfb		1.28424		0.959129	-0.25012	-0.0366561	0.0304386		-2.18453	2.18453	0	0	0	0
ITPR1		Itpr1		1.28399		0.960151	-0.0883195	-0.237515	0.0020028		-0.839186	0.839186	0	0	0	0
WASPIP		Waspip		1.28336		0.957249	-0.252716	0.0387528	-0.0498243		-1.93992	1.93992	0	0	0	0
PCSK7		Pcsk7		1.28325		0.964731	-0.215099	-0.115612	0.0348552		-1.69532	1.69532	0	0	0	0
TCFEC		Tfec		1.28324		0.966362	-0.222232	-0.0768928	-0.0136084		-1.69532	1.69532	0	0	0	0
RTKN		Rtkn		1.28305		0.960167	0.258575	0.0302852	0.0333395		1.85151	1.85151	0	0	0	0
RASGRF1		Rasgrf1		1.28294		0.965539	0.210179	0.0707534	0.0819497		1.79035	1.79035	0	0	0	0
SMC5L1		Smc5		1.28273		0.975038	0.17261	0.0180919	0.0043131		1.79035	1.79035	0	0	0	0
H3F3B		H3f3b		1.28234		0.966103	0.168498	0.155236	0.0539056		1.66805	1.66805	0	0	0	0
SEPT9		Sept9		1.28198		0.960135	0.240056	0.0822416	0.0106907		2.09611	2.09611	0	0	0	0
A730037L19RIK		A730037L19Rik		1.28132		0.960055	-0.231908	0.02591	0.0811337		-2.42914	2.42914	0	0	0	0
HNRPU		Hnrpu		1.2811		0.955721	-0.19785	-0.147344	0.0722159		-1.45071	1.45071	0	0	0	0
IER3		Ier3		1.28058		0.960819	-0.187742	-0.110515	0.145312		-2.12338	2.12338	0	0	0	0
Tssk5		Tssk5		1.28043		0.972085	0.206935	0.0480064	-0.0155435		1.48459	1.48459	0	0	0	0
HP		Hp		1.2803		0.964899	0.240543	-0.0747923	-0.0484408		1.17883	1.17883	0	0	0	0
A630056B21RIK		Zfp574		1.28025		0.951848	-0.229014	0.15488	0.062774		-2.18453	2.18453	0	0	0	0
SLC6A2		Slc6a2		1.27973		0.946412	0.218466	0.0878037	0.16294		1.48459	1.48459	0	0	0	0
GALR1		Galr1		1.27679		0.973185	0.166157	0.0347563	0.0335128		1.85151	1.85151	0	0	0	0
PZP		Pzp		1.27676		0.962774	-0.190117	-0.129176	-0.059957		-0.900339	0.900339	0	0	0	0
GALNT15		Galntl5		1.27627		0.976684	0.166624	0.0310748	0.061456		1.7292	1.7292	0	0	0	0
ASCL1		Ascl1		1.27615		0.952035	-0.265519	-0.0598348	0.0689171		-2.36799	2.36799	0	0	0	0
DRG1		Drg1		1.27511		0.968351	0.0566446	-0.18582	-0.115499		0.078095	0.078095	0	0	0	0
PTX3		Ptx3		1.27492		0.965595	0.156651	0.165542	-0.00950505		1.79035	1.79035	0	0	0	0
MANBA		Manba		1.27436		0.971217	-0.153541	-0.160863	0.0475565		-1.57301	1.57301	0	0	0	0
BC003323		Gpr146		1.27291		0.964183	0.0817216	-0.212163	-0.0894066		0.078095	0.078095	0	0	0	0
HIVEP1		Hivep1		1.27227		0.969168	0.211664	0.00091615	0.0712843		1.42344	1.42344	0	0	0	0
SLC16A9		Slc16a9		1.27082		0.967841	-0.221666	-0.0762468	0.000379228		-1.93992	1.93992	0	0	0	0
ARG1		Arg1		1.26879		0.97108	0.0113962	-0.192723	-0.0871516		-0.0442092	0.0442092	0	0	0	0
DXIMX47E		Gripap1		1.26805		0.969735	0.222578	-0.00842493	0.033307		1.42344	1.42344	0	0	0	0
FZD5		Fzd5		1.26668		0.975049	0.168224	-0.0795656	-0.0535384		0.934224	0.934224	0	0	0	0
BC064033		Fam180a		1.2666		0.964736	-0.200764	0.0739035	-0.0668838		-1.75647	1.75647	0	0	0	0
SLC15A1		Slc15a1		1.26589		0.964657	0.144911	0.162395	0.0705799		1.66805	1.66805	0	0	0	0
G3BP		G3bp1		1.26553		0.96553	0.223995	-0.0715045	-0.057539		1.11768	1.11768	0	0	0	0
ATP8B2		Atp8b2		1.26465		0.966684	0.196514	0.129784	-0.0683322		1.6069	1.6069	0	0	0	0
CHRNA1		Chrna1		1.26417		0.966887	-0.0369817	-0.236499	-0.0120874		-0.594578	0.594578	0	0	0	0
DIAP3		Diap3		1.26303		0.957017	0.266285	-0.0213864	-0.0330881		1.48459	1.48459	0	0	0	0
SLC39A4		Slc39a4		1.26277		0.963537	0.211064	0.082073	0.104185		1.54575	1.54575	0	0	0	0
FATH		Fat1		1.26268		0.960467	-0.232251	-0.127315	0.0232121		-1.75647	1.75647	0	0	0	0
TNPO2		Tnpo2		1.26237		0.96505	0.191898	0.137272	0.0388095		1.91266	1.91266	0	0	0	0
V1RC17		Vmn1r26		1.26203		0.956223	-0.251806	-0.0122981	0.000942684		-1.87877	1.87877	0	0	0	0
DUSP14		Dusp14		1.26176		0.969647	-0.200205	-0.0536442	0.0289606		-2.00108	2.00108	0	0	0	0
GPAA1		Gpaa1		1.26123		0.967081	0.123969	0.192077	-0.0759405		1.23998	1.23998	0	0	0	0
UBE2L6		Ube2l6		1.26065		0.969088	0.20677	0.106885	0.0266878		1.7292	1.7292	0	0	0	0
SLCO1A4		Slco1a4		1.26058		0.969193	0.153533	0.146646	0.0925841		1.48459	1.48459	0	0	0	0
E230015B07RIK		E230015B07Rik		1.26015		0.96311	-0.238124	0.0263656	0.0940999		-2.24568	2.24568	0	0	0	0
BCAT2		Bcat2		1.25976		0.967635	0.144116	0.186081	0.0331231		1.42344	1.42344	0	0	0	0
EVC		Evc		1.25934		0.963563	-0.204753	0.150629	-0.0525495		-2.06223	2.06223	0	0	0	0
CCL19		Ccl19		1.25919		0.969408	0.119734	0.156699	0.0917786		1.11768	1.11768	0	0	0	0
HSPCA		Hsp90aa1		1.25885		0.968915	0.204123	-0.0332774	0.0619846		0.995376	0.995376	0	0	0	0
GTF2F2		Gtf2f2		1.25794		0.972701	-0.00593825	-0.20915	-0.0588458		-0.472274	0.472274	0	0	0	0
BCL6		Bcl6		1.2565		0.969583	0.222426	0.0480108	0.00770291		1.79035	1.79035	0	0	0	0
DTX1		Dtx1		1.25614		0.966443	-0.0440528	-0.233176	-0.0334696		-0.778034	0.778034	0	0	0	0
SMARCAL1		Smarcal1		1.25591		0.957607	-0.235636	-0.0961273	0.0232302		-1.93992	1.93992	0	0	0	0
CD36		Cd36		1.25573		0.956828	-0.252607	0.0633744	-0.0759055		-1.87877	1.87877	0	0	0	0
HMGA1		Hmga1		1.25475		0.958419	0.171116	-0.079043	-0.0887322		0.873072	0.873072	0	0	0	0
BMP5		Bmp5		1.25468		0.969225	-0.169889	-0.126603	0.0849355		-1.81762	1.81762	0	0	0	0
RALA		Rala		1.2544		0.963994	0.219375	0.0707404	0.109981		1.6069	1.6069	0	0	0	0
FDXR		Fdxr		1.25437		0.956179	0.267452	-0.0149827	0.0153911		1.66805	1.66805	0	0	0	0
C330021A05RIK		C330021A05Rik		1.25436		0.962549	-0.14944	-0.168026	0.0613393		-1.57301	1.57301	0	0	0	0
SOD1		Sod1		1.25421		0.968411	0.202531	-0.00858001	-0.101745		1.36229	1.36229	0	0	0	0
CML4		Nat8		1.25403		0.96758	-0.217808	0.0359234	-0.0450159		-1.57301	1.57301	0	0	0	0
ADAM29		Adam29		1.25326		0.974703	0.195456	0.027494	0.0345287		1.7292	1.7292	0	0	0	0
HOXB5		Hoxb5		1.25301		0.96676	0.225811	-0.0591213	-0.0566582		1.23998	1.23998	0	0	0	0
MRVI1		Mrvi1		1.25292		0.962016	0.205966	0.118375	0.059046		1.66805	1.66805	0	0	0	0
CENPH		Cenph		1.25183		0.962617	0.246618	0.0234106	0.00250215		1.54575	1.54575	0	0	0	0
STX1B2		Stx1b		1.25155		0.956971	-0.23611	-0.105245	-0.0530962		-1.69532	1.69532	0	0	0	0
PRDX5		Prdx5		1.24953		0.970365	-0.193761	0.0300523	-0.108949		-1.26725	1.26725	0	0	0	0
SLC26A4		Slc26a4		1.24927		0.967303	0.239553	0.0317536	0.0346141		1.66805	1.66805	0	0	0	0
TMC5		Tmc5		1.24922		0.974169	-0.147023	-0.0283436	-0.0290862		-1.08379	1.08379	0	0	0	0
XPNPEP1		Xpnpep1		1.2492		0.964434	-0.0757807	-0.210178	0.043906		-0.961491	0.961491	0	0	0	0
MTMR6		Mtmr6		1.24884		0.941732	-0.272445	0.101294	-0.0865054		-1.75647	1.75647	0	0	0	0
D430018P08		Psd3		1.24859		0.930008	0.287952	0.081409	0.0986736		1.66805	1.66805	0	0	0	0
CSH1		Prl3d1		1.24717		0.973937	0.148882	0.138955	-0.00649369		1.54575	1.54575	0	0	0	0
ANKRD1		Ankrd1		1.24602		0.971841	0.191405	-0.081665	0.000965597		0.689616	0.689616	0	0	0	0
MRGPRD		Mrgprd		1.24566		0.955479	-0.0510661	0.222338	0.065831		-0.716882	0.716882	0	0	0	0
BC039282		Nup214		1.24517		0.94616	0.0819833	-0.232223	-0.0843428		-0.288818	0.288818	0	0	0	0
GABRA1		Gabra1		1.24445		0.941018	-0.143008	0.119386	-0.117788		-1.3284	1.3284	0	0	0	0
GPR43		Ffar2		1.24445		0.963699	0.126407	-0.195523	-0.0866528		0.200399	0.200399	0	0	0	0
MRGPRC11		Mrgprx1		1.24423		0.95133	-0.188886	0.0456527	0.0243546		-1.54244	1.54244	0	0	0	0
CISH		Cish		1.24271		0.971203	0.0341108	-0.199106	-0.0466944		0.139247	0.139247	0	0	0	0
ROBO4		Robo4		1.2416		0.968651	0.229768	0.0245311	0.0485422		1.7292	1.7292	0	0	0	0
RGS9		Rgs9		1.24057		0.967042	0.181232	-0.139037	-0.0656184		0.934224	0.934224	0	0	0	0
TAF11		Taf11		1.24053		0.965461	-0.175314	-0.176837	-0.00382232		-1.26725	1.26725	0	0	0	0
DHX16		Dhx16		1.24049		0.938229	0.0935829	-0.170879	-0.186154		0.383855	0.383855	0	0	0	0
FGF10		Fgf10		1.23935		0.969541	0.140193	0.172762	-0.0121422		1.17883	1.17883	0	0	0	0
PPAT		Ppat		1.23888		0.965935	0.226205	0.00635584	-0.0736557		1.6069	1.6069	0	0	0	0
TNFRSF1B		Tnfrsf1b		1.23583		0.966964	0.217489	0.0211233	0.108028		1.48459	1.48459	0	0	0	0
STXBP6		Stxbp6		1.23464		0.97156	0.220697	0.0127133	0.0406512		1.6069	1.6069	0	0	0	0
ADM		Adm		1.23448		0.966218	0.236649	-0.0714732	-0.0456438		1.36229	1.36229	0	0	0	0
CDH3		Cdh3		1.23443		0.96266	0.244518	-0.0403026	-0.0427779		1.42344	1.42344	0	0	0	0
GPR115		Gpr115		1.23417		0.966289	0.148745	-0.142602	-0.0943427		0.689616	0.689616	0	0	0	0
CUL4B		Cul4b		1.23408		0.966909	0.212445	0.127048	0.0214306		1.7292	1.7292	0	0	0	0
SARDH		Sardh		1.23332		0.967248	0.220449	0.0800583	0.0542694		1.6069	1.6069	0	0	0	0
RPGR		Rpgr		1.23223		0.9668	0.215807	0.0999822	0.0426905		1.79035	1.79035	0	0	0	0
ZFP358		Zfp358		1.2317		0.962426	0.203283	0.107295	0.0692705		1.57632	1.57632	0	0	0	0
TLE2		Tle2		1.23148		0.970238	0.18268	0.00662956	-0.0769876		1.48459	1.48459	0	0	0	0
GNG7		Gng7		1.23119		0.959412	0.261386	-0.0195999	-0.00691097		1.30114	1.30114	0	0	0	0
5730466C23RIK		Gfod2		1.23067		0.961772	-0.260098	-0.0313433	0.0236018		-2.00108	2.00108	0	0	0	0
TEX10		Tex10		1.23042		0.964756	-0.232738	-0.0575146	-0.0355357		-1.63416	1.63416	0	0	0	0
WDR8		Wdr8		1.23001		0.963349	-0.207648	0.136343	-0.0357826		-1.87877	1.87877	0	0	0	0
PITRM1		Pitrm1		1.22986		0.973209	0.160751	0.112543	0.0575409		1.48459	1.48459	0	0	0	0
NAB2		Nab2		1.22961		0.968531	-0.00880807	-0.207453	-0.0938493		-0.288818	0.288818	0	0	0	0
V1RI3		Vmn1r198		1.22927		0.964528	0.251897	0.0265968	0.0468502		1.6069	1.6069	0	0	0	0
SMR1		Smr3a		1.22919		0.974388	0.147333	0.0129283	0.05199		1.85151	1.85151	0	0	0	0
SKP1A		Skp1a		1.22888		0.967893	-0.148272	0.186192	0.00151982		-1.87877	1.87877	0	0	0	0
EIF4EBP1		Eif4ebp1		1.22882		0.968501	0.0171737	-0.216019	-0.0327071		-0.288818	0.288818	0	0	0	0
RARG		Rarg		1.22869		0.963879	-0.154584	-0.0458603	-0.156841		-0.961491	0.961491	0	0	0	0
ARL2		Arl2		1.22862		0.96319	-0.201667	-0.123034	0.0778962		-1.93992	1.93992	0	0	0	0
6430706D22RIK		6430706D22Rik		1.22824		0.966983	-0.0608716	-0.20298	0.0806621		-1.14495	1.14495	0	0	0	0
ESR2		Esr2		1.22738		0.971757	0.207645	0.0614878	0.0699993		1.7292	1.7292	0	0	0	0
SS18L1		Ss18l1		1.22736		0.969335	0.224687	0.0348649	0.0372623		1.7292	1.7292	0	0	0	0
LAF4L		Aff4		1.22723		0.963325	0.216521	0.012315	0.0168883		1.42344	1.42344	0	0	0	0
C630002M10RIK		Tmem45a		1.22722		0.962022	0.243358	-0.0824896	-0.00179565		1.30114	1.30114	0	0	0	0
RPS25		Rps25		1.22719		0.968803	-0.000748693	-0.198838	-0.0888017		-0.227665	0.227665	0	0	0	0
CNGB3		Cngb3		1.22659		0.958923	0.26535	-0.0164853	0.0304318		1.42344	1.42344	0	0	0	0
MRPL32		Mrpl32		1.22616		0.963515	0.213015	-0.0626053	-0.0706626		0.750768	0.750768	0	0	0	0
ADAMTS15		Adamts15		1.22454		0.962479	-0.0575542	0.222148	-0.0687209		-0.472274	0.472274	0	0	0	0
RPL22		Rpl22		1.22421		0.964952	0.234616	0.0413327	0.0367963		1.6069	1.6069	0	0	0	0
CEBPZ		Cebpz		1.22396		0.964666	0.1238	-0.152033	-0.13224		0.750768	0.750768	0	0	0	0
BTG1		Btg1		1.22344		0.964966	0.205317	-0.129738	-0.024741		0.567312	0.567312	0	0	0	0
3300001P08RIK		Luc7l3		1.22328		0.968306	-0.135575	-0.154876	0.0863734		-1.45071	1.45071	0	0	0	0
FGFRL1		Fgfrl1		1.22283		0.971568	-0.202033	-0.0452006	0.04474		-1.51186	1.51186	0	0	0	0
EFNA4		Efna4		1.22268		0.960396	-0.164243	-0.16857	0.0569733		-1.63416	1.63416	0	0	0	0
RPS6		Rps6		1.22197		0.969917	0.120519	0.0903186	-0.108595		1.36229	1.36229	0	0	0	0
CLGN		Clgn		1.22176		0.960983	-0.229414	-0.0499568	0.0914496		-2.30684	2.30684	0	0	0	0
SLC27A2		Slc27a2		1.22167		0.963328	0.2153	-0.115375	-0.066243		0.873072	0.873072	0	0	0	0
KCNAB2		Kcnab2		1.22137		0.964153	0.119465	0.1896	-0.0465269		1.23998	1.23998	0	0	0	0
SLC37A1		Slc37a1		1.22031		0.971155	0.185414	0.0756588	0.0236188		1.97381	1.97381	0	0	0	0
IL1RAP		Il1rap		1.22006		0.973702	0.182642	0.036445	0.00795738		1.54575	1.54575	0	0	0	0
NCKAP1		Nckap1		1.21882		0.968345	0.230076	-0.0550405	-0.0267702		1.23998	1.23998	0	0	0	0
ARF6		Arf6		1.21841		0.955867	0.204374	-0.136096	-0.0645346		0.567312	0.567312	0	0	0	0
PCCA		Pcca		1.2182		0.962762	0.245057	0.00939027	0.0109278		1.42344	1.42344	0	0	0	0
GPR54		Kiss1r		1.21797		0.95647	0.2338	-0.0166006	-0.0708294		1.48459	1.48459	0	0	0	0
NMI		Nmi		1.21784		0.966417	0.237179	0.063669	0.039989		1.7292	1.7292	0	0	0	0
C1QG		C1qc		1.21589		0.96817	0.159989	-0.138964	-0.0289876		0.628464	0.628464	0	0	0	0
USP3		Usp3		1.21542		0.956811	0.258369	0.0617781	0.0717328		1.7292	1.7292	0	0	0	0
SANS		Sans		1.21527		0.965204	-0.18914	-0.144761	-0.0572893		-1.14495	1.14495	0	0	0	0
TRIM12		Trim12a		1.21469		0.957776	-0.234241	-0.112094	-0.0526908		-1.63416	1.63416	0	0	0	0
SMOC1		Smoc1		1.21401		0.972473	-0.178489	0.0175531	-0.102352		-1.51186	1.51186	0	0	0	0
1200008A14RIK		Lrrcc1		1.21379		0.970644	-0.179167	0.100191	-0.0651643		-1.87877	1.87877	0	0	0	0
ERH		Erh		1.2133		0.965148	0.16201	0.166195	0.0724516		1.36229	1.36229	0	0	0	0
4930500E24RIK		Gas2l1		1.21306		0.967642	0.222301	0.0884551	0.0146405		1.66805	1.66805	0	0	0	0
SMC1L1		Smc1a		1.21256		0.96388	-0.24465	0.0101911	0.0321337		-2.24568	2.24568	0	0	0	0
SCML4		Scml4		1.21228		0.970244	-0.128332	-0.178298	-0.0478255		-0.900339	0.900339	0	0	0	0
SNX10		Snx10		1.21199		0.962826	-0.236342	-0.0752451	-0.0730461		-1.3284	1.3284	0	0	0	0
SLC9A3R1		Slc9a3r1		1.21182		0.965177	-0.225075	-0.0346303	0.0192586		-1.87877	1.87877	0	0	0	0
PSG16		Psg16		1.21181		0.975658	0.184415	-0.0274479	0.0247718		1.6069	1.6069	0	0	0	0
BSF3		Clcf1		1.21152		0.970073	0.218911	-0.0652795	0.00814066		1.11768	1.11768	0	0	0	0
CABP1		Cabp1		1.21025		0.965429	0.0161326	-0.234568	-0.0125195		-0.778034	0.778034	0	0	0	0
D630044F24RIK		Ccdc84		1.20988		0.967596	-0.170286	0.0994313	-0.0890685		-1.51186	1.51186	0	0	0	0
HDGF		Hdgf		1.20881		0.959116	0.249033	-0.0682626	0.0042731		0.995376	0.995376	0	0	0	0
ADORA2B		Adora2b		1.20836		0.97302	0.0286803	0.10691	0.026872		-0.166513	0.166513	0	0	0	0
SIRT5		Sirt5		1.2073		0.969544	-0.217319	-0.0876245	-0.0292756		-1.51186	1.51186	0	0	0	0
E230025N22		E230025N22Rik		1.20727		0.957389	0.23788	0.0696914	0.0734836		1.48459	1.48459	0	0	0	0
GYS2		Gys2		1.207		0.965471	0.219195	-0.0480741	-0.0804036		1.42344	1.42344	0	0	0	0
SLC20A1		Slc20a1		1.2067		0.971267	-0.128539	-0.055639	-0.0628732		-0.900339	0.900339	0	0	0	0
MYD116		Ppp1r15a		1.20661		0.961941	0.233245	0.0808	0.0333032		2.09611	2.09611	0	0	0	0
Catnb		Ctnnb1		1.2065		0.971755	-0.168179	-0.112389	0.0377162		-1.45071	1.45071	0	0	0	0
D17WSU104E		D17Wsu104e		1.20631		0.973593	-0.173295	0.104823	-0.0147448		-2.06223	2.06223	0	0	0	0
SIAT8D		St8sia4		1.20622		0.970876	-0.102697	-0.185182	-0.0483116		-0.533426	0.533426	0	0	0	0
SLC30A7		Slc30a7		1.20617		0.960734	0.201629	0.0345803	0.0167913		1.85151	1.85151	0	0	0	0
VAV3		Vav3		1.20568		0.970624	0.222086	-0.0577963	-0.0113904		1.17883	1.17883	0	0	0	0
PDE1C		Pde1c		1.20521		0.953284	0.146509	0.0995946	0.0748557		1.6069	1.6069	0	0	0	0
STX8		Stx8		1.20447		0.970225	0.189018	0.0926948	0.0223523		1.91266	1.91266	0	0	0	0
SCN1B		Scn1b		1.20438		0.966758	-0.0171726	-0.0389382	0.0342629		-1.02264	1.02264	0	0	0	0
TNFSF11		Tnfsf11		1.20356		0.971164	0.208882	-0.0960639	-0.0252812		0.995376	0.995376	0	0	0	0
DUSP9		Dusp9		1.20174		0.959548	0.23722	-0.0796168	-0.0844634		1.30114	1.30114	0	0	0	0
D330024H06RIK		Kank1		1.20114		0.956484	-0.213989	0.0972938	-0.106855		-1.51186	1.51186	0	0	0	0
SLC38A3		Slc38a3		1.20079		0.969388	0.0275108	-0.199663	-0.0734046		0.078095	0.078095	0	0	0	0
EZH2		Ezh2		1.20053		0.959994	0.252642	-0.0300558	-0.0346638		1.54575	1.54575	0	0	0	0
4931431L11RIK		Mterf		1.20037		0.965981	-0.135819	-0.0950878	0.16007		-1.81762	1.81762	0	0	0	0
PLA2G2D		Pla2g2d		1.20006		0.968241	-0.200168	-0.113652	-0.0494554		-1.26725	1.26725	0	0	0	0
ART4		Art4		1.19961		0.968889	0.232132	0.017649	0.00517037		1.66805	1.66805	0	0	0	0
SNX2		Snx2		1.19955		0.966797	0.209396	0.0970733	0.0640806		1.85151	1.85151	0	0	0	0
RRM2B		Rrm2b		1.19935		0.973226	0.161237	-0.118004	-0.0866859		0.873072	0.873072	0	0	0	0
TPARL		Tmem165		1.19922		0.961476	-0.167329	-0.16202	-0.0720356		-0.839186	0.839186	0	0	0	0
SMAD5		Smad5		1.19905		0.969897	0.219823	0.0345717	-0.0541074		1.42344	1.42344	0	0	0	0
ICAM2		Icam2		1.1987		0.960569	-0.167525	-0.174521	0.0276232		-1.45071	1.45071	0	0	0	0
PPRC1		Pprc1		1.1979		0.953968	-0.273478	-0.0266731	-0.0465418		-1.51186	1.51186	0	0	0	0
SMFN		Rexo2		1.19782		0.967196	-0.213394	-0.0879419	-0.0770753		-1.26725	1.26725	0	0	0	0
NBN		Nbn		1.19734		0.968126	0.100781	-0.162611	-0.0326686		0.261551	0.261551	0	0	0	0
APEX1		Apex1		1.19714		0.972152	-0.0207224	-0.211115	0.0159048		-0.839186	0.839186	0	0	0	0
APPBP2		Appbp2		1.19654		0.96765	0.24099	0.0115629	0.0213357		1.6069	1.6069	0	0	0	0
AQP2		Aqp2		1.196		0.974237	0.101434	-0.161636	-0.00829485		0.078095	0.078095	0	0	0	0
MMP11		Mmp11		1.19599		0.96655	-0.226188	-0.0762078	-0.0424417		-1.69532	1.69532	0	0	0	0
FASN		Fasn		1.19585		0.968004	0.230782	0.0502724	0.0209691		1.7292	1.7292	0	0	0	0
D130058E03		D130058E03		1.19471		0.96066	-0.142105	-0.198489	-0.0253995		-1.02264	1.02264	0	0	0	0
IFI35		Ifi35		1.19419		0.967243	-0.00894491	-0.19631	-0.0258082		-0.65573	0.65573	0	0	0	0
GRIK4		Grik4		1.194		0.953825	0.255684	-0.0545678	-0.104053		1.05653	1.05653	0	0	0	0
PRDX1		Prdx1		1.19235		0.97178	-0.19234	-0.100857	0.0467508		-1.69532	1.69532	0	0	0	0
SPRR2F		Sprr2f		1.19221		0.971699	-0.176601	-0.092658	-0.0765618		-1.14495	1.14495	0	0	0	0
SYTL5		Sytl5		1.1918		0.966198	-0.226704	-0.0867174	-0.059119		-1.45071	1.45071	0	0	0	0
NEDD8		Nedd8		1.19105		0.972947	0.176786	0.0688818	0.0612318		1.6069	1.6069	0	0	0	0
F730004D16RIK		F730004D16Rik		1.19084		0.928827	-0.0712121	-0.248339	-0.0476588		-0.65573	0.65573	0	0	0	0
BCHE		Bche		1.19071		0.96308	-0.248541	-0.0373614	0.0134082		-1.93992	1.93992	0	0	0	0
CAR12		Car12		1.18913		0.973832	0.154203	-0.0156545	0.0921138		1.36229	1.36229	0	0	0	0
RRAD		Rrad		1.18579		0.962264	0.237355	0.0680471	0.0746929		1.48459	1.48459	0	0	0	0
ES22		Ces1e		1.18542		0.964465	-0.225706	0.094349	-0.0551865		-2.00108	2.00108	0	0	0	0
EBF4		Ebf4		1.1853		0.96775	0.225438	0.0352167	0.0622298		1.79035	1.79035	0	0	0	0
P2RY10		P2ry10		1.18519		0.969292	0.198775	-0.0711936	-0.0575599		0.934224	0.934224	0	0	0	0
AIF1		Aif1		1.18467		0.963453	-0.203866	-0.126085	0.0621203		-1.93992	1.93992	0	0	0	0
CCL21C		Ccl21c		1.18448		0.963612	0.0342588	-0.173399	-0.0701236		-0.472274	0.472274	0	0	0	0
T2		T2		1.18442		0.964474	-0.236563	-0.0181758	-0.0419225		-1.63416	1.63416	0	0	0	0
6330516O17RIK		Plk5		1.18422		0.978091	0.149335	-0.0176757	0.0143099		1.42344	1.42344	0	0	0	0
HSBP1		Hsbp1		1.18419		0.968934	0.0501791	-0.16892	-0.0532904		0.200399	0.200399	0	0	0	0
CHRNB4		Chrnb4		1.18394		0.950891	-0.0827561	-0.240544	0.0305398		-0.839186	0.839186	0	0	0	0
ANXA4		Anxa4		1.18378		0.964946	0.114765	-0.14219	0.0546489		-0.166513	0.166513	0	0	0	0
SPG3A		Atl1		1.18306		0.965625	-0.203302	-0.0624977	0.0723213		-2.12338	2.12338	0	0	0	0
TRAF3		Traf3		1.18277		0.962901	-0.237135	0.0937191	-0.0115631		-1.93992	1.93992	0	0	0	0
DULLARD		Ctdnep1		1.18259		0.959468	-0.202415	0.11845	-0.110846		-1.26725	1.26725	0	0	0	0
SFTPB		Sftpb		1.18236		0.967584	0.214173	0.0605885	-0.0582981		1.79035	1.79035	0	0	0	0
SNAPC2		Snapc2		1.18173		0.977178	0.169911	0.0449549	-0.00370666		1.48459	1.48459	0	0	0	0
4930525K10RIK		Defb21		1.18099		0.972418	-0.0784136	0.183053	-0.0668711		-0.961491	0.961491	0	0	0	0
V1RD14		Vmn1r148		1.18031		0.969577	-0.217047	-0.0247752	0.0258543		-1.87877	1.87877	0	0	0	0
ITGA9		Itga9		1.17971		0.970422	-0.210137	0.0511593	-0.0748219		-1.75647	1.75647	0	0	0	0
KIF18A		Kif18a		1.17971		0.970342	0.127293	-0.0833561	-0.0325876		0.628464	0.628464	0	0	0	0
BC011468		Nrbp2		1.17962		0.974558	0.161018	-0.125982	-0.0636263		0.750768	0.750768	0	0	0	0
KCNV1		Kcnv1		1.17877		0.959624	0.243971	0.0412062	0.0106499		1.66805	1.66805	0	0	0	0
MMP14		Mmp14		1.17763		0.964316	0.239973	-0.0109205	-0.0424482		1.36229	1.36229	0	0	0	0
GNEFR		Sergef		1.17715		0.969732	-0.208802	-0.0275088	0.0790458		-1.93992	1.93992	0	0	0	0
8230402K04		9430059P22Rik		1.17561		0.951767	-0.11361	0.180981	-0.082804		-1.2061	1.2061	0	0	0	0
CALCA		Calca		1.17556		0.96619	0.190401	-0.107651	-0.0270238		0.995376	0.995376	0	0	0	0
GLUL		Glul		1.17296		0.968239	0.145562	-0.0129727	0.0380924		1.30114	1.30114	0	0	0	0
EGFL6		Egfl6		1.17282		0.975058	0.169679	-0.058736	-0.0647647		0.873072	0.873072	0	0	0	0
PEX3		Pex3		1.17269		0.960146	0.223512	-0.0655577	0.00382964		0.934224	0.934224	0	0	0	0
FOS		Fos		1.17265		0.969182	0.0345407	-0.220733	-0.0521495		-0.227665	0.227665	0	0	0	0
SERTAD3		Sertad3		1.17237		0.969972	0.219481	0.067273	0.0528915		1.79035	1.79035	0	0	0	0
AI840980		Plekho2		1.17233		0.969745	-0.229689	-0.0666812	0.015014		-1.87877	1.87877	0	0	0	0
GPR4		Gpr4		1.17122		0.969754	0.151609	-0.151381	-0.0522661		0.383855	0.383855	0	0	0	0
SESTD1		Sestd1		1.17084		0.969404	-0.217395	-0.0563235	-0.0485771		-1.81762	1.81762	0	0	0	0
POLH		Polh		1.17068		0.975318	0.157707	0.00909655	0.040319		1.54575	1.54575	0	0	0	0
Lrrk2		Lrrk2		1.17065		0.967249	-0.209847	0.01951	-0.0117955		-1.72589	1.72589	0	0	0	0
PTE2A		Acot3		1.17029		0.971238	0.183024	0.0760648	0.0484883		1.91266	1.91266	0	0	0	0
CYP4B1		Cyp4b1		1.16941		0.9709	0.183635	0.0549041	0.0762678		1.36229	1.36229	0	0	0	0
FRS2		Frs2		1.16928		0.969716	-0.0876243	0.200278	-0.0421052		-0.839186	0.839186	0	0	0	0
QPRT		Qprt		1.16897		0.972321	0.218872	-0.0468748	0.00691475		1.48459	1.48459	0	0	0	0
FOXJ1		Foxj1		1.16872		0.964605	-0.145936	-0.134817	0.0902018		-1.69532	1.69532	0	0	0	0
ALX4		Alx4		1.16866		0.97366	0.199516	0.0326248	0.0682215		1.48459	1.48459	0	0	0	0
HSD17B12		Hsd17b12		1.16828		0.969422	0.226942	-0.0339865	0.0129915		1.6069	1.6069	0	0	0	0
FOXD3		Foxd3		1.16752		0.972736	0.169239	0.114988	-0.0123404		1.6069	1.6069	0	0	0	0
SERPINA3M		Serpina3m		1.16747		0.972246	-0.205668	-0.0152348	-0.0663191		-1.45071	1.45071	0	0	0	0
ESRRB		Esrrb		1.16664		0.964474	-0.251369	-0.00912341	0.0163469		-1.87877	1.87877	0	0	0	0
SFPI1		Sfpi1		1.16651		0.964593	-0.100346	-0.143908	0.0523		-1.45071	1.45071	0	0	0	0
POLD2		Pold2		1.16591		0.968271	-0.207291	-0.00750771	-0.112615		-1.26725	1.26725	0	0	0	0
Ripk5		Dstyk		1.16586		0.972739	-0.0521343	-0.20629	0.0389307		-0.961491	0.961491	0	0	0	0
COX7A1		Cox7a1		1.16562		0.965646	0.238236	0.0201688	0.0296357		1.66805	1.66805	0	0	0	0
DMBT1		Dmbt1		1.1656		0.967374	-0.225491	-0.066992	0.0185825		-1.63416	1.63416	0	0	0	0
ASS1		Ass1		1.16504		0.969384	-0.209198	0.0544845	-0.0266715		-2.00108	2.00108	0	0	0	0
BCL2L10		Bcl2l10		1.16433		0.964066	-0.199782	0.153931	-0.0416344		-2.00108	2.00108	0	0	0	0
GLULD1		Lgsn		1.16405		0.967961	0.219102	-0.0187566	0.0697917		1.23998	1.23998	0	0	0	0
8430408G22RIK		8430408G22Rik		1.16274		0.969602	-0.171054	0.0425021	-0.0352036		-1.3284	1.3284	0	0	0	0
DBNL		Dbnl		1.16256		0.968575	0.223453	-0.0286805	-0.00354003		1.42344	1.42344	0	0	0	0
CLU		Clu		1.1624		0.971128	0.134234	-0.067941	-0.0421342		0.934224	0.934224	0	0	0	0
PBX2		Pbx2		1.16219		0.967377	0.228335	-0.0173701	0.0292611		1.23998	1.23998	0	0	0	0
2810481F14RIK		2810481F14Rik		1.16206		0.95024	0.287631	0.00261703	0.0520268		1.42344	1.42344	0	0	0	0
CXCR3		Cxcr3		1.16173		0.96518	0.185156	-0.0356292	-0.0112441		1.42344	1.42344	0	0	0	0
HS6ST3		Hs6st3		1.16126		0.968151	-0.239556	0.0383437	-0.00898636		-2.06223	2.06223	0	0	0	0
GNGT2		Gngt2		1.16115		0.96632	-0.190033	0.100623	-0.100289		-1.14495	1.14495	0	0	0	0
SLC29A1		Slc29a1		1.16096		0.968623	-0.211422	0.0285153	-0.0778947		-1.57301	1.57301	0	0	0	0
FRAG1		Pgap2		1.15939		0.962946	-0.2024	0.13431	-0.00838743		-2.00108	2.00108	0	0	0	0
PRM2		Prm2		1.15892		0.974864	0.163074	0.0623744	0.04717		1.66805	1.66805	0	0	0	0
1700045I19RIK		1700045I19Rik		1.15888		0.974068	0.19327	-0.091161	-0.0328609		1.11768	1.11768	0	0	0	0
2700017M01RIK		Ppme1		1.1587		0.968351	-0.0146056	0.185571	-0.144178		0.322703	0.322703	0	0	0	0
T2BP		Tifa		1.15858		0.970128	-0.186158	-0.120721	-0.0472651		-1.3284	1.3284	0	0	0	0
RNF144		Rnf144a		1.15856		0.957795	0.229944	0.0989616	0.0767493		1.54575	1.54575	0	0	0	0
APCS		Apcs		1.15823		0.970234	0.138023	-0.146288	-0.0890608		0.50616	0.50616	0	0	0	0
PTGIS		Ptgis		1.15776		0.973763	0.116198	-0.119625	-0.121066		0.81192	0.81192	0	0	0	0
2310016A09RIK		Cmbl		1.15701		0.966167	0.228243	-0.0686132	-0.0190749		1.23998	1.23998	0	0	0	0
HTR1B		Htr1b		1.15672		0.967525	-0.222653	-0.0856157	0.0192414		-1.75647	1.75647	0	0	0	0
ST13		St13		1.15543		0.97108	0.213017	0.00827147	-0.017105		1.23998	1.23998	0	0	0	0
ITGA11		Itga11		1.15508		0.967299	0.184988	0.155221	0.00522423		1.54575	1.54575	0	0	0	0
EFNB3		Efnb3		1.15507		0.961493	-0.245057	-0.0593961	0.0385765		-1.87877	1.87877	0	0	0	0
SEPM		Selm		1.15451		0.969005	0.200278	0.104913	0.0588472		1.85151	1.85151	0	0	0	0
SYT11		Syt11		1.15365		0.967906	-0.195391	-0.138411	0.0303265		-1.75647	1.75647	0	0	0	0
SHOX2		Shox2		1.1533		0.973644	0.17688	-0.0602051	-0.0586699		1.17883	1.17883	0	0	0	0
HK2		Hk2		1.15323		0.966952	-0.102306	0.153184	-0.0262869		-0.716882	0.716882	0	0	0	0
HFE		Hfe		1.15224		0.969545	-0.180585	0.124959	0.078084		-1.93992	1.93992	0	0	0	0
WBSCR14		Mlxipl		1.15143		0.969311	0.189153	0.0740075	0.125678		1.42344	1.42344	0	0	0	0
CUGBP1		Celf1		1.15047		0.972978	0.217301	-0.00251563	0.0378378		1.6069	1.6069	0	0	0	0
G22P1		Xrcc6		1.14938		0.970675	0.214897	-0.0104555	0.0569383		1.42344	1.42344	0	0	0	0
GRHPR		Grhpr		1.1484		0.946169	-0.00496738	-0.240232	-0.0206616		-0.594578	0.594578	0	0	0	0
PTGS2		Ptgs2		1.14825		0.972897	0.194003	-0.0778572	-0.0597513		0.995376	0.995376	0	0	0	0
KRT2-19		Krt81		1.14809		0.970443	-0.111711	-0.166742	-0.0347162		-1.14495	1.14495	0	0	0	0
PRELP		Prelp		1.1479		0.911136	-0.029644	0.00187908	0.0480945		-0.900339	0.900339	0	0	0	0
TGIF		Tgif1		1.14779		0.966066	-0.2456	0.0195641	-0.0237513		-1.81762	1.81762	0	0	0	0
ANAPC4		Anapc4		1.14737		0.971505	-0.0635503	-0.0822653	-0.0480291		-0.472274	0.472274	0	0	0	0
PSMB4		Psmb4		1.14667		0.951088	-0.193472	-0.140511	-0.0124034		-1.02264	1.02264	0	0	0	0
SLC9A6		Slc9a6		1.14661		0.95415	0.0922071	0.153712	0.122775		1.48459	1.48459	0	0	0	0
2610019N13RIK		Srsf11		1.14609		0.971932	0.0112729	0.206926	0.00100469		-0.0442092	0.0442092	0	0	0	0
ADAM32		Adam32		1.14529		0.971119	-0.100013	-0.160491	0.0858019		-1.26725	1.26725	0	0	0	0
ALDH1A2		Aldh1a2		1.14465		0.966812	-0.137345	0.158991	-0.0592086		-1.3284	1.3284	0	0	0	0
BGN		Bgn		1.14463		0.967212	-0.206903	-0.101329	0.00474481		-1.75647	1.75647	0	0	0	0
CD28		Cd28		1.14434		0.975569	0.183003	-0.0277044	0.0540683		1.23998	1.23998	0	0	0	0
CD97		Cd97		1.14363		0.972237	-0.0563624	0.197394	-0.0444064		-0.411122	0.411122	0	0	0	0
SOX21		Sox21		1.14325		0.966448	-0.12466	-0.208691	-0.0332988		-0.778034	0.778034	0	0	0	0
KIF3C		Kif3c		1.14313		0.965822	0.0713517	-0.175988	-0.0413812		0.139247	0.139247	0	0	0	0
SLC36A1		Slc36a1		1.14213		0.971088	0.0718522	-0.164572	-0.0934343		0.139247	0.139247	0	0	0	0
PSMB8		Psmb8		1.14092		0.955621	-0.237044	-0.051787	-0.0640038		-1.63416	1.63416	0	0	0	0
TMEM2		Tmem2		1.14042		0.954758	0.260456	0.0378449	0.00190789		1.91266	1.91266	0	0	0	0
MEST		Mest		1.14038		0.972136	-0.20611	0.0797353	0.0106346		-2.12338	2.12338	0	0	0	0
SIPA1L1		Sipa1l1		1.14007		0.972489	0.216899	-0.000929936	-0.00685928		1.6069	1.6069	0	0	0	0
GPR20		Gpr20		1.13998		0.967781	-0.201369	-0.130829	-0.0160929		-1.45071	1.45071	0	0	0	0
PSAP		Psap		1.13953		0.959083	-0.152421	-0.000247602	0.0813184		-1.51186	1.51186	0	0	0	0
TECTA		Tecta		1.13819		0.960223	-0.247165	0.0594011	-0.0440775		-2.12338	2.12338	0	0	0	0
RDH14		Rdh14		1.13797		0.97449	0.188532	0.0787032	0.0186002		1.85151	1.85151	0	0	0	0
4930565N07RIK		C130026I21Rik		1.1379		0.971628	0.147379	-0.158318	-0.0354053		0.383855	0.383855	0	0	0	0
GSTM6		Gstm6		1.1377		0.971864	-0.0723603	0.156382	-0.115302		-0.594578	0.594578	0	0	0	0
NUP153		Nup153		1.13695		0.971783	0.201171	-0.0514106	-0.0165333		0.995376	0.995376	0	0	0	0
AW456874		AW456874		1.1364		0.966239	0.133603	0.192595	-0.0304562		1.42344	1.42344	0	0	0	0
SIAT7F		St6galnac6		1.13618		0.969724	0.217874	0.043007	0.0428928		1.7292	1.7292	0	0	0	0
CCNJ		Ccnj		1.13508		0.961664	0.188475	0.165523	-0.0103271		1.54575	1.54575	0	0	0	0
CXCL14		Cxcl14		1.13443		0.973684	0.20546	-0.0453448	-0.0106646		1.42344	1.42344	0	0	0	0
P2RY12		P2ry12		1.13431		0.969658	0.22371	0.00605367	0.0216545		1.36229	1.36229	0	0	0	0
DLX1		Dlx1		1.13411		0.972922	-0.206051	-0.0402418	-0.0205734		-1.87877	1.87877	0	0	0	0
B4GALT1		B4galt1		1.13229		0.966648	0.236445	-0.0216341	0.0281891		1.36229	1.36229	0	0	0	0
TBC1D12		Tbc1d12		1.13222		0.964756	0.225581	0.0444017	0.0479503		1.66805	1.66805	0	0	0	0
ADH7		Adh7		1.13182		0.964149	0.0843504	-0.212382	-0.0255963		-0.288818	0.288818	0	0	0	0
PGRMC1		Pgrmc1		1.1318		0.970543	0.103718	0.141245	0.0878869		0.689616	0.689616	0	0	0	0
MARCO		Marco		1.13157		0.957709	0.25097	-0.0132533	-0.000812817		1.66805	1.66805	0	0	0	0
TNFRSF21		Tnfrsf21		1.13111		0.965001	-0.113246	-0.189712	0.103417		-1.57301	1.57301	0	0	0	0
TMEFF2		Tmeff2		1.13105		0.974223	0.184599	0.039052	-0.0179179		1.7292	1.7292	0	0	0	0
SNAP29		Snap29		1.13086		0.9683	-0.21028	-0.060259	-0.0682466		-1.2061	1.2061	0	0	0	0
ITGAL		Itgal		1.12927		0.961413	0.203785	0.12392	0.0517817		1.48459	1.48459	0	0	0	0
RENBP		Renbp		1.12742		0.967121	0.230778	0.0569535	0.0457828		1.6069	1.6069	0	0	0	0
HMX1		Hmx1		1.12733		0.963969	-0.14362	-0.19844	0.0691898		-1.57301	1.57301	0	0	0	0
SEC14L2		Sec14l2		1.12646		0.968134	-0.2312	-0.0403102	0.0692874		-2.12338	2.12338	0	0	0	0
E230012M21		Fndc7		1.12643		0.966907	-0.185121	-0.14354	0.0473777		-1.63416	1.63416	0	0	0	0
kif5b		Kif5b		1.12637		0.970133	0.129071	-0.10828	-0.0549525		0.139247	0.139247	0	0	0	0
A430083B19		Plekha7		1.1262		0.97144	-0.196145	0.0738625	-0.0571653		-1.63416	1.63416	0	0	0	0
RIN1		Rin1		1.12619		0.969022	-0.210406	0.0861156	-0.0564197		-1.93992	1.93992	0	0	0	0
NRBP		Nrbp1		1.12618		0.973872	0.12331	0.161118	0.0398797		1.48459	1.48459	0	0	0	0
ARSA		Arsa		1.1256		0.965242	-0.20928	-0.0281296	0.0459733		-2.18453	2.18453	0	0	0	0
CDH2		Cdh2		1.12553		0.964904	0.219897	0.0265709	-0.108844		1.36229	1.36229	0	0	0	0
BCL2A1B		Bcl2a1b		1.12552		0.975215	0.18598	-0.00482397	0.078353		1.23998	1.23998	0	0	0	0
BAX		Bax		1.12464		0.969671	-0.175286	-0.126311	-0.0128149		-1.2061	1.2061	0	0	0	0
TMLHE		Tmlhe		1.12443		0.976231	-0.145852	-0.0589522	-0.064783		-1.26725	1.26725	0	0	0	0
FOSB		Fosb		1.12375		0.959734	0.262773	-0.0268199	-0.0301527		1.30114	1.30114	0	0	0	0
ACIN1		Acin1		1.12355		0.969694	0.221366	0.0492998	0.0110117		1.54575	1.54575	0	0	0	0
CDC25A		Cdc25a		1.12315		0.973399	-0.128934	-0.132933	0.102757		-1.63416	1.63416	0	0	0	0
NSPC1		Pcgf1		1.12259		0.962187	0.189443	0.165611	0.032712		1.79035	1.79035	0	0	0	0
TEKT2		Tekt2		1.12199		0.960765	-0.247495	-0.0516617	-0.0464004		-1.69532	1.69532	0	0	0	0
TGOLN1		Tgoln1		1.12177		0.954041	-0.0253482	0.0626748	0.0800694		-0.34997	0.34997	0	0	0	0
D930030K17RIK		D930030K17Rik		1.12149		0.976008	0.185261	-0.00137252	0.051612		1.36229	1.36229	0	0	0	0
4933432P15RIK		Arhgap26		1.12111		0.958468	0.271272	-0.0269757	0.0284673		1.48459	1.48459	0	0	0	0
HNRPL		Hnrnpl		1.11967		0.974021	-0.155824	-0.097366	0.00218319		-1.26725	1.26725	0	0	0	0
EBF1		Ebf1		1.11957		0.973768	0.216163	-0.0111415	0.0329811		1.42344	1.42344	0	0	0	0
CUGBP2		Celf2		1.11928		0.967859	0.23776	-0.0383656	0.0406756		1.42344	1.42344	0	0	0	0
IL17B		Il17b		1.11904		0.96871	0.179718	0.11592	0.0925477		1.48459	1.48459	0	0	0	0
TGFBR3		Tgfbr3		1.11894		0.971888	0.225277	0.0118436	0.0162457		1.54575	1.54575	0	0	0	0
KRT1-16		Krt16		1.11846		0.95829	-0.137813	-0.173237	-0.0308287		-0.839186	0.839186	0	0	0	0
CLDN11		Cldn11		1.11713		0.971949	0.0502745	-0.163573	-0.067613		-0.288818	0.288818	0	0	0	0
CYP3A41		Cyp3a41a		1.1171		0.95246	0.120281	0.0226618	0.153058		0.689616	0.689616	0	0	0	0
RPN2		Rpn2		1.11701		0.974154	0.199016	0.0264203	0.00015841		1.79035	1.79035	0	0	0	0
QK		Qk		1.11667		0.968947	0.225496	0.00618066	0.0327731		1.54575	1.54575	0	0	0	0
SVS2		Svs2		1.11658		0.97077	-0.0212827	-0.212479	-0.0744065		-0.411122	0.411122	0	0	0	0
A430075L18RIK		Ppm1h		1.11646		0.969633	0.208574	-0.047374	-0.040788		1.48459	1.48459	0	0	0	0
BMP1		Bmp1		1.1164		0.973874	0.1823	-0.0967548	-0.0484907		1.11768	1.11768	0	0	0	0
ATP9A		Atp9a		1.11632		0.961246	-0.260701	0.00117165	0.0105634		-2.00108	2.00108	0	0	0	0
CDH16		Cdh16		1.11599		0.959815	-0.216603	-0.0278159	0.0919868		-2.12338	2.12338	0	0	0	0
UBASH3A		Ubash3a		1.11585		0.969188	0.231162	-0.0228279	-0.0427042		1.6069	1.6069	0	0	0	0
1300012D20RIK		Ugt2b1		1.11501		0.971884	-0.122525	-0.175728	0.0548428		-1.45071	1.45071	0	0	0	0
FGG		Fgg		1.11494		0.976649	0.164208	-0.0194094	-0.0516355		0.995376	0.995376	0	0	0	0
GIF		Gif		1.11374		0.967805	0.219296	-0.0201515	0.00341591		1.05653	1.05653	0	0	0	0
2900026H06RIK		Ppp2r2b		1.11264		0.969417	0.22444	-0.0389772	0.00825331		1.36229	1.36229	0	0	0	0
SEL1H		Sel1l		1.11155		0.959828	-0.20055	-0.133505	0.0617327		-1.57301	1.57301	0	0	0	0
SLC38A4		Slc38a4		1.11093		0.964459	0.233515	0.0417532	0.0644034		1.6069	1.6069	0	0	0	0
UBCE7IP1		Rnf216		1.11084		0.975073	0.192205	-0.060581	-0.0401894		1.23998	1.23998	0	0	0	0
GHR		Ghr		1.11081		0.969511	0.224073	-0.00546017	-0.0420477		1.48459	1.48459	0	0	0	0
PPT2		Ppt2		1.11063		0.95797	0.200451	0.134781	0.112044		1.6069	1.6069	0	0	0	0
PTGES		Ptges		1.11058		0.959715	0.182444	-0.0072504	-0.0142243		0.995376	0.995376	0	0	0	0
SLC5A4A		Slc5a4a		1.11048		0.958544	0.200857	0.128772	0.0462355		1.7292	1.7292	0	0	0	0
CCR4		Ccr4		1.11042		0.968398	0.0429005	0.22126	0.039087		0.934224	0.934224	0	0	0	0
HCPH		Ptpn6		1.10944		0.96809	0.0566263	-0.181277	-0.0465432		0.139247	0.139247	0	0	0	0
TNFRSF22		Tnfrsf22		1.10922		0.96643	0.214792	0.0799371	0.00143465		1.7292	1.7292	0	0	0	0
FOXJ2		Foxj2		1.1087		0.967548	0.212451	-0.0845973	0.0348534		0.934224	0.934224	0	0	0	0
TPP2		Tpp2		1.10865		0.966885	0.210681	0.0804894	0.049379		1.85151	1.85151	0	0	0	0
ANPEP		Anpep		1.10833		0.963366	-0.103251	-0.198826	0.0776472		-1.3284	1.3284	0	0	0	0
CTTN		Cttn		1.10805		0.961737	-0.233785	0.0333023	-0.0387007		-2.06223	2.06223	0	0	0	0
SERPINA11		Serpina11		1.10792		0.970118	0.199414	0.0811321	0.0279969		1.79035	1.79035	0	0	0	0
TM4SF6		Tspan6		1.10773		0.975025	0.159862	0.0879829	0.0243741		1.91266	1.91266	0	0	0	0
RNF12		Rlim		1.10743		0.963859	-0.252766	-0.0376999	0.024155		-1.75647	1.75647	0	0	0	0
NARG1		Naa15		1.10711		0.968521	0.182652	0.106319	0.098046		1.54575	1.54575	0	0	0	0
EGFL9		Dlk2		1.1067		0.974423	-0.140115	-0.131242	-0.042789		-0.961491	0.961491	0	0	0	0
Tenc1		Tenc1		1.10656		0.964753	-0.203555	-0.0742733	0.0775925		-1.87877	1.87877	0	0	0	0
EDN1		Edn1		1.10597		0.966404	0.238131	-0.0688792	-0.0219083		1.30114	1.30114	0	0	0	0
SOX1		Sox1		1.10592		0.964176	0.238654	0.0505532	0.0672711		1.66805	1.66805	0	0	0	0
CALCR		Calcr		1.10582		0.970684	-0.110469	0.178405	-0.0626219		-1.02264	1.02264	0	0	0	0
THRAP5		Med16		1.10498		0.953618	-0.244901	-0.0529189	0.0240299		-1.38956	1.38956	0	0	0	0
AASS		Aass		1.10489		0.970109	0.20556	-0.111352	-0.00154484		1.05653	1.05653	0	0	0	0
A730042J05RIK		Pcid2		1.10447		0.963732	-0.208348	-0.124234	0.0391672		-1.57301	1.57301	0	0	0	0
PSX2		Psx2		1.10418		0.966192	0.195599	0.0360028	0.0349682		1.79035	1.79035	0	0	0	0
ZFP406		Zfat		1.10392		0.973871	-0.179652	-0.107463	0.0503485		-1.69532	1.69532	0	0	0	0
CUL5		Cul5		1.10337		0.966081	-0.181452	-0.134704	0.0973172		-1.93992	1.93992	0	0	0	0
NFATC3		Nfatc3		1.10324		0.962312	-0.24611	-0.0793391	-0.00779188		-1.69532	1.69532	0	0	0	0
XPC		Xpc		1.10262		0.971408	-0.140183	-0.166307	0.0420573		-1.51186	1.51186	0	0	0	0
DSG1B		Dsg1b		1.10251		0.968971	0.19682	-0.0890763	-0.0467641		1.30114	1.30114	0	0	0	0
CD3Z		Cd247		1.10242		0.974727	0.180394	-0.0443176	-0.0384498		1.23998	1.23998	0	0	0	0
RAB13		Rab13		1.10103		0.964795	0.205094	0.0826253	0.0241942		1.48459	1.48459	0	0	0	0
SARA2		Sar1b		1.10094		0.952677	0.248266	0.00354799	0.0495945		1.6069	1.6069	0	0	0	0
SSXB1		Ssxb1		1.10087		0.974789	0.184943	0.00193036	0.00802515		1.7292	1.7292	0	0	0	0
RCE1		Rce1		1.0992		0.967903	0.22204	-0.0749148	-0.0513487		1.17883	1.17883	0	0	0	0
RGL3		Rgl3		1.09918		0.968208	0.202671	0.0920802	0.0894236		1.66805	1.66805	0	0	0	0
PTBP1		Ptbp1		1.09853		0.963173	0.0386272	-0.195102	-0.051019		-0.472274	0.472274	0	0	0	0
IL17RB		Il17rb		1.09847		0.969888	-0.228523	-0.0456884	0.034087		-2.06223	2.06223	0	0	0	0
AREG		Areg		1.09775		0.964226	0.157201	-0.10898	-0.0172888		0.0169429	0.0169429	0	0	0	0
4933417K05RIK		Ccdc38		1.0977		0.95786	-0.177952	0.0330261	0.000434988		-1.87877	1.87877	0	0	0	0
GPR26		Gpr26		1.09759		0.957344	-0.102765	-0.211814	0.0711808		-1.2061	1.2061	0	0	0	0
MMP15		Mmp15		1.09718		0.967677	0.228616	0.0273008	-0.0472003		1.54575	1.54575	0	0	0	0
SLC18A3		Slc18a3		1.09659		0.963914	0.192314	0.105954	0.0961896		1.7292	1.7292	0	0	0	0
1700052H20RIK		Als2cr11		1.09625		0.966995	-0.197424	-0.116367	0.0339741		-1.45071	1.45071	0	0	0	0
MMP28		Mmp28		1.09542		0.958456	-0.254713	-0.0785818	0.00122676		-1.57301	1.57301	0	0	0	0
TBL1X		Tbl1x		1.0951		0.972527	0.187078	-0.0513688	0.0561721		1.42344	1.42344	0	0	0	0
CCL3		Ccl3		1.09489		0.965443	0.00953746	-0.230696	-0.0728752		-0.227665	0.227665	0	0	0	0
C78915		C78915		1.09488		0.972797	0.195741	-0.0260179	0.0557229		1.54575	1.54575	0	0	0	0
CPSF2		Cpsf2		1.0943		0.970839	-0.185971	0.0543691	-0.0934633		-1.63416	1.63416	0	0	0	0
BDKRB1		Bdkrb1		1.09415		0.968812	0.116374	0.174206	0.0424731		0.750768	0.750768	0	0	0	0
4930402H24RIK		4930402H24Rik		1.09407		0.973316	-0.152263	0.132874	-0.0872654		-1.38956	1.38956	0	0	0	0
AL033326		AL033326		1.09393		0.971284	0.19558	0.00503203	-0.0432696		1.42344	1.42344	0	0	0	0
SRISNF2L		Rad54l2		1.09344		0.973445	0.202467	0.00523999	0.0303583		1.66805	1.66805	0	0	0	0
5730502D15RIK		Trabd		1.09312		0.972229	-0.12242	-0.151217	0.0482015		-1.14495	1.14495	0	0	0	0
RGMC		Hfe2		1.09292		0.970318	-0.17936	0.00387235	-0.0724092		-1.75647	1.75647	0	0	0	0
AKAP10		Akap10		1.09165		0.971737	0.120796	0.181565	-0.0431641		1.23998	1.23998	0	0	0	0
BZRP		Tspo		1.09041		0.969582	-0.165226	-0.0376854	-0.107013		-1.3284	1.3284	0	0	0	0
FNTA		Fnta		1.08732		0.963474	0.170258	0.104329	0.109296		1.42344	1.42344	0	0	0	0
GOLGB1		Golgb1		1.08717		0.977991	0.181981	-0.0318243	-0.0253763		1.11768	1.11768	0	0	0	0
CXADR		Cxadr		1.086		0.969978	0.209389	-0.0770497	-0.0441797		1.23998	1.23998	0	0	0	0
GPR49		Lgr5		1.08599		0.967816	-0.206672	-0.0712218	0.0661578		-1.81762	1.81762	0	0	0	0
RPLP2		Rplp2		1.08568		0.970966	0.148076	-0.0518212	-0.122671		1.17883	1.17883	0	0	0	0
TNFRSF17		Tnfrsf17		1.08536		0.962474	-0.19634	-0.148719	0.0404777		-1.45071	1.45071	0	0	0	0
TAF5		Taf5		1.08469		0.977351	0.183761	-0.0349361	-0.0287253		1.05653	1.05653	0	0	0	0
SVA		Sva		1.08341		0.972559	-0.141416	-0.163531	-0.0199586		-1.26725	1.26725	0	0	0	0
EIF2AK4		Eif2ak4		1.08272		0.967184	0.244714	0.00595053	0.0187557		1.48459	1.48459	0	0	0	0
PSMD2		Psmd2		1.0827		0.968116	0.0316396	-0.135124	-0.0452979		-0.288818	0.288818	0	0	0	0
CNGA1		Cnga1		1.08238		0.970735	0.199504	-0.0568673	-0.00521125		1.05653	1.05653	0	0	0	0
PARK7		Park7		1.08233		0.970658	0.113361	-0.110671	-0.0830622		0.50616	0.50616	0	0	0	0
CDIPT		Cdipt		1.08223		0.963834	-0.241115	-0.0654164	0.0557453		-1.93992	1.93992	0	0	0	0
GRCA		Gpr162		1.08158		0.968183	0.219474	-0.082847	-0.00904409		0.934224	0.934224	0	0	0	0
MBTD1		Mbtd1		1.08153		0.971014	-0.0594208	-0.200868	-0.05371		-0.778034	0.778034	0	0	0	0
FADS3		Fads3		1.08152		0.975774	-0.13249	0.0533029	-0.128933		-1.02264	1.02264	0	0	0	0
BCL11B		Bcl11b		1.08124		0.963778	-0.141718	0.152337	-0.0965788		-1.45071	1.45071	0	0	0	0
PLOD1		Plod1		1.07979		0.968763	-0.13501	-0.160367	-0.0509407		-1.3284	1.3284	0	0	0	0
SWAP70		Swap70		1.07941		0.968191	-0.226913	-0.0623433	-0.00564659		-1.81762	1.81762	0	0	0	0
SERPINC1		Serpinc1		1.07912		0.922637	0.299883	0.0740538	0.036666		1.48459	1.48459	0	0	0	0
PBEF1		Nampt		1.07879		0.958173	0.211507	-0.0962246	0.00315054		0.750768	0.750768	0	0	0	0
AI449441		AI449441		1.07758		0.974084	-0.177413	-0.0509785	0.0310156		-1.93992	1.93992	0	0	0	0
D19ERTD144E		Cdk2ap2		1.07745		0.971118	0.120227	0.183468	0.0372889		1.30114	1.30114	0	0	0	0
MPZ		Mpz		1.07715		0.975733	0.179511	0.0957908	-0.0382984		1.54575	1.54575	0	0	0	0
CAPN3		Capn3		1.07668		0.963772	0.239588	-0.0519077	0.0512296		1.42344	1.42344	0	0	0	0
AGXT		Agxt		1.07585		0.971987	0.179449	-0.12046	-0.0409555		0.750768	0.750768	0	0	0	0
KCNH1		Kcnh1		1.07502		0.966554	0.227845	0.0712262	0.0286751		1.6069	1.6069	0	0	0	0
ASAHL		Naaa		1.07458		0.963246	-0.0286273	0.225311	-0.0457601		-0.411122	0.411122	0	0	0	0
DNASE2B		Dnase2b		1.07451		0.965	-0.124205	0.129216	-0.132788		-1.02264	1.02264	0	0	0	0
D530025J19RIK		Txnl4b		1.07426		0.972945	0.176236	0.0801238	0.069875		1.48459	1.48459	0	0	0	0
TNFSF5		Cd40lg		1.07327		0.970579	0.186936	0.0826486	-0.0547622		1.54575	1.54575	0	0	0	0
SVAL1		Sval1		1.07321		0.967088	-0.220249	-0.0859881	-0.0374871		-1.3284	1.3284	0	0	0	0
PPP1R11		Ppp1r11		1.07316		0.969688	0.222762	-0.00612429	-0.0104533		1.17883	1.17883	0	0	0	0
RSB30		Rab30		1.07294		0.969577	0.237777	0.0115075	0.0232674		1.48459	1.48459	0	0	0	0
6230416J20RIK		6230416J20Rik		1.07227		0.976172	0.06374	-0.106094	0.0159751		0.200399	0.200399	0	0	0	0
ENAM		Enam		1.0711		0.970834	0.173664	0.153424	0.0149403		1.48459	1.48459	0	0	0	0
RAB11B		Rab11b		1.07068		0.959557	0.260839	0.0163008	-0.0174594		1.7292	1.7292	0	0	0	0
MX2		Mx2		1.07008		0.966357	-0.2331	0.0654367	-0.0278804		-2.06223	2.06223	0	0	0	0
SVS7		Pate4		1.06925		0.962509	-0.223724	-0.12544	-0.0151559		-1.3284	1.3284	0	0	0	0
SP6		Sp6		1.06923		0.969861	-0.206598	-0.0742347	-0.0530453		-1.51186	1.51186	0	0	0	0
SH3TC1		Sh3tc1		1.06869		0.976538	-0.164436	-0.0436303	-0.0776117		-1.38956	1.38956	0	0	0	0
SLP		Slp		1.06805		0.96604	0.237961	-0.0519552	-0.0281779		1.17883	1.17883	0	0	0	0
KLRA7		Klra7		1.06789		0.975217	0.0396551	0.0204659	0.0310261		0.750768	0.750768	0	0	0	0
KIF11		Kif11		1.06774		0.962684	0.101392	-0.165654	-0.127642		0.261551	0.261551	0	0	0	0
H2-Q5		BC049702		1.06744		0.960025	0.216014	0.0549241	0.0756621		1.54575	1.54575	0	0	0	0
HSD17B4		Hsd17b4		1.06725		0.961833	0.255234	-0.0360515	-0.0256132		1.48459	1.48459	0	0	0	0
BC005662		Lpcat1		1.06639		0.974374	0.203469	0.00768393	-0.0676832		1.48459	1.48459	0	0	0	0
RBM4		Rbm4		1.06633		0.957442	0.203297	0.11421	0.0810814		1.6069	1.6069	0	0	0	0
FBXO11		Fbxo11		1.0659		0.973234	0.2085	-0.0372355	0.045402		1.23998	1.23998	0	0	0	0
Sema4b		Sema4b		1.06482		0.966119	-0.212898	-0.111491	0.017086		-1.38956	1.38956	0	0	0	0
E030026I10RIK		E030026I10Rik		1.06422		0.97173	-0.167491	0.115838	-0.0995713		-1.3284	1.3284	0	0	0	0
E330017E16		Fbxw13		1.06409		0.973027	0.205499	0.0204893	0.0613621		1.6069	1.6069	0	0	0	0
D1PAS1		D1Pas1		1.06404		0.940579	-0.270433	0.0829505	-0.0742318		-1.57301	1.57301	0	0	0	0
MC3R		Mc3r		1.06383		0.964178	-0.231779	-0.0832286	-0.0200885		-1.57301	1.57301	0	0	0	0
DUSP13		Dusp13		1.06343		0.969746	0.197847	0.0273869	0.059391		1.48459	1.48459	0	0	0	0
SCOSPONDIN		Sspo		1.06336		0.973086	0.196212	0.0340154	0.0208197		1.6069	1.6069	0	0	0	0
REPS1		Reps1		1.06267		0.976304	-0.178939	-0.0393375	-0.0701795		-1.38956	1.38956	0	0	0	0
CTLA2A		Ctla2a		1.06233		0.96604	-0.191294	0.122821	-0.0588616		-1.81762	1.81762	0	0	0	0
RPN1		Rpn1		1.06195		0.968514	-0.12199	-0.202901	-0.048752		-0.778034	0.778034	0	0	0	0
D10WSU93E		D10Wsu93e		1.06192		0.950948	0.113726	-0.159912	-0.0277066		-0.166513	0.166513	0	0	0	0
4921522P10RIK		4921522P10Rik		1.06057		0.962469	-0.250261	0.0132985	-0.0558784		-1.69532	1.69532	0	0	0	0
D330014H01RIK		D330014H01Rik		1.05993		0.967588	-0.226052	-0.056175	0.0297769		-1.69532	1.69532	0	0	0	0
KLF2		Klf2		1.05911		0.970865	0.000668329	-0.050839	-0.14113		0.261551	0.261551	0	0	0	0
Dynlrb2		Dynlrb2		1.05896		0.961361	0.246981	0.00423813	0.0554981		1.30114	1.30114	0	0	0	0
A030013D21		Fam167a		1.05843		0.961907	-0.16697	0.0714081	0.0182705		-1.93992	1.93992	0	0	0	0
THPO		Thpo		1.0581		0.975562	0.189516	0.00811637	-0.0370363		1.54575	1.54575	0	0	0	0
MMP2		Mmp2		1.05802		0.967193	0.215419	0.0876862	-0.0179834		1.48459	1.48459	0	0	0	0
E2F6		E2f6		1.05763		0.971575	-0.0112828	0.222254	-0.00501937		0.0169429	0.0169429	0	0	0	0
5730455P16RIK		5730455P16Rik		1.05736		0.97032	0.193039	-0.117864	0.0203394		0.81192	0.81192	0	0	0	0
5830417C01RIK		Pppde1		1.05691		0.954571	-0.25128	-0.0597825	0.048507		-2.06223	2.06223	0	0	0	0
PRAMEL7		Pramel7		1.0568		0.974813	0.165882	0.098226	0.0419855		1.66805	1.66805	0	0	0	0
SLC25A19		Slc25a19		1.05651		0.974038	-0.102583	0.100331	-0.149035		-0.65573	0.65573	0	0	0	0
GPR61		Gpr61		1.05649		0.968349	0.197576	-0.0148362	0.049934		1.11768	1.11768	0	0	0	0
EDG2		Lpar1		1.05564		0.97416	-0.104422	0.149846	-0.0395197		-1.26725	1.26725	0	0	0	0
ECGF1		Tymp		1.05544		0.972042	-0.193524	-0.0955204	-0.00430479		-1.45071	1.45071	0	0	0	0
FUT10		Fut10		1.05536		0.969694	-0.188161	-0.111063	-0.020224		-1.51186	1.51186	0	0	0	0
POLK		Polk		1.05504		0.973337	-0.173197	-0.0208967	-0.106569		-1.14495	1.14495	0	0	0	0
IGFBP1		Igfbp1		1.05503		0.96433	0.249153	-0.0176015	-0.00847746		1.36229	1.36229	0	0	0	0
SLFN1		Slfn1		1.05502		0.974187	0.154409	0.044032	0.0302584		1.79035	1.79035	0	0	0	0
AAAS		Aaas		1.05496		0.967841	-0.1868	-0.0892447	0.0297714		-1.75647	1.75647	0	0	0	0
BANP		Banp		1.05476		0.97319	0.194317	-0.0361903	-0.0729129		1.30114	1.30114	0	0	0	0
1200003I07RIK		Zfp869		1.05437		0.970435	0.122984	0.165508	0.0752137		1.30114	1.30114	0	0	0	0
SNTA1		Snta1		1.05413		0.97507	-0.16436	0.0243131	-0.107703		-1.26725	1.26725	0	0	0	0
MAPT		Mapt		1.05401		0.978406	0.142108	0.0179712	0.0379642		1.48459	1.48459	0	0	0	0
3321402G02RIK		Phf19		1.05393		0.970201	-0.191737	0.123422	-0.0611498		-1.57301	1.57301	0	0	0	0
CDH5		Cdh5		1.05382		0.966381	-0.208914	0.110216	-0.0788256		-1.63416	1.63416	0	0	0	0
GPR12		Gpr12		1.05378		0.972093	0.129436	-0.145071	-0.0889827		0.81192	0.81192	0	0	0	0
CHAF1B		Chaf1b		1.05271		0.960819	0.132197	0.165281	-0.0854403		1.23998	1.23998	0	0	0	0
DIAP1		Diap1		1.0518		0.972431	0.193726	-0.0519289	0.0409975		1.17883	1.17883	0	0	0	0
6330404E20RIK		Psd2		1.05154		0.9686	0.210383	0.0356858	0.0274257		1.48459	1.48459	0	0	0	0
4933406E20RIK		P4htm		1.05122		0.971335	0.0386842	-0.0795026	-0.0832288		0.383855	0.383855	0	0	0	0
SYP		Syp		1.05078		0.973686	-0.189052	-0.0949198	0.0143657		-1.45071	1.45071	0	0	0	0
PPY		Ppy		1.05065		0.972727	0.19466	0.0331043	0.0643675		1.7292	1.7292	0	0	0	0
PLUNC		Bpifa1		1.05048		0.971143	-0.158909	0.0384804	-0.139891		-1.2061	1.2061	0	0	0	0
TREM2		Trem2		1.05047		0.970266	0.133083	0.13891	0.104626		1.30114	1.30114	0	0	0	0
DLX3		Dlx3		1.05035		0.964477	0.0759488	-0.219628	-0.0338276		0.0169429	0.0169429	0	0	0	0
PKD2		Pkd2		1.05017		0.975006	0.173604	0.108408	0.0103206		1.7292	1.7292	0	0	0	0
RARRES2		Rarres2		1.04984		0.971237	-0.204573	-0.0222093	-0.0301123		-1.69532	1.69532	0	0	0	0
OLFR920		Olfr920		1.04852		0.968962	-0.161672	0.0774318	-0.071451		-1.87877	1.87877	0	0	0	0
RASGEF1B		Rasgef1b		1.04796		0.970675	0.217695	0.0386435	0.037158		1.66805	1.66805	0	0	0	0
EDNRB		Ednrb		1.04763		0.967894	0.208501	-0.0371438	-0.0393798		0.995376	0.995376	0	0	0	0
CCL5		Ccl5		1.04747		0.970651	-0.181367	0.124253	-0.0440595		-2.00108	2.00108	0	0	0	0
ADAM15		Adam15		1.04741		0.970802	-0.189022	-0.109348	0.0480518		-1.63416	1.63416	0	0	0	0
SLC12A6		Slc12a6		1.04695		0.973316	0.194501	-0.0612385	0.0129828		0.750768	0.750768	0	0	0	0
SGCD		Sgcd		1.04411		0.972477	0.208235	0.027248	-0.0467848		1.6069	1.6069	0	0	0	0
GOLPH2		Golm1		1.04244		0.975092	0.192887	0.0472164	0.0795331		1.6069	1.6069	0	0	0	0
SNX1		Snx1		1.04159		0.962201	0.223822	0.0717801	0.0988295		1.6069	1.6069	0	0	0	0
GRB2		Grb2		1.04108		0.97105	0.211378	-0.0275078	-0.0274153		1.36229	1.36229	0	0	0	0
4633402D15RIK		Ccdc93		1.03965		0.960292	0.195694	0.0695558	0.113654		1.11768	1.11768	0	0	0	0
RBM16		Scaf8		1.03963		0.958159	-0.205	-0.0319523	-0.0417997		-1.38956	1.38956	0	0	0	0
HOXB1		Hoxb1		1.03948		0.965726	-0.0295354	-0.184113	-0.018663		-0.472274	0.472274	0	0	0	0
SLC39A6		Slc39a6		1.0392		0.977092	0.147694	-0.0940001	-0.0365868		0.50616	0.50616	0	0	0	0
4921524P20RIK		Ift80		1.03908		0.959755	0.13831	0.146571	0.0996957		1.30114	1.30114	0	0	0	0
OLFR922		Olfr922		1.03895		0.972472	-0.193346	0.0748996	-0.0424027		-1.75647	1.75647	0	0	0	0
DEFB8		Defb8		1.03883		0.975277	-0.190616	-0.026148	-0.0158454		-1.51186	1.51186	0	0	0	0
CNTN2		Cntn2		1.03845		0.974671	0.0603892	-0.168568	-0.0214188		-0.105361	0.105361	0	0	0	0
TUBB5		Tubb5		1.03739		0.972861	0.159392	0.0575179	0.123669		1.30114	1.30114	0	0	0	0
TNNI1		Tnni1		1.03667		0.969536	0.222463	0.00521964	-0.0420012		1.23998	1.23998	0	0	0	0
HCRTR1		Hcrtr1		1.03544		0.970559	0.215388	0.0293407	0.0455593		1.42344	1.42344	0	0	0	0
EPB4.1L4B		Ep400		1.03509		0.970842	0.182836	0.093597	0.110745		1.48459	1.48459	0	0	0	0
RBBP5		Rbbp5		1.03491		0.965732	0.114529	0.184932	0.0616214		0.873072	0.873072	0	0	0	0
HSPA5		Hspa5		1.03448		0.968327	-0.0517972	-0.222178	-0.040149		-0.65573	0.65573	0	0	0	0
TRPM4		Trpm4		1.03441		0.971423	-0.197991	-0.00681365	0.0848894		-2.24568	2.24568	0	0	0	0
D330028D13RIK		D330028D13Rik		1.03301		0.972362	-0.161198	0.06265	-0.0877189		-1.69532	1.69532	0	0	0	0
6330569O16RIK		Celf6		1.03251		0.973109	-0.183181	-0.114563	0.0481697		-1.81762	1.81762	0	0	0	0
MTTP		Mttp		1.03238		0.972361	0.2213	0.0477273	0.0149116		1.54575	1.54575	0	0	0	0
PON1		Pon1		1.03222		0.964983	0.196669	0.10931	0.111728		1.42344	1.42344	0	0	0	0
ABCC10		Abcc10		1.03194		0.967842	0.233069	-0.0583921	0.0161749		1.23998	1.23998	0	0	0	0
FKBP6		Fkbp6		1.0319		0.972505	-0.025027	-0.18883	-0.00335133		-0.778034	0.778034	0	0	0	0
BRI3		Bri3		1.03175		0.976634	0.12959	0.149226	0.0472267		1.23998	1.23998	0	0	0	0
4933421G18RIK		Nipbl		1.03068		0.966701	-0.239283	0.0306771	-0.006889		-1.93992	1.93992	0	0	0	0
GNA13		Gna13		1.03036		0.976998	0.190072	0.029936	0.0133651		1.66805	1.66805	0	0	0	0
VEGFB		Vegfb		1.02913		0.969088	-0.157026	-0.158213	0.083676		-1.69532	1.69532	0	0	0	0
ARHGEF1		Arhgef1		1.02893		0.969477	-0.150017	-0.156182	0.0679869		-1.51186	1.51186	0	0	0	0
Dync1h1		Dync1h1		1.02809		0.960433	-0.232175	-0.00837404	-0.0730245		-1.63416	1.63416	0	0	0	0
C1S		C1s		1.02783		0.967638	-0.182409	-0.111361	0.00794007		-1.38956	1.38956	0	0	0	0
SIRT2		Sirt2		1.02752		0.975246	-0.187557	-0.0221528	-0.0263486		-1.75647	1.75647	0	0	0	0
EFNB1		Efnb1		1.02733		0.967977	0.228186	0.0267222	0.0722928		1.42344	1.42344	0	0	0	0
[truncated: 14,785 more rows]
