# Supplementary material for: Distribution Analyzer, a methodology for identifying and clustering outlier conditions from single-cell distributions, and its application to a Nanog reporter RNAi screen
Source: BMC Bioinformatics. 2015 Jul 22;16:225. doi: 10.1186/s12859-015-0636-7 (PMC4511455; doi:10.1186/s12859-015-0636-7)
Supplement: Additional file 13: Figure S10. — Selected gene ontologies enriched in 4-medoid clustering of distribution effects. Gene set enrichment analysis was performed on the unique mapped genes assigned to each outlier cluster distribution from a 4-medoid clustering. A selected subset of motif gene sets in the Molecular Signatures Database with a nominal p-value <0.05 is shown here. [file 12859_2015_636_MOESM13_ESM.xlsx]

## Sheet: distribution cluster 1
NAME	GS<br> follow link to MSigDB	GS DETAILS	SIZE	ES	NES	NOM p-val	FDR q-val	FWER p-val	RANK AT MAX	LEADING EDGE
LIGAND_GATED_CHANNEL_ACTIVITY	LIGAND_GATED_CHANNEL_ACTIVITY	Details ...	34	0.929382	4.61942	0.0566406	0.909368	0.603	12	tags=3%, list=0%, signal=3%
SPINDLE	SPINDLE	Details ...	30	0.938296	4.45981	0.00974659	1	0.97	1	tags=3%, list=0%, signal=3%
MEIOTIC_CELL_CYCLE	MEIOTIC_CELL_CYCLE	Details ...	29	0.969519	4.4236	0.00191205	1	0.989	10	tags=7%, list=0%, signal=7%
DEVELOPMENT_OF_PRIMARY_SEXUAL_CHARACTERISTICS	DEVELOPMENT_OF_PRIMARY_SEXUAL_CHARACTERISTICS	Details ...	24	0.949956	4.40557	0.0251451	1	0.992	6	tags=4%, list=0%, signal=4%
CALCIUM_ION_TRANSPORT	CALCIUM_ION_TRANSPORT	Details ...	25	0.947366	4.40375	0.0470588	1	0.992	12	tags=4%, list=0%, signal=4%
DI___TRI_VALENT_INORGANIC_CATION_TRANSPORT	DI___TRI_VALENT_INORGANIC_CATION_TRANSPORT	Details ...	30	0.93729	4.38699	0.0650096	0.974145	0.996	12	tags=3%, list=0%, signal=3%
BASEMENT_MEMBRANE	BASEMENT_MEMBRANE	Details ...	30	0.938297	4.27711	0.0113852	1	1	1	tags=3%, list=0%, signal=3%
EXTRACELLULAR_MATRIX_PART	EXTRACELLULAR_MATRIX_PART	Details ...	47	0.905585	4.26291	0.0177165	1	1	1	tags=2%, list=0%, signal=2%
AMINE_RECEPTOR_ACTIVITY	AMINE_RECEPTOR_ACTIVITY	Details ...	32	0.934052	4.23193	0.0277778	1	1	4	tags=3%, list=0%, signal=3%
RESPONSE_TO_ORGANIC_SUBSTANCE	RESPONSE_TO_ORGANIC_SUBSTANCE	Details ...	27	0.943401	4.18888	0.0761523	1	1	11	tags=4%, list=0%, signal=4%
DOUBLE_STRAND_BREAK_REPAIR	DOUBLE_STRAND_BREAK_REPAIR	Details ...	20	0.957843	4.15921	0.0375494	1	1	10	tags=5%, list=0%, signal=5%
POSITIVE_REGULATION_OF_TRANSCRIPTION_FROM_RNA_POLYMERASE_II_PROMOTER	POSITIVE_REGULATION_OF_TRANSCRIPTION_FROM_RNA_POLYMERASE_II_PROMOTER	Details ...	52	0.895478	4.12949	0.0955752	1	1	11	tags=2%, list=0%, signal=2%
MICROTUBULE_BASED_PROCESS	MICROTUBULE_BASED_PROCESS	Details ...	62	0.87856	4.10987	0.0290909	1	1	1	tags=2%, list=0%, signal=2%
MICROTUBULE_CYTOSKELETON_ORGANIZATION_AND_BIOGENESIS	MICROTUBULE_CYTOSKELETON_ORGANIZATION_AND_BIOGENESIS	Details ...	27	0.944316	4.09491	0.0151515	1	1	1	tags=4%, list=0%, signal=4%
DNA_RECOMBINATION	DNA_RECOMBINATION	Details ...	41	0.916043	4.08959	0.0944444	1	1	10	tags=2%, list=0%, signal=2%
CALCIUM_CHANNEL_ACTIVITY	CALCIUM_CHANNEL_ACTIVITY	Details ...	31	0.941921	4.0218	0.0019084	1	1	133	tags=29%, list=1%, signal=29%
MEIOSIS_I	MEIOSIS_I	Details ...	15	0.968363	3.99939	0.0300601	1	1	10	tags=7%, list=0%, signal=7%
M_PHASE_OF_MITOTIC_CELL_CYCLE	M_PHASE_OF_MITOTIC_CELL_CYCLE	Details ...	68	0.868196	3.97778	0.0354478	1	1	1	tags=1%, list=0%, signal=1%
NEGATIVE_REGULATION_OF_TRANSCRIPTION_FROM_RNA_POLYMERASE_II_PROMOTER	NEGATIVE_REGULATION_OF_TRANSCRIPTION_FROM_RNA_POLYMERASE_II_PROMOTER	Details ...	57	0.886471	3.93274	0.130435	1	1	11	tags=2%, list=0%, signal=2%
TRANSMEMBRANE_RECEPTOR_PROTEIN_PHOSPHATASE_ACTIVITY	TRANSMEMBRANE_RECEPTOR_PROTEIN_PHOSPHATASE_ACTIVITY	Details ...	18	0.882014	3.90074	0.0362903	1	1	1308	tags=100%, list=12%, signal=113%
MITOSIS	MITOSIS		66	0.871623	3.88927	0.0415094	1	1	1	tags=2%, list=0%, signal=2%
PROTEIN_HETERODIMERIZATION_ACTIVITY	PROTEIN_HETERODIMERIZATION_ACTIVITY		66	0.931527	3.79254	0.0038835	1	1	11	tags=3%, list=0%, signal=3%
EXTRACELLULAR_MATRIX	EXTRACELLULAR_MATRIX		82	0.844939	3.5777	0.0421053	1	1	1	tags=1%, list=0%, signal=1%
POSITIVE_REGULATION_OF_RNA_METABOLIC_PROCESS	POSITIVE_REGULATION_OF_RNA_METABOLIC_PROCESS		91	0.829717	3.51042	0.137809	1	1	11	tags=1%, list=0%, signal=1%
M_PHASE	M_PHASE		91	0.907644	3.44404	0.0130112	1	1	10	tags=2%, list=0%, signal=2%
PROTEINACEOUS_EXTRACELLULAR_MATRIX	PROTEINACEOUS_EXTRACELLULAR_MATRIX		80	0.848185	3.43565	0.0578358	1	1	1	tags=1%, list=0%, signal=1%
NEGATIVE_REGULATION_OF_TRANSCRIPTION_DNA_DEPENDENT	NEGATIVE_REGULATION_OF_TRANSCRIPTION_DNA_DEPENDENT		89	0.832854	3.38228	0.17094	1	1	11	tags=1%, list=0%, signal=1%
POSITIVE_REGULATION_OF_TRANSCRIPTIONDNA_DEPENDENT	POSITIVE_REGULATION_OF_TRANSCRIPTIONDNA_DEPENDENT		90	0.831282	3.3736	0.155268	1	1	11	tags=1%, list=0%, signal=1%
DNA_REPAIR	DNA_REPAIR		107	0.805539	3.28138	0.169811	1	1	10	tags=1%, list=0%, signal=1%
MULTI_ORGANISM_PROCESS	MULTI_ORGANISM_PROCESS		109	0.803432	3.26181	0.042735	1	1	1	tags=1%, list=0%, signal=1%
METAL_ION_TRANSPORT	METAL_ION_TRANSPORT		99	0.817804	3.25399	0.125874	1	1	70	tags=4%, list=1%, signal=4%
CYCLIC_NUCLEOTIDE_MEDIATED_SIGNALING	CYCLIC_NUCLEOTIDE_MEDIATED_SIGNALING		93	0.827247	3.24688	0.0703971	1	1	4	tags=1%, list=0%, signal=1%
NEGATIVE_REGULATION_OF_RNA_METABOLIC_PROCESS	NEGATIVE_REGULATION_OF_RNA_METABOLIC_PROCESS		89	0.832854	3.22897	0.17603	1	1	11	tags=1%, list=0%, signal=1%
RHODOPSIN_LIKE_RECEPTOR_ACTIVITY	RHODOPSIN_LIKE_RECEPTOR_ACTIVITY		108	0.804622	3.21847	0.0853659	1	1	4	tags=1%, list=0%, signal=1%
MICROTUBULE_CYTOSKELETON	MICROTUBULE_CYTOSKELETON		104	0.810808	3.1724	0.0474576	1	1	1	tags=1%, list=0%, signal=1%
GATED_CHANNEL_ACTIVITY	GATED_CHANNEL_ACTIVITY		106	0.814895	3.1611	0.0154374	0.986027	1	133	tags=10%, list=1%, signal=10%
CELL_CYCLE_PHASE	CELL_CYCLE_PHASE		138	0.865754	3.14081	0.0122592	0.969982	1	10	tags=1%, list=0%, signal=1%
CATION_CHANNEL_ACTIVITY	CATION_CHANNEL_ACTIVITY		102	0.819054	3.12122	0.0105634	0.951741	1	133	tags=10%, list=1%, signal=10%
CELL_CYCLE_PROCESS	CELL_CYCLE_PROCESS		154	0.852361	3.04958	0.0198676	0.951185	1	10	tags=1%, list=0%, signal=1%
G_PROTEIN_SIGNALING_COUPLED_TO_CYCLIC_NUCLEOTIDE_SECOND_MESSENGER	G_PROTEIN_SIGNALING_COUPLED_TO_CYCLIC_NUCLEOTIDE_SECOND_MESSENGER		91	0.830361	3.04753	0.0849057	0.92976	1	4	tags=1%, list=0%, signal=1%
CATION_TRANSPORT	CATION_TRANSPORT		125	0.779919	3.02457	0.20339	0.915274	1	70	tags=3%, list=1%, signal=3%
CYTOSKELETAL_PROTEIN_BINDING	CYTOSKELETAL_PROTEIN_BINDING		120	0.787116	3.01015	0.163964	0.906489	1	7	tags=1%, list=0%, signal=1%
POSITIVE_REGULATION_OF_NUCLEOBASENUCLEOSIDENUCLEOTIDE_AND_NUCLEIC_ACID_METABOLIC_PROCESS	POSITIVE_REGULATION_OF_NUCLEOBASENUCLEOSIDENUCLEOTIDE_AND_NUCLEIC_ACID_METABOLIC_PROCESS		116	0.792408	2.97059	0.213028	0.891333	1	11	tags=1%, list=0%, signal=1%
VOLTAGE_GATED_POTASSIUM_CHANNEL_ACTIVITY	VOLTAGE_GATED_POTASSIUM_CHANNEL_ACTIVITY		33	0.604411	2.93539	0.0730337	0.877162	1	2694	tags=85%, list=25%, signal=112%
ION_CHANNEL_ACTIVITY	ION_CHANNEL_ACTIVITY		127	0.784309	2.91142	0.0268817	0.869897	1	133	tags=9%, list=1%, signal=9%
MITOTIC_CELL_CYCLE	MITOTIC_CELL_CYCLE		123	0.783475	2.90621	0.0499109	0.853659	1	1	tags=1%, list=0%, signal=1%
REPRODUCTIVE_PROCESS	REPRODUCTIVE_PROCESS		115	0.794295	2.88138	0.133929	0.857628	1	6	tags=1%, list=0%, signal=1%
NEGATIVE_REGULATION_OF_TRANSCRIPTION	NEGATIVE_REGULATION_OF_TRANSCRIPTION		135	0.76622	2.85284	0.23127	0.854058	1	11	tags=1%, list=0%, signal=1%
PROTEIN_DIMERIZATION_ACTIVITY	PROTEIN_DIMERIZATION_ACTIVITY		150	0.855578	2.83347	0.0155172	0.844026	1	11	tags=1%, list=0%, signal=1%
G_PROTEIN_COUPLED_RECEPTOR_ACTIVITY	G_PROTEIN_COUPLED_RECEPTOR_ACTIVITY		148	0.752245	2.78532	0.0297203	0.839925	1	37	tags=3%, list=0%, signal=3%
METAL_ION_TRANSMEMBRANE_TRANSPORTER_ACTIVITY	METAL_ION_TRANSMEMBRANE_TRANSPORTER_ACTIVITY		126	0.783857	2.76399	0.025641	0.850189	1	133	tags=8%, list=1%, signal=8%
SECOND_MESSENGER_MEDIATED_SIGNALING	SECOND_MESSENGER_MEDIATED_SIGNALING		131	0.772235	2.76338	0.125209	0.834758	1	4	tags=1%, list=0%, signal=1%
POSITIVE_REGULATION_OF_TRANSCRIPTION	POSITIVE_REGULATION_OF_TRANSCRIPTION		108	0.803977	2.75294	0.220826	0.827049	1	11	tags=1%, list=0%, signal=1%
SUBSTRATE_SPECIFIC_CHANNEL_ACTIVITY	SUBSTRATE_SPECIFIC_CHANNEL_ACTIVITY		134	0.77461	2.7489	0.0205128	0.81427	1	133	tags=8%, list=1%, signal=8%
ENZYME_BINDING	ENZYME_BINDING		139	0.760926	2.73138	0.236088	0.810828	1	11	tags=1%, list=0%, signal=1%
RESPONSE_TO_DNA_DAMAGE_STIMULUS	RESPONSE_TO_DNA_DAMAGE_STIMULUS		133	0.768987	2.64308	0.214789	0.833015	1	10	tags=1%, list=0%, signal=1%
SYNAPTIC_TRANSMISSION	SYNAPTIC_TRANSMISSION		152	0.744859	2.57149	0.164021	0.839902	1	4	tags=1%, list=0%, signal=1%
POTASSIUM_CHANNEL_ACTIVITY	POTASSIUM_CHANNEL_ACTIVITY		44	0.545088	2.56069	0.110708	0.832193	1	2767	tags=80%, list=25%, signal=106%
VOLTAGE_GATED_POTASSIUM_CHANNEL_COMPLEX	VOLTAGE_GATED_POTASSIUM_CHANNEL_COMPLEX		36	0.582967	2.55743	0.11332	0.818697	1	2764	tags=83%, list=25%, signal=111%
CYTOSKELETAL_PART	CYTOSKELETAL_PART		167	0.726739	2.55609	0.110345	0.805551	1	1	tags=1%, list=0%, signal=1%
CYTOSKELETON_ORGANIZATION_AND_BIOGENESIS	CYTOSKELETON_ORGANIZATION_AND_BIOGENESIS		171	0.721986	2.54582	0.0934744	0.795711	1	1	tags=1%, list=0%, signal=1%
POSITIVE_REGULATION_OF_CELLULAR_METABOLIC_PROCESS	POSITIVE_REGULATION_OF_CELLULAR_METABOLIC_PROCESS		180	0.710592	2.54151	0.257191	0.787357	1	11	tags=1%, list=0%, signal=1%
POTASSIUM_ION_TRANSPORT	POTASSIUM_ION_TRANSPORT		51	0.593619	2.49699	0.15087	0.785201	1	2764	tags=84%, list=25%, signal=112%
TRANSMISSION_OF_NERVE_IMPULSE	TRANSMISSION_OF_NERVE_IMPULSE		166	0.727662	2.49051	0.177924	0.774586	1	4	tags=1%, list=0%, signal=1%
ION_TRANSPORT	ION_TRANSPORT		156	0.739163	2.44668	0.291737	0.787363	1	88	tags=3%, list=1%, signal=3%
NEGATIVE_REGULATION_OF_NUCLEOBASENUCLEOSIDENUCLEOTIDE_AND_NUCLEIC_ACID_METABOLIC_PROCESS	NEGATIVE_REGULATION_OF_NUCLEOBASENUCLEOSIDENUCLEOTIDE_AND_NUCLEIC_ACID_METABOLIC_PROCESS		150	0.746736	2.38831	0.273043	0.791572	1	11	tags=1%, list=0%, signal=1%
CATION_TRANSMEMBRANE_TRANSPORTER_ACTIVITY	CATION_TRANSMEMBRANE_TRANSPORTER_ACTIVITY		186	0.709339	2.38209	0.0309811	0.784906	1	133	tags=6%, list=1%, signal=6%
RESPONSE_TO_ENDOGENOUS_STIMULUS	RESPONSE_TO_ENDOGENOUS_STIMULUS		164	0.729513	2.37281	0.291809	0.78225	1	10	tags=1%, list=0%, signal=1%
POSITIVE_REGULATION_OF_METABOLIC_PROCESS	POSITIVE_REGULATION_OF_METABOLIC_PROCESS		186	0.703778	2.35265	0.284539	0.781242	1	11	tags=1%, list=0%, signal=1%
REPRODUCTION	REPRODUCTION		198	0.690996	2.28849	0.20132	0.782575	1	6	tags=1%, list=0%, signal=0%
OXIDOREDUCTASE_ACTIVITY_ACTING_ON_THE_CH_CH_GROUP_OF_DONORS	OXIDOREDUCTASE_ACTIVITY_ACTING_ON_THE_CH_CH_GROUP_OF_DONORS		21	0.492702	2.24164	0.0477064	0.787477	1	1916	tags=67%, list=17%, signal=81%
PROTEASOME_COMPLEX	PROTEASOME_COMPLEX		20	0.502834	2.22802	0.0518234	0.780275	1	2718	tags=75%, list=25%, signal=100%
CELL_CYCLE_GO_0007049	CELL_CYCLE_GO_0007049		252	0.778579	2.20863	0.0409449	0.78705	1	10	tags=1%, list=0%, signal=1%
NEGATIVE_REGULATION_OF_CELLULAR_METABOLIC_PROCESS	NEGATIVE_REGULATION_OF_CELLULAR_METABOLIC_PROCESS		188	0.701536	2.20584	0.322169	0.779175	1	11	tags=1%, list=0%, signal=1%
GLUTAMATE_RECEPTOR_ACTIVITY	GLUTAMATE_RECEPTOR_ACTIVITY		18	0.51646	2.18184	0.0522088	0.770232	1	4699	tags=94%, list=43%, signal=165%
DNA_METABOLIC_PROCESS	DNA_METABOLIC_PROCESS		205	0.683128	2.17665	0.323729	0.762949	1	10	tags=0%, list=0%, signal=0%
SPHINGOLIPID_METABOLIC_PROCESS	SPHINGOLIPID_METABOLIC_PROCESS		23	0.45838	2.15443	0.0471513	0.757518	1	1657	tags=61%, list=15%, signal=72%
VOLTAGE_GATED_CATION_CHANNEL_ACTIVITY	VOLTAGE_GATED_CATION_CHANNEL_ACTIVITY		60	0.456606	2.12713	0.137112	0.753458	1	2694	tags=70%, list=25%, signal=92%
HISTONE_DEACETYLASE_COMPLEX	HISTONE_DEACETYLASE_COMPLEX		15	0.528034	2.12617	0.0420842	0.74396	1	2257	tags=73%, list=21%, signal=92%
RESPONSE_TO_CHEMICAL_STIMULUS	RESPONSE_TO_CHEMICAL_STIMULUS		247	0.641255	2.12255	0.333882	0.736992	1	11	tags=0%, list=0%, signal=0%
NEGATIVE_REGULATION_OF_METABOLIC_PROCESS	NEGATIVE_REGULATION_OF_METABOLIC_PROCESS		190	0.699307	2.1131	0.340568	0.732717	1	11	tags=1%, list=0%, signal=1%
REGULATION_OF_TRANSCRIPTION_FROM_RNA_POLYMERASE_II_PROMOTER	REGULATION_OF_TRANSCRIPTION_FROM_RNA_POLYMERASE_II_PROMOTER		225	0.662483	2.11148	0.335962	0.724961	1	11	tags=0%, list=0%, signal=0%
ENDOPLASMIC_RETICULUM	ENDOPLASMIC_RETICULUM		223	0.664389	2.09226	0.375196	0.721705	1	12	tags=0%, list=0%, signal=0%
MICROTUBULE	MICROTUBULE		25	0.41904	2.07954	0.0465587	0.714807	1	3308	tags=72%, list=30%, signal=103%
SULFOTRANSFERASE_ACTIVITY	SULFOTRANSFERASE_ACTIVITY		19	0.43698	1.99405	0.0361217	0.732425	1	6178	tags=100%, list=56%, signal=229%
IDENTICAL_PROTEIN_BINDING	IDENTICAL_PROTEIN_BINDING		249	0.639204	1.95817	0.423948	0.738242	1	13	tags=0%, list=0%, signal=0%
CONTRACTILE_FIBER_PART	CONTRACTILE_FIBER_PART		19	0.436537	1.9534	0.0436508	0.732388	1	5606	tags=95%, list=51%, signal=194%
MYOFIBRIL	MYOFIBRIL		16	0.426535	1.91893	0.0235756	0.733219	1	5606	tags=94%, list=51%, signal=192%
PROTEIN_TYROSINE_PHOSPHATASE_ACTIVITY	PROTEIN_TYROSINE_PHOSPHATASE_ACTIVITY		52	0.424579	1.90282	0.140152	0.729015	1	1480	tags=56%, list=14%, signal=64%
EXTRACELLULAR_REGION_PART	EXTRACELLULAR_REGION_PART		265	0.625801	1.8929	0.174312	0.724666	1	1	tags=0%, list=0%, signal=0%
ION_TRANSMEMBRANE_TRANSPORTER_ACTIVITY	ION_TRANSMEMBRANE_TRANSPORTER_ACTIVITY		240	0.655228	1.88867	0.0652866	0.718837	1	133	tags=5%, list=1%, signal=5%
LYMPHOCYTE_DIFFERENTIATION	LYMPHOCYTE_DIFFERENTIATION		23	0.396027	1.87589	0.0427509	0.71588	1	3292	tags=70%, list=30%, signal=99%
SYSTEM_PROCESS	SYSTEM_PROCESS		480	0.647837	1.86845	0.141176	0.715714	1	12	tags=0%, list=0%, signal=0%
MONOVALENT_INORGANIC_CATION_TRANSPORT	MONOVALENT_INORGANIC_CATION_TRANSPORT		78	0.455726	1.8644	0.193182	0.711458	1	2768	tags=71%, list=25%, signal=94%
CONTRACTILE_FIBER	CONTRACTILE_FIBER		20	0.389122	1.86159	0.0322581	0.704453	1	5606	tags=90%, list=51%, signal=184%
HEMATOPOIETIN_INTERFERON_CLASSD200_DOMAIN_CYTOKINE_RECEPTOR_ACTIVITY	HEMATOPOIETIN_INTERFERON_CLASSD200_DOMAIN_CYTOKINE_RECEPTOR_ACTIVITY		29	0.387815	1.83877	0.0701439	0.703588	1	5586	tags=90%, list=51%, signal=182%
INTERLEUKIN_RECEPTOR_ACTIVITY	INTERLEUKIN_RECEPTOR_ACTIVITY		17	0.44176	1.82955	0.0476191	0.699361	1	3546	tags=76%, list=32%, signal=113%
GLYCOLIPID_METABOLIC_PROCESS	GLYCOLIPID_METABOLIC_PROCESS		15	0.450221	1.80252	0.0472103	0.701556	1	2378	tags=67%, list=22%, signal=85%
NUCLEAR_LUMEN	NUCLEAR_LUMEN		268	0.623154	1.80232	0.171212	0.694936	1	1	tags=0%, list=0%, signal=0%
TRANSCRIPTION_FACTOR_ACTIVITY	TRANSCRIPTION_FACTOR_ACTIVITY		275	0.616588	1.80106	0.307229	0.690645	1	6	tags=0%, list=0%, signal=0%
INTEGRIN_COMPLEX	INTEGRIN_COMPLEX		15	0.42674	1.79176	0.0335968	0.687519	1	4827	tags=87%, list=44%, signal=155%
SUBSTRATE_SPECIFIC_TRANSMEMBRANE_TRANSPORTER_ACTIVITY	SUBSTRATE_SPECIFIC_TRANSMEMBRANE_TRANSPORTER_ACTIVITY		301	0.601788	1.78808	0.0871632	0.680877	1	133	tags=5%, list=1%, signal=5%
VOLTAGE_GATED_CHANNEL_ACTIVITY	VOLTAGE_GATED_CHANNEL_ACTIVITY		65	0.402648	1.77172	0.159341	0.677826	1	2694	tags=65%, list=25%, signal=85%
CYTOSKELETON	CYTOSKELETON		265	0.625801	1.74404	0.195402	0.680473	1	1	tags=0%, list=0%, signal=0%
TRANSMEMBRANE_TRANSPORTER_ACTIVITY	TRANSMEMBRANE_TRANSPORTER_ACTIVITY		329	0.579457	1.7043	0.110325	0.685881	1	133	tags=4%, list=1%, signal=4%
G_PROTEIN_COUPLED_RECEPTOR_PROTEIN_SIGNALING_PATHWAY	G_PROTEIN_COUPLED_RECEPTOR_PROTEIN_SIGNALING_PATHWAY		280	0.612497	1.69911	0.288344	0.682906	1	4	tags=0%, list=0%, signal=0%
MEMBRANE_ENCLOSED_LUMEN	MEMBRANE_ENCLOSED_LUMEN		328	0.574505	1.67123	0.178626	0.68475	1	1	tags=0%, list=0%, signal=0%
STRUCTURAL_CONSTITUENT_OF_MUSCLE	STRUCTURAL_CONSTITUENT_OF_MUSCLE		25	0.370937	1.6618	0.0783939	0.682586	1	6026	tags=92%, list=55%, signal=204%
HYDROLASE_ACTIVITY_ACTING_ON_CARBON_NITROGEN_NOT_PEPTIDEBONDSIN_LINEAR_AMIDES	HYDROLASE_ACTIVITY_ACTING_ON_CARBON_NITROGEN_NOT_PEPTIDEBONDSIN_LINEAR_AMIDES		18	0.405755	1.65594	0.0697674	0.676772	1	2257	tags=61%, list=21%, signal=77%
GLUTAMATE_SIGNALING_PATHWAY	GLUTAMATE_SIGNALING_PATHWAY		16	0.384229	1.64679	0.0445736	0.674909	1	4699	tags=81%, list=43%, signal=142%
REGULATION_OF_TRANSCRIPTIONDNA_DEPENDENT	REGULATION_OF_TRANSCRIPTIONDNA_DEPENDENT		349	0.558283	1.63771	0.488654	0.673123	1	11	tags=0%, list=0%, signal=0%
ORGANELLE_LUMEN	ORGANELLE_LUMEN		328	0.574505	1.63285	0.219403	0.668651	1	1	tags=0%, list=0%, signal=0%
TRANSFERASE_ACTIVITY_TRANSFERRING_SULFUR_CONTAINING_GROUPS	TRANSFERASE_ACTIVITY_TRANSFERRING_SULFUR_CONTAINING_GROUPS		23	0.35	1.63062	0.0604915	0.665517	1	6178	tags=91%, list=56%, signal=209%
NEUROLOGICAL_SYSTEM_PROCESS	NEUROLOGICAL_SYSTEM_PROCESS		322	0.578746	1.59907	0.347697	0.664435	1	4	tags=0%, list=0%, signal=0%
SUBSTRATE_SPECIFIC_TRANSPORTER_ACTIVITY	SUBSTRATE_SPECIFIC_TRANSPORTER_ACTIVITY		338	0.57262	1.5976	0.111111	0.659436	1	133	tags=4%, list=1%, signal=4%
TRANSCRIPTION_FROM_RNA_POLYMERASE_II_PROMOTER	TRANSCRIPTION_FROM_RNA_POLYMERASE_II_PROMOTER		359	0.551288	1.58566	0.502216	0.660108	1	11	tags=0%, list=0%, signal=0%
EXTRACELLULAR_REGION	EXTRACELLULAR_REGION		351	0.557812	1.58107	0.216495	0.657745	1	1	tags=0%, list=0%, signal=0%
REGULATION_OF_RNA_METABOLIC_PROCESS	REGULATION_OF_RNA_METABOLIC_PROCESS		353	0.555463	1.57841	0.497724	0.656911	1	11	tags=0%, list=0%, signal=0%
TRANSMEMBRANE_RECEPTOR_ACTIVITY	TRANSMEMBRANE_RECEPTOR_ACTIVITY		335	0.570084	1.5775	0.136228	0.652374	1	37	tags=1%, list=0%, signal=1%
CELL_CELL_SIGNALING	CELL_CELL_SIGNALING		344	0.562509	1.57572	0.301449	0.648002	1	4	tags=0%, list=0%, signal=0%
ORGANELLE_ORGANIZATION_AND_BIOGENESIS	ORGANELLE_ORGANIZATION_AND_BIOGENESIS		372	0.543395	1.55782	0.24	0.650916	1	1	tags=0%, list=0%, signal=0%
EXTRACELLULAR_LIGAND_GATED_ION_CHANNEL_ACTIVITY	EXTRACELLULAR_LIGAND_GATED_ION_CHANNEL_ACTIVITY		19	0.334627	1.53173	0.0690335	0.650988	1	6721	tags=95%, list=61%, signal=245%
EXCITATORY_EXTRACELLULAR_LIGAND_GATED_ION_CHANNEL_ACTIVITY	EXCITATORY_EXTRACELLULAR_LIGAND_GATED_ION_CHANNEL_ACTIVITY		19	0.334627	1.52989	0.0458167	0.647018	1	6721	tags=95%, list=61%, signal=245%
PHOSPHOPROTEIN_PHOSPHATASE_ACTIVITY	PHOSPHOPROTEIN_PHOSPHATASE_ACTIVITY		73	0.37634	1.52234	0.193858	0.643625	1	1607	tags=52%, list=15%, signal=61%
SYNAPTOGENESIS	SYNAPTOGENESIS		17	0.360676	1.51182	0.0585859	0.643896	1	5078	tags=82%, list=46%, signal=153%
LIPOPROTEIN_METABOLIC_PROCESS	LIPOPROTEIN_METABOLIC_PROCESS		27	0.332212	1.50819	0.0837887	0.639815	1	6921	tags=96%, list=63%, signal=261%
METALLOENDOPEPTIDASE_ACTIVITY	METALLOENDOPEPTIDASE_ACTIVITY		25	0.335985	1.48221	0.0823529	0.638874	1	2901	tags=60%, list=26%, signal=81%
RESPONSE_TO_STRESS	RESPONSE_TO_STRESS		412	0.517045	1.47838	0.51773	0.63798	1	10	tags=0%, list=0%, signal=0%
CARBOXYLIC_ACID_TRANSPORT	CARBOXYLIC_ACID_TRANSPORT		38	0.315317	1.46821	0.102273	0.635372	1	593	tags=37%, list=5%, signal=39%
NEURON_PROJECTION	NEURON_PROJECTION		18	0.339223	1.46083	0.0703125	0.634066	1	2985	tags=61%, list=27%, signal=84%
ATP_DEPENDENT_HELICASE_ACTIVITY	ATP_DEPENDENT_HELICASE_ACTIVITY		18	0.355176	1.44925	0.0735849	0.631096	1	5246	tags=83%, list=48%, signal=160%
SYMPORTER_ACTIVITY	SYMPORTER_ACTIVITY		31	0.32893	1.44189	0.104331	0.627556	1	2768	tags=58%, list=25%, signal=77%
L_AMINO_ACID_TRANSMEMBRANE_TRANSPORTER_ACTIVITY	L_AMINO_ACID_TRANSMEMBRANE_TRANSPORTER_ACTIVITY		17	0.35257	1.43847	0.0683594	0.623459	1	4522	tags=76%, list=41%, signal=130%
LIPOPROTEIN_BIOSYNTHETIC_PROCESS	LIPOPROTEIN_BIOSYNTHETIC_PROCESS		23	0.325636	1.43793	0.0776892	0.618918	1	6921	tags=96%, list=63%, signal=259%
HYDROLASE_ACTIVITY_HYDROLYZING_O_GLYCOSYL_COMPOUNDS	HYDROLASE_ACTIVITY_HYDROLYZING_O_GLYCOSYL_COMPOUNDS		21	0.327822	1.43325	0.0761523	0.615469	1	1632	tags=48%, list=15%, signal=56%
NUCLEAR_PART	NUCLEAR_PART		409	0.519729	1.43239	0.267425	0.611525	1	1	tags=0%, list=0%, signal=0%
DI___TRI_VALENT_INORGANIC_CATION_TRANSMEMBRANE_TRANSPORTER_ACTIVITY	DI___TRI_VALENT_INORGANIC_CATION_TRANSMEMBRANE_TRANSPORTER_ACTIVITY		19	0.319676	1.42537	0.0711382	0.610283	1	1693	tags=47%, list=15%, signal=56%
DNA_HELICASE_ACTIVITY	DNA_HELICASE_ACTIVITY		22	0.314275	1.40596	0.0809129	0.609712	1	3536	tags=64%, list=32%, signal=94%
RESPONSE_TO_UV	RESPONSE_TO_UV		22	0.319304	1.40262	0.0928433	0.605979	1	3481	tags=64%, list=32%, signal=93%
AROMATIC_COMPOUND_METABOLIC_PROCESS	AROMATIC_COMPOUND_METABOLIC_PROCESS		20	0.325228	1.4	0.0766283	0.602309	1	7401	tags=100%, list=68%, signal=307%
INTERLEUKIN_BINDING	INTERLEUKIN_BINDING		22	0.323817	1.39778	0.0897959	0.598573	1	4428	tags=73%, list=40%, signal=122%
INTRACELLULAR_NON_MEMBRANE_BOUND_ORGANELLE	INTRACELLULAR_NON_MEMBRANE_BOUND_ORGANELLE		466	0.487049	1.37186	0.287879	0.603062	1	1	tags=0%, list=0%, signal=0%
GENERAL_RNA_POLYMERASE_II_TRANSCRIPTION_FACTOR_ACTIVITY	GENERAL_RNA_POLYMERASE_II_TRANSCRIPTION_FACTOR_ACTIVITY		22	0.296223	1.36697	0.07	0.602602	1	5228	tags=77%, list=48%, signal=147%
PROTEIN_AMINO_ACID_LIPIDATION	PROTEIN_AMINO_ACID_LIPIDATION		21	0.321427	1.36376	0.0905512	0.600726	1	6921	tags=95%, list=63%, signal=258%
STEROID_BIOSYNTHETIC_PROCESS	STEROID_BIOSYNTHETIC_PROCESS		23	0.297884	1.35376	0.083682	0.599323	1	6748	tags=91%, list=62%, signal=237%
B_CELL_ACTIVATION	B_CELL_ACTIVATION		17	0.288226	1.35338	0.119545	0.595416	1	3292	tags=59%, list=30%, signal=84%
DNA_BINDING	DNA_BINDING		468	0.485499	1.35066	0.443503	0.59323	1	6	tags=0%, list=0%, signal=0%
SECONDARY_ACTIVE_TRANSMEMBRANE_TRANSPORTER_ACTIVITY	SECONDARY_ACTIVE_TRANSMEMBRANE_TRANSPORTER_ACTIVITY		41	0.285006	1.34746	0.106667	0.591131	1	2768	tags=54%, list=25%, signal=72%
ORGANIC_ACID_TRANSPORT	ORGANIC_ACID_TRANSPORT		39	0.305866	1.34614	0.117978	0.587719	1	593	tags=36%, list=5%, signal=38%
FEMALE_GAMETE_GENERATION	FEMALE_GAMETE_GENERATION		15	0.342165	1.34523	0.0843373	0.584214	1	5022	tags=80%, list=46%, signal=147%
REGULATION_OF_TRANSCRIPTION	REGULATION_OF_TRANSCRIPTION		433	0.504499	1.34211	0.579809	0.582742	1	11	tags=0%, list=0%, signal=0%
NON_MEMBRANE_BOUND_ORGANELLE	NON_MEMBRANE_BOUND_ORGANELLE		466	0.487049	1.32344	0.305405	0.585324	1	1	tags=0%, list=0%, signal=0%
SULFUR_METABOLIC_PROCESS	SULFUR_METABOLIC_PROCESS		30	0.262001	1.30895	0.0975143	0.587813	1	5538	tags=77%, list=51%, signal=155%
G_PROTEIN_SIGNALING_COUPLED_TO_IP3_SECOND_MESSENGERPHOSPHOLIPASE_C_ACTIVATING	G_PROTEIN_SIGNALING_COUPLED_TO_IP3_SECOND_MESSENGERPHOSPHOLIPASE_C_ACTIVATING		34	0.267123	1.30881	0.0849057	0.584073	1	6751	tags=88%, list=62%, signal=229%
ORGAN_DEVELOPMENT	ORGAN_DEVELOPMENT		486	0.476707	1.30465	0.276334	0.581892	1	73	tags=1%, list=1%, signal=1%
DRUG_BINDING	DRUG_BINDING		15	0.314146	1.29784	0.125261	0.582154	1	4598	tags=73%, list=42%, signal=126%
PROTON_TRANSPORTING_TWO_SECTOR_ATPASE_COMPLEX	PROTON_TRANSPORTING_TWO_SECTOR_ATPASE_COMPLEX		15	0.333059	1.29447	0.117886	0.579721	1	6583	tags=93%, list=60%, signal=233%
SYNAPSE_ORGANIZATION_AND_BIOGENESIS	SYNAPSE_ORGANIZATION_AND_BIOGENESIS		21	0.299065	1.28566	0.0981595	0.579239	1	5078	tags=76%, list=46%, signal=142%
RECEPTOR_ACTIVITY	RECEPTOR_ACTIVITY		466	0.487215	1.28206	0.272118	0.576996	1	37	tags=1%, list=0%, signal=1%
CARBOXYLIC_ACID_TRANSMEMBRANE_TRANSPORTER_ACTIVITY	CARBOXYLIC_ACID_TRANSMEMBRANE_TRANSPORTER_ACTIVITY		42	0.256309	1.27876	0.0912548	0.576373	1	593	tags=31%, list=5%, signal=33%
DEPHOSPHORYLATION	DEPHOSPHORYLATION		61	0.292119	1.27571	0.157303	0.574031	1	1307	tags=41%, list=12%, signal=46%
RNA_BIOSYNTHETIC_PROCESS	RNA_BIOSYNTHETIC_PROCESS		492	0.472513	1.27012	0.618858	0.574649	1	11	tags=0%, list=0%, signal=0%
PHOSPHORIC_MONOESTER_HYDROLASE_ACTIVITY	PHOSPHORIC_MONOESTER_HYDROLASE_ACTIVITY		98	0.296091	1.26981	0.19964	0.571468	1	1480	tags=43%, list=14%, signal=49%
REGULATION_OF_NUCLEOBASENUCLEOSIDENUCLEOTIDE_AND_NUCLEIC_ACID_METABOLIC_PROCESS	REGULATION_OF_NUCLEOBASENUCLEOSIDENUCLEOTIDE_AND_NUCLEIC_ACID_METABOLIC_PROCESS		469	0.484489	1.2637	0.619303	0.574424	1	11	tags=0%, list=0%, signal=0%
TRANSCRIPTION_DNA_DEPENDENT	TRANSCRIPTION_DNA_DEPENDENT		491	0.473022	1.26175	0.629477	0.573755	1	11	tags=0%, list=0%, signal=0%
ONE_CARBON_COMPOUND_METABOLIC_PROCESS	ONE_CARBON_COMPOUND_METABOLIC_PROCESS		23	0.292966	1.2587	0.116279	0.571703	1	607	tags=35%, list=6%, signal=37%
DNA_DEPENDENT_ATPASE_ACTIVITY	DNA_DEPENDENT_ATPASE_ACTIVITY		18	0.288866	1.25374	0.127202	0.570313	1	3536	tags=61%, list=32%, signal=90%
INTERMEDIATE_FILAMENT_CYTOSKELETON	INTERMEDIATE_FILAMENT_CYTOSKELETON		19	0.290481	1.24425	0.102079	0.57086	1	7204	tags=95%, list=66%, signal=276%
PROTEIN_AMINO_ACID_DEPHOSPHORYLATION	PROTEIN_AMINO_ACID_DEPHOSPHORYLATION		58	0.296017	1.24173	0.162409	0.568624	1	1307	tags=41%, list=12%, signal=47%
INTERMEDIATE_FILAMENT	INTERMEDIATE_FILAMENT		19	0.290481	1.23692	0.121756	0.567137	1	7204	tags=95%, list=66%, signal=276%
POSITIVE_REGULATION_OF_BINDING	POSITIVE_REGULATION_OF_BINDING		24	0.262131	1.2363	0.107143	0.56413	1	5809	tags=79%, list=53%, signal=168%
LIPID_TRANSPORT	LIPID_TRANSPORT		25	0.261728	1.22858	0.111332	0.564111	1	3713	tags=60%, list=34%, signal=91%
PHOSPHATASE_REGULATOR_ACTIVITY	PHOSPHATASE_REGULATOR_ACTIVITY		24	0.280175	1.22857	0.121094	0.56085	1	7895	tags=100%, list=72%, signal=357%
PROTEIN_KINASE_INHIBITOR_ACTIVITY	PROTEIN_KINASE_INHIBITOR_ACTIVITY		20	0.260694	1.2228	0.145558	0.560148	1	7559	tags=95%, list=69%, signal=306%
ORGANIC_ACID_TRANSMEMBRANE_TRANSPORTER_ACTIVITY	ORGANIC_ACID_TRANSMEMBRANE_TRANSPORTER_ACTIVITY		43	0.262767	1.2217	0.11546	0.557482	1	4522	tags=67%, list=41%, signal=114%
LEUKOCYTE_DIFFERENTIATION	LEUKOCYTE_DIFFERENTIATION		32	0.262811	1.22018	0.101476	0.554984	1	3292	tags=56%, list=30%, signal=80%
EMBRYONIC_MORPHOGENESIS	EMBRYONIC_MORPHOGENESIS		15	0.315913	1.21322	0.116761	0.554708	1	3848	tags=67%, list=35%, signal=103%
POSITIVE_REGULATION_OF_DNA_BINDING	POSITIVE_REGULATION_OF_DNA_BINDING		24	0.262131	1.21244	0.108257	0.551906	1	5809	tags=79%, list=53%, signal=168%
RESPONSE_TO_DRUG	RESPONSE_TO_DRUG		17	0.296477	1.20934	0.138837	0.550237	1	2557	tags=53%, list=23%, signal=69%
CYTOKINE_BINDING	CYTOKINE_BINDING		43	0.282042	1.20731	0.137476	0.548027	1	5586	tags=79%, list=51%, signal=161%
RAS_GUANYL_NUCLEOTIDE_EXCHANGE_FACTOR_ACTIVITY	RAS_GUANYL_NUCLEOTIDE_EXCHANGE_FACTOR_ACTIVITY		16	0.281433	1.20565	0.162264	0.545727	1	6509	tags=88%, list=59%, signal=215%
MITOCHONDRIAL_OUTER_MEMBRANE	MITOCHONDRIAL_OUTER_MEMBRANE		15	0.273763	1.20416	0.173913	0.543442	1	7232	tags=93%, list=66%, signal=274%
FEEDING_BEHAVIOR	FEEDING_BEHAVIOR		20	0.272212	1.2024	0.109195	0.541223	1	1953	tags=45%, list=18%, signal=55%
AMINE_TRANSMEMBRANE_TRANSPORTER_ACTIVITY	AMINE_TRANSMEMBRANE_TRANSPORTER_ACTIVITY		40	0.263279	1.19927	0.115538	0.539817	1	4522	tags=68%, list=41%, signal=114%
CELL_CORTEX	CELL_CORTEX		25	0.268825	1.18374	0.103774	0.543986	1	5389	tags=76%, list=49%, signal=149%
REGULATION_OF_CYTOKINE_PRODUCTION	REGULATION_OF_CYTOKINE_PRODUCTION		22	0.254068	1.16205	0.152	0.552274	1	8180	tags=100%, list=75%, signal=393%
EXCRETION	EXCRETION		34	0.252711	1.16161	0.120818	0.549481	1	4652	tags=68%, list=42%, signal=117%
MOTOR_ACTIVITY	MOTOR_ACTIVITY		22	0.252938	1.15971	0.145794	0.547632	1	7196	tags=91%, list=66%, signal=264%
OXIDOREDUCTASE_ACTIVITY_ACTING_ON_THE_ALDEHYDE_OR_OXO_GROUP_OF_DONORSNAD_OR_NADP_AS_ACCEPTOR	OXIDOREDUCTASE_ACTIVITY_ACTING_ON_THE_ALDEHYDE_OR_OXO_GROUP_OF_DONORSNAD_OR_NADP_AS_ACCEPTOR		15	0.285884	1.1527	0.192843	0.548686	1	7830	tags=100%, list=71%, signal=350%
PHOSPHOINOSITIDE_MEDIATED_SIGNALING	PHOSPHOINOSITIDE_MEDIATED_SIGNALING		37	0.24965	1.14998	0.109827	0.547315	1	6751	tags=86%, list=62%, signal=224%
ADENYLATE_CYCLASE_ACTIVATION	ADENYLATE_CYCLASE_ACTIVATION		18	0.28056	1.14465	0.153543	0.547473	1	3018	tags=56%, list=28%, signal=77%
RECEPTOR_COMPLEX	RECEPTOR_COMPLEX		49	0.234652	1.13919	0.117647	0.547797	1	6833	tags=86%, list=62%, signal=227%
MEMBRANE_FUSION	MEMBRANE_FUSION		22	0.257102	1.13842	0.138577	0.545449	1	3165	tags=55%, list=29%, signal=77%
HYDROLASE_ACTIVITY_ACTING_ON_GLYCOSYL_BONDS	HYDROLASE_ACTIVITY_ACTING_ON_GLYCOSYL_BONDS		30	0.251693	1.13824	0.117296	0.542725	1	3824	tags=60%, list=35%, signal=92%
SIGNAL_SEQUENCE_BINDING	SIGNAL_SEQUENCE_BINDING		15	0.299071	1.1362	0.168337	0.541073	1	6955	tags=93%, list=63%, signal=255%
POSITIVE_REGULATION_OF_T_CELL_ACTIVATION	POSITIVE_REGULATION_OF_T_CELL_ACTIVATION		18	0.255458	1.12469	0.197125	0.544848	1	1466	tags=39%, list=13%, signal=45%
POSITIVE_REGULATION_OF_LYMPHOCYTE_ACTIVATION	POSITIVE_REGULATION_OF_LYMPHOCYTE_ACTIVATION		21	0.247576	1.12003	0.159363	0.544975	1	1466	tags=38%, list=13%, signal=44%
REGULATION_OF_DNA_BINDING	REGULATION_OF_DNA_BINDING		39	0.239975	1.11895	0.114341	0.542879	1	5809	tags=77%, list=53%, signal=163%
AMINO_ACID_DERIVATIVE_METABOLIC_PROCESS	AMINO_ACID_DERIVATIVE_METABOLIC_PROCESS		20	0.267916	1.11679	0.161736	0.541352	1	3644	tags=60%, list=33%, signal=90%
ENDONUCLEASE_ACTIVITY	ENDONUCLEASE_ACTIVITY		20	0.232815	1.11098	0.212644	0.542293	1	3480	tags=55%, list=32%, signal=80%
SMALL_PROTEIN_CONJUGATING_ENZYME_ACTIVITY	SMALL_PROTEIN_CONJUGATING_ENZYME_ACTIVITY		44	0.230321	1.10313	0.119772	0.544726	1	3463	tags=55%, list=32%, signal=79%
GROWTH_FACTOR_BINDING	GROWTH_FACTOR_BINDING		28	0.24067	1.09284	0.138837	0.54877	1	5588	tags=75%, list=51%, signal=153%
MESODERM_DEVELOPMENT	MESODERM_DEVELOPMENT		20	0.239122	1.09017	0.20709	0.547905	1	3411	tags=55%, list=31%, signal=80%
LAMELLIPODIUM	LAMELLIPODIUM		22	0.246355	1.08542	0.197652	0.548586	1	7268	tags=91%, list=66%, signal=269%
STRUCTURAL_CONSTITUENT_OF_RIBOSOME	STRUCTURAL_CONSTITUENT_OF_RIBOSOME		67	0.279076	1.08249	0.20075	0.547828	1	885	tags=36%, list=8%, signal=39%
INORGANIC_ANION_TRANSMEMBRANE_TRANSPORTER_ACTIVITY	INORGANIC_ANION_TRANSMEMBRANE_TRANSPORTER_ACTIVITY		18	0.247761	1.08154	0.215139	0.545755	1	2768	tags=50%, list=25%, signal=67%
CYTOKINE_AND_CHEMOKINE_MEDIATED_SIGNALING_PATHWAY	CYTOKINE_AND_CHEMOKINE_MEDIATED_SIGNALING_PATHWAY		16	0.250183	1.0733	0.245136	0.548805	1	5481	tags=75%, list=50%, signal=150%
EXTRINSIC_TO_MEMBRANE	EXTRINSIC_TO_MEMBRANE		18	0.252188	1.07103	0.210728	0.547827	1	5764	tags=78%, list=53%, signal=164%
POSITIVE_REGULATION_OF_TRANSCRIPTION_FACTOR_ACTIVITY	POSITIVE_REGULATION_OF_TRANSCRIPTION_FACTOR_ACTIVITY		22	0.243106	1.07004	0.152216	0.545888	1	5809	tags=77%, list=53%, signal=164%
NEUROPEPTIDE_RECEPTOR_ACTIVITY	NEUROPEPTIDE_RECEPTOR_ACTIVITY		22	0.224305	1.05138	0.248971	0.556852	1	7011	tags=86%, list=64%, signal=239%
CELLULAR_LIPID_CATABOLIC_PROCESS	CELLULAR_LIPID_CATABOLIC_PROCESS		29	0.215089	1.05078	0.172619	0.554756	1	7852	tags=93%, list=72%, signal=327%
STRUCTURAL_CONSTITUENT_OF_CYTOSKELETON	STRUCTURAL_CONSTITUENT_OF_CYTOSKELETON		39	0.218925	1.04653	0.129699	0.555439	1	7163	tags=87%, list=65%, signal=251%
REGULATION_OF_SMALL_GTPASE_MEDIATED_SIGNAL_TRANSDUCTION	REGULATION_OF_SMALL_GTPASE_MEDIATED_SIGNAL_TRANSDUCTION		20	0.247166	1.04426	0.226069	0.554596	1	7159	tags=90%, list=65%, signal=259%
UBIQUITIN_PROTEIN_LIGASE_ACTIVITY	UBIQUITIN_PROTEIN_LIGASE_ACTIVITY		42	0.232452	1.04016	0.137066	0.555403	1	3463	tags=55%, list=32%, signal=80%
MITOTIC_CELL_CYCLE_CHECKPOINT	MITOTIC_CELL_CYCLE_CHECKPOINT		16	0.241776	1.03415	0.274662	0.557563	1	3518	tags=56%, list=32%, signal=83%
REGULATION_OF_TRANSCRIPTION_FACTOR_ACTIVITY	REGULATION_OF_TRANSCRIPTION_FACTOR_ACTIVITY		33	0.228153	1.03391	0.160156	0.555171	1	5809	tags=76%, list=53%, signal=161%
LIPID_CATABOLIC_PROCESS	LIPID_CATABOLIC_PROCESS		32	0.221633	1.03051	0.138122	0.555475	1	7852	tags=94%, list=72%, signal=330%
ACTIN_FILAMENT_BINDING	ACTIN_FILAMENT_BINDING		16	0.235837	1.0225	0.283096	0.559646	1	4953	tags=69%, list=45%, signal=125%
SMALL_CONJUGATING_PROTEIN_LIGASE_ACTIVITY	SMALL_CONJUGATING_PROTEIN_LIGASE_ACTIVITY		44	0.207502	1.01694	0.132653	0.561867	1	3463	tags=52%, list=32%, signal=76%
ANION_CHANNEL_ACTIVITY	ANION_CHANNEL_ACTIVITY		17	0.225876	1.01639	0.314453	0.55976	1	4619	tags=65%, list=42%, signal=112%
AMINO_ACID_TRANSMEMBRANE_TRANSPORTER_ACTIVITY	AMINO_ACID_TRANSMEMBRANE_TRANSPORTER_ACTIVITY		28	0.230764	1.01469	0.158192	0.558699	1	4522	tags=64%, list=41%, signal=109%
STEROID_METABOLIC_PROCESS	STEROID_METABOLIC_PROCESS		57	0.218912	1.01242	0.140741	0.558244	1	5688	tags=74%, list=52%, signal=152%
PROTEIN_SERINE_THREONINE_PHOSPHATASE_ACTIVITY	PROTEIN_SERINE_THREONINE_PHOSPHATASE_ACTIVITY		19	0.230653	1.00903	0.249027	0.558573	1	2667	tags=47%, list=24%, signal=62%
NEGATIVE_REGULATION_OF_PROTEIN_METABOLIC_PROCESS	NEGATIVE_REGULATION_OF_PROTEIN_METABOLIC_PROCESS		36	0.205847	1.00645	0.158513	0.558189	1	2317	tags=42%, list=21%, signal=53%
PEPTIDE_RECEPTOR_ACTIVITY	PEPTIDE_RECEPTOR_ACTIVITY		47	0.227055	1.00575	0.141414	0.556321	1	7082	tags=87%, list=65%, signal=245%
AMINE_TRANSPORT	AMINE_TRANSPORT		38	0.225099	1.00334	0.143954	0.555849	1	4751	tags=66%, list=43%, signal=116%
PIGMENT_METABOLIC_PROCESS	PIGMENT_METABOLIC_PROCESS		18	0.228112	1.00143	0.28373	0.555094	1	8463	tags=100%, list=77%, signal=438%
KINASE_INHIBITOR_ACTIVITY	KINASE_INHIBITOR_ACTIVITY		21	0.215393	1.00072	0.285433	0.553303	1	7559	tags=90%, list=69%, signal=291%
DETECTION_OF_EXTERNAL_STIMULUS	DETECTION_OF_EXTERNAL_STIMULUS		19	0.227849	0.990074	0.282398	0.560526	1	1544	tags=37%, list=14%, signal=43%
UBIQUITIN_LIGASE_COMPLEX	UBIQUITIN_LIGASE_COMPLEX		24	0.222811	0.987724	0.214141	0.560181	1	3499	tags=54%, list=32%, signal=79%
NEGATIVE_REGULATION_OF_CELLULAR_BIOSYNTHETIC_PROCESS	NEGATIVE_REGULATION_OF_CELLULAR_BIOSYNTHETIC_PROCESS		24	0.222171	0.986745	0.232558	0.558573	1	2136	tags=42%, list=19%, signal=52%
BLOOD_COAGULATION	BLOOD_COAGULATION		30	0.195914	0.98409	0.209524	0.558675	1	6991	tags=83%, list=64%, signal=229%
REGULATION_OF_MITOTIC_CELL_CYCLE	REGULATION_OF_MITOTIC_CELL_CYCLE		17	0.236987	0.982372	0.300781	0.557865	1	3208	tags=53%, list=29%, signal=75%
REGULATION_OF_RAS_PROTEIN_SIGNAL_TRANSDUCTION	REGULATION_OF_RAS_PROTEIN_SIGNAL_TRANSDUCTION		17	0.229424	0.981435	0.324803	0.556255	1	7159	tags=88%, list=65%, signal=254%
CYTOSKELETON_DEPENDENT_INTRACELLULAR_TRANSPORT	CYTOSKELETON_DEPENDENT_INTRACELLULAR_TRANSPORT		22	0.207392	0.980878	0.290766	0.554367	1	7196	tags=86%, list=66%, signal=251%
PIGMENT_BIOSYNTHETIC_PROCESS	PIGMENT_BIOSYNTHETIC_PROCESS		17	0.228091	0.976988	0.303327	0.555608	1	8463	tags=100%, list=77%, signal=438%
REGULATION_OF_HEART_CONTRACTION	REGULATION_OF_HEART_CONTRACTION		22	0.21621	0.968743	0.235772	0.560703	1	5605	tags=73%, list=51%, signal=149%
TRANSCRIPTION_FACTOR_COMPLEX	TRANSCRIPTION_FACTOR_COMPLEX		69	0.22266	0.968472	0.169231	0.558675	1	4563	tags=64%, list=42%, signal=109%
GLUCOSE_METABOLIC_PROCESS	GLUCOSE_METABOLIC_PROCESS		20	0.225685	0.965294	0.26195	0.55923	1	818	tags=30%, list=7%, signal=32%
CHLORIDE_CHANNEL_ACTIVITY	CHLORIDE_CHANNEL_ACTIVITY		17	0.225876	0.965274	0.348884	0.556924	1	4619	tags=65%, list=42%, signal=112%
RESPONSE_TO_LIGHT_STIMULUS	RESPONSE_TO_LIGHT_STIMULUS		42	0.194877	0.964796	0.16094	0.555059	1	5178	tags=67%, list=47%, signal=126%
HYDROLASE_ACTIVITY_ACTING_ON_CARBON_NITROGEN_NOT_PEPTIDEBONDS	HYDROLASE_ACTIVITY_ACTING_ON_CARBON_NITROGEN_NOT_PEPTIDEBONDS		39	0.227384	0.964027	0.150659	0.553412	1	326	tags=26%, list=3%, signal=26%
REGULATION_OF_MUSCLE_CONTRACTION	REGULATION_OF_MUSCLE_CONTRACTION		17	0.215131	0.96381	0.391218	0.551327	1	6026	tags=76%, list=55%, signal=170%
NEGATIVE_REGULATION_OF_BIOSYNTHETIC_PROCESS	NEGATIVE_REGULATION_OF_BIOSYNTHETIC_PROCESS		25	0.205487	0.959862	0.248532	0.552797	1	2136	tags=40%, list=19%, signal=50%
FATTY_ACID_OXIDATION	FATTY_ACID_OXIDATION		16	0.238578	0.958004	0.328657	0.552389	1	2183	tags=44%, list=20%, signal=55%
NUCLEASE_ACTIVITY	NUCLEASE_ACTIVITY		41	0.195316	0.957161	0.161538	0.550852	1	3480	tags=51%, list=32%, signal=75%
REGULATION_OF_CELL_GROWTH	REGULATION_OF_CELL_GROWTH		35	0.198863	0.95519	0.18251	0.550474	1	7847	tags=91%, list=72%, signal=321%
INNATE_IMMUNE_RESPONSE	INNATE_IMMUNE_RESPONSE		16	0.22871	0.947841	0.319361	0.555368	1	3661	tags=56%, list=33%, signal=84%
REGULATION_OF_BINDING	REGULATION_OF_BINDING		47	0.194128	0.937553	0.150685	0.563338	1	5809	tags=72%, list=53%, signal=153%
G_PROTEIN_SIGNALING_ADENYLATE_CYCLASE_ACTIVATING_PATHWAY	G_PROTEIN_SIGNALING_ADENYLATE_CYCLASE_ACTIVATING_PATHWAY		23	0.208944	0.936474	0.255319	0.562125	1	2479	tags=43%, list=23%, signal=56%
AMINO_ACID_TRANSPORT	AMINO_ACID_TRANSPORT		26	0.203184	0.930827	0.285451	0.565297	1	4522	tags=62%, list=41%, signal=105%
REGULATION_OF_BLOOD_PRESSURE	REGULATION_OF_BLOOD_PRESSURE		19	0.200164	0.929484	0.41	0.564587	1	8769	tags=100%, list=80%, signal=499%
WOUND_HEALING	WOUND_HEALING		40	0.203114	0.919782	0.15547	0.572315	1	7097	tags=85%, list=65%, signal=240%
CHANNEL_REGULATOR_ACTIVITY	CHANNEL_REGULATOR_ACTIVITY		21	0.190524	0.919148	0.365079	0.570752	1	2612	tags=43%, list=24%, signal=56%
PEPTIDE_BINDING	PEPTIDE_BINDING		78	0.206889	0.915584	0.170956	0.572125	1	1682	tags=36%, list=15%, signal=42%
REGULATION_OF_MITOSIS	REGULATION_OF_MITOSIS		33	0.194661	0.914956	0.216374	0.570534	1	3518	tags=52%, list=32%, signal=76%
MRNA_BINDING	MRNA_BINDING		18	0.209955	0.914459	0.403543	0.568807	1	1355	tags=33%, list=12%, signal=38%
SMALL_GTPASE_BINDING	SMALL_GTPASE_BINDING		24	0.218239	0.91365	0.237006	0.56738	1	7659	tags=92%, list=70%, signal=304%
AMINO_SUGAR_METABOLIC_PROCESS	AMINO_SUGAR_METABOLIC_PROCESS		15	0.222628	0.905194	0.434615	0.57403	1	4869	tags=67%, list=44%, signal=120%
NEGATIVE_REGULATION_OF_CELLULAR_PROTEIN_METABOLIC_PROCESS	NEGATIVE_REGULATION_OF_CELLULAR_PROTEIN_METABOLIC_PROCESS		34	0.187954	0.902465	0.224335	0.574761	1	2136	tags=38%, list=19%, signal=47%
MAGNESIUM_ION_BINDING	MAGNESIUM_ION_BINDING		46	0.197601	0.89713	0.162963	0.57849	1	5705	tags=72%, list=52%, signal=149%
NUCLEOTIDE_EXCISION_REPAIR	NUCLEOTIDE_EXCISION_REPAIR		17	0.21204	0.895901	0.383858	0.577594	1	3481	tags=53%, list=32%, signal=77%
ENERGY_DERIVATION_BY_OXIDATION_OF_ORGANIC_COMPOUNDS	ENERGY_DERIVATION_BY_OXIDATION_OF_ORGANIC_COMPOUNDS		32	0.186768	0.895743	0.230019	0.575533	1	2068	tags=38%, list=19%, signal=46%
MEMBRANE_LIPID_BIOSYNTHETIC_PROCESS	MEMBRANE_LIPID_BIOSYNTHETIC_PROCESS		35	0.19205	0.895194	0.189753	0.573987	1	6982	tags=83%, list=64%, signal=228%
ACID_AMINO_ACID_LIGASE_ACTIVITY	ACID_AMINO_ACID_LIGASE_ACTIVITY		50	0.195894	0.892559	0.151351	0.57461	1	6849	tags=82%, list=62%, signal=218%
DOUBLE_STRANDED_DNA_BINDING	DOUBLE_STRANDED_DNA_BINDING		28	0.182309	0.891723	0.326296	0.573264	1	3486	tags=50%, list=32%, signal=73%
DAMAGED_DNA_BINDING	DAMAGED_DNA_BINDING		18	0.213753	0.891109	0.373333	0.571752	1	3749	tags=56%, list=34%, signal=84%
LEADING_EDGE	LEADING_EDGE		39	0.183577	0.888927	0.201128	0.571932	1	7268	tags=85%, list=66%, signal=250%
ACTIVATION_OF_NF_KAPPAB_TRANSCRIPTION_FACTOR	ACTIVATION_OF_NF_KAPPAB_TRANSCRIPTION_FACTOR		16	0.220212	0.883997	0.412698	0.575295	1	5809	tags=75%, list=53%, signal=159%
SEQUENCE_SPECIFIC_DNA_BINDING	SEQUENCE_SPECIFIC_DNA_BINDING		43	0.19405	0.875606	0.193669	0.582544	1	3488	tags=51%, list=32%, signal=75%
HUMORAL_IMMUNE_RESPONSE	HUMORAL_IMMUNE_RESPONSE		27	0.185951	0.870803	0.287726	0.585768	1	8926	tags=100%, list=81%, signal=538%
RECEPTOR_MEDIATED_ENDOCYTOSIS	RECEPTOR_MEDIATED_ENDOCYTOSIS		26	0.182648	0.867565	0.322266	0.587478	1	4325	tags=58%, list=39%, signal=95%
COAGULATION	COAGULATION		30	0.195914	0.866073	0.25	0.586885	1	6991	tags=83%, list=64%, signal=229%
OUTER_MEMBRANE	OUTER_MEMBRANE		20	0.199086	0.862595	0.385214	0.588629	1	8233	tags=95%, list=75%, signal=381%
NEUROPEPTIDE_BINDING	NEUROPEPTIDE_BINDING		23	0.186698	0.856806	0.39802	0.59341	1	7011	tags=83%, list=64%, signal=229%
POSITIVE_REGULATION_OF_CELL_CYCLE	POSITIVE_REGULATION_OF_CELL_CYCLE		15	0.204507	0.855232	0.47318	0.593128	1	3606	tags=53%, list=33%, signal=79%
CELLULAR_PROTEIN_CATABOLIC_PROCESS	CELLULAR_PROTEIN_CATABOLIC_PROCESS		48	0.183743	0.853948	0.174419	0.592548	1	6214	tags=75%, list=57%, signal=172%
STRIATED_MUSCLE_DEVELOPMENT	STRIATED_MUSCLE_DEVELOPMENT		36	0.182198	0.849815	0.256729	0.59526	1	4402	tags=58%, list=40%, signal=97%
NEGATIVE_REGULATION_OF_TRANSLATION	NEGATIVE_REGULATION_OF_TRANSLATION		18	0.194226	0.845595	0.466403	0.598161	1	2136	tags=39%, list=19%, signal=48%
ANTIOXIDANT_ACTIVITY	ANTIOXIDANT_ACTIVITY		16	0.205775	0.842206	0.463511	0.600063	1	7337	tags=88%, list=67%, signal=264%
LIGASE_ACTIVITY_FORMING_CARBON_NITROGEN_BONDS	LIGASE_ACTIVITY_FORMING_CARBON_NITROGEN_BONDS		59	0.172539	0.840957	0.178439	0.599425	1	6849	tags=80%, list=62%, signal=211%
CHROMATIN_MODIFICATION	CHROMATIN_MODIFICATION		43	0.183746	0.837986	0.19666	0.600815	1	287	tags=21%, list=3%, signal=21%
RESPONSE_TO_OXIDATIVE_STRESS	RESPONSE_TO_OXIDATIVE_STRESS		38	0.174342	0.83779	0.276639	0.598934	1	8478	tags=95%, list=77%, signal=417%
PROTEIN_MODIFICATION_BY_SMALL_PROTEIN_CONJUGATION	PROTEIN_MODIFICATION_BY_SMALL_PROTEIN_CONJUGATION		35	0.176463	0.834509	0.270833	0.600688	1	6526	tags=77%, list=60%, signal=190%
SKELETAL_MUSCLE_DEVELOPMENT	SKELETAL_MUSCLE_DEVELOPMENT		30	0.165386	0.82236	0.365314	0.613466	1	4402	tags=57%, list=40%, signal=94%
HORMONE_SECRETION	HORMONE_SECRETION		15	0.198873	0.81863	0.528196	0.616243	1	2937	tags=47%, list=27%, signal=64%
MAINTENANCE_OF_LOCALIZATION	MAINTENANCE_OF_LOCALIZATION		16	0.193531	0.818328	0.547431	0.614557	1	1306	tags=31%, list=12%, signal=35%
DIGESTION	DIGESTION		33	0.172403	0.815491	0.337736	0.616187	1	440	tags=21%, list=4%, signal=22%
DEOXYRIBONUCLEASE_ACTIVITY	DEOXYRIBONUCLEASE_ACTIVITY		20	0.182724	0.814732	0.494908	0.615084	1	3480	tags=50%, list=32%, signal=73%
ADAPTIVE_IMMUNE_RESPONSE	ADAPTIVE_IMMUNE_RESPONSE		22	0.185159	0.814547	0.387755	0.613129	1	1461	tags=32%, list=13%, signal=37%
GTPASE_BINDING	GTPASE_BINDING		25	0.181509	0.814244	0.410463	0.61152	1	7659	tags=88%, list=70%, signal=292%
CALMODULIN_BINDING	CALMODULIN_BINDING		25	0.17454	0.813626	0.42155	0.610209	1	4228	tags=56%, list=39%, signal=91%
DEFENSE_RESPONSE_TO_BACTERIUM	DEFENSE_RESPONSE_TO_BACTERIUM		15	0.203776	0.810577	0.506796	0.611993	1	1422	tags=33%, list=13%, signal=38%
HORMONE_METABOLIC_PROCESS	HORMONE_METABOLIC_PROCESS		26	0.177491	0.81056	0.413223	0.609942	1	5646	tags=69%, list=52%, signal=142%
ORGANELLE_OUTER_MEMBRANE	ORGANELLE_OUTER_MEMBRANE		20	0.199086	0.809074	0.411157	0.60987	1	8233	tags=95%, list=75%, signal=381%
ELECTRON_TRANSPORT_GO_0006118	ELECTRON_TRANSPORT_GO_0006118		41	0.158449	0.805017	0.296992	0.613164	1	7625	tags=85%, list=70%, signal=279%
VIRAL_INFECTIOUS_CYCLE	VIRAL_INFECTIOUS_CYCLE		23	0.17369	0.803443	0.456914	0.613131	1	1435	tags=30%, list=13%, signal=35%
RESPONSE_TO_BACTERIUM	RESPONSE_TO_BACTERIUM		19	0.186277	0.803022	0.508841	0.611572	1	1422	tags=32%, list=13%, signal=36%
AMINE_CATABOLIC_PROCESS	AMINE_CATABOLIC_PROCESS		24	0.180688	0.784057	0.434783	0.6346	1	763	tags=25%, list=7%, signal=27%
PROTEIN_UBIQUITINATION	PROTEIN_UBIQUITINATION		33	0.163371	0.782745	0.373047	0.634225	1	6849	tags=79%, list=62%, signal=209%
DNA_CATABOLIC_PROCESS	DNA_CATABOLIC_PROCESS		21	0.167161	0.776345	0.538012	0.640972	1	5999	tags=71%, list=55%, signal=157%
NITROGEN_COMPOUND_CATABOLIC_PROCESS	NITROGEN_COMPOUND_CATABOLIC_PROCESS		26	0.161444	0.774405	0.499076	0.641538	1	763	tags=23%, list=7%, signal=25%
PROTEIN_IMPORT_INTO_NUCLEUS	PROTEIN_IMPORT_INTO_NUCLEUS		36	0.169657	0.774396	0.322642	0.639444	1	1799	tags=33%, list=16%, signal=40%
INTEGRIN_BINDING	INTEGRIN_BINDING		24	0.177944	0.765001	0.457594	0.650391	1	4903	tags=63%, list=45%, signal=113%
RAS_GTPASE_BINDING	RAS_GTPASE_BINDING		17	0.183733	0.762832	0.585413	0.651397	1	7659	tags=88%, list=70%, signal=293%
REGULATION_OF_IMMUNE_RESPONSE	REGULATION_OF_IMMUNE_RESPONSE		28	0.152906	0.762357	0.50677	0.649924	1	3416	tags=46%, list=31%, signal=67%
IMMUNE_EFFECTOR_PROCESS	IMMUNE_EFFECTOR_PROCESS		28	0.165843	0.759939	0.420118	0.651137	1	3666	tags=50%, list=33%, signal=75%
UBIQUITIN_CYCLE	UBIQUITIN_CYCLE		41	0.161172	0.757699	0.282101	0.652127	1	6526	tags=76%, list=60%, signal=186%
VIRAL_REPRODUCTION	VIRAL_REPRODUCTION		31	0.159753	0.756521	0.438356	0.651681	1	1435	tags=29%, list=13%, signal=33%
POSITIVE_REGULATION_OF_IMMUNE_SYSTEM_PROCESS	POSITIVE_REGULATION_OF_IMMUNE_SYSTEM_PROCESS		42	0.15288	0.756297	0.319419	0.649887	1	3027	tags=43%, list=28%, signal=59%
CELL_MATURATION	CELL_MATURATION		15	0.180174	0.739154	0.66129	0.671866	1	4603	tags=60%, list=42%, signal=103%
TUBULIN_BINDING	TUBULIN_BINDING		34	0.155587	0.738441	0.415507	0.670757	1	2812	tags=41%, list=26%, signal=55%
POSITIVE_REGULATION_OF_PHOSPHATE_METABOLIC_PROCESS	POSITIVE_REGULATION_OF_PHOSPHATE_METABOLIC_PROCESS		25	0.152318	0.737066	0.575697	0.670636	1	4471	tags=56%, list=41%, signal=94%
PROTEIN_KINASE_REGULATOR_ACTIVITY	PROTEIN_KINASE_REGULATOR_ACTIVITY		32	0.155655	0.735554	0.420202	0.670877	1	5833	tags=69%, list=53%, signal=147%
RHO_GTPASE_ACTIVATOR_ACTIVITY	RHO_GTPASE_ACTIVATOR_ACTIVITY		15	0.184681	0.729785	0.63147	0.676747	1	8207	tags=93%, list=75%, signal=371%
DETECTION_OF_STIMULUS_INVOLVED_IN_SENSORY_PERCEPTION	DETECTION_OF_STIMULUS_INVOLVED_IN_SENSORY_PERCEPTION		18	0.168728	0.726124	0.649057	0.679835	1	7895	tags=89%, list=72%, signal=317%
NUCLEAR_IMPORT	NUCLEAR_IMPORT		37	0.161393	0.723269	0.351504	0.681841	1	3568	tags=49%, list=33%, signal=72%
NEGATIVE_REGULATION_OF_CELL_ADHESION	NEGATIVE_REGULATION_OF_CELL_ADHESION		16	0.165936	0.721429	0.709615	0.682462	1	238	tags=19%, list=2%, signal=19%
RUFFLE	RUFFLE		26	0.154775	0.720457	0.529897	0.681711	1	7159	tags=81%, list=65%, signal=232%
PROTEIN_HOMODIMERIZATION_ACTIVITY	PROTEIN_HOMODIMERIZATION_ACTIVITY		99	0.183848	0.718992	0.23166	0.681746	1	3759	tags=53%, list=34%, signal=79%
DETECTION_OF_STIMULUS	DETECTION_OF_STIMULUS		36	0.14783	0.718236	0.446565	0.680697	1	1733	tags=31%, list=16%, signal=36%
ALCOHOL_METABOLIC_PROCESS	ALCOHOL_METABOLIC_PROCESS		70	0.157694	0.713446	0.208255	0.685451	1	6580	tags=76%, list=60%, signal=188%
ACTIVATION_OF_PROTEIN_KINASE_ACTIVITY	ACTIVATION_OF_PROTEIN_KINASE_ACTIVITY		19	0.171797	0.709901	0.573896	0.688505	1	6772	tags=79%, list=62%, signal=206%
POSITIVE_REGULATION_OF_IMMUNE_RESPONSE	POSITIVE_REGULATION_OF_IMMUNE_RESPONSE		24	0.158224	0.7088	0.572491	0.687931	1	3292	tags=46%, list=30%, signal=65%
ORGANELLE_INNER_MEMBRANE	ORGANELLE_INNER_MEMBRANE		62	0.159237	0.707821	0.213483	0.687328	1	8163	tags=90%, list=74%, signal=352%
TRANSPORT_VESICLE	TRANSPORT_VESICLE		20	0.149543	0.700956	0.696737	0.695348	1	2199	tags=35%, list=20%, signal=44%
AUXILIARY_TRANSPORT_PROTEIN_ACTIVITY	AUXILIARY_TRANSPORT_PROTEIN_ACTIVITY		23	0.153213	0.70065	0.622093	0.693752	1	2612	tags=39%, list=24%, signal=51%
TRNA_METABOLIC_PROCESS	TRNA_METABOLIC_PROCESS		18	0.168647	0.698994	0.653772	0.694098	1	7287	tags=83%, list=66%, signal=248%
DEVELOPMENTAL_MATURATION	DEVELOPMENTAL_MATURATION		17	0.168423	0.696686	0.671845	0.695317	1	4603	tags=59%, list=42%, signal=101%
MITOCHONDRIAL_INNER_MEMBRANE	MITOCHONDRIAL_INNER_MEMBRANE		57	0.168266	0.694702	0.24283	0.696146	1	8163	tags=91%, list=74%, signal=356%
HEMOSTASIS	HEMOSTASIS		34	0.156648	0.691429	0.412088	0.699034	1	6991	tags=79%, list=64%, signal=219%
PROTEIN_CATABOLIC_PROCESS	PROTEIN_CATABOLIC_PROCESS		54	0.174539	0.689892	0.222672	0.699175	1	6214	tags=74%, list=57%, signal=170%
ACTIN_CYTOSKELETON	ACTIN_CYTOSKELETON		95	0.166687	0.687496	0.211111	0.700558	1	6033	tags=72%, list=55%, signal=158%
MACROMOLECULAR_COMPLEX_DISASSEMBLY	MACROMOLECULAR_COMPLEX_DISASSEMBLY		15	0.167778	0.686478	0.752577	0.699991	1	4008	tags=53%, list=37%, signal=84%
CARBON_OXYGEN_LYASE_ACTIVITY	CARBON_OXYGEN_LYASE_ACTIVITY		17	0.164784	0.68396	0.725681	0.701561	1	2064	tags=35%, list=19%, signal=43%
MONOCARBOXYLIC_ACID_METABOLIC_PROCESS	MONOCARBOXYLIC_ACID_METABOLIC_PROCESS		63	0.15376	0.676988	0.226277	0.710065	1	933	tags=24%, list=9%, signal=26%
VESICLE_MEMBRANE	VESICLE_MEMBRANE		24	0.149354	0.67033	0.628885	0.717655	1	7499	tags=83%, list=68%, signal=263%
MITOCHONDRIAL_MEMBRANE_PART	MITOCHONDRIAL_MEMBRANE_PART		45	0.153856	0.66958	0.320076	0.71665	1	8549	tags=93%, list=78%, signal=423%
MITOCHONDRIAL_ENVELOPE	MITOCHONDRIAL_ENVELOPE		82	0.14645	0.663033	0.221015	0.724265	1	8163	tags=89%, list=74%, signal=346%
AMINO_ACID_CATABOLIC_PROCESS	AMINO_ACID_CATABOLIC_PROCESS		23	0.147994	0.653805	0.676056	0.736324	1	763	tags=22%, list=7%, signal=23%
MITOCHONDRIAL_MEMBRANE	MITOCHONDRIAL_MEMBRANE		73	0.146497	0.653008	0.219802	0.735503	1	8163	tags=89%, list=74%, signal=347%
ADAPTIVE_IMMUNE_RESPONSE_GO_0002460	ADAPTIVE_IMMUNE_RESPONSE_GO_0002460		21	0.163643	0.650979	0.665323	0.736407	1	8647	tags=95%, list=79%, signal=450%
RHO_PROTEIN_SIGNAL_TRANSDUCTION	RHO_PROTEIN_SIGNAL_TRANSDUCTION		35	0.130082	0.648962	0.599214	0.737474	1	7659	tags=83%, list=70%, signal=274%
SECONDARY_METABOLIC_PROCESS	SECONDARY_METABOLIC_PROCESS		23	0.148669	0.648566	0.646365	0.735918	1	9333	tags=100%, list=85%, signal=672%
METALLOPEPTIDASE_ACTIVITY	METALLOPEPTIDASE_ACTIVITY		40	0.135714	0.647966	0.475634	0.734688	1	2901	tags=40%, list=26%, signal=54%
MICROTUBULE_BINDING	MICROTUBULE_BINDING		21	0.156839	0.642114	0.654511	0.741432	1	5590	tags=67%, list=51%, signal=136%
NUCLEAR_BODY	NUCLEAR_BODY		23	0.142086	0.642087	0.67118	0.739344	1	9405	tags=100%, list=86%, signal=703%
BIOPOLYMER_CATABOLIC_PROCESS	BIOPOLYMER_CATABOLIC_PROCESS		88	0.161508	0.638079	0.224265	0.743225	1	6214	tags=73%, list=57%, signal=167%
LYTIC_VACUOLE	LYTIC_VACUOLE		44	0.129935	0.636026	0.456107	0.744226	1	5057	tags=59%, list=46%, signal=109%
SH3_SH2_ADAPTOR_ACTIVITY	SH3_SH2_ADAPTOR_ACTIVITY		37	0.1289	0.635164	0.570577	0.743454	1	5404	tags=62%, list=49%, signal=122%
HETEROCYCLE_METABOLIC_PROCESS	HETEROCYCLE_METABOLIC_PROCESS		22	0.147268	0.633248	0.690802	0.74425	1	8850	tags=95%, list=81%, signal=495%
KINASE_REGULATOR_ACTIVITY	KINASE_REGULATOR_ACTIVITY		38	0.127194	0.632081	0.560166	0.743795	1	6974	tags=76%, list=64%, signal=209%
MITOCHONDRION_ORGANIZATION_AND_BIOGENESIS	MITOCHONDRION_ORGANIZATION_AND_BIOGENESIS		43	0.133801	0.629653	0.440777	0.745443	1	7969	tags=86%, list=73%, signal=314%
SMALL_GTPASE_REGULATOR_ACTIVITY	SMALL_GTPASE_REGULATOR_ACTIVITY		51	0.130619	0.629581	0.397004	0.74343	1	938	tags=22%, list=9%, signal=23%
PHOSPHORIC_ESTER_HYDROLASE_ACTIVITY	PHOSPHORIC_ESTER_HYDROLASE_ACTIVITY		136	0.183323	0.627101	0.314626	0.745025	1	1480	tags=32%, list=14%, signal=36%
PROTEIN_BINDING_BRIDGING	PROTEIN_BINDING_BRIDGING		50	0.131128	0.62376	0.412916	0.748049	1	6898	tags=76%, list=63%, signal=204%
POSITIVE_REGULATION_OF_CELL_DIFFERENTIATION	POSITIVE_REGULATION_OF_CELL_DIFFERENTIATION		23	0.142619	0.619075	0.711423	0.752765	1	5587	tags=65%, list=51%, signal=133%
MACROMOLECULE_CATABOLIC_PROCESS	MACROMOLECULE_CATABOLIC_PROCESS		102	0.142745	0.618446	0.221015	0.751683	1	6293	tags=72%, list=57%, signal=167%
POSITIVE_REGULATION_OF_MULTICELLULAR_ORGANISMAL_PROCESS	POSITIVE_REGULATION_OF_MULTICELLULAR_ORGANISMAL_PROCESS		55	0.14262	0.61818	0.296435	0.749995	1	3027	tags=42%, list=28%, signal=57%
HORMONE_ACTIVITY	HORMONE_ACTIVITY		38	0.130215	0.612037	0.563197	0.75724	1	6941	tags=76%, list=63%, signal=207%
LYSOSOME	LYSOSOME		44	0.129935	0.610528	0.462428	0.757478	1	5057	tags=59%, list=46%, signal=109%
NEGATIVE_REGULATION_OF_GROWTH	NEGATIVE_REGULATION_OF_GROWTH		32	0.128066	0.610247	0.645418	0.75583	1	7847	tags=84%, list=72%, signal=296%
MICROTUBULE_ORGANIZING_CENTER_PART	MICROTUBULE_ORGANIZING_CENTER_PART		16	0.158534	0.61016	0.804527	0.753871	1	7169	tags=81%, list=65%, signal=235%
POSITIVE_REGULATION_OF_RESPONSE_TO_STIMULUS	POSITIVE_REGULATION_OF_RESPONSE_TO_STIMULUS		34	0.141158	0.608051	0.539394	0.755039	1	3292	tags=44%, list=30%, signal=63%
REGULATION_OF_GROWTH	REGULATION_OF_GROWTH		46	0.132323	0.60619	0.429134	0.755747	1	7847	tags=85%, list=72%, signal=297%
STRUCTURE_SPECIFIC_DNA_BINDING	STRUCTURE_SPECIFIC_DNA_BINDING		47	0.129206	0.60565	0.451866	0.754556	1	3486	tags=45%, list=32%, signal=65%
RESPONSE_TO_RADIATION	RESPONSE_TO_RADIATION		51	0.13594	0.605631	0.387833	0.752511	1	5178	tags=61%, list=47%, signal=115%
CHROMOSOME_SEGREGATION	CHROMOSOME_SEGREGATION		23	0.13899	0.604738	0.725646	0.75172	1	1338	tags=26%, list=12%, signal=30%
CELLULAR_MACROMOLECULE_CATABOLIC_PROCESS	CELLULAR_MACROMOLECULE_CATABOLIC_PROCESS		77	0.141007	0.603101	0.240809	0.752218	1	6293	tags=71%, list=57%, signal=167%
CYTOPLASMIC_VESICLE_PART	CYTOPLASMIC_VESICLE_PART		22	0.134576	0.600899	0.808349	0.753337	1	9487	tags=100%, list=87%, signal=743%
CHROMATIN_ASSEMBLY_OR_DISASSEMBLY	CHROMATIN_ASSEMBLY_OR_DISASSEMBLY		23	0.12023	0.599359	0.851145	0.753615	1	8691	tags=91%, list=79%, signal=440%
SUGAR_BINDING	SUGAR_BINDING		16	0.140442	0.595649	0.863548	0.757076	1	3942	tags=50%, list=36%, signal=78%
VESICULAR_FRACTION	VESICULAR_FRACTION		30	0.126167	0.595396	0.69305	0.755414	1	6292	tags=70%, list=57%, signal=164%
PROTEIN_SECRETION	PROTEIN_SECRETION		18	0.138132	0.594754	0.832016	0.754309	1	7012	tags=78%, list=64%, signal=216%
TRANSFERASE_ACTIVITY_TRANSFERRING_ONE_CARBON_GROUPS	TRANSFERASE_ACTIVITY_TRANSFERRING_ONE_CARBON_GROUPS		34	0.138278	0.594564	0.553435	0.752633	1	6547	tags=74%, list=60%, signal=182%
ATPASE_ACTIVITY	ATPASE_ACTIVITY		90	0.14514	0.591236	0.229755	0.755448	1	3536	tags=47%, list=32%, signal=68%
MEMBRANE_LIPID_METABOLIC_PROCESS	MEMBRANE_LIPID_METABOLIC_PROCESS		76	0.139534	0.586356	0.249558	0.760735	1	7854	tags=86%, list=72%, signal=300%
MONOOXYGENASE_ACTIVITY	MONOOXYGENASE_ACTIVITY		18	0.137188	0.585023	0.837022	0.76079	1	8849	tags=94%, list=81%, signal=490%
ACTIVE_TRANSMEMBRANE_TRANSPORTER_ACTIVITY	ACTIVE_TRANSMEMBRANE_TRANSPORTER_ACTIVITY		109	0.171074	0.582594	0.294118	0.762304	1	2768	tags=42%, list=25%, signal=56%
OXIDOREDUCTASE_ACTIVITY_GO_0016616	OXIDOREDUCTASE_ACTIVITY_GO_0016616		40	0.129213	0.580692	0.518727	0.763073	1	2150	tags=33%, list=20%, signal=40%
POSITIVE_REGULATION_OF_PROTEIN_MODIFICATION_PROCESS	POSITIVE_REGULATION_OF_PROTEIN_MODIFICATION_PROCESS		27	0.119451	0.579937	0.791513	0.762198	1	4376	tags=52%, list=40%, signal=86%
LIGASE_ACTIVITY	LIGASE_ACTIVITY		78	0.132353	0.579556	0.274223	0.760726	1	6849	tags=76%, list=62%, signal=200%
CYTOPLASMIC_VESICLE_MEMBRANE	CYTOPLASMIC_VESICLE_MEMBRANE		22	0.134576	0.575281	0.791667	0.764915	1	9487	tags=100%, list=87%, signal=743%
REGULATION_OF_DEFENSE_RESPONSE	REGULATION_OF_DEFENSE_RESPONSE		16	0.134411	0.574858	0.904215	0.763487	1	1953	tags=31%, list=18%, signal=38%
EXTRACELLULAR_STRUCTURE_ORGANIZATION_AND_BIOGENESIS	EXTRACELLULAR_STRUCTURE_ORGANIZATION_AND_BIOGENESIS		27	0.129499	0.566266	0.749526	0.773839	1	5078	tags=59%, list=46%, signal=110%
HISTONE_MODIFICATION	HISTONE_MODIFICATION		19	0.135627	0.564612	0.816929	0.774223	1	2553	tags=37%, list=23%, signal=48%
CENTROSOME	CENTROSOME		38	0.104435	0.559683	0.803403	0.779262	1	7511	tags=79%, list=69%, signal=250%
METHYLTRANSFERASE_ACTIVITY	METHYLTRANSFERASE_ACTIVITY		33	0.13022	0.555889	0.602687	0.782784	1	6547	tags=73%, list=60%, signal=180%
NUCLEAR_PORE	NUCLEAR_PORE		25	0.123036	0.554592	0.807692	0.782537	1	1284	tags=24%, list=12%, signal=27%
GOLGI_ASSOCIATED_VESICLE	GOLGI_ASSOCIATED_VESICLE		21	0.116947	0.549255	0.905838	0.788038	1	8114	tags=86%, list=74%, signal=329%
RESPONSE_TO_OTHER_ORGANISM	RESPONSE_TO_OTHER_ORGANISM		57	0.117352	0.547971	0.449248	0.787748	1	1796	tags=28%, list=16%, signal=33%
HELICASE_ACTIVITY	HELICASE_ACTIVITY		40	0.108517	0.54494	0.703704	0.789892	1	8678	tags=90%, list=79%, signal=431%
LIPID_BIOSYNTHETIC_PROCESS	LIPID_BIOSYNTHETIC_PROCESS		78	0.120131	0.544852	0.314126	0.787968	1	6982	tags=76%, list=64%, signal=207%
ESTABLISHMENT_AND_OR_MAINTENANCE_OF_CHROMATIN_ARCHITECTURE	ESTABLISHMENT_AND_OR_MAINTENANCE_OF_CHROMATIN_ARCHITECTURE		62	0.122659	0.533961	0.411232	0.800837	1	430	tags=16%, list=4%, signal=17%
INDUCTION_OF_APOPTOSIS_BY_EXTRACELLULAR_SIGNALS	INDUCTION_OF_APOPTOSIS_BY_EXTRACELLULAR_SIGNALS		26	0.126578	0.531937	0.806	0.801654	1	9575	tags=100%, list=87%, signal=789%
ZINC_ION_BINDING	ZINC_ION_BINDING		62	0.120697	0.531822	0.406977	0.799776	1	3103	tags=40%, list=28%, signal=56%
REGULATION_OF_PROTEIN_MODIFICATION_PROCESS	REGULATION_OF_PROTEIN_MODIFICATION_PROCESS		37	0.114539	0.531787	0.71371	0.797827	1	4376	tags=51%, list=40%, signal=85%
MITOCHONDRIAL_PART	MITOCHONDRIAL_PART		123	0.134669	0.529965	0.261261	0.79823	1	8163	tags=88%, list=74%, signal=340%
THIOLESTER_HYDROLASE_ACTIVITY	THIOLESTER_HYDROLASE_ACTIVITY		15	0.134491	0.528497	0.917172	0.798219	1	2911	tags=40%, list=27%, signal=54%
SMALL_GTPASE_MEDIATED_SIGNAL_TRANSDUCTION	SMALL_GTPASE_MEDIATED_SIGNAL_TRANSDUCTION		74	0.110095	0.525783	0.408203	0.79996	1	7687	tags=81%, list=70%, signal=270%
MICROSOME	MICROSOME		29	0.115783	0.52335	0.799625	0.801189	1	6292	tags=69%, list=57%, signal=161%
RNA_POLYMERASE_II_TRANSCRIPTION_FACTOR_ACTIVITY	RNA_POLYMERASE_II_TRANSCRIPTION_FACTOR_ACTIVITY		141	0.146222	0.521274	0.300178	0.801954	1	4480	tags=55%, list=41%, signal=92%
PORE_COMPLEX	PORE_COMPLEX		29	0.117511	0.519219	0.810445	0.802842	1	1360	tags=24%, list=12%, signal=27%
MITOCHONDRIAL_TRANSPORT	MITOCHONDRIAL_TRANSPORT		19	0.115298	0.518806	0.943689	0.801389	1	7967	tags=84%, list=73%, signal=308%
OXIDOREDUCTASE_ACTIVITY_ACTING_ON_CH_OH_GROUP_OF_DONORS	OXIDOREDUCTASE_ACTIVITY_ACTING_ON_CH_OH_GROUP_OF_DONORS		46	0.108544	0.516098	0.636364	0.803065	1	2150	tags=30%, list=20%, signal=38%
RESPONSE_TO_VIRUS	RESPONSE_TO_VIRUS		37	0.115296	0.51005	0.720074	0.808839	1	1998	tags=30%, list=18%, signal=36%
GROWTH	GROWTH		61	0.108556	0.509775	0.560928	0.807214	1	3667	tags=44%, list=33%, signal=66%
REGULATION_OF_HYDROLASE_ACTIVITY	REGULATION_OF_HYDROLASE_ACTIVITY		62	0.123992	0.507496	0.406072	0.808219	1	7840	tags=84%, list=72%, signal=293%
KINETOCHORE	KINETOCHORE		19	0.118275	0.507468	0.93865	0.806294	1	2166	tags=32%, list=20%, signal=39%
TRANSITION_METAL_ION_BINDING	TRANSITION_METAL_ION_BINDING		80	0.119945	0.502516	0.330258	0.810753	1	4722	tags=55%, list=43%, signal=96%
CYTOKINE_PRODUCTION	CYTOKINE_PRODUCTION		56	0.105283	0.501951	0.563218	0.809565	1	8441	tags=88%, list=77%, signal=379%
ATP_BINDING	ATP_BINDING		122	0.12336	0.501528	0.261101	0.80817	1	3603	tags=45%, list=33%, signal=66%
CELL_PROJECTION	CELL_PROJECTION		84	0.123431	0.496173	0.318519	0.813211	1	7268	tags=79%, list=66%, signal=231%
PROTEIN_AMINO_ACID_N_LINKED_GLYCOSYLATION	PROTEIN_AMINO_ACID_N_LINKED_GLYCOSYLATION		24	0.103481	0.490485	0.941176	0.818528	1	8914	tags=92%, list=81%, signal=490%
MEMBRANE_ORGANIZATION_AND_BIOGENESIS	MEMBRANE_ORGANIZATION_AND_BIOGENESIS		98	0.120371	0.486603	0.304425	0.821709	1	3165	tags=41%, list=29%, signal=57%
G_PROTEIN_SIGNALING_COUPLED_TO_CAMP_NUCLEOTIDE_SECOND_MESSENGER	G_PROTEIN_SIGNALING_COUPLED_TO_CAMP_NUCLEOTIDE_SECOND_MESSENGER		59	0.113224	0.484635	0.488417	0.822195	1	2480	tags=34%, list=23%, signal=44%
POSITIVE_REGULATION_OF_HYDROLASE_ACTIVITY	POSITIVE_REGULATION_OF_HYDROLASE_ACTIVITY		43	0.111778	0.477955	0.688976	0.828318	1	6935	tags=74%, list=63%, signal=202%
CHROMOSOMEPERICENTRIC_REGION	CHROMOSOMEPERICENTRIC_REGION		23	0.106853	0.469013	0.932653	0.837201	1	2166	tags=30%, list=20%, signal=38%
ADENYL_RIBONUCLEOTIDE_BINDING	ADENYL_RIBONUCLEOTIDE_BINDING		129	0.122218	0.465737	0.297436	0.839239	1	3603	tags=45%, list=33%, signal=66%
CAMP_MEDIATED_SIGNALING	CAMP_MEDIATED_SIGNALING		60	0.107554	0.459311	0.538889	0.844639	1	2480	tags=33%, list=23%, signal=43%
MICROTUBULE_ORGANIZING_CENTER	MICROTUBULE_ORGANIZING_CENTER		45	0.0927575	0.457826	0.810056	0.844372	1	7511	tags=78%, list=69%, signal=246%
ACTIN_BINDING	ACTIN_BINDING		53	0.101986	0.457207	0.67156	0.843067	1	5504	tags=60%, list=50%, signal=121%
CELLULAR_CARBOHYDRATE_CATABOLIC_PROCESS	CELLULAR_CARBOHYDRATE_CATABOLIC_PROCESS		17	0.10667	0.456866	0.975191	0.841468	1	9147	tags=94%, list=83%, signal=568%
ATPASE_ACTIVITY_COUPLED	ATPASE_ACTIVITY_COUPLED		74	0.104106	0.455994	0.484589	0.84052	1	6123	tags=66%, list=56%, signal=149%
STRUCTURAL_MOLECULE_ACTIVITY	STRUCTURAL_MOLECULE_ACTIVITY		187	0.138507	0.454531	0.370732	0.840251	1	7943	tags=86%, list=72%, signal=307%
ELECTRON_CARRIER_ACTIVITY	ELECTRON_CARRIER_ACTIVITY		65	0.0964594	0.435999	0.622677	0.858701	1	2489	tags=32%, list=23%, signal=42%
CARBOHYDRATE_CATABOLIC_PROCESS	CARBOHYDRATE_CATABOLIC_PROCESS		17	0.10667	0.430753	0.97456	0.86263	1	9147	tags=94%, list=83%, signal=568%
COFACTOR_BINDING	COFACTOR_BINDING		19	0.0982735	0.429934	0.987296	0.861478	1	1808	tags=26%, list=16%, signal=31%
AMINO_ACID_AND_DERIVATIVE_METABOLIC_PROCESS	AMINO_ACID_AND_DERIVATIVE_METABOLIC_PROCESS		90	0.105152	0.429728	0.405694	0.859711	1	4336	tags=50%, list=40%, signal=82%
CELL_CYCLE_CHECKPOINT_GO_0000075	CELL_CYCLE_CHECKPOINT_GO_0000075		37	0.0947048	0.428545	0.860941	0.859032	1	3704	tags=43%, list=34%, signal=65%
COATED_VESICLE	COATED_VESICLE		37	0.096803	0.428204	0.850943	0.857371	1	2200	tags=30%, list=20%, signal=37%
PROTEIN_IMPORT	PROTEIN_IMPORT		47	0.0959329	0.423432	0.770093	0.860371	1	1284	tags=21%, list=12%, signal=24%
AMINO_ACID_METABOLIC_PROCESS	AMINO_ACID_METABOLIC_PROCESS		70	0.0905814	0.421046	0.641122	0.860938	1	4336	tags=49%, list=40%, signal=80%
CARBOXYLIC_ACID_METABOLIC_PROCESS	CARBOXYLIC_ACID_METABOLIC_PROCESS		142	0.113434	0.420534	0.318996	0.859529	1	933	tags=20%, list=9%, signal=21%
CYTOPLASMIC_VESICLE	CYTOPLASMIC_VESICLE		90	0.1	0.410456	0.429119	0.868008	1	2200	tags=30%, list=20%, signal=37%
ADENYL_NUCLEOTIDE_BINDING	ADENYL_NUCLEOTIDE_BINDING		133	0.123798	0.408419	0.350534	0.868064	1	3603	tags=45%, list=33%, signal=66%
TRANSLATION	TRANSLATION		138	0.101873	0.403553	0.348354	0.870836	1	3900	tags=46%, list=36%, signal=70%
VESICLE	VESICLE		93	0.101112	0.390543	0.464991	0.881594	1	2200	tags=30%, list=20%, signal=37%
TRANSCRIPTION_REPRESSOR_ACTIVITY	TRANSCRIPTION_REPRESSOR_ACTIVITY		110	0.10041	0.385271	0.416235	0.884549	1	1799	tags=26%, list=16%, signal=31%
HYDROLASE_ACTIVITY_ACTING_ON_ESTER_BONDS	HYDROLASE_ACTIVITY_ACTING_ON_ESTER_BONDS		220	0.127518	0.383909	0.43436	0.883886	1	1768	tags=29%, list=16%, signal=33%
ORGANIC_ACID_METABOLIC_PROCESS	ORGANIC_ACID_METABOLIC_PROCESS		144	0.110679	0.382047	0.353234	0.883743	1	933	tags=19%, list=9%, signal=21%
REGULATION_OF_RESPONSE_TO_STIMULUS	REGULATION_OF_RESPONSE_TO_STIMULUS		49	0.0860376	0.381926	0.857685	0.881863	1	1968	tags=27%, list=18%, signal=32%
NEGATIVE_REGULATION_OF_PROGRAMMED_CELL_DEATH	NEGATIVE_REGULATION_OF_PROGRAMMED_CELL_DEATH		132	0.10271	0.38049	0.364261	0.881267	1	2042	tags=29%, list=19%, signal=35%
MEMBRANE_BOUND_VESICLE	MEMBRANE_BOUND_VESICLE		89	0.0920614	0.379852	0.550909	0.879857	1	2200	tags=29%, list=20%, signal=36%
CYTOPLASMIC_MEMBRANE_BOUND_VESICLE	CYTOPLASMIC_MEMBRANE_BOUND_VESICLE		87	0.098814	0.376976	0.463415	0.880576	1	2200	tags=30%, list=20%, signal=37%
GLYCOPROTEIN_METABOLIC_PROCESS	GLYCOPROTEIN_METABOLIC_PROCESS		72	0.0891299	0.370487	0.660036	0.884868	1	2073	tags=28%, list=19%, signal=34%
CELLULAR_CATABOLIC_PROCESS	CELLULAR_CATABOLIC_PROCESS		168	0.107199	0.36767	0.361667	0.885508	1	6214	tags=67%, list=57%, signal=153%
MUSCLE_DEVELOPMENT	MUSCLE_DEVELOPMENT		87	0.0882914	0.362618	0.583181	0.888215	1	4582	tags=51%, list=42%, signal=86%
CATABOLIC_PROCESS	CATABOLIC_PROCESS		175	0.108962	0.362208	0.383224	0.8866	1	6214	tags=67%, list=57%, signal=153%
BEHAVIOR	BEHAVIOR		121	0.100425	0.355877	0.396739	0.890389	1	1809	tags=26%, list=17%, signal=31%
NUCLEOPLASM_PART	NUCLEOPLASM_PART		151	0.0966737	0.352551	0.387153	0.891303	1	5051	tags=56%, list=46%, signal=102%
NUCLEOCYTOPLASMIC_TRANSPORT	NUCLEOCYTOPLASMIC_TRANSPORT		62	0.0767381	0.350453	0.874545	0.891228	1	1284	tags=19%, list=12%, signal=22%
TRANSCRIPTION_COACTIVATOR_ACTIVITY	TRANSCRIPTION_COACTIVATOR_ACTIVITY		104	0.0861133	0.347674	0.517668	0.891604	1	2858	tags=35%, list=26%, signal=46%
SPECIFIC_RNA_POLYMERASE_II_TRANSCRIPTION_FACTOR_ACTIVITY	SPECIFIC_RNA_POLYMERASE_II_TRANSCRIPTION_FACTOR_ACTIVITY		24	0.0775115	0.346455	0.995902	0.890627	1	6458	tags=67%, list=59%, signal=162%
NEGATIVE_REGULATION_OF_APOPTOSIS	NEGATIVE_REGULATION_OF_APOPTOSIS		131	0.104925	0.333014	0.42029	0.899961	1	2042	tags=29%, list=19%, signal=35%
AMINE_METABOLIC_PROCESS	AMINE_METABOLIC_PROCESS		121	0.0890857	0.331895	0.467972	0.898837	1	4921	tags=54%, list=45%, signal=96%
POSITIVE_REGULATION_OF_TRANSFERASE_ACTIVITY	POSITIVE_REGULATION_OF_TRANSFERASE_ACTIVITY		68	0.0721634	0.314632	0.879121	0.910811	1	4693	tags=50%, list=43%, signal=87%
NUCLEAR_TRANSPORT	NUCLEAR_TRANSPORT		63	0.0736551	0.309968	0.920145	0.912588	1	1284	tags=19%, list=12%, signal=21%
MEMBRANE_FRACTION	MEMBRANE_FRACTION		266	0.108202	0.306892	0.503115	0.913137	1	3333	tags=41%, list=30%, signal=57%
CARBOHYDRATE_METABOLIC_PROCESS	CARBOHYDRATE_METABOLIC_PROCESS		141	0.0871429	0.298545	0.465636	0.917971	1	844	tags=16%, list=8%, signal=17%
CHROMOSOME_ORGANIZATION_AND_BIOGENESIS	CHROMOSOME_ORGANIZATION_AND_BIOGENESIS		94	0.0769138	0.297079	0.719852	0.917148	1	679	tags=14%, list=6%, signal=15%
TRANSCRIPTION_ACTIVATOR_ACTIVITY	TRANSCRIPTION_ACTIVATOR_ACTIVITY		138	0.0807609	0.296041	0.490818	0.916007	1	4605	tags=50%, list=42%, signal=85%
CELLULAR_LIPID_METABOLIC_PROCESS	CELLULAR_LIPID_METABOLIC_PROCESS		194	0.0923463	0.293427	0.429984	0.916171	1	2225	tags=29%, list=20%, signal=36%
PURINE_RIBONUCLEOTIDE_BINDING	PURINE_RIBONUCLEOTIDE_BINDING		167	0.0856459	0.292923	0.457711	0.914564	1	3603	tags=41%, list=33%, signal=61%
PURINE_NUCLEOTIDE_BINDING	PURINE_NUCLEOTIDE_BINDING		171	0.0877408	0.292387	0.439669	0.912998	1	3603	tags=42%, list=33%, signal=61%
NUCLEOTIDE_BINDING	NUCLEOTIDE_BINDING		181	0.086968	0.290754	0.429795	0.912401	1	3603	tags=41%, list=33%, signal=61%
OXIDOREDUCTASE_ACTIVITY	OXIDOREDUCTASE_ACTIVITY		231	0.0929863	0.290627	0.436728	0.910539	1	2370	tags=31%, list=22%, signal=38%
ENVELOPE	ENVELOPE		138	0.0789158	0.287654	0.527682	0.910948	1	1607	tags=22%, list=15%, signal=26%
RNA_BINDING	RNA_BINDING		182	0.0910011	0.28501	0.450847	0.911053	1	885	tags=17%, list=8%, signal=18%
ORGANELLE_ENVELOPE	ORGANELLE_ENVELOPE		138	0.0789158	0.284798	0.565217	0.909285	1	1607	tags=22%, list=15%, signal=26%
GENERATION_OF_PRECURSOR_METABOLITES_AND_ENERGY	GENERATION_OF_PRECURSOR_METABOLITES_AND_ENERGY		104	0.07056	0.274679	0.756098	0.915207	1	603	tags=13%, list=6%, signal=13%
NITROGEN_COMPOUND_METABOLIC_PROCESS	NITROGEN_COMPOUND_METABOLIC_PROCESS		133	0.0780145	0.273288	0.553603	0.914322	1	5582	tags=59%, list=51%, signal=118%
MITOCHONDRION	MITOCHONDRION		270	0.0910832	0.268852	0.489922	0.91576	1	8321	tags=85%, list=76%, signal=344%
POSITIVE_REGULATION_OF_CATALYTIC_ACTIVITY	POSITIVE_REGULATION_OF_CATALYTIC_ACTIVITY		134	0.0769961	0.256887	0.578853	0.923214	1	6772	tags=69%, list=62%, signal=179%
NUCLEOPLASM	NUCLEOPLASM		198	0.0808398	0.252231	0.489149	0.924742	1	5550	tags=59%, list=51%, signal=117%
LIPID_METABOLIC_PROCESS	LIPID_METABOLIC_PROCESS		246	0.0804278	0.250424	0.472441	0.924208	1	7335	tags=75%, list=67%, signal=221%
PROTEIN_AMINO_ACID_PHOSPHORYLATION	PROTEIN_AMINO_ACID_PHOSPHORYLATION		233	0.0819793	0.249003	0.482226	0.923423	1	5705	tags=60%, list=52%, signal=123%
TISSUE_DEVELOPMENT	TISSUE_DEVELOPMENT		117	0.067761	0.238354	0.725525	0.929515	1	3667	tags=40%, list=33%, signal=60%
INTRACELLULAR_PROTEIN_TRANSPORT	INTRACELLULAR_PROTEIN_TRANSPORT		109	0.0559648	0.236794	0.892035	0.928786	1	4922	tags=50%, list=45%, signal=91%
ESTABLISHMENT_OF_PROTEIN_LOCALIZATION	ESTABLISHMENT_OF_PROTEIN_LOCALIZATION		138	0.0661462	0.234813	0.684669	0.928435	1	4922	tags=51%, list=45%, signal=92%
POST_TRANSLATIONAL_PROTEIN_MODIFICATION	POST_TRANSLATIONAL_PROTEIN_MODIFICATION		400	0.0809843	0.226013	0.613409	0.933098	1	8542	tags=86%, list=78%, signal=374%
TRANSCRIPTION_FACTOR_BINDING	TRANSCRIPTION_FACTOR_BINDING		242	0.0777444	0.221346	0.533113	0.934732	1	2653	tags=32%, list=24%, signal=41%
PROTEIN_LOCALIZATION	PROTEIN_LOCALIZATION		155	0.0613657	0.212776	0.722892	0.939335	1	4922	tags=51%, list=45%, signal=91%
PHOSPHORYLATION	PHOSPHORYLATION		261	0.0709207	0.211287	0.562791	0.938574	1	5833	tags=60%, list=53%, signal=126%
CELLULAR_BIOSYNTHETIC_PROCESS	CELLULAR_BIOSYNTHETIC_PROCESS		254	0.0710788	0.209768	0.542813	0.937753	1	1827	tags=24%, list=17%, signal=28%
REGULATION_OF_CATALYTIC_ACTIVITY	REGULATION_OF_CATALYTIC_ACTIVITY		225	0.0696289	0.206244	0.57767	0.938382	1	9286	tags=92%, list=85%, signal=587%
CELL_FRACTION	CELL_FRACTION		387	0.0723889	0.205434	0.595376	0.937105	1	2802	tags=33%, list=26%, signal=42%
PROTEIN_TRANSPORT	PROTEIN_TRANSPORT		118	0.0599408	0.203559	0.838384	0.936526	1	4922	tags=51%, list=45%, signal=91%
MACROMOLECULE_BIOSYNTHETIC_PROCESS	MACROMOLECULE_BIOSYNTHETIC_PROCESS		249	0.0652203	0.199381	0.576271	0.937631	1	885	tags=14%, list=8%, signal=15%
ION_BINDING	ION_BINDING		204	0.0585251	0.189102	0.694215	0.94324	1	5924	tags=60%, list=54%, signal=128%
REGULATION_OF_MOLECULAR_FUNCTION	REGULATION_OF_MOLECULAR_FUNCTION		265	0.0597487	0.181094	0.642216	0.947026	1	9286	tags=91%, list=85%, signal=579%
BIOSYNTHETIC_PROCESS	BIOSYNTHETIC_PROCESS		371	0.0533459	0.155815	0.656115	0.962732	1	1827	tags=22%, list=17%, signal=25%
MACROMOLECULE_LOCALIZATION	MACROMOLECULE_LOCALIZATION		165	0.0453144	0.148229	0.900662	0.965755	1	7680	tags=75%, list=70%, signal=245%

## Sheet: distribution cluster 2
NAME	GS<br> follow link to MSigDB	GS DETAILS	SIZE	ES	NES	NOM p-val	FDR q-val	FWER p-val	RANK AT MAX	LEADING EDGE
CONDENSED_CHROMOSOME	CONDENSED_CHROMOSOME	Details ...	25	0.936271	3.67059	0.002	0.556336	0.396	23	tags=8%, list=0%, signal=8%
DEVELOPMENTAL_MATURATION	DEVELOPMENTAL_MATURATION	Details ...	17	0.915517	3.64267	0.0175439	0.403825	0.514	7	tags=6%, list=0%, signal=6%
REGULATION_OF_ANATOMICAL_STRUCTURE_MORPHOGENESIS	REGULATION_OF_ANATOMICAL_STRUCTURE_MORPHOGENESIS	Details ...	22	0.891029	3.60009	0.0474453	0.437761	0.705	19	tags=5%, list=0%, signal=5%
POSITIVE_REGULATION_OF_PHOSPHORYLATION	POSITIVE_REGULATION_OF_PHOSPHORYLATION	Details ...	23	0.887224	3.59361	0.0374016	0.355927	0.742	11	tags=4%, list=0%, signal=4%
PROTEIN_AUTOPROCESSING	PROTEIN_AUTOPROCESSING	Details ...	25	0.878655	3.57234	0.0350877	0.386534	0.846	7	tags=4%, list=0%, signal=4%
CONTRACTILE_FIBER_PART	CONTRACTILE_FIBER_PART	Details ...	19	0.906015	3.56768	0.0284091	0.354142	0.875	7	tags=5%, list=0%, signal=5%
MYOBLAST_DIFFERENTIATION	MYOBLAST_DIFFERENTIATION	Details ...	17	0.915517	3.56714	0.0374532	0.306078	0.876	7	tags=6%, list=0%, signal=6%
SERINE_TYPE_PEPTIDASE_ACTIVITY	SERINE_TYPE_PEPTIDASE_ACTIVITY	Details ...	30	0.856446	3.56665	0.0679785	0.27013	0.879	14	tags=3%, list=0%, signal=3%
MUSCLE_CELL_DIFFERENTIATION	MUSCLE_CELL_DIFFERENTIATION	Details ...	19	0.906015	3.56528	0.023622	0.246774	0.887	7	tags=5%, list=0%, signal=5%
REGULATION_OF_PROTEIN_AMINO_ACID_PHOSPHORYLATION	REGULATION_OF_PROTEIN_AMINO_ACID_PHOSPHORYLATION	Details ...	25	0.87829	3.56073	0.0458015	0.243935	0.913	11	tags=4%, list=0%, signal=4%
MYOFIBRIL	MYOFIBRIL	Details ...	16	0.920343	3.5312	0.0155945	0.302671	0.962	7	tags=6%, list=0%, signal=6%
NUCLEAR_EXPORT	NUCLEAR_EXPORT	Details ...	22	0.89112	3.53059	0.0720887	0.279174	0.962	18	tags=5%, list=0%, signal=5%
REGULATION_OF_NUCLEOCYTOPLASMIC_TRANSPORT	REGULATION_OF_NUCLEOCYTOPLASMIC_TRANSPORT	Details ...	19	0.90501	3.52916	0.0521042	0.260794	0.962	18	tags=5%, list=0%, signal=5%
OXIDOREDUCTASE_ACTIVITY_ACTING_ON_THE_ALDEHYDE_OR_OXO_GROUP_OF_DONORSNAD_OR_NADP_AS_ACCEPTOR	OXIDOREDUCTASE_ACTIVITY_ACTING_ON_THE_ALDEHYDE_OR_OXO_GROUP_OF_DONORSNAD_OR_NADP_AS_ACCEPTOR	Details ...	15	0.962236	3.52708	0	0.249664	0.965	22	tags=13%, list=0%, signal=13%
INTERLEUKIN_RECEPTOR_ACTIVITY	INTERLEUKIN_RECEPTOR_ACTIVITY	Details ...	17	0.916066	3.5143	0.00580271	0.265757	0.976	1	tags=6%, list=0%, signal=6%
MEIOTIC_CELL_CYCLE	MEIOTIC_CELL_CYCLE	Details ...	29	0.859851	3.51244	0.0990991	0.251667	0.977	23	tags=3%, list=0%, signal=3%
SMALL_GTPASE_BINDING	SMALL_GTPASE_BINDING	Details ...	24	0.882003	3.48464	0.0772201	0.296369	0.99	19	tags=4%, list=0%, signal=4%
REGULATION_OF_CYCLIN_DEPENDENT_PROTEIN_KINASE_ACTIVITY	REGULATION_OF_CYCLIN_DEPENDENT_PROTEIN_KINASE_ACTIVITY	Details ...	35	0.911749	3.4774	0.00185185	0.294793	0.994	23	tags=6%, list=0%, signal=6%
POSITIVE_REGULATION_OF_CELL_CYCLE	POSITIVE_REGULATION_OF_CELL_CYCLE	Details ...	15	0.924856	3.44391	0.0244361	0.371703	0.999	11	tags=7%, list=0%, signal=7%
MESODERM_DEVELOPMENT	MESODERM_DEVELOPMENT	Details ...	20	0.901977	3.43938	0.0208333	0.368962	1	0	tags=5%, list=0%, signal=5%
REGULATION_OF_RAS_PROTEIN_SIGNAL_TRANSDUCTION	REGULATION_OF_RAS_PROTEIN_SIGNAL_TRANSDUCTION		17	0.914421	3.43406	0.0556586	0.368117	1	19	tags=6%, list=0%, signal=6%
SEQUENCE_SPECIFIC_DNA_BINDING	SEQUENCE_SPECIFIC_DNA_BINDING		43	0.892944	3.43324	0.0106383	0.353229	1	24	tags=5%, list=0%, signal=5%
REGULATION_OF_PHOSPHORYLATION	REGULATION_OF_PHOSPHORYLATION		42	0.895791	3.41988	0.00185529	0.361447	1	18	tags=5%, list=0%, signal=5%
POSITIVE_REGULATION_OF_PROTEIN_AMINO_ACID_PHOSPHORYLATION	POSITIVE_REGULATION_OF_PROTEIN_AMINO_ACID_PHOSPHORYLATION		18	0.910376	3.41983	0.0376648	0.346573	1	11	tags=6%, list=0%, signal=6%
INTERLEUKIN_BINDING	INTERLEUKIN_BINDING		22	0.892674	3.41311	0.00967118	0.354974	1	1	tags=5%, list=0%, signal=5%
CALMODULIN_BINDING	CALMODULIN_BINDING		25	0.937459	3.40725	0	0.36367	1	10	tags=8%, list=0%, signal=8%
STRUCTURAL_CONSTITUENT_OF_MUSCLE	STRUCTURAL_CONSTITUENT_OF_MUSCLE		25	0.878655	3.40303	0.0373134	0.365217	1	7	tags=4%, list=0%, signal=4%
OXIDOREDUCTASE_ACTIVITY_ACTING_ON_THE_ALDEHYDE_OR_OXO_GROUP_OF_DONORS	OXIDOREDUCTASE_ACTIVITY_ACTING_ON_THE_ALDEHYDE_OR_OXO_GROUP_OF_DONORS		21	0.946543	3.39581	0.00387597	0.368405	1	22	tags=10%, list=0%, signal=10%
RUFFLE	RUFFLE		26	0.873158	3.3907	0.091954	0.363649	1	19	tags=4%, list=0%, signal=4%
DNA_INTEGRITY_CHECKPOINT	DNA_INTEGRITY_CHECKPOINT		16	0.918882	3.38829	0.0609524	0.354337	1	23	tags=6%, list=0%, signal=6%
PROTEIN_AMINO_ACID_AUTOPHOSPHORYLATION	PROTEIN_AMINO_ACID_AUTOPHOSPHORYLATION		24	0.8831	3.38587	0.0282828	0.346512	1	7	tags=4%, list=0%, signal=4%
CONTRACTILE_FIBER	CONTRACTILE_FIBER		20	0.901338	3.37837	0.0457143	0.353377	1	7	tags=5%, list=0%, signal=5%
POSITIVE_REGULATION_OF_PHOSPHATE_METABOLIC_PROCESS	POSITIVE_REGULATION_OF_PHOSPHATE_METABOLIC_PROCESS		25	0.87829	3.3752	0.0391791	0.354551	1	11	tags=4%, list=0%, signal=4%
METHYLTRANSFERASE_ACTIVITY	METHYLTRANSFERASE_ACTIVITY		33	0.84373	3.36426	0.0917431	0.376112	1	17	tags=3%, list=0%, signal=3%
STEROID_BINDING	STEROID_BINDING		17	0.914238	3.35567	0.0639535	0.393041	1	21	tags=6%, list=0%, signal=6%
CARBOXYLESTERASE_ACTIVITY	CARBOXYLESTERASE_ACTIVITY		21	0.894697	3.35243	0.116541	0.391806	1	29	tags=5%, list=0%, signal=5%
REGULATION_OF_SMALL_GTPASE_MEDIATED_SIGNAL_TRANSDUCTION	REGULATION_OF_SMALL_GTPASE_MEDIATED_SIGNAL_TRANSDUCTION		20	0.900241	3.35205	0.0715667	0.382666	1	19	tags=5%, list=0%, signal=5%
GTPASE_BINDING	GTPASE_BINDING		25	0.877558	3.34331	0.100402	0.395549	1	19	tags=4%, list=0%, signal=4%
MEIOSIS_I	MEIOSIS_I		15	0.923759	3.32828	0.072549	0.416307	1	23	tags=7%, list=0%, signal=7%
CELL_PROJECTION_BIOGENESIS	CELL_PROJECTION_BIOGENESIS		22	0.891029	3.31699	0.0826923	0.421949	1	19	tags=5%, list=0%, signal=5%
CELL_MATURATION	CELL_MATURATION		15	0.925221	3.31455	0.021611	0.41849	1	7	tags=7%, list=0%, signal=7%
PATTERN_SPECIFICATION_PROCESS	PATTERN_SPECIFICATION_PROCESS		26	0.874895	3.31284	0.0189036	0.4134	1	0	tags=4%, list=0%, signal=4%
RAS_GTPASE_ACTIVATOR_ACTIVITY	RAS_GTPASE_ACTIVATOR_ACTIVITY		25	0.877375	3.30659	0.109344	0.420787	1	21	tags=4%, list=0%, signal=4%
SERINE_HYDROLASE_ACTIVITY	SERINE_HYDROLASE_ACTIVITY		31	0.852258	3.30389	0.0837989	0.417116	1	14	tags=3%, list=0%, signal=3%
CALCIUM_ION_TRANSPORT	CALCIUM_ION_TRANSPORT		25	0.881581	3.29579	0.00544465	0.419471	1	87	tags=12%, list=1%, signal=12%
COFACTOR_BIOSYNTHETIC_PROCESS	COFACTOR_BIOSYNTHETIC_PROCESS		19	0.905101	3.28968	0.0689655	0.419838	1	17	tags=5%, list=0%, signal=5%
EXOPEPTIDASE_ACTIVITY	EXOPEPTIDASE_ACTIVITY		26	0.873615	3.27168	0.0734127	0.436047	1	14	tags=4%, list=0%, signal=4%
PHOSPHOLIPASE_ACTIVITY	PHOSPHOLIPASE_ACTIVITY		33	0.842632	3.27018	0.145985	0.429654	1	29	tags=3%, list=0%, signal=3%
COENZYME_METABOLIC_PROCESS	COENZYME_METABOLIC_PROCESS		32	0.847837	3.26939	0.09839	0.42203	1	17	tags=3%, list=0%, signal=3%
GROWTH_FACTOR_BINDING	GROWTH_FACTOR_BINDING		28	0.866134	3.25335	0.021978	0.432854	1	1	tags=4%, list=0%, signal=4%
DNA_DAMAGE_RESPONSESIGNAL_TRANSDUCTION	DNA_DAMAGE_RESPONSESIGNAL_TRANSDUCTION		23	0.886127	3.23011	0.0968921	0.457618	1	23	tags=4%, list=0%, signal=4%
RHO_PROTEIN_SIGNAL_TRANSDUCTION	RHO_PROTEIN_SIGNAL_TRANSDUCTION		35	0.835451	3.23009	0.110251	0.44886	1	19	tags=3%, list=0%, signal=3%
TRANSMEMBRANE_RECEPTOR_PROTEIN_PHOSPHATASE_ACTIVITY	TRANSMEMBRANE_RECEPTOR_PROTEIN_PHOSPHATASE_ACTIVITY		18	0.880461	3.21308	0.11068	0.460412	1	1325	tags=100%, list=12%, signal=114%
CELL_CYCLE_CHECKPOINT_GO_0000075	CELL_CYCLE_CHECKPOINT_GO_0000075		37	0.827143	3.20978	0.131387	0.45533	1	23	tags=3%, list=0%, signal=3%
POSITIVE_REGULATION_OF_PROTEIN_MODIFICATION_PROCESS	POSITIVE_REGULATION_OF_PROTEIN_MODIFICATION_PROCESS		27	0.869533	3.20961	0.0651731	0.44721	1	11	tags=4%, list=0%, signal=4%
DI___TRI_VALENT_INORGANIC_CATION_TRANSPORT	DI___TRI_VALENT_INORGANIC_CATION_TRANSPORT		30	0.859762	3.20264	0.00561798	0.446755	1	87	tags=10%, list=1%, signal=10%
ISOMERASE_ACTIVITY	ISOMERASE_ACTIVITY		31	0.853356	3.20178	0.0402802	0.439894	1	2	tags=3%, list=0%, signal=3%
LAMELLIPODIUM	LAMELLIPODIUM		22	0.891029	3.19116	0.0956679	0.446116	1	19	tags=5%, list=0%, signal=5%
INDUCTION_OF_APOPTOSIS_BY_EXTRACELLULAR_SIGNALS	INDUCTION_OF_APOPTOSIS_BY_EXTRACELLULAR_SIGNALS		26	0.874621	3.18688	0.029703	0.444589	1	3	tags=4%, list=0%, signal=4%
TRANSFERASE_ACTIVITY_TRANSFERRING_ONE_CARBON_GROUPS	TRANSFERASE_ACTIVITY_TRANSFERRING_ONE_CARBON_GROUPS		34	0.839663	3.1862	0.101313	0.438056	1	17	tags=3%, list=0%, signal=3%
UBIQUITIN_LIGASE_COMPLEX	UBIQUITIN_LIGASE_COMPLEX		24	0.882095	3.18021	0.0927644	0.438609	1	18	tags=4%, list=0%, signal=4%
NUCLEAR_CHROMOSOME	NUCLEAR_CHROMOSOME		44	0.89075	3.16417	0.00899281	0.444231	1	23	tags=5%, list=0%, signal=5%
REGULATION_OF_PROTEIN_MODIFICATION_PROCESS	REGULATION_OF_PROTEIN_MODIFICATION_PROCESS		37	0.828242	3.12886	0.08	0.468242	1	11	tags=3%, list=0%, signal=3%
PROTEIN_OLIGOMERIZATION	PROTEIN_OLIGOMERIZATION		27	0.869716	3.12855	0.0539033	0.461265	1	9	tags=4%, list=0%, signal=4%
CALCIUM_CHANNEL_ACTIVITY	CALCIUM_CHANNEL_ACTIVITY		31	0.879694	3.12663	0.00556586	0.456447	1	149	tags=29%, list=1%, signal=29%
PROTEIN_PROCESSING	PROTEIN_PROCESSING		37	0.828608	3.11062	0.0614203	0.466054	1	7	tags=3%, list=0%, signal=3%
GUANYL_NUCLEOTIDE_EXCHANGE_FACTOR_ACTIVITY	GUANYL_NUCLEOTIDE_EXCHANGE_FACTOR_ACTIVITY		34	0.83948	3.10976	0.120879	0.460384	1	19	tags=3%, list=0%, signal=3%
REGULATION_OF_INTRACELLULAR_TRANSPORT	REGULATION_OF_INTRACELLULAR_TRANSPORT		22	0.89112	3.10749	0.0961538	0.456865	1	18	tags=5%, list=0%, signal=5%
SKELETAL_MUSCLE_DEVELOPMENT	SKELETAL_MUSCLE_DEVELOPMENT		30	0.857086	3.09911	0.0425926	0.45982	1	7	tags=3%, list=0%, signal=3%
HEMATOPOIETIN_INTERFERON_CLASSD200_DOMAIN_CYTOKINE_RECEPTOR_ACTIVITY	HEMATOPOIETIN_INTERFERON_CLASSD200_DOMAIN_CYTOKINE_RECEPTOR_ACTIVITY		29	0.861864	3.09263	0.0166976	0.459058	1	1	tags=3%, list=0%, signal=3%
STRIATED_MUSCLE_DEVELOPMENT	STRIATED_MUSCLE_DEVELOPMENT		36	0.83256	3.0422	0.0606061	0.484061	1	7	tags=3%, list=0%, signal=3%
CELLULAR_DEFENSE_RESPONSE	CELLULAR_DEFENSE_RESPONSE		37	0.826777	3.03484	0.172414	0.483507	1	27	tags=3%, list=0%, signal=3%
COFACTOR_METABOLIC_PROCESS	COFACTOR_METABOLIC_PROCESS		47	0.79014	3.02817	0.131944	0.483848	1	17	tags=2%, list=0%, signal=2%
LEADING_EDGE	LEADING_EDGE		39	0.819716	3.00909	0.131907	0.492891	1	19	tags=3%, list=0%, signal=3%
SMALL_GTPASE_REGULATOR_ACTIVITY	SMALL_GTPASE_REGULATOR_ACTIVITY		51	0.776935	2.99807	0.0912548	0.495874	1	255	tags=12%, list=2%, signal=12%
DNA_RECOMBINATION	DNA_RECOMBINATION		41	0.811702	2.97511	0.16158	0.504026	1	23	tags=2%, list=0%, signal=2%
LIPASE_ACTIVITY	LIPASE_ACTIVITY		39	0.818801	2.95916	0.190128	0.509162	1	29	tags=3%, list=0%, signal=3%
CARBOHYDRATE_BINDING	CARBOHYDRATE_BINDING		44	0.800311	2.91304	0.179245	0.52176	1	25	tags=2%, list=0%, signal=2%
EMBRYONIC_DEVELOPMENT	EMBRYONIC_DEVELOPMENT		47	0.791698	2.85098	0.0413669	0.549777	1	0	tags=2%, list=0%, signal=2%
CYTOKINE_BINDING	CYTOKINE_BINDING		43	0.806211	2.80777	0.032491	0.560952	1	1	tags=2%, list=0%, signal=2%
ALCOHOL_METABOLIC_PROCESS	ALCOHOL_METABOLIC_PROCESS		70	0.835262	2.73027	0.0194346	0.586283	1	22	tags=3%, list=0%, signal=3%
NUCLEOCYTOPLASMIC_TRANSPORT	NUCLEOCYTOPLASMIC_TRANSPORT		62	0.739691	2.72077	0.171233	0.582558	1	18	tags=2%, list=0%, signal=2%
REGULATION_OF_TRANSPORT	REGULATION_OF_TRANSPORT		54	0.765723	2.67297	0.182482	0.598664	1	18	tags=2%, list=0%, signal=2%
GTPASE_ACTIVATOR_ACTIVITY	GTPASE_ACTIVATOR_ACTIVITY		52	0.772244	2.64752	0.209507	0.6039	1	21	tags=2%, list=0%, signal=2%
CHROMOSOME	CHROMOSOME		99	0.78081	2.58957	0.0283465	0.618541	1	23	tags=2%, list=0%, signal=2%
GTPASE_REGULATOR_ACTIVITY	GTPASE_REGULATOR_ACTIVITY		100	0.779245	2.58595	0.0228385	0.613484	1	21	tags=2%, list=0%, signal=2%
ACTIN_FILAMENT_BASED_PROCESS	ACTIN_FILAMENT_BASED_PROCESS		98	0.782935	2.57856	0.0330578	0.609182	1	19	tags=2%, list=0%, signal=2%
PROTEIN_HETERODIMERIZATION_ACTIVITY	PROTEIN_HETERODIMERIZATION_ACTIVITY		66	0.727326	2.55368	0.191987	0.61732	1	18	tags=2%, list=0%, signal=2%
NUCLEAR_TRANSPORT	NUCLEAR_TRANSPORT		63	0.736561	2.53854	0.200692	0.618344	1	18	tags=2%, list=0%, signal=2%
REGULATION_OF_HYDROLASE_ACTIVITY	REGULATION_OF_HYDROLASE_ACTIVITY		62	0.739599	2.51741	0.226415	0.62858	1	19	tags=2%, list=0%, signal=2%
LIPID_BINDING	LIPID_BINDING		64	0.733181	2.50393	0.223386	0.628502	1	21	tags=2%, list=0%, signal=2%
POSITIVE_REGULATION_OF_TRANSFERASE_ACTIVITY	POSITIVE_REGULATION_OF_TRANSFERASE_ACTIVITY		68	0.721939	2.4641	0.152027	0.637492	1	11	tags=1%, list=0%, signal=1%
CELL_CELL_ADHESION	CELL_CELL_ADHESION		73	0.706008	2.43911	0.271478	0.642456	1	25	tags=1%, list=0%, signal=1%
LIGASE_ACTIVITY_FORMING_CARBON_NITROGEN_BONDS	LIGASE_ACTIVITY_FORMING_CARBON_NITROGEN_BONDS		59	0.74805	2.42725	0.30394	0.643039	1	31	tags=2%, list=0%, signal=2%
M_PHASE	M_PHASE		91	0.795088	2.42404	0.0250417	0.637941	1	23	tags=2%, list=0%, signal=2%
POSITIVE_REGULATION_OF_CELLULAR_PROTEIN_METABOLIC_PROCESS	POSITIVE_REGULATION_OF_CELLULAR_PROTEIN_METABOLIC_PROCESS		65	0.731021	2.41823	0.161404	0.633783	1	11	tags=2%, list=0%, signal=2%
ACTIN_CYTOSKELETON_ORGANIZATION_AND_BIOGENESIS	ACTIN_CYTOSKELETON_ORGANIZATION_AND_BIOGENESIS		89	0.799107	2.39732	0.0247934	0.635018	1	19	tags=2%, list=0%, signal=2%
PROTEIN_HOMODIMERIZATION_ACTIVITY	PROTEIN_HOMODIMERIZATION_ACTIVITY		99	0.78127	2.37983	0.0242326	0.635227	1	18	tags=2%, list=0%, signal=2%
RAS_PROTEIN_SIGNAL_TRANSDUCTION	RAS_PROTEIN_SIGNAL_TRANSDUCTION		59	0.749152	2.3714	0.227431	0.633341	1	19	tags=2%, list=0%, signal=2%
SMALL_GTPASE_MEDIATED_SIGNAL_TRANSDUCTION	SMALL_GTPASE_MEDIATED_SIGNAL_TRANSDUCTION		74	0.703702	2.36996	0.22597	0.627729	1	19	tags=1%, list=0%, signal=1%
POSITIVE_REGULATION_OF_PROTEIN_METABOLIC_PROCESS	POSITIVE_REGULATION_OF_PROTEIN_METABOLIC_PROCESS		67	0.724941	2.36739	0.175084	0.623012	1	11	tags=1%, list=0%, signal=1%
M_PHASE_OF_MITOTIC_CELL_CYCLE	M_PHASE_OF_MITOTIC_CELL_CYCLE		68	0.722306	2.34398	0.119171	0.62322	1	7	tags=1%, list=0%, signal=1%
RESPONSE_TO_ABIOTIC_STIMULUS	RESPONSE_TO_ABIOTIC_STIMULUS		77	0.69609	2.34102	0.154374	0.619914	1	10	tags=1%, list=0%, signal=1%
VOLTAGE_GATED_POTASSIUM_CHANNEL_ACTIVITY	VOLTAGE_GATED_POTASSIUM_CHANNEL_ACTIVITY		33	0.603221	2.33891	0.156134	0.616373	1	2707	tags=85%, list=25%, signal=112%
RECEPTOR_SIGNALING_PROTEIN_ACTIVITY	RECEPTOR_SIGNALING_PROTEIN_ACTIVITY		72	0.708707	2.3324	0.298094	0.615332	1	27	tags=1%, list=0%, signal=1%
MITOSIS	MITOSIS		66	0.728335	2.32305	0.135043	0.61411	1	7	tags=2%, list=0%, signal=2%
LIGASE_ACTIVITY	LIGASE_ACTIVITY		78	0.695108	2.29742	0.0672269	0.617582	1	79	tags=4%, list=1%, signal=4%
CELL_MIGRATION	CELL_MIGRATION		78	0.691944	2.28337	0.287456	0.622909	1	25	tags=1%, list=0%, signal=1%
TRANSCRIPTION_COREPRESSOR_ACTIVITY	TRANSCRIPTION_COREPRESSOR_ACTIVITY		71	0.711887	2.26128	0.298851	0.624721	1	24	tags=1%, list=0%, signal=1%
POTASSIUM_CHANNEL_ACTIVITY	POTASSIUM_CHANNEL_ACTIVITY		44	0.543897	2.2392	0.169776	0.62733	1	2780	tags=80%, list=25%, signal=106%
IDENTICAL_PROTEIN_BINDING	IDENTICAL_PROTEIN_BINDING		249	0.739157	2.21108	0.00136426	0.629011	1	18	tags=2%, list=0%, signal=2%
MUSCLE_DEVELOPMENT	MUSCLE_DEVELOPMENT		87	0.670321	2.1974	0.103506	0.631447	1	85	tags=3%, list=1%, signal=3%
CELL_CYCLE_PHASE	CELL_CYCLE_PHASE		138	0.717939	2.18552	0.0658499	0.634097	1	23	tags=1%, list=0%, signal=1%
REGULATION_OF_TRANSFERASE_ACTIVITY	REGULATION_OF_TRANSFERASE_ACTIVITY		132	0.726946	2.18419	0.0661417	0.628975	1	23	tags=2%, list=0%, signal=2%
REGULATION_OF_PROTEIN_KINASE_ACTIVITY	REGULATION_OF_PROTEIN_KINASE_ACTIVITY		128	0.733077	2.17692	0.0684524	0.62699	1	23	tags=2%, list=0%, signal=2%
POTASSIUM_ION_TRANSPORT	POTASSIUM_ION_TRANSPORT		51	0.592427	2.16925	0.235916	0.627966	1	2777	tags=84%, list=25%, signal=112%
CELL_PROJECTION	CELL_PROJECTION		84	0.676339	2.159	0.266234	0.626732	1	19	tags=1%, list=0%, signal=1%
MEMBRANE_ORGANIZATION_AND_BIOGENESIS	MEMBRANE_ORGANIZATION_AND_BIOGENESIS		98	0.642887	2.15282	0.1232	0.62331	1	3	tags=1%, list=0%, signal=1%
CATION_CHANNEL_ACTIVITY	CATION_CHANNEL_ACTIVITY		102	0.65672	2.13216	0.045977	0.633062	1	357	tags=16%, list=3%, signal=16%
REGULATION_OF_CELL_CYCLE	REGULATION_OF_CELL_CYCLE		145	0.707708	2.12697	0.0766962	0.630446	1	23	tags=1%, list=0%, signal=1%
CATION_HOMEOSTASIS	CATION_HOMEOSTASIS		92	0.65676	2.12513	0.199683	0.626387	1	10	tags=1%, list=0%, signal=1%
POSITIVE_REGULATION_OF_TRANSCRIPTIONDNA_DEPENDENT	POSITIVE_REGULATION_OF_TRANSCRIPTIONDNA_DEPENDENT		90	0.660458	2.09718	0.337308	0.640465	1	24	tags=1%, list=0%, signal=1%
PROTEIN_DIMERIZATION_ACTIVITY	PROTEIN_DIMERIZATION_ACTIVITY		150	0.701039	2.09464	0.0523952	0.637213	1	18	tags=1%, list=0%, signal=1%
CELLULAR_CATION_HOMEOSTASIS	CELLULAR_CATION_HOMEOSTASIS		89	0.664267	2.09228	0.2	0.633693	1	10	tags=1%, list=0%, signal=1%
REGULATION_OF_KINASE_ACTIVITY	REGULATION_OF_KINASE_ACTIVITY		130	0.729999	2.08439	0.0553746	0.632491	1	23	tags=2%, list=0%, signal=2%
POSITIVE_REGULATION_OF_RNA_METABOLIC_PROCESS	POSITIVE_REGULATION_OF_RNA_METABOLIC_PROCESS		91	0.657955	2.07774	0.314103	0.630597	1	24	tags=1%, list=0%, signal=1%
VOLTAGE_GATED_POTASSIUM_CHANNEL_COMPLEX	VOLTAGE_GATED_POTASSIUM_CHANNEL_COMPLEX		36	0.581777	2.0759	0.203704	0.626674	1	2777	tags=83%, list=25%, signal=111%
PROTEIN_TARGETING	PROTEIN_TARGETING		85	0.673812	2.0658	0.290378	0.62574	1	18	tags=1%, list=0%, signal=1%
METAL_ION_TRANSPORT	METAL_ION_TRANSPORT		99	0.644068	2.0445	0.0554649	0.6303	1	87	tags=4%, list=1%, signal=4%
CYTOSKELETON_ORGANIZATION_AND_BIOGENESIS	CYTOSKELETON_ORGANIZATION_AND_BIOGENESIS		171	0.672496	2.04434	0.0673499	0.625494	1	19	tags=1%, list=0%, signal=1%
IMMUNE_SYSTEM_PROCESS	IMMUNE_SYSTEM_PROCESS		253	0.675062	2.01821	0.0308725	0.632475	1	25	tags=1%, list=0%, signal=1%
GAMETE_GENERATION	GAMETE_GENERATION		92	0.655563	2.01716	0.354098	0.62822	1	23	tags=1%, list=0%, signal=1%
CELL_CYCLE_PROCESS	CELL_CYCLE_PROCESS		154	0.694973	2.01111	0.101881	0.628634	1	23	tags=1%, list=0%, signal=1%
HOMEOSTATIC_PROCESS	HOMEOSTATIC_PROCESS		170	0.673891	1.97791	0.0704846	0.642072	1	18	tags=1%, list=0%, signal=1%
OXIDOREDUCTASE_ACTIVITY_ACTING_ON_THE_CH_CH_GROUP_OF_DONORS	OXIDOREDUCTASE_ACTIVITY_ACTING_ON_THE_CH_CH_GROUP_OF_DONORS		21	0.491239	1.96952	0.0944882	0.639327	1	1932	tags=67%, list=18%, signal=81%
REGULATION_OF_CATALYTIC_ACTIVITY	REGULATION_OF_CATALYTIC_ACTIVITY		225	0.700655	1.96708	0.0192308	0.635321	1	23	tags=1%, list=0%, signal=1%
REGULATION_OF_MOLECULAR_FUNCTION	REGULATION_OF_MOLECULAR_FUNCTION		265	0.664914	1.96209	0.0254351	0.632903	1	23	tags=1%, list=0%, signal=1%
ATP_BINDING	ATP_BINDING		122	0.591496	1.95375	0.103236	0.631587	1	145	tags=4%, list=1%, signal=4%
CELL_CYCLE_GO_0007049	CELL_CYCLE_GO_0007049		252	0.676125	1.95323	0.0264201	0.627312	1	23	tags=1%, list=0%, signal=1%
POSITIVE_REGULATION_OF_CELLULAR_METABOLIC_PROCESS	POSITIVE_REGULATION_OF_CELLULAR_METABOLIC_PROCESS		180	0.660532	1.94859	0.10177	0.625673	1	24	tags=1%, list=0%, signal=1%
POSITIVE_REGULATION_OF_METABOLIC_PROCESS	POSITIVE_REGULATION_OF_METABOLIC_PROCESS		186	0.65308	1.94298	0.116212	0.62449	1	24	tags=1%, list=0%, signal=1%
PHOSPHORYLATION	PHOSPHORYLATION		261	0.668791	1.93821	0.0193798	0.621347	1	18	tags=1%, list=0%, signal=1%
POSITIVE_REGULATION_OF_DEVELOPMENTAL_PROCESS	POSITIVE_REGULATION_OF_DEVELOPMENTAL_PROCESS		185	0.654867	1.92358	0.0829757	0.628825	1	18	tags=1%, list=0%, signal=1%
PROTEIN_TRANSPORT	PROTEIN_TRANSPORT		118	0.597426	1.92305	0.320373	0.624807	1	18	tags=1%, list=0%, signal=1%
HISTONE_DEACETYLASE_COMPLEX	HISTONE_DEACETYLASE_COMPLEX		15	0.526572	1.92268	0.0846774	0.620738	1	2273	tags=73%, list=21%, signal=92%
IMMUNE_RESPONSE	IMMUNE_RESPONSE		183	0.657712	1.91817	0.0525547	0.618638	1	14	tags=1%, list=0%, signal=1%
REGULATION_OF_CELLULAR_COMPONENT_ORGANIZATION_AND_BIOGENESIS	REGULATION_OF_CELLULAR_COMPONENT_ORGANIZATION_AND_BIOGENESIS		94	0.65102	1.90948	0.330097	0.617153	1	19	tags=1%, list=0%, signal=1%
ENZYME_ACTIVATOR_ACTIVITY	ENZYME_ACTIVATOR_ACTIVITY		102	0.631903	1.90516	0.348438	0.615251	1	21	tags=1%, list=0%, signal=1%
GLUTAMATE_RECEPTOR_ACTIVITY	GLUTAMATE_RECEPTOR_ACTIVITY		18	0.515821	1.89667	0.108987	0.614621	1	4706	tags=94%, list=43%, signal=165%
TRANSCRIPTION_FACTOR_ACTIVITY	TRANSCRIPTION_FACTOR_ACTIVITY		275	0.656446	1.89326	0.0363636	0.611936	1	24	tags=1%, list=0%, signal=1%
INFLAMMATORY_RESPONSE	INFLAMMATORY_RESPONSE		103	0.63127	1.88953	0.152685	0.608995	1	3	tags=1%, list=0%, signal=1%
INTRACELLULAR_PROTEIN_TRANSPORT	INTRACELLULAR_PROTEIN_TRANSPORT		109	0.616491	1.88091	0.32243	0.609152	1	18	tags=1%, list=0%, signal=1%
NEGATIVE_REGULATION_OF_APOPTOSIS	NEGATIVE_REGULATION_OF_APOPTOSIS		131	0.571875	1.8809	0.323988	0.605235	1	18	tags=1%, list=0%, signal=1%
CELLULAR_COMPONENT_ASSEMBLY	CELLULAR_COMPONENT_ASSEMBLY		220	0.615226	1.86774	0.0406732	0.60626	1	9	tags=1%, list=0%, signal=1%
PROTEASOME_COMPLEX	PROTEASOME_COMPLEX		20	0.501645	1.85862	0.119545	0.605959	1	2731	tags=75%, list=25%, signal=100%
METAL_ION_TRANSMEMBRANE_TRANSPORTER_ACTIVITY	METAL_ION_TRANSMEMBRANE_TRANSPORTER_ACTIVITY		126	0.602959	1.85338	0.0715447	0.602847	1	379	tags=13%, list=3%, signal=14%
TRANSCRIPTION_REPRESSOR_ACTIVITY	TRANSCRIPTION_REPRESSOR_ACTIVITY		110	0.619469	1.84484	0.0932069	0.599453	1	472	tags=13%, list=4%, signal=13%
ION_HOMEOSTASIS	ION_HOMEOSTASIS		109	0.617228	1.83551	0.283388	0.599891	1	10	tags=1%, list=0%, signal=1%
TISSUE_DEVELOPMENT	TISSUE_DEVELOPMENT		117	0.601145	1.83444	0.1125	0.596931	1	0	tags=1%, list=0%, signal=1%
DEFENSE_RESPONSE	DEFENSE_RESPONSE		194	0.643123	1.81664	0.142442	0.601857	1	27	tags=1%, list=0%, signal=1%
SPHINGOLIPID_METABOLIC_PROCESS	SPHINGOLIPID_METABOLIC_PROCESS		23	0.456917	1.81606	0.111324	0.598377	1	1673	tags=61%, list=15%, signal=72%
SUBSTRATE_SPECIFIC_CHANNEL_ACTIVITY	SUBSTRATE_SPECIFIC_CHANNEL_ACTIVITY		134	0.588425	1.80078	0.0893939	0.598271	1	357	tags=13%, list=3%, signal=13%
REGULATION_OF_BIOLOGICAL_QUALITY	REGULATION_OF_BIOLOGICAL_QUALITY		332	0.612928	1.77864	0.034005	0.60447	1	19	tags=1%, list=0%, signal=1%
SEXUAL_REPRODUCTION	SEXUAL_REPRODUCTION		108	0.618223	1.77734	0.389351	0.601931	1	23	tags=1%, list=0%, signal=1%
CYTOSKELETAL_PROTEIN_BINDING	CYTOSKELETAL_PROTEIN_BINDING		120	0.594362	1.77685	0.238325	0.598687	1	7	tags=1%, list=0%, signal=1%
ION_CHANNEL_ACTIVITY	ION_CHANNEL_ACTIVITY		127	0.602871	1.77607	0.0845528	0.5959	1	357	tags=13%, list=3%, signal=14%
POSITIVE_REGULATION_OF_NUCLEOBASENUCLEOSIDENUCLEOTIDE_AND_NUCLEIC_ACID_METABOLIC_PROCESS	POSITIVE_REGULATION_OF_NUCLEOBASENUCLEOSIDENUCLEOTIDE_AND_NUCLEIC_ACID_METABOLIC_PROCESS		116	0.601007	1.77195	0.420722	0.597407	1	24	tags=1%, list=0%, signal=1%
ORGAN_MORPHOGENESIS	ORGAN_MORPHOGENESIS		123	0.587887	1.77181	0.302362	0.594034	1	12	tags=1%, list=0%, signal=1%
NEGATIVE_REGULATION_OF_CELL_PROLIFERATION	NEGATIVE_REGULATION_OF_CELL_PROLIFERATION		133	0.567674	1.76222	0.415782	0.597173	1	23	tags=1%, list=0%, signal=1%
CELLULAR_HOMEOSTASIS	CELLULAR_HOMEOSTASIS		120	0.594086	1.7537	0.276527	0.598819	1	10	tags=1%, list=0%, signal=1%
POSITIVE_REGULATION_OF_TRANSCRIPTION	POSITIVE_REGULATION_OF_TRANSCRIPTION		108	0.618131	1.75132	0.417349	0.59764	1	24	tags=1%, list=0%, signal=1%
CHEMICAL_HOMEOSTASIS	CHEMICAL_HOMEOSTASIS		131	0.572614	1.74431	0.288856	0.599235	1	10	tags=1%, list=0%, signal=1%
MITOTIC_CELL_CYCLE	MITOTIC_CELL_CYCLE		123	0.588348	1.74221	0.258462	0.597022	1	7	tags=1%, list=0%, signal=1%
CELL_DEVELOPMENT	CELL_DEVELOPMENT		493	0.586492	1.73517	0.0459127	0.598846	1	24	tags=1%, list=0%, signal=1%
REGULATION_OF_DEVELOPMENTAL_PROCESS	REGULATION_OF_DEVELOPMENTAL_PROCESS		364	0.590715	1.72211	0.0491018	0.603	1	19	tags=1%, list=0%, signal=1%
REGULATION_OF_PROTEIN_METABOLIC_PROCESS	REGULATION_OF_PROTEIN_METABOLIC_PROCESS		135	0.565092	1.71172	0.301917	0.607616	1	11	tags=1%, list=0%, signal=1%
POSITIVE_REGULATION_OF_CATALYTIC_ACTIVITY	POSITIVE_REGULATION_OF_CATALYTIC_ACTIVITY		134	0.566932	1.71001	0.291916	0.60573	1	11	tags=1%, list=0%, signal=1%
NEGATIVE_REGULATION_OF_PROGRAMMED_CELL_DEATH	NEGATIVE_REGULATION_OF_PROGRAMMED_CELL_DEATH		132	0.569999	1.70141	0.384615	0.609321	1	18	tags=1%, list=0%, signal=1%
REGULATION_OF_CELLULAR_PROTEIN_METABOLIC_PROCESS	REGULATION_OF_CELLULAR_PROTEIN_METABOLIC_PROCESS		126	0.582086	1.68699	0.305426	0.614259	1	11	tags=1%, list=0%, signal=1%
ADENYL_RIBONUCLEOTIDE_BINDING	ADENYL_RIBONUCLEOTIDE_BINDING		129	0.577515	1.68528	0.157975	0.612299	1	145	tags=4%, list=1%, signal=4%
OXIDOREDUCTASE_ACTIVITY	OXIDOREDUCTASE_ACTIVITY		231	0.602305	1.68503	0.136671	0.609127	1	22	tags=1%, list=0%, signal=1%
ADENYL_NUCLEOTIDE_BINDING	ADENYL_NUCLEOTIDE_BINDING		133	0.569811	1.6789	0.184733	0.613405	1	145	tags=4%, list=1%, signal=4%
CATION_TRANSPORT	CATION_TRANSPORT		125	0.587339	1.67536	0.101208	0.614198	1	87	tags=3%, list=1%, signal=3%
PROTEIN_LOCALIZATION	PROTEIN_LOCALIZATION		155	0.530011	1.67393	0.4	0.611605	1	18	tags=1%, list=0%, signal=1%
PROTEIN_AMINO_ACID_PHOSPHORYLATION	PROTEIN_AMINO_ACID_PHOSPHORYLATION		233	0.601248	1.67341	0.0741758	0.60853	1	11	tags=1%, list=0%, signal=1%
G_PROTEIN_COUPLED_RECEPTOR_ACTIVITY	G_PROTEIN_COUPLED_RECEPTOR_ACTIVITY		148	0.562749	1.6689	0.112462	0.607519	1	308	tags=11%, list=3%, signal=11%
NUCLEAR_PART	NUCLEAR_PART		409	0.561684	1.66873	0.104953	0.604428	1	23	tags=1%, list=0%, signal=1%
RESPONSE_TO_EXTERNAL_STIMULUS	RESPONSE_TO_EXTERNAL_STIMULUS		256	0.578396	1.65242	0.0981912	0.605779	1	10	tags=1%, list=0%, signal=1%
RESPONSE_TO_STRESS	RESPONSE_TO_STRESS		412	0.559872	1.65154	0.122378	0.60291	1	23	tags=1%, list=0%, signal=1%
VESICLE_MEDIATED_TRANSPORT	VESICLE_MEDIATED_TRANSPORT		139	0.558592	1.63878	0.205928	0.60568	1	3	tags=1%, list=0%, signal=1%
REGULATION_OF_PROGRAMMED_CELL_DEATH	REGULATION_OF_PROGRAMMED_CELL_DEATH		286	0.550221	1.6382	0.152231	0.602985	1	18	tags=1%, list=0%, signal=1%
ESTABLISHMENT_OF_PROTEIN_LOCALIZATION	ESTABLISHMENT_OF_PROTEIN_LOCALIZATION		138	0.558999	1.63769	0.402191	0.600433	1	18	tags=1%, list=0%, signal=1%
ENZYME_BINDING	ENZYME_BINDING		139	0.558399	1.63731	0.257396	0.5977	1	361	tags=8%, list=3%, signal=8%
REGULATION_OF_APOPTOSIS	REGULATION_OF_APOPTOSIS		285	0.551093	1.63568	0.132372	0.596096	1	18	tags=1%, list=0%, signal=1%
PEPTIDASE_ACTIVITY	PEPTIDASE_ACTIVITY		131	0.572244	1.63246	0.354938	0.595421	1	14	tags=1%, list=0%, signal=1%
MICROTUBULE	MICROTUBULE		25	0.417759	1.62586	0.133201	0.594327	1	3322	tags=72%, list=30%, signal=103%
GLYCOLIPID_METABOLIC_PROCESS	GLYCOLIPID_METABOLIC_PROCESS		15	0.448759	1.6252	0.0897196	0.5916	1	2394	tags=67%, list=22%, signal=85%
RESPONSE_TO_DNA_DAMAGE_STIMULUS	RESPONSE_TO_DNA_DAMAGE_STIMULUS		133	0.567674	1.61698	0.455414	0.593843	1	23	tags=1%, list=0%, signal=1%
SULFOTRANSFERASE_ACTIVITY	SULFOTRANSFERASE_ACTIVITY		19	0.436432	1.60595	0.111332	0.594757	1	6184	tags=100%, list=56%, signal=229%
ENZYME_REGULATOR_ACTIVITY	ENZYME_REGULATOR_ACTIVITY		265	0.568858	1.60173	0.168553	0.593306	1	21	tags=1%, list=0%, signal=1%
INTEGRIN_COMPLEX	INTEGRIN_COMPLEX		15	0.4261	1.59946	0.0708661	0.591422	1	4834	tags=87%, list=44%, signal=155%
ION_TRANSPORT	ION_TRANSPORT		156	0.532937	1.59856	0.145349	0.58894	1	104	tags=3%, list=1%, signal=3%
PROTEIN_COMPLEX_ASSEMBLY	PROTEIN_COMPLEX_ASSEMBLY		135	0.565277	1.59798	0.295419	0.586467	1	9	tags=1%, list=0%, signal=1%
ANATOMICAL_STRUCTURE_MORPHOGENESIS	ANATOMICAL_STRUCTURE_MORPHOGENESIS		319	0.522808	1.57809	0.175573	0.589768	1	19	tags=1%, list=0%, signal=1%
DNA_BINDING	DNA_BINDING		468	0.527968	1.5733	0.143678	0.588665	1	24	tags=1%, list=0%, signal=1%
RESPONSE_TO_WOUNDING	RESPONSE_TO_WOUNDING		149	0.541281	1.55772	0.25744	0.589197	1	3	tags=1%, list=0%, signal=1%
ORGAN_DEVELOPMENT	ORGAN_DEVELOPMENT		486	0.51964	1.55378	0.0702948	0.588081	1	12	tags=1%, list=0%, signal=1%
LYMPHOCYTE_DIFFERENTIATION	LYMPHOCYTE_DIFFERENTIATION		23	0.394747	1.54574	0.11583	0.589098	1	3306	tags=70%, list=30%, signal=99%
MACROMOLECULE_LOCALIZATION	MACROMOLECULE_LOCALIZATION		165	0.514318	1.53946	0.438881	0.589641	1	18	tags=1%, list=0%, signal=1%
VOLTAGE_GATED_CATION_CHANNEL_ACTIVITY	VOLTAGE_GATED_CATION_CHANNEL_ACTIVITY		60	0.455413	1.52731	0.295699	0.592847	1	2707	tags=70%, list=25%, signal=92%
HYDROLASE_ACTIVITY_ACTING_ON_CARBON_NITROGEN_NOT_PEPTIDEBONDSIN_LINEAR_AMIDES	HYDROLASE_ACTIVITY_ACTING_ON_CARBON_NITROGEN_NOT_PEPTIDEBONDSIN_LINEAR_AMIDES		18	0.404293	1.52553	0.0998081	0.591002	1	2273	tags=61%, list=21%, signal=77%
REGULATION_OF_SIGNAL_TRANSDUCTION	REGULATION_OF_SIGNAL_TRANSDUCTION		171	0.505247	1.50102	0.431259	0.601759	1	19	tags=1%, list=0%, signal=1%
NERVOUS_SYSTEM_DEVELOPMENT	NERVOUS_SYSTEM_DEVELOPMENT		327	0.517245	1.49974	0.127848	0.600107	1	12	tags=1%, list=0%, signal=1%
GOLGI_APPARATUS	GOLGI_APPARATUS		163	0.51729	1.49849	0.458702	0.598489	1	19	tags=1%, list=0%, signal=1%
TRANSMEMBRANE_RECEPTOR_ACTIVITY	TRANSMEMBRANE_RECEPTOR_ACTIVITY		335	0.511895	1.48759	0.122195	0.603097	1	54	tags=1%, list=0%, signal=1%
PURINE_RIBONUCLEOTIDE_BINDING	PURINE_RIBONUCLEOTIDE_BINDING		167	0.514656	1.47128	0.158126	0.605269	1	145	tags=4%, list=1%, signal=4%
RESPONSE_TO_ENDOGENOUS_STIMULUS	RESPONSE_TO_ENDOGENOUS_STIMULUS		164	0.515382	1.47127	0.519708	0.60249	1	23	tags=1%, list=0%, signal=1%
NUCLEOTIDE_BINDING	NUCLEOTIDE_BINDING		181	0.493822	1.47066	0.182461	0.599872	1	145	tags=3%, list=1%, signal=3%
CATION_TRANSMEMBRANE_TRANSPORTER_ACTIVITY	CATION_TRANSMEMBRANE_TRANSPORTER_ACTIVITY		186	0.500762	1.46988	0.154506	0.597322	1	149	tags=6%, list=1%, signal=6%
NEGATIVE_REGULATION_OF_DEVELOPMENTAL_PROCESS	NEGATIVE_REGULATION_OF_DEVELOPMENTAL_PROCESS		169	0.511704	1.46624	0.169367	0.595521	1	306	tags=7%, list=3%, signal=7%
PURINE_NUCLEOTIDE_BINDING	PURINE_NUCLEOTIDE_BINDING		171	0.508531	1.46329	0.186012	0.594434	1	145	tags=4%, list=1%, signal=4%
ORGANELLE_ORGANIZATION_AND_BIOGENESIS	ORGANELLE_ORGANIZATION_AND_BIOGENESIS		372	0.485868	1.4586	0.121951	0.595194	1	331	tags=6%, list=3%, signal=6%
MONOVALENT_INORGANIC_CATION_TRANSPORT	MONOVALENT_INORGANIC_CATION_TRANSPORT		78	0.454531	1.44725	0.354452	0.597994	1	2781	tags=71%, list=25%, signal=94%
APOPTOSIS_GO	APOPTOSIS_GO		363	0.490421	1.441	0.2142	0.599464	1	18	tags=1%, list=0%, signal=1%
RNA_BINDING	RNA_BINDING		182	0.498356	1.43539	0.151734	0.600192	1	863	tags=17%, list=8%, signal=18%
PROTEIN_TYROSINE_PHOSPHATASE_ACTIVITY	PROTEIN_TYROSINE_PHOSPHATASE_ACTIVITY		52	0.423112	1.42181	0.268953	0.604716	1	1496	tags=56%, list=14%, signal=64%
TRANSCRIPTION_COFACTOR_ACTIVITY	TRANSCRIPTION_COFACTOR_ACTIVITY		181	0.495506	1.42136	0.174095	0.602177	1	472	tags=9%, list=4%, signal=10%
PROGRAMMED_CELL_DEATH	PROGRAMMED_CELL_DEATH		364	0.48973	1.41721	0.242461	0.60088	1	18	tags=1%, list=0%, signal=1%
STRUCTURAL_MOLECULE_ACTIVITY	STRUCTURAL_MOLECULE_ACTIVITY		187	0.489681	1.39323	0.178679	0.603853	1	901	tags=17%, list=8%, signal=18%
L_AMINO_ACID_TRANSMEMBRANE_TRANSPORTER_ACTIVITY	L_AMINO_ACID_TRANSMEMBRANE_TRANSPORTER_ACTIVITY		17	0.351931	1.39076	0.0861057	0.601513	1	4529	tags=76%, list=41%, signal=130%
PROTEIN_SERINE_THREONINE_KINASE_ACTIVITY	PROTEIN_SERINE_THREONINE_KINASE_ACTIVITY		173	0.503435	1.38062	0.352507	0.601321	1	7	tags=1%, list=0%, signal=1%
GLUTAMATE_SIGNALING_PATHWAY	GLUTAMATE_SIGNALING_PATHWAY		16	0.383589	1.3774	0.105263	0.600485	1	4706	tags=81%, list=43%, signal=142%
POST_TRANSLATIONAL_PROTEIN_MODIFICATION	POST_TRANSLATIONAL_PROTEIN_MODIFICATION		400	0.466729	1.37189	0.193357	0.600822	1	11	tags=1%, list=0%, signal=0%
MACROMOLECULAR_COMPLEX_ASSEMBLY	MACROMOLECULAR_COMPLEX_ASSEMBLY		205	0.460667	1.36533	0.404478	0.601943	1	9	tags=0%, list=0%, signal=0%
SYNAPTOGENESIS	SYNAPTOGENESIS		17	0.360037	1.35307	0.10325	0.602223	1	5085	tags=82%, list=46%, signal=153%
VOLTAGE_GATED_CHANNEL_ACTIVITY	VOLTAGE_GATED_CHANNEL_ACTIVITY		65	0.401454	1.34375	0.30648	0.603401	1	2707	tags=65%, list=25%, signal=85%
REPRODUCTION	REPRODUCTION		198	0.468055	1.33407	0.578717	0.605775	1	23	tags=1%, list=0%, signal=0%
DNA_METABOLIC_PROCESS	DNA_METABOLIC_PROCESS		205	0.459365	1.33238	0.573611	0.604013	1	23	tags=0%, list=0%, signal=0%
TRANSFERASE_ACTIVITY_TRANSFERRING_SULFUR_CONTAINING_GROUPS	TRANSFERASE_ACTIVITY_TRANSFERRING_SULFUR_CONTAINING_GROUPS		23	0.349452	1.33166	0.121857	0.601761	1	6184	tags=91%, list=56%, signal=209%
AMINE_RECEPTOR_ACTIVITY	AMINE_RECEPTOR_ACTIVITY		32	0.342332	1.32821	0.157599	0.600298	1	7218	tags=100%, list=66%, signal=292%
TRANSCRIPTION_FACTOR_BINDING	TRANSCRIPTION_FACTOR_BINDING		242	0.441654	1.32627	0.182895	0.598212	1	442	tags=11%, list=4%, signal=11%
HYDROLASE_ACTIVITY_ACTING_ON_ESTER_BONDS	HYDROLASE_ACTIVITY_ACTING_ON_ESTER_BONDS		220	0.457433	1.32437	0.192098	0.596052	1	1325	tags=24%, list=12%, signal=27%
LIPOPROTEIN_BIOSYNTHETIC_PROCESS	LIPOPROTEIN_BIOSYNTHETIC_PROCESS		23	0.324996	1.3137	0.112994	0.596679	1	6928	tags=96%, list=63%, signal=259%
ATP_DEPENDENT_HELICASE_ACTIVITY	ATP_DEPENDENT_HELICASE_ACTIVITY		18	0.354536	1.31013	0.124752	0.594541	1	5253	tags=83%, list=48%, signal=160%
INTRACELLULAR_TRANSPORT	INTRACELLULAR_TRANSPORT		204	0.461052	1.29412	0.513437	0.594993	1	18	tags=0%, list=0%, signal=0%
NON_MEMBRANE_BOUND_ORGANELLE	NON_MEMBRANE_BOUND_ORGANELLE		466	0.427645	1.29123	0.381671	0.593831	1	23	tags=0%, list=0%, signal=0%
SYSTEM_PROCESS	SYSTEM_PROCESS		480	0.421899	1.28892	0.222727	0.592339	1	7	tags=0%, list=0%, signal=0%
FEMALE_GAMETE_GENERATION	FEMALE_GAMETE_GENERATION		15	0.341434	1.28371	0.110465	0.592213	1	5030	tags=80%, list=46%, signal=148%
INTRACELLULAR_NON_MEMBRANE_BOUND_ORGANELLE	INTRACELLULAR_NON_MEMBRANE_BOUND_ORGANELLE		466	0.427645	1.27364	0.371958	0.593819	1	23	tags=0%, list=0%, signal=0%
RECEPTOR_ACTIVITY	RECEPTOR_ACTIVITY		466	0.428663	1.27213	0.290548	0.592604	1	54	tags=1%, list=0%, signal=1%
LIPID_METABOLIC_PROCESS	LIPID_METABOLIC_PROCESS		246	0.418427	1.27112	0.232527	0.590816	1	456	tags=8%, list=4%, signal=8%
REGULATION_OF_TRANSCRIPTION_FROM_RNA_POLYMERASE_II_PROMOTER	REGULATION_OF_TRANSCRIPTION_FROM_RNA_POLYMERASE_II_PROMOTER		225	0.436126	1.26831	0.60631	0.589878	1	24	tags=0%, list=0%, signal=0%
ION_TRANSMEMBRANE_TRANSPORTER_ACTIVITY	ION_TRANSMEMBRANE_TRANSPORTER_ACTIVITY		240	0.438689	1.26747	0.211749	0.587854	1	149	tags=5%, list=1%, signal=5%
HYDROLASE_ACTIVITY_HYDROLYZING_O_GLYCOSYL_COMPOUNDS	HYDROLASE_ACTIVITY_HYDROLYZING_O_GLYCOSYL_COMPOUNDS		21	0.32636	1.26114	0.117329	0.58785	1	1648	tags=48%, list=15%, signal=56%
PROTON_TRANSPORTING_TWO_SECTOR_ATPASE_COMPLEX	PROTON_TRANSPORTING_TWO_SECTOR_ATPASE_COMPLEX		15	0.33242	1.25163	0.128099	0.590097	1	6590	tags=93%, list=60%, signal=234%
METALLOENDOPEPTIDASE_ACTIVITY	METALLOENDOPEPTIDASE_ACTIVITY		25	0.334797	1.24076	0.148362	0.591827	1	2914	tags=60%, list=27%, signal=82%
EXCITATORY_EXTRACELLULAR_LIGAND_GATED_ION_CHANNEL_ACTIVITY	EXCITATORY_EXTRACELLULAR_LIGAND_GATED_ION_CHANNEL_ACTIVITY		19	0.333988	1.23447	0.117417	0.592234	1	6728	tags=95%, list=61%, signal=245%
NEURON_PROJECTION	NEURON_PROJECTION		18	0.338035	1.22089	0.128599	0.598633	1	2998	tags=61%, list=27%, signal=84%
AROMATIC_COMPOUND_METABOLIC_PROCESS	AROMATIC_COMPOUND_METABOLIC_PROCESS		20	0.324771	1.21788	0.135294	0.598001	1	7406	tags=100%, list=68%, signal=308%
PROTEIN_KINASE_ACTIVITY	PROTEIN_KINASE_ACTIVITY		244	0.417774	1.21713	0.448	0.59606	1	7	tags=0%, list=0%, signal=0%
PHOSPHOPROTEIN_PHOSPHATASE_ACTIVITY	PHOSPHOPROTEIN_PHOSPHATASE_ACTIVITY		73	0.37487	1.21569	0.338954	0.594566	1	1623	tags=52%, list=15%, signal=61%
GENERAL_RNA_POLYMERASE_II_TRANSCRIPTION_FACTOR_ACTIVITY	GENERAL_RNA_POLYMERASE_II_TRANSCRIPTION_FACTOR_ACTIVITY		22	0.295583	1.2101	0.127863	0.594858	1	5235	tags=77%, list=48%, signal=148%
PROTEIN_AMINO_ACID_LIPIDATION	PROTEIN_AMINO_ACID_LIPIDATION		21	0.320788	1.20736	0.123791	0.593629	1	6928	tags=95%, list=63%, signal=258%
CELLULAR_BIOSYNTHETIC_PROCESS	CELLULAR_BIOSYNTHETIC_PROCESS		254	0.415546	1.20339	0.232804	0.592941	1	863	tags=15%, list=8%, signal=15%
DI___TRI_VALENT_INORGANIC_CATION_TRANSMEMBRANE_TRANSPORTER_ACTIVITY	DI___TRI_VALENT_INORGANIC_CATION_TRANSMEMBRANE_TRANSPORTER_ACTIVITY		19	0.318214	1.20043	0.127451	0.591633	1	1709	tags=47%, list=16%, signal=56%
EXTRACELLULAR_LIGAND_GATED_ION_CHANNEL_ACTIVITY	EXTRACELLULAR_LIGAND_GATED_ION_CHANNEL_ACTIVITY		19	0.333988	1.19802	0.14652	0.590051	1	6728	tags=95%, list=61%, signal=245%
RESPONSE_TO_UV	RESPONSE_TO_UV		22	0.318115	1.19602	0.131783	0.588551	1	3494	tags=64%, list=32%, signal=93%
RESPONSE_TO_DRUG	RESPONSE_TO_DRUG		17	0.295198	1.19192	0.134122	0.589344	1	2571	tags=53%, list=23%, signal=69%
ESTABLISHMENT_OF_CELLULAR_LOCALIZATION	ESTABLISHMENT_OF_CELLULAR_LOCALIZATION		259	0.402245	1.19076	0.570505	0.588037	1	18	tags=0%, list=0%, signal=0%
REGULATION_OF_CELL_PROLIFERATION	REGULATION_OF_CELL_PROLIFERATION		258	0.402713	1.18947	0.636977	0.586713	1	23	tags=0%, list=0%, signal=0%
INTERMEDIATE_FILAMENT	INTERMEDIATE_FILAMENT		19	0.290025	1.18391	0.135729	0.587973	1	7209	tags=95%, list=66%, signal=276%
SYMPORTER_ACTIVITY	SYMPORTER_ACTIVITY		31	0.32774	1.18242	0.181818	0.586622	1	2781	tags=58%, list=25%, signal=78%
SPINDLE	SPINDLE		30	0.288259	1.17999	0.137525	0.585953	1	7443	tags=97%, list=68%, signal=300%
LIPOPROTEIN_METABOLIC_PROCESS	LIPOPROTEIN_METABOLIC_PROCESS		27	0.331572	1.1731	0.169173	0.586298	1	6928	tags=96%, list=63%, signal=261%
CARBOXYLIC_ACID_TRANSPORT	CARBOXYLIC_ACID_TRANSPORT		38	0.313852	1.15601	0.195609	0.590393	1	609	tags=37%, list=6%, signal=39%
ORGANIC_ACID_TRANSPORT	ORGANIC_ACID_TRANSPORT		39	0.304401	1.15389	0.186312	0.588869	1	609	tags=36%, list=6%, signal=38%
SYNAPSE_ORGANIZATION_AND_BIOGENESIS	SYNAPSE_ORGANIZATION_AND_BIOGENESIS		21	0.298426	1.15318	0.141831	0.586905	1	5085	tags=76%, list=46%, signal=142%
ONE_CARBON_COMPOUND_METABOLIC_PROCESS	ONE_CARBON_COMPOUND_METABOLIC_PROCESS		23	0.291504	1.15292	0.136821	0.584861	1	623	tags=35%, list=6%, signal=37%
DNA_HELICASE_ACTIVITY	DNA_HELICASE_ACTIVITY		22	0.313178	1.15165	0.142586	0.583043	1	3548	tags=64%, list=32%, signal=94%
SIGNAL_SEQUENCE_BINDING	SIGNAL_SEQUENCE_BINDING		15	0.298432	1.14896	0.159046	0.581866	1	6962	tags=93%, list=64%, signal=256%
CELLULAR_LOCALIZATION	CELLULAR_LOCALIZATION		271	0.391346	1.12572	0.617188	0.59046	1	18	tags=0%, list=0%, signal=0%
SUBSTRATE_SPECIFIC_TRANSMEMBRANE_TRANSPORTER_ACTIVITY	SUBSTRATE_SPECIFIC_TRANSMEMBRANE_TRANSPORTER_ACTIVITY		301	0.390257	1.12278	0.278061	0.590071	1	609	tags=12%, list=6%, signal=13%
EMBRYONIC_MORPHOGENESIS	EMBRYONIC_MORPHOGENESIS		15	0.315182	1.11986	0.173004	0.589825	1	3856	tags=67%, list=35%, signal=103%
SULFUR_METABOLIC_PROCESS	SULFUR_METABOLIC_PROCESS		30	0.261452	1.09139	0.1423	0.599362	1	5544	tags=77%, list=51%, signal=155%
CELL_CORTEX	CELL_CORTEX		25	0.268185	1.08284	0.140078	0.599523	1	5396	tags=76%, list=49%, signal=149%
DRUG_BINDING	DRUG_BINDING		15	0.313507	1.07611	0.189036	0.599393	1	4605	tags=73%, list=42%, signal=126%
TRANSMEMBRANE_TRANSPORTER_ACTIVITY	TRANSMEMBRANE_TRANSPORTER_ACTIVITY		329	0.367474	1.07092	0.301768	0.598922	1	609	tags=12%, list=6%, signal=12%
MITOCHONDRIAL_OUTER_MEMBRANE	MITOCHONDRIAL_OUTER_MEMBRANE		15	0.273306	1.06891	0.233083	0.597673	1	7237	tags=93%, list=66%, signal=274%
SUBSTRATE_SPECIFIC_TRANSPORTER_ACTIVITY	SUBSTRATE_SPECIFIC_TRANSPORTER_ACTIVITY		338	0.36002	1.06605	0.316302	0.596909	1	609	tags=11%, list=6%, signal=12%
PHOSPHATASE_REGULATOR_ACTIVITY	PHOSPHATASE_REGULATOR_ACTIVITY		24	0.279901	1.06587	0.164794	0.594914	1	7898	tags=100%, list=72%, signal=357%
ADENYLATE_CYCLASE_ACTIVATION	ADENYLATE_CYCLASE_ACTIVATION		18	0.279372	1.06516	0.185185	0.593171	1	3031	tags=56%, list=28%, signal=77%
PHOSPHOTRANSFERASE_ACTIVITY_ALCOHOL_GROUP_AS_ACCEPTOR	PHOSPHOTRANSFERASE_ACTIVITY_ALCOHOL_GROUP_AS_ACCEPTOR		283	0.382051	1.06313	0.496104	0.592291	1	7	tags=0%, list=0%, signal=0%
STEROID_BIOSYNTHETIC_PROCESS	STEROID_BIOSYNTHETIC_PROCESS		23	0.297244	1.0556	0.177481	0.593967	1	6755	tags=91%, list=62%, signal=237%
B_CELL_ACTIVATION	B_CELL_ACTIVATION		17	0.286947	1.04226	0.192748	0.597767	1	3306	tags=59%, list=30%, signal=84%
KINASE_ACTIVITY	KINASE_ACTIVITY		315	0.356996	1.03443	0.507006	0.598776	1	7	tags=0%, list=0%, signal=0%
PROTEIN_AMINO_ACID_DEPHOSPHORYLATION	PROTEIN_AMINO_ACID_DEPHOSPHORYLATION		58	0.294457	1.02771	0.268248	0.59982	1	1324	tags=41%, list=12%, signal=47%
INTERMEDIATE_FILAMENT_CYTOSKELETON	INTERMEDIATE_FILAMENT_CYTOSKELETON		19	0.290025	1.0249	0.175649	0.598932	1	7209	tags=95%, list=66%, signal=276%
LIPID_TRANSPORT	LIPID_TRANSPORT		25	0.260905	1.01414	0.165725	0.602783	1	3722	tags=60%, list=34%, signal=91%
SECONDARY_ACTIVE_TRANSMEMBRANE_TRANSPORTER_ACTIVITY	SECONDARY_ACTIVE_TRANSMEMBRANE_TRANSPORTER_ACTIVITY		41	0.283815	1.0128	0.221207	0.601656	1	2781	tags=54%, list=25%, signal=72%
AMINO_ACID_DERIVATIVE_METABOLIC_PROCESS	AMINO_ACID_DERIVATIVE_METABOLIC_PROCESS		20	0.267093	1.01205	0.193784	0.600308	1	3653	tags=60%, list=33%, signal=90%
REGULATION_OF_CYTOKINE_PRODUCTION	REGULATION_OF_CYTOKINE_PRODUCTION		22	0.253886	1.00753	0.211215	0.60335	1	8182	tags=100%, list=75%, signal=394%
RAS_GUANYL_NUCLEOTIDE_EXCHANGE_FACTOR_ACTIVITY	RAS_GUANYL_NUCLEOTIDE_EXCHANGE_FACTOR_ACTIVITY		16	0.280884	1.00635	0.214425	0.602427	1	6515	tags=88%, list=59%, signal=215%
EXTRINSIC_TO_MEMBRANE	EXTRINSIC_TO_MEMBRANE		18	0.25164	1.00188	0.210317	0.603611	1	5770	tags=78%, list=53%, signal=164%
POSITIVE_REGULATION_OF_DNA_BINDING	POSITIVE_REGULATION_OF_DNA_BINDING		24	0.261583	1.0014	0.173285	0.601918	1	5815	tags=79%, list=53%, signal=168%
CELL_CELL_SIGNALING	CELL_CELL_SIGNALING		344	0.337341	0.997794	0.486811	0.602387	1	3	tags=0%, list=0%, signal=0%
DNA_DEPENDENT_ATPASE_ACTIVITY	DNA_DEPENDENT_ATPASE_ACTIVITY		18	0.28777	0.994208	0.205645	0.603091	1	3548	tags=61%, list=32%, signal=90%
PROTEIN_KINASE_INHIBITOR_ACTIVITY	PROTEIN_KINASE_INHIBITOR_ACTIVITY		20	0.260238	0.993004	0.184162	0.601893	1	7564	tags=95%, list=69%, signal=306%
REGULATION_OF_RNA_METABOLIC_PROCESS	REGULATION_OF_RNA_METABOLIC_PROCESS		353	0.332705	0.992039	0.418546	0.600523	1	308	tags=5%, list=3%, signal=5%
POSITIVE_REGULATION_OF_BINDING	POSITIVE_REGULATION_OF_BINDING		24	0.261583	0.984207	0.194139	0.602913	1	5815	tags=79%, list=53%, signal=168%
INORGANIC_ANION_TRANSMEMBRANE_TRANSPORTER_ACTIVITY	INORGANIC_ANION_TRANSMEMBRANE_TRANSPORTER_ACTIVITY		18	0.246573	0.980365	0.241573	0.602933	1	2781	tags=50%, list=25%, signal=67%
REGULATION_OF_TRANSCRIPTIONDNA_DEPENDENT	REGULATION_OF_TRANSCRIPTIONDNA_DEPENDENT		349	0.335472	0.978074	0.414053	0.602058	1	308	tags=5%, list=3%, signal=5%
LEUKOCYTE_DIFFERENTIATION	LEUKOCYTE_DIFFERENTIATION		32	0.26153	0.975222	0.178082	0.601467	1	3306	tags=56%, list=30%, signal=80%
TRANSFERASE_ACTIVITY_TRANSFERRING_PHOSPHORUS_CONTAINING_GROUPS	TRANSFERASE_ACTIVITY_TRANSFERRING_PHOSPHORUS_CONTAINING_GROUPS		357	0.328695	0.971646	0.531136	0.601966	1	7	tags=0%, list=0%, signal=0%
HYDROLASE_ACTIVITY_ACTING_ON_GLYCOSYL_BONDS	HYDROLASE_ACTIVITY_ACTING_ON_GLYCOSYL_BONDS		30	0.250961	0.969538	0.17636	0.601659	1	3832	tags=60%, list=35%, signal=92%
MEMBRANE_FUSION	MEMBRANE_FUSION		22	0.255914	0.965953	0.198853	0.60224	1	3178	tags=55%, list=29%, signal=77%
BIOSYNTHETIC_PROCESS	BIOSYNTHETIC_PROCESS		371	0.328166	0.9651	0.35741	0.600829	1	863	tags=13%, list=8%, signal=13%
EXTRACELLULAR_REGION	EXTRACELLULAR_REGION		351	0.330387	0.954983	0.791822	0.606618	1	29	tags=0%, list=0%, signal=0%
DEPHOSPHORYLATION	DEPHOSPHORYLATION		61	0.290559	0.953228	0.304647	0.606138	1	1324	tags=41%, list=12%, signal=46%
G_PROTEIN_SIGNALING_COUPLED_TO_IP3_SECOND_MESSENGERPHOSPHOLIPASE_C_ACTIVATING	G_PROTEIN_SIGNALING_COUPLED_TO_IP3_SECOND_MESSENGERPHOSPHOLIPASE_C_ACTIVATING		34	0.266483	0.9506	0.204753	0.606248	1	6758	tags=88%, list=62%, signal=229%
TRANSCRIPTION_FROM_RNA_POLYMERASE_II_PROMOTER	TRANSCRIPTION_FROM_RNA_POLYMERASE_II_PROMOTER		359	0.325855	0.949771	0.765281	0.605058	1	24	tags=0%, list=0%, signal=0%
ORGANIC_ACID_TRANSMEMBRANE_TRANSPORTER_ACTIVITY	ORGANIC_ACID_TRANSMEMBRANE_TRANSPORTER_ACTIVITY		43	0.262126	0.949233	0.219203	0.603637	1	4529	tags=67%, list=41%, signal=114%
REGULATION_OF_DNA_BINDING	REGULATION_OF_DNA_BINDING		39	0.239426	0.941364	0.194139	0.608098	1	5815	tags=77%, list=53%, signal=163%
AMINE_TRANSMEMBRANE_TRANSPORTER_ACTIVITY	AMINE_TRANSMEMBRANE_TRANSPORTER_ACTIVITY		40	0.262637	0.939987	0.217235	0.607312	1	4529	tags=68%, list=41%, signal=115%
EXCRETION	EXCRETION		34	0.25207	0.938856	0.196998	0.606296	1	4659	tags=68%, list=43%, signal=117%
FEEDING_BEHAVIOR	FEEDING_BEHAVIOR		20	0.27075	0.93869	0.222846	0.604602	1	1969	tags=45%, list=18%, signal=55%
NEGATIVE_REGULATION_OF_CELLULAR_BIOSYNTHETIC_PROCESS	NEGATIVE_REGULATION_OF_CELLULAR_BIOSYNTHETIC_PROCESS		24	0.220708	0.936683	0.243564	0.60417	1	2152	tags=42%, list=20%, signal=52%
POSITIVE_REGULATION_OF_LYMPHOCYTE_ACTIVATION	POSITIVE_REGULATION_OF_LYMPHOCYTE_ACTIVATION		21	0.246114	0.923671	0.217803	0.609229	1	1482	tags=38%, list=14%, signal=44%
POSITIVE_REGULATION_OF_T_CELL_ACTIVATION	POSITIVE_REGULATION_OF_T_CELL_ACTIVATION		18	0.253996	0.922658	0.264529	0.607894	1	1482	tags=39%, list=14%, signal=45%
FATTY_ACID_OXIDATION	FATTY_ACID_OXIDATION		16	0.237116	0.919127	0.322457	0.607904	1	2199	tags=44%, list=20%, signal=55%
MOTOR_ACTIVITY	MOTOR_ACTIVITY		22	0.252481	0.918684	0.229508	0.606294	1	7201	tags=91%, list=66%, signal=265%
STRUCTURAL_CONSTITUENT_OF_RIBOSOME	STRUCTURAL_CONSTITUENT_OF_RIBOSOME		67	0.277607	0.911746	0.31769	0.607945	1	901	tags=36%, list=8%, signal=39%
RECEPTOR_COMPLEX	RECEPTOR_COMPLEX		49	0.23401	0.903213	0.212544	0.610705	1	6840	tags=86%, list=62%, signal=227%
PHOSPHOINOSITIDE_MEDIATED_SIGNALING	PHOSPHOINOSITIDE_MEDIATED_SIGNALING		37	0.249008	0.902375	0.217476	0.609367	1	6758	tags=86%, list=62%, signal=225%
DETECTION_OF_EXTERNAL_STIMULUS	DETECTION_OF_EXTERNAL_STIMULUS		19	0.226387	0.896712	0.286267	0.61092	1	1560	tags=37%, list=14%, signal=43%
REGULATION_OF_MITOTIC_CELL_CYCLE	REGULATION_OF_MITOTIC_CELL_CYCLE		17	0.235799	0.892511	0.317025	0.612156	1	3221	tags=53%, list=29%, signal=75%
GLUCOSE_METABOLIC_PROCESS	GLUCOSE_METABOLIC_PROCESS		20	0.224223	0.889957	0.303327	0.61228	1	834	tags=30%, list=8%, signal=32%
POSITIVE_REGULATION_OF_TRANSCRIPTION_FACTOR_ACTIVITY	POSITIVE_REGULATION_OF_TRANSCRIPTION_FACTOR_ACTIVITY		22	0.242557	0.888871	0.226923	0.611421	1	5815	tags=77%, list=53%, signal=164%
CYTOKINE_AND_CHEMOKINE_MEDIATED_SIGNALING_PATHWAY	CYTOKINE_AND_CHEMOKINE_MEDIATED_SIGNALING_PATHWAY		16	0.249635	0.874139	0.332083	0.619628	1	5487	tags=75%, list=50%, signal=150%
PHOSPHORIC_MONOESTER_HYDROLASE_ACTIVITY	PHOSPHORIC_MONOESTER_HYDROLASE_ACTIVITY		98	0.294618	0.870699	0.436782	0.620157	1	1496	tags=43%, list=14%, signal=49%
ACTIN_FILAMENT_BINDING	ACTIN_FILAMENT_BINDING		16	0.235106	0.870412	0.336032	0.618538	1	4961	tags=69%, list=45%, signal=125%
CELLULAR_LIPID_CATABOLIC_PROCESS	CELLULAR_LIPID_CATABOLIC_PROCESS		29	0.214815	0.867268	0.23694	0.618664	1	7855	tags=93%, list=72%, signal=328%
MITOTIC_CELL_CYCLE_CHECKPOINT	MITOTIC_CELL_CYCLE_CHECKPOINT		16	0.24068	0.865866	0.299228	0.617722	1	3530	tags=56%, list=32%, signal=83%
CHLORIDE_CHANNEL_ACTIVITY	CHLORIDE_CHANNEL_ACTIVITY		17	0.225237	0.863109	0.367387	0.617783	1	4626	tags=65%, list=42%, signal=112%
CARBOXYLIC_ACID_TRANSMEMBRANE_TRANSPORTER_ACTIVITY	CARBOXYLIC_ACID_TRANSMEMBRANE_TRANSPORTER_ACTIVITY		42	0.254843	0.862996	0.25	0.616051	1	609	tags=31%, list=6%, signal=33%
PROTEIN_SERINE_THREONINE_PHOSPHATASE_ACTIVITY	PROTEIN_SERINE_THREONINE_PHOSPHATASE_ACTIVITY		19	0.229465	0.8608	0.303089	0.615726	1	2680	tags=47%, list=24%, signal=63%
ENDONUCLEASE_ACTIVITY	ENDONUCLEASE_ACTIVITY		20	0.231627	0.860607	0.288679	0.614085	1	3493	tags=55%, list=32%, signal=81%
NEUROPEPTIDE_RECEPTOR_ACTIVITY	NEUROPEPTIDE_RECEPTOR_ACTIVITY		22	0.223666	0.857696	0.263258	0.614225	1	7018	tags=86%, list=64%, signal=240%
CELL_PROLIFERATION_GO_0008283	CELL_PROLIFERATION_GO_0008283		431	0.286875	0.84743	0.811976	0.620198	1	23	tags=0%, list=0%, signal=0%
REGULATION_OF_TRANSCRIPTION_FACTOR_ACTIVITY	REGULATION_OF_TRANSCRIPTION_FACTOR_ACTIVITY		33	0.227604	0.843149	0.243682	0.62147	1	5815	tags=76%, list=53%, signal=161%
INNATE_IMMUNE_RESPONSE	INNATE_IMMUNE_RESPONSE		16	0.227887	0.836568	0.39726	0.624197	1	3670	tags=56%, list=33%, signal=84%
MRNA_BINDING	MRNA_BINDING		18	0.208493	0.835542	0.380597	0.623098	1	1371	tags=33%, list=13%, signal=38%
PIGMENT_BIOSYNTHETIC_PROCESS	PIGMENT_BIOSYNTHETIC_PROCESS		17	0.228	0.834913	0.326336	0.621738	1	8464	tags=100%, list=77%, signal=438%
ANION_CHANNEL_ACTIVITY	ANION_CHANNEL_ACTIVITY		17	0.225237	0.83098	0.362173	0.623105	1	4626	tags=65%, list=42%, signal=112%
REGULATION_OF_TRANSCRIPTION	REGULATION_OF_TRANSCRIPTION		433	0.286206	0.825199	0.802632	0.626446	1	442	tags=6%, list=4%, signal=6%
SMALL_PROTEIN_CONJUGATING_ENZYME_ACTIVITY	SMALL_PROTEIN_CONJUGATING_ENZYME_ACTIVITY		44	0.22913	0.824774	0.234637	0.625077	1	3476	tags=55%, list=32%, signal=80%
UBIQUITIN_PROTEIN_LIGASE_ACTIVITY	UBIQUITIN_PROTEIN_LIGASE_ACTIVITY		42	0.231261	0.820125	0.234962	0.627449	1	3476	tags=55%, list=32%, signal=80%
REGULATION_OF_HEART_CONTRACTION	REGULATION_OF_HEART_CONTRACTION		22	0.215662	0.817708	0.317647	0.627863	1	5611	tags=73%, list=51%, signal=149%
STRUCTURAL_CONSTITUENT_OF_CYTOSKELETON	STRUCTURAL_CONSTITUENT_OF_CYTOSKELETON		39	0.218375	0.816962	0.218182	0.626734	1	7169	tags=87%, list=65%, signal=251%
LIPID_CATABOLIC_PROCESS	LIPID_CATABOLIC_PROCESS		32	0.221358	0.81668	0.236655	0.625281	1	7855	tags=94%, list=72%, signal=330%
AMINO_ACID_TRANSMEMBRANE_TRANSPORTER_ACTIVITY	AMINO_ACID_TRANSMEMBRANE_TRANSPORTER_ACTIVITY		28	0.230124	0.815718	0.249035	0.624564	1	4529	tags=64%, list=41%, signal=109%
NUCLEOTIDE_EXCISION_REPAIR	NUCLEOTIDE_EXCISION_REPAIR		17	0.210852	0.811865	0.397287	0.626729	1	3494	tags=53%, list=32%, signal=78%
AMINO_SUGAR_METABOLIC_PROCESS	AMINO_SUGAR_METABOLIC_PROCESS		15	0.221989	0.808637	0.439364	0.628542	1	4876	tags=67%, list=44%, signal=120%
RNA_BIOSYNTHETIC_PROCESS	RNA_BIOSYNTHETIC_PROCESS		492	0.268297	0.806881	0.49656	0.628683	1	308	tags=5%, list=3%, signal=5%
KINASE_INHIBITOR_ACTIVITY	KINASE_INHIBITOR_ACTIVITY		21	0.214937	0.804547	0.312016	0.629439	1	7564	tags=90%, list=69%, signal=291%
AMINE_TRANSPORT	AMINE_TRANSPORT		38	0.224458	0.802303	0.237168	0.629644	1	4758	tags=66%, list=43%, signal=116%
TRANSCRIPTION_DNA_DEPENDENT	TRANSCRIPTION_DNA_DEPENDENT		491	0.268745	0.801842	0.506344	0.628333	1	308	tags=5%, list=3%, signal=5%
ACTIVATION_OF_NF_KAPPAB_TRANSCRIPTION_FACTOR	ACTIVATION_OF_NF_KAPPAB_TRANSCRIPTION_FACTOR		16	0.219664	0.801142	0.448598	0.627194	1	5815	tags=75%, list=53%, signal=160%
DAMAGED_DNA_BINDING	DAMAGED_DNA_BINDING		18	0.212931	0.800203	0.426439	0.626267	1	3758	tags=56%, list=34%, signal=84%
HYDROLASE_ACTIVITY_ACTING_ON_CARBON_NITROGEN_NOT_PEPTIDEBONDS	HYDROLASE_ACTIVITY_ACTING_ON_CARBON_NITROGEN_NOT_PEPTIDEBONDS		39	0.225827	0.796774	0.25	0.627744	1	343	tags=26%, list=3%, signal=26%
PIGMENT_METABOLIC_PROCESS	PIGMENT_METABOLIC_PROCESS		18	0.22802	0.792659	0.365462	0.629976	1	8464	tags=100%, list=77%, signal=438%
STEROID_METABOLIC_PROCESS	STEROID_METABOLIC_PROCESS		57	0.218361	0.792351	0.255769	0.628536	1	5694	tags=74%, list=52%, signal=153%
REGULATION_OF_NUCLEOBASENUCLEOSIDENUCLEOTIDE_AND_NUCLEIC_ACID_METABOLIC_PROCESS	REGULATION_OF_NUCLEOBASENUCLEOSIDENUCLEOTIDE_AND_NUCLEIC_ACID_METABOLIC_PROCESS		469	0.269685	0.792301	0.850816	0.626902	1	24	tags=0%, list=0%, signal=0%
NUCLEASE_ACTIVITY	NUCLEASE_ACTIVITY		41	0.194126	0.78654	0.226453	0.631098	1	3493	tags=51%, list=32%, signal=75%
G_PROTEIN_SIGNALING_ADENYLATE_CYCLASE_ACTIVATING_PATHWAY	G_PROTEIN_SIGNALING_ADENYLATE_CYCLASE_ACTIVATING_PATHWAY		23	0.207664	0.786213	0.352227	0.629768	1	2493	tags=43%, list=23%, signal=56%
ORGANELLE_OUTER_MEMBRANE	ORGANELLE_OUTER_MEMBRANE		20	0.198903	0.783612	0.372093	0.630797	1	8235	tags=95%, list=75%, signal=381%
AMINO_ACID_TRANSPORT	AMINO_ACID_TRANSPORT		26	0.202544	0.778716	0.303202	0.633825	1	4529	tags=62%, list=41%, signal=105%
NEGATIVE_REGULATION_OF_BIOSYNTHETIC_PROCESS	NEGATIVE_REGULATION_OF_BIOSYNTHETIC_PROCESS		25	0.204024	0.776427	0.299817	0.634073	1	2152	tags=40%, list=20%, signal=50%
CYTOSKELETON_DEPENDENT_INTRACELLULAR_TRANSPORT	CYTOSKELETON_DEPENDENT_INTRACELLULAR_TRANSPORT		22	0.206935	0.77515	0.35	0.633544	1	7201	tags=86%, list=66%, signal=251%
ANTIOXIDANT_ACTIVITY	ANTIOXIDANT_ACTIVITY		16	0.205318	0.77358	0.488235	0.633291	1	7342	tags=88%, list=67%, signal=265%
PEPTIDE_RECEPTOR_ACTIVITY	PEPTIDE_RECEPTOR_ACTIVITY		47	0.226414	0.771748	0.264925	0.633331	1	7089	tags=87%, list=65%, signal=246%
SMALL_CONJUGATING_PROTEIN_LIGASE_ACTIVITY	SMALL_CONJUGATING_PROTEIN_LIGASE_ACTIVITY		44	0.206311	0.770276	0.246018	0.632959	1	3476	tags=52%, list=32%, signal=76%
REGULATION_OF_MITOSIS	REGULATION_OF_MITOSIS		33	0.193563	0.764247	0.280374	0.636536	1	3530	tags=52%, list=32%, signal=76%
DEVELOPMENT_OF_PRIMARY_SEXUAL_CHARACTERISTICS	DEVELOPMENT_OF_PRIMARY_SEXUAL_CHARACTERISTICS		24	0.200652	0.763698	0.334601	0.635321	1	4198	tags=58%, list=38%, signal=94%
REGULATION_OF_BLOOD_PRESSURE	REGULATION_OF_BLOOD_PRESSURE		19	0.200165	0.761468	0.440901	0.635614	1	8769	tags=100%, list=80%, signal=499%
REGULATION_OF_MUSCLE_CONTRACTION	REGULATION_OF_MUSCLE_CONTRACTION		17	0.214583	0.757821	0.453815	0.637286	1	6032	tags=76%, list=55%, signal=170%
OUTER_MEMBRANE	OUTER_MEMBRANE		20	0.198903	0.754875	0.424512	0.638236	1	8235	tags=95%, list=75%, signal=381%
RESPONSE_TO_OXIDATIVE_STRESS	RESPONSE_TO_OXIDATIVE_STRESS		38	0.17425	0.752567	0.284333	0.63857	1	8479	tags=95%, list=77%, signal=417%
DEFENSE_RESPONSE_TO_BACTERIUM	DEFENSE_RESPONSE_TO_BACTERIUM		15	0.202315	0.746702	0.516129	0.642208	1	1438	tags=33%, list=13%, signal=38%
COAGULATION	COAGULATION		30	0.195273	0.744766	0.337662	0.642296	1	6998	tags=83%, list=64%, signal=230%
TRANSCRIPTION_FACTOR_COMPLEX	TRANSCRIPTION_FACTOR_COMPLEX		69	0.222017	0.744312	0.314685	0.641016	1	4570	tags=64%, list=42%, signal=109%
HORMONE_SECRETION	HORMONE_SECRETION		15	0.197685	0.741904	0.571963	0.641546	1	2950	tags=47%, list=27%, signal=64%
WOUND_HEALING	WOUND_HEALING		40	0.202473	0.741491	0.253188	0.640269	1	7104	tags=85%, list=65%, signal=241%
MEMBRANE_LIPID_BIOSYNTHETIC_PROCESS	MEMBRANE_LIPID_BIOSYNTHETIC_PROCESS		35	0.191409	0.739561	0.263551	0.640385	1	6989	tags=83%, list=64%, signal=228%
REGULATION_OF_CELL_GROWTH	REGULATION_OF_CELL_GROWTH		35	0.198588	0.737021	0.272059	0.641158	1	7850	tags=91%, list=72%, signal=321%
CHANNEL_REGULATOR_ACTIVITY	CHANNEL_REGULATOR_ACTIVITY		21	0.189336	0.735217	0.437262	0.64116	1	2625	tags=43%, list=24%, signal=56%
NEGATIVE_REGULATION_OF_TRANSLATION	NEGATIVE_REGULATION_OF_TRANSLATION		18	0.192764	0.729661	0.513109	0.64468	1	2152	tags=39%, list=20%, signal=48%
ADAPTIVE_IMMUNE_RESPONSE	ADAPTIVE_IMMUNE_RESPONSE		22	0.183697	0.728025	0.452756	0.64465	1	1477	tags=32%, list=13%, signal=37%
RESPONSE_TO_LIGHT_STIMULUS	RESPONSE_TO_LIGHT_STIMULUS		42	0.194236	0.726687	0.255856	0.644225	1	5185	tags=67%, list=47%, signal=126%
BLOOD_COAGULATION	BLOOD_COAGULATION		30	0.195273	0.723371	0.357678	0.645734	1	6998	tags=83%, list=64%, signal=230%
MAINTENANCE_OF_LOCALIZATION	MAINTENANCE_OF_LOCALIZATION		16	0.191977	0.71832	0.586538	0.648986	1	1323	tags=31%, list=12%, signal=35%
MAGNESIUM_ION_BINDING	MAGNESIUM_ION_BINDING		46	0.19705	0.716143	0.262411	0.64959	1	5711	tags=72%, list=52%, signal=149%
NEGATIVE_REGULATION_OF_PROTEIN_METABOLIC_PROCESS	NEGATIVE_REGULATION_OF_PROTEIN_METABOLIC_PROCESS		36	0.204382	0.715696	0.273723	0.648424	1	2333	tags=42%, list=21%, signal=53%
NEGATIVE_REGULATION_OF_CELLULAR_PROTEIN_METABOLIC_PROCESS	NEGATIVE_REGULATION_OF_CELLULAR_PROTEIN_METABOLIC_PROCESS		34	0.18649	0.711889	0.292279	0.650551	1	2152	tags=38%, list=20%, signal=47%
DOUBLE_STRANDED_DNA_BINDING	DOUBLE_STRANDED_DNA_BINDING		28	0.18112	0.707425	0.356455	0.653447	1	3499	tags=50%, list=32%, signal=73%
MICROTUBULE_CYTOSKELETON_ORGANIZATION_AND_BIOGENESIS	MICROTUBULE_CYTOSKELETON_ORGANIZATION_AND_BIOGENESIS		27	0.188447	0.705831	0.353704	0.653405	1	7275	tags=85%, list=66%, signal=253%
DEOXYRIBONUCLEASE_ACTIVITY	DEOXYRIBONUCLEASE_ACTIVITY		20	0.181536	0.698448	0.499076	0.659247	1	3493	tags=50%, list=32%, signal=73%
AMINE_CATABOLIC_PROCESS	AMINE_CATABOLIC_PROCESS		24	0.179225	0.697674	0.43797	0.658346	1	779	tags=25%, list=7%, signal=27%
HUMORAL_IMMUNE_RESPONSE	HUMORAL_IMMUNE_RESPONSE		27	0.185951	0.696458	0.37708	0.657972	1	8926	tags=100%, list=81%, signal=538%
RAS_GTPASE_BINDING	RAS_GTPASE_BINDING		17	0.183276	0.695254	0.61597	0.657689	1	7664	tags=88%, list=70%, signal=293%
NEUROPEPTIDE_BINDING	NEUROPEPTIDE_BINDING		23	0.186058	0.694499	0.425651	0.656883	1	7018	tags=83%, list=64%, signal=229%
REGULATION_OF_BINDING	REGULATION_OF_BINDING		47	0.193577	0.690428	0.275735	0.65948	1	5815	tags=72%, list=53%, signal=153%
RESPONSE_TO_BACTERIUM	RESPONSE_TO_BACTERIUM		19	0.184814	0.6887	0.535581	0.659513	1	1438	tags=32%, list=13%, signal=36%
RHO_GTPASE_ACTIVATOR_ACTIVITY	RHO_GTPASE_ACTIVATOR_ACTIVITY		15	0.184498	0.684285	0.631274	0.662507	1	8209	tags=93%, list=75%, signal=371%
VIRAL_INFECTIOUS_CYCLE	VIRAL_INFECTIOUS_CYCLE		23	0.172228	0.684181	0.479532	0.661003	1	1451	tags=30%, list=13%, signal=35%
PROTEIN_IMPORT_INTO_NUCLEUS	PROTEIN_IMPORT_INTO_NUCLEUS		36	0.168192	0.681022	0.357013	0.662804	1	1815	tags=33%, list=17%, signal=40%
PROTEIN_MODIFICATION_BY_SMALL_PROTEIN_CONJUGATION	PROTEIN_MODIFICATION_BY_SMALL_PROTEIN_CONJUGATION		35	0.175914	0.669938	0.328413	0.672714	1	6532	tags=77%, list=60%, signal=190%
RECEPTOR_MEDIATED_ENDOCYTOSIS	RECEPTOR_MEDIATED_ENDOCYTOSIS		26	0.182008	0.665095	0.43038	0.676105	1	4332	tags=58%, list=40%, signal=95%
ACID_AMINO_ACID_LIGASE_ACTIVITY	ACID_AMINO_ACID_LIGASE_ACTIVITY		50	0.195252	0.663672	0.296099	0.676106	1	6856	tags=82%, list=63%, signal=218%
PEPTIDE_BINDING	PEPTIDE_BINDING		78	0.205418	0.663072	0.354409	0.675149	1	1698	tags=36%, list=15%, signal=42%
ENERGY_DERIVATION_BY_OXIDATION_OF_ORGANIC_COMPOUNDS	ENERGY_DERIVATION_BY_OXIDATION_OF_ORGANIC_COMPOUNDS		32	0.185304	0.661946	0.366606	0.674878	1	2084	tags=38%, list=19%, signal=46%
CHROMATIN_MODIFICATION	CHROMATIN_MODIFICATION		43	0.182189	0.655962	0.291513	0.679653	1	304	tags=21%, list=3%, signal=21%
INTEGRIN_BINDING	INTEGRIN_BINDING		24	0.177304	0.653099	0.481132	0.681107	1	4910	tags=63%, list=45%, signal=113%
HORMONE_METABOLIC_PROCESS	HORMONE_METABOLIC_PROCESS		26	0.176943	0.64875	0.431335	0.684423	1	5652	tags=69%, list=52%, signal=143%
RHODOPSIN_LIKE_RECEPTOR_ACTIVITY	RHODOPSIN_LIKE_RECEPTOR_ACTIVITY		108	0.204457	0.645541	0.417476	0.686436	1	7218	tags=86%, list=66%, signal=250%
NITROGEN_COMPOUND_CATABOLIC_PROCESS	NITROGEN_COMPOUND_CATABOLIC_PROCESS		26	0.159981	0.642465	0.540643	0.68829	1	779	tags=23%, list=7%, signal=25%
REGULATION_OF_IMMUNE_RESPONSE	REGULATION_OF_IMMUNE_RESPONSE		28	0.151717	0.640692	0.52549	0.688789	1	3429	tags=46%, list=31%, signal=67%
DETECTION_OF_STIMULUS_INVOLVED_IN_SENSORY_PERCEPTION	DETECTION_OF_STIMULUS_INVOLVED_IN_SENSORY_PERCEPTION		18	0.168454	0.638759	0.657407	0.68935	1	7898	tags=89%, list=72%, signal=318%
ACTIVATION_OF_PROTEIN_KINASE_ACTIVITY	ACTIVATION_OF_PROTEIN_KINASE_ACTIVITY		19	0.171157	0.63413	0.590909	0.692982	1	6779	tags=79%, list=62%, signal=207%
DNA_CATABOLIC_PROCESS	DNA_CATABOLIC_PROCESS		21	0.166612	0.630186	0.585321	0.695782	1	6005	tags=71%, list=55%, signal=158%
PROTEIN_UBIQUITINATION	PROTEIN_UBIQUITINATION		33	0.16273	0.624349	0.42155	0.701009	1	6856	tags=79%, list=63%, signal=210%
NUCLEAR_IMPORT	NUCLEAR_IMPORT		37	0.160294	0.623428	0.389414	0.700569	1	3580	tags=49%, list=33%, signal=72%
PROTEIN_KINASE_REGULATOR_ACTIVITY	PROTEIN_KINASE_REGULATOR_ACTIVITY		32	0.155106	0.622495	0.445098	0.700078	1	5839	tags=69%, list=53%, signal=147%
ADAPTIVE_IMMUNE_RESPONSE_GO_0002460	ADAPTIVE_IMMUNE_RESPONSE_GO_0002460		21	0.163552	0.621643	0.639775	0.699441	1	8648	tags=95%, list=79%, signal=451%
GATED_CHANNEL_ACTIVITY	GATED_CHANNEL_ACTIVITY		106	0.210559	0.620318	0.45705	0.699349	1	2780	tags=46%, list=25%, signal=61%
CELLULAR_PROTEIN_CATABOLIC_PROCESS	CELLULAR_PROTEIN_CATABOLIC_PROCESS		48	0.183193	0.611051	0.298507	0.708607	1	6220	tags=75%, list=57%, signal=173%
TRNA_METABOLIC_PROCESS	TRNA_METABOLIC_PROCESS		18	0.16819	0.609852	0.659615	0.708414	1	7292	tags=83%, list=67%, signal=249%
UBIQUITIN_CYCLE	UBIQUITIN_CYCLE		41	0.160622	0.609418	0.372792	0.707272	1	6532	tags=76%, list=60%, signal=186%
DOUBLE_STRAND_BREAK_REPAIR	DOUBLE_STRAND_BREAK_REPAIR		20	0.163985	0.603007	0.623301	0.713649	1	2041	tags=35%, list=19%, signal=43%
MACROMOLECULAR_COMPLEX_DISASSEMBLY	MACROMOLECULAR_COMPLEX_DISASSEMBLY		15	0.167047	0.599515	0.750487	0.716271	1	4016	tags=53%, list=37%, signal=84%
IMMUNE_EFFECTOR_PROCESS	IMMUNE_EFFECTOR_PROCESS		28	0.16502	0.599189	0.507605	0.714991	1	3675	tags=50%, list=34%, signal=75%
NEGATIVE_REGULATION_OF_CELL_ADHESION	NEGATIVE_REGULATION_OF_CELL_ADHESION		16	0.164382	0.597988	0.790698	0.714792	1	255	tags=19%, list=2%, signal=19%
PROTEIN_CATABOLIC_PROCESS	PROTEIN_CATABOLIC_PROCESS		54	0.173989	0.595696	0.312608	0.716159	1	6220	tags=74%, list=57%, signal=170%
TUBULIN_BINDING	TUBULIN_BINDING		34	0.154397	0.59106	0.474227	0.72017	1	2825	tags=41%, list=26%, signal=55%
TRANSPORT_VESICLE	TRANSPORT_VESICLE		20	0.14808	0.586977	0.718504	0.723586	1	2215	tags=35%, list=20%, signal=44%
MICROTUBULE_ORGANIZING_CENTER_PART	MICROTUBULE_ORGANIZING_CENTER_PART		16	0.157986	0.586513	0.803181	0.72256	1	7175	tags=81%, list=65%, signal=235%
MICROTUBULE_BINDING	MICROTUBULE_BINDING		21	0.156291	0.586026	0.68254	0.72156	1	5596	tags=67%, list=51%, signal=136%
ORGANELLE_INNER_MEMBRANE	ORGANELLE_INNER_MEMBRANE		62	0.159053	0.581457	0.303905	0.725786	1	8165	tags=90%, list=74%, signal=352%
ELECTRON_TRANSPORT_GO_0006118	ELECTRON_TRANSPORT_GO_0006118		41	0.15799	0.581119	0.371869	0.724635	1	7630	tags=85%, list=70%, signal=280%
CARBON_OXYGEN_LYASE_ACTIVITY	CARBON_OXYGEN_LYASE_ACTIVITY		17	0.163322	0.578291	0.728346	0.726693	1	2080	tags=35%, list=19%, signal=43%
VIRAL_REPRODUCTION	VIRAL_REPRODUCTION		31	0.158289	0.577583	0.466786	0.725963	1	1451	tags=29%, list=13%, signal=33%
VESICLE_MEMBRANE	VESICLE_MEMBRANE		24	0.148897	0.576617	0.64351	0.725615	1	7504	tags=83%, list=68%, signal=264%
AUXILIARY_TRANSPORT_PROTEIN_ACTIVITY	AUXILIARY_TRANSPORT_PROTEIN_ACTIVITY		23	0.152025	0.573458	0.696737	0.728101	1	2625	tags=39%, list=24%, signal=51%
SECONDARY_METABOLIC_PROCESS	SECONDARY_METABOLIC_PROCESS		23	0.14867	0.571393	0.65748	0.729001	1	9333	tags=100%, list=85%, signal=672%
DIGESTION	DIGESTION		33	0.170939	0.568233	0.429872	0.731257	1	456	tags=21%, list=4%, signal=22%
HEMOSTASIS	HEMOSTASIS		34	0.156007	0.567825	0.502722	0.730166	1	6998	tags=79%, list=64%, signal=219%
HETEROCYCLE_METABOLIC_PROCESS	HETEROCYCLE_METABOLIC_PROCESS		22	0.147268	0.562212	0.722008	0.735795	1	8850	tags=95%, list=81%, signal=495%
POSITIVE_REGULATION_OF_IMMUNE_RESPONSE	POSITIVE_REGULATION_OF_IMMUNE_RESPONSE		24	0.156943	0.5551	0.58011	0.743237	1	3306	tags=46%, list=30%, signal=65%
MITOCHONDRIAL_INNER_MEMBRANE	MITOCHONDRIAL_INNER_MEMBRANE		57	0.168082	0.554179	0.336996	0.742688	1	8165	tags=91%, list=74%, signal=356%
AMINO_ACID_CATABOLIC_PROCESS	AMINO_ACID_CATABOLIC_PROCESS		23	0.146531	0.550634	0.697495	0.74549	1	779	tags=22%, list=7%, signal=23%
CYTOSKELETAL_PART	CYTOSKELETAL_PART		167	0.18899	0.55019	0.567723	0.744464	1	7541	tags=87%, list=69%, signal=276%
NUCLEAR_BODY	NUCLEAR_BODY		23	0.141995	0.548876	0.733205	0.744611	1	9406	tags=100%, list=86%, signal=704%
ACTIVE_TRANSMEMBRANE_TRANSPORTER_ACTIVITY	ACTIVE_TRANSMEMBRANE_TRANSPORTER_ACTIVITY		109	0.169875	0.546141	0.412598	0.746443	1	2781	tags=42%, list=25%, signal=56%
MICROTUBULE_CYTOSKELETON	MICROTUBULE_CYTOSKELETON		104	0.178943	0.542514	0.437781	0.749528	1	7541	tags=87%, list=69%, signal=275%
MITOCHONDRIAL_MEMBRANE_PART	MITOCHONDRIAL_MEMBRANE_PART		45	0.153764	0.542391	0.414587	0.748051	1	8550	tags=93%, list=78%, signal=423%
BIOPOLYMER_CATABOLIC_PROCESS	BIOPOLYMER_CATABOLIC_PROCESS		88	0.160955	0.537306	0.363484	0.752907	1	6220	tags=73%, list=57%, signal=167%
POSITIVE_REGULATION_OF_IMMUNE_SYSTEM_PROCESS	POSITIVE_REGULATION_OF_IMMUNE_SYSTEM_PROCESS		42	0.151689	0.537135	0.415709	0.751484	1	3040	tags=43%, list=28%, signal=59%
ACTIN_CYTOSKELETON	ACTIN_CYTOSKELETON		95	0.166134	0.526074	0.39845	0.764364	1	6039	tags=72%, list=55%, signal=158%
SUGAR_BINDING	SUGAR_BINDING		16	0.139711	0.523108	0.895238	0.766799	1	3950	tags=50%, list=36%, signal=78%
POSITIVE_REGULATION_OF_CELL_DIFFERENTIATION	POSITIVE_REGULATION_OF_CELL_DIFFERENTIATION		23	0.142071	0.522734	0.723949	0.765605	1	5593	tags=65%, list=51%, signal=133%
CHROMOSOME_SEGREGATION	CHROMOSOME_SEGREGATION		23	0.137527	0.522589	0.768145	0.764141	1	1354	tags=26%, list=12%, signal=30%
DETECTION_OF_STIMULUS	DETECTION_OF_STIMULUS		36	0.146365	0.521927	0.500917	0.76332	1	1749	tags=31%, list=16%, signal=36%
PROTEIN_SECRETION	PROTEIN_SECRETION		18	0.137493	0.516177	0.846729	0.769188	1	7019	tags=78%, list=64%, signal=216%
POSITIVE_REGULATION_OF_RESPONSE_TO_STIMULUS	POSITIVE_REGULATION_OF_RESPONSE_TO_STIMULUS		34	0.139877	0.515645	0.56203	0.76825	1	3306	tags=44%, list=30%, signal=63%
PHOSPHORIC_ESTER_HYDROLASE_ACTIVITY	PHOSPHORIC_ESTER_HYDROLASE_ACTIVITY		136	0.181845	0.512628	0.539809	0.77051	1	1496	tags=32%, list=14%, signal=36%
REGULATION_OF_DEFENSE_RESPONSE	REGULATION_OF_DEFENSE_RESPONSE		16	0.13295	0.509272	0.904762	0.7731	1	1969	tags=31%, list=18%, signal=38%
THIOLESTER_HYDROLASE_ACTIVITY	THIOLESTER_HYDROLASE_ACTIVITY		15	0.133303	0.507779	0.927875	0.773319	1	2924	tags=40%, list=27%, signal=54%
MONOOXYGENASE_ACTIVITY	MONOOXYGENASE_ACTIVITY		18	0.137188	0.499122	0.860153	0.783131	1	8849	tags=94%, list=81%, signal=490%
HISTONE_MODIFICATION	HISTONE_MODIFICATION		19	0.134347	0.498916	0.846847	0.781727	1	2567	tags=37%, list=23%, signal=48%
CYTOPLASMIC_VESICLE_MEMBRANE	CYTOPLASMIC_VESICLE_MEMBRANE		22	0.134485	0.498573	0.794224	0.780502	1	9488	tags=100%, list=87%, signal=743%
MONOCARBOXYLIC_ACID_METABOLIC_PROCESS	MONOCARBOXYLIC_ACID_METABOLIC_PROCESS		63	0.152292	0.497229	0.362832	0.780674	1	949	tags=24%, list=9%, signal=26%
HORMONE_ACTIVITY	HORMONE_ACTIVITY		38	0.129574	0.495177	0.586466	0.781934	1	6948	tags=76%, list=63%, signal=208%
VESICULAR_FRACTION	VESICULAR_FRACTION		30	0.125618	0.493807	0.746124	0.782087	1	6298	tags=70%, list=57%, signal=164%
OXIDOREDUCTASE_ACTIVITY_GO_0016616	OXIDOREDUCTASE_ACTIVITY_GO_0016616		40	0.127747	0.493586	0.608187	0.780728	1	2166	tags=33%, list=20%, signal=40%
CYTOPLASMIC_VESICLE_PART	CYTOPLASMIC_VESICLE_PART		22	0.134485	0.488898	0.819923	0.785192	1	9488	tags=100%, list=87%, signal=743%
EXTRACELLULAR_STRUCTURE_ORGANIZATION_AND_BIOGENESIS	EXTRACELLULAR_STRUCTURE_ORGANIZATION_AND_BIOGENESIS		27	0.128859	0.4872	0.751938	0.785807	1	5085	tags=59%, list=46%, signal=110%
MITOCHONDRION_ORGANIZATION_AND_BIOGENESIS	MITOCHONDRION_ORGANIZATION_AND_BIOGENESIS		43	0.133617	0.48066	0.524345	0.792793	1	7971	tags=86%, list=73%, signal=314%
SH3_SH2_ADAPTOR_ACTIVITY	SH3_SH2_ADAPTOR_ACTIVITY		37	0.128259	0.47843	0.620035	0.794065	1	5411	tags=62%, list=49%, signal=122%
LYSOSOME	LYSOSOME		44	0.129293	0.47786	0.54628	0.793187	1	5064	tags=59%, list=46%, signal=109%
RESPONSE_TO_RADIATION	RESPONSE_TO_RADIATION		51	0.135298	0.474519	0.457721	0.795796	1	5185	tags=61%, list=47%, signal=115%
METALLOPEPTIDASE_ACTIVITY	METALLOPEPTIDASE_ACTIVITY		40	0.134524	0.474178	0.542496	0.794632	1	2914	tags=40%, list=27%, signal=54%
KINASE_REGULATOR_ACTIVITY	KINASE_REGULATOR_ACTIVITY		38	0.126553	0.470774	0.626894	0.797377	1	6981	tags=76%, list=64%, signal=209%
POSITIVE_REGULATION_OF_HYDROLASE_ACTIVITY	POSITIVE_REGULATION_OF_HYDROLASE_ACTIVITY		43	0.111137	0.467103	0.676259	0.80048	1	6942	tags=74%, list=63%, signal=202%
MITOCHONDRIAL_MEMBRANE	MITOCHONDRIAL_MEMBRANE		73	0.146312	0.46452	0.409408	0.802084	1	8165	tags=89%, list=74%, signal=347%
REGULATION_OF_GROWTH	REGULATION_OF_GROWTH		46	0.132048	0.459111	0.511883	0.807139	1	7850	tags=85%, list=72%, signal=298%
STRUCTURE_SPECIFIC_DNA_BINDING	STRUCTURE_SPECIFIC_DNA_BINDING		47	0.128014	0.459023	0.514231	0.80565	1	3499	tags=45%, list=32%, signal=65%
PORE_COMPLEX	PORE_COMPLEX		29	0.116048	0.457984	0.820463	0.805313	1	1376	tags=24%, list=13%, signal=28%
MITOCHONDRIAL_ENVELOPE	MITOCHONDRIAL_ENVELOPE		82	0.146265	0.457755	0.416944	0.80398	1	8165	tags=89%, list=74%, signal=346%
POSITIVE_REGULATION_OF_MULTICELLULAR_ORGANISMAL_PROCESS	POSITIVE_REGULATION_OF_MULTICELLULAR_ORGANISMAL_PROCESS		55	0.141428	0.457461	0.431776	0.80274	1	3040	tags=42%, list=28%, signal=58%
NEGATIVE_REGULATION_OF_GROWTH	NEGATIVE_REGULATION_OF_GROWTH		32	0.127791	0.457298	0.694391	0.801308	1	7850	tags=84%, list=72%, signal=296%
MICROSOME	MICROSOME		29	0.115234	0.455639	0.84486	0.801786	1	6298	tags=69%, list=57%, signal=162%
GOLGI_ASSOCIATED_VESICLE	GOLGI_ASSOCIATED_VESICLE		21	0.116764	0.455593	0.902196	0.800264	1	8116	tags=86%, list=74%, signal=330%
MEMBRANE_LIPID_METABOLIC_PROCESS	MEMBRANE_LIPID_METABOLIC_PROCESS		76	0.139258	0.454815	0.404682	0.799701	1	7857	tags=86%, list=72%, signal=300%
MITOCHONDRIAL_TRANSPORT	MITOCHONDRIAL_TRANSPORT		19	0.115115	0.453139	0.951076	0.800362	1	7969	tags=84%, list=73%, signal=308%
PROTEIN_BINDING_BRIDGING	PROTEIN_BINDING_BRIDGING		50	0.130486	0.450846	0.484461	0.801557	1	6905	tags=76%, list=63%, signal=204%
KINETOCHORE	KINETOCHORE		19	0.116813	0.450371	0.945674	0.800533	1	2182	tags=32%, list=20%, signal=39%
LYTIC_VACUOLE	LYTIC_VACUOLE		44	0.129293	0.447467	0.549165	0.802475	1	5064	tags=59%, list=46%, signal=109%
ATPASE_ACTIVITY	ATPASE_ACTIVITY		90	0.144035	0.446277	0.426446	0.802462	1	3548	tags=47%, list=32%, signal=68%
CELLULAR_MACROMOLECULE_CATABOLIC_PROCESS	CELLULAR_MACROMOLECULE_CATABOLIC_PROCESS		77	0.140455	0.444951	0.414023	0.802482	1	6299	tags=71%, list=57%, signal=167%
CHROMATIN_ASSEMBLY_OR_DISASSEMBLY	CHROMATIN_ASSEMBLY_OR_DISASSEMBLY		23	0.120139	0.44358	0.88417	0.802492	1	8692	tags=91%, list=79%, signal=440%
RNA_POLYMERASE_II_TRANSCRIPTION_FACTOR_ACTIVITY	RNA_POLYMERASE_II_TRANSCRIPTION_FACTOR_ACTIVITY		141	0.145574	0.43826	0.512085	0.807457	1	4487	tags=55%, list=41%, signal=92%
RESPONSE_TO_VIRUS	RESPONSE_TO_VIRUS		37	0.113831	0.43777	0.747885	0.806493	1	2014	tags=30%, list=18%, signal=36%
HELICASE_ACTIVITY	HELICASE_ACTIVITY		40	0.108425	0.42654	0.737931	0.818731	1	8679	tags=90%, list=79%, signal=431%
SYNAPTIC_TRANSMISSION	SYNAPTIC_TRANSMISSION		152	0.140274	0.425392	0.524964	0.8185	1	8145	tags=88%, list=74%, signal=338%
CHROMOSOMEPERICENTRIC_REGION	CHROMOSOMEPERICENTRIC_REGION		23	0.10539	0.413697	0.928444	0.830844	1	2182	tags=30%, list=20%, signal=38%
MACROMOLECULE_CATABOLIC_PROCESS	MACROMOLECULE_CATABOLIC_PROCESS		102	0.142191	0.413281	0.471264	0.829687	1	6299	tags=72%, list=57%, signal=167%
CELLULAR_CARBOHYDRATE_CATABOLIC_PROCESS	CELLULAR_CARBOHYDRATE_CATABOLIC_PROCESS		17	0.10667	0.413115	0.976143	0.828266	1	9147	tags=94%, list=83%, signal=568%
ESTABLISHMENT_AND_OR_MAINTENANCE_OF_CHROMATIN_ARCHITECTURE	ESTABLISHMENT_AND_OR_MAINTENANCE_OF_CHROMATIN_ARCHITECTURE		62	0.121191	0.41229	0.495575	0.827662	1	446	tags=16%, list=4%, signal=17%
ZINC_ION_BINDING	ZINC_ION_BINDING		62	0.119504	0.408229	0.525305	0.830863	1	3116	tags=40%, list=28%, signal=56%
RESPONSE_TO_OTHER_ORGANISM	RESPONSE_TO_OTHER_ORGANISM		57	0.115885	0.40777	0.562172	0.8298	1	1812	tags=28%, list=17%, signal=33%
MITOCHONDRIAL_PART	MITOCHONDRIAL_PART		123	0.134484	0.401391	0.486239	0.83544	1	8165	tags=88%, list=74%, signal=340%
TRANSITION_METAL_ION_BINDING	TRANSITION_METAL_ION_BINDING		80	0.119301	0.397458	0.467938	0.838376	1	4729	tags=55%, list=43%, signal=96%
POSITIVE_REGULATION_OF_TRANSCRIPTION_FROM_RNA_POLYMERASE_II_PROMOTER	POSITIVE_REGULATION_OF_TRANSCRIPTION_FROM_RNA_POLYMERASE_II_PROMOTER		52	0.111577	0.387648	0.630909	0.847777	1	5105	tags=58%, list=47%, signal=107%
CARBOHYDRATE_CATABOLIC_PROCESS	CARBOHYDRATE_CATABOLIC_PROCESS		17	0.10667	0.384325	0.986355	0.849809	1	9147	tags=94%, list=83%, signal=568%
CYTOSKELETON	CYTOSKELETON		265	0.133966	0.382127	0.743968	0.850678	1	7541	tags=82%, list=69%, signal=256%
PROTEIN_AMINO_ACID_N_LINKED_GLYCOSYLATION	PROTEIN_AMINO_ACID_N_LINKED_GLYCOSYLATION		24	0.103481	0.378759	0.941392	0.852914	1	8914	tags=92%, list=81%, signal=490%
G_PROTEIN_SIGNALING_COUPLED_TO_CAMP_NUCLEOTIDE_SECOND_MESSENGER	G_PROTEIN_SIGNALING_COUPLED_TO_CAMP_NUCLEOTIDE_SECOND_MESSENGER		59	0.11194	0.375261	0.596296	0.855182	1	2494	tags=34%, list=23%, signal=44%
PROTEIN_IMPORT	PROTEIN_IMPORT		47	0.094375	0.369112	0.797853	0.86018	1	1301	tags=21%, list=12%, signal=24%
GROWTH	GROWTH		61	0.10773	0.366946	0.623932	0.860897	1	3676	tags=44%, list=34%, signal=66%
OXIDOREDUCTASE_ACTIVITY_ACTING_ON_CH_OH_GROUP_OF_DONORS	OXIDOREDUCTASE_ACTIVITY_ACTING_ON_CH_OH_GROUP_OF_DONORS		46	0.107078	0.366242	0.741996	0.860033	1	2166	tags=30%, list=20%, signal=38%
LIPID_BIOSYNTHETIC_PROCESS	LIPID_BIOSYNTHETIC_PROCESS		78	0.119487	0.365211	0.507293	0.85954	1	6989	tags=76%, list=64%, signal=207%
CAMP_MEDIATED_SIGNALING	CAMP_MEDIATED_SIGNALING		60	0.106269	0.364578	0.615114	0.858655	1	2494	tags=33%, list=23%, signal=43%
CENTROSOME	CENTROSOME		38	0.103977	0.36334	0.810861	0.858374	1	7516	tags=79%, list=69%, signal=250%
G_PROTEIN_SIGNALING_COUPLED_TO_CYCLIC_NUCLEOTIDE_SECOND_MESSENGER	G_PROTEIN_SIGNALING_COUPLED_TO_CYCLIC_NUCLEOTIDE_SECOND_MESSENGER		91	0.111488	0.361657	0.517355	0.858531	1	7218	tags=77%, list=66%, signal=223%
SECOND_MESSENGER_MEDIATED_SIGNALING	SECOND_MESSENGER_MEDIATED_SIGNALING		131	0.121408	0.356284	0.52608	0.862524	1	7218	tags=78%, list=66%, signal=225%
ACTIN_BINDING	ACTIN_BINDING		53	0.101436	0.355183	0.715254	0.862072	1	5510	tags=60%, list=50%, signal=121%
COATED_VESICLE	COATED_VESICLE		37	0.0953381	0.34769	0.875451	0.868437	1	2216	tags=30%, list=20%, signal=37%
TRANSMISSION_OF_NERVE_IMPULSE	TRANSMISSION_OF_NERVE_IMPULSE		166	0.117119	0.347175	0.569527	0.867388	1	7516	tags=80%, list=69%, signal=251%
AMINO_ACID_AND_DERIVATIVE_METABOLIC_PROCESS	AMINO_ACID_AND_DERIVATIVE_METABOLIC_PROCESS		90	0.104507	0.346395	0.503247	0.86657	1	4343	tags=50%, list=40%, signal=82%
COFACTOR_BINDING	COFACTOR_BINDING		19	0.0968111	0.346119	0.983806	0.865237	1	1824	tags=26%, list=17%, signal=32%
MULTI_ORGANISM_PROCESS	MULTI_ORGANISM_PROCESS		109	0.113829	0.344055	0.517885	0.865787	1	2082	tags=30%, list=19%, signal=37%
CARBOXYLIC_ACID_METABOLIC_PROCESS	CARBOXYLIC_ACID_METABOLIC_PROCESS		142	0.111954	0.341144	0.538462	0.867235	1	949	tags=20%, list=9%, signal=21%
ATPASE_ACTIVITY_COUPLED	ATPASE_ACTIVITY_COUPLED		74	0.103555	0.338392	0.586919	0.868336	1	6129	tags=66%, list=56%, signal=149%
CATABOLIC_PROCESS	CATABOLIC_PROCESS		175	0.108406	0.336594	0.559451	0.868426	1	6220	tags=67%, list=57%, signal=153%
MICROTUBULE_ORGANIZING_CENTER	MICROTUBULE_ORGANIZING_CENTER		45	0.0922991	0.332006	0.843478	0.871308	1	7516	tags=78%, list=69%, signal=246%
CYCLIC_NUCLEOTIDE_MEDIATED_SIGNALING	CYCLIC_NUCLEOTIDE_MEDIATED_SIGNALING		93	0.105669	0.32594	0.521242	0.875799	1	7218	tags=76%, list=66%, signal=222%
TRANSLATION	TRANSLATION		138	0.101134	0.320091	0.538344	0.880013	1	3908	tags=46%, list=36%, signal=70%
GLYCOPROTEIN_METABOLIC_PROCESS	GLYCOPROTEIN_METABOLIC_PROCESS		72	0.0876602	0.319261	0.737649	0.879232	1	2089	tags=28%, list=19%, signal=34%
CELLULAR_CATABOLIC_PROCESS	CELLULAR_CATABOLIC_PROCESS		168	0.106643	0.315427	0.569343	0.881509	1	6220	tags=67%, list=57%, signal=153%
CYTOPLASMIC_VESICLE	CYTOPLASMIC_VESICLE		90	0.0985278	0.312647	0.575365	0.882639	1	2216	tags=30%, list=20%, signal=37%
VESICLE	VESICLE		93	0.0996395	0.306467	0.578151	0.886916	1	2216	tags=30%, list=20%, signal=37%
CYTOPLASMIC_MEMBRANE_BOUND_VESICLE	CYTOPLASMIC_MEMBRANE_BOUND_VESICLE		87	0.097342	0.306323	0.596059	0.885431	1	2216	tags=30%, list=20%, signal=37%
ORGANIC_ACID_METABOLIC_PROCESS	ORGANIC_ACID_METABOLIC_PROCESS		144	0.1092	0.30222	0.599364	0.887752	1	949	tags=19%, list=9%, signal=21%
MEMBRANE_FRACTION	MEMBRANE_FRACTION		266	0.106893	0.2955	0.751979	0.892447	1	3347	tags=41%, list=31%, signal=58%
SPECIFIC_RNA_POLYMERASE_II_TRANSCRIPTION_FACTOR_ACTIVITY	SPECIFIC_RNA_POLYMERASE_II_TRANSCRIPTION_FACTOR_ACTIVITY		24	0.0768715	0.294074	0.998066	0.892112	1	6465	tags=67%, list=59%, signal=162%
BEHAVIOR	BEHAVIOR		121	0.0989489	0.292852	0.566129	0.891606	1	1825	tags=26%, list=17%, signal=31%
AMINO_ACID_METABOLIC_PROCESS	AMINO_ACID_METABOLIC_PROCESS		70	0.0899383	0.292261	0.739496	0.890588	1	4343	tags=49%, list=40%, signal=80%
MEMBRANE_BOUND_VESICLE	MEMBRANE_BOUND_VESICLE		89	0.0905892	0.291581	0.650847	0.889683	1	2216	tags=29%, list=20%, signal=36%
REGULATION_OF_RESPONSE_TO_STIMULUS	REGULATION_OF_RESPONSE_TO_STIMULUS		49	0.0845711	0.287084	0.878957	0.892049	1	1984	tags=27%, list=18%, signal=32%
NUCLEOPLASM_PART	NUCLEOPLASM_PART		151	0.0960256	0.272038	0.607634	0.903878	1	5058	tags=56%, list=46%, signal=102%
AMINE_METABOLIC_PROCESS	AMINE_METABOLIC_PROCESS		121	0.0884393	0.27147	0.598116	0.902822	1	4928	tags=54%, list=45%, signal=97%
MITOCHONDRION	MITOCHONDRION		270	0.0908958	0.26562	0.720109	0.906529	1	8323	tags=85%, list=76%, signal=344%
CARBOHYDRATE_METABOLIC_PROCESS	CARBOHYDRATE_METABOLIC_PROCESS		141	0.0856639	0.265459	0.628305	0.905036	1	860	tags=16%, list=8%, signal=17%
CELLULAR_LIPID_METABOLIC_PROCESS	CELLULAR_LIPID_METABOLIC_PROCESS		194	0.0908599	0.263642	0.648571	0.905053	1	2241	tags=29%, list=20%, signal=36%
TRANSCRIPTION_COACTIVATOR_ACTIVITY	TRANSCRIPTION_COACTIVATOR_ACTIVITY		104	0.0849154	0.260575	0.658268	0.906091	1	2871	tags=35%, list=26%, signal=46%
TRANSCRIPTION_ACTIVATOR_ACTIVITY	TRANSCRIPTION_ACTIVATOR_ACTIVITY		138	0.0801136	0.248907	0.639144	0.91469	1	4612	tags=50%, list=42%, signal=85%
ENVELOPE	ENVELOPE		138	0.0774371	0.245229	0.655556	0.916297	1	1623	tags=22%, list=15%, signal=26%
NUCLEOPLASM	NUCLEOPLASM		198	0.0802819	0.236582	0.679325	0.922332	1	5556	tags=59%, list=51%, signal=117%
CHROMOSOME_ORGANIZATION_AND_BIOGENESIS	CHROMOSOME_ORGANIZATION_AND_BIOGENESIS		94	0.0754411	0.234654	0.761047	0.922382	1	695	tags=14%, list=6%, signal=15%
ORGANELLE_ENVELOPE	ORGANELLE_ENVELOPE		138	0.0774371	0.232844	0.666156	0.922277	1	1623	tags=22%, list=15%, signal=26%
NITROGEN_COMPOUND_METABOLIC_PROCESS	NITROGEN_COMPOUND_METABOLIC_PROCESS		133	0.0774598	0.23035	0.678354	0.922805	1	5588	tags=59%, list=51%, signal=118%
GENERATION_OF_PRECURSOR_METABOLITES_AND_ENERGY	GENERATION_OF_PRECURSOR_METABOLITES_AND_ENERGY		104	0.069086	0.220834	0.850575	0.929291	1	619	tags=13%, list=6%, signal=13%
CELL_FRACTION	CELL_FRACTION		387	0.0711587	0.216822	0.819477	0.931034	1	2815	tags=33%, list=26%, signal=42%
NUCLEAR_LUMEN	NUCLEAR_LUMEN		268	0.0731189	0.20673	0.762092	0.937798	1	5556	tags=58%, list=51%, signal=114%
MEMBRANE_ENCLOSED_LUMEN	MEMBRANE_ENCLOSED_LUMEN		328	0.0639948	0.188022	0.795165	0.951407	1	6202	tags=63%, list=57%, signal=140%
NEGATIVE_REGULATION_OF_TRANSCRIPTION	NEGATIVE_REGULATION_OF_TRANSCRIPTION		135	0.0628465	0.186897	0.833073	0.950655	1	9548	tags=93%, list=87%, signal=716%
ORGANELLE_LUMEN	ORGANELLE_LUMEN		328	0.0639948	0.185896	0.82797	0.949875	1	6202	tags=63%, list=57%, signal=140%
MACROMOLECULE_BIOSYNTHETIC_PROCESS	MACROMOLECULE_BIOSYNTHETIC_PROCESS		249	0.0637264	0.183841	0.77973	0.949929	1	901	tags=14%, list=8%, signal=15%
ION_BINDING	ION_BINDING		204	0.057874	0.171378	0.808571	0.957938	1	5931	tags=60%, list=54%, signal=128%
REPRODUCTIVE_PROCESS	REPRODUCTIVE_PROCESS		115	0.0551271	0.1592	0.925633	0.965117	1	9694	tags=94%, list=88%, signal=804%

## Sheet: distribution cluster 3
NAME	GS<br> follow link to MSigDB	GS DETAILS	SIZE	ES	NES	NOM p-val	FDR q-val	FWER p-val	RANK AT MAX	LEADING EDGE
L_AMINO_ACID_TRANSMEMBRANE_TRANSPORTER_ACTIVITY	L_AMINO_ACID_TRANSMEMBRANE_TRANSPORTER_ACTIVITY	Details ...	17	0.876634	2.21722	0.0033557	0.0699375	0.062	164	tags=18%, list=1%, signal=18%
TRANSLATION_FACTOR_ACTIVITY_NUCLEIC_ACID_BINDING	TRANSLATION_FACTOR_ACTIVITY_NUCLEIC_ACID_BINDING	Details ...	24	0.894601	2.17546	0	0.0871314	0.15	170	tags=21%, list=2%, signal=21%
TRANSLATION_REGULATOR_ACTIVITY	TRANSLATION_REGULATOR_ACTIVITY	Details ...	25	0.890301	2.16004	0	0.0865039	0.214	170	tags=20%, list=2%, signal=20%
AMINO_ACID_TRANSPORT	AMINO_ACID_TRANSPORT	Details ...	26	0.859761	2.15778	0.00151515	0.0679501	0.225	164	tags=15%, list=1%, signal=16%
MYOFIBRIL	MYOFIBRIL	Details ...	16	0.837501	2.08644	0.0139373	0.216183	0.627	89	tags=13%, list=1%, signal=13%
HISTONE_DEACETYLASE_COMPLEX	HISTONE_DEACETYLASE_COMPLEX	Details ...	15	0.82829	2.07625	0.0392491	0.215965	0.685	422	tags=53%, list=4%, signal=55%
DNA_HELICASE_ACTIVITY	DNA_HELICASE_ACTIVITY	Details ...	22	0.845366	2.07207	0.00165017	0.201852	0.716	142	tags=14%, list=1%, signal=14%
SIGNAL_SEQUENCE_BINDING	SIGNAL_SEQUENCE_BINDING	Details ...	15	0.852873	2.07119	0.00344828	0.179795	0.719	24	tags=13%, list=0%, signal=13%
AMINO_ACID_TRANSMEMBRANE_TRANSPORTER_ACTIVITY	AMINO_ACID_TRANSMEMBRANE_TRANSPORTER_ACTIVITY	Details ...	28	0.849892	2.06992	0.00308166	0.164255	0.729	164	tags=14%, list=1%, signal=14%
DNA_DEPENDENT_ATPASE_ACTIVITY	DNA_DEPENDENT_ATPASE_ACTIVITY	Details ...	18	0.823997	2.02312	0.00831947	0.314462	0.942	37	tags=11%, list=0%, signal=11%
ATP_DEPENDENT_HELICASE_ACTIVITY	ATP_DEPENDENT_HELICASE_ACTIVITY	Details ...	18	0.827491	2.01675	0.0034904	0.311951	0.958	237	tags=22%, list=2%, signal=23%
ORGANIC_ACID_TRANSPORT	ORGANIC_ACID_TRANSPORT	Details ...	39	0.816674	2.01427	0	0.296448	0.96	742	tags=44%, list=7%, signal=47%
TRANSCRIPTION_INITIATION_FROM_RNA_POLYMERASE_II_PROMOTER	TRANSCRIPTION_INITIATION_FROM_RNA_POLYMERASE_II_PROMOTER	Details ...	16	0.839237	2.00807	0.00679117	0.297314	0.97	70	tags=13%, list=1%, signal=13%
REGULATION_OF_ACTION_POTENTIAL	REGULATION_OF_ACTION_POTENTIAL	Details ...	16	0.830099	2.00239	0.0440457	0.297103	0.979	170	tags=13%, list=2%, signal=13%
GENERAL_RNA_POLYMERASE_II_TRANSCRIPTION_FACTOR_ACTIVITY	GENERAL_RNA_POLYMERASE_II_TRANSCRIPTION_FACTOR_ACTIVITY	Details ...	22	0.848749	2.00041	0.00319489	0.284231	0.981	105	tags=14%, list=1%, signal=14%
LYMPHOCYTE_DIFFERENTIATION	LYMPHOCYTE_DIFFERENTIATION	Details ...	23	0.788128	2.00031	0.0066335	0.266747	0.981	418	tags=26%, list=4%, signal=27%
SINGLE_STRANDED_DNA_BINDING	SINGLE_STRANDED_DNA_BINDING	Details ...	29	0.801918	1.99813	0.0134529	0.25757	0.984	151	tags=10%, list=1%, signal=10%
STRUCTURAL_CONSTITUENT_OF_MUSCLE	STRUCTURAL_CONSTITUENT_OF_MUSCLE	Details ...	25	0.831412	1.98779	0.00319489	0.276014	0.99	89	tags=12%, list=1%, signal=12%
TRANSMEMBRANE_RECEPTOR_PROTEIN_PHOSPHATASE_ACTIVITY	TRANSMEMBRANE_RECEPTOR_PROTEIN_PHOSPHATASE_ACTIVITY	Details ...	18	0.86922	1.98494	0.0017094	0.271994	0.99	1448	tags=100%, list=13%, signal=115%
TRANSCRIPTION_INITIATION	TRANSCRIPTION_INITIATION	Details ...	20	0.803497	1.98432	0.0130933	0.260495	0.991	70	tags=10%, list=1%, signal=10%
CARBOXYLESTERASE_ACTIVITY	CARBOXYLESTERASE_ACTIVITY		21	0.78735	1.98404	0.0629139	0.248985	0.993	154	tags=10%, list=1%, signal=10%
NEURON_APOPTOSIS	NEURON_APOPTOSIS		16	0.830373	1.98355	0.0395387	0.238824	0.993	167	tags=13%, list=2%, signal=13%
CONTRACTILE_FIBER	CONTRACTILE_FIBER		20	0.80176	1.97427	0.0281457	0.251852	0.996	89	tags=10%, list=1%, signal=10%
AMINE_TRANSPORT	AMINE_TRANSPORT		38	0.803711	1.96142	0.00289855	0.272344	0.997	164	tags=11%, list=1%, signal=11%
AMINE_TRANSMEMBRANE_TRANSPORTER_ACTIVITY	AMINE_TRANSMEMBRANE_TRANSPORTER_ACTIVITY		40	0.79506	1.9601	0.00285307	0.264813	0.997	164	tags=10%, list=1%, signal=10%
CONTRACTILE_FIBER_PART	CONTRACTILE_FIBER_PART		19	0.810409	1.95642	0.0165016	0.263174	0.997	89	tags=11%, list=1%, signal=11%
B_CELL_ACTIVATION	B_CELL_ACTIVATION		17	0.833847	1.95503	0.00869565	0.255922	0.997	28	tags=12%, list=0%, signal=12%
CELLULAR_RESPONSE_TO_STIMULUS	CELLULAR_RESPONSE_TO_STIMULUS		17	0.823376	1.95421	0.0458404	0.248291	0.997	263	tags=18%, list=2%, signal=18%
VOLTAGE_GATED_CALCIUM_CHANNEL_COMPLEX	VOLTAGE_GATED_CALCIUM_CHANNEL_COMPLEX		15	0.820872	1.95126	0.0413793	0.244644	0.997	293	tags=47%, list=3%, signal=48%
RESPONSE_TO_ORGANIC_SUBSTANCE	RESPONSE_TO_ORGANIC_SUBSTANCE		27	0.811921	1.95123	0.015361	0.236526	0.997	170	tags=11%, list=2%, signal=11%
RESPONSE_TO_VIRUS	RESPONSE_TO_VIRUS		37	0.811219	1.94878	0.00144092	0.232116	0.998	130	tags=11%, list=1%, signal=11%
CARBOXYLIC_ACID_TRANSPORT	CARBOXYLIC_ACID_TRANSPORT		38	0.821396	1.93604	0.00143678	0.245432	0.998	742	tags=45%, list=7%, signal=48%
RESPONSE_TO_HORMONE_STIMULUS	RESPONSE_TO_HORMONE_STIMULUS		27	0.811921	1.93441	0.0126984	0.24051	0.998	170	tags=11%, list=2%, signal=11%
ORGANIC_ACID_TRANSMEMBRANE_TRANSPORTER_ACTIVITY	ORGANIC_ACID_TRANSMEMBRANE_TRANSPORTER_ACTIVITY		43	0.792985	1.92398	0	0.251566	0.998	742	tags=37%, list=7%, signal=40%
EXOCYTOSIS	EXOCYTOSIS		22	0.781251	1.91476	0.0452418	0.261495	0.999	130	tags=9%, list=1%, signal=9%
NUCLEAR_CHROMOSOME_PART	NUCLEAR_CHROMOSOME_PART		28	0.805825	1.91458	0.00629921	0.254511	1	172	tags=11%, list=2%, signal=11%
DEOXYRIBONUCLEASE_ACTIVITY	DEOXYRIBONUCLEASE_ACTIVITY		20	0.797464	1.91247	0.0425894	0.252386	1	136	tags=10%, list=1%, signal=10%
VOLTAGE_GATED_CALCIUM_CHANNEL_ACTIVITY	VOLTAGE_GATED_CALCIUM_CHANNEL_ACTIVITY		18	0.811263	1.91029	0.0589255	0.250588	1	293	tags=50%, list=3%, signal=51%
CARBOXYLIC_ACID_TRANSMEMBRANE_TRANSPORTER_ACTIVITY	CARBOXYLIC_ACID_TRANSMEMBRANE_TRANSPORTER_ACTIVITY		42	0.797485	1.90913	0.00283286	0.24649	1	742	tags=38%, list=7%, signal=41%
NUCLEAR_LUMEN	NUCLEAR_LUMEN		268	0.663805	1.89898	0	0.26246	1	172	tags=5%, list=2%, signal=5%
NUCLEOPLASM_PART	NUCLEOPLASM_PART		151	0.6953	1.89747	0	0.259777	1	149	tags=6%, list=1%, signal=6%
ENDONUCLEASE_ACTIVITY	ENDONUCLEASE_ACTIVITY		20	0.818103	1.89541	0.00996678	0.257827	1	260	tags=25%, list=2%, signal=26%
DNA_DIRECTED_RNA_POLYMERASEII_HOLOENZYME	DNA_DIRECTED_RNA_POLYMERASEII_HOLOENZYME		43	0.783979	1.89442	0.00276243	0.254267	1	147	tags=9%, list=1%, signal=9%
SECRETION	SECRETION		138	0.690849	1.88791	0	0.263279	1	130	tags=6%, list=1%, signal=6%
EXCRETION	EXCRETION		34	0.781022	1.88791	0.00742942	0.257428	1	74	tags=9%, list=1%, signal=9%
CASPASE_ACTIVATION	CASPASE_ACTIVATION		22	0.7786	1.88494	0.0781499	0.258553	1	159	tags=9%, list=1%, signal=9%
PROTEIN_AMINO_ACID_N_LINKED_GLYCOSYLATION	PROTEIN_AMINO_ACID_N_LINKED_GLYCOSYLATION		24	0.764712	1.87296	0.0553746	0.280613	1	135	tags=8%, list=1%, signal=8%
NUCLEAR_IMPORT	NUCLEAR_IMPORT		37	0.756643	1.86773	0.0223881	0.286755	1	167	tags=8%, list=2%, signal=8%
TRANSLATIONAL_INITIATION	TRANSLATIONAL_INITIATION		25	0.753712	1.86603	0.0920635	0.284081	1	170	tags=8%, list=2%, signal=8%
ORGANELLE_LUMEN	ORGANELLE_LUMEN		328	0.662191	1.85921	0	0.294436	1	172	tags=5%, list=2%, signal=5%
MEMBRANE_ENCLOSED_LUMEN	MEMBRANE_ENCLOSED_LUMEN		328	0.662191	1.85219	0	0.306134	1	172	tags=5%, list=2%, signal=5%
REGULATION_OF_CYTOSKELETON_ORGANIZATION_AND_BIOGENESIS	REGULATION_OF_CYTOSKELETON_ORGANIZATION_AND_BIOGENESIS		20	0.798104	1.85088	0.0629032	0.303034	1	129	tags=10%, list=1%, signal=10%
PROTEIN_POLYMERIZATION	PROTEIN_POLYMERIZATION		15	0.730495	1.84983	0.112378	0.300455	1	21	tags=7%, list=0%, signal=7%
EARLY_ENDOSOME	EARLY_ENDOSOME		15	0.731318	1.8488	0.113106	0.297778	1	12	tags=7%, list=0%, signal=7%
GLYCOLIPID_METABOLIC_PROCESS	GLYCOLIPID_METABOLIC_PROCESS		15	0.775245	1.84309	0.035533	0.307536	1	372	tags=33%, list=3%, signal=34%
MITOCHONDRIAL_OUTER_MEMBRANE	MITOCHONDRIAL_OUTER_MEMBRANE		15	0.729582	1.83343	0.122449	0.328447	1	31	tags=7%, list=0%, signal=7%
HYDROLASE_ACTIVITY_ACTING_ON_CARBON_NITROGEN_NOT_PEPTIDEBONDSIN_LINEAR_AMIDES	HYDROLASE_ACTIVITY_ACTING_ON_CARBON_NITROGEN_NOT_PEPTIDEBONDSIN_LINEAR_AMIDES		18	0.763137	1.82731	0.0482529	0.340141	1	422	tags=39%, list=4%, signal=40%
NUCLEOPLASM	NUCLEOPLASM		198	0.655722	1.82092	0	0.351795	1	172	tags=5%, list=2%, signal=5%
REGULATION_OF_ANGIOGENESIS	REGULATION_OF_ANGIOGENESIS		25	0.753987	1.81911	0.105263	0.350708	1	167	tags=8%, list=2%, signal=8%
HELICASE_ACTIVITY	HELICASE_ACTIVITY		40	0.748337	1.81441	0.0100865	0.35688	1	237	tags=13%, list=2%, signal=13%
TUBE_DEVELOPMENT	TUBE_DEVELOPMENT		16	0.706342	1.80938	0.295026	0.363012	1	135	tags=6%, list=1%, signal=6%
NEGATIVE_REGULATION_OF_CELL_ADHESION	NEGATIVE_REGULATION_OF_CELL_ADHESION		16	0.72046	1.80919	0.0603448	0.357513	1	393	tags=19%, list=4%, signal=19%
NUCLEAR_CHROMOSOME	NUCLEAR_CHROMOSOME		44	0.721537	1.80879	0.0578279	0.352488	1	172	tags=7%, list=2%, signal=7%
IMMUNE_EFFECTOR_PROCESS	IMMUNE_EFFECTOR_PROCESS		28	0.735708	1.80702	0.0596125	0.350889	1	121	tags=7%, list=1%, signal=7%
MEIOSIS_I	MEIOSIS_I		15	0.719988	1.80585	0.295026	0.348001	1	136	tags=7%, list=1%, signal=7%
RESPONSE_TO_OTHER_ORGANISM	RESPONSE_TO_OTHER_ORGANISM		57	0.731417	1.80583	0.0039267	0.342745	1	130	tags=7%, list=1%, signal=7%
RAS_GTPASE_ACTIVATOR_ACTIVITY	RAS_GTPASE_ACTIVATOR_ACTIVITY		25	0.754695	1.80508	0.0717781	0.339016	1	270	tags=12%, list=2%, signal=12%
NUCLEAR_PART	NUCLEAR_PART		409	0.648821	1.79254	0	0.359322	1	172	tags=5%, list=2%, signal=5%
GTPASE_REGULATOR_ACTIVITY	GTPASE_REGULATOR_ACTIVITY		100	0.654193	1.78991	0.0227273	0.359796	1	393	tags=11%, list=4%, signal=11%
RNA_POLYMERASE_II_TRANSCRIPTION_FACTOR_ACTIVITY	RNA_POLYMERASE_II_TRANSCRIPTION_FACTOR_ACTIVITY		141	0.653091	1.78904	0.00535332	0.356693	1	155	tags=5%, list=1%, signal=5%
RHO_GTPASE_ACTIVATOR_ACTIVITY	RHO_GTPASE_ACTIVATOR_ACTIVITY		15	0.72695	1.78859	0.200698	0.35251	1	270	tags=13%, list=2%, signal=14%
RESPONSE_TO_ENDOGENOUS_STIMULUS	RESPONSE_TO_ENDOGENOUS_STIMULUS		164	0.647646	1.78484	0.00520291	0.35623	1	170	tags=5%, list=2%, signal=5%
NUCLEOLUS	NUCLEOLUS		85	0.693228	1.78377	0.0128056	0.354107	1	260	tags=9%, list=2%, signal=10%
POSITIVE_REGULATION_OF_CASPASE_ACTIVITY	POSITIVE_REGULATION_OF_CASPASE_ACTIVITY		23	0.770476	1.77828	0.0866142	0.363811	1	159	tags=9%, list=1%, signal=9%
STRUCTURE_SPECIFIC_DNA_BINDING	STRUCTURE_SPECIFIC_DNA_BINDING		47	0.709545	1.77437	0.0312925	0.369863	1	151	tags=6%, list=1%, signal=6%
MICROTUBULE_ORGANIZING_CENTER_PART	MICROTUBULE_ORGANIZING_CENTER_PART		16	0.708901	1.77364	0.266998	0.366923	1	107	tags=6%, list=1%, signal=6%
ACTIN_CYTOSKELETON	ACTIN_CYTOSKELETON		95	0.670547	1.77131	0.00912201	0.368439	1	111	tags=5%, list=1%, signal=5%
INORGANIC_ANION_TRANSMEMBRANE_TRANSPORTER_ACTIVITY	INORGANIC_ANION_TRANSMEMBRANE_TRANSPORTER_ACTIVITY		18	0.691416	1.76838	0.121262	0.372636	1	14	tags=6%, list=0%, signal=6%
VESICULAR_FRACTION	VESICULAR_FRACTION		30	0.723722	1.76509	0.0712074	0.378644	1	96	tags=7%, list=1%, signal=7%
REGULATION_OF_ORGANELLE_ORGANIZATION_AND_BIOGENESIS	REGULATION_OF_ORGANELLE_ORGANIZATION_AND_BIOGENESIS		29	0.727771	1.76329	0.0753205	0.380382	1	129	tags=7%, list=1%, signal=7%
STEROID_BINDING	STEROID_BINDING		17	0.703346	1.76125	0.120782	0.383109	1	23	tags=6%, list=0%, signal=6%
TRANSFERASE_ACTIVITY_TRANSFERRING_PENTOSYL_GROUPS	TRANSFERASE_ACTIVITY_TRANSFERRING_PENTOSYL_GROUPS		16	0.714132	1.76092	0.183168	0.379466	1	256	tags=13%, list=2%, signal=13%
TRANSCRIPTION_FACTOR_COMPLEX	TRANSCRIPTION_FACTOR_COMPLEX		69	0.696455	1.75247	0.00992556	0.404152	1	422	tags=16%, list=4%, signal=16%
BONE_REMODELING	BONE_REMODELING		25	0.753987	1.75166	0.0975976	0.402227	1	167	tags=8%, list=2%, signal=8%
POSITIVE_REGULATION_OF_TRANSLATION	POSITIVE_REGULATION_OF_TRANSLATION		29	0.72402	1.74822	0.0996885	0.410187	1	170	tags=7%, list=2%, signal=7%
LEUKOCYTE_DIFFERENTIATION	LEUKOCYTE_DIFFERENTIATION		32	0.718395	1.74743	0.0144928	0.408107	1	418	tags=19%, list=4%, signal=19%
ATPASE_ACTIVITY_COUPLED	ATPASE_ACTIVITY_COUPLED		74	0.680886	1.74689	0.00973236	0.404951	1	64	tags=5%, list=1%, signal=5%
TISSUE_REMODELING	TISSUE_REMODELING		26	0.746342	1.74644	0.105008	0.401871	1	167	tags=8%, list=2%, signal=8%
ACTIN_FILAMENT_BASED_PROCESS	ACTIN_FILAMENT_BASED_PROCESS		98	0.658217	1.74522	0.0167038	0.40173	1	167	tags=5%, list=2%, signal=5%
MICROSOME	MICROSOME		29	0.73079	1.74341	0.0565749	0.403197	1	96	tags=7%, list=1%, signal=7%
PROTEASOME_COMPLEX	PROTEASOME_COMPLEX		20	0.672446	1.74071	0.0909091	0.408369	1	2835	tags=80%, list=26%, signal=108%
REGULATION_OF_MITOTIC_CELL_CYCLE	REGULATION_OF_MITOTIC_CELL_CYCLE		17	0.701152	1.73513	0.176976	0.424459	1	47	tags=6%, list=0%, signal=6%
ACTIN_CYTOSKELETON_ORGANIZATION_AND_BIOGENESIS	ACTIN_CYTOSKELETON_ORGANIZATION_AND_BIOGENESIS		89	0.628188	1.73049	0.0540852	0.438539	1	167	tags=4%, list=2%, signal=5%
HISTONE_MODIFICATION	HISTONE_MODIFICATION		19	0.69363	1.72869	0.0674536	0.440732	1	441	tags=21%, list=4%, signal=22%
CELL_STRUCTURE_DISASSEMBLY_DURING_APOPTOSIS	CELL_STRUCTURE_DISASSEMBLY_DURING_APOPTOSIS		16	0.704149	1.72451	0.362098	0.452886	1	159	tags=6%, list=1%, signal=6%
POSITIVE_REGULATION_OF_TRANSCRIPTION_FROM_RNA_POLYMERASE_II_PROMOTER	POSITIVE_REGULATION_OF_TRANSCRIPTION_FROM_RNA_POLYMERASE_II_PROMOTER		52	0.69491	1.72221	0.0184697	0.457285	1	70	tags=6%, list=1%, signal=6%
ONE_CARBON_COMPOUND_METABOLIC_PROCESS	ONE_CARBON_COMPOUND_METABOLIC_PROCESS		23	0.694882	1.72042	0.0785597	0.459773	1	442	tags=30%, list=4%, signal=32%
REGULATION_OF_CELL_ADHESION	REGULATION_OF_CELL_ADHESION		30	0.717226	1.71837	0.133545	0.462978	1	167	tags=7%, list=2%, signal=7%
ANION_CHANNEL_ACTIVITY	ANION_CHANNEL_ACTIVITY		17	0.697447	1.71464	0.243197	0.471569	1	290	tags=12%, list=3%, signal=12%
CHROMATIN	CHROMATIN		33	0.696352	1.71416	0.131222	0.46838	1	172	tags=6%, list=2%, signal=6%
TRANSCRIPTION_FACTOR_BINDING	TRANSCRIPTION_FACTOR_BINDING		242	0.611236	1.71128	0	0.473258	1	576	tags=14%, list=5%, signal=15%
ADHERENS_JUNCTION	ADHERENS_JUNCTION		17	0.693659	1.71126	0.325823	0.46877	1	129	tags=6%, list=1%, signal=6%
RHO_PROTEIN_SIGNAL_TRANSDUCTION	RHO_PROTEIN_SIGNAL_TRANSDUCTION		35	0.692972	1.70993	0.0552147	0.468403	1	67	tags=6%, list=1%, signal=6%
ACTIN_FILAMENT_ORGANIZATION	ACTIN_FILAMENT_ORGANIZATION		18	0.680906	1.7033	0.32	0.485914	1	129	tags=6%, list=1%, signal=6%
NUCLEAR_HORMONE_RECEPTOR_BINDING	NUCLEAR_HORMONE_RECEPTOR_BINDING		17	0.699051	1.70029	0.223856	0.491865	1	70	tags=6%, list=1%, signal=6%
SMALL_GTPASE_REGULATOR_ACTIVITY	SMALL_GTPASE_REGULATOR_ACTIVITY		51	0.694518	1.69906	0.0379404	0.491651	1	393	tags=14%, list=4%, signal=14%
CHROMATIN_MODIFICATION	CHROMATIN_MODIFICATION		43	0.67991	1.69841	0.0365682	0.489133	1	441	tags=23%, list=4%, signal=24%
CYTOSKELETON_ORGANIZATION_AND_BIOGENESIS	CYTOSKELETON_ORGANIZATION_AND_BIOGENESIS		171	0.605656	1.69793	0.0208117	0.486142	1	167	tags=4%, list=2%, signal=4%
NEGATIVE_REGULATION_OF_MAP_KINASE_ACTIVITY	NEGATIVE_REGULATION_OF_MAP_KINASE_ACTIVITY		17	0.690187	1.69561	0.393312	0.48958	1	167	tags=6%, list=2%, signal=6%
INTRAMOLECULAR_OXIDOREDUCTASE_ACTIVITY	INTRAMOLECULAR_OXIDOREDUCTASE_ACTIVITY		17	0.702249	1.69512	0.163543	0.486787	1	35	tags=6%, list=0%, signal=6%
EXONUCLEASE_ACTIVITY	EXONUCLEASE_ACTIVITY		16	0.706251	1.69486	0.335664	0.483397	1	136	tags=6%, list=1%, signal=6%
HEPARIN_BINDING	HEPARIN_BINDING		18	0.678712	1.69394	0.376667	0.482219	1	153	tags=6%, list=1%, signal=6%
NEURON_PROJECTION	NEURON_PROJECTION		18	0.680009	1.69369	0.372358	0.478922	1	934	tags=28%, list=9%, signal=30%
ACTIVE_TRANSMEMBRANE_TRANSPORTER_ACTIVITY	ACTIVE_TRANSMEMBRANE_TRANSPORTER_ACTIVITY		109	0.633425	1.69178	0.0275028	0.480923	1	164	tags=5%, list=1%, signal=5%
CHROMATIN_REMODELING	CHROMATIN_REMODELING		19	0.679847	1.69011	0.119128	0.482724	1	6	tags=5%, list=0%, signal=5%
HORMONE_RECEPTOR_BINDING	HORMONE_RECEPTOR_BINDING		18	0.686298	1.68844	0.241206	0.484425	1	70	tags=6%, list=1%, signal=6%
ESTABLISHMENT_OF_CELLULAR_LOCALIZATION	ESTABLISHMENT_OF_CELLULAR_LOCALIZATION		259	0.591371	1.68411	0.00807265	0.494611	1	167	tags=4%, list=2%, signal=4%
CALCIUM_ION_BINDING	CALCIUM_ION_BINDING		81	0.65597	1.68363	0.0157576	0.491805	1	108	tags=5%, list=1%, signal=5%
NUCLEOTIDE_EXCISION_REPAIR	NUCLEOTIDE_EXCISION_REPAIR		17	0.691649	1.68219	0.378333	0.492646	1	151	tags=6%, list=1%, signal=6%
DETECTION_OF_STIMULUS_INVOLVED_IN_SENSORY_PERCEPTION	DETECTION_OF_STIMULUS_INVOLVED_IN_SENSORY_PERCEPTION		18	0.690045	1.67935	0.16443	0.497769	1	29	tags=6%, list=0%, signal=6%
VESICLE_MEDIATED_TRANSPORT	VESICLE_MEDIATED_TRANSPORT		139	0.619386	1.67851	0.0287846	0.496606	1	158	tags=4%, list=1%, signal=4%
CHLORIDE_CHANNEL_ACTIVITY	CHLORIDE_CHANNEL_ACTIVITY		17	0.697447	1.67795	0.268631	0.494504	1	290	tags=12%, list=3%, signal=12%
ER_GOLGI_INTERMEDIATE_COMPARTMENT	ER_GOLGI_INTERMEDIATE_COMPARTMENT		17	0.693385	1.67585	0.349315	0.49777	1	132	tags=6%, list=1%, signal=6%
ACTIN_POLYMERIZATION_AND_OR_DEPOLYMERIZATION	ACTIN_POLYMERIZATION_AND_OR_DEPOLYMERIZATION		18	0.690776	1.67474	0.151007	0.497636	1	21	tags=6%, list=0%, signal=6%
PROTEIN_DNA_COMPLEX_ASSEMBLY	PROTEIN_DNA_COMPLEX_ASSEMBLY		33	0.705686	1.67452	0.0503049	0.49428	1	70	tags=6%, list=1%, signal=6%
CYTOPLASMIC_VESICLE	CYTOPLASMIC_VESICLE		90	0.629546	1.67353	0.0305164	0.493817	1	123	tags=4%, list=1%, signal=4%
NUCLEAR_ENVELOPE	NUCLEAR_ENVELOPE		57	0.67636	1.67263	0.0192802	0.492945	1	46	tags=5%, list=0%, signal=5%
MEMBRANE_BOUND_VESICLE	MEMBRANE_BOUND_VESICLE		89	0.632236	1.66909	0.0231481	0.501296	1	123	tags=4%, list=1%, signal=5%
RAS_PROTEIN_SIGNAL_TRANSDUCTION	RAS_PROTEIN_SIGNAL_TRANSDUCTION		59	0.657299	1.66696	0.0851064	0.504481	1	167	tags=5%, list=2%, signal=5%
MITOCHONDRIAL_TRANSPORT	MITOCHONDRIAL_TRANSPORT		19	0.677562	1.6661	0.142373	0.503442	1	31	tags=5%, list=0%, signal=5%
NUCLEAR_MEMBRANE	NUCLEAR_MEMBRANE		39	0.671661	1.66484	0.0467422	0.503658	1	31	tags=5%, list=0%, signal=5%
INTEGRAL_TO_ENDOPLASMIC_RETICULUM_MEMBRANE	INTEGRAL_TO_ENDOPLASMIC_RETICULUM_MEMBRANE		19	0.669976	1.66322	0.325301	0.504658	1	114	tags=5%, list=1%, signal=5%
GUANYL_NUCLEOTIDE_EXCHANGE_FACTOR_ACTIVITY	GUANYL_NUCLEOTIDE_EXCHANGE_FACTOR_ACTIVITY		34	0.70176	1.66266	0.0451128	0.502541	1	346	tags=15%, list=3%, signal=15%
OUTER_MEMBRANE	OUTER_MEMBRANE		20	0.665692	1.66164	0.184295	0.502019	1	31	tags=5%, list=0%, signal=5%
ATPASE_ACTIVITY	ATPASE_ACTIVITY		90	0.634974	1.65932	0.0235571	0.505634	1	64	tags=4%, list=1%, signal=4%
HEART_DEVELOPMENT	HEART_DEVELOPMENT		33	0.696809	1.65899	0.158209	0.503045	1	167	tags=6%, list=2%, signal=6%
REGULATION_OF_TRANSLATIONAL_INITIATION	REGULATION_OF_TRANSLATIONAL_INITIATION		19	0.664858	1.65701	0.419753	0.506023	1	170	tags=5%, list=2%, signal=5%
ORGANELLE_ENVELOPE	ORGANELLE_ENVELOPE		138	0.586381	1.65624	0.0226293	0.50463	1	46	tags=4%, list=0%, signal=4%
POSITIVE_REGULATION_OF_CELLULAR_COMPONENT_ORGANIZATION_AND_BIOGENESIS	POSITIVE_REGULATION_OF_CELLULAR_COMPONENT_ORGANIZATION_AND_BIOGENESIS		31	0.710017	1.65587	0.140719	0.502073	1	170	tags=6%, list=2%, signal=7%
CYTOPLASMIC_MEMBRANE_BOUND_VESICLE	CYTOPLASMIC_MEMBRANE_BOUND_VESICLE		87	0.637683	1.65551	0.037037	0.499474	1	123	tags=5%, list=1%, signal=5%
PROTEIN_RNA_COMPLEX_ASSEMBLY	PROTEIN_RNA_COMPLEX_ASSEMBLY		40	0.653049	1.65504	0.154401	0.497433	1	170	tags=5%, list=2%, signal=5%
REGULATION_OF_RAS_PROTEIN_SIGNAL_TRANSDUCTION	REGULATION_OF_RAS_PROTEIN_SIGNAL_TRANSDUCTION		17	0.690187	1.65399	0.411277	0.49717	1	167	tags=6%, list=2%, signal=6%
STRIATED_MUSCLE_DEVELOPMENT	STRIATED_MUSCLE_DEVELOPMENT		36	0.686928	1.64987	0.0344828	0.506574	1	64	tags=6%, list=1%, signal=6%
LIGAND_GATED_CHANNEL_ACTIVITY	LIGAND_GATED_CHANNEL_ACTIVITY		34	0.690712	1.64986	0.141791	0.503109	1	162	tags=6%, list=1%, signal=6%
RESPONSE_TO_BIOTIC_STIMULUS	RESPONSE_TO_BIOTIC_STIMULUS		86	0.639797	1.64915	0.0406504	0.501937	1	130	tags=5%, list=1%, signal=5%
COVALENT_CHROMATIN_MODIFICATION	COVALENT_CHROMATIN_MODIFICATION		20	0.680827	1.64893	0.0652529	0.499227	1	441	tags=20%, list=4%, signal=21%
REGULATION_OF_NUCLEOCYTOPLASMIC_TRANSPORT	REGULATION_OF_NUCLEOCYTOPLASMIC_TRANSPORT		19	0.665132	1.64783	0.41157	0.499303	1	167	tags=5%, list=2%, signal=5%
BASAL_LAMINA	BASAL_LAMINA		16	0.711825	1.64568	0.263158	0.502526	1	75	tags=6%, list=1%, signal=6%
MUSCLE_DEVELOPMENT	MUSCLE_DEVELOPMENT		87	0.636583	1.64427	0.0265896	0.50359	1	229	tags=7%, list=2%, signal=7%
NUCLEOBASENUCLEOSIDENUCLEOTIDE_AND_NUCLEIC_ACID_TRANSPORT	NUCLEOBASENUCLEOSIDENUCLEOTIDE_AND_NUCLEIC_ACID_TRANSPORT		18	0.686206	1.64332	0.249175	0.503205	1	71	tags=6%, list=1%, signal=6%
NEGATIVE_REGULATION_OF_CELLULAR_COMPONENT_ORGANIZATION_AND_BIOGENESIS	NEGATIVE_REGULATION_OF_CELLULAR_COMPONENT_ORGANIZATION_AND_BIOGENESIS		22	0.644066	1.64267	0.157212	0.501987	1	21	tags=5%, list=0%, signal=5%
POSITIVE_REGULATION_OF_METABOLIC_PROCESS	POSITIVE_REGULATION_OF_METABOLIC_PROCESS		186	0.584543	1.63772	0.0186143	0.514439	1	170	tags=4%, list=2%, signal=4%
PROTEIN_IMPORT_INTO_NUCLEUS	PROTEIN_IMPORT_INTO_NUCLEUS		36	0.677499	1.63703	0.150365	0.513312	1	167	tags=6%, list=2%, signal=6%
EXCITATORY_EXTRACELLULAR_LIGAND_GATED_ION_CHANNEL_ACTIVITY	EXCITATORY_EXTRACELLULAR_LIGAND_GATED_ION_CHANNEL_ACTIVITY		19	0.665589	1.63691	0.412338	0.510344	1	162	tags=5%, list=1%, signal=5%
OXIDOREDUCTASE_ACTIVITY_ACTING_ON_THE_ALDEHYDE_OR_OXO_GROUP_OF_DONORS	OXIDOREDUCTASE_ACTIVITY_ACTING_ON_THE_ALDEHYDE_OR_OXO_GROUP_OF_DONORS		21	0.644539	1.63622	0.377023	0.509103	1	137	tags=5%, list=1%, signal=5%
ORGANELLE_ORGANIZATION_AND_BIOGENESIS	ORGANELLE_ORGANIZATION_AND_BIOGENESIS		372	0.585222	1.63461	0.003003	0.510494	1	167	tags=4%, list=2%, signal=4%
ORGANELLE_OUTER_MEMBRANE	ORGANELLE_OUTER_MEMBRANE		20	0.665692	1.63443	0.173913	0.507728	1	31	tags=5%, list=0%, signal=5%
STRUCTURAL_CONSTITUENT_OF_CYTOSKELETON	STRUCTURAL_CONSTITUENT_OF_CYTOSKELETON		39	0.662688	1.63413	0.120344	0.505178	1	129	tags=5%, list=1%, signal=5%
INTRACELLULAR_NON_MEMBRANE_BOUND_ORGANELLE	INTRACELLULAR_NON_MEMBRANE_BOUND_ORGANELLE		466	0.577117	1.63395	0.002	0.50253	1	172	tags=4%, list=2%, signal=4%
CELLULAR_LOCALIZATION	CELLULAR_LOCALIZATION		271	0.580064	1.63326	0.0101523	0.501183	1	167	tags=4%, list=2%, signal=4%
MITOCHONDRIAL_PART	MITOCHONDRIAL_PART		123	0.606588	1.63175	0.0293478	0.502273	1	137	tags=4%, list=1%, signal=4%
MITOCHONDRION	MITOCHONDRION		270	0.581739	1.63063	0.0110775	0.501949	1	159	tags=4%, list=1%, signal=4%
LIPASE_ACTIVITY	LIPASE_ACTIVITY		39	0.660399	1.62957	0.146199	0.501876	1	154	tags=5%, list=1%, signal=5%
CELL_DIVISION	CELL_DIVISION		19	0.665772	1.62955	0.408403	0.498877	1	160	tags=5%, list=1%, signal=5%
CATION_BINDING	CATION_BINDING		161	0.587778	1.62606	0.0136126	0.504894	1	108	tags=4%, list=1%, signal=4%
INTRINSIC_TO_ENDOPLASMIC_RETICULUM_MEMBRANE	INTRINSIC_TO_ENDOPLASMIC_RETICULUM_MEMBRANE		19	0.669976	1.62459	0.340946	0.505307	1	114	tags=5%, list=1%, signal=5%
CYTOKINESIS	CYTOKINESIS		18	0.678072	1.62378	0.41533	0.5043	1	160	tags=6%, list=1%, signal=6%
POSITIVE_REGULATION_OF_CELLULAR_METABOLIC_PROCESS	POSITIVE_REGULATION_OF_CELLULAR_METABOLIC_PROCESS		180	0.592707	1.62348	0.0301455	0.502	1	170	tags=4%, list=2%, signal=4%
EXTRACELLULAR_LIGAND_GATED_ION_CHANNEL_ACTIVITY	EXTRACELLULAR_LIGAND_GATED_ION_CHANNEL_ACTIVITY		19	0.665589	1.62196	0.424448	0.502332	1	162	tags=5%, list=1%, signal=5%
CARBON_OXYGEN_LYASE_ACTIVITY	CARBON_OXYGEN_LYASE_ACTIVITY		17	0.698045	1.62169	0.261745	0.499865	1	81	tags=6%, list=1%, signal=6%
DOUBLE_STRAND_BREAK_REPAIR	DOUBLE_STRAND_BREAK_REPAIR		20	0.656094	1.62017	0.372204	0.500207	1	136	tags=5%, list=1%, signal=5%
ENDOMEMBRANE_SYSTEM	ENDOMEMBRANE_SYSTEM		168	0.576547	1.61927	0.0233051	0.499358	1	114	tags=4%, list=1%, signal=4%
NUCLEOTIDYLTRANSFERASE_ACTIVITY	NUCLEOTIDYLTRANSFERASE_ACTIVITY		38	0.666845	1.61907	0.138081	0.496784	1	149	tags=5%, list=1%, signal=5%
ANGIOGENESIS	ANGIOGENESIS		42	0.641858	1.61888	0.166201	0.494272	1	167	tags=5%, list=2%, signal=5%
NUCLEASE_ACTIVITY	NUCLEASE_ACTIVITY		41	0.665241	1.61797	0.0424077	0.493405	1	260	tags=12%, list=2%, signal=12%
TRANSCRIPTION_FROM_RNA_POLYMERASE_II_PROMOTER	TRANSCRIPTION_FROM_RNA_POLYMERASE_II_PROMOTER		359	0.575127	1.61742	0.00601202	0.491718	1	171	tags=4%, list=2%, signal=4%
NUCLEAR_TRANSPORT	NUCLEAR_TRANSPORT		63	0.64192	1.61653	0.108108	0.490688	1	167	tags=5%, list=2%, signal=5%
MRNA_BINDING	MRNA_BINDING		18	0.679443	1.61539	0.399345	0.490351	1	145	tags=6%, list=1%, signal=6%
COATED_VESICLE	COATED_VESICLE		37	0.675321	1.6151	0.108232	0.488177	1	123	tags=5%, list=1%, signal=5%
ENVELOPE	ENVELOPE		138	0.586381	1.61449	0.0313175	0.486615	1	46	tags=4%, list=0%, signal=4%
CELLULAR_COMPONENT_ASSEMBLY	CELLULAR_COMPONENT_ASSEMBLY		220	0.575997	1.61439	0.0255885	0.484123	1	170	tags=4%, list=2%, signal=4%
MITOCHONDRIAL_LUMEN	MITOCHONDRIAL_LUMEN		42	0.644606	1.60978	0.137978	0.491353	1	137	tags=5%, list=1%, signal=5%
VESICLE	VESICLE		93	0.621611	1.6082	0.0445714	0.491753	1	123	tags=4%, list=1%, signal=4%
NUCLEOCYTOPLASMIC_TRANSPORT	NUCLEOCYTOPLASMIC_TRANSPORT		62	0.645699	1.60762	0.0931759	0.490248	1	167	tags=5%, list=2%, signal=5%
MEMBRANE_ORGANIZATION_AND_BIOGENESIS	MEMBRANE_ORGANIZATION_AND_BIOGENESIS		98	0.605592	1.60617	0.0812013	0.490456	1	158	tags=4%, list=1%, signal=4%
REGULATION_OF_HYDROLASE_ACTIVITY	REGULATION_OF_HYDROLASE_ACTIVITY		62	0.645699	1.60493	0.0991217	0.490332	1	167	tags=5%, list=2%, signal=5%
DNA_RECOMBINATION	DNA_RECOMBINATION		41	0.649831	1.60258	0.174825	0.492509	1	142	tags=5%, list=1%, signal=5%
REGULATION_OF_TRANSCRIPTION_FROM_RNA_POLYMERASE_II_PROMOTER	REGULATION_OF_TRANSCRIPTION_FROM_RNA_POLYMERASE_II_PROMOTER		225	0.57025	1.59789	0.0325203	0.498897	1	171	tags=4%, list=2%, signal=4%
NON_MEMBRANE_BOUND_ORGANELLE	NON_MEMBRANE_BOUND_ORGANELLE		466	0.577117	1.59754	0.001001	0.496936	1	172	tags=4%, list=2%, signal=4%
SPHINGOLIPID_METABOLIC_PROCESS	SPHINGOLIPID_METABOLIC_PROCESS		23	0.696245	1.59747	0.0878049	0.494473	1	1521	tags=57%, list=14%, signal=65%
SECRETORY_PATHWAY	SECRETORY_PATHWAY		63	0.645316	1.59404	0.0528967	0.498562	1	130	tags=5%, list=1%, signal=5%
OXIDOREDUCTASE_ACTIVITY_GO_0016616	OXIDOREDUCTASE_ACTIVITY_GO_0016616		40	0.669558	1.59336	0.0437236	0.49743	1	471	tags=18%, list=4%, signal=18%
TRANSCRIPTION_DNA_DEPENDENT	TRANSCRIPTION_DNA_DEPENDENT		491	0.564027	1.58613	0.001	0.509546	1	171	tags=3%, list=2%, signal=3%
NUCLEOSIDE_TRIPHOSPHATASE_ACTIVITY	NUCLEOSIDE_TRIPHOSPHATASE_ACTIVITY		173	0.565074	1.58608	0.0475698	0.506999	1	158	tags=3%, list=1%, signal=3%
POSITIVE_REGULATION_OF_TRANSCRIPTION	POSITIVE_REGULATION_OF_TRANSCRIPTION		108	0.583881	1.58579	0.0653378	0.504927	1	132	tags=4%, list=1%, signal=4%
REGULATION_OF_NEUROTRANSMITTER_LEVELS	REGULATION_OF_NEUROTRANSMITTER_LEVELS		19	0.669154	1.58529	0.380727	0.503423	1	123	tags=5%, list=1%, signal=5%
CENTROSOME	CENTROSOME		38	0.67069	1.58027	0.11276	0.509709	1	107	tags=5%, list=1%, signal=5%
MULTI_ORGANISM_PROCESS	MULTI_ORGANISM_PROCESS		109	0.581758	1.57959	0.0374574	0.508404	1	130	tags=4%, list=1%, signal=4%
TRANSMISSION_OF_NERVE_IMPULSE	TRANSMISSION_OF_NERVE_IMPULSE		166	0.57437	1.57914	0.0471698	0.506745	1	170	tags=4%, list=2%, signal=4%
INTRACELLULAR_TRANSPORT	INTRACELLULAR_TRANSPORT		204	0.561592	1.57379	0.0466321	0.513854	1	167	tags=3%, list=2%, signal=3%
CYTOSKELETON	CYTOSKELETON		265	0.564326	1.57241	0.0121335	0.514041	1	111	tags=3%, list=1%, signal=3%
REGULATION_OF_SMALL_GTPASE_MEDIATED_SIGNAL_TRANSDUCTION	REGULATION_OF_SMALL_GTPASE_MEDIATED_SIGNAL_TRANSDUCTION		20	0.653261	1.57178	0.439863	0.512594	1	167	tags=5%, list=2%, signal=5%
DNA_REPAIR	DNA_REPAIR		107	0.583996	1.57101	0.0863787	0.511487	1	156	tags=4%, list=1%, signal=4%
AMINE_CATABOLIC_PROCESS	AMINE_CATABOLIC_PROCESS		24	0.640193	1.57014	0.0942492	0.510582	1	909	tags=29%, list=8%, signal=32%
MITOCHONDRIAL_MATRIX	MITOCHONDRIAL_MATRIX		42	0.644606	1.56576	0.160167	0.516754	1	137	tags=5%, list=1%, signal=5%
RESPONSE_TO_DNA_DAMAGE_STIMULUS	RESPONSE_TO_DNA_DAMAGE_STIMULUS		133	0.585458	1.56529	0.0518919	0.515245	1	156	tags=4%, list=1%, signal=4%
CYTOSKELETON_DEPENDENT_INTRACELLULAR_TRANSPORT	CYTOSKELETON_DEPENDENT_INTRACELLULAR_TRANSPORT		22	0.640135	1.5651	0.252412	0.513126	1	64	tags=5%, list=1%, signal=5%
MACROMOLECULAR_COMPLEX_ASSEMBLY	MACROMOLECULAR_COMPLEX_ASSEMBLY		205	0.560074	1.56507	0.053719	0.510738	1	170	tags=3%, list=2%, signal=3%
RNA_BIOSYNTHETIC_PROCESS	RNA_BIOSYNTHETIC_PROCESS		492	0.563511	1.56489	0.005	0.508621	1	171	tags=3%, list=2%, signal=3%
MITOCHONDRION_ORGANIZATION_AND_BIOGENESIS	MITOCHONDRION_ORGANIZATION_AND_BIOGENESIS		43	0.637004	1.56377	0.187938	0.508533	1	159	tags=5%, list=1%, signal=5%
PEPTIDE_BINDING	PEPTIDE_BINDING		78	0.597012	1.56319	0.0651659	0.507197	1	732	tags=18%, list=7%, signal=19%
EXTRINSIC_TO_MEMBRANE	EXTRINSIC_TO_MEMBRANE		18	0.687212	1.56206	0.248705	0.507262	1	60	tags=6%, list=1%, signal=6%
VESICLE_MEMBRANE	VESICLE_MEMBRANE		24	0.616138	1.56153	0.327815	0.505978	1	96	tags=4%, list=1%, signal=4%
SEQUENCE_SPECIFIC_DNA_BINDING	SEQUENCE_SPECIFIC_DNA_BINDING		43	0.647263	1.55995	0.0569444	0.506727	1	47	tags=5%, list=0%, signal=5%
CHROMATIN_ASSEMBLY_OR_DISASSEMBLY	CHROMATIN_ASSEMBLY_OR_DISASSEMBLY		23	0.634728	1.5514	0.156894	0.522939	1	6	tags=4%, list=0%, signal=4%
LIGAND_DEPENDENT_NUCLEAR_RECEPTOR_ACTIVITY	LIGAND_DEPENDENT_NUCLEAR_RECEPTOR_ACTIVITY		24	0.635192	1.55032	0.104938	0.523022	1	605	tags=21%, list=6%, signal=22%
MOTOR_ACTIVITY	MOTOR_ACTIVITY		22	0.640135	1.54951	0.288344	0.522416	1	64	tags=5%, list=1%, signal=5%
POSITIVE_REGULATION_OF_HYDROLASE_ACTIVITY	POSITIVE_REGULATION_OF_HYDROLASE_ACTIVITY		43	0.637004	1.54416	0.173854	0.533758	1	159	tags=5%, list=1%, signal=5%
METALLOENDOPEPTIDASE_ACTIVITY	METALLOENDOPEPTIDASE_ACTIVITY		25	0.602543	1.54388	0.419405	0.532084	1	135	tags=4%, list=1%, signal=4%
OXIDOREDUCTASE_ACTIVITY_ACTING_ON_CH_OH_GROUP_OF_DONORS	OXIDOREDUCTASE_ACTIVITY_ACTING_ON_CH_OH_GROUP_OF_DONORS		46	0.63645	1.54307	0.0679348	0.531603	1	537	tags=17%, list=5%, signal=18%
CALCIUM_CHANNEL_ACTIVITY	CALCIUM_CHANNEL_ACTIVITY		31	0.651907	1.53987	0.145675	0.536693	1	293	tags=29%, list=3%, signal=30%
IMMUNE_SYSTEM_PROCESS	IMMUNE_SYSTEM_PROCESS		253	0.541178	1.53934	0.0465116	0.535606	1	184	tags=4%, list=2%, signal=4%
NITROGEN_COMPOUND_CATABOLIC_PROCESS	NITROGEN_COMPOUND_CATABOLIC_PROCESS		26	0.617349	1.53912	0.102964	0.533647	1	909	tags=27%, list=8%, signal=29%
POSITIVE_REGULATION_OF_DEVELOPMENTAL_PROCESS	POSITIVE_REGULATION_OF_DEVELOPMENTAL_PROCESS		185	0.548184	1.53863	0.0516529	0.532399	1	184	tags=4%, list=2%, signal=4%
REGULATION_OF_INTRACELLULAR_TRANSPORT	REGULATION_OF_INTRACELLULAR_TRANSPORT		22	0.630718	1.53759	0.458065	0.532496	1	167	tags=5%, list=2%, signal=5%
POSITIVE_REGULATION_OF_CYTOKINE_BIOSYNTHETIC_PROCESS	POSITIVE_REGULATION_OF_CYTOKINE_BIOSYNTHETIC_PROCESS		22	0.634924	1.53615	0.391447	0.533388	1	121	tags=5%, list=1%, signal=5%
GOLGI_ASSOCIATED_VESICLE	GOLGI_ASSOCIATED_VESICLE		21	0.648287	1.53612	0.359477	0.531131	1	96	tags=5%, list=1%, signal=5%
MICROTUBULE_ORGANIZING_CENTER	MICROTUBULE_ORGANIZING_CENTER		45	0.630875	1.53584	0.15884	0.529437	1	107	tags=4%, list=1%, signal=4%
HYDROLASE_ACTIVITY_ACTING_ON_ACID_ANHYDRIDES	HYDROLASE_ACTIVITY_ACTING_ON_ACID_ANHYDRIDES		185	0.548059	1.53562	0.0628866	0.527655	1	158	tags=3%, list=1%, signal=3%
STEROID_BIOSYNTHETIC_PROCESS	STEROID_BIOSYNTHETIC_PROCESS		23	0.648102	1.53562	0.0868852	0.525366	1	589	tags=22%, list=5%, signal=23%
LIPID_TRANSPORTER_ACTIVITY	LIPID_TRANSPORTER_ACTIVITY		21	0.6524	1.53557	0.252059	0.523177	1	51	tags=5%, list=0%, signal=5%
CHROMOSOMAL_PART	CHROMOSOMAL_PART		77	0.592759	1.53531	0.153121	0.521458	1	172	tags=4%, list=2%, signal=4%
AMINO_ACID_METABOLIC_PROCESS	AMINO_ACID_METABOLIC_PROCESS		70	0.619085	1.53445	0.103275	0.521036	1	262	tags=7%, list=2%, signal=7%
INTEGRIN_BINDING	INTEGRIN_BINDING		24	0.623636	1.53264	0.154839	0.522528	1	14	tags=4%, list=0%, signal=4%
INTRACELLULAR_PROTEIN_TRANSPORT	INTRACELLULAR_PROTEIN_TRANSPORT		109	0.578348	1.53203	0.117914	0.521605	1	167	tags=4%, list=2%, signal=4%
POSITIVE_REGULATION_OF_NUCLEOBASENUCLEOSIDENUCLEOTIDE_AND_NUCLEIC_ACID_METABOLIC_PROCESS	POSITIVE_REGULATION_OF_NUCLEOBASENUCLEOSIDENUCLEOTIDE_AND_NUCLEIC_ACID_METABOLIC_PROCESS		116	0.565906	1.52911	0.0818584	0.525297	1	132	tags=3%, list=1%, signal=3%
IMMUNE_RESPONSE	IMMUNE_RESPONSE		183	0.549248	1.5273	0.0828157	0.52679	1	175	tags=3%, list=2%, signal=3%
GTPASE_ACTIVATOR_ACTIVITY	GTPASE_ACTIVATOR_ACTIVITY		52	0.589959	1.52674	0.231065	0.525633	1	167	tags=4%, list=2%, signal=4%
PYROPHOSPHATASE_ACTIVITY	PYROPHOSPHATASE_ACTIVITY		183	0.550825	1.52672	0.0542798	0.523443	1	158	tags=3%, list=1%, signal=3%
RESPONSE_TO_WOUNDING	RESPONSE_TO_WOUNDING		149	0.555838	1.52124	0.0900424	0.532493	1	167	tags=3%, list=2%, signal=3%
CYTOSKELETAL_PART	CYTOSKELETAL_PART		167	0.531939	1.52084	0.0586387	0.531188	1	111	tags=3%, list=1%, signal=3%
EXTRACELLULAR_MATRIX_STRUCTURAL_CONSTITUENT	EXTRACELLULAR_MATRIX_STRUCTURAL_CONSTITUENT		23	0.625402	1.51909	0.374608	0.53268	1	108	tags=4%, list=1%, signal=4%
PROTEIN_TRANSPORT	PROTEIN_TRANSPORT		118	0.558352	1.51802	0.124318	0.532763	1	167	tags=3%, list=2%, signal=3%
SMALL_GTPASE_MEDIATED_SIGNAL_TRANSDUCTION	SMALL_GTPASE_MEDIATED_SIGNAL_TRANSDUCTION		74	0.603038	1.51751	0.151442	0.531539	1	167	tags=4%, list=2%, signal=4%
NEGATIVE_REGULATION_OF_CELL_DIFFERENTIATION	NEGATIVE_REGULATION_OF_CELL_DIFFERENTIATION		21	0.641796	1.51639	0.480315	0.531583	1	167	tags=5%, list=2%, signal=5%
GENERATION_OF_A_SIGNAL_INVOLVED_IN_CELL_CELL_SIGNALING	GENERATION_OF_A_SIGNAL_INVOLVED_IN_CELL_CELL_SIGNALING		24	0.613669	1.51637	0.385621	0.529467	1	123	tags=4%, list=1%, signal=4%
MITOCHONDRIAL_ENVELOPE	MITOCHONDRIAL_ENVELOPE		82	0.589663	1.51632	0.0608592	0.52744	1	35	tags=4%, list=0%, signal=4%
PROTEIN_IMPORT	PROTEIN_IMPORT		47	0.614842	1.51577	0.222374	0.526451	1	167	tags=4%, list=2%, signal=4%
SECRETION_BY_CELL	SECRETION_BY_CELL		81	0.584003	1.51329	0.113501	0.529239	1	130	tags=4%, list=1%, signal=4%
PROTEIN_TARGETING	PROTEIN_TARGETING		85	0.568497	1.51282	0.17552	0.527952	1	167	tags=4%, list=2%, signal=4%
REGULATION_OF_TRANSCRIPTIONDNA_DEPENDENT	REGULATION_OF_TRANSCRIPTIONDNA_DEPENDENT		349	0.539809	1.51073	0.031	0.529666	1	171	tags=3%, list=2%, signal=3%
REGULATION_OF_RNA_METABOLIC_PROCESS	REGULATION_OF_RNA_METABOLIC_PROCESS		353	0.536896	1.50639	0.026026	0.535759	1	171	tags=3%, list=2%, signal=3%
CYTOPLASMIC_VESICLE_PART	CYTOPLASMIC_VESICLE_PART		22	0.637209	1.50626	0.339374	0.533944	1	96	tags=5%, list=1%, signal=5%
TISSUE_DEVELOPMENT	TISSUE_DEVELOPMENT		117	0.562208	1.5037	0.10917	0.536701	1	232	tags=5%, list=2%, signal=5%
SUBSTRATE_SPECIFIC_TRANSMEMBRANE_TRANSPORTER_ACTIVITY	SUBSTRATE_SPECIFIC_TRANSMEMBRANE_TRANSPORTER_ACTIVITY		301	0.534743	1.5032	0.016	0.535429	1	293	tags=7%, list=3%, signal=7%
LYASE_ACTIVITY	LYASE_ACTIVITY		47	0.618207	1.50314	0.167123	0.533472	1	221	tags=6%, list=2%, signal=6%
TRANSMEMBRANE_TRANSPORTER_ACTIVITY	TRANSMEMBRANE_TRANSPORTER_ACTIVITY		329	0.537216	1.50245	0.0221551	0.532699	1	293	tags=7%, list=3%, signal=7%
ION_BINDING	ION_BINDING		204	0.527718	1.50086	0.0488798	0.533694	1	108	tags=3%, list=1%, signal=3%
RESPONSE_TO_ABIOTIC_STIMULUS	RESPONSE_TO_ABIOTIC_STIMULUS		77	0.592943	1.50078	0.158354	0.531775	1	170	tags=4%, list=2%, signal=4%
DEVELOPMENT_OF_PRIMARY_SEXUAL_CHARACTERISTICS	DEVELOPMENT_OF_PRIMARY_SEXUAL_CHARACTERISTICS		24	0.609371	1.50069	0.492013	0.529894	1	170	tags=4%, list=2%, signal=4%
NEUROGENESIS	NEUROGENESIS		81	0.580326	1.49971	0.152542	0.529824	1	170	tags=4%, list=2%, signal=4%
ACTIN_BINDING	ACTIN_BINDING		53	0.593652	1.49784	0.118046	0.531385	1	75	tags=4%, list=1%, signal=4%
ANATOMICAL_STRUCTURE_FORMATION	ANATOMICAL_STRUCTURE_FORMATION		49	0.604648	1.49781	0.233062	0.529461	1	167	tags=4%, list=2%, signal=4%
MEMBRANE_FUSION	MEMBRANE_FUSION		22	0.644889	1.49773	0.180412	0.527598	1	12	tags=5%, list=0%, signal=5%
RESPONSE_TO_HYPOXIA	RESPONSE_TO_HYPOXIA		25	0.599617	1.49721	0.485623	0.526529	1	167	tags=4%, list=2%, signal=4%
CALCIUM_ION_TRANSPORT	CALCIUM_ION_TRANSPORT		25	0.62604	1.49312	0.116613	0.532414	1	231	tags=12%, list=2%, signal=12%
LYMPHOCYTE_ACTIVATION	LYMPHOCYTE_ACTIVATION		50	0.612414	1.49281	0.0723861	0.531103	1	28	tags=4%, list=0%, signal=4%
INDUCTION_OF_APOPTOSIS_BY_EXTRACELLULAR_SIGNALS	INDUCTION_OF_APOPTOSIS_BY_EXTRACELLULAR_SIGNALS		26	0.605086	1.49222	0.138414	0.530284	1	1	tags=4%, list=0%, signal=4%
POLYSACCHARIDE_BINDING	POLYSACCHARIDE_BINDING		26	0.591185	1.49084	0.482982	0.531221	1	153	tags=4%, list=1%, signal=4%
REGULATION_OF_GENE_EXPRESSION_EPIGENETIC	REGULATION_OF_GENE_EXPRESSION_EPIGENETIC		25	0.617626	1.4902	0.138889	0.53056	1	323	tags=12%, list=3%, signal=12%
PROTEIN_DOMAIN_SPECIFIC_BINDING	PROTEIN_DOMAIN_SPECIFIC_BINDING		55	0.581545	1.48695	0.166018	0.534783	1	106	tags=4%, list=1%, signal=4%
SUBSTRATE_SPECIFIC_TRANSPORTER_ACTIVITY	SUBSTRATE_SPECIFIC_TRANSPORTER_ACTIVITY		338	0.530074	1.48524	0.0251509	0.536051	1	293	tags=7%, list=3%, signal=6%
CHROMOSOME_ORGANIZATION_AND_BIOGENESIS	CHROMOSOME_ORGANIZATION_AND_BIOGENESIS		94	0.557342	1.48478	0.0706956	0.534845	1	441	tags=12%, list=4%, signal=12%
RIBONUCLEOPROTEIN_COMPLEX_BIOGENESIS_AND_ASSEMBLY	RIBONUCLEOPROTEIN_COMPLEX_BIOGENESIS_AND_ASSEMBLY		50	0.599905	1.48477	0.243137	0.532918	1	253	tags=6%, list=2%, signal=6%
CYTOPLASMIC_VESICLE_MEMBRANE	CYTOPLASMIC_VESICLE_MEMBRANE		22	0.637209	1.48311	0.375204	0.533767	1	96	tags=5%, list=1%, signal=5%
AMINE_BINDING	AMINE_BINDING		23	0.620464	1.48148	0.486179	0.534475	1	162	tags=4%, list=1%, signal=4%
REGULATION_OF_CELL_MIGRATION	REGULATION_OF_CELL_MIGRATION		25	0.599617	1.4775	0.496795	0.53947	1	167	tags=4%, list=2%, signal=4%
VASCULATURE_DEVELOPMENT	VASCULATURE_DEVELOPMENT		48	0.609704	1.47746	0.240642	0.537589	1	167	tags=4%, list=2%, signal=4%
NUCLEAR_PORE	NUCLEAR_PORE		25	0.612877	1.47668	0.207752	0.536916	1	22	tags=4%, list=0%, signal=4%
TRANSFERASE_ACTIVITY_TRANSFERRING_SULFUR_CONTAINING_GROUPS	TRANSFERASE_ACTIVITY_TRANSFERRING_SULFUR_CONTAINING_GROUPS		23	0.624945	1.47664	0.433281	0.535058	1	113	tags=4%, list=1%, signal=4%
POTASSIUM_ION_TRANSPORT	POTASSIUM_ION_TRANSPORT		51	0.582894	1.47652	0.259552	0.533385	1	2881	tags=84%, list=26%, signal=114%
PROTEIN_BINDING_BRIDGING	PROTEIN_BINDING_BRIDGING		50	0.602514	1.47393	0.232	0.535894	1	136	tags=4%, list=1%, signal=4%
DNA_PACKAGING	DNA_PACKAGING		28	0.586099	1.47374	0.16124	0.534329	1	6	tags=4%, list=0%, signal=4%
DNA_BINDING	DNA_BINDING		468	0.526578	1.47366	0.022	0.532584	1	171	tags=3%, list=2%, signal=3%
ESTABLISHMENT_AND_OR_MAINTENANCE_OF_CHROMATIN_ARCHITECTURE	ESTABLISHMENT_AND_OR_MAINTENANCE_OF_CHROMATIN_ARCHITECTURE		62	0.579796	1.47308	0.108999	0.531782	1	441	tags=16%, list=4%, signal=17%
HEMOPOIESIS	HEMOPOIESIS		60	0.566742	1.47161	0.110414	0.532526	1	28	tags=3%, list=0%, signal=3%
REGULATION_OF_TRANSCRIPTION	REGULATION_OF_TRANSCRIPTION		433	0.52746	1.46678	0.015015	0.539256	1	171	tags=3%, list=2%, signal=3%
AMINO_ACID_CATABOLIC_PROCESS	AMINO_ACID_CATABOLIC_PROCESS		23	0.635513	1.4636	0.13354	0.542844	1	909	tags=26%, list=8%, signal=28%
GLYCOSAMINOGLYCAN_BINDING	GLYCOSAMINOGLYCAN_BINDING		25	0.600897	1.46211	0.492236	0.543645	1	153	tags=4%, list=1%, signal=4%
POSITIVE_REGULATION_OF_TRANSCRIPTIONDNA_DEPENDENT	POSITIVE_REGULATION_OF_TRANSCRIPTIONDNA_DEPENDENT		90	0.562963	1.45986	0.0785219	0.545789	1	70	tags=3%, list=1%, signal=3%
ANION_TRANSMEMBRANE_TRANSPORTER_ACTIVITY	ANION_TRANSMEMBRANE_TRANSPORTER_ACTIVITY		51	0.595236	1.45985	0.236807	0.543925	1	162	tags=4%, list=1%, signal=4%
SOLUBLE_FRACTION	SOLUBLE_FRACTION		134	0.530095	1.45793	0.0946237	0.545597	1	122	tags=3%, list=1%, signal=3%
GATED_CHANNEL_ACTIVITY	GATED_CHANNEL_ACTIVITY		106	0.552491	1.45765	0.122924	0.544267	1	492	tags=17%, list=4%, signal=18%
REGULATION_OF_PROGRAMMED_CELL_DEATH	REGULATION_OF_PROGRAMMED_CELL_DEATH		286	0.509436	1.45541	0.080402	0.546251	1	167	tags=3%, list=2%, signal=3%
LEUKOCYTE_ACTIVATION	LEUKOCYTE_ACTIVATION		54	0.593293	1.45512	0.0967742	0.544899	1	28	tags=4%, list=0%, signal=4%
CHROMOSOME	CHROMOSOME		99	0.529282	1.45482	0.2	0.543597	1	172	tags=3%, list=2%, signal=3%
AMINO_ACID_AND_DERIVATIVE_METABOLIC_PROCESS	AMINO_ACID_AND_DERIVATIVE_METABOLIC_PROCESS		90	0.555387	1.45406	0.173563	0.543156	1	262	tags=6%, list=2%, signal=6%
EXTRACELLULAR_STRUCTURE_ORGANIZATION_AND_BIOGENESIS	EXTRACELLULAR_STRUCTURE_ORGANIZATION_AND_BIOGENESIS		27	0.590462	1.453	0.299213	0.54313	1	229	tags=7%, list=2%, signal=8%
REGULATION_OF_NUCLEOBASENUCLEOSIDENUCLEOTIDE_AND_NUCLEIC_ACID_METABOLIC_PROCESS	REGULATION_OF_NUCLEOBASENUCLEOSIDENUCLEOTIDE_AND_NUCLEIC_ACID_METABOLIC_PROCESS		469	0.526031	1.45089	0.013	0.54473	1	171	tags=3%, list=2%, signal=3%
TRANSLATION	TRANSLATION		138	0.527988	1.45066	0.0846906	0.54329	1	1030	tags=21%, list=9%, signal=23%
POSITIVE_REGULATION_OF_RNA_METABOLIC_PROCESS	POSITIVE_REGULATION_OF_RNA_METABOLIC_PROCESS		91	0.560158	1.44964	0.0942111	0.542991	1	70	tags=3%, list=1%, signal=3%
ENDOSOME	ENDOSOME		54	0.584949	1.44948	0.184615	0.541468	1	119	tags=4%, list=1%, signal=4%
RESPONSE_TO_CHEMICAL_STIMULUS	RESPONSE_TO_CHEMICAL_STIMULUS		247	0.512471	1.44936	0.100101	0.539929	1	170	tags=3%, list=2%, signal=3%
RESPONSE_TO_EXTERNAL_STIMULUS	RESPONSE_TO_EXTERNAL_STIMULUS		256	0.503555	1.44858	0.0967742	0.539462	1	167	tags=3%, list=2%, signal=3%
ORGAN_DEVELOPMENT	ORGAN_DEVELOPMENT		486	0.517393	1.44708	0.022022	0.540213	1	234	tags=4%, list=2%, signal=4%
BASOLATERAL_PLASMA_MEMBRANE	BASOLATERAL_PLASMA_MEMBRANE		25	0.603092	1.44392	0.463077	0.543279	1	129	tags=4%, list=1%, signal=4%
APOPTOTIC_PROGRAM	APOPTOTIC_PROGRAM		51	0.595511	1.44275	0.275676	0.543211	1	159	tags=4%, list=1%, signal=4%
SERINE_TYPE_ENDOPEPTIDASE_ACTIVITY	SERINE_TYPE_ENDOPEPTIDASE_ACTIVITY		26	0.589173	1.44182	0.522082	0.542755	1	175	tags=4%, list=2%, signal=4%
RESPONSE_TO_STRESS	RESPONSE_TO_STRESS		412	0.519724	1.44046	0.032	0.543039	1	170	tags=3%, list=2%, signal=3%
VOLTAGE_GATED_POTASSIUM_CHANNEL_ACTIVITY	VOLTAGE_GATED_POTASSIUM_CHANNEL_ACTIVITY		33	0.593612	1.43982	0.158683	0.542306	1	2812	tags=85%, list=26%, signal=114%
NITROGEN_COMPOUND_METABOLIC_PROCESS	NITROGEN_COMPOUND_METABOLIC_PROCESS		133	0.528134	1.43972	0.163462	0.540741	1	164	tags=3%, list=1%, signal=3%
SYSTEM_PROCESS	SYSTEM_PROCESS		480	0.520172	1.4395	0.02	0.539363	1	170	tags=3%, list=2%, signal=3%
SKELETAL_DEVELOPMENT	SKELETAL_DEVELOPMENT		91	0.551234	1.43921	0.200688	0.538082	1	167	tags=3%, list=2%, signal=3%
REGULATION_OF_CELLULAR_COMPONENT_ORGANIZATION_AND_BIOGENESIS	REGULATION_OF_CELLULAR_COMPONENT_ORGANIZATION_AND_BIOGENESIS		94	0.542703	1.43699	0.191562	0.539757	1	170	tags=3%, list=2%, signal=3%
METAL_ION_TRANSPORT	METAL_ION_TRANSPORT		99	0.526901	1.43369	0.221719	0.543148	1	2885	tags=63%, list=26%, signal=84%
HUMORAL_IMMUNE_RESPONSE	HUMORAL_IMMUNE_RESPONSE		27	0.592934	1.43016	0.233129	0.546671	1	31	tags=4%, list=0%, signal=4%
ESTABLISHMENT_OF_PROTEIN_LOCALIZATION	ESTABLISHMENT_OF_PROTEIN_LOCALIZATION		138	0.518399	1.42839	0.17542	0.547888	1	167	tags=3%, list=2%, signal=3%
RHYTHMIC_PROCESS	RHYTHMIC_PROCESS		26	0.58963	1.4268	0.518072	0.54877	1	170	tags=4%, list=2%, signal=4%
ZINC_ION_BINDING	ZINC_ION_BINDING		62	0.557584	1.42659	0.108005	0.547439	1	37	tags=3%, list=0%, signal=3%
NEGATIVE_REGULATION_OF_SIGNAL_TRANSDUCTION	NEGATIVE_REGULATION_OF_SIGNAL_TRANSDUCTION		27	0.580494	1.42622	0.524096	0.546342	1	167	tags=4%, list=2%, signal=4%
VOLTAGE_GATED_CATION_CHANNEL_ACTIVITY	VOLTAGE_GATED_CATION_CHANNEL_ACTIVITY		60	0.571189	1.4261	0.0837629	0.544889	1	2812	tags=72%, list=26%, signal=96%
TRANSCRIPTION_COFACTOR_ACTIVITY	TRANSCRIPTION_COFACTOR_ACTIVITY		181	0.511475	1.42443	0.0866873	0.545661	1	109	tags=3%, list=1%, signal=3%
REGULATION_OF_APOPTOSIS	REGULATION_OF_APOPTOSIS		285	0.510336	1.42433	0.0885312	0.544177	1	167	tags=3%, list=2%, signal=3%
INFLAMMATORY_RESPONSE	INFLAMMATORY_RESPONSE		103	0.524847	1.42428	0.144781	0.542566	1	110	tags=3%, list=1%, signal=3%
TRANSCRIPTION_COACTIVATOR_ACTIVITY	TRANSCRIPTION_COACTIVATOR_ACTIVITY		104	0.528265	1.42052	0.10274	0.546292	1	46	tags=3%, list=0%, signal=3%
DI___TRI_VALENT_INORGANIC_CATION_TRANSPORT	DI___TRI_VALENT_INORGANIC_CATION_TRANSPORT		30	0.577977	1.42036	0.137462	0.544884	1	231	tags=10%, list=2%, signal=10%
NITROGEN_COMPOUND_BIOSYNTHETIC_PROCESS	NITROGEN_COMPOUND_BIOSYNTHETIC_PROCESS		23	0.625585	1.41607	0.417722	0.54917	1	106	tags=4%, list=1%, signal=4%
CELLULAR_BIOSYNTHETIC_PROCESS	CELLULAR_BIOSYNTHETIC_PROCESS		254	0.506443	1.41567	0.0840081	0.548114	1	223	tags=4%, list=2%, signal=4%
G1_S_TRANSITION_OF_MITOTIC_CELL_CYCLE	G1_S_TRANSITION_OF_MITOTIC_CELL_CYCLE		25	0.607573	1.411	0.390323	0.553934	1	80	tags=4%, list=1%, signal=4%
CELL_ACTIVATION	CELL_ACTIVATION		59	0.571002	1.40865	0.109137	0.55632	1	28	tags=3%, list=0%, signal=3%
DIGESTION	DIGESTION		33	0.591218	1.40638	0.144105	0.55825	1	589	tags=24%, list=5%, signal=26%
ENZYME_REGULATOR_ACTIVITY	ENZYME_REGULATOR_ACTIVITY		265	0.494393	1.40518	0.10404	0.558345	1	170	tags=3%, list=2%, signal=3%
STRUCTURAL_MOLECULE_ACTIVITY	STRUCTURAL_MOLECULE_ACTIVITY		187	0.503703	1.40495	0.104401	0.556984	1	192	tags=4%, list=2%, signal=4%
HORMONE_METABOLIC_PROCESS	HORMONE_METABOLIC_PROCESS		26	0.601977	1.40295	0.271889	0.558152	1	35	tags=4%, list=0%, signal=4%
BIOSYNTHETIC_PROCESS	BIOSYNTHETIC_PROCESS		371	0.500458	1.40288	0.0551102	0.556617	1	223	tags=4%, list=2%, signal=4%
MICROTUBULE_CYTOSKELETON	MICROTUBULE_CYTOSKELETON		104	0.522278	1.40066	0.1566	0.558503	1	111	tags=3%, list=1%, signal=3%
TRANSCRIPTION_REPRESSOR_ACTIVITY	TRANSCRIPTION_REPRESSOR_ACTIVITY		110	0.517522	1.40025	0.125695	0.557456	1	605	tags=14%, list=6%, signal=14%
MICROTUBULE_BASED_PROCESS	MICROTUBULE_BASED_PROCESS		62	0.549142	1.39617	0.236808	0.562389	1	129	tags=3%, list=1%, signal=3%
JAK_STAT_CASCADE	JAK_STAT_CASCADE		28	0.589565	1.39567	0.178737	0.561573	1	1315	tags=32%, list=12%, signal=36%
GLYCOPROTEIN_BIOSYNTHETIC_PROCESS	GLYCOPROTEIN_BIOSYNTHETIC_PROCESS		58	0.565511	1.39438	0.223667	0.56204	1	135	tags=3%, list=1%, signal=3%
HEMOPOIETIC_OR_LYMPHOID_ORGAN_DEVELOPMENT	HEMOPOIETIC_OR_LYMPHOID_ORGAN_DEVELOPMENT		62	0.55841	1.39274	0.101167	0.563149	1	28	tags=3%, list=0%, signal=3%
MEMBRANE_FRACTION	MEMBRANE_FRACTION		266	0.493612	1.39217	0.108761	0.562371	1	168	tags=3%, list=2%, signal=3%
DEFENSE_RESPONSE	DEFENSE_RESPONSE		194	0.492545	1.39214	0.117949	0.560766	1	121	tags=3%, list=1%, signal=3%
HYDROLASE_ACTIVITY_ACTING_ON_CARBON_NITROGEN_NOT_PEPTIDEBONDS	HYDROLASE_ACTIVITY_ACTING_ON_CARBON_NITROGEN_NOT_PEPTIDEBONDS		39	0.577074	1.38946	0.202201	0.56323	1	478	tags=26%, list=4%, signal=27%
ENDOPLASMIC_RETICULUM_MEMBRANE	ENDOPLASMIC_RETICULUM_MEMBRANE		67	0.530714	1.38503	0.250316	0.568024	1	114	tags=3%, list=1%, signal=3%
CHEMOKINE_ACTIVITY	CHEMOKINE_ACTIVITY		29	0.565909	1.38331	0.489097	0.568813	1	130	tags=3%, list=1%, signal=3%
VOLTAGE_GATED_POTASSIUM_CHANNEL_COMPLEX	VOLTAGE_GATED_POTASSIUM_CHANNEL_COMPLEX		36	0.572257	1.37319	0.171429	0.581574	1	2881	tags=83%, list=26%, signal=113%
CHEMOKINE_RECEPTOR_BINDING	CHEMOKINE_RECEPTOR_BINDING		30	0.557326	1.37307	0.483568	0.58003	1	130	tags=3%, list=1%, signal=3%
ION_CHANNEL_ACTIVITY	ION_CHANNEL_ACTIVITY		127	0.500007	1.37295	0.164871	0.578567	1	492	tags=14%, list=4%, signal=15%
SYNAPTIC_TRANSMISSION	SYNAPTIC_TRANSMISSION		152	0.493678	1.37084	0.220711	0.579882	1	166	tags=3%, list=2%, signal=3%
MONOVALENT_INORGANIC_CATION_TRANSPORT	MONOVALENT_INORGANIC_CATION_TRANSPORT		78	0.5404	1.37023	0.1649	0.578997	1	2885	tags=71%, list=26%, signal=95%
MEIOTIC_CELL_CYCLE	MEIOTIC_CELL_CYCLE		29	0.565361	1.36933	0.503682	0.578587	1	136	tags=3%, list=1%, signal=3%
CENTRAL_NERVOUS_SYSTEM_DEVELOPMENT	CENTRAL_NERVOUS_SYSTEM_DEVELOPMENT		104	0.516843	1.36692	0.271224	0.580105	1	170	tags=3%, list=2%, signal=3%
SPINDLE	SPINDLE		30	0.562175	1.36478	0.391304	0.58145	1	77	tags=3%, list=1%, signal=3%
IMMUNE_SYSTEM_DEVELOPMENT	IMMUNE_SYSTEM_DEVELOPMENT		64	0.550318	1.36173	0.119497	0.583964	1	28	tags=3%, list=0%, signal=3%
PROTEIN_HETERODIMERIZATION_ACTIVITY	PROTEIN_HETERODIMERIZATION_ACTIVITY		66	0.542181	1.36055	0.136591	0.583865	1	31	tags=3%, list=0%, signal=3%
TRANSFERASE_ACTIVITY_TRANSFERRING_ONE_CARBON_GROUPS	TRANSFERASE_ACTIVITY_TRANSFERRING_ONE_CARBON_GROUPS		34	0.550729	1.35756	0.14374	0.58622	1	470	tags=15%, list=4%, signal=15%
CLATHRIN_COATED_VESICLE	CLATHRIN_COATED_VESICLE		29	0.56655	1.35634	0.47929	0.586056	1	123	tags=3%, list=1%, signal=3%
LIPID_BINDING	LIPID_BINDING		64	0.547381	1.35527	0.161538	0.585833	1	60	tags=3%, list=1%, signal=3%
PORE_COMPLEX	PORE_COMPLEX		29	0.57579	1.35278	0.258699	0.587105	1	22	tags=3%, list=0%, signal=3%
MICROTUBULE_ASSOCIATED_COMPLEX	MICROTUBULE_ASSOCIATED_COMPLEX		31	0.550731	1.34912	0.481032	0.589714	1	111	tags=3%, list=1%, signal=3%
POSITIVE_REGULATION_OF_PROTEIN_METABOLIC_PROCESS	POSITIVE_REGULATION_OF_PROTEIN_METABOLIC_PROCESS		67	0.525573	1.349	0.342857	0.588201	1	170	tags=3%, list=2%, signal=3%
PROTEIN_LOCALIZATION	PROTEIN_LOCALIZATION		155	0.488565	1.34842	0.229211	0.587273	1	167	tags=3%, list=2%, signal=3%
MITOCHONDRIAL_MEMBRANE	MITOCHONDRIAL_MEMBRANE		73	0.515975	1.34633	0.155235	0.588147	1	35	tags=3%, list=0%, signal=3%
POSITIVE_REGULATION_OF_CELLULAR_PROTEIN_METABOLIC_PROCESS	POSITIVE_REGULATION_OF_CELLULAR_PROTEIN_METABOLIC_PROCESS		65	0.533326	1.34494	0.350438	0.588132	1	170	tags=3%, list=2%, signal=3%
METHYLTRANSFERASE_ACTIVITY	METHYLTRANSFERASE_ACTIVITY		33	0.559172	1.34397	0.167692	0.587761	1	470	tags=15%, list=4%, signal=16%
BASEMENT_MEMBRANE	BASEMENT_MEMBRANE		30	0.562358	1.34217	0.40991	0.588346	1	75	tags=3%, list=1%, signal=3%
VOLTAGE_GATED_CHANNEL_ACTIVITY	VOLTAGE_GATED_CHANNEL_ACTIVITY		65	0.530743	1.34202	0.345455	0.586922	1	2812	tags=66%, list=26%, signal=88%
SUBSTRATE_SPECIFIC_CHANNEL_ACTIVITY	SUBSTRATE_SPECIFIC_CHANNEL_ACTIVITY		134	0.4845	1.33912	0.168103	0.589034	1	492	tags=13%, list=4%, signal=14%
NEUROLOGICAL_SYSTEM_PROCESS	NEUROLOGICAL_SYSTEM_PROCESS		322	0.478681	1.33535	0.143574	0.592857	1	170	tags=2%, list=2%, signal=2%
MACROMOLECULE_LOCALIZATION	MACROMOLECULE_LOCALIZATION		165	0.472523	1.33335	0.24554	0.594086	1	167	tags=2%, list=2%, signal=2%
SERINE_HYDROLASE_ACTIVITY	SERINE_HYDROLASE_ACTIVITY		31	0.544875	1.33011	0.582482	0.597009	1	175	tags=3%, list=2%, signal=3%
NEGATIVE_REGULATION_OF_TRANSFERASE_ACTIVITY	NEGATIVE_REGULATION_OF_TRANSFERASE_ACTIVITY		29	0.562525	1.32934	0.571219	0.596441	1	167	tags=3%, list=2%, signal=3%
REGULATION_OF_TRANSLATION	REGULATION_OF_TRANSLATION		68	0.521778	1.32926	0.364428	0.594944	1	170	tags=3%, list=2%, signal=3%
CELLULAR_COMPONENT_DISASSEMBLY	CELLULAR_COMPONENT_DISASSEMBLY		31	0.550454	1.32865	0.491679	0.594187	1	275	tags=6%, list=3%, signal=7%
NERVOUS_SYSTEM_DEVELOPMENT	NERVOUS_SYSTEM_DEVELOPMENT		327	0.475761	1.32799	0.117825	0.593458	1	177	tags=3%, list=2%, signal=3%
POTASSIUM_CHANNEL_ACTIVITY	POTASSIUM_CHANNEL_ACTIVITY		44	0.53437	1.32792	0.213793	0.59198	1	2884	tags=80%, list=26%, signal=108%
REGULATION_OF_DEVELOPMENTAL_PROCESS	REGULATION_OF_DEVELOPMENTAL_PROCESS		364	0.477764	1.32668	0.146	0.591895	1	167	tags=2%, list=2%, signal=2%
MACROMOLECULE_BIOSYNTHETIC_PROCESS	MACROMOLECULE_BIOSYNTHETIC_PROCESS		249	0.470763	1.32634	0.194135	0.590804	1	170	tags=2%, list=2%, signal=2%
TRANSCRIPTION_COREPRESSOR_ACTIVITY	TRANSCRIPTION_COREPRESSOR_ACTIVITY		71	0.526422	1.32431	0.169512	0.591546	1	605	tags=14%, list=6%, signal=15%
PHOSPHOLIPID_BINDING	PHOSPHOLIPID_BINDING		31	0.555397	1.32416	0.375767	0.590185	1	60	tags=3%, list=1%, signal=3%
CYTOSKELETAL_PROTEIN_BINDING	CYTOSKELETAL_PROTEIN_BINDING		120	0.483884	1.32379	0.223069	0.589121	1	129	tags=3%, list=1%, signal=3%
ISOMERASE_ACTIVITY	ISOMERASE_ACTIVITY		31	0.557685	1.3234	0.296923	0.587996	1	35	tags=3%, list=0%, signal=3%
DNA_REPLICATION	DNA_REPLICATION		71	0.513278	1.32286	0.301102	0.587154	1	142	tags=3%, list=1%, signal=3%
ENDOPLASMIC_RETICULUM_PART	ENDOPLASMIC_RETICULUM_PART		75	0.501779	1.32218	0.279412	0.586396	1	114	tags=3%, list=1%, signal=3%
REGULATION_OF_BIOLOGICAL_QUALITY	REGULATION_OF_BIOLOGICAL_QUALITY		332	0.470832	1.32214	0.16016	0.584914	1	170	tags=2%, list=2%, signal=2%
SKELETAL_MUSCLE_DEVELOPMENT	SKELETAL_MUSCLE_DEVELOPMENT		30	0.563364	1.31804	0.387692	0.588603	1	64	tags=3%, list=1%, signal=3%
GLYCOPROTEIN_METABOLIC_PROCESS	GLYCOPROTEIN_METABOLIC_PROCESS		72	0.510331	1.31318	0.318293	0.593392	1	135	tags=3%, list=1%, signal=3%
NEGATIVE_REGULATION_OF_DEVELOPMENTAL_PROCESS	NEGATIVE_REGULATION_OF_DEVELOPMENTAL_PROCESS		169	0.469922	1.31291	0.20042	0.592225	1	443	tags=8%, list=4%, signal=8%
NUCLEAR_MEMBRANE_PART	NUCLEAR_MEMBRANE_PART		32	0.550783	1.31261	0.251108	0.591152	1	22	tags=3%, list=0%, signal=3%
CELL_MATRIX_ADHESION	CELL_MATRIX_ADHESION		33	0.534263	1.31104	0.514706	0.59187	1	273	tags=6%, list=2%, signal=6%
MITOTIC_CELL_CYCLE	MITOTIC_CELL_CYCLE		123	0.482075	1.31102	0.178959	0.590391	1	80	tags=2%, list=1%, signal=2%
MEMBRANE_LIPID_METABOLIC_PROCESS	MEMBRANE_LIPID_METABOLIC_PROCESS		76	0.504166	1.30878	0.18773	0.592057	1	51	tags=3%, list=0%, signal=3%
REGULATION_OF_CYTOKINE_BIOSYNTHETIC_PROCESS	REGULATION_OF_CYTOKINE_BIOSYNTHETIC_PROCESS		33	0.533862	1.30729	0.506475	0.592549	1	121	tags=3%, list=1%, signal=3%
AMINE_METABOLIC_PROCESS	AMINE_METABOLIC_PROCESS		121	0.478526	1.3063	0.310722	0.592418	1	164	tags=2%, list=1%, signal=2%
CHROMATIN_BINDING	CHROMATIN_BINDING		30	0.553483	1.30572	0.600309	0.591734	1	172	tags=3%, list=2%, signal=3%
LIPID_BIOSYNTHETIC_PROCESS	LIPID_BIOSYNTHETIC_PROCESS		78	0.498969	1.30126	0.183082	0.596635	1	35	tags=3%, list=0%, signal=3%
ORGAN_MORPHOGENESIS	ORGAN_MORPHOGENESIS		123	0.474047	1.30102	0.322126	0.595541	1	167	tags=2%, list=2%, signal=2%
UNFOLDED_PROTEIN_BINDING	UNFOLDED_PROTEIN_BINDING		35	0.532458	1.29693	0.212339	0.599852	1	732	tags=17%, list=7%, signal=18%
SERINE_TYPE_PEPTIDASE_ACTIVITY	SERINE_TYPE_PEPTIDASE_ACTIVITY		30	0.553208	1.29404	0.613636	0.602779	1	175	tags=3%, list=2%, signal=3%
CELL_CELL_SIGNALING	CELL_CELL_SIGNALING		344	0.461736	1.29264	0.170512	0.603337	1	170	tags=2%, list=2%, signal=2%
REGULATION_OF_CELLULAR_PROTEIN_METABOLIC_PROCESS	REGULATION_OF_CELLULAR_PROTEIN_METABOLIC_PROCESS		126	0.467597	1.28997	0.340332	0.605703	1	170	tags=2%, list=2%, signal=2%
HYDROLASE_ACTIVITY_ACTING_ON_ACID_ANHYDRIDESCATALYZING_TRANSMEMBRANE_MOVEMENT_OF_SUBSTANCES	HYDROLASE_ACTIVITY_ACTING_ON_ACID_ANHYDRIDESCATALYZING_TRANSMEMBRANE_MOVEMENT_OF_SUBSTANCES		33	0.541274	1.2898	0.345455	0.604422	1	40	tags=3%, list=0%, signal=3%
CELLULAR_MACROMOLECULE_CATABOLIC_PROCESS	CELLULAR_MACROMOLECULE_CATABOLIC_PROCESS		77	0.498146	1.28459	0.252998	0.61034	1	80	tags=3%, list=1%, signal=3%
CELL_FRACTION	CELL_FRACTION		387	0.461958	1.28447	0.161161	0.609023	1	168	tags=2%, list=2%, signal=2%
REGULATION_OF_MOLECULAR_FUNCTION	REGULATION_OF_MOLECULAR_FUNCTION		265	0.455111	1.28413	0.222558	0.608073	1	167	tags=2%, list=2%, signal=2%
EXTRACELLULAR_REGION	EXTRACELLULAR_REGION		351	0.458093	1.28409	0.153614	0.606603	1	154	tags=2%, list=1%, signal=2%
NEGATIVE_REGULATION_OF_CELLULAR_PROTEIN_METABOLIC_PROCESS	NEGATIVE_REGULATION_OF_CELLULAR_PROTEIN_METABOLIC_PROCESS		34	0.535372	1.28073	0.24812	0.610075	1	21	tags=3%, list=0%, signal=3%
GLUTAMATE_RECEPTOR_ACTIVITY	GLUTAMATE_RECEPTOR_ACTIVITY		18	0.508418	1.28068	0.397351	0.608675	1	4787	tags=94%, list=44%, signal=167%
PRIMARY_ACTIVE_TRANSMEMBRANE_TRANSPORTER_ACTIVITY	PRIMARY_ACTIVE_TRANSMEMBRANE_TRANSPORTER_ACTIVITY		34	0.533633	1.27956	0.330882	0.608838	1	40	tags=3%, list=0%, signal=3%
NUCLEAR_ENVELOPE_ENDOPLASMIC_RETICULUM_NETWORK	NUCLEAR_ENVELOPE_ENDOPLASMIC_RETICULUM_NETWORK		75	0.501779	1.27822	0.311275	0.609111	1	114	tags=3%, list=1%, signal=3%
EXTRACELLULAR_REGION_PART	EXTRACELLULAR_REGION_PART		265	0.459786	1.27694	0.157042	0.609198	1	117	tags=2%, list=1%, signal=2%
NUCLEOTIDE_BINDING	NUCLEOTIDE_BINDING		181	0.453065	1.27626	0.211777	0.608682	1	290	tags=5%, list=3%, signal=5%
PATTERN_BINDING	PATTERN_BINDING		32	0.547752	1.27616	0.364865	0.607357	1	1007	tags=22%, list=9%, signal=24%
PROTEINACEOUS_EXTRACELLULAR_MATRIX	PROTEINACEOUS_EXTRACELLULAR_MATRIX		80	0.485765	1.2753	0.295561	0.607003	1	108	tags=3%, list=1%, signal=3%
CARBOXYLIC_ACID_METABOLIC_PROCESS	CARBOXYLIC_ACID_METABOLIC_PROCESS		142	0.462015	1.27269	0.203175	0.608848	1	1078	tags=21%, list=10%, signal=23%
PHOSPHOLIPASE_ACTIVITY	PHOSPHOLIPASE_ACTIVITY		33	0.530841	1.27149	0.585799	0.608959	1	154	tags=3%, list=1%, signal=3%
OXIDOREDUCTASE_ACTIVITY	OXIDOREDUCTASE_ACTIVITY		231	0.451496	1.2709	0.184959	0.608309	1	643	tags=11%, list=6%, signal=12%
ENDOPLASMIC_RETICULUM	ENDOPLASMIC_RETICULUM		223	0.4538	1.27087	0.239837	0.606876	1	154	tags=2%, list=1%, signal=2%
CARBOHYDRATE_BIOSYNTHETIC_PROCESS	CARBOHYDRATE_BIOSYNTHETIC_PROCESS		37	0.515239	1.27074	0.245562	0.605604	1	4	tags=3%, list=0%, signal=3%
TRANSCRIPTION_ACTIVATOR_ACTIVITY	TRANSCRIPTION_ACTIVATOR_ACTIVITY		138	0.455988	1.2704	0.188901	0.604666	1	576	tags=11%, list=5%, signal=11%
MEMBRANE_LIPID_BIOSYNTHETIC_PROCESS	MEMBRANE_LIPID_BIOSYNTHETIC_PROCESS		35	0.52959	1.26667	0.246617	0.608059	1	3	tags=3%, list=0%, signal=3%
CYTOKINE_BIOSYNTHETIC_PROCESS	CYTOKINE_BIOSYNTHETIC_PROCESS		35	0.518789	1.26407	0.521246	0.609865	1	121	tags=3%, list=1%, signal=3%
CATION_CHANNEL_ACTIVITY	CATION_CHANNEL_ACTIVITY		102	0.469201	1.26137	0.249154	0.611649	1	492	tags=16%, list=4%, signal=16%
NEGATIVE_REGULATION_OF_PROTEIN_METABOLIC_PROCESS	NEGATIVE_REGULATION_OF_PROTEIN_METABOLIC_PROCESS		36	0.520716	1.25642	0.28125	0.616913	1	21	tags=3%, list=0%, signal=3%
APOPTOSIS_GO	APOPTOSIS_GO		363	0.44829	1.25269	0.223223	0.620888	1	167	tags=2%, list=2%, signal=2%
TRANSITION_METAL_ION_BINDING	TRANSITION_METAL_ION_BINDING		80	0.492291	1.25256	0.199516	0.619657	1	37	tags=3%, list=0%, signal=2%
ATPASE_ACTIVITY_COUPLED_TO_MOVEMENT_OF_SUBSTANCES	ATPASE_ACTIVITY_COUPLED_TO_MOVEMENT_OF_SUBSTANCES		34	0.533633	1.25243	0.345985	0.618386	1	40	tags=3%, list=0%, signal=3%
PROGRAMMED_CELL_DEATH	PROGRAMMED_CELL_DEATH		364	0.44759	1.25162	0.192385	0.618179	1	167	tags=2%, list=2%, signal=2%
REGULATION_OF_CATALYTIC_ACTIVITY	REGULATION_OF_CATALYTIC_ACTIVITY		225	0.450314	1.24969	0.285279	0.61994	1	167	tags=2%, list=2%, signal=2%
REGULATION_OF_CYCLIN_DEPENDENT_PROTEIN_KINASE_ACTIVITY	REGULATION_OF_CYCLIN_DEPENDENT_PROTEIN_KINASE_ACTIVITY		35	0.526295	1.24955	0.33033	0.618718	1	39	tags=3%, list=0%, signal=3%
CELL_SUBSTRATE_ADHESION	CELL_SUBSTRATE_ADHESION		34	0.526421	1.24727	0.555556	0.620869	1	273	tags=6%, list=2%, signal=6%
ORGANIC_ACID_METABOLIC_PROCESS	ORGANIC_ACID_METABOLIC_PROCESS		144	0.45763	1.24674	0.224447	0.620335	1	1078	tags=21%, list=10%, signal=23%
REGULATION_OF_DNA_METABOLIC_PROCESS	REGULATION_OF_DNA_METABOLIC_PROCESS		37	0.503155	1.24601	0.562771	0.62009	1	136	tags=3%, list=1%, signal=3%
PROTEIN_COMPLEX_ASSEMBLY	PROTEIN_COMPLEX_ASSEMBLY		135	0.450532	1.2454	0.359442	0.619556	1	164	tags=2%, list=1%, signal=2%
GTPASE_ACTIVITY	GTPASE_ACTIVITY		83	0.471734	1.24483	0.422764	0.618986	1	158	tags=2%, list=1%, signal=2%
BIOPOLYMER_CATABOLIC_PROCESS	BIOPOLYMER_CATABOLIC_PROCESS		88	0.463956	1.24464	0.245305	0.617887	1	80	tags=2%, list=1%, signal=2%
EXTRACELLULAR_SPACE	EXTRACELLULAR_SPACE		188	0.443873	1.24314	0.227835	0.619129	1	117	tags=2%, list=1%, signal=2%
REGULATION_OF_KINASE_ACTIVITY	REGULATION_OF_KINASE_ACTIVITY		130	0.459881	1.24218	0.387733	0.619225	1	167	tags=2%, list=2%, signal=2%
ORGANELLE_MEMBRANE	ORGANELLE_MEMBRANE		237	0.442052	1.24044	0.21748	0.620747	1	114	tags=2%, list=1%, signal=2%
REGULATION_OF_PROTEIN_METABOLIC_PROCESS	REGULATION_OF_PROTEIN_METABOLIC_PROCESS		135	0.449978	1.23865	0.385428	0.622271	1	170	tags=2%, list=2%, signal=2%
REGULATION_OF_TRANSFERASE_ACTIVITY	REGULATION_OF_TRANSFERASE_ACTIVITY		132	0.455984	1.23675	0.368534	0.623985	1	167	tags=2%, list=2%, signal=2%
SH3_SH2_ADAPTOR_ACTIVITY	SH3_SH2_ADAPTOR_ACTIVITY		37	0.509472	1.23637	0.430769	0.623257	1	67	tags=3%, list=1%, signal=3%
NEGATIVE_REGULATION_OF_METABOLIC_PROCESS	NEGATIVE_REGULATION_OF_METABOLIC_PROCESS		190	0.436179	1.23331	0.348718	0.626507	1	171	tags=2%, list=2%, signal=2%
DETECTION_OF_STIMULUS	DETECTION_OF_STIMULUS		36	0.519983	1.23317	0.309696	0.625325	1	29	tags=3%, list=0%, signal=3%
INTRINSIC_TO_ORGANELLE_MEMBRANE	INTRINSIC_TO_ORGANELLE_MEMBRANE		38	0.498323	1.23142	0.565345	0.626655	1	114	tags=3%, list=1%, signal=3%
INTEGRAL_TO_ORGANELLE_MEMBRANE	INTEGRAL_TO_ORGANELLE_MEMBRANE		36	0.512202	1.22934	0.567278	0.628426	1	114	tags=3%, list=1%, signal=3%
CELL_CYCLE_PHASE	CELL_CYCLE_PHASE		138	0.447529	1.22769	0.325107	0.629589	1	136	tags=2%, list=1%, signal=2%
CYTOKINE_METABOLIC_PROCESS	CYTOKINE_METABOLIC_PROCESS		36	0.511562	1.22352	0.584058	0.634461	1	121	tags=3%, list=1%, signal=3%
NEGATIVE_REGULATION_OF_CELLULAR_METABOLIC_PROCESS	NEGATIVE_REGULATION_OF_CELLULAR_METABOLIC_PROCESS		188	0.438861	1.22297	0.369183	0.633943	1	171	tags=2%, list=2%, signal=2%
EXTRACELLULAR_MATRIX	EXTRACELLULAR_MATRIX		82	0.479436	1.22241	0.32336	0.63332	1	108	tags=2%, list=1%, signal=2%
POSITIVE_REGULATION_OF_CATALYTIC_ACTIVITY	POSITIVE_REGULATION_OF_CATALYTIC_ACTIVITY		134	0.452149	1.21861	0.389625	0.636739	1	167	tags=2%, list=2%, signal=2%
ENDOPEPTIDASE_ACTIVITY	ENDOPEPTIDASE_ACTIVITY		87	0.458134	1.20957	0.468427	0.646018	1	175	tags=2%, list=2%, signal=2%
PEROXISOME	PEROXISOME		40	0.488183	1.20926	0.464789	0.644976	1	81	tags=3%, list=1%, signal=3%
CELL_CYCLE_GO_0007049	CELL_CYCLE_GO_0007049		252	0.424514	1.20883	0.254049	0.644005	1	136	tags=2%, list=1%, signal=2%
MICROBODY	MICROBODY		40	0.488183	1.20863	0.483051	0.642849	1	81	tags=3%, list=1%, signal=3%
NEGATIVE_REGULATION_OF_TRANSCRIPTION	NEGATIVE_REGULATION_OF_TRANSCRIPTION		135	0.449886	1.20731	0.408846	0.64302	1	171	tags=2%, list=2%, signal=2%
TRANSFERASE_ACTIVITY_TRANSFERRING_GLYCOSYL_GROUPS	TRANSFERASE_ACTIVITY_TRANSFERRING_GLYCOSYL_GROUPS		90	0.460254	1.20686	0.265018	0.64222	1	58	tags=2%, list=1%, signal=2%
NEGATIVE_REGULATION_OF_TRANSCRIPTION_DNA_DEPENDENT	NEGATIVE_REGULATION_OF_TRANSCRIPTION_DNA_DEPENDENT		89	0.452704	1.20509	0.479862	0.643019	1	171	tags=2%, list=2%, signal=2%
BRAIN_DEVELOPMENT	BRAIN_DEVELOPMENT		39	0.486802	1.19687	0.644793	0.65134	1	167	tags=3%, list=2%, signal=3%
HYDROLASE_ACTIVITY_ACTING_ON_ESTER_BONDS	HYDROLASE_ACTIVITY_ACTING_ON_ESTER_BONDS		220	0.426188	1.19358	0.271341	0.653728	1	1448	tags=25%, list=13%, signal=29%
CELL_CYCLE_PROCESS	CELL_CYCLE_PROCESS		154	0.419842	1.19102	0.355719	0.655315	1	136	tags=2%, list=1%, signal=2%
IDENTICAL_PROTEIN_BINDING	IDENTICAL_PROTEIN_BINDING		249	0.4279	1.18923	0.280326	0.656119	1	132	tags=2%, list=1%, signal=2%
GTP_BINDING	GTP_BINDING		41	0.482625	1.18878	0.490754	0.655235	1	213	tags=5%, list=2%, signal=5%
ION_TRANSPORT	ION_TRANSPORT		156	0.426059	1.18661	0.25079	0.656499	1	2885	tags=46%, list=26%, signal=62%
WOUND_HEALING	WOUND_HEALING		40	0.48857	1.18649	0.467958	0.655202	1	219	tags=5%, list=2%, signal=5%
NEGATIVE_REGULATION_OF_RNA_METABOLIC_PROCESS	NEGATIVE_REGULATION_OF_RNA_METABOLIC_PROCESS		89	0.452704	1.18582	0.492362	0.654633	1	171	tags=2%, list=2%, signal=2%
G_PROTEIN_COUPLED_RECEPTOR_BINDING	G_PROTEIN_COUPLED_RECEPTOR_BINDING		39	0.49019	1.1856	0.6	0.653477	1	130	tags=3%, list=1%, signal=3%
PROTEIN_DIMERIZATION_ACTIVITY	PROTEIN_DIMERIZATION_ACTIVITY		150	0.427742	1.17796	0.336864	0.661143	1	122	tags=2%, list=1%, signal=2%
CELL_DEVELOPMENT	CELL_DEVELOPMENT		493	0.427011	1.17606	0.257	0.662007	1	170	tags=2%, list=2%, signal=2%
LYSOSOME	LYSOSOME		44	0.475226	1.17593	0.257887	0.660714	1	362	tags=9%, list=3%, signal=9%
PROTEIN_COMPLEX_BINDING	PROTEIN_COMPLEX_BINDING		45	0.464215	1.17528	0.313433	0.660103	1	14	tags=2%, list=0%, signal=2%
DNA_METABOLIC_PROCESS	DNA_METABOLIC_PROCESS		205	0.418423	1.17287	0.390863	0.661555	1	156	tags=2%, list=1%, signal=2%
MOLECULAR_ADAPTOR_ACTIVITY	MOLECULAR_ADAPTOR_ACTIVITY		42	0.476967	1.17128	0.462912	0.662027	1	67	tags=2%, list=1%, signal=2%
METAL_ION_TRANSMEMBRANE_TRANSPORTER_ACTIVITY	METAL_ION_TRANSMEMBRANE_TRANSPORTER_ACTIVITY		126	0.430603	1.17012	0.348485	0.661957	1	2884	tags=51%, list=26%, signal=68%
ANTI_APOPTOSIS	ANTI_APOPTOSIS		100	0.434699	1.16139	0.28844	0.670495	1	46	tags=2%, list=0%, signal=2%
TRANSMEMBRANE_RECEPTOR_PROTEIN_SERINE_THREONINE_KINASE_SIGNALING_PATHWAY	TRANSMEMBRANE_RECEPTOR_PROTEIN_SERINE_THREONINE_KINASE_SIGNALING_PATHWAY		42	0.471014	1.16137	0.625731	0.669106	1	132	tags=2%, list=1%, signal=2%
METALLOPEPTIDASE_ACTIVITY	METALLOPEPTIDASE_ACTIVITY		40	0.483238	1.1572	0.624478	0.672323	1	135	tags=3%, list=1%, signal=3%
M_PHASE	M_PHASE		91	0.450267	1.15466	0.456399	0.673694	1	136	tags=2%, list=1%, signal=2%
PROTEIN_HOMODIMERIZATION_ACTIVITY	PROTEIN_HOMODIMERIZATION_ACTIVITY		99	0.438608	1.15437	0.281706	0.672663	1	31	tags=2%, list=0%, signal=2%
LYTIC_VACUOLE	LYTIC_VACUOLE		44	0.475226	1.15109	0.291899	0.675031	1	362	tags=9%, list=3%, signal=9%
OXIDOREDUCTASE_ACTIVITY_ACTING_ON_THE_CH_CH_GROUP_OF_DONORS	OXIDOREDUCTASE_ACTIVITY_ACTING_ON_THE_CH_CH_GROUP_OF_DONORS		21	0.480909	1.14991	0.478261	0.674851	1	2045	tags=67%, list=19%, signal=82%
RESPONSE_TO_LIGHT_STIMULUS	RESPONSE_TO_LIGHT_STIMULUS		42	0.467808	1.14562	0.672109	0.677812	1	167	tags=2%, list=2%, signal=2%
GUANYL_NUCLEOTIDE_BINDING	GUANYL_NUCLEOTIDE_BINDING		42	0.476294	1.1441	0.501344	0.677884	1	213	tags=5%, list=2%, signal=5%
ION_TRANSMEMBRANE_TRANSPORTER_ACTIVITY	ION_TRANSMEMBRANE_TRANSPORTER_ACTIVITY		240	0.398643	1.14391	0.343496	0.676728	1	293	tags=7%, list=3%, signal=7%
REGULATION_OF_BODY_FLUID_LEVELS	REGULATION_OF_BODY_FLUID_LEVELS		43	0.469571	1.14141	0.511955	0.677749	1	219	tags=5%, list=2%, signal=5%
RNA_BINDING	RNA_BINDING		182	0.404056	1.13885	0.339917	0.679012	1	992	tags=18%, list=9%, signal=20%
CATION_TRANSPORT	CATION_TRANSPORT		125	0.423793	1.1376	0.375136	0.678846	1	2885	tags=50%, list=26%, signal=67%
TRANSCRIPTION_FACTOR_ACTIVITY	TRANSCRIPTION_FACTOR_ACTIVITY		275	0.404977	1.13519	0.308233	0.679743	1	619	tags=9%, list=6%, signal=10%
MACROMOLECULE_CATABOLIC_PROCESS	MACROMOLECULE_CATABOLIC_PROCESS		102	0.426599	1.13101	0.366589	0.682382	1	80	tags=2%, list=1%, signal=2%
NEGATIVE_REGULATION_OF_NUCLEOBASENUCLEOSIDENUCLEOTIDE_AND_NUCLEIC_ACID_METABOLIC_PROCESS	NEGATIVE_REGULATION_OF_NUCLEOBASENUCLEOSIDENUCLEOTIDE_AND_NUCLEIC_ACID_METABOLIC_PROCESS		150	0.423209	1.12863	0.490466	0.683341	1	171	tags=2%, list=2%, signal=2%
PURINE_RIBONUCLEOTIDE_BINDING	PURINE_RIBONUCLEOTIDE_BINDING		167	0.403802	1.12354	0.321206	0.686901	1	290	tags=5%, list=3%, signal=5%
ENZYME_ACTIVATOR_ACTIVITY	ENZYME_ACTIVATOR_ACTIVITY		102	0.419268	1.12292	0.520951	0.686082	1	347	tags=5%, list=3%, signal=5%
CATABOLIC_PROCESS	CATABOLIC_PROCESS		175	0.402389	1.12164	0.319372	0.686009	1	986	tags=17%, list=9%, signal=18%
CARBOHYDRATE_BINDING	CARBOHYDRATE_BINDING		44	0.457206	1.1199	0.666667	0.686326	1	153	tags=2%, list=1%, signal=2%
REGULATION_OF_BINDING	REGULATION_OF_BINDING		47	0.451616	1.11291	0.404432	0.691486	1	31	tags=2%, list=0%, signal=2%
REGULATION_OF_CELL_DIFFERENTIATION	REGULATION_OF_CELL_DIFFERENTIATION		47	0.456917	1.11175	0.302865	0.691198	1	234	tags=6%, list=2%, signal=6%
CELLULAR_CATABOLIC_PROCESS	CELLULAR_CATABOLIC_PROCESS		168	0.40331	1.11086	0.338558	0.690647	1	516	tags=8%, list=5%, signal=9%
EXTRACELLULAR_MATRIX_PART	EXTRACELLULAR_MATRIX_PART		47	0.447584	1.11083	0.52251	0.689303	1	75	tags=2%, list=1%, signal=2%
PERINUCLEAR_REGION_OF_CYTOPLASM	PERINUCLEAR_REGION_OF_CYTOPLASM		47	0.451891	1.11081	0.40274	0.687937	1	28	tags=2%, list=0%, signal=2%
HOMEOSTATIC_PROCESS	HOMEOSTATIC_PROCESS		170	0.392423	1.09523	0.507337	0.701734	1	167	tags=2%, list=2%, signal=2%
PURINE_NUCLEOTIDE_BINDING	PURINE_NUCLEOTIDE_BINDING		171	0.397714	1.09045	0.37395	0.705159	1	290	tags=5%, list=3%, signal=5%
G_PROTEIN_SIGNALING_COUPLED_TO_CAMP_NUCLEOTIDE_SECOND_MESSENGER	G_PROTEIN_SIGNALING_COUPLED_TO_CAMP_NUCLEOTIDE_SECOND_MESSENGER		59	0.422061	1.07844	0.291457	0.714566	1	421	tags=12%, list=4%, signal=12%
MRNA_METABOLIC_PROCESS	MRNA_METABOLIC_PROCESS		50	0.431511	1.0717	0.546939	0.719245	1	80	tags=2%, list=1%, signal=2%
STEROID_METABOLIC_PROCESS	STEROID_METABOLIC_PROCESS		57	0.42711	1.07022	0.3219	0.719279	1	589	tags=14%, list=5%, signal=15%
VACUOLE	VACUOLE		50	0.451838	1.0701	0.297333	0.717961	1	362	tags=10%, list=3%, signal=10%
CELLULAR_HOMEOSTASIS	CELLULAR_HOMEOSTASIS		120	0.384525	1.06286	0.456831	0.723732	1	101	tags=2%, list=1%, signal=2%
LIPID_METABOLIC_PROCESS	LIPID_METABOLIC_PROCESS		246	0.377786	1.06235	0.409321	0.722893	1	110	tags=2%, list=1%, signal=2%
RECEPTOR_BINDING	RECEPTOR_BINDING		301	0.379808	1.06028	0.462702	0.723588	1	144	tags=2%, list=1%, signal=2%
INTERLEUKIN_RECEPTOR_ACTIVITY	INTERLEUKIN_RECEPTOR_ACTIVITY		17	0.432165	1.05712	0.411032	0.725681	1	3651	tags=76%, list=33%, signal=114%
REGULATION_OF_TRANSPORT	REGULATION_OF_TRANSPORT		54	0.412259	1.0568	0.570302	0.724644	1	562	tags=9%, list=5%, signal=10%
SULFOTRANSFERASE_ACTIVITY	SULFOTRANSFERASE_ACTIVITY		19	0.430491	1.04419	0.441176	0.736748	1	6249	tags=100%, list=57%, signal=232%
BEHAVIOR	BEHAVIOR		121	0.385195	1.0405	0.431544	0.73876	1	1764	tags=26%, list=16%, signal=31%
CAMP_MEDIATED_SIGNALING	CAMP_MEDIATED_SIGNALING		60	0.417329	1.03954	0.329531	0.738176	1	421	tags=12%, list=4%, signal=12%
NEGATIVE_REGULATION_OF_CATALYTIC_ACTIVITY	NEGATIVE_REGULATION_OF_CATALYTIC_ACTIVITY		57	0.413739	1.03779	0.339073	0.738174	1	385	tags=9%, list=4%, signal=9%
ENZYME_LINKED_RECEPTOR_PROTEIN_SIGNALING_PATHWAY	ENZYME_LINKED_RECEPTOR_PROTEIN_SIGNALING_PATHWAY		125	0.371798	1.03765	0.545256	0.73686	1	132	tags=2%, list=1%, signal=2%
MITOCHONDRIAL_INNER_MEMBRANE	MITOCHONDRIAL_INNER_MEMBRANE		57	0.412324	1.03535	0.33945	0.737361	1	1100	tags=19%, list=10%, signal=21%
G_PROTEIN_COUPLED_RECEPTOR_ACTIVITY	G_PROTEIN_COUPLED_RECEPTOR_ACTIVITY		148	0.371926	1.03111	0.479452	0.739471	1	445	tags=11%, list=4%, signal=12%
INTERPHASE_OF_MITOTIC_CELL_CYCLE	INTERPHASE_OF_MITOTIC_CELL_CYCLE		54	0.412286	1.02982	0.600259	0.738933	1	80	tags=2%, list=1%, signal=2%
CELLULAR_LIPID_METABOLIC_PROCESS	CELLULAR_LIPID_METABOLIC_PROCESS		194	0.371629	1.02477	0.409044	0.741169	1	589	tags=9%, list=5%, signal=10%
NEGATIVE_REGULATION_OF_APOPTOSIS	NEGATIVE_REGULATION_OF_APOPTOSIS		131	0.368532	1.0236	0.407568	0.740639	1	46	tags=2%, list=0%, signal=2%
RESPONSE_TO_RADIATION	RESPONSE_TO_RADIATION		51	0.418566	1.02266	0.740448	0.739872	1	167	tags=2%, list=2%, signal=2%
CARBOHYDRATE_METABOLIC_PROCESS	CARBOHYDRATE_METABOLIC_PROCESS		141	0.36341	1.01518	0.400644	0.743705	1	989	tags=16%, list=9%, signal=18%
PROTEIN_TYROSINE_PHOSPHATASE_ACTIVITY	PROTEIN_TYROSINE_PHOSPHATASE_ACTIVITY		52	0.41202	1.01491	0.767927	0.742464	1	1617	tags=56%, list=15%, signal=65%
ANATOMICAL_STRUCTURE_MORPHOGENESIS	ANATOMICAL_STRUCTURE_MORPHOGENESIS		319	0.363635	1.01269	0.592778	0.74275	1	167	tags=2%, list=2%, signal=2%
MICROTUBULE	MICROTUBULE		25	0.409163	1.00475	0.515823	0.747928	1	3416	tags=72%, list=31%, signal=104%
INTEGRIN_COMPLEX	INTEGRIN_COMPLEX		15	0.418882	1.00228	0.391534	0.748771	1	4913	tags=87%, list=45%, signal=157%
REGULATION_OF_PROTEIN_KINASE_ACTIVITY	REGULATION_OF_PROTEIN_KINASE_ACTIVITY		128	0.36288	1.00038	0.627322	0.749194	1	167	tags=2%, list=2%, signal=2%
ORGANELLE_INNER_MEMBRANE	ORGANELLE_INNER_MEMBRANE		62	0.396648	0.998225	0.353768	0.749865	1	1100	tags=19%, list=10%, signal=21%
NEGATIVE_REGULATION_OF_TRANSCRIPTION_FROM_RNA_POLYMERASE_II_PROMOTER	NEGATIVE_REGULATION_OF_TRANSCRIPTION_FROM_RNA_POLYMERASE_II_PROMOTER		57	0.398439	0.994275	0.609375	0.752095	1	785	tags=12%, list=7%, signal=13%
ADENYL_RIBONUCLEOTIDE_BINDING	ADENYL_RIBONUCLEOTIDE_BINDING		129	0.371085	0.991694	0.462377	0.752933	1	58	tags=2%, list=1%, signal=2%
CATION_TRANSMEMBRANE_TRANSPORTER_ACTIVITY	CATION_TRANSMEMBRANE_TRANSPORTER_ACTIVITY		186	0.352513	0.991391	0.588843	0.751773	1	2885	tags=46%, list=26%, signal=61%
ADENYL_NUCLEOTIDE_BINDING	ADENYL_NUCLEOTIDE_BINDING		133	0.363833	0.988537	0.457424	0.753129	1	58	tags=2%, list=1%, signal=1%
NEGATIVE_REGULATION_OF_PROGRAMMED_CELL_DEATH	NEGATIVE_REGULATION_OF_PROGRAMMED_CELL_DEATH		132	0.366728	0.988387	0.433079	0.751831	1	46	tags=2%, list=0%, signal=2%
INTERPHASE	INTERPHASE		58	0.394674	0.987227	0.610596	0.75156	1	80	tags=2%, list=1%, signal=2%
CYTOKINE_PRODUCTION	CYTOKINE_PRODUCTION		56	0.399531	0.977132	0.706667	0.759899	1	121	tags=2%, list=1%, signal=2%
REGULATION_OF_MAP_KINASE_ACTIVITY	REGULATION_OF_MAP_KINASE_ACTIVITY		58	0.392793	0.974123	0.664491	0.761418	1	562	tags=9%, list=5%, signal=9%
NEGATIVE_REGULATION_OF_CELL_PROLIFERATION	NEGATIVE_REGULATION_OF_CELL_PROLIFERATION		133	0.353766	0.973502	0.665946	0.760603	1	167	tags=2%, list=2%, signal=2%
G_PROTEIN_COUPLED_RECEPTOR_PROTEIN_SIGNALING_PATHWAY	G_PROTEIN_COUPLED_RECEPTOR_PROTEIN_SIGNALING_PATHWAY		280	0.349422	0.967701	0.496988	0.764726	1	421	tags=6%, list=4%, signal=6%
PEPTIDASE_ACTIVITY	PEPTIDASE_ACTIVITY		131	0.35662	0.964667	0.69045	0.766165	1	175	tags=2%, list=2%, signal=2%
REGULATION_OF_I_KAPPAB_KINASE_NF_KAPPAB_CASCADE	REGULATION_OF_I_KAPPAB_KINASE_NF_KAPPAB_CASCADE		64	0.378113	0.957393	0.425903	0.771423	1	1	tags=2%, list=0%, signal=2%
NEGATIVE_REGULATION_OF_CELL_CYCLE	NEGATIVE_REGULATION_OF_CELL_CYCLE		63	0.377662	0.957203	0.546482	0.77021	1	47	tags=2%, list=0%, signal=2%
POSITIVE_REGULATION_OF_I_KAPPAB_KINASE_NF_KAPPAB_CASCADE	POSITIVE_REGULATION_OF_I_KAPPAB_KINASE_NF_KAPPAB_CASCADE		61	0.389653	0.953813	0.43257	0.771695	1	1	tags=2%, list=0%, signal=2%
MITOSIS	MITOSIS		66	0.369893	0.946778	0.469136	0.776208	1	543	tags=9%, list=5%, signal=10%
REGULATION_OF_CELL_CYCLE	REGULATION_OF_CELL_CYCLE		145	0.344679	0.946605	0.49895	0.77493	1	47	tags=1%, list=0%, signal=1%
PROTEIN_C_TERMINUS_BINDING	PROTEIN_C_TERMINUS_BINDING		62	0.371631	0.943713	0.78058	0.775761	1	819	tags=11%, list=7%, signal=12%
EPIDERMIS_DEVELOPMENT	EPIDERMIS_DEVELOPMENT		61	0.380924	0.941467	0.70098	0.776103	1	208	tags=3%, list=2%, signal=3%
CELL_JUNCTION	CELL_JUNCTION		62	0.373984	0.937085	0.755725	0.777738	1	129	tags=2%, list=1%, signal=2%
ELECTRON_CARRIER_ACTIVITY	ELECTRON_CARRIER_ACTIVITY		65	0.373132	0.937034	0.464241	0.776352	1	15	tags=2%, list=0%, signal=2%
CYTOSOL	CYTOSOL		150	0.337743	0.934864	0.490466	0.776478	1	38	tags=1%, list=0%, signal=1%
M_PHASE_OF_MITOTIC_CELL_CYCLE	M_PHASE_OF_MITOTIC_CELL_CYCLE		68	0.361922	0.932192	0.485388	0.777015	1	543	tags=9%, list=5%, signal=9%
PHOSPHOPROTEIN_PHOSPHATASE_ACTIVITY	PHOSPHOPROTEIN_PHOSPHATASE_ACTIVITY		73	0.363847	0.928306	0.41307	0.778536	1	1743	tags=52%, list=16%, signal=61%
CELL_PROLIFERATION_GO_0008283	CELL_PROLIFERATION_GO_0008283		431	0.335679	0.920105	0.699	0.782809	1	167	tags=1%, list=2%, signal=1%
GLUTAMATE_SIGNALING_PATHWAY	GLUTAMATE_SIGNALING_PATHWAY		16	0.376188	0.909216	0.410526	0.787345	1	4787	tags=81%, list=44%, signal=144%
ECTODERM_DEVELOPMENT	ECTODERM_DEVELOPMENT		69	0.350818	0.907644	0.713586	0.78671	1	208	tags=3%, list=2%, signal=3%
HEMATOPOIETIN_INTERFERON_CLASSD200_DOMAIN_CYTOKINE_RECEPTOR_ACTIVITY	HEMATOPOIETIN_INTERFERON_CLASSD200_DOMAIN_CYTOKINE_RECEPTOR_ACTIVITY		29	0.380771	0.904506	0.587253	0.786895	1	5663	tags=90%, list=52%, signal=185%
RECEPTOR_ACTIVITY	RECEPTOR_ACTIVITY		466	0.322964	0.897311	0.633634	0.789288	1	421	tags=5%, list=4%, signal=5%
PROTEIN_KINASE_CASCADE	PROTEIN_KINASE_CASCADE		235	0.315575	0.881723	0.737538	0.796602	1	171	tags=1%, list=2%, signal=1%
SENSORY_PERCEPTION	SENSORY_PERCEPTION		157	0.31714	0.872101	0.714583	0.801401	1	435	tags=5%, list=4%, signal=5%
GOLGI_APPARATUS_PART	GOLGI_APPARATUS_PART		72	0.341711	0.867094	0.722833	0.803716	1	96	tags=1%, list=1%, signal=1%
RECEPTOR_SIGNALING_PROTEIN_ACTIVITY	RECEPTOR_SIGNALING_PROTEIN_ACTIVITY		72	0.335392	0.862833	0.811808	0.805754	1	366	tags=4%, list=3%, signal=4%
GOLGI_APPARATUS	GOLGI_APPARATUS		163	0.313703	0.862248	0.64375	0.804765	1	96	tags=1%, list=1%, signal=1%
TRANSMEMBRANE_RECEPTOR_PROTEIN_TYROSINE_KINASE_SIGNALING_PATHWAY	TRANSMEMBRANE_RECEPTOR_PROTEIN_TYROSINE_KINASE_SIGNALING_PATHWAY		76	0.3336	0.858944	0.652278	0.805854	1	923	tags=13%, list=8%, signal=14%
GENERATION_OF_NEURONS	GENERATION_OF_NEURONS		72	0.33519	0.852479	0.841912	0.809182	1	167	tags=1%, list=2%, signal=1%
SYNAPTOGENESIS	SYNAPTOGENESIS		17	0.353	0.852135	0.433333	0.808005	1	5162	tags=82%, list=47%, signal=155%
PROTON_TRANSPORTING_TWO_SECTOR_ATPASE_COMPLEX	PROTON_TRANSPORTING_TWO_SECTOR_ATPASE_COMPLEX		15	0.327029	0.849611	0.376471	0.808245	1	6649	tags=93%, list=61%, signal=237%
LOCOMOTORY_BEHAVIOR	LOCOMOTORY_BEHAVIOR		75	0.329223	0.848989	0.802938	0.807236	1	130	tags=1%, list=1%, signal=1%
FEMALE_GAMETE_GENERATION	FEMALE_GAMETE_GENERATION		15	0.334491	0.842365	0.387826	0.810105	1	5106	tags=80%, list=47%, signal=150%
I_KAPPAB_KINASE_NF_KAPPAB_CASCADE	I_KAPPAB_KINASE_NF_KAPPAB_CASCADE		81	0.323773	0.838444	0.546729	0.810995	1	1	tags=1%, list=0%, signal=1%
AMINE_RECEPTOR_ACTIVITY	AMINE_RECEPTOR_ACTIVITY		32	0.337116	0.835252	0.584637	0.811617	1	7275	tags=100%, list=66%, signal=297%
REGULATION_OF_SIGNAL_TRANSDUCTION	REGULATION_OF_SIGNAL_TRANSDUCTION		171	0.296613	0.82834	0.797101	0.814577	1	167	tags=1%, list=2%, signal=1%
RHODOPSIN_LIKE_RECEPTOR_ACTIVITY	RHODOPSIN_LIKE_RECEPTOR_ACTIVITY		108	0.307168	0.828299	0.561167	0.813174	1	512	tags=13%, list=5%, signal=13%
CELL_MIGRATION	CELL_MIGRATION		78	0.318264	0.822786	0.841155	0.815219	1	248	tags=3%, list=2%, signal=3%
G_PROTEIN_SIGNALING_COUPLED_TO_CYCLIC_NUCLEOTIDE_SECOND_MESSENGER	G_PROTEIN_SIGNALING_COUPLED_TO_CYCLIC_NUCLEOTIDE_SECOND_MESSENGER		91	0.307203	0.821416	0.523585	0.814668	1	421	tags=8%, list=4%, signal=8%
CYTOKINE_ACTIVITY	CYTOKINE_ACTIVITY		84	0.3157	0.821285	0.565269	0.81334	1	1724	tags=24%, list=16%, signal=28%
CELLULAR_CATION_HOMEOSTASIS	CELLULAR_CATION_HOMEOSTASIS		89	0.300503	0.8033	0.638792	0.822966	1	31	tags=1%, list=0%, signal=1%
LIPOPROTEIN_METABOLIC_PROCESS	LIPOPROTEIN_METABOLIC_PROCESS		27	0.326449	0.798353	0.540498	0.824777	1	6984	tags=96%, list=64%, signal=265%
POSITIVE_REGULATION_OF_SIGNAL_TRANSDUCTION	POSITIVE_REGULATION_OF_SIGNAL_TRANSDUCTION		93	0.293951	0.792673	0.571765	0.827099	1	1	tags=1%, list=0%, signal=1%
CELL_PROJECTION	CELL_PROJECTION		84	0.300502	0.789913	0.876471	0.827506	1	167	tags=1%, list=2%, signal=1%
PROTEIN_AMINO_ACID_LIPIDATION	PROTEIN_AMINO_ACID_LIPIDATION		21	0.315668	0.789842	0.461667	0.826111	1	6984	tags=95%, list=64%, signal=262%
CATION_HOMEOSTASIS	CATION_HOMEOSTASIS		92	0.293465	0.787844	0.644242	0.825999	1	31	tags=1%, list=0%, signal=1%
HYDROLASE_ACTIVITY_HYDROLYZING_O_GLYCOSYL_COMPOUNDS	HYDROLASE_ACTIVITY_HYDROLYZING_O_GLYCOSYL_COMPOUNDS		21	0.31539	0.787465	0.454695	0.82486	1	1768	tags=48%, list=16%, signal=57%
AROMATIC_COMPOUND_METABOLIC_PROCESS	AROMATIC_COMPOUND_METABOLIC_PROCESS		20	0.319744	0.786115	0.454392	0.824334	1	7461	tags=100%, list=68%, signal=313%
SYMPORTER_ACTIVITY	SYMPORTER_ACTIVITY		31	0.318224	0.783602	0.582946	0.824453	1	2885	tags=58%, list=26%, signal=79%
CYCLIC_NUCLEOTIDE_MEDIATED_SIGNALING	CYCLIC_NUCLEOTIDE_MEDIATED_SIGNALING		93	0.301895	0.780229	0.56	0.825147	1	421	tags=8%, list=4%, signal=8%
GENERATION_OF_PRECURSOR_METABOLITES_AND_ENERGY	GENERATION_OF_PRECURSOR_METABOLITES_AND_ENERGY		104	0.295072	0.772746	0.599119	0.828033	1	752	tags=13%, list=7%, signal=14%
EMBRYONIC_MORPHOGENESIS	EMBRYONIC_MORPHOGENESIS		15	0.306594	0.772128	0.402778	0.827033	1	3950	tags=67%, list=36%, signal=104%
GAMETE_GENERATION	GAMETE_GENERATION		92	0.290995	0.771057	0.725674	0.826184	1	398	tags=5%, list=4%, signal=6%
MAPKKK_CASCADE_GO_0000165	MAPKKK_CASCADE_GO_0000165		87	0.292876	0.768785	0.884706	0.826014	1	167	tags=1%, list=2%, signal=1%
INTERLEUKIN_BINDING	INTERLEUKIN_BINDING		22	0.315406	0.766948	0.48539	0.825584	1	4520	tags=73%, list=41%, signal=124%
LIPOPROTEIN_BIOSYNTHETIC_PROCESS	LIPOPROTEIN_BIOSYNTHETIC_PROCESS		23	0.319875	0.757869	0.516381	0.828752	1	6984	tags=96%, list=64%, signal=263%
PHOSPHORIC_MONOESTER_HYDROLASE_ACTIVITY	PHOSPHORIC_MONOESTER_HYDROLASE_ACTIVITY		98	0.283478	0.755706	0.608997	0.828411	1	1617	tags=43%, list=15%, signal=50%
REPRODUCTION	REPRODUCTION		198	0.265398	0.75052	0.834192	0.829531	1	170	tags=1%, list=2%, signal=1%
DRUG_BINDING	DRUG_BINDING		15	0.305924	0.74801	0.412458	0.829337	1	4688	tags=73%, list=43%, signal=128%
RIBONUCLEOPROTEIN_COMPLEX	RIBONUCLEOPROTEIN_COMPLEX		104	0.275879	0.742215	0.595023	0.830595	1	260	tags=5%, list=2%, signal=5%
RESPONSE_TO_UV	RESPONSE_TO_UV		22	0.309704	0.739376	0.503949	0.830422	1	3586	tags=64%, list=33%, signal=94%
DI___TRI_VALENT_INORGANIC_CATION_TRANSMEMBRANE_TRANSPORTER_ACTIVITY	DI___TRI_VALENT_INORGANIC_CATION_TRANSMEMBRANE_TRANSPORTER_ACTIVITY		19	0.307429	0.734394	0.477612	0.831301	1	1827	tags=47%, list=17%, signal=57%
ENZYME_INHIBITOR_ACTIVITY	ENZYME_INHIBITOR_ACTIVITY		100	0.275279	0.724102	0.734322	0.834114	1	41	tags=1%, list=0%, signal=1%
DEPHOSPHORYLATION	DEPHOSPHORYLATION		61	0.279274	0.708675	0.792142	0.839033	1	1447	tags=41%, list=13%, signal=47%
SEXUAL_REPRODUCTION	SEXUAL_REPRODUCTION		108	0.259586	0.708604	0.741398	0.837666	1	877	tags=11%, list=8%, signal=12%
PROTEIN_AMINO_ACID_DEPHOSPHORYLATION	PROTEIN_AMINO_ACID_DEPHOSPHORYLATION		58	0.283175	0.705509	0.76817	0.837707	1	1447	tags=41%, list=13%, signal=47%
INTERMEDIATE_FILAMENT_CYTOSKELETON	INTERMEDIATE_FILAMENT_CYTOSKELETON		19	0.284815	0.703619	0.470209	0.837261	1	7266	tags=95%, list=66%, signal=281%
ION_HOMEOSTASIS	ION_HOMEOSTASIS		109	0.259033	0.700867	0.7241	0.837142	1	31	tags=1%, list=0%, signal=1%
INTERMEDIATE_FILAMENT	INTERMEDIATE_FILAMENT		19	0.284815	0.698969	0.473171	0.836691	1	7266	tags=95%, list=66%, signal=281%
SYNAPSE_ORGANIZATION_AND_BIOGENESIS	SYNAPSE_ORGANIZATION_AND_BIOGENESIS		21	0.291386	0.686958	0.5033	0.840997	1	5162	tags=76%, list=47%, signal=144%
SECONDARY_ACTIVE_TRANSMEMBRANE_TRANSPORTER_ACTIVITY	SECONDARY_ACTIVE_TRANSMEMBRANE_TRANSPORTER_ACTIVITY		41	0.27429	0.681723	0.668555	0.84189	1	2885	tags=54%, list=26%, signal=73%
OXIDOREDUCTASE_ACTIVITY_ACTING_ON_THE_ALDEHYDE_OR_OXO_GROUP_OF_DONORSNAD_OR_NADP_AS_ACCEPTOR	OXIDOREDUCTASE_ACTIVITY_ACTING_ON_THE_ALDEHYDE_OR_OXO_GROUP_OF_DONORSNAD_OR_NADP_AS_ACCEPTOR		15	0.281133	0.675388	0.463717	0.843107	1	7882	tags=100%, list=72%, signal=356%
STRUCTURAL_CONSTITUENT_OF_RIBOSOME	STRUCTURAL_CONSTITUENT_OF_RIBOSOME		67	0.265764	0.674209	0.820352	0.842187	1	1030	tags=36%, list=9%, signal=39%
RESPONSE_TO_DRUG	RESPONSE_TO_DRUG		17	0.285512	0.672102	0.485866	0.841722	1	2677	tags=53%, list=24%, signal=70%
CYTOKINE_BINDING	CYTOKINE_BINDING		43	0.274988	0.66794	0.708219	0.842145	1	5663	tags=79%, list=52%, signal=163%
REPRODUCTIVE_PROCESS	REPRODUCTIVE_PROCESS		115	0.245578	0.665133	0.791209	0.842006	1	1148	tags=14%, list=10%, signal=15%
ATP_BINDING	ATP_BINDING		122	0.244696	0.663424	0.666302	0.841411	1	3199	tags=39%, list=29%, signal=55%
PHOSPHATASE_REGULATOR_ACTIVITY	PHOSPHATASE_REGULATOR_ACTIVITY		24	0.275695	0.657021	0.538715	0.843109	1	7944	tags=100%, list=72%, signal=363%
RAS_GUANYL_NUCLEOTIDE_EXCHANGE_FACTOR_ACTIVITY	RAS_GUANYL_NUCLEOTIDE_EXCHANGE_FACTOR_ACTIVITY		16	0.275311	0.650027	0.503497	0.845327	1	6576	tags=88%, list=60%, signal=218%
G_PROTEIN_SIGNALING_COUPLED_TO_IP3_SECOND_MESSENGERPHOSPHOLIPASE_C_ACTIVATING	G_PROTEIN_SIGNALING_COUPLED_TO_IP3_SECOND_MESSENGERPHOSPHOLIPASE_C_ACTIVATING		34	0.261174	0.64221	0.615495	0.84806	1	6816	tags=88%, list=62%, signal=233%
ADENYLATE_CYCLASE_ACTIVATION	ADENYLATE_CYCLASE_ACTIVATION		18	0.270142	0.639207	0.511986	0.848369	1	3132	tags=56%, list=29%, signal=78%
ENZYME_BINDING	ENZYME_BINDING		139	0.22904	0.630761	0.705005	0.851919	1	497	tags=8%, list=5%, signal=8%
CYTOKINE_AND_CHEMOKINE_MEDIATED_SIGNALING_PATHWAY	CYTOKINE_AND_CHEMOKINE_MEDIATED_SIGNALING_PATHWAY		16	0.243056	0.628511	0.53012	0.851725	1	5559	tags=75%, list=51%, signal=152%
FEEDING_BEHAVIOR	FEEDING_BEHAVIOR		20	0.26042	0.627791	0.51811	0.85074	1	2082	tags=45%, list=19%, signal=55%
POSITIVE_REGULATION_OF_BINDING	POSITIVE_REGULATION_OF_BINDING		24	0.255273	0.625928	0.534056	0.850425	1	5884	tags=79%, list=54%, signal=171%
PHOSPHOINOSITIDE_MEDIATED_SIGNALING	PHOSPHOINOSITIDE_MEDIATED_SIGNALING		37	0.243699	0.624416	0.61295	0.849826	1	6816	tags=86%, list=62%, signal=228%
CELL_CORTEX	CELL_CORTEX		25	0.261417	0.623721	0.550077	0.848844	1	5470	tags=76%, list=50%, signal=151%
AMINO_ACID_DERIVATIVE_METABOLIC_PROCESS	AMINO_ACID_DERIVATIVE_METABOLIC_PROCESS		20	0.258409	0.620219	0.524752	0.849377	1	3748	tags=60%, list=34%, signal=91%
CHEMICAL_HOMEOSTASIS	CHEMICAL_HOMEOSTASIS		131	0.224797	0.616902	0.783871	0.849861	1	31	tags=1%, list=0%, signal=1%
SULFUR_METABOLIC_PROCESS	SULFUR_METABOLIC_PROCESS		30	0.255078	0.614989	0.600302	0.849575	1	5979	tags=80%, list=55%, signal=176%
SECOND_MESSENGER_MEDIATED_SIGNALING	SECOND_MESSENGER_MEDIATED_SIGNALING		131	0.224983	0.612858	0.771214	0.849434	1	421	tags=5%, list=4%, signal=5%
REGULATION_OF_MULTICELLULAR_ORGANISMAL_PROCESS	REGULATION_OF_MULTICELLULAR_ORGANISMAL_PROCESS		126	0.225461	0.611588	0.875532	0.848852	1	234	tags=2%, list=2%, signal=2%
REGULATION_OF_CYTOKINE_PRODUCTION	REGULATION_OF_CYTOKINE_PRODUCTION		22	0.249863	0.606401	0.531667	0.850462	1	8226	tags=100%, list=75%, signal=400%
REGULATION_OF_CELL_PROLIFERATION	REGULATION_OF_CELL_PROLIFERATION		258	0.214886	0.601814	0.922457	0.851859	1	167	tags=1%, list=2%, signal=1%
PROTEIN_KINASE_INHIBITOR_ACTIVITY	PROTEIN_KINASE_INHIBITOR_ACTIVITY		20	0.255576	0.599721	0.549521	0.85181	1	7615	tags=95%, list=69%, signal=311%
HYDROLASE_ACTIVITY_ACTING_ON_GLYCOSYL_BONDS	HYDROLASE_ACTIVITY_ACTING_ON_GLYCOSYL_BONDS		30	0.24236	0.59585	0.591398	0.852827	1	3926	tags=60%, list=36%, signal=93%
LIPID_TRANSPORT	LIPID_TRANSPORT		25	0.252401	0.593572	0.577882	0.852914	1	3815	tags=60%, list=35%, signal=92%
LAMELLIPODIUM	LAMELLIPODIUM		22	0.240779	0.589272	0.52649	0.854062	1	7329	tags=91%, list=67%, signal=274%
POSITIVE_REGULATION_OF_DNA_BINDING	POSITIVE_REGULATION_OF_DNA_BINDING		24	0.255273	0.587272	0.591398	0.853993	1	5884	tags=79%, list=54%, signal=171%
POSITIVE_REGULATION_OF_LYMPHOCYTE_ACTIVATION	POSITIVE_REGULATION_OF_LYMPHOCYTE_ACTIVATION		21	0.235052	0.57666	0.539967	0.858882	1	1603	tags=38%, list=15%, signal=45%
TRANSMEMBRANE_RECEPTOR_ACTIVITY	TRANSMEMBRANE_RECEPTOR_ACTIVITY		335	0.204266	0.575433	0.903614	0.858191	1	896	tags=13%, list=8%, signal=13%
FATTY_ACID_OXIDATION	FATTY_ACID_OXIDATION		16	0.226974	0.562444	0.565603	0.863723	1	2310	tags=44%, list=21%, signal=55%
MESODERM_DEVELOPMENT	MESODERM_DEVELOPMENT		20	0.229433	0.562241	0.543802	0.862501	1	3517	tags=55%, list=32%, signal=81%
MITOTIC_CELL_CYCLE_CHECKPOINT	MITOTIC_CELL_CYCLE_CHECKPOINT		16	0.232182	0.561118	0.578947	0.861712	1	3623	tags=56%, list=33%, signal=84%
GROWTH_FACTOR_BINDING	GROWTH_FACTOR_BINDING		28	0.233626	0.5606	0.61374	0.86063	1	5665	tags=75%, list=52%, signal=155%
RECEPTOR_COMPLEX	RECEPTOR_COMPLEX		49	0.228786	0.559735	0.757576	0.859738	1	6897	tags=86%, list=63%, signal=230%
REGULATION_OF_DNA_BINDING	REGULATION_OF_DNA_BINDING		39	0.233108	0.551172	0.708899	0.862829	1	5884	tags=77%, list=54%, signal=165%
UBIQUITIN_PROTEIN_LIGASE_ACTIVITY	UBIQUITIN_PROTEIN_LIGASE_ACTIVITY		42	0.222743	0.55105	0.698727	0.861546	1	3569	tags=55%, list=33%, signal=81%
PIGMENT_BIOSYNTHETIC_PROCESS	PIGMENT_BIOSYNTHETIC_PROCESS		17	0.224436	0.549489	0.59058	0.860948	1	8503	tags=100%, list=78%, signal=445%
PEPTIDE_RECEPTOR_ACTIVITY	PEPTIDE_RECEPTOR_ACTIVITY		47	0.221282	0.549051	0.707418	0.859869	1	7145	tags=87%, list=65%, signal=250%
DETECTION_OF_EXTERNAL_STIMULUS	DETECTION_OF_EXTERNAL_STIMULUS		19	0.215419	0.54614	0.581788	0.860002	1	1680	tags=37%, list=15%, signal=43%
POSITIVE_REGULATION_OF_TRANSCRIPTION_FACTOR_ACTIVITY	POSITIVE_REGULATION_OF_TRANSCRIPTION_FACTOR_ACTIVITY		22	0.236249	0.544722	0.597111	0.859389	1	5884	tags=77%, list=54%, signal=167%
REGULATION_OF_TRANSCRIPTION_FACTOR_ACTIVITY	REGULATION_OF_TRANSCRIPTION_FACTOR_ACTIVITY		33	0.221289	0.536897	0.643077	0.862301	1	5884	tags=76%, list=54%, signal=163%
SMALL_PROTEIN_CONJUGATING_ENZYME_ACTIVITY	SMALL_PROTEIN_CONJUGATING_ENZYME_ACTIVITY		44	0.22061	0.534516	0.724832	0.862206	1	3569	tags=55%, list=33%, signal=81%
LIPID_CATABOLIC_PROCESS	LIPID_CATABOLIC_PROCESS		32	0.216874	0.532485	0.611607	0.862016	1	7904	tags=94%, list=72%, signal=335%
PIGMENT_METABOLIC_PROCESS	PIGMENT_METABOLIC_PROCESS		18	0.224456	0.532454	0.591141	0.860708	1	8503	tags=100%, list=78%, signal=445%
ACTIN_FILAMENT_BINDING	ACTIN_FILAMENT_BINDING		16	0.228162	0.531537	0.61939	0.859909	1	5037	tags=69%, list=46%, signal=127%
NEUROPEPTIDE_RECEPTOR_ACTIVITY	NEUROPEPTIDE_RECEPTOR_ACTIVITY		22	0.218546	0.52695	0.588138	0.861215	1	7074	tags=86%, list=65%, signal=243%
INNATE_IMMUNE_RESPONSE	INNATE_IMMUNE_RESPONSE		16	0.219298	0.526666	0.603478	0.860066	1	3764	tags=56%, list=34%, signal=86%
ACTIVATION_OF_NF_KAPPAB_TRANSCRIPTION_FACTOR	ACTIVATION_OF_NF_KAPPAB_TRANSCRIPTION_FACTOR		16	0.213359	0.52593	0.630324	0.8592	1	5884	tags=75%, list=54%, signal=162%
PROTEOLYSIS	PROTEOLYSIS		151	0.187291	0.523756	0.965153	0.859176	1	175	tags=1%, list=2%, signal=1%
AMINO_SUGAR_METABOLIC_PROCESS	AMINO_SUGAR_METABOLIC_PROCESS		15	0.214862	0.518546	0.630089	0.860916	1	4954	tags=67%, list=45%, signal=121%
NEGATIVE_REGULATION_OF_CELLULAR_BIOSYNTHETIC_PROCESS	NEGATIVE_REGULATION_OF_CELLULAR_BIOSYNTHETIC_PROCESS		24	0.210467	0.518136	0.603306	0.859853	1	2264	tags=42%, list=21%, signal=52%
GLUCOSE_METABOLIC_PROCESS	GLUCOSE_METABOLIC_PROCESS		20	0.212431	0.516838	0.609929	0.859303	1	963	tags=30%, list=9%, signal=33%
UBIQUITIN_LIGASE_COMPLEX	UBIQUITIN_LIGASE_COMPLEX		24	0.21321	0.516021	0.602273	0.858477	1	3604	tags=54%, list=33%, signal=81%
PROTEIN_SERINE_THREONINE_PHOSPHATASE_ACTIVITY	PROTEIN_SERINE_THREONINE_PHOSPHATASE_ACTIVITY		19	0.219777	0.515889	0.62603	0.857258	1	2786	tags=47%, list=25%, signal=63%
REGULATION_OF_HEART_CONTRACTION	REGULATION_OF_HEART_CONTRACTION		22	0.209262	0.515744	0.607201	0.856045	1	5681	tags=73%, list=52%, signal=151%
REGULATION_OF_MUSCLE_CONTRACTION	REGULATION_OF_MUSCLE_CONTRACTION		17	0.208551	0.50582	0.639316	0.861095	1	6098	tags=76%, list=56%, signal=172%
SMALL_GTPASE_BINDING	SMALL_GTPASE_BINDING		24	0.213301	0.50418	0.637636	0.860867	1	7713	tags=92%, list=70%, signal=309%
KINASE_INHIBITOR_ACTIVITY	KINASE_INHIBITOR_ACTIVITY		21	0.210274	0.496984	0.628378	0.864348	1	7615	tags=90%, list=69%, signal=296%
POSITIVE_REGULATION_OF_CELL_CYCLE	POSITIVE_REGULATION_OF_CELL_CYCLE		15	0.195005	0.496795	0.703237	0.863199	1	3710	tags=53%, list=34%, signal=81%
REGULATION_OF_BLOOD_PRESSURE	REGULATION_OF_BLOOD_PRESSURE		19	0.197148	0.490007	0.673267	0.866318	1	8802	tags=100%, list=80%, signal=507%
POST_TRANSLATIONAL_PROTEIN_MODIFICATION	POST_TRANSLATIONAL_PROTEIN_MODIFICATION		400	0.174546	0.487022	0.960922	0.866983	1	2118	tags=25%, list=19%, signal=30%
ANTIOXIDANT_ACTIVITY	ANTIOXIDANT_ACTIVITY		16	0.200293	0.486548	0.676871	0.865984	1	7397	tags=88%, list=67%, signal=269%
CELLULAR_LIPID_CATABOLIC_PROCESS	CELLULAR_LIPID_CATABOLIC_PROCESS		29	0.210332	0.485984	0.666134	0.86508	1	7904	tags=93%, list=72%, signal=333%
DAMAGED_DNA_BINDING	DAMAGED_DNA_BINDING		18	0.204431	0.481838	0.663317	0.866672	1	3851	tags=56%, list=35%, signal=86%
SMALL_CONJUGATING_PROTEIN_LIGASE_ACTIVITY	SMALL_CONJUGATING_PROTEIN_LIGASE_ACTIVITY		44	0.197792	0.480548	0.724965	0.866301	1	3569	tags=52%, list=33%, signal=77%
G_PROTEIN_SIGNALING_ADENYLATE_CYCLASE_ACTIVATING_PATHWAY	G_PROTEIN_SIGNALING_ADENYLATE_CYCLASE_ACTIVATING_PATHWAY		23	0.197789	0.479332	0.651306	0.865765	1	2601	tags=43%, list=24%, signal=57%
ACID_AMINO_ACID_LIGASE_ACTIVITY	ACID_AMINO_ACID_LIGASE_ACTIVITY		50	0.190028	0.474055	0.742198	0.868104	1	6913	tags=82%, list=63%, signal=221%
NEGATIVE_REGULATION_OF_BIOSYNTHETIC_PROCESS	NEGATIVE_REGULATION_OF_BIOSYNTHETIC_PROCESS		25	0.193781	0.47139	0.644201	0.868745	1	2264	tags=40%, list=21%, signal=50%
MAGNESIUM_ION_BINDING	MAGNESIUM_ION_BINDING		46	0.190637	0.467092	0.729877	0.870509	1	5781	tags=72%, list=53%, signal=151%
COAGULATION	COAGULATION		30	0.190149	0.466533	0.676647	0.869605	1	7054	tags=83%, list=64%, signal=233%
PHOSPHORIC_ESTER_HYDROLASE_ACTIVITY	PHOSPHORIC_ESTER_HYDROLASE_ACTIVITY		136	0.170666	0.461302	0.957356	0.872005	1	1617	tags=32%, list=15%, signal=37%
BLOOD_COAGULATION	BLOOD_COAGULATION		30	0.190149	0.460718	0.658574	0.871072	1	7054	tags=83%, list=64%, signal=233%
DEFENSE_RESPONSE_TO_BACTERIUM	DEFENSE_RESPONSE_TO_BACTERIUM		15	0.191168	0.460407	0.731107	0.870015	1	1560	tags=33%, list=14%, signal=39%
TRANSFERASE_ACTIVITY_TRANSFERRING_PHOSPHORUS_CONTAINING_GROUPS	TRANSFERASE_ACTIVITY_TRANSFERRING_PHOSPHORUS_CONTAINING_GROUPS		357	0.163595	0.454768	0.974925	0.872795	1	149	tags=1%, list=1%, signal=1%
REGULATION_OF_CELL_GROWTH	REGULATION_OF_CELL_GROWTH		35	0.194103	0.450843	0.71835	0.874369	1	7899	tags=91%, list=72%, signal=326%
HORMONE_SECRETION	HORMONE_SECRETION		15	0.188366	0.449264	0.757732	0.874267	1	3052	tags=47%, list=28%, signal=65%
MICROTUBULE_CYTOSKELETON_ORGANIZATION_AND_BIOGENESIS	MICROTUBULE_CYTOSKELETON_ORGANIZATION_AND_BIOGENESIS		27	0.183325	0.448738	0.666667	0.873394	1	7331	tags=85%, list=67%, signal=257%
MAINTENANCE_OF_LOCALIZATION	MAINTENANCE_OF_LOCALIZATION		16	0.180738	0.447958	0.756014	0.8727	1	1446	tags=31%, list=13%, signal=36%
REGULATION_OF_MITOSIS	REGULATION_OF_MITOSIS		33	0.185052	0.439872	0.693198	0.877192	1	3623	tags=52%, list=33%, signal=77%
CHANNEL_REGULATOR_ACTIVITY	CHANNEL_REGULATOR_ACTIVITY		21	0.179646	0.437592	0.713584	0.877602	1	2731	tags=43%, list=25%, signal=57%
CELLULAR_PROTEIN_CATABOLIC_PROCESS	CELLULAR_PROTEIN_CATABOLIC_PROCESS		48	0.177236	0.433154	0.768276	0.879535	1	6285	tags=75%, list=57%, signal=175%
RAS_GTPASE_BINDING	RAS_GTPASE_BINDING		17	0.178798	0.431816	0.755738	0.879236	1	7713	tags=88%, list=70%, signal=297%
RECEPTOR_MEDIATED_ENDOCYTOSIS	RECEPTOR_MEDIATED_ENDOCYTOSIS		26	0.174051	0.431794	0.689548	0.877981	1	4419	tags=58%, list=40%, signal=96%
PROTEIN_CATABOLIC_PROCESS	PROTEIN_CATABOLIC_PROCESS		54	0.168029	0.426355	0.772368	0.880808	1	6285	tags=74%, list=57%, signal=173%
LEADING_EDGE	LEADING_EDGE		39	0.177992	0.426185	0.731884	0.879643	1	7329	tags=85%, list=67%, signal=254%
ACTIVATION_OF_PROTEIN_KINASE_ACTIVITY	ACTIVATION_OF_PROTEIN_KINASE_ACTIVITY		19	0.165948	0.423933	0.745928	0.880022	1	6836	tags=79%, list=62%, signal=209%
CELL_MATURATION	CELL_MATURATION		15	0.171951	0.420789	0.806723	0.88108	1	4693	tags=60%, list=43%, signal=105%
ADAPTIVE_IMMUNE_RESPONSE	ADAPTIVE_IMMUNE_RESPONSE		22	0.172634	0.420313	0.73955	0.880175	1	1598	tags=32%, list=15%, signal=37%
NEGATIVE_REGULATION_OF_TRANSLATION	NEGATIVE_REGULATION_OF_TRANSLATION		18	0.182528	0.419895	0.737201	0.879247	1	2264	tags=39%, list=21%, signal=49%
RESPONSE_TO_BACTERIUM	RESPONSE_TO_BACTERIUM		19	0.173664	0.419125	0.754355	0.878608	1	1560	tags=32%, list=14%, signal=37%
PROTEIN_MODIFICATION_BY_SMALL_PROTEIN_CONJUGATION	PROTEIN_MODIFICATION_BY_SMALL_PROTEIN_CONJUGATION		35	0.17033	0.419073	0.705531	0.877385	1	6593	tags=77%, list=60%, signal=193%
RESPONSE_TO_OXIDATIVE_STRESS	RESPONSE_TO_OXIDATIVE_STRESS		38	0.170771	0.417814	0.738571	0.877078	1	8517	tags=95%, list=78%, signal=424%
ENERGY_DERIVATION_BY_OXIDATION_OF_ORGANIC_COMPOUNDS	ENERGY_DERIVATION_BY_OXIDATION_OF_ORGANIC_COMPOUNDS		32	0.174963	0.417455	0.693525	0.876104	1	2197	tags=38%, list=20%, signal=47%
LIGASE_ACTIVITY_FORMING_CARBON_NITROGEN_BONDS	LIGASE_ACTIVITY_FORMING_CARBON_NITROGEN_BONDS		59	0.166668	0.411995	0.819923	0.879109	1	6913	tags=80%, list=63%, signal=215%
DOUBLE_STRANDED_DNA_BINDING	DOUBLE_STRANDED_DNA_BINDING		28	0.172704	0.40603	0.708202	0.882405	1	3591	tags=50%, list=33%, signal=74%
CALMODULIN_BINDING	CALMODULIN_BINDING		25	0.165761	0.40076	0.712733	0.885327	1	4324	tags=56%, list=39%, signal=92%
TRNA_METABOLIC_PROCESS	TRNA_METABOLIC_PROCESS		18	0.163245	0.395027	0.780702	0.888641	1	7955	tags=89%, list=73%, signal=324%
MACROMOLECULAR_COMPLEX_DISASSEMBLY	MACROMOLECULAR_COMPLEX_DISASSEMBLY		15	0.15855	0.392885	0.866438	0.889171	1	4109	tags=53%, list=37%, signal=85%
DEVELOPMENTAL_MATURATION	DEVELOPMENTAL_MATURATION		17	0.160199	0.39228	0.82968	0.888437	1	4693	tags=59%, list=43%, signal=103%
DNA_CATABOLIC_PROCESS	DNA_CATABOLIC_PROCESS		21	0.160487	0.391627	0.772047	0.887754	1	6072	tags=71%, list=55%, signal=160%
ADAPTIVE_IMMUNE_RESPONSE_GO_0002460	ADAPTIVE_IMMUNE_RESPONSE_GO_0002460		21	0.160444	0.38902	0.768982	0.888661	1	8682	tags=95%, list=79%, signal=457%
PROTEIN_UBIQUITINATION	PROTEIN_UBIQUITINATION		33	0.157514	0.387401	0.721098	0.888794	1	6913	tags=79%, list=63%, signal=213%
ELECTRON_TRANSPORT_GO_0006118	ELECTRON_TRANSPORT_GO_0006118		41	0.153411	0.386948	0.730986	0.887916	1	7680	tags=85%, list=70%, signal=284%
ALCOHOL_METABOLIC_PROCESS	ALCOHOL_METABOLIC_PROCESS		70	0.151633	0.383386	0.841448	0.889706	1	6646	tags=76%, list=61%, signal=191%
HETEROCYCLE_METABOLIC_PROCESS	HETEROCYCLE_METABOLIC_PROCESS		22	0.144251	0.374449	0.817292	0.896057	1	8883	tags=95%, list=81%, signal=503%
UBIQUITIN_CYCLE	UBIQUITIN_CYCLE		41	0.155035	0.373176	0.770745	0.89595	1	6593	tags=76%, list=60%, signal=189%
PROTEIN_KINASE_REGULATOR_ACTIVITY	PROTEIN_KINASE_REGULATOR_ACTIVITY		32	0.149295	0.371112	0.741641	0.896549	1	7615	tags=84%, list=69%, signal=276%
HEMOSTASIS	HEMOSTASIS		34	0.150881	0.365818	0.756315	0.899886	1	7054	tags=79%, list=64%, signal=222%
MITOCHONDRIAL_MEMBRANE_PART	MITOCHONDRIAL_MEMBRANE_PART		45	0.150283	0.364285	0.778846	0.900009	1	8588	tags=93%, list=78%, signal=429%
VIRAL_REPRODUCTION	VIRAL_REPRODUCTION		31	0.147217	0.363237	0.769475	0.89964	1	1572	tags=29%, list=14%, signal=34%
MICROTUBULE_BINDING	MICROTUBULE_BINDING		21	0.1498	0.359472	0.85304	0.901548	1	5667	tags=67%, list=52%, signal=138%
POSITIVE_REGULATION_OF_IMMUNE_RESPONSE	POSITIVE_REGULATION_OF_IMMUNE_RESPONSE		24	0.148348	0.359126	0.778325	0.900636	1	3400	tags=46%, list=31%, signal=66%
SECONDARY_METABOLIC_PROCESS	SECONDARY_METABOLIC_PROCESS		23	0.146292	0.35664	0.815182	0.90153	1	9359	tags=100%, list=85%, signal=683%
REGULATION_OF_IMMUNE_RESPONSE	REGULATION_OF_IMMUNE_RESPONSE		28	0.14321	0.355285	0.781202	0.901501	1	3522	tags=46%, list=32%, signal=68%
POSITIVE_REGULATION_OF_PHOSPHATE_METABOLIC_PROCESS	POSITIVE_REGULATION_OF_PHOSPHATE_METABOLIC_PROCESS		25	0.143905	0.352914	0.803691	0.90245	1	4563	tags=56%, list=42%, signal=96%
MONOCARBOXYLIC_ACID_METABOLIC_PROCESS	MONOCARBOXYLIC_ACID_METABOLIC_PROCESS		63	0.140454	0.352596	0.846939	0.901473	1	1078	tags=24%, list=10%, signal=26%
TUBULIN_BINDING	TUBULIN_BINDING		34	0.144878	0.352419	0.774892	0.900389	1	2929	tags=41%, list=27%, signal=56%
POSITIVE_REGULATION_OF_IMMUNE_SYSTEM_PROCESS	POSITIVE_REGULATION_OF_IMMUNE_SYSTEM_PROCESS		42	0.142617	0.348728	0.794558	0.902378	1	3400	tags=45%, list=31%, signal=65%
NUCLEAR_BODY	NUCLEAR_BODY		23	0.139709	0.336996	0.851163	0.911551	1	9431	tags=100%, list=86%, signal=715%
POSITIVE_REGULATION_OF_CELL_DIFFERENTIATION	POSITIVE_REGULATION_OF_CELL_DIFFERENTIATION		23	0.135579	0.333683	0.858034	0.913262	1	5664	tags=65%, list=52%, signal=135%
AUXILIARY_TRANSPORT_PROTEIN_ACTIVITY	AUXILIARY_TRANSPORT_PROTEIN_ACTIVITY		23	0.142333	0.331391	0.845313	0.914172	1	2731	tags=39%, list=25%, signal=52%
LIGASE_ACTIVITY	LIGASE_ACTIVITY		78	0.126471	0.327511	0.872596	0.916374	1	6913	tags=76%, list=63%, signal=203%
TRANSPORT_VESICLE	TRANSPORT_VESICLE		20	0.137934	0.327365	0.875203	0.91526	1	2326	tags=35%, list=21%, signal=44%
POSITIVE_REGULATION_OF_MULTICELLULAR_ORGANISMAL_PROCESS	POSITIVE_REGULATION_OF_MULTICELLULAR_ORGANISMAL_PROCESS		55	0.132166	0.321162	0.83244	0.919513	1	3141	tags=42%, list=29%, signal=58%
POSITIVE_REGULATION_OF_RESPONSE_TO_STIMULUS	POSITIVE_REGULATION_OF_RESPONSE_TO_STIMULUS		34	0.131273	0.319852	0.826783	0.919487	1	3400	tags=44%, list=31%, signal=64%
REGULATION_OF_GROWTH	REGULATION_OF_GROWTH		46	0.127559	0.319699	0.811189	0.918351	1	7899	tags=85%, list=72%, signal=302%
MONOOXYGENASE_ACTIVITY	MONOOXYGENASE_ACTIVITY		18	0.134172	0.314687	0.916805	0.921504	1	8882	tags=94%, list=81%, signal=497%
PROTEIN_SECRETION	PROTEIN_SECRETION		18	0.132547	0.314348	0.930348	0.920543	1	7682	tags=83%, list=70%, signal=278%
CHROMOSOME_SEGREGATION	CHROMOSOME_SEGREGATION		23	0.126189	0.309212	0.911433	0.923953	1	1478	tags=26%, list=13%, signal=30%
HORMONE_ACTIVITY	HORMONE_ACTIVITY		38	0.124447	0.308345	0.827247	0.923426	1	7004	tags=76%, list=64%, signal=211%
NEGATIVE_REGULATION_OF_GROWTH	NEGATIVE_REGULATION_OF_GROWTH		32	0.123307	0.301336	0.861071	0.928162	1	7899	tags=84%, list=72%, signal=301%
KINASE_REGULATOR_ACTIVITY	KINASE_REGULATOR_ACTIVITY		38	0.121426	0.298622	0.844538	0.92927	1	7037	tags=76%, list=64%, signal=212%
POSITIVE_REGULATION_OF_PROTEIN_MODIFICATION_PROCESS	POSITIVE_REGULATION_OF_PROTEIN_MODIFICATION_PROCESS		27	0.111036	0.273748	0.938486	0.948417	1	4468	tags=52%, list=41%, signal=87%
KINETOCHORE	KINETOCHORE		19	0.106668	0.263348	0.982788	0.955257	1	2293	tags=32%, list=21%, signal=40%
GROWTH	GROWTH		61	0.100855	0.254251	0.899752	0.960601	1	5907	tags=64%, list=54%, signal=138%
REGULATION_OF_PROTEIN_MODIFICATION_PROCESS	REGULATION_OF_PROTEIN_MODIFICATION_PROCESS		37	0.106116	0.252428	0.930029	0.960588	1	4468	tags=51%, list=41%, signal=86%
CHROMOSOMEPERICENTRIC_REGION	CHROMOSOMEPERICENTRIC_REGION		23	0.0952411	0.228815	0.984076	0.974622	1	2293	tags=30%, list=21%, signal=38%
COFACTOR_BINDING	COFACTOR_BINDING		19	0.0863002	0.224802	1	0.975688	1	1939	tags=26%, list=18%, signal=32%
CELL_CYCLE_CHECKPOINT_GO_0000075	CELL_CYCLE_CHECKPOINT_GO_0000075		37	0.0853667	0.216387	0.967697	0.978943	1	3806	tags=43%, list=35%, signal=66%
PROTEIN_AMINO_ACID_PHOSPHORYLATION	PROTEIN_AMINO_ACID_PHOSPHORYLATION		233	0.0748948	0.211223	0.99182	0.98025	1	5781	tags=60%, list=53%, signal=124%
PHOSPHORYLATION	PHOSPHORYLATION		261	0.0643591	0.180764	0.997988	0.991189	1	7037	tags=70%, list=64%, signal=192%
SPECIFIC_RNA_POLYMERASE_II_TRANSCRIPTION_FACTOR_ACTIVITY	SPECIFIC_RNA_POLYMERASE_II_TRANSCRIPTION_FACTOR_ACTIVITY		24	0.0712935	0.177439	1	0.990843	1	6526	tags=67%, list=60%, signal=164%

## Sheet: distribution cluster 4
NAME	GS<br> follow link to MSigDB	GS DETAILS	SIZE	ES	NES	NOM p-val	FDR q-val	FWER p-val	RANK AT MAX	LEADING EDGE
NEGATIVE_REGULATION_OF_METABOLIC_PROCESS	NEGATIVE_REGULATION_OF_METABOLIC_PROCESS	Details ...	190	0.728288	2.00007	0	0.26672	0.23	227	tags=9%, list=2%, signal=9%
TRANSMEMBRANE_RECEPTOR_PROTEIN_PHOSPHATASE_ACTIVITY	TRANSMEMBRANE_RECEPTOR_PROTEIN_PHOSPHATASE_ACTIVITY	Details ...	18	0.863279	1.97882	0.00149701	0.208751	0.339	1513	tags=100%, list=14%, signal=116%
NEGATIVE_REGULATION_OF_CELL_CYCLE	NEGATIVE_REGULATION_OF_CELL_CYCLE	Details ...	63	0.797248	1.96808	0	0.17564	0.413	195	tags=13%, list=2%, signal=13%
NEGATIVE_REGULATION_OF_CELLULAR_METABOLIC_PROCESS	NEGATIVE_REGULATION_OF_CELLULAR_METABOLIC_PROCESS	Details ...	188	0.717721	1.96106	0	0.152997	0.461	227	tags=9%, list=2%, signal=9%
CELL_CYCLE_ARREST_GO_0007050	CELL_CYCLE_ARREST_GO_0007050	Details ...	49	0.790727	1.94543	0.00123609	0.17337	0.592	195	tags=12%, list=2%, signal=12%
NEGATIVE_REGULATION_OF_CELLULAR_PROTEIN_METABOLIC_PROCESS	NEGATIVE_REGULATION_OF_CELLULAR_PROTEIN_METABOLIC_PROCESS	Details ...	34	0.82135	1.94403	0	0.148609	0.6	195	tags=15%, list=2%, signal=15%
NEGATIVE_REGULATION_OF_PROTEIN_METABOLIC_PROCESS	NEGATIVE_REGULATION_OF_PROTEIN_METABOLIC_PROCESS	Details ...	36	0.812125	1.93167	0.00134589	0.165336	0.69	195	tags=14%, list=2%, signal=14%
NEGATIVE_REGULATION_OF_NUCLEOBASENUCLEOSIDENUCLEOTIDE_AND_NUCLEIC_ACID_METABOLIC_PROCESS	NEGATIVE_REGULATION_OF_NUCLEOBASENUCLEOSIDENUCLEOTIDE_AND_NUCLEIC_ACID_METABOLIC_PROCESS	Details ...	150	0.704153	1.92825	0	0.15448	0.715	227	tags=8%, list=2%, signal=8%
ANION_CHANNEL_ACTIVITY	ANION_CHANNEL_ACTIVITY	Details ...	17	0.787377	1.86438	0.0375204	0.447261	0.98	150	tags=12%, list=1%, signal=12%
NEGATIVE_REGULATION_OF_TRANSCRIPTION	NEGATIVE_REGULATION_OF_TRANSCRIPTION	Details ...	135	0.687032	1.86384	0.00104058	0.406669	0.98	227	tags=7%, list=2%, signal=7%
SPECIFIC_RNA_POLYMERASE_II_TRANSCRIPTION_FACTOR_ACTIVITY	SPECIFIC_RNA_POLYMERASE_II_TRANSCRIPTION_FACTOR_ACTIVITY	Details ...	24	0.792194	1.86232	0.0178042	0.37873	0.984	216	tags=13%, list=2%, signal=13%
MITOCHONDRIAL_OUTER_MEMBRANE	MITOCHONDRIAL_OUTER_MEMBRANE	Details ...	15	0.809943	1.86139	0.0269815	0.352009	0.985	142	tags=13%, list=1%, signal=13%
PHOSPHATASE_REGULATOR_ACTIVITY	PHOSPHATASE_REGULATOR_ACTIVITY	Details ...	24	0.797589	1.85626	0.010687	0.353243	0.989	157	tags=13%, list=1%, signal=13%
REGULATION_OF_CELL_CYCLE	REGULATION_OF_CELL_CYCLE	Details ...	145	0.673785	1.85515	0.00101833	0.333248	0.989	195	tags=7%, list=2%, signal=7%
TRANSCRIPTION_REPRESSOR_ACTIVITY	TRANSCRIPTION_REPRESSOR_ACTIVITY	Details ...	110	0.682777	1.84979	0.00537057	0.334319	0.993	227	tags=7%, list=2%, signal=7%
NEGATIVE_REGULATION_OF_TRANSCRIPTION_FROM_RNA_POLYMERASE_II_PROMOTER	NEGATIVE_REGULATION_OF_TRANSCRIPTION_FROM_RNA_POLYMERASE_II_PROMOTER	Details ...	57	0.759927	1.84636	0	0.329778	0.995	227	tags=11%, list=2%, signal=11%
CELLULAR_CARBOHYDRATE_CATABOLIC_PROCESS	CELLULAR_CARBOHYDRATE_CATABOLIC_PROCESS	Details ...	17	0.790209	1.84443	0.0327332	0.31893	0.995	119	tags=12%, list=1%, signal=12%
NEGATIVE_REGULATION_OF_BIOSYNTHETIC_PROCESS	NEGATIVE_REGULATION_OF_BIOSYNTHETIC_PROCESS	Details ...	25	0.787175	1.84365	0.020438	0.304018	0.995	192	tags=12%, list=2%, signal=12%
NEGATIVE_REGULATION_OF_CELLULAR_COMPONENT_ORGANIZATION_AND_BIOGENESIS	NEGATIVE_REGULATION_OF_CELLULAR_COMPONENT_ORGANIZATION_AND_BIOGENESIS	Details ...	22	0.808936	1.84017	0.0155039	0.301733	0.995	195	tags=14%, list=2%, signal=14%
NEGATIVE_REGULATION_OF_TRANSCRIPTION_DNA_DEPENDENT	NEGATIVE_REGULATION_OF_TRANSCRIPTION_DNA_DEPENDENT	Details ...	89	0.700102	1.83579	0.00560538	0.303334	0.996	227	tags=8%, list=2%, signal=8%
NEGATIVE_REGULATION_OF_CELLULAR_BIOSYNTHETIC_PROCESS	NEGATIVE_REGULATION_OF_CELLULAR_BIOSYNTHETIC_PROCESS		24	0.794388	1.83525	0.0176991	0.291146	0.996	192	tags=13%, list=2%, signal=13%
GROWTH	GROWTH		61	0.710483	1.83319	0.00820633	0.286389	0.996	210	tags=8%, list=2%, signal=8%
CARBOHYDRATE_CATABOLIC_PROCESS	CARBOHYDRATE_CATABOLIC_PROCESS		17	0.790209	1.83256	0.0262726	0.276666	0.996	119	tags=12%, list=1%, signal=12%
HEART_DEVELOPMENT	HEART_DEVELOPMENT		33	0.787397	1.83011	0.00140252	0.273612	0.996	210	tags=12%, list=2%, signal=12%
REGULATION_OF_NEUROTRANSMITTER_LEVELS	REGULATION_OF_NEUROTRANSMITTER_LEVELS		19	0.771879	1.8263	0.0253968	0.276413	0.996	93	tags=11%, list=1%, signal=11%
ADHERENS_JUNCTION	ADHERENS_JUNCTION		17	0.788656	1.82428	0.0296053	0.272609	0.997	136	tags=12%, list=1%, signal=12%
NEGATIVE_REGULATION_OF_RNA_METABOLIC_PROCESS	NEGATIVE_REGULATION_OF_RNA_METABOLIC_PROCESS		89	0.700102	1.81365	0.00332226	0.297537	0.999	227	tags=8%, list=2%, signal=8%
CHLORIDE_CHANNEL_ACTIVITY	CHLORIDE_CHANNEL_ACTIVITY		17	0.787377	1.81086	0.0411184	0.296535	1	150	tags=12%, list=1%, signal=12%
ANTIOXIDANT_ACTIVITY	ANTIOXIDANT_ACTIVITY		16	0.798056	1.80895	0.0351171	0.291878	1	151	tags=13%, list=1%, signal=13%
LIGAND_DEPENDENT_NUCLEAR_RECEPTOR_ACTIVITY	LIGAND_DEPENDENT_NUCLEAR_RECEPTOR_ACTIVITY		24	0.792103	1.80003	0.0104322	0.311527	1	217	tags=13%, list=2%, signal=13%
NEGATIVE_REGULATION_OF_TRANSLATION	NEGATIVE_REGULATION_OF_TRANSLATION		18	0.788129	1.78958	0.015748	0.338164	1	27	tags=11%, list=0%, signal=11%
REGULATION_OF_MITOTIC_CELL_CYCLE	REGULATION_OF_MITOTIC_CELL_CYCLE		17	0.788839	1.7895	0.0292208	0.328015	1	134	tags=12%, list=1%, signal=12%
INDUCTION_OF_APOPTOSIS_BY_INTRACELLULAR_SIGNALS	INDUCTION_OF_APOPTOSIS_BY_INTRACELLULAR_SIGNALS		17	0.783538	1.78798	0.0466238	0.323274	1	192	tags=12%, list=2%, signal=12%
REGULATION_OF_BLOOD_PRESSURE	REGULATION_OF_BLOOD_PRESSURE		19	0.763471	1.78458	0.0433387	0.324787	1	185	tags=11%, list=2%, signal=11%
TRANSCRIPTION_COREPRESSOR_ACTIVITY	TRANSCRIPTION_COREPRESSOR_ACTIVITY		71	0.675282	1.78387	0.0136519	0.317513	1	227	tags=7%, list=2%, signal=7%
VOLTAGE_GATED_CALCIUM_CHANNEL_ACTIVITY	VOLTAGE_GATED_CALCIUM_CHANNEL_ACTIVITY		18	0.777831	1.78248	0.0463259	0.312772	1	352	tags=50%, list=3%, signal=52%
ZINC_ION_BINDING	ZINC_ION_BINDING		62	0.709489	1.77611	0.00825472	0.323858	1	236	tags=10%, list=2%, signal=10%
SINGLE_STRANDED_DNA_BINDING	SINGLE_STRANDED_DNA_BINDING		29	0.76761	1.77255	0.0057971	0.327364	1	104	tags=10%, list=1%, signal=10%
CALCIUM_CHANNEL_ACTIVITY	CALCIUM_CHANNEL_ACTIVITY		31	0.733648	1.77186	0.0288462	0.321796	1	352	tags=32%, list=3%, signal=33%
VOLTAGE_GATED_CALCIUM_CHANNEL_COMPLEX	VOLTAGE_GATED_CALCIUM_CHANNEL_COMPLEX		15	0.787339	1.76751	0.0762987	0.327442	1	352	tags=47%, list=3%, signal=48%
REGULATION_OF_ORGANELLE_ORGANIZATION_AND_BIOGENESIS	REGULATION_OF_ORGANELLE_ORGANIZATION_AND_BIOGENESIS		29	0.759285	1.76699	0.0287356	0.32122	1	195	tags=10%, list=2%, signal=11%
S_ADENOSYLMETHIONINE_DEPENDENT_METHYLTRANSFERASE_ACTIVITY	S_ADENOSYLMETHIONINE_DEPENDENT_METHYLTRANSFERASE_ACTIVITY		20	0.758723	1.76407	0.0402477	0.323302	1	128	tags=10%, list=1%, signal=10%
OUTER_MEMBRANE	OUTER_MEMBRANE		20	0.757444	1.76216	0.0385852	0.322127	1	142	tags=10%, list=1%, signal=10%
RNA_PROCESSING	RNA_PROCESSING		115	0.64757	1.76112	0.00641026	0.318026	1	160	tags=6%, list=1%, signal=6%
CHROMOSOME	CHROMOSOME		99	0.643241	1.7599	0.0153005	0.31481	1	195	tags=6%, list=2%, signal=6%
EPIDERMAL_GROWTH_FACTOR_RECEPTOR_SIGNALING_PATHWAY	EPIDERMAL_GROWTH_FACTOR_RECEPTOR_SIGNALING_PATHWAY		19	0.768041	1.75517	0.0409836	0.321711	1	135	tags=11%, list=1%, signal=11%
REGULATION_OF_CELL_GROWTH	REGULATION_OF_CELL_GROWTH		35	0.726732	1.751	0.015852	0.32868	1	135	tags=9%, list=1%, signal=9%
NEGATIVE_REGULATION_OF_PROGRAMMED_CELL_DEATH	NEGATIVE_REGULATION_OF_PROGRAMMED_CELL_DEATH		132	0.645589	1.74955	0.00511771	0.326715	1	171	tags=6%, list=2%, signal=6%
GLUCOSE_METABOLIC_PROCESS	GLUCOSE_METABOLIC_PROCESS		20	0.771278	1.7464	0.00480769	0.329462	1	553	tags=30%, list=5%, signal=32%
OXIDOREDUCTASE_ACTIVITY_ACTING_ON_NADH_OR_NADPH	OXIDOREDUCTASE_ACTIVITY_ACTING_ON_NADH_OR_NADPH		22	0.740101	1.7449	0.0412979	0.326674	1	122	tags=9%, list=1%, signal=9%
NEGATIVE_REGULATION_OF_APOPTOSIS	NEGATIVE_REGULATION_OF_APOPTOSIS		131	0.647403	1.74046	0	0.333611	1	171	tags=6%, list=2%, signal=6%
POSITIVE_REGULATION_OF_TRANSCRIPTION_FROM_RNA_POLYMERASE_II_PROMOTER	POSITIVE_REGULATION_OF_TRANSCRIPTION_FROM_RNA_POLYMERASE_II_PROMOTER		52	0.696025	1.72955	0.0277443	0.357537	1	216	tags=8%, list=2%, signal=8%
ORGANELLE_OUTER_MEMBRANE	ORGANELLE_OUTER_MEMBRANE		20	0.757444	1.72791	0.0558214	0.355949	1	142	tags=10%, list=1%, signal=10%
REGULATION_OF_INTRACELLULAR_TRANSPORT	REGULATION_OF_INTRACELLULAR_TRANSPORT		22	0.739004	1.72719	0.0764526	0.351231	1	134	tags=9%, list=1%, signal=9%
ALCOHOL_METABOLIC_PROCESS	ALCOHOL_METABOLIC_PROCESS		70	0.687781	1.72676	0.00233372	0.346195	1	126	tags=7%, list=1%, signal=7%
EXOPEPTIDASE_ACTIVITY	EXOPEPTIDASE_ACTIVITY		26	0.700333	1.72409	0.075	0.347563	1	298	tags=12%, list=3%, signal=12%
VOLTAGE_GATED_CHANNEL_ACTIVITY	VOLTAGE_GATED_CHANNEL_ACTIVITY		65	0.686059	1.72282	0.0130486	0.345255	1	559	tags=26%, list=5%, signal=27%
DNA_REPLICATION	DNA_REPLICATION		71	0.676843	1.72029	0.010181	0.346109	1	210	tags=7%, list=2%, signal=7%
STEROID_BIOSYNTHETIC_PROCESS	STEROID_BIOSYNTHETIC_PROCESS		23	0.732772	1.71207	0.0435435	0.3626	1	372	tags=17%, list=3%, signal=18%
UBIQUITIN_LIGASE_COMPLEX	UBIQUITIN_LIGASE_COMPLEX		24	0.728632	1.71201	0.029985	0.35683	1	583	tags=25%, list=5%, signal=26%
DNA_DAMAGE_RESPONSESIGNAL_TRANSDUCTION	DNA_DAMAGE_RESPONSESIGNAL_TRANSDUCTION		23	0.724469	1.71177	0.0946746	0.351745	1	192	tags=9%, list=2%, signal=9%
ANTI_APOPTOSIS	ANTI_APOPTOSIS		100	0.643048	1.70696	0.00749465	0.359374	1	171	tags=6%, list=2%, signal=6%
REGULATION_OF_CYTOKINE_PRODUCTION	REGULATION_OF_CYTOKINE_PRODUCTION		22	0.739004	1.70369	0.0564024	0.362693	1	134	tags=9%, list=1%, signal=9%
REGULATION_OF_NUCLEOCYTOPLASMIC_TRANSPORT	REGULATION_OF_NUCLEOCYTOPLASMIC_TRANSPORT		19	0.768132	1.70187	0.0360065	0.362091	1	134	tags=11%, list=1%, signal=11%
REGULATION_OF_PROTEIN_MODIFICATION_PROCESS	REGULATION_OF_PROTEIN_MODIFICATION_PROCESS		37	0.709647	1.70121	0.0491803	0.35819	1	192	tags=8%, list=2%, signal=8%
RNA_POLYMERASE_II_TRANSCRIPTION_FACTOR_ACTIVITY	RNA_POLYMERASE_II_TRANSCRIPTION_FACTOR_ACTIVITY		141	0.625538	1.69583	0.00518135	0.365901	1	216	tags=6%, list=2%, signal=6%
METALLOPEPTIDASE_ACTIVITY	METALLOPEPTIDASE_ACTIVITY		40	0.693185	1.69304	0.0392157	0.367584	1	185	tags=8%, list=2%, signal=8%
TRANSITION_METAL_ION_BINDING	TRANSITION_METAL_ION_BINDING		80	0.651241	1.68975	0.0205011	0.372015	1	236	tags=8%, list=2%, signal=8%
CELL_PROJECTION	CELL_PROJECTION		84	0.638036	1.68892	0.030871	0.368807	1	204	tags=6%, list=2%, signal=6%
TRANSCRIPTION_FACTOR_ACTIVITY	TRANSCRIPTION_FACTOR_ACTIVITY		275	0.615309	1.68135	0.001001	0.382921	1	227	tags=5%, list=2%, signal=5%
ORGAN_MORPHOGENESIS	ORGAN_MORPHOGENESIS		123	0.626771	1.67816	0.00731452	0.386232	1	210	tags=6%, list=2%, signal=6%
SEQUENCE_SPECIFIC_DNA_BINDING	SEQUENCE_SPECIFIC_DNA_BINDING		43	0.674577	1.67803	0.0518617	0.381154	1	210	tags=7%, list=2%, signal=7%
REGULATION_OF_DNA_METABOLIC_PROCESS	REGULATION_OF_DNA_METABOLIC_PROCESS		37	0.707999	1.67612	0.0576923	0.382005	1	210	tags=8%, list=2%, signal=8%
STRUCTURAL_CONSTITUENT_OF_CYTOSKELETON	STRUCTURAL_CONSTITUENT_OF_CYTOSKELETON		39	0.69614	1.66779	0.0577181	0.402719	1	214	tags=8%, list=2%, signal=8%
REGULATION_OF_TRANSCRIPTION_FROM_RNA_POLYMERASE_II_PROMOTER	REGULATION_OF_TRANSCRIPTION_FROM_RNA_POLYMERASE_II_PROMOTER		225	0.609601	1.66592	0.00100705	0.403114	1	227	tags=5%, list=2%, signal=5%
AMINE_TRANSPORT	AMINE_TRANSPORT		38	0.705592	1.66222	0.0421196	0.408024	1	349	tags=13%, list=3%, signal=14%
LEADING_EDGE	LEADING_EDGE		39	0.703374	1.66133	0.0231608	0.405123	1	135	tags=8%, list=1%, signal=8%
REGULATION_OF_SECRETION	REGULATION_OF_SECRETION		26	0.704669	1.65904	0.0506706	0.406469	1	120	tags=8%, list=1%, signal=8%
RAS_PROTEIN_SIGNAL_TRANSDUCTION	RAS_PROTEIN_SIGNAL_TRANSDUCTION		59	0.671732	1.65704	0.026699	0.407446	1	170	tags=7%, list=2%, signal=7%
VIRAL_REPRODUCTIVE_PROCESS	VIRAL_REPRODUCTIVE_PROCESS		27	0.695006	1.65398	0.0857988	0.41092	1	134	tags=7%, list=1%, signal=7%
MITOCHONDRIAL_MEMBRANE_PART	MITOCHONDRIAL_MEMBRANE_PART		45	0.670339	1.64548	0.0323834	0.428978	1	142	tags=7%, list=1%, signal=7%
PATTERN_SPECIFICATION_PROCESS	PATTERN_SPECIFICATION_PROCESS		26	0.701064	1.64423	0.0891239	0.427133	1	290	tags=12%, list=3%, signal=12%
HEMATOPOIETIN_INTERFERON_CLASSD200_DOMAIN_CYTOKINE_RECEPTOR_ACTIVITY	HEMATOPOIETIN_INTERFERON_CLASSD200_DOMAIN_CYTOKINE_RECEPTOR_ACTIVITY		29	0.685919	1.64336	0.0518518	0.424005	1	813	tags=28%, list=7%, signal=30%
CYTOSKELETON_DEPENDENT_INTRACELLULAR_TRANSPORT	CYTOSKELETON_DEPENDENT_INTRACELLULAR_TRANSPORT		22	0.738273	1.64299	0.0655226	0.419952	1	142	tags=9%, list=1%, signal=9%
TRANSCRIPTION_ACTIVATOR_ACTIVITY	TRANSCRIPTION_ACTIVATOR_ACTIVITY		138	0.5979	1.64206	0.0226571	0.417633	1	216	tags=5%, list=2%, signal=5%
TRANSCRIPTION_COFACTOR_ACTIVITY	TRANSCRIPTION_COFACTOR_ACTIVITY		181	0.592019	1.63809	0.015121	0.422987	1	227	tags=5%, list=2%, signal=5%
IMMUNE_RESPONSE	IMMUNE_RESPONSE		183	0.592329	1.63779	0.00707786	0.418919	1	194	tags=5%, list=2%, signal=5%
NEGATIVE_REGULATION_OF_TRANSFERASE_ACTIVITY	NEGATIVE_REGULATION_OF_TRANSFERASE_ACTIVITY		29	0.673236	1.63638	0.127786	0.418124	1	195	tags=7%, list=2%, signal=7%
NEGATIVE_REGULATION_OF_CELL_PROLIFERATION	NEGATIVE_REGULATION_OF_CELL_PROLIFERATION		133	0.607983	1.63334	0.0229167	0.420878	1	206	tags=5%, list=2%, signal=5%
CONDENSED_CHROMOSOME	CONDENSED_CHROMOSOME		25	0.712521	1.63117	0.0814815	0.421612	1	128	tags=8%, list=1%, signal=8%
CELL_CYCLE_GO_0007049	CELL_CYCLE_GO_0007049		252	0.601603	1.62825	0.0040201	0.424828	1	225	tags=5%, list=2%, signal=5%
NUCLEAR_CHROMOSOME	NUCLEAR_CHROMOSOME		44	0.676815	1.62688	0.0453956	0.42361	1	128	tags=7%, list=1%, signal=7%
VIRAL_REPRODUCTION	VIRAL_REPRODUCTION		31	0.663352	1.62678	0.0955056	0.419477	1	134	tags=6%, list=1%, signal=7%
PHOSPHOPROTEIN_PHOSPHATASE_ACTIVITY	PHOSPHOPROTEIN_PHOSPHATASE_ACTIVITY		73	0.64012	1.62645	0.0268757	0.415968	1	1513	tags=51%, list=14%, signal=58%
DNA_BINDING	DNA_BINDING		468	0.600579	1.62448	0	0.416495	1	227	tags=5%, list=2%, signal=5%
FEMALE_GAMETE_GENERATION	FEMALE_GAMETE_GENERATION		15	0.678505	1.62113	0.158895	0.419778	1	51	tags=7%, list=0%, signal=7%
RUFFLE	RUFFLE		26	0.703297	1.61977	0.0801749	0.418794	1	135	tags=8%, list=1%, signal=8%
TRNA_METABOLIC_PROCESS	TRNA_METABOLIC_PROCESS		18	0.67516	1.61967	0.107084	0.414773	1	311	tags=22%, list=3%, signal=23%
METHYLTRANSFERASE_ACTIVITY	METHYLTRANSFERASE_ACTIVITY		33	0.667043	1.61815	0.0364372	0.414172	1	535	tags=21%, list=5%, signal=22%
MITOCHONDRIAL_MEMBRANE	MITOCHONDRIAL_MEMBRANE		73	0.622398	1.617	0.0334101	0.41248	1	155	tags=5%, list=1%, signal=6%
STRUCTURE_SPECIFIC_DNA_BINDING	STRUCTURE_SPECIFIC_DNA_BINDING		47	0.663664	1.61114	0.038961	0.421742	1	104	tags=6%, list=1%, signal=6%
PROGRAMMED_CELL_DEATH	PROGRAMMED_CELL_DEATH		364	0.594443	1.6101	0	0.419987	1	192	tags=5%, list=2%, signal=5%
PROTEIN_HOMODIMERIZATION_ACTIVITY	PROTEIN_HOMODIMERIZATION_ACTIVITY		99	0.604255	1.60774	0.0216216	0.421559	1	134	tags=5%, list=1%, signal=5%
MACROMOLECULAR_COMPLEX_DISASSEMBLY	MACROMOLECULAR_COMPLEX_DISASSEMBLY		15	0.676313	1.60745	0.208403	0.41812	1	75	tags=7%, list=1%, signal=7%
APOPTOSIS_GO	APOPTOSIS_GO		363	0.595132	1.60623	0	0.417238	1	192	tags=5%, list=2%, signal=5%
NEGATIVE_REGULATION_OF_DEVELOPMENTAL_PROCESS	NEGATIVE_REGULATION_OF_DEVELOPMENTAL_PROCESS		169	0.584798	1.60258	0.0111562	0.422016	1	171	tags=5%, list=2%, signal=5%
EXTRACELLULAR_SPACE	EXTRACELLULAR_SPACE		188	0.584723	1.60191	0.0172065	0.41974	1	203	tags=5%, list=2%, signal=5%
EARLY_ENDOSOME	EARLY_ENDOSOME		15	0.663065	1.59524	0.395869	0.431925	1	220	tags=7%, list=2%, signal=7%
VOLTAGE_GATED_POTASSIUM_CHANNEL_ACTIVITY	VOLTAGE_GATED_POTASSIUM_CHANNEL_ACTIVITY		33	0.659599	1.59423	0.0513552	0.430787	1	2868	tags=85%, list=26%, signal=115%
PROTEIN_TYROSINE_PHOSPHATASE_ACTIVITY	PROTEIN_TYROSINE_PHOSPHATASE_ACTIVITY		52	0.658381	1.58996	0.0309023	0.438099	1	1681	tags=60%, list=15%, signal=70%
CELLULAR_PROTEIN_COMPLEX_ASSEMBLY	CELLULAR_PROTEIN_COMPLEX_ASSEMBLY		28	0.684165	1.58864	0.10767	0.437661	1	163	tags=7%, list=1%, signal=7%
SMALL_GTPASE_MEDIATED_SIGNAL_TRANSDUCTION	SMALL_GTPASE_MEDIATED_SIGNAL_TRANSDUCTION		74	0.617683	1.58635	0.0464326	0.440552	1	170	tags=5%, list=2%, signal=5%
REGULATION_OF_GROWTH	REGULATION_OF_GROWTH		46	0.665864	1.58581	0.0335917	0.438278	1	135	tags=7%, list=1%, signal=7%
GTPASE_ACTIVATOR_ACTIVITY	GTPASE_ACTIVATOR_ACTIVITY		52	0.632856	1.58512	0.0757946	0.436537	1	177	tags=6%, list=2%, signal=6%
MITOTIC_CELL_CYCLE	MITOTIC_CELL_CYCLE		123	0.587243	1.585	0.039916	0.433152	1	225	tags=5%, list=2%, signal=5%
REGULATION_OF_CELLULAR_PROTEIN_METABOLIC_PROCESS	REGULATION_OF_CELLULAR_PROTEIN_METABOLIC_PROCESS		126	0.583953	1.58471	0.026999	0.4303	1	195	tags=5%, list=2%, signal=5%
CHROMOSOMAL_PART	CHROMOSOMAL_PART		77	0.60558	1.58159	0.0594966	0.435764	1	195	tags=5%, list=2%, signal=5%
SKELETAL_MUSCLE_DEVELOPMENT	SKELETAL_MUSCLE_DEVELOPMENT		30	0.668406	1.57648	0.118402	0.446931	1	287	tags=10%, list=3%, signal=10%
CELLULAR_COMPONENT_DISASSEMBLY	CELLULAR_COMPONENT_DISASSEMBLY		31	0.664633	1.57602	0.0993103	0.44452	1	120	tags=6%, list=1%, signal=7%
REGULATION_OF_TRANSPORT	REGULATION_OF_TRANSPORT		54	0.627628	1.57526	0.0539523	0.44285	1	134	tags=6%, list=1%, signal=6%
SIGNAL_SEQUENCE_BINDING	SIGNAL_SEQUENCE_BINDING		15	0.677226	1.57263	0.190556	0.4477	1	65	tags=7%, list=1%, signal=7%
NEURITE_DEVELOPMENT	NEURITE_DEVELOPMENT		47	0.653951	1.57082	0.0811518	0.449348	1	210	tags=6%, list=2%, signal=6%
REGULATION_OF_CELL_PROLIFERATION	REGULATION_OF_CELL_PROLIFERATION		258	0.575561	1.56943	0.00902708	0.450079	1	225	tags=5%, list=2%, signal=5%
MEIOSIS_I	MEIOSIS_I		15	0.678505	1.56908	0.20462	0.447263	1	51	tags=7%, list=0%, signal=7%
GOLGI_MEMBRANE	GOLGI_MEMBRANE		30	0.670265	1.56872	0.104046	0.444793	1	142	tags=7%, list=1%, signal=7%
AMINO_SUGAR_METABOLIC_PROCESS	AMINO_SUGAR_METABOLIC_PROCESS		15	0.674302	1.5679	0.274112	0.444059	1	97	tags=7%, list=1%, signal=7%
SULFUR_METABOLIC_PROCESS	SULFUR_METABOLIC_PROCESS		30	0.663128	1.56721	0.154728	0.442749	1	220	tags=7%, list=2%, signal=7%
TRANSFERASE_ACTIVITY_TRANSFERRING_GROUPS_OTHER_THAN_AMINO_ACYL_GROUPS	TRANSFERASE_ACTIVITY_TRANSFERRING_GROUPS_OTHER_THAN_AMINO_ACYL_GROUPS		33	0.657807	1.56556	0.0504323	0.444641	1	33	tags=6%, list=0%, signal=6%
TRANSCRIPTION_FROM_RNA_POLYMERASE_II_PROMOTER	TRANSCRIPTION_FROM_RNA_POLYMERASE_II_PROMOTER		359	0.58018	1.56501	0.001	0.442745	1	227	tags=5%, list=2%, signal=5%
ENZYME_ACTIVATOR_ACTIVITY	ENZYME_ACTIVATOR_ACTIVITY		102	0.592836	1.56444	0.0440387	0.441168	1	177	tags=5%, list=2%, signal=5%
POTASSIUM_ION_TRANSPORT	POTASSIUM_ION_TRANSPORT		51	0.634856	1.56404	0.110149	0.439085	1	2937	tags=84%, list=27%, signal=115%
ACTIVATION_OF_IMMUNE_RESPONSE	ACTIVATION_OF_IMMUNE_RESPONSE		15	0.67083	1.56398	0.348333	0.43586	1	135	tags=7%, list=1%, signal=7%
REGULATION_OF_PROGRAMMED_CELL_DEATH	REGULATION_OF_PROGRAMMED_CELL_DEATH		286	0.572876	1.56196	0.004	0.438035	1	192	tags=5%, list=2%, signal=5%
REGULATION_OF_APOPTOSIS	REGULATION_OF_APOPTOSIS		285	0.573765	1.5615	0.001001	0.436062	1	192	tags=5%, list=2%, signal=5%
CELL_STRUCTURE_DISASSEMBLY_DURING_APOPTOSIS	CELL_STRUCTURE_DISASSEMBLY_DURING_APOPTOSIS		16	0.657081	1.56117	0.320534	0.433741	1	120	tags=6%, list=1%, signal=6%
TRANSFORMING_GROWTH_FACTOR_BETA_RECEPTOR_SIGNALING_PATHWAY	TRANSFORMING_GROWTH_FACTOR_BETA_RECEPTOR_SIGNALING_PATHWAY		32	0.655876	1.55678	0.101266	0.442539	1	134	tags=6%, list=1%, signal=6%
REGULATION_OF_NUCLEOBASENUCLEOSIDENUCLEOTIDE_AND_NUCLEIC_ACID_METABOLIC_PROCESS	REGULATION_OF_NUCLEOBASENUCLEOSIDENUCLEOTIDE_AND_NUCLEIC_ACID_METABOLIC_PROCESS		469	0.578065	1.55551	0.001	0.442893	1	227	tags=5%, list=2%, signal=5%
REGULATION_OF_TRANSCRIPTION	REGULATION_OF_TRANSCRIPTION		433	0.574041	1.55522	0	0.440502	1	227	tags=5%, list=2%, signal=5%
TRANSCRIPTION_COACTIVATOR_ACTIVITY	TRANSCRIPTION_COACTIVATOR_ACTIVITY		104	0.585875	1.55483	0.0459893	0.438367	1	644	tags=14%, list=6%, signal=15%
CYTOKINE_PRODUCTION	CYTOKINE_PRODUCTION		56	0.618714	1.5546	0.0603448	0.435878	1	134	tags=5%, list=1%, signal=5%
PROTEIN_BINDING_BRIDGING	PROTEIN_BINDING_BRIDGING		50	0.649718	1.55407	0.0331288	0.434332	1	96	tags=6%, list=1%, signal=6%
EMBRYONIC_MORPHOGENESIS	EMBRYONIC_MORPHOGENESIS		15	0.670501	1.55381	0.329431	0.431994	1	636	tags=20%, list=6%, signal=21%
MITOCHONDRIAL_ENVELOPE	MITOCHONDRIAL_ENVELOPE		82	0.59357	1.55379	0.0470325	0.429009	1	155	tags=5%, list=1%, signal=5%
STEROID_METABOLIC_PROCESS	STEROID_METABOLIC_PROCESS		57	0.615445	1.55269	0.0614657	0.429172	1	657	tags=18%, list=6%, signal=19%
ACTIN_BINDING	ACTIN_BINDING		53	0.629522	1.55087	0.0728395	0.431555	1	163	tags=6%, list=1%, signal=6%
PROTEIN_KINASE_REGULATOR_ACTIVITY	PROTEIN_KINASE_REGULATOR_ACTIVITY		32	0.650294	1.54972	0.159341	0.431857	1	195	tags=6%, list=2%, signal=6%
REGULATION_OF_TRANSCRIPTIONDNA_DEPENDENT	REGULATION_OF_TRANSCRIPTIONDNA_DEPENDENT		349	0.571929	1.54922	0.003003	0.430382	1	227	tags=5%, list=2%, signal=5%
MAINTENANCE_OF_LOCALIZATION	MAINTENANCE_OF_LOCALIZATION		16	0.677145	1.54908	0.092257	0.427886	1	630	tags=25%, list=6%, signal=26%
CELL_MIGRATION	CELL_MIGRATION		78	0.601	1.54844	0.0722222	0.426928	1	210	tags=5%, list=2%, signal=5%
TRANSFERASE_ACTIVITY_TRANSFERRING_ONE_CARBON_GROUPS	TRANSFERASE_ACTIVITY_TRANSFERRING_ONE_CARBON_GROUPS		34	0.659293	1.54759	0.0506849	0.426729	1	535	tags=21%, list=5%, signal=22%
POSITIVE_REGULATION_OF_TRANSCRIPTION	POSITIVE_REGULATION_OF_TRANSCRIPTION		108	0.574849	1.54745	0.0727273	0.424266	1	216	tags=5%, list=2%, signal=5%
CARBON_OXYGEN_LYASE_ACTIVITY	CARBON_OXYGEN_LYASE_ACTIVITY		17	0.641611	1.54395	0.326123	0.431105	1	131	tags=6%, list=1%, signal=6%
NEURON_DEVELOPMENT	NEURON_DEVELOPMENT		54	0.620659	1.5419	0.124519	0.433883	1	210	tags=6%, list=2%, signal=6%
MYOBLAST_DIFFERENTIATION	MYOBLAST_DIFFERENTIATION		17	0.65075	1.53747	0.168919	0.442716	1	31	tags=6%, list=0%, signal=6%
L_AMINO_ACID_TRANSMEMBRANE_TRANSPORTER_ACTIVITY	L_AMINO_ACID_TRANSMEMBRANE_TRANSPORTER_ACTIVITY		17	0.688458	1.53618	0.101613	0.44314	1	808	tags=35%, list=7%, signal=38%
REGULATION_OF_PROTEIN_METABOLIC_PROCESS	REGULATION_OF_PROTEIN_METABOLIC_PROCESS		135	0.566483	1.53583	0.0447451	0.44134	1	195	tags=4%, list=2%, signal=4%
SOLUBLE_FRACTION	SOLUBLE_FRACTION		134	0.569298	1.53169	0.0393782	0.448097	1	185	tags=4%, list=2%, signal=4%
RHO_GTPASE_ACTIVATOR_ACTIVITY	RHO_GTPASE_ACTIVATOR_ACTIVITY		15	0.675919	1.5311	0.253682	0.446503	1	328	tags=13%, list=3%, signal=14%
INSULIN_RECEPTOR_SIGNALING_PATHWAY	INSULIN_RECEPTOR_SIGNALING_PATHWAY		17	0.641246	1.53007	0.342532	0.446301	1	135	tags=6%, list=1%, signal=6%
DNA_METABOLIC_PROCESS	DNA_METABOLIC_PROCESS		205	0.562131	1.52954	0.0171371	0.444862	1	210	tags=4%, list=2%, signal=4%
SPLICEOSOME	SPLICEOSOME		34	0.641135	1.52869	0.118497	0.444376	1	137	tags=6%, list=1%, signal=6%
REGULATION_OF_RNA_METABOLIC_PROCESS	REGULATION_OF_RNA_METABOLIC_PROCESS		353	0.569034	1.52817	0.006	0.442879	1	227	tags=5%, list=2%, signal=4%
CELL_CYCLE_PHASE	CELL_CYCLE_PHASE		138	0.55811	1.52765	0.0743034	0.441428	1	225	tags=4%, list=2%, signal=4%
ONE_CARBON_COMPOUND_METABOLIC_PROCESS	ONE_CARBON_COMPOUND_METABOLIC_PROCESS		23	0.666856	1.5264	0.121914	0.4419	1	507	tags=35%, list=5%, signal=36%
INTERPHASE_OF_MITOTIC_CELL_CYCLE	INTERPHASE_OF_MITOTIC_CELL_CYCLE		54	0.624602	1.52158	0.0822249	0.451458	1	167	tags=6%, list=2%, signal=6%
VOLTAGE_GATED_CATION_CHANNEL_ACTIVITY	VOLTAGE_GATED_CATION_CHANNEL_ACTIVITY		60	0.597121	1.51949	0.108922	0.454184	1	2868	tags=72%, list=26%, signal=97%
PROTEIN_IMPORT_INTO_NUCLEUS	PROTEIN_IMPORT_INTO_NUCLEUS		36	0.627556	1.51936	0.112175	0.451787	1	134	tags=6%, list=1%, signal=6%
ION_CHANNEL_ACTIVITY	ION_CHANNEL_ACTIVITY		127	0.561874	1.51846	0.06911	0.451395	1	559	tags=17%, list=5%, signal=17%
HORMONE_SECRETION	HORMONE_SECRETION		15	0.674211	1.51818	0.266781	0.44956	1	98	tags=7%, list=1%, signal=7%
NEGATIVE_REGULATION_OF_GROWTH	NEGATIVE_REGULATION_OF_GROWTH		32	0.655876	1.51537	0.138129	0.454105	1	134	tags=6%, list=1%, signal=6%
ACETYLTRANSFERASE_ACTIVITY	ACETYLTRANSFERASE_ACTIVITY		16	0.667863	1.51451	0.135135	0.453617	1	2	tags=6%, list=0%, signal=6%
GATED_CHANNEL_ACTIVITY	GATED_CHANNEL_ACTIVITY		106	0.564162	1.51404	0.0811966	0.452157	1	559	tags=19%, list=5%, signal=20%
VOLTAGE_GATED_POTASSIUM_CHANNEL_COMPLEX	VOLTAGE_GATED_POTASSIUM_CHANNEL_COMPLEX		36	0.641754	1.51336	0.0583446	0.451341	1	2937	tags=83%, list=27%, signal=113%
STRIATED_MUSCLE_DEVELOPMENT	STRIATED_MUSCLE_DEVELOPMENT		36	0.638451	1.51166	0.0724044	0.453253	1	482	tags=17%, list=4%, signal=17%
INTEGRAL_TO_ORGANELLE_MEMBRANE	INTEGRAL_TO_ORGANELLE_MEMBRANE		36	0.626824	1.51072	0.121457	0.453248	1	142	tags=6%, list=1%, signal=6%
CELL_PROLIFERATION_GO_0008283	CELL_PROLIFERATION_GO_0008283		431	0.562301	1.50999	0.004	0.452727	1	225	tags=4%, list=2%, signal=4%
RNA_BIOSYNTHETIC_PROCESS	RNA_BIOSYNTHETIC_PROCESS		492	0.553953	1.50883	0	0.453093	1	227	tags=4%, list=2%, signal=4%
SH3_SH2_ADAPTOR_ACTIVITY	SH3_SH2_ADAPTOR_ACTIVITY		37	0.624327	1.50823	0.0955679	0.45211	1	96	tags=5%, list=1%, signal=5%
RHO_PROTEIN_SIGNAL_TRANSDUCTION	RHO_PROTEIN_SIGNAL_TRANSDUCTION		35	0.647957	1.50754	0.0663842	0.451471	1	458	tags=17%, list=4%, signal=18%
POSITIVE_REGULATION_OF_CELL_PROLIFERATION	POSITIVE_REGULATION_OF_CELL_PROLIFERATION		123	0.540839	1.50428	0.111228	0.45788	1	225	tags=4%, list=2%, signal=4%
VITAMIN_METABOLIC_PROCESS	VITAMIN_METABOLIC_PROCESS		15	0.66343	1.50369	0.451827	0.457139	1	216	tags=7%, list=2%, signal=7%
INTERPHASE	INTERPHASE		58	0.607017	1.49799	0.098401	0.470665	1	167	tags=5%, list=2%, signal=5%
TRANSCRIPTION_FACTOR_BINDING	TRANSCRIPTION_FACTOR_BINDING		242	0.553385	1.49792	0.0190763	0.468251	1	644	tags=14%, list=6%, signal=15%
RESPONSE_TO_DRUG	RESPONSE_TO_DRUG		17	0.649653	1.49676	0.206731	0.469354	1	43	tags=6%, list=0%, signal=6%
CELL_DEVELOPMENT	CELL_DEVELOPMENT		493	0.555057	1.49367	0.001	0.47565	1	210	tags=4%, list=2%, signal=4%
PHOSPHORIC_MONOESTER_HYDROLASE_ACTIVITY	PHOSPHORIC_MONOESTER_HYDROLASE_ACTIVITY		98	0.562694	1.49184	0.0650759	0.478064	1	1513	tags=43%, list=14%, signal=49%
TUBE_DEVELOPMENT	TUBE_DEVELOPMENT		16	0.65317	1.49149	0.417077	0.476493	1	406	tags=13%, list=4%, signal=13%
UNFOLDED_PROTEIN_BINDING	UNFOLDED_PROTEIN_BINDING		35	0.634501	1.49093	0.144218	0.47571	1	369	tags=11%, list=3%, signal=12%
OXIDOREDUCTASE_ACTIVITY_GO_0016616	OXIDOREDUCTASE_ACTIVITY_GO_0016616		40	0.616011	1.49008	0.074224	0.47549	1	536	tags=18%, list=5%, signal=18%
CYTOSKELETAL_PROTEIN_BINDING	CYTOSKELETAL_PROTEIN_BINDING		120	0.549944	1.48828	0.0796646	0.478121	1	195	tags=4%, list=2%, signal=4%
POSITIVE_REGULATION_OF_TRANSCRIPTIONDNA_DEPENDENT	POSITIVE_REGULATION_OF_TRANSCRIPTIONDNA_DEPENDENT		90	0.566965	1.48798	0.100432	0.47644	1	510	tags=11%, list=5%, signal=12%
POSITIVE_REGULATION_OF_NUCLEOBASENUCLEOSIDENUCLEOTIDE_AND_NUCLEIC_ACID_METABOLIC_PROCESS	POSITIVE_REGULATION_OF_NUCLEOBASENUCLEOSIDENUCLEOTIDE_AND_NUCLEIC_ACID_METABOLIC_PROCESS		116	0.556681	1.48544	0.10865	0.481332	1	216	tags=4%, list=2%, signal=4%
TRANSCRIPTION_DNA_DEPENDENT	TRANSCRIPTION_DNA_DEPENDENT		491	0.554475	1.48415	0.003	0.482595	1	227	tags=4%, list=2%, signal=4%
TISSUE_DEVELOPMENT	TISSUE_DEVELOPMENT		117	0.555454	1.4814	0.089172	0.488433	1	290	tags=6%, list=3%, signal=6%
CELL_JUNCTION	CELL_JUNCTION		62	0.58661	1.48116	0.157462	0.486733	1	208	tags=5%, list=2%, signal=5%
POSITIVE_REGULATION_OF_RNA_METABOLIC_PROCESS	POSITIVE_REGULATION_OF_RNA_METABOLIC_PROCESS		91	0.56401	1.4799	0.0986395	0.488148	1	510	tags=11%, list=5%, signal=11%
NEGATIVE_REGULATION_OF_MAP_KINASE_ACTIVITY	NEGATIVE_REGULATION_OF_MAP_KINASE_ACTIVITY		17	0.637408	1.47923	0.412671	0.487772	1	177	tags=6%, list=2%, signal=6%
PROTEIN_LOCALIZATION	PROTEIN_LOCALIZATION		155	0.536528	1.4784	0.0506722	0.487903	1	136	tags=4%, list=1%, signal=4%
INTERLEUKIN_RECEPTOR_ACTIVITY	INTERLEUKIN_RECEPTOR_ACTIVITY		17	0.668712	1.47604	0.107765	0.492765	1	1262	tags=41%, list=12%, signal=46%
IMMUNE_SYSTEM_PROCESS	IMMUNE_SYSTEM_PROCESS		253	0.536744	1.4754	0.0300903	0.492351	1	194	tags=4%, list=2%, signal=4%
AMINE_TRANSMEMBRANE_TRANSPORTER_ACTIVITY	AMINE_TRANSMEMBRANE_TRANSPORTER_ACTIVITY		40	0.593664	1.47331	0.258322	0.495699	1	220	tags=5%, list=2%, signal=5%
PIGMENT_METABOLIC_PROCESS	PIGMENT_METABOLIC_PROCESS		18	0.627759	1.46958	0.346154	0.504056	1	131	tags=6%, list=1%, signal=6%
ANATOMICAL_STRUCTURE_MORPHOGENESIS	ANATOMICAL_STRUCTURE_MORPHOGENESIS		319	0.543268	1.46948	0.014	0.501791	1	210	tags=4%, list=2%, signal=4%
CELL_CYCLE_PROCESS	CELL_CYCLE_PROCESS		154	0.52996	1.46883	0.09826	0.501111	1	225	tags=4%, list=2%, signal=4%
AXONOGENESIS	AXONOGENESIS		38	0.60732	1.46862	0.212651	0.499358	1	210	tags=5%, list=2%, signal=5%
NUCLEAR_IMPORT	NUCLEAR_IMPORT		37	0.620848	1.46798	0.150685	0.498891	1	134	tags=5%, list=1%, signal=5%
SUBSTRATE_SPECIFIC_CHANNEL_ACTIVITY	SUBSTRATE_SPECIFIC_CHANNEL_ACTIVITY		134	0.546547	1.466	0.0733471	0.50226	1	559	tags=16%, list=5%, signal=16%
POTASSIUM_CHANNEL_ACTIVITY	POTASSIUM_CHANNEL_ACTIVITY		44	0.610812	1.46498	0.0859671	0.502805	1	2940	tags=80%, list=27%, signal=108%
ACETYLCHOLINE_BINDING	ACETYLCHOLINE_BINDING		17	0.641794	1.46405	0.376972	0.502985	1	129	tags=6%, list=1%, signal=6%
PROTEIN_SECRETION	PROTEIN_SECRETION		18	0.628765	1.46308	0.353234	0.503531	1	120	tags=6%, list=1%, signal=6%
MICROTUBULE_BASED_PROCESS	MICROTUBULE_BASED_PROCESS		62	0.587803	1.46176	0.130486	0.504985	1	195	tags=5%, list=2%, signal=5%
PHOSPHORIC_ESTER_HYDROLASE_ACTIVITY	PHOSPHORIC_ESTER_HYDROLASE_ACTIVITY		136	0.537874	1.46093	0.0690722	0.504723	1	1513	tags=32%, list=14%, signal=37%
CATION_BINDING	CATION_BINDING		161	0.520535	1.46029	0.0876656	0.504129	1	236	tags=4%, list=2%, signal=4%
ECTODERM_DEVELOPMENT	ECTODERM_DEVELOPMENT		69	0.567972	1.46024	0.094579	0.501951	1	116	tags=4%, list=1%, signal=4%
KINASE_REGULATOR_ACTIVITY	KINASE_REGULATOR_ACTIVITY		38	0.608693	1.45665	0.23231	0.510126	1	195	tags=5%, list=2%, signal=5%
ACTIN_FILAMENT_ORGANIZATION	ACTIN_FILAMENT_ORGANIZATION		18	0.627394	1.45592	0.382155	0.510011	1	135	tags=6%, list=1%, signal=6%
APOPTOTIC_NUCLEAR_CHANGES	APOPTOTIC_NUCLEAR_CHANGES		17	0.642616	1.45578	0.354472	0.508102	1	120	tags=6%, list=1%, signal=6%
HISTONE_MODIFICATION	HISTONE_MODIFICATION		19	0.642739	1.45576	0.105178	0.5058	1	506	tags=21%, list=5%, signal=22%
HOMEOSTASIS_OF_NUMBER_OF_CELLS	HOMEOSTASIS_OF_NUMBER_OF_CELLS		16	0.666219	1.45342	0.177852	0.510263	1	20	tags=6%, list=0%, signal=6%
INTRINSIC_TO_ORGANELLE_MEMBRANE	INTRINSIC_TO_ORGANELLE_MEMBRANE		38	0.613546	1.45152	0.158236	0.51346	1	142	tags=5%, list=1%, signal=5%
SULFOTRANSFERASE_ACTIVITY	SULFOTRANSFERASE_ACTIVITY		19	0.61759	1.44861	0.332288	0.519339	1	97	tags=5%, list=1%, signal=5%
REGULATION_OF_CYCLIN_DEPENDENT_PROTEIN_KINASE_ACTIVITY	REGULATION_OF_CYCLIN_DEPENDENT_PROTEIN_KINASE_ACTIVITY		35	0.628825	1.44842	0.216851	0.517516	1	195	tags=6%, list=2%, signal=6%
NEURON_APOPTOSIS	NEURON_APOPTOSIS		16	0.659548	1.44616	0.30384	0.521207	1	93	tags=6%, list=1%, signal=6%
TRANSFERASE_ACTIVITY_TRANSFERRING_ACYL_GROUPS	TRANSFERASE_ACTIVITY_TRANSFERRING_ACYL_GROUPS		42	0.59856	1.4448	0.0899743	0.522308	1	33	tags=5%, list=0%, signal=5%
GTP_BINDING	GTP_BINDING		41	0.59866	1.44364	0.13394	0.523063	1	98	tags=5%, list=1%, signal=5%
GENERATION_OF_NEURONS	GENERATION_OF_NEURONS		72	0.54846	1.44093	0.191514	0.528001	1	210	tags=4%, list=2%, signal=4%
REGULATION_OF_CYTOSKELETON_ORGANIZATION_AND_BIOGENESIS	REGULATION_OF_CYTOSKELETON_ORGANIZATION_AND_BIOGENESIS		20	0.606391	1.44053	0.307942	0.526725	1	527	tags=15%, list=5%, signal=16%
COFACTOR_BIOSYNTHETIC_PROCESS	COFACTOR_BIOSYNTHETIC_PROCESS		19	0.614482	1.44024	0.408875	0.525267	1	131	tags=5%, list=1%, signal=5%
ENZYME_INHIBITOR_ACTIVITY	ENZYME_INHIBITOR_ACTIVITY		100	0.542909	1.43752	0.0899358	0.529636	1	157	tags=4%, list=1%, signal=4%
PIGMENT_BIOSYNTHETIC_PROCESS	PIGMENT_BIOSYNTHETIC_PROCESS		17	0.641611	1.43637	0.371859	0.530255	1	131	tags=6%, list=1%, signal=6%
REGULATION_OF_RAS_PROTEIN_SIGNAL_TRANSDUCTION	REGULATION_OF_RAS_PROTEIN_SIGNAL_TRANSDUCTION		17	0.638047	1.43547	0.439938	0.530277	1	170	tags=6%, list=2%, signal=6%
REGULATION_OF_BIOLOGICAL_QUALITY	REGULATION_OF_BIOLOGICAL_QUALITY		332	0.533543	1.43521	0.0160321	0.528659	1	204	tags=4%, list=2%, signal=4%
PROTEASOME_COMPLEX	PROTEASOME_COMPLEX		20	0.635367	1.43451	0.10675	0.528183	1	2891	tags=75%, list=26%, signal=102%
CYTOKINE_BINDING	CYTOKINE_BINDING		43	0.582	1.4343	0.169863	0.526459	1	149	tags=5%, list=1%, signal=5%
NEURON_DIFFERENTIATION	NEURON_DIFFERENTIATION		65	0.574514	1.43229	0.179577	0.528959	1	210	tags=5%, list=2%, signal=5%
TRANSMEMBRANE_RECEPTOR_PROTEIN_SERINE_THREONINE_KINASE_SIGNALING_PATHWAY	TRANSMEMBRANE_RECEPTOR_PROTEIN_SERINE_THREONINE_KINASE_SIGNALING_PATHWAY		42	0.589309	1.43093	0.164508	0.530055	1	134	tags=5%, list=1%, signal=5%
POSITIVE_REGULATION_OF_CELLULAR_METABOLIC_PROCESS	POSITIVE_REGULATION_OF_CELLULAR_METABOLIC_PROCESS		180	0.530361	1.42895	0.097166	0.532768	1	216	tags=4%, list=2%, signal=4%
PROTEIN_SERINE_THREONINE_PHOSPHATASE_ACTIVITY	PROTEIN_SERINE_THREONINE_PHOSPHATASE_ACTIVITY		19	0.626456	1.42841	0.125	0.531774	1	0	tags=5%, list=0%, signal=5%
POSITIVE_REGULATION_OF_METABOLIC_PROCESS	POSITIVE_REGULATION_OF_METABOLIC_PROCESS		186	0.521898	1.42725	0.0963489	0.532419	1	216	tags=4%, list=2%, signal=4%
ELECTRON_TRANSPORT_GO_0006118	ELECTRON_TRANSPORT_GO_0006118		41	0.603802	1.42575	0.0998686	0.533965	1	818	tags=22%, list=7%, signal=24%
FEEDING_BEHAVIOR	FEEDING_BEHAVIOR		20	0.631331	1.42498	0.109855	0.533752	1	701	tags=25%, list=6%, signal=27%
LYSOSOME	LYSOSOME		44	0.580752	1.42307	0.129288	0.53614	1	422	tags=11%, list=4%, signal=12%
CENTRAL_NERVOUS_SYSTEM_DEVELOPMENT	CENTRAL_NERVOUS_SYSTEM_DEVELOPMENT		104	0.527006	1.41871	0.166127	0.54445	1	220	tags=4%, list=2%, signal=4%
DOUBLE_STRAND_BREAK_REPAIR	DOUBLE_STRAND_BREAK_REPAIR		20	0.596169	1.41812	0.47293	0.543637	1	192	tags=5%, list=2%, signal=5%
MOLECULAR_ADAPTOR_ACTIVITY	MOLECULAR_ADAPTOR_ACTIVITY		42	0.592789	1.41789	0.131682	0.541955	1	96	tags=5%, list=1%, signal=5%
COVALENT_CHROMATIN_MODIFICATION	COVALENT_CHROMATIN_MODIFICATION		20	0.628733	1.41692	0.126806	0.542173	1	506	tags=20%, list=5%, signal=21%
GOLGI_APPARATUS	GOLGI_APPARATUS		163	0.519648	1.41658	0.0744139	0.540759	1	178	tags=4%, list=2%, signal=4%
PHOSPHORIC_DIESTER_HYDROLASE_ACTIVITY	PHOSPHORIC_DIESTER_HYDROLASE_ACTIVITY		37	0.612791	1.41469	0.259409	0.543171	1	222	tags=5%, list=2%, signal=5%
ESTABLISHMENT_OF_PROTEIN_LOCALIZATION	ESTABLISHMENT_OF_PROTEIN_LOCALIZATION		138	0.51957	1.41448	0.0766839	0.541524	1	134	tags=4%, list=1%, signal=4%
AXON_GUIDANCE	AXON_GUIDANCE		19	0.607262	1.41343	0.494382	0.542011	1	210	tags=5%, list=2%, signal=5%
ORGAN_DEVELOPMENT	ORGAN_DEVELOPMENT		486	0.531379	1.41334	0.004	0.54009	1	292	tags=5%, list=3%, signal=5%
AROMATIC_COMPOUND_METABOLIC_PROCESS	AROMATIC_COMPOUND_METABOLIC_PROCESS		20	0.60659	1.41326	0.297254	0.538177	1	78	tags=5%, list=1%, signal=5%
MACROMOLECULE_LOCALIZATION	MACROMOLECULE_LOCALIZATION		165	0.520385	1.41252	0.0760534	0.537808	1	136	tags=4%, list=1%, signal=4%
BRAIN_DEVELOPMENT	BRAIN_DEVELOPMENT		39	0.599969	1.41114	0.255007	0.539135	1	220	tags=5%, list=2%, signal=5%
VACUOLE	VACUOLE		50	0.555777	1.41012	0.101124	0.539792	1	422	tags=12%, list=4%, signal=12%
ENZYME_REGULATOR_ACTIVITY	ENZYME_REGULATOR_ACTIVITY		265	0.524692	1.40991	0.0330993	0.53818	1	195	tags=4%, list=2%, signal=4%
DNA_RECOMBINATION	DNA_RECOMBINATION		41	0.590051	1.40925	0.257895	0.5379	1	192	tags=5%, list=2%, signal=5%
MESODERM_DEVELOPMENT	MESODERM_DEVELOPMENT		20	0.608418	1.40649	0.270764	0.542801	1	58	tags=5%, list=1%, signal=5%
CYTOKINESIS	CYTOKINESIS		18	0.624835	1.40458	0.426073	0.545729	1	163	tags=6%, list=1%, signal=6%
OXIDOREDUCTASE_ACTIVITY_ACTING_ON_CH_OH_GROUP_OF_DONORS	OXIDOREDUCTASE_ACTIVITY_ACTING_ON_CH_OH_GROUP_OF_DONORS		46	0.581224	1.40423	0.102696	0.544517	1	604	tags=17%, list=6%, signal=18%
PROTEIN_IMPORT	PROTEIN_IMPORT		47	0.560762	1.39952	0.190597	0.554281	1	134	tags=4%, list=1%, signal=4%
LIPID_BIOSYNTHETIC_PROCESS	LIPID_BIOSYNTHETIC_PROCESS		78	0.537956	1.39861	0.104213	0.554298	1	434	tags=10%, list=4%, signal=11%
COFACTOR_BINDING	COFACTOR_BINDING		19	0.619326	1.39685	0.2875	0.556482	1	78	tags=5%, list=1%, signal=5%
PROTEIN_KINASE_INHIBITOR_ACTIVITY	PROTEIN_KINASE_INHIBITOR_ACTIVITY		20	0.612348	1.39409	0.179528	0.560871	1	15	tags=5%, list=0%, signal=5%
HEMATOPOIETIN_INTERFERON_CLASSD200_DOMAIN_CYTOKINE_RECEPTOR_BINDING	HEMATOPOIETIN_INTERFERON_CLASSD200_DOMAIN_CYTOKINE_RECEPTOR_BINDING		22	0.580689	1.39246	0.353461	0.562498	1	99	tags=5%, list=1%, signal=5%
REGULATION_OF_SMALL_GTPASE_MEDIATED_SIGNAL_TRANSDUCTION	REGULATION_OF_SMALL_GTPASE_MEDIATED_SIGNAL_TRANSDUCTION		20	0.59818	1.38708	0.471582	0.57281	1	170	tags=5%, list=2%, signal=5%
REGULATION_OF_DEVELOPMENTAL_PROCESS	REGULATION_OF_DEVELOPMENTAL_PROCESS		364	0.510877	1.38617	0.026	0.572779	1	192	tags=4%, list=2%, signal=4%
REGULATION_OF_CELL_DIFFERENTIATION	REGULATION_OF_CELL_DIFFERENTIATION		47	0.565448	1.38466	0.128993	0.574207	1	292	tags=9%, list=3%, signal=9%
LYTIC_VACUOLE	LYTIC_VACUOLE		44	0.580752	1.38449	0.163265	0.572469	1	422	tags=11%, list=4%, signal=12%
INTRACELLULAR_PROTEIN_TRANSPORT	INTRACELLULAR_PROTEIN_TRANSPORT		109	0.522807	1.38277	0.0962567	0.574319	1	134	tags=4%, list=1%, signal=4%
CELLULAR_MORPHOGENESIS_DURING_DIFFERENTIATION	CELLULAR_MORPHOGENESIS_DURING_DIFFERENTIATION		43	0.576413	1.3823	0.270064	0.573302	1	210	tags=5%, list=2%, signal=5%
PROTEIN_KINASE_BINDING	PROTEIN_KINASE_BINDING		47	0.555173	1.38149	0.291188	0.573052	1	195	tags=4%, list=2%, signal=4%
GUANYL_NUCLEOTIDE_BINDING	GUANYL_NUCLEOTIDE_BINDING		42	0.592606	1.38121	0.139923	0.571669	1	98	tags=5%, list=1%, signal=5%
DNA_DIRECTED_RNA_POLYMERASEII_HOLOENZYME	DNA_DIRECTED_RNA_POLYMERASEII_HOLOENZYME		43	0.581084	1.38107	0.229381	0.569836	1	159	tags=5%, list=1%, signal=5%
NEGATIVE_REGULATION_OF_CELL_DIFFERENTIATION	NEGATIVE_REGULATION_OF_CELL_DIFFERENTIATION		21	0.58595	1.38036	0.465944	0.569307	1	170	tags=5%, list=2%, signal=5%
CELL_DIVISION	CELL_DIVISION		19	0.611557	1.37927	0.462733	0.569639	1	163	tags=5%, list=1%, signal=5%
LAMELLIPODIUM	LAMELLIPODIUM		22	0.587271	1.37705	0.227134	0.573023	1	27	tags=5%, list=0%, signal=5%
CASPASE_ACTIVATION	CASPASE_ACTIVATION		22	0.577489	1.376	0.40724	0.573305	1	134	tags=5%, list=1%, signal=5%
PERINUCLEAR_REGION_OF_CYTOPLASM	PERINUCLEAR_REGION_OF_CYTOPLASM		47	0.566169	1.37194	0.137931	0.580497	1	75	tags=4%, list=1%, signal=4%
ORGANIC_ACID_TRANSPORT	ORGANIC_ACID_TRANSPORT		39	0.575323	1.37132	0.286093	0.579861	1	808	tags=38%, list=7%, signal=41%
INTERLEUKIN_BINDING	INTERLEUKIN_BINDING		22	0.593922	1.37128	0.181138	0.577919	1	813	tags=23%, list=7%, signal=24%
CHROMATIN_ASSEMBLY_OR_DISASSEMBLY	CHROMATIN_ASSEMBLY_OR_DISASSEMBLY		23	0.577042	1.37088	0.201504	0.576822	1	647	tags=17%, list=6%, signal=18%
MICROTUBULE_BINDING	MICROTUBULE_BINDING		21	0.589685	1.37008	0.416667	0.576595	1	1005	tags=24%, list=9%, signal=26%
POSITIVE_REGULATION_OF_TRANSPORT	POSITIVE_REGULATION_OF_TRANSPORT		19	0.614208	1.36902	0.423895	0.57713	1	134	tags=5%, list=1%, signal=5%
MUSCLE_CELL_DIFFERENTIATION	MUSCLE_CELL_DIFFERENTIATION		19	0.623622	1.36748	0.211823	0.578557	1	31	tags=5%, list=0%, signal=5%
KINASE_INHIBITOR_ACTIVITY	KINASE_INHIBITOR_ACTIVITY		21	0.60012	1.36714	0.187307	0.577273	1	15	tags=5%, list=0%, signal=5%
AMINO_ACID_TRANSPORT	AMINO_ACID_TRANSPORT		26	0.582367	1.36576	0.147929	0.578441	1	808	tags=27%, list=7%, signal=29%
POSITIVE_REGULATION_OF_CELL_DIFFERENTIATION	POSITIVE_REGULATION_OF_CELL_DIFFERENTIATION		23	0.590248	1.36552	0.154401	0.576941	1	292	tags=13%, list=3%, signal=13%
EXTRACELLULAR_REGION_PART	EXTRACELLULAR_REGION_PART		265	0.496628	1.36515	0.0651956	0.575667	1	203	tags=3%, list=2%, signal=3%
CARBOXYLIC_ACID_TRANSPORT	CARBOXYLIC_ACID_TRANSPORT		38	0.584975	1.36301	0.290366	0.578418	1	808	tags=39%, list=7%, signal=42%
ANION_TRANSMEMBRANE_TRANSPORTER_ACTIVITY	ANION_TRANSMEMBRANE_TRANSPORTER_ACTIVITY		51	0.538338	1.3627	0.218789	0.577018	1	150	tags=4%, list=1%, signal=4%
APOPTOTIC_PROGRAM	APOPTOTIC_PROGRAM		51	0.539804	1.3591	0.210928	0.582627	1	134	tags=4%, list=1%, signal=4%
PROTEIN_DIMERIZATION_ACTIVITY	PROTEIN_DIMERIZATION_ACTIVITY		150	0.498002	1.35681	0.120041	0.585749	1	134	tags=3%, list=1%, signal=3%
LYASE_ACTIVITY	LYASE_ACTIVITY		47	0.561037	1.35631	0.212045	0.58484	1	131	tags=4%, list=1%, signal=4%
REGULATION_OF_G_PROTEIN_COUPLED_RECEPTOR_PROTEIN_SIGNALING_PATHWAY	REGULATION_OF_G_PROTEIN_COUPLED_RECEPTOR_PROTEIN_SIGNALING_PATHWAY		22	0.573558	1.35508	0.496923	0.585619	1	177	tags=5%, list=2%, signal=5%
NEUROGENESIS	NEUROGENESIS		81	0.51814	1.35343	0.234043	0.587053	1	210	tags=4%, list=2%, signal=4%
COFACTOR_METABOLIC_PROCESS	COFACTOR_METABOLIC_PROCESS		47	0.552882	1.35324	0.312814	0.585473	1	220	tags=4%, list=2%, signal=4%
INTRACELLULAR_NON_MEMBRANE_BOUND_ORGANELLE	INTRACELLULAR_NON_MEMBRANE_BOUND_ORGANELLE		466	0.498718	1.35187	0.02	0.586291	1	214	tags=3%, list=2%, signal=3%
AUXILIARY_TRANSPORT_PROTEIN_ACTIVITY	AUXILIARY_TRANSPORT_PROTEIN_ACTIVITY		23	0.566187	1.3489	0.410256	0.590927	1	134	tags=4%, list=1%, signal=4%
CELL_CELL_SIGNALING	CELL_CELL_SIGNALING		344	0.501906	1.34868	0.0590591	0.589402	1	222	tags=3%, list=2%, signal=3%
SENSORY_PERCEPTION	SENSORY_PERCEPTION		157	0.479081	1.34562	0.195719	0.593845	1	211	tags=3%, list=2%, signal=3%
CYTOSKELETON	CYTOSKELETON		265	0.495599	1.34548	0.0862588	0.59222	1	214	tags=3%, list=2%, signal=3%
CALCIUM_ION_TRANSPORT	CALCIUM_ION_TRANSPORT		25	0.567753	1.34504	0.156204	0.591123	1	289	tags=12%, list=3%, signal=12%
METAL_ION_TRANSPORT	METAL_ION_TRANSPORT		99	0.499722	1.34441	0.169329	0.590517	1	2941	tags=63%, list=27%, signal=85%
BEHAVIOR	BEHAVIOR		121	0.493951	1.34249	0.146266	0.59273	1	154	tags=3%, list=1%, signal=3%
NON_MEMBRANE_BOUND_ORGANELLE	NON_MEMBRANE_BOUND_ORGANELLE		466	0.498718	1.34235	0.029029	0.591117	1	214	tags=3%, list=2%, signal=3%
PROTEIN_TRANSPORT	PROTEIN_TRANSPORT		118	0.50229	1.34116	0.122642	0.591812	1	134	tags=3%, list=1%, signal=3%
MONOVALENT_INORGANIC_CATION_TRANSPORT	MONOVALENT_INORGANIC_CATION_TRANSPORT		78	0.520121	1.34007	0.281933	0.592244	1	2941	tags=71%, list=27%, signal=96%
KINETOCHORE	KINETOCHORE		19	0.608633	1.3387	0.509182	0.593037	1	195	tags=5%, list=2%, signal=5%
NUCLEAR_BODY	NUCLEAR_BODY		23	0.568343	1.3334	0.402695	0.60192	1	321	tags=9%, list=3%, signal=9%
POSITIVE_REGULATION_OF_DEVELOPMENTAL_PROCESS	POSITIVE_REGULATION_OF_DEVELOPMENTAL_PROCESS		185	0.485591	1.33243	0.141837	0.602062	1	192	tags=3%, list=2%, signal=3%
REGULATION_OF_GENE_EXPRESSION_EPIGENETIC	REGULATION_OF_GENE_EXPRESSION_EPIGENETIC		25	0.570478	1.32964	0.162444	0.605907	1	462	tags=16%, list=4%, signal=17%
VIRAL_INFECTIOUS_CYCLE	VIRAL_INFECTIOUS_CYCLE		23	0.583142	1.32699	0.18546	0.609896	1	1212	tags=30%, list=11%, signal=34%
MUSCLE_DEVELOPMENT	MUSCLE_DEVELOPMENT		87	0.505616	1.32459	0.197088	0.613	1	525	tags=10%, list=5%, signal=11%
CATION_CHANNEL_ACTIVITY	CATION_CHANNEL_ACTIVITY		102	0.506954	1.32458	0.186147	0.611076	1	559	tags=18%, list=5%, signal=18%
SECONDARY_METABOLIC_PROCESS	SECONDARY_METABOLIC_PROCESS		23	0.566462	1.32359	0.451662	0.611415	1	131	tags=4%, list=1%, signal=4%
SYSTEM_PROCESS	SYSTEM_PROCESS		480	0.490276	1.32342	0.049	0.60981	1	222	tags=3%, list=2%, signal=3%
CHROMOSOMEPERICENTRIC_REGION	CHROMOSOMEPERICENTRIC_REGION		23	0.56061	1.31934	0.537425	0.6164	1	195	tags=4%, list=2%, signal=4%
RNA_SPLICING	RNA_SPLICING		54	0.52479	1.31761	0.216545	0.618075	1	137	tags=4%, list=1%, signal=4%
GENERATION_OF_A_SIGNAL_INVOLVED_IN_CELL_CELL_SIGNALING	GENERATION_OF_A_SIGNAL_INVOLVED_IN_CELL_CELL_SIGNALING		24	0.558603	1.31661	0.402032	0.618225	1	98	tags=4%, list=1%, signal=4%
MITOCHONDRIAL_PART	MITOCHONDRIAL_PART		123	0.48962	1.31462	0.173867	0.620163	1	155	tags=3%, list=1%, signal=3%
KINASE_BINDING	KINASE_BINDING		54	0.519471	1.31381	0.348139	0.619715	1	195	tags=4%, list=2%, signal=4%
DNA_CATABOLIC_PROCESS	DNA_CATABOLIC_PROCESS		21	0.590521	1.31247	0.419106	0.620403	1	120	tags=5%, list=1%, signal=5%
NITROGEN_COMPOUND_BIOSYNTHETIC_PROCESS	NITROGEN_COMPOUND_BIOSYNTHETIC_PROCESS		23	0.571308	1.31231	0.378012	0.618868	1	78	tags=4%, list=1%, signal=4%
NEGATIVE_REGULATION_OF_CATALYTIC_ACTIVITY	NEGATIVE_REGULATION_OF_CATALYTIC_ACTIVITY		57	0.517329	1.30984	0.180825	0.62186	1	448	tags=11%, list=4%, signal=11%
HETEROCYCLE_METABOLIC_PROCESS	HETEROCYCLE_METABOLIC_PROCESS		22	0.577763	1.30801	0.435459	0.623812	1	131	tags=5%, list=1%, signal=5%
M_PHASE	M_PHASE		91	0.486654	1.30578	0.308287	0.626428	1	225	tags=3%, list=2%, signal=3%
PROTEIN_DOMAIN_SPECIFIC_BINDING	PROTEIN_DOMAIN_SPECIFIC_BINDING		55	0.525276	1.30468	0.18059	0.626861	1	80	tags=4%, list=1%, signal=4%
CELLULAR_HOMEOSTASIS	CELLULAR_HOMEOSTASIS		120	0.491485	1.30419	0.241885	0.625919	1	204	tags=3%, list=2%, signal=3%
ORGANIC_ACID_TRANSMEMBRANE_TRANSPORTER_ACTIVITY	ORGANIC_ACID_TRANSMEMBRANE_TRANSPORTER_ACTIVITY		43	0.525444	1.30234	0.286822	0.627906	1	808	tags=33%, list=7%, signal=35%
AMINE_BINDING	AMINE_BINDING		23	0.566644	1.30212	0.430322	0.626499	1	129	tags=4%, list=1%, signal=4%
POSITIVE_REGULATION_OF_CASPASE_ACTIVITY	POSITIVE_REGULATION_OF_CASPASE_ACTIVITY		23	0.566187	1.30204	0.447489	0.624784	1	134	tags=4%, list=1%, signal=4%
METALLOENDOPEPTIDASE_ACTIVITY	METALLOENDOPEPTIDASE_ACTIVITY		25	0.554347	1.29861	0.252226	0.630113	1	3072	tags=64%, list=28%, signal=89%
CARBOXYLIC_ACID_TRANSMEMBRANE_TRANSPORTER_ACTIVITY	CARBOXYLIC_ACID_TRANSMEMBRANE_TRANSPORTER_ACTIVITY		42	0.533854	1.29713	0.293963	0.631463	1	808	tags=33%, list=7%, signal=36%
NEUROLOGICAL_SYSTEM_PROCESS	NEUROLOGICAL_SYSTEM_PROCESS		322	0.471727	1.29565	0.119119	0.633057	1	222	tags=3%, list=2%, signal=3%
ENZYME_LINKED_RECEPTOR_PROTEIN_SIGNALING_PATHWAY	ENZYME_LINKED_RECEPTOR_PROTEIN_SIGNALING_PATHWAY		125	0.487296	1.29565	0.187305	0.631176	1	135	tags=3%, list=1%, signal=3%
REGULATION_OF_PROTEIN_AMINO_ACID_PHOSPHORYLATION	REGULATION_OF_PROTEIN_AMINO_ACID_PHOSPHORYLATION		25	0.554255	1.29408	0.242236	0.632761	1	31	tags=4%, list=0%, signal=4%
REGULATION_OF_TRANSFERASE_ACTIVITY	REGULATION_OF_TRANSFERASE_ACTIVITY		132	0.467691	1.29236	0.229645	0.634654	1	195	tags=3%, list=2%, signal=3%
CARBOHYDRATE_METABOLIC_PROCESS	CARBOHYDRATE_METABOLIC_PROCESS		141	0.466317	1.2921	0.176591	0.633329	1	585	tags=12%, list=5%, signal=13%
POSITIVE_REGULATION_OF_PROTEIN_MODIFICATION_PROCESS	POSITIVE_REGULATION_OF_PROTEIN_MODIFICATION_PROCESS		27	0.535903	1.29112	0.211852	0.633593	1	406	tags=11%, list=4%, signal=12%
TRANSLATION	TRANSLATION		138	0.469605	1.28892	0.168041	0.636701	1	1094	tags=20%, list=10%, signal=22%
NUCLEAR_PART	NUCLEAR_PART		409	0.480582	1.28838	0.071	0.635979	1	193	tags=3%, list=2%, signal=3%
TRANSFERASE_ACTIVITY_TRANSFERRING_SULFUR_CONTAINING_GROUPS	TRANSFERASE_ACTIVITY_TRANSFERRING_SULFUR_CONTAINING_GROUPS		23	0.56957	1.2871	0.407752	0.636938	1	97	tags=4%, list=1%, signal=4%
OXIDOREDUCTASE_ACTIVITY	OXIDOREDUCTASE_ACTIVITY		231	0.471908	1.28528	0.144433	0.639018	1	151	tags=3%, list=1%, signal=3%
BASOLATERAL_PLASMA_MEMBRANE	BASOLATERAL_PLASMA_MEMBRANE		25	0.544744	1.28387	0.472141	0.640367	1	135	tags=4%, list=1%, signal=4%
NERVOUS_SYSTEM_DEVELOPMENT	NERVOUS_SYSTEM_DEVELOPMENT		327	0.468137	1.28294	0.115115	0.640658	1	236	tags=3%, list=2%, signal=3%
REGULATION_OF_KINASE_ACTIVITY	REGULATION_OF_KINASE_ACTIVITY		130	0.471629	1.28218	0.252092	0.640443	1	195	tags=3%, list=2%, signal=3%
POSITIVE_REGULATION_OF_IMMUNE_RESPONSE	POSITIVE_REGULATION_OF_IMMUNE_RESPONSE		24	0.555219	1.28158	0.490255	0.639827	1	135	tags=4%, list=1%, signal=4%
MITOCHONDRIAL_INNER_MEMBRANE	MITOCHONDRIAL_INNER_MEMBRANE		57	0.509165	1.27934	0.291617	0.642671	1	155	tags=4%, list=1%, signal=4%
AMINE_RECEPTOR_ACTIVITY	AMINE_RECEPTOR_ACTIVITY		32	0.547584	1.27887	0.208158	0.641807	1	485	tags=22%, list=4%, signal=23%
NEGATIVE_REGULATION_OF_SIGNAL_TRANSDUCTION	NEGATIVE_REGULATION_OF_SIGNAL_TRANSDUCTION		27	0.526284	1.27707	0.462935	0.643708	1	120	tags=4%, list=1%, signal=4%
REGULATION_OF_PROTEIN_KINASE_ACTIVITY	REGULATION_OF_PROTEIN_KINASE_ACTIVITY		128	0.475631	1.27649	0.260146	0.643043	1	195	tags=3%, list=2%, signal=3%
GTPASE_REGULATOR_ACTIVITY	GTPASE_REGULATOR_ACTIVITY		100	0.478812	1.2761	0.192308	0.642025	1	458	tags=10%, list=4%, signal=10%
CYTOSKELETON_ORGANIZATION_AND_BIOGENESIS	CYTOSKELETON_ORGANIZATION_AND_BIOGENESIS		171	0.45853	1.27529	0.233198	0.641843	1	195	tags=3%, list=2%, signal=3%
OXIDOREDUCTASE_ACTIVITY_GO_0016705	OXIDOREDUCTASE_ACTIVITY_GO_0016705		26	0.543428	1.27309	0.301043	0.644617	1	39	tags=4%, list=0%, signal=4%
SYNAPSE	SYNAPSE		24	0.565095	1.27153	0.251534	0.645943	1	27	tags=4%, list=0%, signal=4%
REGULATION_OF_SIGNAL_TRANSDUCTION	REGULATION_OF_SIGNAL_TRANSDUCTION		171	0.460199	1.27088	0.191296	0.645316	1	177	tags=3%, list=2%, signal=3%
RESPONSE_TO_HYPOXIA	RESPONSE_TO_HYPOXIA		25	0.544835	1.26862	0.497784	0.647691	1	134	tags=4%, list=1%, signal=4%
RESPONSE_TO_DNA_DAMAGE_STIMULUS	RESPONSE_TO_DNA_DAMAGE_STIMULUS		133	0.465746	1.26711	0.266458	0.648845	1	195	tags=3%, list=2%, signal=3%
REGULATION_OF_CELLULAR_COMPONENT_ORGANIZATION_AND_BIOGENESIS	REGULATION_OF_CELLULAR_COMPONENT_ORGANIZATION_AND_BIOGENESIS		94	0.481029	1.26659	0.312771	0.648118	1	195	tags=3%, list=2%, signal=3%
AMINO_ACID_TRANSMEMBRANE_TRANSPORTER_ACTIVITY	AMINO_ACID_TRANSMEMBRANE_TRANSPORTER_ACTIVITY		28	0.541843	1.26608	0.197163	0.647204	1	808	tags=21%, list=7%, signal=23%
CHROMOSOME_SEGREGATION	CHROMOSOME_SEGREGATION		23	0.560884	1.26488	0.555556	0.647709	1	192	tags=4%, list=2%, signal=4%
RIBONUCLEOPROTEIN_COMPLEX	RIBONUCLEOPROTEIN_COMPLEX		104	0.464894	1.26419	0.203704	0.647249	1	318	tags=7%, list=3%, signal=7%
INTRACELLULAR_TRANSPORT	INTRACELLULAR_TRANSPORT		204	0.465004	1.26402	0.161972	0.645853	1	142	tags=3%, list=1%, signal=3%
HUMORAL_IMMUNE_RESPONSE	HUMORAL_IMMUNE_RESPONSE		27	0.535431	1.26264	0.272198	0.646953	1	20	tags=4%, list=0%, signal=4%
CELLULAR_CARBOHYDRATE_METABOLIC_PROCESS	CELLULAR_CARBOHYDRATE_METABOLIC_PROCESS		100	0.472062	1.2618	0.244612	0.646902	1	119	tags=3%, list=1%, signal=3%
NUCLEAR_ORGANIZATION_AND_BIOGENESIS	NUCLEAR_ORGANIZATION_AND_BIOGENESIS		24	0.556591	1.25931	0.46003	0.649815	1	120	tags=4%, list=1%, signal=4%
ACTIN_CYTOSKELETON	ACTIN_CYTOSKELETON		95	0.481241	1.25747	0.26044	0.651736	1	163	tags=3%, list=1%, signal=3%
ENVELOPE	ENVELOPE		138	0.459945	1.25678	0.214508	0.651326	1	155	tags=3%, list=1%, signal=3%
TISSUE_REMODELING	TISSUE_REMODELING		26	0.527789	1.25646	0.58884	0.650164	1	210	tags=4%, list=2%, signal=4%
NEGATIVE_REGULATION_OF_MULTICELLULAR_ORGANISMAL_PROCESS	NEGATIVE_REGULATION_OF_MULTICELLULAR_ORGANISMAL_PROCESS		26	0.53602	1.25518	0.462481	0.650965	1	120	tags=4%, list=1%, signal=4%
CELL_CORTEX	CELL_CORTEX		25	0.547561	1.25252	0.458394	0.654594	1	307	tags=8%, list=3%, signal=8%
ORGANELLE_ENVELOPE	ORGANELLE_ENVELOPE		138	0.459945	1.25232	0.199586	0.653225	1	155	tags=3%, list=1%, signal=3%
EPIDERMIS_DEVELOPMENT	EPIDERMIS_DEVELOPMENT		61	0.495204	1.25149	0.249123	0.65314	1	116	tags=3%, list=1%, signal=3%
REGULATION_OF_CELL_MIGRATION	REGULATION_OF_CELL_MIGRATION		25	0.544744	1.2512	0.496329	0.652065	1	135	tags=4%, list=1%, signal=4%
HOMEOSTATIC_PROCESS	HOMEOSTATIC_PROCESS		170	0.459205	1.25098	0.265925	0.65074	1	204	tags=3%, list=2%, signal=3%
REGULATION_OF_IMMUNE_RESPONSE	REGULATION_OF_IMMUNE_RESPONSE		28	0.515516	1.25051	0.488987	0.649929	1	135	tags=4%, list=1%, signal=4%
ORGANELLE_INNER_MEMBRANE	ORGANELLE_INNER_MEMBRANE		62	0.487423	1.25049	0.322275	0.648261	1	155	tags=3%, list=1%, signal=3%
RNA_BINDING	RNA_BINDING		182	0.456639	1.25042	0.203854	0.646658	1	1059	tags=19%, list=10%, signal=21%
REGULATION_OF_MAP_KINASE_ACTIVITY	REGULATION_OF_MAP_KINASE_ACTIVITY		58	0.502649	1.24891	0.350478	0.647973	1	177	tags=3%, list=2%, signal=3%
ION_BINDING	ION_BINDING		204	0.458995	1.24483	0.235592	0.654308	1	236	tags=3%, list=2%, signal=3%
ORGANELLE_MEMBRANE	ORGANELLE_MEMBRANE		237	0.457747	1.24456	0.241483	0.653126	1	232	tags=3%, list=2%, signal=3%
PEPTIDASE_ACTIVITY	PEPTIDASE_ACTIVITY		131	0.466051	1.2439	0.325678	0.652646	1	234	tags=3%, list=2%, signal=3%
DI___TRI_VALENT_INORGANIC_CATION_TRANSPORT	DI___TRI_VALENT_INORGANIC_CATION_TRANSPORT		30	0.517561	1.24079	0.198887	0.656395	1	289	tags=10%, list=3%, signal=10%
HORMONE_METABOLIC_PROCESS	HORMONE_METABOLIC_PROCESS		26	0.539781	1.24055	0.403736	0.655039	1	278	tags=8%, list=3%, signal=8%
ENZYME_BINDING	ENZYME_BINDING		139	0.460318	1.2403	0.239466	0.653799	1	564	tags=10%, list=5%, signal=10%
DNA_PACKAGING	DNA_PACKAGING		28	0.521004	1.23811	0.379656	0.65566	1	75	tags=4%, list=1%, signal=4%
BONE_REMODELING	BONE_REMODELING		25	0.537885	1.23695	0.596993	0.655763	1	210	tags=4%, list=2%, signal=4%
RAS_GTPASE_ACTIVATOR_ACTIVITY	RAS_GTPASE_ACTIVATOR_ACTIVITY		25	0.549774	1.23634	0.412747	0.654932	1	80	tags=4%, list=1%, signal=4%
MACROMOLECULE_CATABOLIC_PROCESS	MACROMOLECULE_CATABOLIC_PROCESS		102	0.466873	1.23211	0.239915	0.659518	1	120	tags=3%, list=1%, signal=3%
JAK_STAT_CASCADE	JAK_STAT_CASCADE		28	0.526493	1.23117	0.272059	0.659235	1	15	tags=4%, list=0%, signal=4%
MICROSOME	MICROSOME		29	0.507449	1.2302	0.464183	0.658951	1	124	tags=3%, list=1%, signal=3%
TRANSFERASE_ACTIVITY_TRANSFERRING_ALKYL_OR_ARYLOTHER_THAN_METHYLGROUPS	TRANSFERASE_ACTIVITY_TRANSFERRING_ALKYL_OR_ARYLOTHER_THAN_METHYLGROUPS		28	0.511308	1.22637	0.577035	0.663044	1	181	tags=4%, list=2%, signal=4%
EXTRACELLULAR_REGION	EXTRACELLULAR_REGION		351	0.45128	1.22484	0.155	0.663751	1	203	tags=3%, list=2%, signal=3%
MICROTUBULE_CYTOSKELETON_ORGANIZATION_AND_BIOGENESIS	MICROTUBULE_CYTOSKELETON_ORGANIZATION_AND_BIOGENESIS		27	0.535567	1.22466	0.271533	0.662358	1	1192	tags=26%, list=11%, signal=29%
MITOSIS	MITOSIS		66	0.470181	1.22038	0.389215	0.667338	1	610	tags=11%, list=6%, signal=11%
METAL_ION_TRANSMEMBRANE_TRANSPORTER_ACTIVITY	METAL_ION_TRANSMEMBRANE_TRANSPORTER_ACTIVITY		126	0.448906	1.21588	0.301042	0.672556	1	2940	tags=52%, list=27%, signal=70%
PROTEIN_AMINO_ACID_DEPHOSPHORYLATION	PROTEIN_AMINO_ACID_DEPHOSPHORYLATION		58	0.473453	1.21354	0.405502	0.674312	1	1512	tags=41%, list=14%, signal=48%
NUCLEAR_TRANSPORT	NUCLEAR_TRANSPORT		63	0.485216	1.21234	0.309353	0.674392	1	134	tags=3%, list=1%, signal=3%
ESTABLISHMENT_OF_CELLULAR_LOCALIZATION	ESTABLISHMENT_OF_CELLULAR_LOCALIZATION		259	0.443378	1.21031	0.194389	0.675617	1	142	tags=3%, list=1%, signal=3%
CYTOSOL	CYTOSOL		150	0.436571	1.20988	0.287169	0.674645	1	177	tags=3%, list=2%, signal=3%
CELLULAR_BIOSYNTHETIC_PROCESS	CELLULAR_BIOSYNTHETIC_PROCESS		254	0.443689	1.20973	0.247743	0.673191	1	192	tags=3%, list=2%, signal=3%
NUCLEOCYTOPLASMIC_TRANSPORT	NUCLEOCYTOPLASMIC_TRANSPORT		62	0.48935	1.20957	0.315665	0.6718	1	134	tags=3%, list=1%, signal=3%
REGULATION_OF_TRANSLATION	REGULATION_OF_TRANSLATION		68	0.475354	1.20707	0.223345	0.674041	1	27	tags=3%, list=0%, signal=3%
M_PHASE_OF_MITOTIC_CELL_CYCLE	M_PHASE_OF_MITOTIC_CELL_CYCLE		68	0.461852	1.20517	0.390104	0.675501	1	610	tags=10%, list=6%, signal=11%
NUCLEAR_CHROMOSOME_PART	NUCLEAR_CHROMOSOME_PART		28	0.522102	1.20416	0.386956	0.675494	1	63	tags=4%, list=1%, signal=4%
LIPID_CATABOLIC_PROCESS	LIPID_CATABOLIC_PROCESS		32	0.511695	1.20141	0.232462	0.678345	1	518	tags=16%, list=5%, signal=16%
POSITIVE_REGULATION_OF_TRANSLATION	POSITIVE_REGULATION_OF_TRANSLATION		29	0.516964	1.19557	0.282738	0.686083	1	20	tags=3%, list=0%, signal=3%
HISTONE_DEACETYLASE_COMPLEX	HISTONE_DEACETYLASE_COMPLEX		15	0.51104	1.19509	0.458128	0.685265	1	2443	tags=73%, list=22%, signal=94%
ELECTRON_CARRIER_ACTIVITY	ELECTRON_CARRIER_ACTIVITY		65	0.47559	1.19308	0.366313	0.687026	1	151	tags=3%, list=1%, signal=3%
DOUBLE_STRANDED_DNA_BINDING	DOUBLE_STRANDED_DNA_BINDING		28	0.522377	1.19232	0.395802	0.68666	1	60	tags=4%, list=1%, signal=4%
RESPONSE_TO_HORMONE_STIMULUS	RESPONSE_TO_HORMONE_STIMULUS		27	0.519698	1.19181	0.612069	0.685821	1	192	tags=4%, list=2%, signal=4%
POSITIVE_REGULATION_OF_CELLULAR_PROTEIN_METABOLIC_PROCESS	POSITIVE_REGULATION_OF_CELLULAR_PROTEIN_METABOLIC_PROCESS		65	0.471827	1.18803	0.428233	0.690569	1	192	tags=3%, list=2%, signal=3%
BIOSYNTHETIC_PROCESS	BIOSYNTHETIC_PROCESS		371	0.436124	1.1877	0.224	0.689331	1	281	tags=4%, list=3%, signal=4%
ACTIVE_TRANSMEMBRANE_TRANSPORTER_ACTIVITY	ACTIVE_TRANSMEMBRANE_TRANSPORTER_ACTIVITY		109	0.440637	1.18685	0.412262	0.689059	1	220	tags=3%, list=2%, signal=3%
CELLULAR_LOCALIZATION	CELLULAR_LOCALIZATION		271	0.431849	1.18382	0.235707	0.692245	1	142	tags=3%, list=1%, signal=3%
GLUTAMATE_RECEPTOR_ACTIVITY	GLUTAMATE_RECEPTOR_ACTIVITY		18	0.504397	1.18244	0.507293	0.692657	1	4831	tags=94%, list=44%, signal=169%
MEIOTIC_CELL_CYCLE	MEIOTIC_CELL_CYCLE		29	0.514128	1.18214	0.356734	0.691424	1	51	tags=3%, list=0%, signal=3%
GROWTH_FACTOR_BINDING	GROWTH_FACTOR_BINDING		28	0.522011	1.17915	0.394406	0.69413	1	64	tags=4%, list=1%, signal=4%
ACTIVATION_OF_MAPK_ACTIVITY	ACTIVATION_OF_MAPK_ACTIVITY		33	0.492456	1.17729	0.247911	0.695116	1	630	tags=15%, list=6%, signal=16%
CHROMATIN_MODIFICATION	CHROMATIN_MODIFICATION		43	0.497329	1.17257	0.330759	0.699657	1	506	tags=23%, list=5%, signal=24%
POSITIVE_REGULATION_OF_PROTEIN_METABOLIC_PROCESS	POSITIVE_REGULATION_OF_PROTEIN_METABOLIC_PROCESS		67	0.464017	1.17106	0.433962	0.699926	1	192	tags=3%, list=2%, signal=3%
CYSTEINE_TYPE_ENDOPEPTIDASE_ACTIVITY	CYSTEINE_TYPE_ENDOPEPTIDASE_ACTIVITY		31	0.480143	1.16631	0.653295	0.704266	1	234	tags=3%, list=2%, signal=3%
HYDROLASE_ACTIVITY_ACTING_ON_ACID_ANHYDRIDESCATALYZING_TRANSMEMBRANE_MOVEMENT_OF_SUBSTANCES	HYDROLASE_ACTIVITY_ACTING_ON_ACID_ANHYDRIDESCATALYZING_TRANSMEMBRANE_MOVEMENT_OF_SUBSTANCES		33	0.481488	1.16391	0.348138	0.705863	1	43	tags=3%, list=0%, signal=3%
SYNAPTIC_TRANSMISSION	SYNAPTIC_TRANSMISSION		152	0.429036	1.16313	0.419552	0.705186	1	222	tags=3%, list=2%, signal=3%
TRANSMEMBRANE_TRANSPORTER_ACTIVITY	TRANSMEMBRANE_TRANSPORTER_ACTIVITY		329	0.423242	1.16074	0.247	0.706592	1	808	tags=14%, list=7%, signal=14%
PURINE_RIBONUCLEOTIDE_BINDING	PURINE_RIBONUCLEOTIDE_BINDING		167	0.416745	1.16055	0.292434	0.70521	1	98	tags=2%, list=1%, signal=2%
CELL_FRACTION	CELL_FRACTION		387	0.428019	1.15627	0.223223	0.708916	1	185	tags=3%, list=2%, signal=3%
CHROMATIN	CHROMATIN		33	0.484417	1.1561	0.28914	0.707545	1	11	tags=3%, list=0%, signal=3%
DEPHOSPHORYLATION	DEPHOSPHORYLATION		61	0.464303	1.15579	0.463942	0.706271	1	1512	tags=41%, list=14%, signal=47%
GOLGI_APPARATUS_PART	GOLGI_APPARATUS_PART		72	0.450133	1.15526	0.36891	0.705339	1	142	tags=3%, list=1%, signal=3%
CHROMATIN_BINDING	CHROMATIN_BINDING		30	0.498317	1.15456	0.541126	0.70457	1	128	tags=3%, list=1%, signal=3%
MITOCHONDRION	MITOCHONDRION		270	0.426707	1.15348	0.300601	0.70432	1	207	tags=3%, list=2%, signal=3%
REGULATION_OF_TRANSCRIPTION_FACTOR_ACTIVITY	REGULATION_OF_TRANSCRIPTION_FACTOR_ACTIVITY		33	0.483044	1.15211	0.33477	0.704462	1	26	tags=3%, list=0%, signal=3%
ATPASE_ACTIVITY_COUPLED	ATPASE_ACTIVITY_COUPLED		74	0.444372	1.15176	0.37844	0.703282	1	295	tags=5%, list=3%, signal=6%
REGULATION_OF_CYTOKINE_BIOSYNTHETIC_PROCESS	REGULATION_OF_CYTOKINE_BIOSYNTHETIC_PROCESS		33	0.483593	1.14872	0.311475	0.705676	1	20	tags=3%, list=0%, signal=3%
IDENTICAL_PROTEIN_BINDING	IDENTICAL_PROTEIN_BINDING		249	0.415008	1.14414	0.303303	0.710111	1	134	tags=2%, list=1%, signal=2%
ATPASE_ACTIVITY_COUPLED_TO_MOVEMENT_OF_SUBSTANCES	ATPASE_ACTIVITY_COUPLED_TO_MOVEMENT_OF_SUBSTANCES		34	0.473805	1.14292	0.363512	0.710139	1	43	tags=3%, list=0%, signal=3%
VESICULAR_FRACTION	VESICULAR_FRACTION		30	0.498683	1.14268	0.541193	0.708863	1	124	tags=3%, list=1%, signal=3%
CELL_MATRIX_ADHESION	CELL_MATRIX_ADHESION		33	0.476729	1.14055	0.482044	0.710055	1	95	tags=3%, list=1%, signal=3%
EXCRETION	EXCRETION		34	0.480547	1.13614	0.269863	0.714797	1	665	tags=15%, list=6%, signal=16%
I_KAPPAB_KINASE_NF_KAPPAB_CASCADE	I_KAPPAB_KINASE_NF_KAPPAB_CASCADE		81	0.429687	1.134	0.303097	0.71639	1	39	tags=2%, list=0%, signal=2%
OXIDOREDUCTASE_ACTIVITY_ACTING_ON_THE_CH_CH_GROUP_OF_DONORS	OXIDOREDUCTASE_ACTIVITY_ACTING_ON_THE_CH_CH_GROUP_OF_DONORS		21	0.47515	1.13351	0.543478	0.715524	1	2108	tags=67%, list=19%, signal=82%
RESPONSE_TO_ENDOGENOUS_STIMULUS	RESPONSE_TO_ENDOGENOUS_STIMULUS		164	0.41231	1.12961	0.392237	0.71995	1	195	tags=2%, list=2%, signal=2%
CELLULAR_MACROMOLECULE_CATABOLIC_PROCESS	CELLULAR_MACROMOLECULE_CATABOLIC_PROCESS		77	0.435137	1.12853	0.38058	0.720109	1	119	tags=3%, list=1%, signal=3%
HYDROLASE_ACTIVITY_ACTING_ON_ESTER_BONDS	HYDROLASE_ACTIVITY_ACTING_ON_ESTER_BONDS		220	0.416079	1.1277	0.344689	0.719792	1	1513	tags=25%, list=14%, signal=29%
PROTEIN_UBIQUITINATION	PROTEIN_UBIQUITINATION		33	0.485657	1.11769	0.289367	0.734335	1	881	tags=18%, list=8%, signal=20%
CYTOSKELETAL_PART	CYTOSKELETAL_PART		167	0.407757	1.11695	0.396341	0.733899	1	195	tags=2%, list=2%, signal=2%
PURINE_NUCLEOTIDE_BINDING	PURINE_NUCLEOTIDE_BINDING		171	0.410826	1.11521	0.345566	0.73485	1	98	tags=2%, list=1%, signal=2%
PROTEIN_DNA_COMPLEX_ASSEMBLY	PROTEIN_DNA_COMPLEX_ASSEMBLY		33	0.47856	1.11437	0.477401	0.734369	1	75	tags=3%, list=1%, signal=3%
REGULATION_OF_MITOSIS	REGULATION_OF_MITOSIS		33	0.478114	1.1137	0.486301	0.733755	1	610	tags=12%, list=6%, signal=13%
RESPONSE_TO_ABIOTIC_STIMULUS	RESPONSE_TO_ABIOTIC_STIMULUS		77	0.427418	1.11341	0.514029	0.732505	1	203	tags=3%, list=2%, signal=3%
REGULATION_OF_MULTICELLULAR_ORGANISMAL_PROCESS	REGULATION_OF_MULTICELLULAR_ORGANISMAL_PROCESS		126	0.411776	1.1096	0.385892	0.736086	1	135	tags=2%, list=1%, signal=2%
CELL_SUBSTRATE_ADHESION	CELL_SUBSTRATE_ADHESION		34	0.469046	1.10735	0.53168	0.737491	1	95	tags=3%, list=1%, signal=3%
TRANSMISSION_OF_NERVE_IMPULSE	TRANSMISSION_OF_NERVE_IMPULSE		166	0.406763	1.10716	0.476578	0.73612	1	222	tags=2%, list=2%, signal=2%
PROTEIN_MODIFICATION_BY_SMALL_PROTEIN_CONJUGATION	PROTEIN_MODIFICATION_BY_SMALL_PROTEIN_CONJUGATION		35	0.468012	1.10701	0.357823	0.734699	1	881	tags=17%, list=8%, signal=19%
NUCLEOTIDE_METABOLIC_PROCESS	NUCLEOTIDE_METABOLIC_PROCESS		33	0.475879	1.10653	0.530239	0.73377	1	281	tags=6%, list=3%, signal=6%
PRIMARY_ACTIVE_TRANSMEMBRANE_TRANSPORTER_ACTIVITY	PRIMARY_ACTIVE_TRANSMEMBRANE_TRANSPORTER_ACTIVITY		34	0.473805	1.10649	0.39972	0.732233	1	43	tags=3%, list=0%, signal=3%
NITROGEN_COMPOUND_METABOLIC_PROCESS	NITROGEN_COMPOUND_METABOLIC_PROCESS		133	0.399937	1.10436	0.367049	0.733466	1	468	tags=8%, list=4%, signal=8%
TRANSMEMBRANE_RECEPTOR_PROTEIN_TYROSINE_KINASE_SIGNALING_PATHWAY	TRANSMEMBRANE_RECEPTOR_PROTEIN_TYROSINE_KINASE_SIGNALING_PATHWAY		76	0.436987	1.10412	0.404353	0.732236	1	135	tags=3%, list=1%, signal=3%
COENZYME_METABOLIC_PROCESS	COENZYME_METABOLIC_PROCESS		32	0.473225	1.09903	0.701828	0.737824	1	220	tags=3%, list=2%, signal=3%
NUCLEOSIDE_TRIPHOSPHATASE_ACTIVITY	NUCLEOSIDE_TRIPHOSPHATASE_ACTIVITY		173	0.399584	1.09276	0.425532	0.744631	1	188	tags=2%, list=2%, signal=2%
POSITIVE_REGULATION_OF_MAP_KINASE_ACTIVITY	POSITIVE_REGULATION_OF_MAP_KINASE_ACTIVITY		38	0.451518	1.09233	0.297158	0.743589	1	630	tags=13%, list=6%, signal=14%
CYTOKINE_ACTIVITY	CYTOKINE_ACTIVITY		84	0.415042	1.09197	0.381222	0.742454	1	99	tags=2%, list=1%, signal=2%
CYTOKINE_METABOLIC_PROCESS	CYTOKINE_METABOLIC_PROCESS		36	0.461253	1.09115	0.333333	0.741936	1	20	tags=3%, list=0%, signal=3%
TUBULIN_BINDING	TUBULIN_BINDING		34	0.465346	1.09031	0.623088	0.741399	1	1005	tags=18%, list=9%, signal=19%
REGULATION_OF_MOLECULAR_FUNCTION	REGULATION_OF_MOLECULAR_FUNCTION		265	0.393762	1.08948	0.38755	0.740927	1	195	tags=2%, list=2%, signal=2%
ION_TRANSMEMBRANE_TRANSPORTER_ACTIVITY	ION_TRANSMEMBRANE_TRANSPORTER_ACTIVITY		240	0.390839	1.08787	0.378894	0.741451	1	352	tags=7%, list=3%, signal=7%
NUCLEOTIDE_BINDING	NUCLEOTIDE_BINDING		181	0.396724	1.08593	0.3583	0.742545	1	98	tags=2%, list=1%, signal=2%
POSITIVE_REGULATION_OF_RESPONSE_TO_STIMULUS	POSITIVE_REGULATION_OF_RESPONSE_TO_STIMULUS		34	0.465385	1.08509	0.588483	0.742091	1	135	tags=3%, list=1%, signal=3%
MEMBRANE_FRACTION	MEMBRANE_FRACTION		266	0.393762	1.08439	0.387161	0.741423	1	185	tags=2%, list=2%, signal=2%
PHOSPHOLIPASE_ACTIVITY	PHOSPHOLIPASE_ACTIVITY		33	0.473618	1.08175	0.591353	0.743562	1	129	tags=3%, list=1%, signal=3%
CATION_TRANSPORT	CATION_TRANSPORT		125	0.390634	1.07931	0.51782	0.745438	1	2941	tags=50%, list=27%, signal=67%
CHROMOSOME_ORGANIZATION_AND_BIOGENESIS	CHROMOSOME_ORGANIZATION_AND_BIOGENESIS		94	0.409641	1.07919	0.359783	0.744045	1	506	tags=12%, list=5%, signal=12%
GTPASE_ACTIVITY	GTPASE_ACTIVITY		83	0.415192	1.07717	0.423937	0.745332	1	130	tags=2%, list=1%, signal=2%
CYTOKINE_BIOSYNTHETIC_PROCESS	CYTOKINE_BIOSYNTHETIC_PROCESS		35	0.468467	1.07465	0.356841	0.747426	1	20	tags=3%, list=0%, signal=3%
PROTEIN_TARGETING	PROTEIN_TARGETING		85	0.408865	1.07107	0.454144	0.750942	1	134	tags=2%, list=1%, signal=2%
ENDOPLASMIC_RETICULUM	ENDOPLASMIC_RETICULUM		223	0.387875	1.07085	0.503024	0.749697	1	232	tags=2%, list=2%, signal=2%
REGULATION_OF_CATALYTIC_ACTIVITY	REGULATION_OF_CATALYTIC_ACTIVITY		225	0.389112	1.05974	0.440321	0.764606	1	195	tags=2%, list=2%, signal=2%
PROTEIN_COMPLEX_ASSEMBLY	PROTEIN_COMPLEX_ASSEMBLY		135	0.389075	1.05779	0.50879	0.765938	1	195	tags=2%, list=2%, signal=2%
HYDROLASE_ACTIVITY_ACTING_ON_ACID_ANHYDRIDES	HYDROLASE_ACTIVITY_ACTING_ON_ACID_ANHYDRIDES		185	0.382992	1.05778	0.489858	0.764356	1	188	tags=2%, list=2%, signal=2%
SECRETION	SECRETION		138	0.387817	1.05361	0.440625	0.769483	1	150	tags=2%, list=1%, signal=2%
CELLULAR_DEFENSE_RESPONSE	CELLULAR_DEFENSE_RESPONSE		37	0.436037	1.05329	0.718019	0.768358	1	219	tags=3%, list=2%, signal=3%
PROTEIN_PROCESSING	PROTEIN_PROCESSING		37	0.447115	1.05319	0.543329	0.766912	1	98	tags=3%, list=1%, signal=3%
G_PROTEIN_SIGNALING_COUPLED_TO_CYCLIC_NUCLEOTIDE_SECOND_MESSENGER	G_PROTEIN_SIGNALING_COUPLED_TO_CYCLIC_NUCLEOTIDE_SECOND_MESSENGER		91	0.40037	1.05298	0.388222	0.76569	1	485	tags=9%, list=4%, signal=9%
ORGANELLE_ORGANIZATION_AND_BIOGENESIS	ORGANELLE_ORGANIZATION_AND_BIOGENESIS		372	0.385827	1.05291	0.395	0.764217	1	533	tags=8%, list=5%, signal=8%
CYCLIC_NUCLEOTIDE_MEDIATED_SIGNALING	CYCLIC_NUCLEOTIDE_MEDIATED_SIGNALING		93	0.394491	1.05192	0.386313	0.764286	1	485	tags=9%, list=4%, signal=9%
PYROPHOSPHATASE_ACTIVITY	PYROPHOSPHATASE_ACTIVITY		183	0.385666	1.04978	0.471717	0.766223	1	188	tags=2%, list=2%, signal=2%
ENDOPEPTIDASE_ACTIVITY	ENDOPEPTIDASE_ACTIVITY		87	0.393872	1.048	0.608079	0.767429	1	234	tags=2%, list=2%, signal=2%
MAPKKK_CASCADE_GO_0000165	MAPKKK_CASCADE_GO_0000165		87	0.399115	1.04163	0.545556	0.776021	1	177	tags=2%, list=2%, signal=2%
SUBSTRATE_SPECIFIC_TRANSMEMBRANE_TRANSPORTER_ACTIVITY	SUBSTRATE_SPECIFIC_TRANSMEMBRANE_TRANSPORTER_ACTIVITY		301	0.384064	1.04009	0.48497	0.776954	1	808	tags=14%, list=7%, signal=15%
CELLULAR_LIPID_METABOLIC_PROCESS	CELLULAR_LIPID_METABOLIC_PROCESS		194	0.3808	1.04006	0.408952	0.775425	1	657	tags=10%, list=6%, signal=11%
SPHINGOLIPID_METABOLIC_PROCESS	SPHINGOLIPID_METABOLIC_PROCESS		23	0.440551	1.03869	0.576037	0.775896	1	1852	tags=61%, list=17%, signal=73%
ATPASE_ACTIVITY	ATPASE_ACTIVITY		90	0.393521	1.03413	0.496703	0.781005	1	295	tags=4%, list=3%, signal=5%
POSITIVE_REGULATION_OF_SIGNAL_TRANSDUCTION	POSITIVE_REGULATION_OF_SIGNAL_TRANSDUCTION		93	0.387996	1.03342	0.451366	0.780394	1	410	tags=6%, list=4%, signal=7%
GENERATION_OF_PRECURSOR_METABOLITES_AND_ENERGY	GENERATION_OF_PRECURSOR_METABOLITES_AND_ENERGY		104	0.377822	1.03139	0.392432	0.781452	1	818	tags=14%, list=7%, signal=15%
PROTEIN_KINASE_CASCADE	PROTEIN_KINASE_CASCADE		235	0.380092	1.03032	0.456827	0.781128	1	177	tags=2%, list=2%, signal=2%
CENTROSOME	CENTROSOME		38	0.431445	1.02759	0.729223	0.782915	1	195	tags=3%, list=2%, signal=3%
LIPID_METABOLIC_PROCESS	LIPID_METABOLIC_PROCESS		246	0.37176	1.02695	0.455912	0.782103	1	657	tags=9%, list=6%, signal=10%
REGULATION_OF_DNA_BINDING	REGULATION_OF_DNA_BINDING		39	0.440329	1.02659	0.415761	0.780954	1	26	tags=3%, list=0%, signal=3%
MACROMOLECULE_BIOSYNTHETIC_PROCESS	MACROMOLECULE_BIOSYNTHETIC_PROCESS		249	0.372944	1.02527	0.435306	0.780887	1	1059	tags=16%, list=10%, signal=17%
LIPASE_ACTIVITY	LIPASE_ACTIVITY		39	0.430897	1.02414	0.645248	0.780609	1	129	tags=3%, list=1%, signal=3%
SMALL_GTPASE_REGULATOR_ACTIVITY	SMALL_GTPASE_REGULATOR_ACTIVITY		51	0.409865	1.02368	0.350617	0.779596	1	1006	tags=22%, list=9%, signal=24%
GLYCOLIPID_METABOLIC_PROCESS	GLYCOLIPID_METABOLIC_PROCESS		15	0.433775	1.02149	0.446181	0.780561	1	2558	tags=67%, list=23%, signal=87%
POSITIVE_REGULATION_OF_IMMUNE_SYSTEM_PROCESS	POSITIVE_REGULATION_OF_IMMUNE_SYSTEM_PROCESS		42	0.425586	1.01672	0.389543	0.784777	1	292	tags=7%, list=3%, signal=7%
CATION_TRANSMEMBRANE_TRANSPORTER_ACTIVITY	CATION_TRANSMEMBRANE_TRANSPORTER_ACTIVITY		186	0.369368	1.00816	0.578411	0.793089	1	2941	tags=46%, list=27%, signal=62%
SKELETAL_DEVELOPMENT	SKELETAL_DEVELOPMENT		91	0.384951	1.00635	0.632563	0.793626	1	210	tags=2%, list=2%, signal=2%
UBIQUITIN_CYCLE	UBIQUITIN_CYCLE		41	0.421105	1.00591	0.607713	0.792536	1	881	tags=15%, list=8%, signal=16%
NUCLEOPLASM_PART	NUCLEOPLASM_PART		151	0.373395	1.00455	0.434469	0.792453	1	486	tags=8%, list=4%, signal=8%
REGULATION_OF_PHOSPHORYLATION	REGULATION_OF_PHOSPHORYLATION		42	0.421213	0.996221	0.457737	0.799786	1	31	tags=2%, list=0%, signal=2%
NUCLEOBASENUCLEOSIDE_AND_NUCLEOTIDE_METABOLIC_PROCESS	NUCLEOBASENUCLEOSIDE_AND_NUCLEOTIDE_METABOLIC_PROCESS		43	0.406383	0.991271	0.667974	0.803514	1	281	tags=5%, list=3%, signal=5%
CYSTEINE_TYPE_PEPTIDASE_ACTIVITY	CYSTEINE_TYPE_PEPTIDASE_ACTIVITY		42	0.40262	0.991212	0.755387	0.801998	1	234	tags=2%, list=2%, signal=2%
MONOCARBOXYLIC_ACID_METABOLIC_PROCESS	MONOCARBOXYLIC_ACID_METABOLIC_PROCESS		63	0.386836	0.990766	0.447917	0.800873	1	1141	tags=25%, list=10%, signal=28%
NEUROTRANSMITTER_RECEPTOR_ACTIVITY	NEUROTRANSMITTER_RECEPTOR_ACTIVITY		49	0.400861	0.988667	0.364341	0.801515	1	401	tags=10%, list=4%, signal=11%
FATTY_ACID_METABOLIC_PROCESS	FATTY_ACID_METABOLIC_PROCESS		45	0.40016	0.980945	0.550761	0.808874	1	518	tags=9%, list=5%, signal=9%
POST_TRANSLATIONAL_PROTEIN_MODIFICATION	POST_TRANSLATIONAL_PROTEIN_MODIFICATION		400	0.363693	0.980791	0.543	0.807482	1	192	tags=2%, list=2%, signal=2%
DNA_DEPENDENT_DNA_REPLICATION	DNA_DEPENDENT_DNA_REPLICATION		39	0.42348	0.980759	0.752688	0.805953	1	210	tags=3%, list=2%, signal=3%
MACROMOLECULAR_COMPLEX_ASSEMBLY	MACROMOLECULAR_COMPLEX_ASSEMBLY		205	0.357435	0.978963	0.574318	0.806501	1	195	tags=2%, list=2%, signal=2%
CONTRACTILE_FIBER_PART	CONTRACTILE_FIBER_PART		19	0.42621	0.973939	0.541925	0.810507	1	5719	tags=95%, list=52%, signal=198%
RESPONSE_TO_LIGHT_STIMULUS	RESPONSE_TO_LIGHT_STIMULUS		42	0.409947	0.96914	0.696287	0.813976	1	154	tags=2%, list=1%, signal=2%
ESTABLISHMENT_AND_OR_MAINTENANCE_OF_CHROMATIN_ARCHITECTURE	ESTABLISHMENT_AND_OR_MAINTENANCE_OF_CHROMATIN_ARCHITECTURE		62	0.384139	0.963648	0.480427	0.818458	1	506	tags=16%, list=5%, signal=17%
SUBSTRATE_SPECIFIC_TRANSPORTER_ACTIVITY	SUBSTRATE_SPECIFIC_TRANSPORTER_ACTIVITY		338	0.352974	0.963436	0.580581	0.817121	1	808	tags=13%, list=7%, signal=13%
EMBRYONIC_DEVELOPMENT	EMBRYONIC_DEVELOPMENT		47	0.390812	0.958555	0.553059	0.820567	1	636	tags=11%, list=6%, signal=11%
MULTI_ORGANISM_PROCESS	MULTI_ORGANISM_PROCESS		109	0.35321	0.958254	0.497863	0.819309	1	2189	tags=31%, list=20%, signal=39%
PEPTIDE_BINDING	PEPTIDE_BINDING		78	0.372941	0.956887	0.576196	0.819268	1	1877	tags=37%, list=17%, signal=45%
CATABOLIC_PROCESS	CATABOLIC_PROCESS		175	0.348899	0.949082	0.534149	0.826305	1	1053	tags=17%, list=10%, signal=18%
RECEPTOR_ACTIVITY	RECEPTOR_ACTIVITY		466	0.355272	0.948658	0.59	0.825155	1	485	tags=6%, list=4%, signal=6%
CELLULAR_COMPONENT_ASSEMBLY	CELLULAR_COMPONENT_ASSEMBLY		220	0.340694	0.947852	0.606212	0.824458	1	195	tags=2%, list=2%, signal=2%
MICROTUBULE	MICROTUBULE		25	0.403768	0.946403	0.626357	0.824537	1	3475	tags=72%, list=32%, signal=105%
POSITIVE_REGULATION_OF_HYDROLASE_ACTIVITY	POSITIVE_REGULATION_OF_HYDROLASE_ACTIVITY		43	0.405904	0.946282	0.68643	0.823118	1	134	tags=2%, list=1%, signal=2%
NEUROTRANSMITTER_BINDING	NEUROTRANSMITTER_BINDING		52	0.384694	0.945514	0.4175	0.822427	1	401	tags=10%, list=4%, signal=10%
MICROTUBULE_ORGANIZING_CENTER	MICROTUBULE_ORGANIZING_CENTER		45	0.389039	0.94451	0.752212	0.82194	1	195	tags=2%, list=2%, signal=2%
MICROTUBULE_CYTOSKELETON	MICROTUBULE_CYTOSKELETON		104	0.35395	0.943638	0.657725	0.821336	1	195	tags=2%, list=2%, signal=2%
CELLULAR_CATABOLIC_PROCESS	CELLULAR_CATABOLIC_PROCESS		168	0.345098	0.941022	0.525406	0.822578	1	1053	tags=15%, list=10%, signal=16%
MYOFIBRIL	MYOFIBRIL		16	0.41621	0.938172	0.507438	0.823802	1	5719	tags=94%, list=52%, signal=196%
INTEGRIN_COMPLEX	INTEGRIN_COMPLEX		15	0.414954	0.935394	0.483553	0.825084	1	4956	tags=87%, list=45%, signal=158%
STRUCTURAL_MOLECULE_ACTIVITY	STRUCTURAL_MOLECULE_ACTIVITY		187	0.34426	0.934152	0.595551	0.824823	1	1094	tags=18%, list=10%, signal=20%
ION_TRANSPORT	ION_TRANSPORT		156	0.337761	0.93415	0.645325	0.823297	1	2941	tags=46%, list=27%, signal=61%
REGULATION_OF_BINDING	REGULATION_OF_BINDING		47	0.39384	0.932723	0.498155	0.823165	1	26	tags=2%, list=0%, signal=2%
HYDROLASE_ACTIVITY_ACTING_ON_CARBON_NITROGEN_NOT_PEPTIDEBONDSIN_LINEAR_AMIDES	HYDROLASE_ACTIVITY_ACTING_ON_CARBON_NITROGEN_NOT_PEPTIDEBONDSIN_LINEAR_AMIDES		18	0.388757	0.930731	0.498377	0.823549	1	2443	tags=61%, list=22%, signal=79%
G_PROTEIN_SIGNALING_COUPLED_TO_CAMP_NUCLEOTIDE_SECOND_MESSENGER	G_PROTEIN_SIGNALING_COUPLED_TO_CAMP_NUCLEOTIDE_SECOND_MESSENGER		59	0.366403	0.925068	0.444976	0.827302	1	485	tags=12%, list=4%, signal=12%
REGULATION_OF_RESPONSE_TO_STIMULUS	REGULATION_OF_RESPONSE_TO_STIMULUS		49	0.373714	0.923155	0.713548	0.827475	1	135	tags=2%, list=1%, signal=2%
PROTEIN_FOLDING	PROTEIN_FOLDING		49	0.382206	0.921572	0.53375	0.827353	1	464	tags=8%, list=4%, signal=8%
GROWTH_FACTOR_ACTIVITY	GROWTH_FACTOR_ACTIVITY		49	0.367482	0.921519	0.793358	0.82588	1	203	tags=2%, list=2%, signal=2%
CARBOXYLIC_ACID_METABOLIC_PROCESS	CARBOXYLIC_ACID_METABOLIC_PROCESS		142	0.338254	0.920338	0.613237	0.825291	1	1141	tags=21%, list=10%, signal=23%
ANATOMICAL_STRUCTURE_FORMATION	ANATOMICAL_STRUCTURE_FORMATION		49	0.366841	0.918031	0.792191	0.825638	1	210	tags=2%, list=2%, signal=2%
HEMOPOIESIS	HEMOPOIESIS		60	0.350769	0.915482	0.430806	0.826223	1	482	tags=10%, list=4%, signal=10%
ORGANIC_ACID_METABOLIC_PROCESS	ORGANIC_ACID_METABOLIC_PROCESS		144	0.333876	0.913048	0.615385	0.826629	1	1141	tags=21%, list=10%, signal=23%
RESPONSE_TO_RADIATION	RESPONSE_TO_RADIATION		51	0.362341	0.910445	0.731103	0.827168	1	154	tags=2%, list=1%, signal=2%
RECEPTOR_COMPLEX	RECEPTOR_COMPLEX		49	0.37464	0.908791	0.712846	0.826975	1	406	tags=6%, list=4%, signal=6%
CAMP_MEDIATED_SIGNALING	CAMP_MEDIATED_SIGNALING		60	0.361798	0.904862	0.484412	0.828232	1	485	tags=12%, list=4%, signal=12%
REPRODUCTIVE_PROCESS	REPRODUCTIVE_PROCESS		115	0.335966	0.901253	0.611229	0.829061	1	134	tags=2%, list=1%, signal=2%
ENDOMEMBRANE_SYSTEM	ENDOMEMBRANE_SYSTEM		168	0.33305	0.900108	0.719262	0.828319	1	232	tags=2%, list=2%, signal=2%
ENDOSOME	ENDOSOME		54	0.359169	0.894613	0.547239	0.830543	1	701	tags=11%, list=6%, signal=12%
CONTRACTILE_FIBER	CONTRACTILE_FIBER		20	0.378793	0.891502	0.539308	0.831171	1	5719	tags=90%, list=52%, signal=188%
REGULATION_OF_IMMUNE_SYSTEM_PROCESS	REGULATION_OF_IMMUNE_SYSTEM_PROCESS		55	0.355734	0.891396	0.517327	0.829752	1	292	tags=5%, list=3%, signal=6%
ATP_BINDING	ATP_BINDING		122	0.330102	0.889479	0.551042	0.829509	1	51	tags=2%, list=0%, signal=2%
INTERCELLULAR_JUNCTION	INTERCELLULAR_JUNCTION		51	0.357391	0.887029	0.81335	0.829787	1	208	tags=2%, list=2%, signal=2%
AMINE_METABOLIC_PROCESS	AMINE_METABOLIC_PROCESS		121	0.3275	0.886525	0.587866	0.828673	1	468	tags=7%, list=4%, signal=7%
POSITIVE_REGULATION_OF_MULTICELLULAR_ORGANISMAL_PROCESS	POSITIVE_REGULATION_OF_MULTICELLULAR_ORGANISMAL_PROCESS		55	0.364078	0.884807	0.480344	0.82848	1	2159	tags=33%, list=20%, signal=41%
ADENYL_RIBONUCLEOTIDE_BINDING	ADENYL_RIBONUCLEOTIDE_BINDING		129	0.317595	0.877673	0.548354	0.832747	1	51	tags=2%, list=0%, signal=2%
GLUTAMATE_SIGNALING_PATHWAY	GLUTAMATE_SIGNALING_PATHWAY		16	0.372167	0.872455	0.465574	0.835625	1	4831	tags=81%, list=44%, signal=145%
LYMPHOCYTE_DIFFERENTIATION	LYMPHOCYTE_DIFFERENTIATION		23	0.380666	0.871232	0.602118	0.835201	1	3460	tags=70%, list=32%, signal=101%
POSITIVE_REGULATION_OF_I_KAPPAB_KINASE_NF_KAPPAB_CASCADE	POSITIVE_REGULATION_OF_I_KAPPAB_KINASE_NF_KAPPAB_CASCADE		61	0.341817	0.869631	0.472643	0.835157	1	410	tags=8%, list=4%, signal=8%
RECEPTOR_BINDING	RECEPTOR_BINDING		301	0.31801	0.869171	0.737738	0.834063	1	214	tags=2%, list=2%, signal=2%
HEMOPOIETIC_OR_LYMPHOID_ORGAN_DEVELOPMENT	HEMOPOIETIC_OR_LYMPHOID_ORGAN_DEVELOPMENT		62	0.342108	0.855901	0.496495	0.843811	1	482	tags=10%, list=4%, signal=10%
GLYCOPROTEIN_BIOSYNTHETIC_PROCESS	GLYCOPROTEIN_BIOSYNTHETIC_PROCESS		58	0.337347	0.852077	0.668646	0.845415	1	475	tags=7%, list=4%, signal=7%
CELL_SURFACE	CELL_SURFACE		58	0.33064	0.84742	0.795314	0.847275	1	170	tags=2%, list=2%, signal=2%
IMMUNE_SYSTEM_DEVELOPMENT	IMMUNE_SYSTEM_DEVELOPMENT		64	0.333818	0.8433	0.5	0.848734	1	482	tags=9%, list=4%, signal=10%
ADENYL_NUCLEOTIDE_BINDING	ADENYL_NUCLEOTIDE_BINDING		133	0.310859	0.842608	0.592243	0.84778	1	51	tags=2%, list=0%, signal=1%
TRANSMEMBRANE_RECEPTOR_ACTIVITY	TRANSMEMBRANE_RECEPTOR_ACTIVITY		335	0.310702	0.841918	0.72973	0.846799	1	961	tags=13%, list=9%, signal=14%
STRUCTURAL_CONSTITUENT_OF_MUSCLE	STRUCTURAL_CONSTITUENT_OF_MUSCLE		25	0.361335	0.841764	0.612156	0.845442	1	6131	tags=92%, list=56%, signal=208%
REGULATION_OF_I_KAPPAB_KINASE_NF_KAPPAB_CASCADE	REGULATION_OF_I_KAPPAB_KINASE_NF_KAPPAB_CASCADE		64	0.329603	0.839764	0.510907	0.845476	1	410	tags=8%, list=4%, signal=8%
NUCLEOPLASM	NUCLEOPLASM		198	0.309473	0.834147	0.667003	0.848085	1	510	tags=7%, list=5%, signal=7%
POSITIVE_REGULATION_OF_CATALYTIC_ACTIVITY	POSITIVE_REGULATION_OF_CATALYTIC_ACTIVITY		134	0.300535	0.833171	0.688083	0.847339	1	145	tags=1%, list=1%, signal=1%
NUCLEAR_LUMEN	NUCLEAR_LUMEN		268	0.304115	0.832029	0.689379	0.846762	1	510	tags=7%, list=5%, signal=7%
REPRODUCTION	REPRODUCTION		198	0.304868	0.824205	0.678788	0.851452	1	134	tags=2%, list=1%, signal=2%
SECOND_MESSENGER_MEDIATED_SIGNALING	SECOND_MESSENGER_MEDIATED_SIGNALING		131	0.306351	0.821266	0.700312	0.852391	1	485	tags=6%, list=4%, signal=6%
AMINO_ACID_METABOLIC_PROCESS	AMINO_ACID_METABOLIC_PROCESS		70	0.316551	0.813534	0.55079	0.856974	1	975	tags=16%, list=9%, signal=17%
G_PROTEIN_COUPLED_RECEPTOR_PROTEIN_SIGNALING_PATHWAY	G_PROTEIN_COUPLED_RECEPTOR_PROTEIN_SIGNALING_PATHWAY		280	0.293197	0.805339	0.713714	0.861781	1	485	tags=6%, list=4%, signal=6%
SYNAPTOGENESIS	SYNAPTOGENESIS		17	0.349345	0.800529	0.519802	0.864319	1	5202	tags=82%, list=47%, signal=157%
RESPONSE_TO_STRESS	RESPONSE_TO_STRESS		412	0.290478	0.783044	0.838839	0.875047	1	195	tags=1%, list=2%, signal=1%
LIPOPROTEIN_METABOLIC_PROCESS	LIPOPROTEIN_METABOLIC_PROCESS		27	0.324437	0.779871	0.625185	0.875517	1	7006	tags=96%, list=64%, signal=266%
REGULATION_OF_HYDROLASE_ACTIVITY	REGULATION_OF_HYDROLASE_ACTIVITY		62	0.318749	0.779406	0.80376	0.874254	1	134	tags=2%, list=1%, signal=2%
ATP_DEPENDENT_HELICASE_ACTIVITY	ATP_DEPENDENT_HELICASE_ACTIVITY		18	0.344118	0.775177	0.549363	0.875152	1	5367	tags=83%, list=49%, signal=163%
BIOPOLYMER_CATABOLIC_PROCESS	BIOPOLYMER_CATABOLIC_PROCESS		88	0.284596	0.759218	0.620422	0.881978	1	3645	tags=49%, list=33%, signal=73%
GLYCOPROTEIN_METABOLIC_PROCESS	GLYCOPROTEIN_METABOLIC_PROCESS		72	0.290068	0.7584	0.749714	0.880946	1	2262	tags=29%, list=21%, signal=37%
CELL_CELL_ADHESION	CELL_CELL_ADHESION		73	0.292838	0.757274	0.657565	0.880013	1	28	tags=1%, list=0%, signal=1%
POSITIVE_REGULATION_OF_TRANSFERASE_ACTIVITY	POSITIVE_REGULATION_OF_TRANSFERASE_ACTIVITY		68	0.297295	0.753224	0.797674	0.880577	1	145	tags=1%, list=1%, signal=1%
PROTON_TRANSPORTING_TWO_SECTOR_ATPASE_COMPLEX	PROTON_TRANSPORTING_TWO_SECTOR_ATPASE_COMPLEX		15	0.323923	0.752802	0.483923	0.879278	1	6683	tags=93%, list=61%, signal=239%
NEURON_PROJECTION	NEURON_PROJECTION		18	0.323595	0.742162	0.546178	0.882954	1	3156	tags=61%, list=29%, signal=86%
LIPOPROTEIN_BIOSYNTHETIC_PROCESS	LIPOPROTEIN_BIOSYNTHETIC_PROCESS		23	0.317864	0.738354	0.592988	0.8832	1	7006	tags=96%, list=64%, signal=265%
RHODOPSIN_LIKE_RECEPTOR_ACTIVITY	RHODOPSIN_LIKE_RECEPTOR_ACTIVITY		108	0.271205	0.733309	0.709129	0.883932	1	1928	tags=30%, list=18%, signal=36%
ENDOPLASMIC_RETICULUM_MEMBRANE	ENDOPLASMIC_RETICULUM_MEMBRANE		67	0.292539	0.731114	0.892111	0.883393	1	232	tags=1%, list=2%, signal=2%
SYMPORTER_ACTIVITY	SYMPORTER_ACTIVITY		31	0.3131	0.728357	0.713267	0.883213	1	2941	tags=58%, list=27%, signal=79%
PROTEIN_AMINO_ACID_LIPIDATION	PROTEIN_AMINO_ACID_LIPIDATION		21	0.313657	0.72308	0.574133	0.884042	1	7006	tags=95%, list=64%, signal=263%
HYDROLASE_ACTIVITY_HYDROLYZING_O_GLYCOSYL_COMPOUNDS	HYDROLASE_ACTIVITY_HYDROLYZING_O_GLYCOSYL_COMPOUNDS		21	0.309905	0.721811	0.567652	0.883179	1	1828	tags=48%, list=17%, signal=57%
RECEPTOR_SIGNALING_PROTEIN_ACTIVITY	RECEPTOR_SIGNALING_PROTEIN_ACTIVITY		72	0.282624	0.721412	0.862543	0.881849	1	171	tags=1%, list=2%, signal=1%
PROTEOLYSIS	PROTEOLYSIS		151	0.266799	0.720555	0.869476	0.880788	1	234	tags=1%, list=2%, signal=1%
RESPONSE_TO_UV	RESPONSE_TO_UV		22	0.304676	0.71419	0.581679	0.882207	1	3641	tags=64%, list=33%, signal=95%
ORGANELLE_LUMEN	ORGANELLE_LUMEN		328	0.260633	0.713962	0.849	0.880847	1	517	tags=6%, list=5%, signal=6%
MEMBRANE_ENCLOSED_LUMEN	MEMBRANE_ENCLOSED_LUMEN		328	0.260633	0.713506	0.845	0.87961	1	517	tags=6%, list=5%, signal=6%
DI___TRI_VALENT_INORGANIC_CATION_TRANSMEMBRANE_TRANSPORTER_ACTIVITY	DI___TRI_VALENT_INORGANIC_CATION_TRANSMEMBRANE_TRANSPORTER_ACTIVITY		19	0.301853	0.713315	0.54232	0.878244	1	1888	tags=47%, list=17%, signal=57%
LOCOMOTORY_BEHAVIOR	LOCOMOTORY_BEHAVIOR		75	0.276418	0.709228	0.854631	0.87878	1	145	tags=1%, list=1%, signal=1%
DNA_HELICASE_ACTIVITY	DNA_HELICASE_ACTIVITY		22	0.299922	0.707819	0.579109	0.878037	1	3693	tags=64%, list=34%, signal=96%
CALCIUM_ION_BINDING	CALCIUM_ION_BINDING		81	0.266976	0.707735	0.775395	0.876627	1	76	tags=1%, list=1%, signal=1%
AMINO_ACID_AND_DERIVATIVE_METABOLIC_PROCESS	AMINO_ACID_AND_DERIVATIVE_METABOLIC_PROCESS		90	0.262973	0.703851	0.646995	0.877147	1	1462	tags=20%, list=13%, signal=23%
CYTOPLASMIC_VESICLE	CYTOPLASMIC_VESICLE		90	0.262606	0.700991	0.648472	0.877217	1	2388	tags=31%, list=22%, signal=39%
CYTOPLASMIC_MEMBRANE_BOUND_VESICLE	CYTOPLASMIC_MEMBRANE_BOUND_VESICLE		87	0.26858	0.700943	0.667408	0.875804	1	1418	tags=20%, list=13%, signal=22%
MEMBRANE_BOUND_VESICLE	MEMBRANE_BOUND_VESICLE		89	0.261829	0.695393	0.654525	0.877291	1	1418	tags=19%, list=13%, signal=22%
RESPONSE_TO_CHEMICAL_STIMULUS	RESPONSE_TO_CHEMICAL_STIMULUS		247	0.252951	0.69376	0.858576	0.876665	1	192	tags=1%, list=2%, signal=1%
DRUG_BINDING	DRUG_BINDING		15	0.301995	0.693391	0.517857	0.875424	1	4731	tags=73%, list=43%, signal=129%
ENDOPLASMIC_RETICULUM_PART	ENDOPLASMIC_RETICULUM_PART		75	0.268425	0.688583	0.914579	0.876535	1	232	tags=1%, list=2%, signal=1%
SECRETION_BY_CELL	SECRETION_BY_CELL		81	0.262931	0.682328	0.838565	0.878095	1	120	tags=1%, list=1%, signal=1%
VESICLE	VESICLE		93	0.259041	0.680201	0.673673	0.877707	1	2388	tags=31%, list=22%, signal=40%
NUCLEAR_ENVELOPE_ENDOPLASMIC_RETICULUM_NETWORK	NUCLEAR_ENVELOPE_ENDOPLASMIC_RETICULUM_NETWORK		75	0.268425	0.677789	0.924768	0.87752	1	232	tags=1%, list=2%, signal=1%
ACTIN_CYTOSKELETON_ORGANIZATION_AND_BIOGENESIS	ACTIN_CYTOSKELETON_ORGANIZATION_AND_BIOGENESIS		89	0.256053	0.674279	0.686616	0.877869	1	458	tags=7%, list=4%, signal=7%
INTERMEDIATE_FILAMENT	INTERMEDIATE_FILAMENT		19	0.283352	0.673723	0.550413	0.876724	1	7282	tags=95%, list=66%, signal=282%
NUCLEOLUS	NUCLEOLUS		85	0.261672	0.672332	0.73608	0.876026	1	318	tags=5%, list=3%, signal=5%
STRUCTURAL_CONSTITUENT_OF_RIBOSOME	STRUCTURAL_CONSTITUENT_OF_RIBOSOME		67	0.259889	0.670368	0.885781	0.875732	1	1094	tags=36%, list=10%, signal=40%
SYNAPSE_ORGANIZATION_AND_BIOGENESIS	SYNAPSE_ORGANIZATION_AND_BIOGENESIS		21	0.28773	0.668421	0.572108	0.875296	1	5202	tags=76%, list=47%, signal=145%
RESPONSE_TO_EXTERNAL_STIMULUS	RESPONSE_TO_EXTERNAL_STIMULUS		256	0.246032	0.664765	0.893681	0.875698	1	190	tags=1%, list=2%, signal=1%
SPINDLE	SPINDLE		30	0.281946	0.658663	0.692529	0.877344	1	7512	tags=97%, list=69%, signal=306%
OXIDOREDUCTASE_ACTIVITY_ACTING_ON_THE_ALDEHYDE_OR_OXO_GROUP_OF_DONORSNAD_OR_NADP_AS_ACCEPTOR	OXIDOREDUCTASE_ACTIVITY_ACTING_ON_THE_ALDEHYDE_OR_OXO_GROUP_OF_DONORSNAD_OR_NADP_AS_ACCEPTOR		15	0.280037	0.655129	0.53451	0.877714	1	7894	tags=100%, list=72%, signal=357%
SECONDARY_ACTIVE_TRANSMEMBRANE_TRANSPORTER_ACTIVITY	SECONDARY_ACTIVE_TRANSMEMBRANE_TRANSPORTER_ACTIVITY		41	0.269161	0.654044	0.755319	0.876878	1	2941	tags=54%, list=27%, signal=73%
MEMBRANE_ORGANIZATION_AND_BIOGENESIS	MEMBRANE_ORGANIZATION_AND_BIOGENESIS		98	0.248674	0.653683	0.717922	0.875654	1	3333	tags=42%, list=30%, signal=60%
INTERMEDIATE_FILAMENT_CYTOSKELETON	INTERMEDIATE_FILAMENT_CYTOSKELETON		19	0.283352	0.648406	0.5693	0.876973	1	7282	tags=95%, list=66%, signal=282%
DEFENSE_RESPONSE	DEFENSE_RESPONSE		194	0.233431	0.639485	0.819557	0.880154	1	2159	tags=26%, list=20%, signal=32%
DNA_DEPENDENT_ATPASE_ACTIVITY	DNA_DEPENDENT_ATPASE_ACTIVITY		18	0.274518	0.63515	0.56457	0.880792	1	3693	tags=61%, list=34%, signal=92%
GAMETE_GENERATION	GAMETE_GENERATION		92	0.244402	0.635123	0.793407	0.879406	1	51	tags=1%, list=0%, signal=1%
RAS_GUANYL_NUCLEOTIDE_EXCHANGE_FACTOR_ACTIVITY	RAS_GUANYL_NUCLEOTIDE_EXCHANGE_FACTOR_ACTIVITY		16	0.272295	0.633956	0.542345	0.878598	1	6609	tags=88%, list=60%, signal=220%
CELLULAR_CATION_HOMEOSTASIS	CELLULAR_CATION_HOMEOSTASIS		89	0.23794	0.626834	0.936473	0.880518	1	190	tags=1%, list=2%, signal=1%
B_CELL_ACTIVATION	B_CELL_ACTIVATION		17	0.272874	0.625178	0.548957	0.87989	1	3460	tags=59%, list=32%, signal=86%
ADENYLATE_CYCLASE_ACTIVATION	ADENYLATE_CYCLASE_ACTIVATION		18	0.264932	0.616745	0.561139	0.882201	1	3189	tags=56%, list=29%, signal=78%
ACTIN_FILAMENT_BASED_PROCESS	ACTIN_FILAMENT_BASED_PROCESS		98	0.234951	0.61657	0.780881	0.880891	1	458	tags=6%, list=4%, signal=6%
CATION_HOMEOSTASIS	CATION_HOMEOSTASIS		92	0.231612	0.608718	0.932819	0.882717	1	190	tags=1%, list=2%, signal=1%
G_PROTEIN_SIGNALING_COUPLED_TO_IP3_SECOND_MESSENGERPHOSPHOLIPASE_C_ACTIVATING	G_PROTEIN_SIGNALING_COUPLED_TO_IP3_SECOND_MESSENGERPHOSPHOLIPASE_C_ACTIVATING		34	0.258611	0.607199	0.735099	0.881918	1	6844	tags=88%, list=62%, signal=234%
AMINO_ACID_DERIVATIVE_METABOLIC_PROCESS	AMINO_ACID_DERIVATIVE_METABOLIC_PROCESS		20	0.253839	0.592049	0.580286	0.886626	1	3798	tags=60%, list=35%, signal=92%
LEUKOCYTE_DIFFERENTIATION	LEUKOCYTE_DIFFERENTIATION		32	0.247438	0.584504	0.717007	0.88845	1	3460	tags=56%, list=32%, signal=82%
POSITIVE_REGULATION_OF_DNA_BINDING	POSITIVE_REGULATION_OF_DNA_BINDING		24	0.252256	0.583237	0.635556	0.887616	1	5917	tags=79%, list=54%, signal=172%
G_PROTEIN_COUPLED_RECEPTOR_ACTIVITY	G_PROTEIN_COUPLED_RECEPTOR_ACTIVITY		148	0.209242	0.580447	0.836082	0.887384	1	510	tags=11%, list=5%, signal=11%
SEXUAL_REPRODUCTION	SEXUAL_REPRODUCTION		108	0.215343	0.577202	0.835676	0.887439	1	51	tags=1%, list=0%, signal=1%
LIPID_TRANSPORT	LIPID_TRANSPORT		25	0.247737	0.576845	0.636496	0.886218	1	3866	tags=60%, list=35%, signal=92%
POSITIVE_REGULATION_OF_BINDING	POSITIVE_REGULATION_OF_BINDING		24	0.252256	0.573904	0.654135	0.885998	1	5917	tags=79%, list=54%, signal=172%
PHOSPHOINOSITIDE_MEDIATED_SIGNALING	PHOSPHOINOSITIDE_MEDIATED_SIGNALING		37	0.241135	0.572751	0.749014	0.88505	1	6844	tags=86%, list=62%, signal=230%
INFLAMMATORY_RESPONSE	INFLAMMATORY_RESPONSE		103	0.220937	0.570301	0.877268	0.88466	1	2159	tags=25%, list=20%, signal=31%
DNA_REPAIR	DNA_REPAIR		107	0.208766	0.56725	0.922246	0.884514	1	382	tags=4%, list=3%, signal=4%
HYDROLASE_ACTIVITY_ACTING_ON_GLYCOSYL_BONDS	HYDROLASE_ACTIVITY_ACTING_ON_GLYCOSYL_BONDS		30	0.237877	0.561879	0.696662	0.885308	1	3975	tags=60%, list=36%, signal=94%
PROTEIN_AMINO_ACID_PHOSPHORYLATION	PROTEIN_AMINO_ACID_PHOSPHORYLATION		233	0.204408	0.560286	0.894472	0.884567	1	31	tags=1%, list=0%, signal=1%
EXTRINSIC_TO_MEMBRANE	EXTRINSIC_TO_MEMBRANE		18	0.242318	0.557975	0.586039	0.88413	1	5872	tags=78%, list=54%, signal=167%
MOTOR_ACTIVITY	MOTOR_ACTIVITY		22	0.245533	0.553047	0.653274	0.884808	1	7277	tags=91%, list=66%, signal=270%
MEMBRANE_FUSION	MEMBRANE_FUSION		22	0.241743	0.549928	0.642105	0.884753	1	3333	tags=55%, list=30%, signal=78%
ION_HOMEOSTASIS	ION_HOMEOSTASIS		109	0.200941	0.545605	0.945629	0.885175	1	190	tags=1%, list=2%, signal=1%
CYTOKINE_AND_CHEMOKINE_MEDIATED_SIGNALING_PATHWAY	CYTOKINE_AND_CHEMOKINE_MEDIATED_SIGNALING_PATHWAY		16	0.239492	0.544017	0.620168	0.884499	1	5598	tags=75%, list=51%, signal=153%
POSITIVE_REGULATION_OF_TRANSCRIPTION_FACTOR_ACTIVITY	POSITIVE_REGULATION_OF_TRANSCRIPTION_FACTOR_ACTIVITY		22	0.233232	0.543578	0.637048	0.883333	1	5917	tags=77%, list=54%, signal=168%
TRANSCRIPTION_FACTOR_COMPLEX	TRANSCRIPTION_FACTOR_COMPLEX		69	0.210355	0.537168	0.912341	0.884794	1	4697	tags=64%, list=43%, signal=111%
SMALL_PROTEIN_CONJUGATING_ENZYME_ACTIVITY	SMALL_PROTEIN_CONJUGATING_ENZYME_ACTIVITY		44	0.215663	0.536742	0.775353	0.883646	1	3623	tags=55%, list=33%, signal=81%
PEPTIDE_RECEPTOR_ACTIVITY	PEPTIDE_RECEPTOR_ACTIVITY		47	0.219449	0.531397	0.824427	0.884653	1	7165	tags=87%, list=65%, signal=251%
ACTIN_FILAMENT_BINDING	ACTIN_FILAMENT_BINDING		16	0.224507	0.529853	0.635468	0.884022	1	5077	tags=69%, list=46%, signal=128%
FATTY_ACID_OXIDATION	FATTY_ACID_OXIDATION		16	0.2214	0.520339	0.641026	0.887256	1	2371	tags=44%, list=22%, signal=56%
UBIQUITIN_PROTEIN_LIGASE_ACTIVITY	UBIQUITIN_PROTEIN_LIGASE_ACTIVITY		42	0.217796	0.520243	0.786755	0.885968	1	3623	tags=55%, list=33%, signal=81%
INORGANIC_ANION_TRANSMEMBRANE_TRANSPORTER_ACTIVITY	INORGANIC_ANION_TRANSMEMBRANE_TRANSPORTER_ACTIVITY		18	0.23195	0.513979	0.681373	0.88778	1	2941	tags=50%, list=27%, signal=68%
PHOSPHORYLATION	PHOSPHORYLATION		261	0.186235	0.5059	0.93994	0.890699	1	31	tags=1%, list=0%, signal=1%
ENDONUCLEASE_ACTIVITY	ENDONUCLEASE_ACTIVITY		20	0.21819	0.503677	0.663594	0.890566	1	3640	tags=55%, list=33%, signal=82%
DETECTION_OF_EXTERNAL_STIMULUS	DETECTION_OF_EXTERNAL_STIMULUS		19	0.20966	0.503293	0.633871	0.889447	1	1743	tags=37%, list=16%, signal=44%
HYDROLASE_ACTIVITY_ACTING_ON_CARBON_NITROGEN_NOT_PEPTIDEBONDS	HYDROLASE_ACTIVITY_ACTING_ON_CARBON_NITROGEN_NOT_PEPTIDEBONDS		39	0.20733	0.496119	0.772606	0.892354	1	545	tags=26%, list=5%, signal=27%
NEUROPEPTIDE_RECEPTOR_ACTIVITY	NEUROPEPTIDE_RECEPTOR_ACTIVITY		22	0.216626	0.494342	0.68006	0.89202	1	7095	tags=86%, list=65%, signal=244%
REGULATION_OF_HEART_CONTRACTION	REGULATION_OF_HEART_CONTRACTION		22	0.205879	0.491095	0.674663	0.892652	1	5718	tags=73%, list=52%, signal=152%
MITOTIC_CELL_CYCLE_CHECKPOINT	MITOTIC_CELL_CYCLE_CHECKPOINT		16	0.227339	0.491052	0.692058	0.891345	1	3676	tags=56%, list=34%, signal=85%
SMALL_GTPASE_BINDING	SMALL_GTPASE_BINDING		24	0.21193	0.490136	0.676562	0.890556	1	7728	tags=92%, list=71%, signal=310%
INNATE_IMMUNE_RESPONSE	INNATE_IMMUNE_RESPONSE		16	0.214638	0.486706	0.658863	0.891406	1	3815	tags=56%, list=35%, signal=86%
CELLULAR_LIPID_CATABOLIC_PROCESS	CELLULAR_LIPID_CATABOLIC_PROCESS		29	0.209325	0.485841	0.713681	0.890587	1	7915	tags=93%, list=72%, signal=334%
DAMAGED_DNA_BINDING	DAMAGED_DNA_BINDING		18	0.199862	0.484067	0.673981	0.890363	1	3901	tags=56%, list=36%, signal=86%
SMALL_CONJUGATING_PROTEIN_LIGASE_ACTIVITY	SMALL_CONJUGATING_PROTEIN_LIGASE_ACTIVITY		44	0.192844	0.472721	0.803871	0.895652	1	3623	tags=52%, list=33%, signal=78%
VESICLE_MEDIATED_TRANSPORT	VESICLE_MEDIATED_TRANSPORT		139	0.172924	0.469045	0.924103	0.896525	1	71	tags=1%, list=1%, signal=1%
ACID_AMINO_ACID_LIGASE_ACTIVITY	ACID_AMINO_ACID_LIGASE_ACTIVITY		50	0.187735	0.46716	0.811275	0.896308	1	6938	tags=82%, list=63%, signal=222%
CHEMICAL_HOMEOSTASIS	CHEMICAL_HOMEOSTASIS		131	0.170903	0.466715	0.97624	0.895214	1	190	tags=1%, list=2%, signal=1%
ACTIVATION_OF_NF_KAPPAB_TRANSCRIPTION_FACTOR	ACTIVATION_OF_NF_KAPPAB_TRANSCRIPTION_FACTOR		16	0.210344	0.466549	0.732577	0.894008	1	5917	tags=75%, list=54%, signal=163%
MAGNESIUM_ION_BINDING	MAGNESIUM_ION_BINDING		46	0.187521	0.462173	0.814721	0.895264	1	5815	tags=72%, list=53%, signal=152%
WOUND_HEALING	WOUND_HEALING		40	0.195512	0.454012	0.812169	0.89878	1	7180	tags=85%, list=66%, signal=246%
RESPONSE_TO_WOUNDING	RESPONSE_TO_WOUNDING		149	0.163663	0.448002	0.914521	0.901009	1	2159	tags=23%, list=20%, signal=29%
POSITIVE_REGULATION_OF_CELL_CYCLE	POSITIVE_REGULATION_OF_CELL_CYCLE		15	0.190254	0.442749	0.755814	0.902861	1	3762	tags=53%, list=34%, signal=81%
PROTEIN_HETERODIMERIZATION_ACTIVITY	PROTEIN_HETERODIMERIZATION_ACTIVITY		66	0.174419	0.442696	0.886728	0.90157	1	3911	tags=53%, list=36%, signal=82%
G_PROTEIN_SIGNALING_ADENYLATE_CYCLASE_ACTIVATING_PATHWAY	G_PROTEIN_SIGNALING_ADENYLATE_CYCLASE_ACTIVATING_PATHWAY		23	0.192577	0.442415	0.700297	0.900417	1	2658	tags=43%, list=24%, signal=57%
COAGULATION	COAGULATION		30	0.188136	0.43701	0.74189	0.902339	1	7076	tags=83%, list=65%, signal=235%
BLOOD_COAGULATION	BLOOD_COAGULATION		30	0.188136	0.436903	0.754745	0.901078	1	7076	tags=83%, list=65%, signal=235%
DEVELOPMENT_OF_PRIMARY_SEXUAL_CHARACTERISTICS	DEVELOPMENT_OF_PRIMARY_SEXUAL_CHARACTERISTICS		24	0.188399	0.436861	0.729984	0.899789	1	4332	tags=58%, list=40%, signal=96%
MRNA_BINDING	MRNA_BINDING		18	0.19122	0.436692	0.731975	0.898571	1	1560	tags=33%, list=14%, signal=39%
CELLULAR_PROTEIN_CATABOLIC_PROCESS	CELLULAR_PROTEIN_CATABOLIC_PROCESS		48	0.174303	0.436663	0.812579	0.897285	1	6317	tags=75%, list=58%, signal=176%
DEFENSE_RESPONSE_TO_BACTERIUM	DEFENSE_RESPONSE_TO_BACTERIUM		15	0.185229	0.436325	0.790186	0.896186	1	1625	tags=33%, list=15%, signal=39%
NUCLEASE_ACTIVITY	NUCLEASE_ACTIVITY		41	0.180663	0.433816	0.792053	0.896394	1	3640	tags=51%, list=33%, signal=76%
RAS_GTPASE_BINDING	RAS_GTPASE_BINDING		17	0.177427	0.420332	0.779743	0.903054	1	7728	tags=88%, list=71%, signal=299%
PROTEIN_CATABOLIC_PROCESS	PROTEIN_CATABOLIC_PROCESS		54	0.165094	0.412303	0.851168	0.906964	1	6317	tags=74%, list=58%, signal=174%
LIGASE_ACTIVITY_FORMING_CARBON_NITROGEN_BONDS	LIGASE_ACTIVITY_FORMING_CARBON_NITROGEN_BONDS		59	0.164374	0.406766	0.891827	0.909332	1	6938	tags=80%, list=63%, signal=216%
PROTEIN_SERINE_THREONINE_KINASE_ACTIVITY	PROTEIN_SERINE_THREONINE_KINASE_ACTIVITY		173	0.146521	0.405402	0.944162	0.908941	1	30	tags=1%, list=0%, signal=1%
RESPONSE_TO_OXIDATIVE_STRESS	RESPONSE_TO_OXIDATIVE_STRESS		38	0.169946	0.401513	0.811908	0.910232	1	8526	tags=95%, list=78%, signal=425%
ENERGY_DERIVATION_BY_OXIDATION_OF_ORGANIC_COMPOUNDS	ENERGY_DERIVATION_BY_OXIDATION_OF_ORGANIC_COMPOUNDS		32	0.169473	0.400126	0.775766	0.909832	1	2257	tags=38%, list=21%, signal=47%
CHANNEL_REGULATOR_ACTIVITY	CHANNEL_REGULATOR_ACTIVITY		21	0.174435	0.397507	0.78515	0.910236	1	2788	tags=43%, list=25%, signal=57%
RECEPTOR_MEDIATED_ENDOCYTOSIS	RECEPTOR_MEDIATED_ENDOCYTOSIS		26	0.169844	0.390068	0.777444	0.913945	1	4465	tags=58%, list=41%, signal=97%
DEOXYRIBONUCLEASE_ACTIVITY	DEOXYRIBONUCLEASE_ACTIVITY		20	0.168099	0.388261	0.800628	0.913857	1	3640	tags=50%, list=33%, signal=75%
CELL_MATURATION	CELL_MATURATION		15	0.168022	0.385818	0.862715	0.914209	1	4736	tags=60%, list=43%, signal=106%
RESPONSE_TO_BACTERIUM	RESPONSE_TO_BACTERIUM		19	0.167723	0.385143	0.8048	0.913373	1	1625	tags=32%, list=15%, signal=37%
ADAPTIVE_IMMUNE_RESPONSE	ADAPTIVE_IMMUNE_RESPONSE		22	0.166692	0.383655	0.798722	0.913115	1	1663	tags=32%, list=15%, signal=37%
INTEGRIN_BINDING	INTEGRIN_BINDING		24	0.166514	0.379295	0.786337	0.914932	1	5028	tags=63%, list=46%, signal=115%
CALMODULIN_BINDING	CALMODULIN_BINDING		25	0.161646	0.373974	0.796006	0.917478	1	4369	tags=56%, list=40%, signal=93%
AMINE_CATABOLIC_PROCESS	AMINE_CATABOLIC_PROCESS		24	0.161302	0.372659	0.793846	0.917146	1	975	tags=25%, list=9%, signal=27%
ACTIVATION_OF_PROTEIN_KINASE_ACTIVITY	ACTIVATION_OF_PROTEIN_KINASE_ACTIVITY		19	0.163297	0.369824	0.835114	0.917847	1	6865	tags=79%, list=63%, signal=211%
ADAPTIVE_IMMUNE_RESPONSE_GO_0002460	ADAPTIVE_IMMUNE_RESPONSE_GO_0002460		21	0.15953	0.368476	0.816614	0.917543	1	8692	tags=95%, list=79%, signal=459%
DETECTION_OF_STIMULUS_INVOLVED_IN_SENSORY_PERCEPTION	DETECTION_OF_STIMULUS_INVOLVED_IN_SENSORY_PERCEPTION		18	0.163153	0.365146	0.866242	0.918606	1	7956	tags=89%, list=73%, signal=324%
DEVELOPMENTAL_MATURATION	DEVELOPMENTAL_MATURATION		17	0.15627	0.363478	0.860233	0.918563	1	4736	tags=59%, list=43%, signal=103%
IMMUNE_EFFECTOR_PROCESS	IMMUNE_EFFECTOR_PROCESS		28	0.151756	0.360708	0.816327	0.919225	1	3820	tags=50%, list=35%, signal=77%
DIGESTION	DIGESTION		33	0.152544	0.359997	0.81831	0.918447	1	657	tags=21%, list=6%, signal=22%
MEMBRANE_LIPID_METABOLIC_PROCESS	MEMBRANE_LIPID_METABOLIC_PROCESS		76	0.133745	0.352019	0.922639	0.922918	1	7917	tags=86%, list=72%, signal=306%
NEGATIVE_REGULATION_OF_CELL_ADHESION	NEGATIVE_REGULATION_OF_CELL_ADHESION		16	0.145833	0.351355	0.920608	0.922132	1	458	tags=19%, list=4%, signal=20%
HEMOSTASIS	HEMOSTASIS		34	0.148868	0.344034	0.84957	0.926155	1	7076	tags=79%, list=65%, signal=223%
NITROGEN_COMPOUND_CATABOLIC_PROCESS	NITROGEN_COMPOUND_CATABOLIC_PROCESS		26	0.142055	0.339744	0.841176	0.928045	1	975	tags=23%, list=9%, signal=25%
MICROTUBULE_ORGANIZING_CENTER_PART	MICROTUBULE_ORGANIZING_CENTER_PART		16	0.151042	0.334009	0.902564	0.930979	1	7251	tags=81%, list=66%, signal=240%
LIGASE_ACTIVITY	LIGASE_ACTIVITY		78	0.124173	0.323865	0.926966	0.937077	1	6938	tags=76%, list=63%, signal=205%
POSITIVE_REGULATION_OF_PHOSPHATE_METABOLIC_PROCESS	POSITIVE_REGULATION_OF_PHOSPHATE_METABOLIC_PROCESS		25	0.139698	0.318672	0.868006	0.939566	1	4609	tags=56%, list=42%, signal=96%
MITOCHONDRION_ORGANIZATION_AND_BIOGENESIS	MITOCHONDRION_ORGANIZATION_AND_BIOGENESIS		43	0.128579	0.314784	0.858258	0.941026	1	8026	tags=86%, list=73%, signal=320%
MONOOXYGENASE_ACTIVITY	MONOOXYGENASE_ACTIVITY		18	0.133532	0.308299	0.93109	0.944476	1	8889	tags=94%, list=81%, signal=499%
AMINO_ACID_CATABOLIC_PROCESS	AMINO_ACID_CATABOLIC_PROCESS		23	0.129222	0.308217	0.904908	0.943222	1	5257	tags=61%, list=48%, signal=117%
DETECTION_OF_STIMULUS	DETECTION_OF_STIMULUS		36	0.129979	0.308129	0.884511	0.941982	1	1928	tags=31%, list=18%, signal=37%
CYTOPLASMIC_VESICLE_MEMBRANE	CYTOPLASMIC_VESICLE_MEMBRANE		22	0.132017	0.30503	0.903727	0.942942	1	9515	tags=100%, list=87%, signal=757%
CYTOPLASMIC_VESICLE_PART	CYTOPLASMIC_VESICLE_PART		22	0.132017	0.299592	0.932515	0.945698	1	9515	tags=100%, list=87%, signal=757%
TRANSPORT_VESICLE	TRANSPORT_VESICLE		20	0.132358	0.29837	0.931638	0.945279	1	2387	tags=35%, list=22%, signal=45%
PROTEIN_KINASE_ACTIVITY	PROTEIN_KINASE_ACTIVITY		244	0.1077	0.293152	0.977912	0.947653	1	30	tags=0%, list=0%, signal=0%
EXTRACELLULAR_STRUCTURE_ORGANIZATION_AND_BIOGENESIS	EXTRACELLULAR_STRUCTURE_ORGANIZATION_AND_BIOGENESIS		27	0.118157	0.28464	0.919149	0.952267	1	5202	tags=59%, list=47%, signal=113%
PHOSPHOTRANSFERASE_ACTIVITY_ALCOHOL_GROUP_AS_ACCEPTOR	PHOSPHOTRANSFERASE_ACTIVITY_ALCOHOL_GROUP_AS_ACCEPTOR		283	0.0938855	0.258275	0.989	0.968192	1	30	tags=0%, list=0%, signal=0%
HELICASE_ACTIVITY	HELICASE_ACTIVITY		40	0.10467	0.254926	0.925433	0.968963	1	8720	tags=90%, list=80%, signal=439%
RESPONSE_TO_OTHER_ORGANISM	RESPONSE_TO_OTHER_ORGANISM		57	0.099467	0.252249	0.93012	0.969266	1	1991	tags=28%, list=18%, signal=34%
MITOCHONDRIAL_TRANSPORT	MITOCHONDRIAL_TRANSPORT		19	0.110088	0.250736	0.968504	0.968831	1	8024	tags=84%, list=73%, signal=314%
RESPONSE_TO_VIRUS	RESPONSE_TO_VIRUS		37	0.0978099	0.234322	0.958777	0.976165	1	2189	tags=30%, list=20%, signal=37%
KINASE_ACTIVITY	KINASE_ACTIVITY		315	0.084887	0.229709	0.995992	0.977134	1	30	tags=0%, list=0%, signal=0%
