# Supplementary material for: Distribution Analyzer, a methodology for identifying and clustering outlier conditions from single-cell distributions, and its application to a Nanog reporter RNAi screen
Source: BMC Bioinformatics. 2015 Jul 22;16:225. doi: 10.1186/s12859-015-0636-7 (PMC4511455; doi:10.1186/s12859-015-0636-7)
Supplement: Additional file 15: Table S4. — shRNA sequences used in this study. [file 12859_2015_636_MOESM15_ESM.xlsx]

## Sheet: shRNA sequences
Gene Targeted	shRNA Sequence	Vector
Luciferase	CTTACGCTGAGTACTTCGA	pLKO.pig
Nanog	AAGGGTTAAGCTGTAACATAC	pLKO.pig
Chek1 shRNA1	CCCATGTAGTAGTATCACTTT	pLKO.pig
Luciferase	CTTACGCTGAGTACTTCGA	pLKO.pim
Nanog	AAGGGTTAAGCTGTAACATAC	pLKO.pim
Med7 shRNA1	TATTTGCTTCGAGACTAATAA	pLKO.pim
Med7 shRNA2	GTCTTAAGAGGTATAACTAAA	pLKO.pim
Med7 shRNA3	GATCTTATCATTCGCCCTTTA	pLKO.pim
Med7 shRNA4	GGCTTCTTTGCCCGATGATTT	pLKO.pim
Med14 shRNA1	GCCTACGCAGCTATCATATAA	pLKO.pim
Med14 shRNA2	CAACTCTTCGTTCGATTATTA	pLKO.pim
Med14 shRNA3	TGCCATGGCCCTCTTAGTTAG	pLKO.pim
Med14 shRNA4	GCCTACATTGTTTCTGCTTAT	pLKO.pim
Med17 shRNA1	AGGCCGAAACTTCGTTTATAA	pLKO.pim
Med17 shRNA2	CCGGGAAGCCGTTCAGATTAA	pLKO.pim
Med17 shRNA3	TGTGTATGAGTCTAGTGTAAA	pLKO.pim
Med17 shRNA4	TTCACGGGAGCCCTGTTTAAA	pLKO.pim
Med26 shRNA1	TGTTAAACCTGTGCGGTTAAA	pLKO.pim
Med26 shRNA2	TATCACGAAATGAGATCATAC	pLKO.pim
Med26 shRNA3	TGAAGACACACAGGGTAATTG	pLKO.pim
Med26 shRNA4	ATGGCTGAAATCTATAGTAAG	pLKO.pim
Med27 shRNA1	CCTGGCTGAGAAGCTACATTA	pLKO.pim
Med27 shRNA2	GCCCTGCTTCACTATCAGTTA	pLKO.pim
Med27 shRNA3	CCTCAATGAACTGGAACGTTT	pLKO.pim
Med27 shRNA4	CATTCACCACACAGGAGTCTA	pLKO.pim

## Sheet: qRT-PCR primers
SYBR® Green qRT-PCR analysis
Primer name	Forward Primer sequence	Forward Primer sequence
GAPDH	ACATCAAGAAGGTGGTGAAGCAGG	TCAAAGGTGGAGGAGTGGGTGT
Pou5f1	Gtggaggaagccgacaacaatga	caagctgattggcgatgtgag
Nanog	Tggtccccacagtttgcctagttc	caggtcttcagaggaagggcga
Sox2	caggagaaccccaagatgcacaa	aatccgggtgctccttcatgtg
Esrrb	CAGGCAAGGATGACAGACG	GAGACAGCACGAAGGACTGC
Tcl1	AAATTCCAGGTGATCTTGCG	TGTCCTTGGGGTACAGTTGC
Rex1	CAGTCCAGAATACCAGAGTGGAA	ACTCTAGGTATCCGTCAGGGAAG
Cdx2	AGGCTGAGCCATGAGGAGTA	CGAGGTCCATAATTCCACTCA
Eomes	CCTGGTGGTGTTTTGTTGTG	TTTAATAGCACCGGGCACTC
Gata4	TTCCTGCTCGGACTTGGGAC	TTCCCAGGCAGGTGGAGAATAAG
Gata6	CTCAGGGGTAGGGGCATCA	GAGGACAGACTGACACCTATGTA
Mixl1	ATCCGCCCGGACCCTCCAAA	TCGGTTCTGGAACCACACCTGGA
Sall4	tcaccacgaaaggcaacctgaagg	cattcaggacgctggtgtactggtt
Tead4	CGTCTCGGCCACAGCCTTCC	GCAGGAGACTCAAAGCCTGGCA
Med14	ATGCACGCCTGCCTAGTTTT	CGGCCATTTGCCACTGTAAGA
Med27	GATCGCACGATTGTGAAGGG	TGGCATCTGGGGTAACTGATAG
Gapdh-F	ACCCAGAAGACTGTGGATGG
GapdhR	CACATTGGGGGTAGGAACAC
Gata4-F	CCCTACCCAGCCTACATGG
Gata4-R	ACATATCGAGATTGGGGTGTCT
Hdac2-F	ATGAAGGTGAAGGAGGTCGTA
Hdac2-R	GAGTCAAATTCAAGGGTTGC
Helz2-F	GCCGGACTCTGTGCTAAGG
Helz2-R	GCAGGTGTGCTCTACCTCA
Hirip3-F	GTGGGTCGGGATCATCTTGAA
Hirip3-R	TGACTCTGAATTAAAGCGGAACC
Htatip2-F	AGGTCCCGGTGCCTTTGGGT
Htatip2-R	TGCCGCCAGGAGACGAGACT
Itgb4-F	GAACAGCAGCTCTCCCTCC
Itgb4-R	ATCCTGGACAATGGCAAGTC
Kdm1a-F	CGAGTTCCTGGTGAAGAGCAA
Kdm1a-R	AGAGGGTAGAGAGAGGTGTGG
Klf2-F	GTGGCAGGTGGAGCCAAG
Klf2-R	GTTGCACTACGGGCCTCC
Klf4 Endogenous-F	CAACTTGAACATGCCCGGACT
Klf4 Endogenous-R	TCGCTTCCTCTTCCTCCGACACA
Lin28-F	TGTTCTGTATTGGGAGTGAGC
Lin28-R	GCTTGCATTCCTTGGCATG
Mbd3-F	CACCGCGCTGCCTGTAC
Mbd3-R	TGGTCACCGGTTGCTTGA
mmu-pri-miR-141/200c-F	TAGACAATCCCAAGGCCAAG
mmu-pri-miR-141/200c-R	GCCCACTGGAAGAACACAAT
mmu-pri-miR-200a/b/429-F	AGCCTAGGCGGAGACTTAGC
mmu-pri-miR-200a/b/429-R	AGTGCCTGGGTTCTGCATAC
mmu-pri-miR-290/295-F	ACCTGGCTCCTAGCACAAACA
mmu-pri-miR-290/295-R	GGGCTATTGTAAAGCCAAAAGGTA
mmu-pri-miR-302/367-F	TTCACCCTCCGAGGACAGAA
mmu-pri-miR-302/367-R	ACAGACATAAGCTTTACCTCCTTTACCT
mmu-pri-miR-Let7g-F	TGGCGGGTGCAGCTTT
mmu-pri-miR-Let7g-R	AGGACGCACTTGAGGAAGGA
Nanog Endogenous-F	TTGCTCTTTCTGTGGGAAGG
Nanog Endogenous-R	CCAGGAAGACCCACACTCAT
Ocln-F	CCTCCAATGGCAAAGTGAATGGCA
Ocln-R	TGTTTCATAGTGGTCAGGGTCCGT
Oct4 Endogenous-F	TCTTTCCACCAGGCCCCCGGCTC
Oct4 Endogenous-R	TGCGGGCGGACATGGGGAGATCC
Olig2-F	GGCGGTGGCTTCAAGTCATC
Olig2-R	TAGTTTCGCGCCAGCAGCAG
Otx2-F	GACCCGGTACCCAGACATC
Otx2-F	GCTCTTCGATTCTTAAACCATACC
p53-F	CCGACCTATCCTTACCATCATCA
p53-R	TAGCAGTTTGGGCTTTCCTCCTT
Pax3-F	GCAGCGCAGGAGCAGAACCA
Pax3-R	GCACTCGGGCCTCGGTAAGC
Pax6-F	AGTGAATGGGCGGAGTTATG
Pax6-R	ACTTGGACGGGAACTGACAC
Phox2b-F	TGGAAACCATCTCGCCATTAGC
Phox2b-R	GACTCCAATGCAAAGCAGTGCC
Piwil2-F	TTGGCCTCAAGCTCCTAGAC
Piwil2-R	CATGCCACGGAACATGGAC
Prdm14-F	ACAGCCAAGCAATTTGCACTAC
Prdm14-R	TTACCTGGCATTTTCATTGCTC
Prmt1-F	ACCAATGCCTGCCTCATAAAG
Prmt1-R	CGATGTTGAAGTAAGCCACCAG
Prom1-F	AAGATGCAGCCACCCAGCTC
Prom1-R	CCCCCTTTTGACGAGGCTCT
Rest-F	TAAACCTCTTAATTGCCCGCAC
Rest-R	TCTTCTTCCCAGACACATCC
Rian-F	TCGAGACACAAGAGGACTGC
Rian-R	ATTGGAAGTCTGAGCCATGG
Rybp-F	TCCTCAAGGCCCCGGCTGAA
Rybp-R	GGAGGAGCGGGAGGAGCCTT
Sall4-F	AATGCTGTGCCGAGTTCTTT
Sall4-R	GTGCCCAGCTTCTTCAAGTC
Snai1-F	TTGTGTCTGCACGACCTGTGGAAA
Snai1-R	TCTTCACATCCGAGTGGGTTTGGA
Snai2-F	CACATTCGAACCCACACATTGCCT
Snai2-R	TGTGCCCTCAGGTTTGATCTGTCT
Sox17-F	CGCACGGAATTCGAACAGTA
Sox17-R	GTCAAATGTCGGGGTAGTTG
Sox2-F	GGAGTGGAAACTTTTGTCC
Sox2-R	GGGAAGCGTGTACTTATCCT
Stat3-F	TTGGTGGTGGACGAGAACTG
Stat3-R	TCACTAAGCCGCCAATTGG
T-F	AAGCCTTCCTTGATGCCAAA
T-R	GAGCCTCCAAACTGAGGGTG
Tbx3-F	TTATTTCCAGGTCAGGAGATGGC
Tbx3-R	GGTCGTTTGAACCAAGTCCCTC
Tcf12-F	CGCGATAGGGACCGACAAG
Tcf12-R	TCCCACTATTAACAGGTGGAGAA
Tcf3-F	GGAGCCGGGGCAACCAGTG
Tcf3-R	CATCCTGGGGCCTTCTCACTTC
Tet1-F	ATTGAGGTGGAGAAGTGGG
Tet1-R	GGAGAAGGGTTGGTTTGC
Tet2-F	ACATCCCACCTCTGTCCATT
Tet2-R	GAACTATACATCACTGTGCGTCA
Zfp281-F	CGCAGTGCGTGTTATCCTC
Zfp281-R	TCCTTCTTGAAAGTCATGTCCG
Zfp42-F	CAGTCCAGAATACCAGAGTGGAA
Zfp42-R	ACTCTAGGTATCCGTCAGGGAAG
